# Supplementary material for: Identification of Haptic Based Guiding Using Hard Reins
Source: PLoS One. 2015 Jul 22;10(7):e0132020. doi: 10.1371/journal.pone.0132020 (PMC4511788; doi:10.1371/journal.pone.0132020)
Supplement: S6 File — (ZIP) [file pone.0132020.s006.zip › Exp2_ForceData2/Subject8/path2/T8.csv]

Force X (N)	Force Y (N)	Force Z (N)	Torque X (N-m)	Torque Y (N-m)	Torque Z (N-m)	Frequency = 10000	Averaging Level = 16	F/T Serial Number = FT11772	Time Started = 18/02/2013 10:42:53
-6.17485904693604	-9.46546173095703	-10.7327480316162	-0.0695109665393829	0.253894150257111	-0.010117307305336
-6.18254709243774	-9.47788715362549	-10.7407369613647	-0.0692905485630035	0.253787726163864	-0.0100970650091767
-6.18819093704224	-9.48210048675537	-10.7413940429688	-0.0691855028271675	0.253827482461929	-0.0099940812215209
-6.19198274612427	-9.48796844482422	-10.7513971328735	-0.0690469890832901	0.253732830286026	-0.00996873900294304
-6.19634294509888	-9.49625968933105	-10.7567892074585	-0.0687745660543442	0.253550469875336	-0.00995335914194584
-6.20250844955444	-9.50516223907471	-10.7648544311523	-0.0685700476169586	0.25367659330368	-0.00980292819440365
-6.2080659866333	-9.5110387802124	-10.7641258239746	-0.068269245326519	0.253529250621796	-0.00982056185603142
-6.21364307403564	-9.52625751495361	-10.7645425796509	-0.0681573078036308	0.253478646278381	-0.00983286555856466
-6.21531391143799	-9.53111743927002	-10.7664251327515	-0.0678711533546448	0.253493249416351	-0.00969033781439066
-6.2136697769165	-9.53586292266846	-10.7575521469116	-0.0675800815224648	0.253313988447189	-0.00977395847439766
-6.2127480506897	-9.54007244110107	-10.7675275802612	-0.0672457814216614	0.253147423267365	-0.00984752364456654
-6.21701097488403	-9.5479736328125	-10.7582054138184	-0.0670894831418991	0.253252536058426	-0.00981668941676617
-6.22437858581543	-9.54933643341064	-10.7566690444946	-0.0668546035885811	0.253061383962631	-0.00986804347485304
-6.22561264038086	-9.55972862243652	-10.7582035064697	-0.0666241496801376	0.2530437707901	-0.00989674217998981
-6.2257227897644	-9.56631183624268	-10.7566413879395	-0.0665005445480347	0.252964973449707	-0.00984282046556473
-6.22331809997559	-9.57291316986084	-10.7544765472412	-0.0662679523229599	0.252749174833298	-0.00986927561461926
-6.22431945800781	-9.5778284072876	-10.7477159500122	-0.0660438686609268	0.252689450979233	-0.00985605362802744
-6.22403144836426	-9.58810138702393	-10.7435064315796	-0.0658282041549683	0.252584993839264	-0.00988793466240168
-6.22767925262451	-9.59276962280273	-10.7475471496582	-0.0656784176826477	0.252500146627426	-0.0100295571610332
-6.22498321533203	-9.60231399536133	-10.7399997711182	-0.0654105469584465	0.252324938774109	-0.0100490860641003
-6.22086763381958	-9.61018562316895	-10.723198890686	-0.0651950538158417	0.252150505781174	-0.0100211407989264
-6.22289514541626	-9.61727523803711	-10.72718334198	-0.0649091377854347	0.252080798149109	-0.0100437821820378
-6.22589826583862	-9.62186241149902	-10.7264070510864	-0.0646146610379219	0.251993387937546	-0.00998946465551853
-6.2294921875	-9.63529872894287	-10.7145624160767	-0.0643048658967018	0.251965165138245	-0.00994106661528349
-6.2305645942688	-9.63950252532959	-10.7127513885498	-0.064068041741848	0.251817762851715	-0.0100893918424845
-6.2288875579834	-9.64490222930908	-10.7143650054932	-0.0637384727597237	0.251745522022247	-0.0101738376542926
-6.22840547561646	-9.65573215484619	-10.7017469406128	-0.0635713636875153	0.251594126224518	-0.0101880617439747
-6.22554016113281	-9.6592903137207	-10.7028818130493	-0.0632297918200493	0.251518726348877	-0.0103550357744098
-6.22856473922729	-9.67125511169434	-10.7142524719238	-0.0630104839801788	0.251530289649963	-0.0104320170357823
-6.22768115997314	-9.67799663543701	-10.7038526535034	-0.0627063363790512	0.251434564590454	-0.0105325365439057
-6.22730445861816	-9.68576812744141	-10.7101316452026	-0.0624570325016975	0.251415818929672	-0.0106944451108575
-6.22500324249268	-9.69866943359375	-10.7113161087036	-0.0622358471155167	0.251349180936813	-0.010780873708427
-6.22537708282471	-9.70206642150879	-10.7059497833252	-0.0620470270514488	0.251295983791351	-0.0108507117256522
-6.22068500518799	-9.70852279663086	-10.7085456848145	-0.0617186725139618	0.251177310943604	-0.0110123697668314
-6.2215723991394	-9.71324634552002	-10.7138118743896	-0.0615250654518604	0.251218020915985	-0.011066117323935
-6.21945953369141	-9.72449588775635	-10.7092618942261	-0.0612677671015263	0.251198500394821	-0.0111469607800245
-6.21678113937378	-9.72635459899902	-10.713357925415	-0.0610602349042892	0.251108109951019	-0.0113530196249485
-6.21809148788452	-9.73943614959717	-10.7236948013306	-0.0608215443789959	0.251242637634277	-0.0114620309323072
-6.21146249771118	-9.74344730377197	-10.7129144668579	-0.0607115775346756	0.251117587089539	-0.0114574497565627
-6.20629692077637	-9.74237823486328	-10.7048597335815	-0.0604655109345913	0.251127272844315	-0.0116180926561356
-6.20471239089966	-9.74870300292969	-10.7187061309814	-0.060245256870985	0.251198589801788	-0.0116709917783737
-6.19958734512329	-9.75698280334473	-10.709659576416	-0.060040432959795	0.251226454973221	-0.0117169125005603
-6.19657230377197	-9.75982570648193	-10.7105741500854	-0.0599431209266186	0.251297563314438	-0.0118845393881202
-6.19676542282104	-9.76288223266602	-10.7089042663574	-0.0597062520682812	0.251181334257126	-0.0119542265310884
-6.19174337387085	-9.76272583007813	-10.7057580947876	-0.0597020015120506	0.251225471496582	-0.0119508169591427
-6.18422794342041	-9.76120185852051	-10.7046689987183	-0.059493713080883	0.251260876655579	-0.0120338136330247
-6.18351030349731	-9.76695728302002	-10.713210105896	-0.0593669675290585	0.251309335231781	-0.0120133683085442
-6.17908048629761	-9.76677894592285	-10.7046985626221	-0.0591767206788063	0.251359850168228	-0.0120466658845544
-6.17454957962036	-9.7703275680542	-10.7061443328857	-0.059159018099308	0.251326084136963	-0.0121586862951517
-6.17685413360596	-9.7744312286377	-10.7181940078735	-0.0589951761066914	0.251430153846741	-0.0121995443478227
-6.16953945159912	-9.77496337890625	-10.7016868591309	-0.0589659474790096	0.251479744911194	-0.0122573990374804
-6.16031503677368	-9.77672958374023	-10.7116746902466	-0.0587790161371231	0.251483500003815	-0.0123399514704943
-6.15723085403442	-9.7771520614624	-10.7091121673584	-0.0586504079401493	0.251645356416702	-0.0124222589656711
-6.15654850006104	-9.78067970275879	-10.7115287780762	-0.0585211217403412	0.251712471246719	-0.0124356020241976
-6.15861558914185	-9.78600311279297	-10.7232322692871	-0.0583982728421688	0.25181257724762	-0.0125840846449137
-6.1507716178894	-9.77897834777832	-10.7175445556641	-0.0583343543112278	0.251939684152603	-0.0126147773116827
-6.1481237411499	-9.78273677825928	-10.7256393432617	-0.0583440512418747	0.251973420381546	-0.0126226665452123
-6.14616584777832	-9.78389263153076	-10.7452516555786	-0.0582209564745426	0.252092987298965	-0.0126631502062082
-6.14638185501099	-9.79203987121582	-10.7384624481201	-0.0581814832985401	0.252287238836288	-0.0126565042883158
-6.14391803741455	-9.7883825302124	-10.751708984375	-0.0581421479582787	0.25237450003624	-0.0127195911481977
-6.14397764205933	-9.79615020751953	-10.7676095962524	-0.0581640340387821	0.252505481243134	-0.0127476947382092
-6.13860321044922	-9.7936897277832	-10.7592325210571	-0.0582578256726265	0.252655029296875	-0.0127131184563041
-6.13394498825073	-9.79382705688477	-10.7657308578491	-0.0582865998148918	0.252816319465637	-0.0127696515992284
-6.1286735534668	-9.79285621643066	-10.7794208526611	-0.0582627281546593	0.252821266651154	-0.0128509756177664
-6.12765836715698	-9.79868793487549	-10.7749786376953	-0.0581935346126556	0.253151565790176	-0.0127929346635938
-6.1268105506897	-9.79620456695557	-10.7842025756836	-0.0581667572259903	0.253264188766479	-0.0129351681098342
-6.12691116333008	-9.80142784118652	-10.7991771697998	-0.0581898652017117	0.253450930118561	-0.0128807220607996
-6.12332439422607	-9.79988288879395	-10.7983903884888	-0.0582207664847374	0.253562957048416	-0.0129125900566578
-6.11169958114624	-9.79817676544189	-10.8068323135376	-0.0581512711942196	0.253719955682755	-0.0129841277375817
-6.11054992675781	-9.80000019073486	-10.8251800537109	-0.0581231750547886	0.253924071788788	-0.0129664279520512
-6.10687732696533	-9.80152893066406	-10.8274955749512	-0.0580592900514603	0.254137843847275	-0.0130755258724093
-6.10611295700073	-9.80297946929932	-10.8272333145142	-0.0579811707139015	0.254305094480515	-0.0131896277889609
-6.10542345046997	-9.8098611831665	-10.8399038314819	-0.0580171532928944	0.254484623670578	-0.0131973419338465
-6.10354804992676	-9.80760192871094	-10.8402719497681	-0.0580482855439186	0.254535257816315	-0.0131265558302402
-6.09284639358521	-9.80245399475098	-10.8506879806519	-0.0580130852758884	0.254652678966522	-0.0130444662645459
-6.09271669387817	-9.80269527435303	-10.8546524047852	-0.0581436231732368	0.254915058612823	-0.0129233635962009
-6.08640384674072	-9.79457855224609	-10.8529138565063	-0.0581792630255222	0.255010783672333	-0.0129273217171431
-6.08210802078247	-9.79573059082031	-10.8592987060547	-0.0582002848386765	0.25512307882309	-0.0129002407193184
-6.07262563705444	-9.78998279571533	-10.8470573425293	-0.0583327487111092	0.255303651094437	-0.0127941770479083
-6.06840419769287	-9.78498077392578	-10.8599548339844	-0.0584179349243641	0.255428552627563	-0.0128026939928532
-6.06879234313965	-9.78019237518311	-10.8624725341797	-0.0584778264164925	0.255579620599747	-0.0127638438716531
-6.06811285018921	-9.77480506896973	-10.8635110855103	-0.0583336278796196	0.25570148229599	-0.0127436742186546
-6.06540393829346	-9.77349185943604	-10.8705568313599	-0.0584327206015587	0.255865871906281	-0.0127758830785751
-6.0558295249939	-9.76533222198486	-10.8653364181519	-0.0585412196815014	0.255927383899689	-0.0125705460086465
-6.05394744873047	-9.75774192810059	-10.8663167953491	-0.0585653111338615	0.25601002573967	-0.0125711765140295
-6.04670476913452	-9.75395202636719	-10.8763980865479	-0.0586628913879395	0.256090134382248	-0.0123659325763583
-6.04304981231689	-9.7500581741333	-10.867751121521	-0.0586344860494137	0.256250321865082	-0.0122047243639827
-6.04205465316772	-9.74647331237793	-10.8790731430054	-0.0587377473711967	0.256327956914902	-0.0122107695788145
-6.04230308532715	-9.74624824523926	-10.8801431655884	-0.0588251426815987	0.256453365087509	-0.0121192894876003
-6.04435539245605	-9.73748683929443	-10.8807010650635	-0.0588334687054157	0.256484389305115	-0.0119606098160148
-6.04059219360352	-9.73319244384766	-10.888069152832	-0.0588421225547791	0.256498754024506	-0.0119424005970359
-6.04033613204956	-9.72955131530762	-10.8946323394775	-0.0589435137808323	0.25658392906189	-0.0117436526343226
-6.03981971740723	-9.7213830947876	-10.8860635757446	-0.0589052364230156	0.256683528423309	-0.0116021949797869
-6.04117727279663	-9.71805191040039	-10.8934278488159	-0.0590112172067165	0.256718158721924	-0.0115503435954452
-6.03766965866089	-9.71163463592529	-10.8975286483765	-0.0590990409255028	0.256805270910263	-0.0113526042550802
-6.03504943847656	-9.70516300201416	-10.8851356506348	-0.0592530891299248	0.256807684898376	-0.0111802713945508
-6.02802419662476	-9.69944286346436	-10.8937110900879	-0.0593135356903076	0.256905227899551	-0.0110920909792185
-6.03209447860718	-9.69745445251465	-10.8903427124023	-0.0593073777854443	0.257044851779938	-0.0109985498711467
-6.03446483612061	-9.69202136993408	-10.8915987014771	-0.0593241080641747	0.257077127695084	-0.0107711683958769
-6.03786325454712	-9.69049739837646	-10.8921098709106	-0.0594052076339722	0.257047265768051	-0.0107343811541796
-6.03771781921387	-9.6823034286499	-10.8971300125122	-0.0594363175332546	0.257150173187256	-0.0105622205883265
-6.03831386566162	-9.67610168457031	-10.8882217407227	-0.0594925656914711	0.257119506597519	-0.0104073444381356
-6.0362720489502	-9.67338562011719	-10.8998947143555	-0.0595388971269131	0.257135838270187	-0.0103051941841841
-6.03994083404541	-9.66789817810059	-10.9027347564697	-0.0595469027757645	0.257266014814377	-0.0101695451885462
-6.04057168960571	-9.66594886779785	-10.9012479782104	-0.0595474652945995	0.257324904203415	-0.00999550707638264
-6.04298973083496	-9.66239833831787	-10.908597946167	-0.0595968961715698	0.257396072149277	-0.00990650709718466
-6.04573154449463	-9.66250896453857	-10.9110221862793	-0.0595646910369396	0.25736066699028	-0.00979685597121716
-6.05127859115601	-9.66009330749512	-10.9078426361084	-0.0596945695579052	0.257427036762238	-0.00960552133619785
-6.04942846298218	-9.65501308441162	-10.9259490966797	-0.0595964789390564	0.257379412651062	-0.00954682379961014
-6.05410099029541	-9.65773582458496	-10.9163455963135	-0.0596057623624802	0.257494628429413	-0.00933793373405933
-6.05836534500122	-9.65775775909424	-10.9228229522705	-0.0594959631562233	0.257486045360565	-0.00918446108698845
-6.06330823898315	-9.65784549713135	-10.9262075424194	-0.0595481246709824	0.257472515106201	-0.00907276198267937
-6.06434011459351	-9.6587963104248	-10.9252958297729	-0.0595435909926891	0.257611602544785	-0.00890103820711374
-6.0714430809021	-9.65501880645752	-10.923698425293	-0.0595623254776001	0.257411777973175	-0.00865916814655066
-6.0692892074585	-9.64851474761963	-10.9354782104492	-0.0594534166157246	0.257435381412506	-0.00848223082721233
-6.07564735412598	-9.65067481994629	-10.9308929443359	-0.0593453608453274	0.257475644350052	-0.00827090814709663
-6.0757942199707	-9.64336395263672	-10.9315242767334	-0.0592515580356121	0.257378697395325	-0.00808254349976778
-6.08142042160034	-9.64242935180664	-10.9379825592041	-0.0592549405992031	0.257332861423492	-0.00798869971185923
-6.08154773712158	-9.63979530334473	-10.933235168457	-0.0591695308685303	0.257324874401093	-0.00786011386662722
-6.08277273178101	-9.63274097442627	-10.9330682754517	-0.0591832585632801	0.257242560386658	-0.00764010660350323
-6.08227920532227	-9.6309175491333	-10.936351776123	-0.0590621419250965	0.257102370262146	-0.00756408087909222
-6.08954763412476	-9.6285982131958	-10.9382486343384	-0.0589871741831303	0.25714385509491	-0.00737330829724669
-6.09344720840454	-9.61975479125977	-10.9321718215942	-0.0588295198976994	0.257099717855453	-0.00727766705676913
-6.09869146347046	-9.62187957763672	-10.9370908737183	-0.0588149912655354	0.256907045841217	-0.00715686799958348
-6.09971284866333	-9.61643981933594	-10.9289493560791	-0.0587494373321533	0.256765753030777	-0.00701654143631458
-6.09912872314453	-9.61347007751465	-10.9247245788574	-0.0586720295250416	0.256744027137756	-0.00695605389773846
-6.10348558425903	-9.60750579833984	-10.9223413467407	-0.0585458911955357	0.25648558139801	-0.00677141407504678
-6.10738563537598	-9.60721111297607	-10.9117231369019	-0.058456938713789	0.256545513868332	-0.00665053119882941
-6.1124439239502	-9.60596752166748	-10.9158153533936	-0.0583211034536362	0.256382524967194	-0.00659423600882292
-6.11387157440186	-9.60033702850342	-10.9102792739868	-0.0582547709345818	0.256274342536926	-0.00649044709280133
-6.11648750305176	-9.59566688537598	-10.8979644775391	-0.0581191182136536	0.256027907133102	-0.00639951089397073
-6.12018871307373	-9.59120082855225	-10.9104270935059	-0.058040626347065	0.256015419960022	-0.00636525824666023
-6.11982917785645	-9.59414577484131	-10.8929805755615	-0.0578270182013512	0.255863279104233	-0.00631310837343335
-6.12213897705078	-9.58897686004639	-10.9008827209473	-0.0576812587678432	0.25580033659935	-0.00631487648934126
-6.12025785446167	-9.58961296081543	-10.9034051895142	-0.0575678870081902	0.255553305149078	-0.0063243405893445
-6.12383651733398	-9.58936309814453	-10.8962640762329	-0.0574901029467583	0.255416661500931	-0.00622248277068138
-6.12263870239258	-9.58405780792236	-10.8922233581543	-0.0573319233953953	0.255211621522903	-0.0061861127614975
-6.12661647796631	-9.58464050292969	-10.8981132507324	-0.0572158060967922	0.255122244358063	-0.00606681406497955
-6.12996816635132	-9.58098030090332	-10.8873147964478	-0.0570773780345917	0.25499215722084	-0.00602735253050923
-6.1338210105896	-9.58394622802734	-10.8933887481689	-0.0570162646472454	0.254781097173691	-0.00593491969630122
-6.13422632217407	-9.57980918884277	-10.8815860748291	-0.0570317842066288	0.254651218652725	-0.00584496650844812
-6.1339807510376	-9.57602882385254	-10.8850374221802	-0.056896910071373	0.254442900419235	-0.00585962366312742
-6.13556957244873	-9.57486629486084	-10.8842992782593	-0.0568848624825478	0.254281312227249	-0.00575248105451465
-6.13812208175659	-9.57688522338867	-10.8767652511597	-0.0568270497024059	0.254214435815811	-0.00572252506390214
-6.14351367950439	-9.57763004302979	-10.8806495666504	-0.0568156875669956	0.254066497087479	-0.00579097541049123
-6.14193916320801	-9.57703685760498	-10.879246711731	-0.05677654966712	0.254042208194733	-0.0058078090660274
-6.1429238319397	-9.57323741912842	-10.8694639205933	-0.0567995384335518	0.253820598125458	-0.00579673750326037
-6.14335632324219	-9.57175445556641	-10.8763952255249	-0.0567326247692108	0.253750443458557	-0.00579277006909251
-6.14334630966187	-9.57299518585205	-10.8682527542114	-0.0567335300147533	0.253753364086151	-0.00580017128959298
-6.14427089691162	-9.57035827636719	-10.8696823120117	-0.0567087754607201	0.253606021404266	-0.00585203059017658
-6.14690399169922	-9.57211589813232	-10.871768951416	-0.0566976591944695	0.253467887639999	-0.00583675969392061
-6.14738178253174	-9.57197952270508	-10.8640041351318	-0.056754719465971	0.253466755151749	-0.00582889141514897
-6.14718389511108	-9.57043647766113	-10.8647146224976	-0.0567187406122684	0.253438681364059	-0.00583105953410268
-6.14766788482666	-9.56856822967529	-10.8742351531982	-0.0567016638815403	0.253353893756866	-0.00587099930271506
-6.15072679519653	-9.57392120361328	-10.8721971511841	-0.056705217808485	0.253349781036377	-0.00589136220514774
-6.15388298034668	-9.57617950439453	-10.8708429336548	-0.056835375726223	0.253312021493912	-0.00598645070567727
-6.15417051315308	-9.5762243270874	-10.8830642700195	-0.05672762170434	0.253244459629059	-0.00592764094471931
-6.15493154525757	-9.57761669158936	-10.8681287765503	-0.056843712925911	0.253126710653305	-0.00587940448895097
-6.15220785140991	-9.57580184936523	-10.873987197876	-0.056865319609642	0.25309082865715	-0.00589964026585221
-6.15635395050049	-9.5746374130249	-10.8781661987305	-0.0568992048501968	0.253060638904572	-0.0058667971752584
-6.16003704071045	-9.57398796081543	-10.876202583313	-0.0569005496799946	0.253112882375717	-0.00587758608162403
-6.16314363479614	-9.58077239990234	-10.8844108581543	-0.0569537468254566	0.253005921840668	-0.00591906579211354
-6.16184043884277	-9.57985496520996	-10.8818693161011	-0.057071428745985	0.253089964389801	-0.00583390146493912
-6.16063833236694	-9.57796382904053	-10.8744688034058	-0.0570394583046436	0.2529656291008	-0.00582519266754389
-6.16340684890747	-9.57782936096191	-10.8869972229004	-0.0571006648242474	0.252902090549469	-0.00581122701987624
-6.16457176208496	-9.57934951782227	-10.8853397369385	-0.0570869334042072	0.252963811159134	-0.00571712991222739
-6.16547107696533	-9.57622814178467	-10.8851432800293	-0.0571760348975658	0.252909988164902	-0.00575072504580021
-6.16720724105835	-9.5792875289917	-10.8928356170654	-0.0572337359189987	0.252884656190872	-0.00567027786746621
-6.16350650787354	-9.57832336425781	-10.8768224716187	-0.0572918280959129	0.252916306257248	-0.0056861019693315
-6.16357326507568	-9.57616806030273	-10.8835163116455	-0.0573970228433609	0.252766758203506	-0.00558564811944962
-6.16113042831421	-9.57244491577148	-10.8863086700439	-0.0574105270206928	0.252721607685089	-0.00551702966913581
-6.16225099563599	-9.57575035095215	-10.8813972473145	-0.0574859902262688	0.252752989530563	-0.00546940183266997
-6.15968179702759	-9.56982421875	-10.8809509277344	-0.0575096644461155	0.252696692943573	-0.00552173983305693
-6.15628337860107	-9.56802463531494	-10.8789892196655	-0.0577140972018242	0.252698600292206	-0.00539974728599191
-6.15977764129639	-9.56562519073486	-10.8713083267212	-0.0577840991318226	0.252683877944946	-0.00529630575329065
-6.1548810005188	-9.56208419799805	-10.8731870651245	-0.0578154288232327	0.252600610256195	-0.00533609138801694
-6.1556453704834	-9.56188011169434	-10.8758068084717	-0.0579139590263367	0.252575635910034	-0.00527681969106197
-6.15865135192871	-9.55931758880615	-10.8733396530151	-0.0579844377934933	0.252661466598511	-0.00524469232186675
-6.1559944152832	-9.56029987335205	-10.882080078125	-0.0580816604197025	0.252561897039413	-0.00525615364313126
-6.15339088439941	-9.55754470825195	-10.875693321228	-0.0582272335886955	0.252601861953735	-0.00531929032877088
-6.1577672958374	-9.55540943145752	-10.8664388656616	-0.0583407245576382	0.252569139003754	-0.00519602466374636
-6.15169239044189	-9.55552101135254	-10.879020690918	-0.0584015771746635	0.252449572086334	-0.00529150757938623
-6.15866088867188	-9.55160617828369	-10.8773231506348	-0.05845046043396	0.25256210565567	-0.00520462496206164
-6.15907859802246	-9.54819011688232	-10.8763427734375	-0.0585115477442741	0.252578973770142	-0.00527753029018641
-6.15863084793091	-9.55290603637695	-10.8748273849487	-0.0586738139390945	0.252481520175934	-0.00525080412626266
-6.1569709777832	-9.54749202728271	-10.86962890625	-0.0588278733193874	0.252487361431122	-0.00521177193149924
-6.15678548812866	-9.54219341278076	-10.8691034317017	-0.0588809698820114	0.252398669719696	-0.00525100622326136
-6.15574502944946	-9.53788089752197	-10.8726434707642	-0.0590155459940434	0.252342134714127	-0.00518681108951569
-6.15842342376709	-9.53578853607178	-10.8592615127563	-0.0591437332332134	0.252384811639786	-0.00518682645633817
-6.15699100494385	-9.52838611602783	-10.8559837341309	-0.0592571161687374	0.252396106719971	-0.00526256253942847
-6.15715217590332	-9.5281810760498	-10.8623666763306	-0.0593343749642372	0.252294808626175	-0.00527130020782351
-6.15422010421753	-9.52024078369141	-10.8536176681519	-0.0596182867884636	0.25230997800827	-0.00517379213124514
-6.15075635910034	-9.51357936859131	-10.8461790084839	-0.0596533045172691	0.252169847488403	-0.00525397714227438
-6.1538143157959	-9.50728988647461	-10.8489570617676	-0.0596966147422791	0.252172142267227	-0.00522673036903143
-6.15361928939819	-9.50837230682373	-10.8466138839722	-0.0599073246121407	0.25221985578537	-0.00522838346660137
-6.15430498123169	-9.49982166290283	-10.8426599502563	-0.0600898638367653	0.252229034900665	-0.00533115025609732
-6.15319776535034	-9.50313949584961	-10.8474016189575	-0.0602148659527302	0.252217650413513	-0.00530620291829109
-6.15206670761108	-9.49621677398682	-10.8323831558228	-0.0604486092925072	0.252124935388565	-0.00531055498868227
-6.15215444564819	-9.49020385742188	-10.8393888473511	-0.0606043972074986	0.252109795808792	-0.0052878363057971
-6.15450429916382	-9.48827838897705	-10.834361076355	-0.0607576593756676	0.252109527587891	-0.00530426949262619
-6.15691804885864	-9.48841094970703	-10.8326797485352	-0.060894537717104	0.252128928899765	-0.00528596993535757
-6.16303443908691	-9.48926162719727	-10.8366041183472	-0.061052318662405	0.252133876085281	-0.00536147737875581
-6.16304588317871	-9.48520469665527	-10.8366575241089	-0.0613625906407833	0.252119302749634	-0.00538726430386305
-6.16697883605957	-9.48501777648926	-10.8324184417725	-0.0615576170384884	0.252043753862381	-0.00541084166616201
-6.16502237319946	-9.47846794128418	-10.8317260742188	-0.0616579577326775	0.252093255519867	-0.00550412619486451
-6.16903209686279	-9.47957038879395	-10.8261766433716	-0.061833031475544	0.252085387706757	-0.00552248954772949
-6.16816329956055	-9.47375679016113	-10.8224458694458	-0.0619825124740601	0.252098441123962	-0.0056311204098165
-6.17166757583618	-9.47416210174561	-10.8260345458984	-0.0621295496821404	0.252033829689026	-0.00572919985279441
-6.17219114303589	-9.47097015380859	-10.8154544830322	-0.0623842291533947	0.252075254917145	-0.00579423736780882
-6.17318916320801	-9.46583461761475	-10.8129138946533	-0.0625753030180931	0.252001404762268	-0.00587467988952994
-6.17206621170044	-9.46438026428223	-10.8173627853394	-0.0627059936523438	0.251965939998627	-0.00606127036735415
-6.17741632461548	-9.46509265899658	-10.8103847503662	-0.0629309117794037	0.25209841132164	-0.00602826476097107
-6.17844676971436	-9.45636177062988	-10.8078413009644	-0.0631097704172134	0.252092272043228	-0.00622804556041956
-6.18299150466919	-9.46079349517822	-10.8108911514282	-0.0633184090256691	0.252064049243927	-0.00635233335196972
-6.17892408370972	-9.45825672149658	-10.8014602661133	-0.0636029094457626	0.252044588327408	-0.00644998485222459
-6.17832231521606	-9.4533576965332	-10.7962875366211	-0.0638500526547432	0.252108067274094	-0.00669423211365938
-6.17810964584351	-9.45242404937744	-10.801887512207	-0.0640006363391876	0.252037912607193	-0.00680059147998691
-6.17952966690063	-9.45267009735107	-10.7875528335571	-0.0641835555434227	0.252164006233215	-0.00696524931117892
-6.17956018447876	-9.44820594787598	-10.7894792556763	-0.0644295811653137	0.252194166183472	-0.00724552012979984
-6.18043422698975	-9.45138263702393	-10.7930107116699	-0.0645730942487717	0.252197027206421	-0.00748594617471099
-6.17679023742676	-9.44956874847412	-10.7824735641479	-0.0648560151457787	0.252277284860611	-0.00758401211351156
-6.17052221298218	-9.44319725036621	-10.7828397750854	-0.0649115368723869	0.252244591712952	-0.00792043469846249
-6.17099332809448	-9.44294929504395	-10.7900495529175	-0.0651829689741135	0.252344369888306	-0.00807090476155281
-6.17037200927734	-9.44443702697754	-10.7834215164185	-0.0653114765882492	0.252385348081589	-0.00818329025059938
-6.16766786575317	-9.4420337677002	-10.781120300293	-0.065525121986866	0.252490341663361	-0.00849403813481331
-6.16706705093384	-9.44555282592773	-10.7906303405762	-0.0656774714589119	0.252541035413742	-0.00872503593564034
-6.16266202926636	-9.44272613525391	-10.7822828292847	-0.0659076049923897	0.252644419670105	-0.00897647999227047
-6.15910005569458	-9.44334030151367	-10.789942741394	-0.0660670548677444	0.252725541591644	-0.00920371245592833
-6.15933513641357	-9.4420747756958	-10.787896156311	-0.0661944597959518	0.252858489751816	-0.00954093877226114
-6.1587700843811	-9.44534683227539	-10.7833576202393	-0.0662796348333359	0.253021478652954	-0.00979615096002817
-6.15963125228882	-9.44665718078613	-10.7959051132202	-0.0664213970303535	0.253185003995895	-0.0102277733385563
-6.15287971496582	-9.44700241088867	-10.792573928833	-0.0666281133890152	0.253342479467392	-0.0105653004720807
-6.14827251434326	-9.45092868804932	-10.7883415222168	-0.0667427331209183	0.253412663936615	-0.0108659137040377
-6.14400672912598	-9.45172691345215	-10.7980585098267	-0.0668966025114059	0.253549367189407	-0.0113687133416533
-6.14393138885498	-9.45061588287354	-10.8071269989014	-0.0670476332306862	0.253856748342514	-0.0117370309308171
-6.13869476318359	-9.45457172393799	-10.8017654418945	-0.0671461597084999	0.254046052694321	-0.0121606020256877
-6.13769674301147	-9.45343112945557	-10.8085899353027	-0.0673104450106621	0.25437131524086	-0.012617495842278
-6.12887859344482	-9.46285533905029	-10.8198909759521	-0.0675017759203911	0.254572719335556	-0.0131243914365768
-6.12164115905762	-9.46234512329102	-10.8094596862793	-0.0677061825990677	0.254867374897003	-0.0136029524728656
-6.11652374267578	-9.4674072265625	-10.8167629241943	-0.0679577142000198	0.255176603794098	-0.014028137549758
-6.11179161071777	-9.47065544128418	-10.8311834335327	-0.0680955573916435	0.255417555570602	-0.0145607339218259
-6.11018371582031	-9.47673034667969	-10.8291282653809	-0.0682752802968025	0.255862861871719	-0.0148849505931139
-6.10900974273682	-9.47883605957031	-10.8504962921143	-0.0684389173984528	0.256172895431519	-0.0153782730922103
-6.11157131195068	-9.49003982543945	-10.8625717163086	-0.0687274485826492	0.25654274225235	-0.0158902034163475
-6.10864400863647	-9.49464130401611	-10.8746957778931	-0.0690617933869362	0.256978034973145	-0.0163299813866615
-6.10958051681519	-9.50146198272705	-10.8836336135864	-0.0692499801516533	0.257301300764084	-0.016743453219533
-6.10434818267822	-9.50329303741455	-10.906044960022	-0.0694878920912743	0.257711946964264	-0.017234155908227
-6.10103273391724	-9.51210975646973	-10.9202709197998	-0.0696994885802269	0.25825023651123	-0.0176295433193445
-6.09509706497192	-9.5163106918335	-10.9321556091309	-0.0699076354503632	0.258621245622635	-0.0180839374661446
-6.09289121627808	-9.52266502380371	-10.9559459686279	-0.0701255723834038	0.258979141712189	-0.0185532867908478
-6.08740711212158	-9.52753734588623	-10.9591236114502	-0.0704819411039352	0.259503841400146	-0.0190265886485577
-6.08523511886597	-9.53192806243896	-10.9697513580322	-0.0707467198371887	0.259855508804321	-0.0194125324487686
-6.07721090316772	-9.53338050842285	-10.984884262085	-0.0709987655282021	0.260231703519821	-0.0198671519756317
-6.07672357559204	-9.53945350646973	-11.0016345977783	-0.0713180154561996	0.260758638381958	-0.0201223306357861
-6.0780463218689	-9.53802108764648	-11.0121202468872	-0.0715716034173965	0.261204957962036	-0.0205283109098673
-6.0792555809021	-9.54765796661377	-11.0275964736938	-0.0719577074050903	0.261563897132874	-0.0208800863474607
-6.07085514068604	-9.5457239151001	-11.0369348526001	-0.0723101422190666	0.262035429477692	-0.0211807154119015
-6.06684303283691	-9.54593849182129	-11.0445966720581	-0.0726631805300713	0.262424141168594	-0.0215775799006224
-6.06001615524292	-9.54862976074219	-11.0622367858887	-0.072950690984726	0.262793570756912	-0.0218670330941677
-6.06076717376709	-9.55368900299072	-11.0672540664673	-0.0733647644519806	0.263256937265396	-0.022204052656889
-6.06006526947021	-9.55428123474121	-11.0801429748535	-0.0737429186701775	0.263711154460907	-0.0225726775825024
-6.06110000610352	-9.5614652633667	-11.0936727523804	-0.074157252907753	0.263955980539322	-0.0228748954832554
-6.05763292312622	-9.56318950653076	-11.1068124771118	-0.0746458545327187	0.264395177364349	-0.0231585893779993
-6.06225824356079	-9.56360816955566	-11.1057157516479	-0.0750401467084885	0.264738470315933	-0.0233440715819597
-6.05353450775146	-9.56144332885742	-11.1174936294556	-0.0754059851169586	0.265073776245117	-0.0236963704228401
-6.05488872528076	-9.56429290771484	-11.1337432861328	-0.0758397504687309	0.265461802482605	-0.0239256992936134
-6.05796003341675	-9.5665283203125	-11.1368722915649	-0.0760987997055054	0.265837132930756	-0.0241593830287457
-6.05713653564453	-9.56780433654785	-11.1483001708984	-0.0764864012598991	0.266203284263611	-0.0245581455528736
-6.06072950363159	-9.57106781005859	-11.1675939559937	-0.0768535658717155	0.266494482755661	-0.0247970186173916
-6.05926704406738	-9.57015132904053	-11.1655168533325	-0.0772828161716461	0.266802042722702	-0.0249877404421568
-6.05470895767212	-9.57008647918701	-11.1813230514526	-0.0776245892047882	0.267116665840149	-0.0253647714853287
-6.05766820907593	-9.56777286529541	-11.1930828094482	-0.0779827684164047	0.267467021942139	-0.0254853516817093
-6.05843067169189	-9.57183265686035	-11.2022686004639	-0.0783805176615715	0.267829775810242	-0.025693766772747
-6.06193590164185	-9.57490348815918	-11.2174863815308	-0.0789077952504158	0.268110126256943	-0.0258594322949648
-6.06699085235596	-9.57572269439697	-11.2266063690186	-0.0792850479483604	0.268425315618515	-0.0259970333427191
-6.06954956054688	-9.57269954681396	-11.2313394546509	-0.0797048583626747	0.2686448097229	-0.0259829722344875
-6.06861925125122	-9.56823921203613	-11.2423791885376	-0.0800672098994255	0.268828451633453	-0.0261161457747221
-6.0698881149292	-9.56817150115967	-11.2556257247925	-0.0804608687758446	0.269064754247665	-0.0260776430368423
-6.07439422607422	-9.56193161010742	-11.2585372924805	-0.0807257518172264	0.269270271062851	-0.026183869689703
-6.07361841201782	-9.56328678131104	-11.2680654525757	-0.0810486227273941	0.269429355859756	-0.0261891074478626
-6.07340431213379	-9.55940818786621	-11.2690944671631	-0.081475667655468	0.269751518964767	-0.0262683145701885
-6.07665967941284	-9.555006980896	-11.2674722671509	-0.0818837508559227	0.269833385944366	-0.0262650046497583
-6.07388591766357	-9.54666042327881	-11.284688949585	-0.0821582078933716	0.269966304302216	-0.0264048278331757
-6.07623815536499	-9.53914642333984	-11.2841329574585	-0.082429327070713	0.270219892263412	-0.0264456905424595
-6.07197284698486	-9.53999900817871	-11.2865829467773	-0.0826813206076622	0.270357608795166	-0.0265109222382307
-6.07184648513794	-9.53310394287109	-11.2859411239624	-0.0830394253134727	0.270515263080597	-0.0266796834766865
-6.06678295135498	-9.53004169464111	-11.2955093383789	-0.0833318531513214	0.270712345838547	-0.0267636496573687
-6.06977367401123	-9.52872180938721	-11.289439201355	-0.0836720839142799	0.270831733942032	-0.0267937574535608
-6.06942129135132	-9.5205545425415	-11.2992210388184	-0.0840158611536026	0.270909696817398	-0.0268748290836811
-6.0713791847229	-9.51785469055176	-11.3105087280273	-0.084385871887207	0.271087020635605	-0.0269254501909018
-6.06715106964111	-9.50944328308105	-11.3050651550293	-0.0845997855067253	0.271216839551926	-0.0270203556865454
-6.064133644104	-9.50364875793457	-11.3159189224243	-0.0849431976675987	0.271374821662903	-0.0271187052130699
-6.06117534637451	-9.50362300872803	-11.3248672485352	-0.0851651802659035	0.271466672420502	-0.0272218678146601
-6.05865430831909	-9.50308799743652	-11.3164672851563	-0.0855553075671196	0.271621614694595	-0.0272598899900913
-6.05305004119873	-9.49269962310791	-11.3316383361816	-0.0857859402894974	0.27170804142952	-0.0273786578327417
-6.05338907241821	-9.49194240570068	-11.3359184265137	-0.0861136019229889	0.271988719701767	-0.0274672210216522
-6.05101633071899	-9.49019527435303	-11.3396425247192	-0.0863291323184967	0.272163391113281	-0.0274881143122911
-6.04973554611206	-9.48287391662598	-11.3439521789551	-0.0866425037384033	0.2723208963871	-0.0276327412575483
-6.05502605438232	-9.48826313018799	-11.3566942214966	-0.086938388645649	0.272481799125671	-0.0275778565555811
-6.05508947372437	-9.48360919952393	-11.3498487472534	-0.0873368158936501	0.272572994232178	-0.0274583976715803
-6.05213499069214	-9.47263050079346	-11.3589963912964	-0.0877253636717796	0.272789001464844	-0.0275272391736507
-6.05416393280029	-9.47107791900635	-11.371994972229	-0.0880232602357864	0.272879749536514	-0.0273626521229744
-6.05386686325073	-9.46948719024658	-11.3694772720337	-0.0883267894387245	0.273092836141586	-0.0272742472589016
-6.05696058273315	-9.45804977416992	-11.3689231872559	-0.0886452198028564	0.273232668638229	-0.0272861067205668
-6.05960941314697	-9.45926570892334	-11.3818416595459	-0.0890742391347885	0.273318558931351	-0.0271930731832981
-6.06056070327759	-9.4559154510498	-11.379337310791	-0.089550144970417	0.273526966571808	-0.0270506720989943
-6.06323623657227	-9.44808197021484	-11.387469291687	-0.089984230697155	0.273565322160721	-0.0269330143928528
-6.06248903274536	-9.44402980804443	-11.3971967697144	-0.090322881937027	0.273735374212265	-0.026862183585763
-6.06999635696411	-9.43990039825439	-11.4070234298706	-0.0907207950949669	0.2739477455616	-0.0266673415899277
-6.07283973693848	-9.43027019500732	-11.4174795150757	-0.0910425707697868	0.274101555347443	-0.0266131181269884
-6.07960224151611	-9.42978286743164	-11.4210338592529	-0.0914557352662086	0.274296194314957	-0.0265870802104473
-6.07480764389038	-9.42227363586426	-11.4356603622437	-0.0918219089508057	0.274405926465988	-0.0264155473560095
-6.07574653625488	-9.41712474822998	-11.435245513916	-0.0922080799937248	0.274507254362106	-0.0263024773448706
-6.06930446624756	-9.41225242614746	-11.4515810012817	-0.0925431102514267	0.274556368589401	-0.0261188484728336
-6.07444858551025	-9.40832996368408	-11.4506216049194	-0.0928274244070053	0.274751842021942	-0.0259190183132887
-6.08318185806274	-9.40244483947754	-11.4630851745605	-0.0931476131081581	0.274917453527451	-0.0257080551236868
-6.08418989181519	-9.40429878234863	-11.471227645874	-0.093456819653511	0.274864673614502	-0.0254464726895094
-6.0905327796936	-9.39598751068115	-11.4765605926514	-0.0937924012541771	0.275107175111771	-0.0251428987830877
-6.08928108215332	-9.38938522338867	-11.4815111160278	-0.0940623506903648	0.275005996227264	-0.0248878691345453
-6.09542989730835	-9.3828296661377	-11.4949836730957	-0.094342015683651	0.275091856718063	-0.0245514120906591
-6.10021781921387	-9.38031005859375	-11.4976358413696	-0.0945158675312996	0.275072067975998	-0.0242412015795708
-6.10697650909424	-9.37376880645752	-11.5062398910522	-0.0948358476161957	0.275190472602844	-0.0239854883402586
-6.10713720321655	-9.36978435516357	-11.5107421875	-0.0951593294739723	0.27519565820694	-0.0236483979970217
-6.11330270767212	-9.36258029937744	-11.5127830505371	-0.0954798832535744	0.275146126747131	-0.0232368372380733
-6.11533546447754	-9.3545560836792	-11.5306215286255	-0.0956434011459351	0.275134712457657	-0.0229809284210205
-6.1251335144043	-9.35489654541016	-11.5262784957886	-0.0959891304373741	0.275166153907776	-0.0226004756987095
-6.12919425964355	-9.34901142120361	-11.5415830612183	-0.0961842238903046	0.275145471096039	-0.0222731474786997
-6.13966655731201	-9.3510570526123	-11.5528802871704	-0.0965141355991364	0.275131672620773	-0.0219256822019815
-6.14728307723999	-9.34655284881592	-11.5552005767822	-0.0968727767467499	0.275067538022995	-0.0214752443134785
-6.14899682998657	-9.33821678161621	-11.5564374923706	-0.0971376895904541	0.274966716766357	-0.021164296194911
-6.15839719772339	-9.33401393890381	-11.5716123580933	-0.0972988680005074	0.274866998195648	-0.0207807701081038
-6.16179656982422	-9.33458614349365	-11.56773853302	-0.0975258648395538	0.274736344814301	-0.0204326156526804
-6.17038440704346	-9.32681083679199	-11.575291633606	-0.0977968350052834	0.274654269218445	-0.0201329477131367
-6.17902660369873	-9.32991218566895	-11.5777435302734	-0.0980565547943115	0.27450692653656	-0.0198237057775259
-6.18263816833496	-9.32552719116211	-11.582407951355	-0.0983413830399513	0.274383902549744	-0.0194341521710157
-6.18381929397583	-9.31653594970703	-11.5834941864014	-0.0984807834029198	0.274163722991943	-0.0192256644368172
-6.1910080909729	-9.31696891784668	-11.5911207199097	-0.0986625850200653	0.2740857899189	-0.0188533272594213
-6.19679975509644	-9.31598854064941	-11.5872421264648	-0.0987152829766274	0.273907959461212	-0.0185507163405418
-6.20746088027954	-9.31464672088623	-11.5859260559082	-0.098917230963707	0.273738652467728	-0.0183963440358639
-6.21174716949463	-9.31472587585449	-11.5949077606201	-0.0989795103669167	0.273578524589539	-0.0181194376200438
-6.21702671051025	-9.31051731109619	-11.5767545700073	-0.0991278141736984	0.273338139057159	-0.0178690329194069
-6.21834754943848	-9.31164836883545	-11.5947103500366	-0.0991692543029785	0.273035407066345	-0.0177006088197231
-6.2242751121521	-9.31068420410156	-11.584342956543	-0.0992086380720139	0.272982597351074	-0.0175224896520376
-6.23181056976318	-9.31194972991943	-11.5889930725098	-0.0991383865475655	0.272705584764481	-0.0173200443387032
-6.23604154586792	-9.31875133514404	-11.5831050872803	-0.0991709679365158	0.272464215755463	-0.0171899255365133
-6.23754119873047	-9.31925773620605	-11.575177192688	-0.0991944372653961	0.272204637527466	-0.0170129649341106
-6.23701667785645	-9.31966876983643	-11.5748701095581	-0.0990962162613869	0.27194806933403	-0.0168327856808901
-6.24189901351929	-9.32308769226074	-11.5819997787476	-0.098978728055954	0.271712452173233	-0.0167047958821058
-6.24522113800049	-9.32880878448486	-11.5698671340942	-0.0988411009311676	0.271450847387314	-0.0165695585310459
-6.24893236160278	-9.32848453521729	-11.567174911499	-0.0987078547477722	0.271235674619675	-0.0165532380342484
-6.25230598449707	-9.33944225311279	-11.5677213668823	-0.098714679479599	0.270967125892639	-0.0164626613259315
-6.2552433013916	-9.34042739868164	-11.5574016571045	-0.0986040905117989	0.270788997411728	-0.0163685753941536
-6.25353908538818	-9.3464469909668	-11.5600881576538	-0.0984160080552101	0.27051317691803	-0.0163593459874392
-6.25904035568237	-9.34911346435547	-11.5536699295044	-0.0983838811516762	0.270402550697327	-0.0162497386336327
-6.26173162460327	-9.34921073913574	-11.551589012146	-0.098094679415226	0.270142167806625	-0.0162615980952978
-6.2630352973938	-9.35745429992676	-11.5518083572388	-0.0980531275272369	0.269993394613266	-0.0163447614759207
-6.26608800888062	-9.36213493347168	-11.5492324829102	-0.0980263948440552	0.269816935062408	-0.0162241123616695
-6.26509141921997	-9.3626184463501	-11.5446929931641	-0.0979648232460022	0.269663840532303	-0.0162887517362833
-6.26202440261841	-9.36668586730957	-11.5507755279541	-0.0978032723069191	0.269427061080933	-0.0162408538162708
-6.26644325256348	-9.37120151519775	-11.545337677002	-0.09777020663023	0.269311755895615	-0.016240855678916
-6.27131366729736	-9.37574577331543	-11.5468521118164	-0.0977043882012367	0.269251048564911	-0.0163205023854971
-6.27369022369385	-9.38355731964111	-11.5459403991699	-0.097634993493557	0.269080936908722	-0.016339210793376
-6.27686738967896	-9.38772010803223	-11.5414581298828	-0.0976188480854034	0.269040584564209	-0.0162516329437494
-6.27446699142456	-9.38686084747314	-11.539605140686	-0.0975530743598938	0.268779665231705	-0.0163592714816332
-6.28179454803467	-9.39525508880615	-11.5493850708008	-0.0977080836892128	0.268842458724976	-0.0162834133952856
-6.28777885437012	-9.40620899200439	-11.5491285324097	-0.0975053310394287	0.268736064434052	-0.0163150783628225
-6.29512453079224	-9.41112518310547	-11.5592260360718	-0.0975467786192894	0.268695145845413	-0.0163512118160725
-6.29764461517334	-9.42198944091797	-11.5658159255981	-0.0976105779409409	0.268644392490387	-0.0163636673241854
-6.31076335906982	-9.4269495010376	-11.5640544891357	-0.0976278036832809	0.268543839454651	-0.0163640398532152
-6.30700731277466	-9.43202781677246	-11.5812654495239	-0.0975622683763504	0.268480032682419	-0.0164155010133982
-6.31648778915405	-9.44288349151611	-11.5759010314941	-0.0975651890039444	0.268533110618591	-0.0163287911564112
-6.32201671600342	-9.4445276260376	-11.5886602401733	-0.0974059626460075	0.268379032611847	-0.0163904689252377
-6.32713270187378	-9.45529651641846	-11.5953502655029	-0.097407653927803	0.268350809812546	-0.0164701994508505
-6.3280348777771	-9.45915412902832	-11.5932321548462	-0.0974518731236458	0.268295258283615	-0.0164040196686983
-6.33142852783203	-9.46157932281494	-11.5915641784668	-0.0974236577749252	0.268195927143097	-0.0164758693426847
-6.33689832687378	-9.46893692016602	-11.6036367416382	-0.0973014533519745	0.26808887720108	-0.0164419841021299
-6.33885383605957	-9.47578620910645	-11.6022443771362	-0.0972580462694168	0.268015027046204	-0.0164318345487118
-6.34478759765625	-9.47273635864258	-11.6030673980713	-0.0971447452902794	0.268018662929535	-0.0165228992700577
-6.34538221359253	-9.48264312744141	-11.6105871200562	-0.097132608294487	0.26781839132309	-0.0164865832775831
-6.34632778167725	-9.48256683349609	-11.6110858917236	-0.0972099453210831	0.267732977867126	-0.0164226181805134
-6.343101978302	-9.48513126373291	-11.6106853485107	-0.0970880091190338	0.267620772123337	-0.0165150258690119
-6.35137701034546	-9.48882961273193	-11.6168098449707	-0.0970486178994179	0.267627358436584	-0.0163986273109913
-6.35470056533813	-9.4898042678833	-11.611138343811	-0.0968779996037483	0.267531931400299	-0.016401519998908
-6.3585090637207	-9.49867248535156	-11.6160955429077	-0.0969515591859818	0.267423748970032	-0.0164610724896193
-6.35874080657959	-9.50450706481934	-11.6213245391846	-0.0969273671507835	0.267334401607513	-0.0164207033813
-6.3633885383606	-9.50256443023682	-11.6216163635254	-0.0970018208026886	0.267219603061676	-0.0163696948438883
-6.36190557479858	-9.50595283508301	-11.6347093582153	-0.0968853607773781	0.267087131738663	-0.0163358971476555
-6.36723709106445	-9.5104341506958	-11.6290493011475	-0.09676144272089	0.26715961098671	-0.0163058284670115
-6.36881256103516	-9.50795078277588	-11.6392440795898	-0.0966693162918091	0.266970187425613	-0.0163069330155849
-6.37103176116943	-9.5142707824707	-11.6411924362183	-0.0966688767075539	0.266960501670837	-0.0162688661366701
-6.37382793426514	-9.51439380645752	-11.6340045928955	-0.0966848358511925	0.266790181398392	-0.016184750944376
-6.36998128890991	-9.51203441619873	-11.6446151733398	-0.0967368930578232	0.266663312911987	-0.0162267666310072
-6.37377595901489	-9.51711082458496	-11.644434928894	-0.0966214910149574	0.26662090420723	-0.0161128863692284
-6.37626695632935	-9.51521682739258	-11.6451225280762	-0.0965849012136459	0.266530007123947	-0.016111409291625
-6.38367462158203	-9.52218818664551	-11.6482467651367	-0.0966308861970901	0.266462594270706	-0.016073739156127
-6.38880205154419	-9.5228385925293	-11.6426486968994	-0.0967292860150337	0.266460567712784	-0.0160084627568722
-6.38850593566895	-9.52087497711182	-11.6494417190552	-0.0967563614249229	0.266285687685013	-0.0159274954348803
-6.39272880554199	-9.52454376220703	-11.6578741073608	-0.0968832299113274	0.266259104013443	-0.0158381797373295
-6.4001612663269	-9.52430152893066	-11.6545248031616	-0.0968660339713097	0.266260117292404	-0.0157931093126535
-6.4049825668335	-9.5303783416748	-11.6622037887573	-0.0970054119825363	0.266085594892502	-0.0158134885132313
-6.40708351135254	-9.53263759613037	-11.6718158721924	-0.0970959290862083	0.26614648103714	-0.0157558601349592
-6.4128303527832	-9.53236198425293	-11.6652631759644	-0.0972733125090599	0.26604300737381	-0.0156447980552912
-6.41697263717651	-9.53728103637695	-11.6795978546143	-0.0973897054791451	0.266055703163147	-0.015669971704483
-6.42874145507813	-9.54247188568115	-11.682728767395	-0.0975311920046806	0.266109049320221	-0.0155749218538404
-6.43700504302979	-9.54297828674316	-11.6904563903809	-0.097692109644413	0.266126841306686	-0.0156343970447779
-6.44532108306885	-9.54675579071045	-11.7024078369141	-0.0979316681623459	0.266221702098846	-0.0155932400375605
-6.45307636260986	-9.54699325561523	-11.705020904541	-0.098144568502903	0.266128808259964	-0.0155104529112577
-6.45743274688721	-9.54870700836182	-11.7218742370605	-0.0983986258506775	0.266109973192215	-0.0155437681823969
-6.45893335342407	-9.554123878479	-11.7271595001221	-0.0985070094466209	0.266191512346268	-0.0155017366632819
-6.46571397781372	-9.55716896057129	-11.7324686050415	-0.0986554399132729	0.266282498836517	-0.0155318593606353
-6.47199821472168	-9.56479740142822	-11.7539367675781	-0.0988708660006523	0.266281962394714	-0.0155736077576876
-6.47787570953369	-9.56452465057373	-11.7569494247437	-0.0991136878728867	0.266374111175537	-0.0154872871935368
-6.47628211975098	-9.56917381286621	-11.7635469436646	-0.099160835146904	0.266311466693878	-0.0155303906649351
-6.48137998580933	-9.56916809082031	-11.7794456481934	-0.0994024053215981	0.266404271125793	-0.0154760340228677
-6.4900016784668	-9.57133674621582	-11.7781372070313	-0.0994659140706062	0.266510844230652	-0.0154713308438659
-6.49455118179321	-9.5775146484375	-11.7963256835938	-0.0995887815952301	0.266483932733536	-0.0155206779018044
-6.49250650405884	-9.57977199554443	-11.7952098846436	-0.0998305976390839	0.266491085290909	-0.0154878189787269
-6.49604463577271	-9.57701015472412	-11.8021335601807	-0.0999142825603485	0.26652005314827	-0.0154416626319289
-6.50238752365112	-9.57885646820068	-11.8098335266113	-0.100022010505199	0.266536772251129	-0.0154414670541883
-6.50376844406128	-9.58098220825195	-11.8173761367798	-0.10004510730505	0.266598612070084	-0.0153845921158791
-6.50772857666016	-9.58774566650391	-11.8226976394653	-0.10023333132267	0.266631543636322	-0.0154648954048753
-6.50957107543945	-9.58354949951172	-11.8165674209595	-0.100300289690495	0.266610950231552	-0.015357181429863
-6.510901927948	-9.58505725860596	-11.8274450302124	-0.100393295288086	0.266578406095505	-0.015426485799253
-6.5173397064209	-9.58540534973145	-11.8338136672974	-0.100413374602795	0.266668379306793	-0.0153179615736008
-6.52016067504883	-9.58962345123291	-11.8372278213501	-0.100536599755287	0.266783058643341	-0.0153328739106655
-6.52883625030518	-9.59704780578613	-11.8488998413086	-0.100633874535561	0.26676881313324	-0.0153505112975836
-6.53034019470215	-9.59774971008301	-11.8612060546875	-0.100837618112564	0.266791611909866	-0.0152663150802255
-6.53316879272461	-9.59718990325928	-11.8547143936157	-0.100881561636925	0.266725480556488	-0.015251929871738
-6.54052686691284	-9.59940814971924	-11.8755483627319	-0.101079672574997	0.266836374998093	-0.015240334905684
-6.54668188095093	-9.60373687744141	-11.8681640625	-0.10101205855608	0.266829311847687	-0.0152339870110154
-6.5508828163147	-9.60825634002686	-11.8888874053955	-0.101166673004627	0.266952991485596	-0.0152727663516998
-6.54940176010132	-9.6132984161377	-11.8912897109985	-0.10128054022789	0.26698887348175	-0.0152792474254966
-6.55557203292847	-9.6128625869751	-11.8976802825928	-0.101396888494492	0.267000585794449	-0.0152289485558867
-6.55376100540161	-9.61645412445068	-11.9094495773315	-0.101453579962254	0.266931712627411	-0.0152906458824873
-6.55899572372437	-9.61953830718994	-11.910626411438	-0.101385720074177	0.266965419054031	-0.0152650019153953
-6.56114339828491	-9.62112617492676	-11.9139890670776	-0.101454675197601	0.2669717669487	-0.0153120439499617
-6.5642261505127	-9.62581539154053	-11.9189338684082	-0.10147874802351	0.267000883817673	-0.0152806174010038
-6.56469488143921	-9.62105274200439	-11.9138116836548	-0.101527847349644	0.266895979642868	-0.0152466734871268
-6.56004571914673	-9.62252235412598	-11.9306678771973	-0.101437069475651	0.2668616771698	-0.0152834104374051
-6.56413793563843	-9.62497711181641	-11.9224882125854	-0.101400434970856	0.266907602548599	-0.0153057621791959
-6.56686115264893	-9.62815856933594	-11.929913520813	-0.101352818310261	0.266834229230881	-0.0154565032571554
-6.5658802986145	-9.6315746307373	-11.9309206008911	-0.1013538017869	0.26686680316925	-0.0154492259025574
-6.56720924377441	-9.63121128082275	-11.930248260498	-0.101344242691994	0.266780763864517	-0.015416725538671
-6.57216691970825	-9.63546657562256	-11.9419918060303	-0.101335220038891	0.266800582408905	-0.015508328564465
-6.57235670089722	-9.64219093322754	-11.9364376068115	-0.10122238099575	0.266764611005783	-0.0155279543250799
-6.57794046401978	-9.6432466506958	-11.945182800293	-0.10118605941534	0.26677617430687	-0.0155614959076047
-6.57691049575806	-9.65188121795654	-11.9469747543335	-0.101215079426765	0.266728490591049	-0.0155761735513806
-6.58233785629272	-9.65339756011963	-11.9491109848022	-0.101249761879444	0.266601890325546	-0.015490329824388
-6.57861328125	-9.65577697753906	-11.9507856369019	-0.101157419383526	0.266512602567673	-0.0155478771775961
-6.58244895935059	-9.65664577484131	-11.9576511383057	-0.101128712296486	0.266483962535858	-0.0154235949739814
-6.58358573913574	-9.65667724609375	-11.9537401199341	-0.101024478673935	0.266399711370468	-0.0154759027063847
-6.58208417892456	-9.66353893280029	-11.9614992141724	-0.101034328341484	0.266348451375961	-0.0154284806922078
-6.58124256134033	-9.66267776489258	-11.9488201141357	-0.101074442267418	0.2661974132061	-0.0153676327317953
-6.58067464828491	-9.66436958312988	-11.9614458084106	-0.10101855546236	0.266080558300018	-0.0153324529528618
-6.58066034317017	-9.66462326049805	-11.9547357559204	-0.100952707231045	0.266128838062286	-0.0152360554784536
-6.58426904678345	-9.66680526733398	-11.9617853164673	-0.100873306393623	0.265996366739273	-0.015224183909595
-6.58221054077148	-9.6702241897583	-11.9581928253174	-0.100947193801403	0.265962839126587	-0.015160420909524
-6.58239793777466	-9.66671562194824	-11.9540929794312	-0.100987106561661	0.265774965286255	-0.0150848524644971
-6.57679986953735	-9.66891860961914	-11.958610534668	-0.100985378026962	0.265665024518967	-0.0150569435209036
-6.58080387115479	-9.66988945007324	-11.9584903717041	-0.10094303637743	0.265713930130005	-0.0149960871785879
-6.5833888053894	-9.66868114471436	-11.9545421600342	-0.101014278829098	0.265689134597778	-0.0149760441854596
-6.58572864532471	-9.6731014251709	-11.958794593811	-0.101121492683887	0.26558068394661	-0.0149303954094648
-6.58790493011475	-9.66852188110352	-11.9557266235352	-0.101152174174786	0.265489637851715	-0.0148388277739286
-6.5829644203186	-9.66668033599854	-11.9549331665039	-0.101158849895	0.265411764383316	-0.0148026179522276
-6.58446025848389	-9.6694450378418	-11.95534324646	-0.101245775818825	0.265392333269119	-0.0147299449890852
-6.58644342422485	-9.66736793518066	-11.9566106796265	-0.101270072162151	0.265394151210785	-0.0147258518263698
-6.58892488479614	-9.6702241897583	-11.964506149292	-0.101338528096676	0.265366345643997	-0.0146500449627638
-6.59076404571533	-9.6678409576416	-11.9556837081909	-0.101530700922012	0.265265285968781	-0.0145413875579834
-6.58875036239624	-9.6666841506958	-11.9631662368774	-0.101533263921738	0.265173375606537	-0.014487094245851
-6.59149026870728	-9.66832447052002	-11.9521541595459	-0.101626016199589	0.265217423439026	-0.0143601419404149
-6.59314870834351	-9.66687107086182	-11.9547510147095	-0.101610958576202	0.265184879302979	-0.014366147108376
-6.59659290313721	-9.66892623901367	-11.9640626907349	-0.101778008043766	0.265127032995224	-0.0142877353355289
-6.59764862060547	-9.6658935546875	-11.9572114944458	-0.101964272558689	0.265057682991028	-0.0141992932185531
-6.59371852874756	-9.66642665863037	-11.9707107543945	-0.101934351027012	0.264988720417023	-0.0141497980803251
-6.59838151931763	-9.66777038574219	-11.9651432037354	-0.10197351872921	0.265092045068741	-0.0140864942222834
-6.60051774978638	-9.66438579559326	-11.9715957641602	-0.102106101810932	0.264981687068939	-0.0141656687483191
-6.59854412078857	-9.66918563842773	-11.9660701751709	-0.102182224392891	0.265031576156616	-0.0141284521669149
-6.60007619857788	-9.66686058044434	-11.9579916000366	-0.102311514317989	0.264983803033829	-0.0140661429613829
-6.59589433670044	-9.66225528717041	-11.968638420105	-0.102324545383453	0.264943152666092	-0.0140867829322815
-6.59784746170044	-9.66145420074463	-11.9641246795654	-0.102474763989449	0.264988899230957	-0.0140202147886157
-6.59684562683105	-9.66013622283936	-11.9702625274658	-0.102425381541252	0.264963954687119	-0.0140711171552539
-6.59602165222168	-9.66315650939941	-11.9831714630127	-0.102542757987976	0.264981716871262	-0.0140730319544673
-6.59706783294678	-9.65760135650635	-11.9666261672974	-0.102736957371235	0.264860421419144	-0.0140662426128983
-6.58951187133789	-9.65798568725586	-11.9749765396118	-0.102669335901737	0.264832258224487	-0.0141137586906552
-6.59502172470093	-9.65877342224121	-11.9798793792725	-0.10273552685976	0.26494488120079	-0.014062243513763
-6.59276580810547	-9.65585708618164	-11.9781837463379	-0.102736905217171	0.264966636896133	-0.0141835222020745
-6.59425163269043	-9.66237163543701	-11.9869556427002	-0.102863416075706	0.264988273382187	-0.0142118316143751
-6.59208583831787	-9.66108417510986	-11.9800405502319	-0.102888248860836	0.264943599700928	-0.0142954289913177
-6.58985042572021	-9.66055870056152	-11.9863443374634	-0.10289641469717	0.265015482902527	-0.014358819462359
-6.59006643295288	-9.65841484069824	-11.9918012619019	-0.102986454963684	0.265078157186508	-0.0144872590899467
-6.59198808670044	-9.66371154785156	-11.9981250762939	-0.103054687380791	0.265105247497559	-0.0145584745332599
-6.59916687011719	-9.66697978973389	-12.0055408477783	-0.103134520351887	0.265179336071014	-0.0146915493533015
-6.5975284576416	-9.66591548919678	-12.008918762207	-0.103294134140015	0.265156388282776	-0.0147274052724242
-6.59750175476074	-9.66269683837891	-12.0126495361328	-0.103390268981457	0.265190482139587	-0.0148290591314435
-6.5982027053833	-9.6685791015625	-12.0132665634155	-0.103547871112823	0.265279591083527	-0.0148505317047238
-6.60045433044434	-9.66800308227539	-12.0248861312866	-0.103679604828358	0.265387445688248	-0.0150260478258133
-6.60491275787354	-9.67469787597656	-12.0267858505249	-0.103805601596832	0.265366584062576	-0.0150611065328121
-6.61059331893921	-9.67154216766357	-12.030029296875	-0.104030691087246	0.265470772981644	-0.0151054728776217
-6.60761499404907	-9.67057991027832	-12.038872718811	-0.104112409055233	0.265462130308151	-0.0151712140068412
-6.60988426208496	-9.67202663421631	-12.0429315567017	-0.104302771389484	0.265539169311523	-0.0151808820664883
-6.6141529083252	-9.67048454284668	-12.0436201095581	-0.104369670152664	0.265579223632813	-0.0152973271906376
-6.61507654190063	-9.67188167572021	-12.0483474731445	-0.104504592716694	0.265574783086777	-0.0152635583654046
-6.61115598678589	-9.67058944702148	-12.041820526123	-0.104721255600452	0.265479803085327	-0.0152495298534632
-6.60894680023193	-9.67077255249023	-12.0540037155151	-0.104863956570625	0.265501469373703	-0.0153208738192916
-6.61370468139648	-9.67148113250732	-12.0459184646606	-0.104951545596123	0.265558511018753	-0.0153171252459288
-6.61444902420044	-9.66794395446777	-12.0472764968872	-0.1050790771842	0.265575110912323	-0.0154231954365969
-6.61469841003418	-9.66911792755127	-12.0566902160645	-0.105237059295177	0.265540033578873	-0.0153751149773598
-6.61566972732544	-9.66521263122559	-12.0444078445435	-0.105419047176838	0.26544064283371	-0.0153719177469611
-6.61254262924194	-9.65906238555908	-12.052116394043	-0.105556674301624	0.265354573726654	-0.0153378564864397
-6.61507654190063	-9.65877532958984	-12.0409317016602	-0.105749055743217	0.265374720096588	-0.0152791487053037
-6.61734056472778	-9.65425205230713	-12.0520057678223	-0.105915203690529	0.265348851680756	-0.0153094744309783
-6.61979627609253	-9.65667724609375	-12.0475635528564	-0.106052078306675	0.265291064977646	-0.0153258210048079
-6.62337779998779	-9.64823913574219	-12.0465002059937	-0.106231182813644	0.265164405107498	-0.01518574077636
-6.62325572967529	-9.64244747161865	-12.0540361404419	-0.106332838535309	0.265048712491989	-0.0151928700506687
-6.62188863754272	-9.64086437225342	-12.0405740737915	-0.106506928801537	0.264976859092712	-0.0151087194681168
-6.62111473083496	-9.6333475112915	-12.0506992340088	-0.106600396335125	0.264993131160736	-0.0151158329099417
-6.62098932266235	-9.63834667205811	-12.0445804595947	-0.106718122959137	0.26481357216835	-0.0151365110650659
-6.62292003631592	-9.63167667388916	-12.0334558486938	-0.106891870498657	0.264602214097977	-0.0149832768365741
-6.62232112884521	-9.62616539001465	-12.043116569519	-0.106942765414715	0.264450311660767	-0.0149380192160606
-6.62488794326782	-9.62196159362793	-12.0420007705688	-0.107072912156582	0.264420807361603	-0.0147854201495647
-6.62720775604248	-9.61861705780029	-12.0339450836182	-0.107200786471367	0.264179557561874	-0.0147041892632842
-6.62524795532227	-9.61422824859619	-12.0359716415405	-0.107319004833698	0.264015465974808	-0.01458830665797
-6.6265025138855	-9.6076774597168	-12.0242881774902	-0.107520788908005	0.263831973075867	-0.0143473511561751
-6.62864542007446	-9.60101699829102	-12.0206918716431	-0.107590191066265	0.263595730066299	-0.0141522819176316
-6.63116884231567	-9.5982608795166	-12.0130891799927	-0.10773316770792	0.263431042432785	-0.0139541747048497
-6.63337564468384	-9.59099960327148	-12.0137739181519	-0.107906825840473	0.263250827789307	-0.0138327311724424
-6.63556861877441	-9.58510589599609	-12.0076217651367	-0.10812159627676	0.263158172369003	-0.0136094531044364
-6.63508272171021	-9.57742881774902	-11.9945793151855	-0.108363516628742	0.262861728668213	-0.0134527757763863
-6.64411926269531	-9.57328033447266	-12.0008392333984	-0.108483612537384	0.262720435857773	-0.0132591379806399
-6.64458799362183	-9.56161212921143	-11.9866046905518	-0.108674176037312	0.26258459687233	-0.0131217958405614
-6.64546537399292	-9.56192302703857	-11.9905261993408	-0.108938328921795	0.262381225824356	-0.0130013786256313
-6.64130115509033	-9.5510425567627	-11.9811515808105	-0.109308451414108	0.262283384799957	-0.0127321304753423
-6.63421821594238	-9.54199981689453	-11.9646577835083	-0.109447807073593	0.261918962001801	-0.0125526674091816
-6.64051294326782	-9.53438377380371	-11.9630994796753	-0.109669469296932	0.261875629425049	-0.0122725591063499
-6.64945459365845	-9.53121089935303	-11.956711769104	-0.109908305108547	0.261712521314621	-0.0121494196355343
-6.65327787399292	-9.52851104736328	-11.9633884429932	-0.110182225704193	0.261546075344086	-0.0120123736560345
-6.65716314315796	-9.51990413665771	-11.9504976272583	-0.110433682799339	0.261419087648392	-0.0118733132258058
-6.65739250183105	-9.51366424560547	-11.9461832046509	-0.110588207840919	0.2611483335495	-0.0116563709452748
-6.66382265090942	-9.50893211364746	-11.9482173919678	-0.110734209418297	0.261032253503799	-0.0114882821217179
-6.66800689697266	-9.49964332580566	-11.9371385574341	-0.110908538103104	0.260880410671234	-0.0113690309226513
-6.6774787902832	-9.50327587127686	-11.9441719055176	-0.111256740987301	0.260696142911911	-0.0112020568922162
-6.68154954910278	-9.49597549438477	-11.9340896606445	-0.111494310200214	0.26059877872467	-0.0111014479771256
-6.68265151977539	-9.48721504211426	-11.941948890686	-0.111661165952682	0.260494828224182	-0.0110451932996511
-6.68093538284302	-9.48353576660156	-11.9233636856079	-0.11192099750042	0.260318487882614	-0.0109787872061133
-6.6848349571228	-9.48187637329102	-11.9278039932251	-0.112086184322834	0.260298162698746	-0.0108957896009088
-6.68471527099609	-9.48397445678711	-11.9268970489502	-0.112277306616306	0.260166645050049	-0.0109959086403251
-6.68519020080566	-9.48130512237549	-11.9139337539673	-0.112560160458088	0.260088086128235	-0.0108731519430876
-6.67973756790161	-9.47443008422852	-11.9103174209595	-0.11273518204689	0.260050058364868	-0.010847756639123
-6.68344449996948	-9.4725456237793	-11.9082899093628	-0.113024532794952	0.260015308856964	-0.0108043570071459
-6.68582677841187	-9.47317504882813	-11.901665687561	-0.113212108612061	0.259913772344589	-0.0107884984463453
-6.68799591064453	-9.47318172454834	-11.9031715393066	-0.113578945398331	0.259827524423599	-0.0107168881222606
-6.69037961959839	-9.47464179992676	-11.8950500488281	-0.114040441811085	0.259957581758499	-0.0105941230431199
-6.68966627120972	-9.4697904586792	-11.894585609436	-0.114342465996742	0.259876161813736	-0.010513105429709
-6.69994783401489	-9.47166919708252	-11.9022846221924	-0.114802487194538	0.259963780641556	-0.010467329993844
-6.70923757553101	-9.46871948242188	-11.8961019515991	-0.115038901567459	0.259976714849472	-0.010539029724896
-6.71739149093628	-9.4736328125	-11.9039945602417	-0.115361467003822	0.260062634944916	-0.0105719557031989
-6.71550750732422	-9.47289848327637	-11.8989419937134	-0.115843430161476	0.260065674781799	-0.0105955731123686
-6.71848058700562	-9.46909523010254	-11.9038381576538	-0.116135373711586	0.260085761547089	-0.0105871735140681
-6.72392463684082	-9.47072792053223	-11.8946781158447	-0.116438426077366	0.260185390710831	-0.0105836158618331
-6.72848987579346	-9.4722785949707	-11.8995008468628	-0.116771273314953	0.260182917118073	-0.0106355026364326
-6.73910760879517	-9.47716808319092	-11.9089326858521	-0.117205023765564	0.260257005691528	-0.0106316143646836
-6.7453670501709	-9.47776031494141	-11.898964881897	-0.117491833865643	0.260216474533081	-0.0106294583529234
-6.75049924850464	-9.48535346984863	-11.9083518981934	-0.117860838770866	0.260268211364746	-0.0106917135417461
-6.75862455368042	-9.48898315429688	-11.9136772155762	-0.118124350905418	0.260369062423706	-0.0106661366298795
-6.76710844039917	-9.49176502227783	-11.9197845458984	-0.118410483002663	0.260371655225754	-0.0107468571513891
-6.77376937866211	-9.49689388275146	-11.9274520874023	-0.118706703186035	0.260398656129837	-0.0107316942885518
-6.77439737319946	-9.49873638153076	-11.925952911377	-0.119029968976974	0.260399848222733	-0.0106424055993557
-6.77669811248779	-9.49742031097412	-11.9323883056641	-0.119249477982521	0.260302811861038	-0.0106304567307234
-6.78099870681763	-9.50249862670898	-11.932017326355	-0.119545981287956	0.260345935821533	-0.0104922261089087
-6.7843804359436	-9.50129508972168	-11.9322261810303	-0.11966247856617	0.260360985994339	-0.0104189114645123
-6.78941774368286	-9.50394344329834	-11.9413948059082	-0.119878701865673	0.260323703289032	-0.0104590635746717
-6.79129409790039	-9.50550746917725	-11.934868812561	-0.120223894715309	0.260316073894501	-0.0103111574426293
-6.79259252548218	-9.50677013397217	-11.9406862258911	-0.120360307395458	0.260221540927887	-0.0102850124239922
-6.8001708984375	-9.51109218597412	-11.9468307495117	-0.120532587170601	0.260306149721146	-0.010169617831707
-6.8024640083313	-9.51552391052246	-11.9524374008179	-0.120714373886585	0.260270565748215	-0.0102414721623063
-6.80292129516602	-9.51841354370117	-11.9577465057373	-0.120850600302219	0.260180592536926	-0.0101655814796686
-6.80344724655151	-9.51980018615723	-11.9486379623413	-0.121138088405132	0.260153234004974	-0.0101163983345032
-6.80588626861572	-9.52618598937988	-11.9631023406982	-0.121191963553429	0.260112881660461	-0.0100252320989966
-6.81014633178711	-9.53481197357178	-11.9609346389771	-0.121303655207157	0.260144948959351	-0.00991055555641651
-6.81734228134155	-9.53824710845947	-11.9634704589844	-0.12143712490797	0.260031044483185	-0.00991736352443695
-6.81862258911133	-9.5421667098999	-11.9583301544189	-0.121634192764759	0.260062754154205	-0.00978026352822781
-6.8210301399231	-9.54225254058838	-11.9535503387451	-0.121793076395988	0.259878993034363	-0.00966240838170052
-6.82582950592041	-9.54527854919434	-11.9647407531738	-0.121863715350628	0.259832829236984	-0.00951136462390423
-6.83044195175171	-9.5454158782959	-11.9555568695068	-0.122016489505768	0.259791135787964	-0.00933319330215454
-6.83739137649536	-9.54828834533691	-11.9554767608643	-0.12214582413435	0.259572446346283	-0.00927185360342264
-6.83951759338379	-9.54522323608398	-11.944109916687	-0.122342675924301	0.25951561331749	-0.00901695247739553
-6.84098482131958	-9.5409574508667	-11.9388818740845	-0.122419930994511	0.259266912937164	-0.00891546811908484
-6.84437942504883	-9.53874969482422	-11.926796913147	-0.122595518827438	0.259134203195572	-0.00859921146184206
-6.8503475189209	-9.53388786315918	-11.9219036102295	-0.122637718915939	0.259022414684296	-0.00846014358103275
-6.85130500793457	-9.53209400177002	-11.9152889251709	-0.122759766876698	0.258855402469635	-0.00834934785962105
-6.85537052154541	-9.52600955963135	-11.883996963501	-0.122943788766861	0.258611738681793	-0.00801410619169474
-6.85166931152344	-9.52181911468506	-11.8820781707764	-0.122993245720863	0.258353650569916	-0.00791516620665789
-6.85873651504517	-9.5160436630249	-11.8716707229614	-0.123025707900524	0.258199781179428	-0.00763073284178972
-6.86238622665405	-9.51041984558105	-11.8546371459961	-0.123184509575367	0.258081018924713	-0.0075795273296535
-6.86726522445679	-9.51190567016602	-11.8515148162842	-0.123260736465454	0.257859766483307	-0.00740143656730652
-6.87069606781006	-9.50594615936279	-11.830005645752	-0.123510785400867	0.257627427577972	-0.00723235588520765
-6.87648725509644	-9.50362586975098	-11.8232088088989	-0.123581647872925	0.257394164800644	-0.00714699039235711
-6.88901138305664	-9.50445747375488	-11.8036947250366	-0.123774632811546	0.257318824529648	-0.0070410892367363
-6.90140247344971	-9.50158214569092	-11.7974662780762	-0.123999319970608	0.257156699895859	-0.00707833841443062
-6.90806436538696	-9.50283527374268	-11.7876091003418	-0.124334909021854	0.257097750902176	-0.00703758280724287
-6.91724300384521	-9.4989595413208	-11.7731952667236	-0.124612733721733	0.256865531206131	-0.00700731156393886
-6.92173385620117	-9.49979305267334	-11.7716445922852	-0.124722965061665	0.256687015295029	-0.00690527725964785
-6.93053865432739	-9.50030517578125	-11.756010055542	-0.124901607632637	0.256620824337006	-0.00693868100643158
-6.93952655792236	-9.49701595306396	-11.7491693496704	-0.12512880563736	0.256486475467682	-0.006962307728827
-6.94365406036377	-9.49662971496582	-11.7351531982422	-0.12540490925312	0.256430506706238	-0.00692546321079135
-6.94519186019897	-9.49093341827393	-11.7240142822266	-0.125581935048103	0.256184458732605	-0.00693766120821238
-6.94999408721924	-9.4885835647583	-11.7218189239502	-0.125837534666061	0.256109714508057	-0.00690634874626994
-6.95849752426147	-9.48859596252441	-11.7096662521362	-0.125994399189949	0.255929976701736	-0.00694523751735687
-6.96535778045654	-9.48439884185791	-11.7079563140869	-0.126288458704948	0.255884349346161	-0.00698814680799842
-6.9678316116333	-9.48128700256348	-11.6823902130127	-0.126560404896736	0.255807876586914	-0.007061499170959
-6.97169589996338	-9.47940349578857	-11.6794767379761	-0.126804187893867	0.255706608295441	-0.00712590431794524
-6.97768688201904	-9.47718715667725	-11.6780233383179	-0.127052113413811	0.255715012550354	-0.0071964212693274
-6.98452472686768	-9.47658634185791	-11.6655740737915	-0.127266451716423	0.25569024682045	-0.00737381679937243
-6.99424505233765	-9.48291397094727	-11.6635828018188	-0.127519071102142	0.255570590496063	-0.00750434165820479
-6.99559259414673	-9.47918891906738	-11.64488697052	-0.127822697162628	0.255604833364487	-0.00761373154819012
-6.99756813049316	-9.48036193847656	-11.6455335617065	-0.128002509474754	0.255539894104004	-0.00776887498795986
-7.0068564414978	-9.4855785369873	-11.6352710723877	-0.128229662775993	0.255588322877884	-0.0079437755048275
-7.01388788223267	-9.48815250396729	-11.6382036209106	-0.12830938398838	0.255587458610535	-0.00823164265602827
-7.02123928070068	-9.49808216094971	-11.6460180282593	-0.128444954752922	0.25571021437645	-0.00848268903791904
-7.02632236480713	-9.50714683532715	-11.6362037658691	-0.128725171089172	0.255668818950653	-0.00870339293032885
-7.03189420700073	-9.5144100189209	-11.648904800415	-0.128783315420151	0.255819112062454	-0.00899181608110666
-7.04449462890625	-9.52586555480957	-11.6462173461914	-0.128800004720688	0.255959838628769	-0.00922662951052189
-7.05353307723999	-9.53637599945068	-11.6598281860352	-0.129020184278488	0.256004452705383	-0.00956661347299814
-7.06196880340576	-9.54659366607666	-11.6631174087524	-0.129138961434364	0.256185173988342	-0.0098053440451622
-7.06807708740234	-9.55575752258301	-11.6644992828369	-0.129243493080139	0.256205946207047	-0.0101544801145792
-7.07914733886719	-9.5667724609375	-11.6782093048096	-0.129353493452072	0.256457716226578	-0.0103866346180439
-7.09119844436646	-9.58160591125488	-11.6855897903442	-0.12945057451725	0.256623506546021	-0.0107325231656432
-7.10366725921631	-9.59591674804688	-11.7068614959717	-0.129434406757355	0.256839483976364	-0.0109948003664613
-7.11701488494873	-9.60944175720215	-11.7010288238525	-0.129633665084839	0.257043749094009	-0.0112836379557848
-7.13193655014038	-9.62466239929199	-11.7264184951782	-0.129655048251152	0.25720888376236	-0.0116428537294269
-7.15281009674072	-9.64827728271484	-11.7420253753662	-0.12975649535656	0.257444679737091	-0.0119594698771834
-7.17438554763794	-9.66283512115479	-11.7547225952148	-0.129867359995842	0.257719576358795	-0.0124076530337334
-7.19577312469482	-9.68632030487061	-11.7774000167847	-0.130053699016571	0.257970094680786	-0.0127958236262202
-7.2115306854248	-9.69908142089844	-11.7797002792358	-0.130241215229034	0.258142977952957	-0.0130892181769013
-7.22772836685181	-9.71615314483643	-11.8005867004395	-0.130425229668617	0.258396089076996	-0.0134368147701025
-7.24472045898438	-9.73378753662109	-11.8060131072998	-0.130508303642273	0.258693695068359	-0.0136938532814384
-7.26350259780884	-9.74939918518066	-11.8223886489868	-0.130554541945457	0.258817881345749	-0.0140914050862193
-7.27914428710938	-9.76483058929443	-11.8422889709473	-0.130691096186638	0.259168982505798	-0.0144577771425247
-7.2979531288147	-9.778733253479	-11.852858543396	-0.130858168005943	0.259276121854782	-0.0147175546735525
-7.31031465530396	-9.79503154754639	-11.8679533004761	-0.130899667739868	0.259531021118164	-0.0150732668116689
-7.32445049285889	-9.81422424316406	-11.8857612609863	-0.130901321768761	0.259819597005844	-0.0154116591438651
-7.34544849395752	-9.82767009735107	-11.9046201705933	-0.130966022610664	0.260093599557877	-0.0157707948237658
-7.36010074615479	-9.84477424621582	-11.9274024963379	-0.130973502993584	0.260277628898621	-0.0161166731268168
-7.37183618545532	-9.85994529724121	-11.935417175293	-0.131014004349709	0.260404467582703	-0.0164126716554165
-7.38252115249634	-9.87695026397705	-11.9559326171875	-0.130992576479912	0.260610044002533	-0.0167680196464062
-7.40252685546875	-9.89407730102539	-11.9760284423828	-0.130949020385742	0.260855674743652	-0.0170520506799221
-7.41831159591675	-9.91192054748535	-12.0021562576294	-0.130929514765739	0.261091649532318	-0.0173476617783308
-7.43181228637695	-9.92841053009033	-12.0157594680786	-0.130909472703934	0.261233747005463	-0.0176647249609232
-7.44562005996704	-9.9432258605957	-12.027792930603	-0.130972325801849	0.261252909898758	-0.0177716296166182
-7.4587197303772	-9.95529174804688	-12.0536775588989	-0.130864396691322	0.261480778455734	-0.018041530624032
-7.4759635925293	-9.97074222564697	-12.0620470046997	-0.13087560236454	0.261657059192657	-0.0181618425995111
-7.48894214630127	-9.98621273040771	-12.0860576629639	-0.130883559584618	0.261848777532578	-0.0184239353984594
-7.50664615631104	-10.0011472702026	-12.1012191772461	-0.130909502506256	0.262004673480988	-0.0185059066861868
-7.51639270782471	-10.0128221511841	-12.1117830276489	-0.130979984998703	0.262111991643906	-0.0187352169305086
-7.52728796005249	-10.0213012695313	-12.1324062347412	-0.130915269255638	0.262179911136627	-0.0188356954604387
-7.54095983505249	-10.0347909927368	-12.1375465393066	-0.130887627601624	0.262382298707962	-0.0190205089747906
-7.56505012512207	-10.0497770309448	-12.1566371917725	-0.130863189697266	0.262461334466934	-0.0193617604672909
-7.57827138900757	-10.0619668960571	-12.1659297943115	-0.130956009030342	0.262620210647583	-0.0194981712847948
-7.58951473236084	-10.0705013275146	-12.1728048324585	-0.130889967083931	0.262737631797791	-0.0197375994175673
-7.60226821899414	-10.0845127105713	-12.1776428222656	-0.130865067243576	0.262932538986206	-0.0198493376374245
-7.61246395111084	-10.0905933380127	-12.1860446929932	-0.13083778321743	0.26303306221962	-0.0200889017432928
-7.62702894210815	-10.1101169586182	-12.1910495758057	-0.130804672837257	0.263084053993225	-0.0202354937791824
-7.64156675338745	-10.1191940307617	-12.1976137161255	-0.130851924419403	0.263188898563385	-0.0203458052128553
-7.65103149414063	-10.1295366287231	-12.2103157043457	-0.130783006548882	0.263260185718536	-0.0204505585134029
-7.66500854492188	-10.1479244232178	-12.2173147201538	-0.130844786763191	0.263393223285675	-0.0205364320427179
-7.67853784561157	-10.157169342041	-12.2284307479858	-0.130896985530853	0.263538807630539	-0.0206941850483418
-7.69093561172485	-10.169864654541	-12.2352342605591	-0.130907237529755	0.263648927211761	-0.0208278056234121
-7.7030782699585	-10.1809034347534	-12.2442483901978	-0.131026238203049	0.263669788837433	-0.0208831485360861
-7.71166086196899	-10.1880083084106	-12.2488679885864	-0.131037682294846	0.263699173927307	-0.0210196655243635
-7.72413635253906	-10.1990594863892	-12.2562065124512	-0.131096407771111	0.263817608356476	-0.021079970523715
-7.73868799209595	-10.2124729156494	-12.2680015563965	-0.131215810775757	0.263885885477066	-0.0212031919509172
-7.74386072158813	-10.2211074829102	-12.260612487793	-0.131373971700668	0.263923436403275	-0.021232521161437
-7.75143766403198	-10.2240228652954	-12.2719078063965	-0.13135951757431	0.26395657658577	-0.0213173404335976
-7.76050186157227	-10.2333831787109	-12.2645435333252	-0.131478160619736	0.264077007770538	-0.0214041266590357
-7.76958417892456	-10.2383079528809	-12.2798671722412	-0.131479844450951	0.264070093631744	-0.0215110201388597
-7.77000713348389	-10.246973991394	-12.276346206665	-0.13171623647213	0.264056444168091	-0.0215481650084257
-7.77995920181274	-10.25315284729	-12.2695808410645	-0.131761834025383	0.264092594385147	-0.0216762069612741
-7.78457736968994	-10.2590427398682	-12.2768688201904	-0.131770551204681	0.26413157582283	-0.0216611493378878
-7.79273557662964	-10.2626333236694	-12.2723436355591	-0.132003873586655	0.26415953040123	-0.0217696782201529
-7.80395841598511	-10.2737836837769	-12.2722902297974	-0.132051467895508	0.264210253953934	-0.0218767262995243
-7.80209016799927	-10.279541015625	-12.2685670852661	-0.132272705435753	0.264212161302567	-0.0218494329601526
-7.80997657775879	-10.2817287445068	-12.274866104126	-0.132318302989006	0.264268070459366	-0.021912133321166
-7.81463432312012	-10.2904634475708	-12.2694864273071	-0.132333397865295	0.264273524284363	-0.021902970969677
-7.82254648208618	-10.2958984375	-12.2704067230225	-0.132421419024467	0.264315485954285	-0.0220138449221849
-7.82793855667114	-10.301025390625	-12.2685298919678	-0.132599070668221	0.264316529035568	-0.0219654683023691
-7.82690858840942	-10.3040962219238	-12.27232837677	-0.132622510194778	0.264331966638565	-0.0219733379781246
-7.83515071868896	-10.3099498748779	-12.2743892669678	-0.132793799042702	0.264411121606827	-0.0218715518712997
-7.84154844284058	-10.3126268386841	-12.268515586853	-0.132907003164291	0.264422357082367	-0.0219820290803909
-7.84535264968872	-10.3205032348633	-12.2725296020508	-0.13297264277935	0.264442145824432	-0.0219710115343332
-7.85151433944702	-10.3250207901001	-12.2650985717773	-0.133177697658539	0.264482527971268	-0.0219524465501308
-7.85578393936157	-10.3330564498901	-12.2715978622437	-0.13323612511158	0.264577686786652	-0.0220602452754974
-7.8657374382019	-10.3370399475098	-12.273307800293	-0.13327194750309	0.264614164829254	-0.0220838878303766
-7.87354326248169	-10.3469133377075	-12.2777338027954	-0.133442595601082	0.264700561761856	-0.0222160574048758
-7.87732458114624	-10.3525094985962	-12.2736349105835	-0.133555084466934	0.264854699373245	-0.0222378391772509
-7.88146877288818	-10.3602447509766	-12.2849855422974	-0.13362018764019	0.264900177717209	-0.0222818721085787
-7.88849878311157	-10.3683881759644	-12.2778940200806	-0.133787393569946	0.265050739049912	-0.0222440622746944
-7.89454936981201	-10.3760223388672	-12.2902898788452	-0.133820563554764	0.265113592147827	-0.0222692638635635
-7.89694309234619	-10.3831100463867	-12.2961101531982	-0.133871078491211	0.265193849802017	-0.0223060715943575
-7.90479707717896	-10.3895645141602	-12.2912845611572	-0.13400062918663	0.265231043100357	-0.0223114732652903
-7.90893030166626	-10.3962230682373	-12.3046236038208	-0.13391937315464	0.26530510187149	-0.0222952272742987
-7.91256618499756	-10.402172088623	-12.3072652816772	-0.133936062455177	0.265427976846695	-0.0223371610045433
-7.91835784912109	-10.4125804901123	-12.3126726150513	-0.134038984775543	0.265453070402145	-0.022326385602355
-7.91592597961426	-10.413049697876	-12.3061017990112	-0.134122118353844	0.265525758266449	-0.0222528055310249
-7.91466188430786	-10.4142026901245	-12.317795753479	-0.134100094437599	0.26543453335762	-0.0221672803163528
-7.91694402694702	-10.4193305969238	-12.3109121322632	-0.134106606245041	0.265606671571732	-0.0220944937318563
-7.92020177841187	-10.4234390258789	-12.3197412490845	-0.13414266705513	0.265621185302734	-0.0220901314169168
-7.92090654373169	-10.4266014099121	-12.3173704147339	-0.134244829416275	0.265645951032639	-0.0220318008214235
-7.9185152053833	-10.4244289398193	-12.3174734115601	-0.134193927049637	0.265594810247421	-0.0220148991793394
-7.91981554031372	-10.4295749664307	-12.3191976547241	-0.134233132004738	0.265714287757874	-0.0218142960220575
-7.92397165298462	-10.430570602417	-12.3148994445801	-0.134191602468491	0.265776395797729	-0.0218379478901625
-7.92310380935669	-10.4354705810547	-12.3173389434814	-0.134291216731071	0.265810906887054	-0.021699458360672
-7.92511940002441	-10.4344081878662	-12.3140678405762	-0.134262844920158	0.26581746339798	-0.021639222279191
-7.92908143997192	-10.4377279281616	-12.318642616272	-0.13429369032383	0.265876591205597	-0.021483963355422
-7.93425464630127	-10.4419469833374	-12.3178415298462	-0.134226337075233	0.26597273349762	-0.0214398670941591
-7.93913698196411	-10.4459753036499	-12.3218965530396	-0.134217858314514	0.265951186418533	-0.0213632434606552
-7.93962621688843	-10.4452676773071	-12.3129549026489	-0.134259149432182	0.265975743532181	-0.0212551020085812
-7.94608354568481	-10.4483995437622	-12.3214254379272	-0.134190499782562	0.265946745872498	-0.0212503876537085
-7.95167064666748	-10.4567756652832	-12.3198404312134	-0.134139746427536	0.266098082065582	-0.0211755558848381
-7.95657157897949	-10.4584712982178	-12.3246726989746	-0.134156078100204	0.266117572784424	-0.0211979001760483
-7.96351623535156	-10.4623556137085	-12.3190088272095	-0.134191885590553	0.266124606132507	-0.0211023539304733
-7.96609115600586	-10.4617977142334	-12.3266305923462	-0.134144335985184	0.266129285097122	-0.0210270900279284
-7.97285556793213	-10.4663934707642	-12.3294944763184	-0.134141340851784	0.266180425882339	-0.0208969581872225
-7.98162937164307	-10.4711036682129	-12.3288431167603	-0.134105011820793	0.266207337379456	-0.0208614561706781
-7.97864055633545	-10.4758987426758	-12.3309555053711	-0.134067237377167	0.266204237937927	-0.0206771101802588
-7.98238325119019	-10.4755487442017	-12.3227081298828	-0.134123384952545	0.266195327043533	-0.0204855129122734
-7.98278093338013	-10.4760360717773	-12.3267374038696	-0.134127646684647	0.266202688217163	-0.0203024707734585
-7.98320245742798	-10.4740514755249	-12.3233299255371	-0.134133666753769	0.266187489032745	-0.0201218724250793
-7.98502779006958	-10.4787673950195	-12.3256998062134	-0.134200140833855	0.266216576099396	-0.0199305284768343
-7.98516750335693	-10.4737091064453	-12.321361541748	-0.134165942668915	0.266132861375809	-0.0199485383927822
-7.99110841751099	-10.4728870391846	-12.3217620849609	-0.134176850318909	0.26622149348259	-0.0198304932564497
-7.99271821975708	-10.4795179367065	-12.3184595108032	-0.134034976363182	0.266206562519073	-0.019767053425312
-7.98926401138306	-10.4831418991089	-12.323145866394	-0.134125530719757	0.266192734241486	-0.0196530912071466
-7.98776578903198	-10.4816856384277	-12.307243347168	-0.134198933839798	0.266128391027451	-0.0194314662367105
-7.98274755477905	-10.483437538147	-12.3117933273315	-0.134225010871887	0.26612189412117	-0.0192917641252279
-7.98873949050903	-10.4857187271118	-12.3107633590698	-0.134285673499107	0.266155183315277	-0.0191268865019083
-7.98893117904663	-10.4944076538086	-12.3140926361084	-0.134360045194626	0.26617106795311	-0.0190592780709267
-7.99096775054932	-10.4972848892212	-12.3033409118652	-0.134442254900932	0.266265660524368	-0.0189781524240971
-7.9914083480835	-10.5017147064209	-12.3191995620728	-0.134432166814804	0.266174882650375	-0.0190460421144962
-7.99480438232422	-10.5069408416748	-12.3188362121582	-0.134344756603241	0.26640796661377	-0.0190116707235575
-7.99469423294067	-10.5150423049927	-12.3211107254028	-0.134483143687248	0.266384810209274	-0.0189828686416149
-7.98882341384888	-10.516547203064	-12.3135843276978	-0.134631678462029	0.266525536775589	-0.0188593585044146
-7.983482837677	-10.5172128677368	-12.3224611282349	-0.134758681058884	0.266457796096802	-0.0188011545687914
-7.98555374145508	-10.5200185775757	-12.3150758743286	-0.134837478399277	0.266603767871857	-0.0186793226748705
-7.98460578918457	-10.5223236083984	-12.3157968521118	-0.134863674640656	0.266638845205307	-0.0187868103384972
-7.98388290405273	-10.5252132415771	-12.3156509399414	-0.135118290781975	0.266781330108643	-0.0187280997633934
-7.97851324081421	-10.5301895141602	-12.3182821273804	-0.135090291500092	0.266785353422165	-0.0187716763466597
-7.9789662361145	-10.5326204299927	-12.3302841186523	-0.135210677981377	0.266911745071411	-0.0187569167464972
-7.98194456100464	-10.5354890823364	-12.3244018554688	-0.135272011160851	0.267028242349625	-0.0188066586852074
-7.97285556793213	-10.5395250320435	-12.3196001052856	-0.135396584868431	0.26713240146637	-0.0187868364155293
-7.97123050689697	-10.5364551544189	-12.3184785842896	-0.135471805930138	0.267140030860901	-0.0187370479106903
-7.96559858322144	-10.5399761199951	-12.3181810379028	-0.135564491152763	0.267236948013306	-0.0187357068061829
-7.96217775344849	-10.5384864807129	-12.3185472488403	-0.135695695877075	0.267316728830338	-0.0187280401587486
-7.95706939697266	-10.5416898727417	-12.3143997192383	-0.13577701151371	0.267379850149155	-0.0187169834971428
-7.94901275634766	-10.5378856658936	-12.313681602478	-0.135847732424736	0.267285287380219	-0.0187188237905502
-7.94884204864502	-10.5385322570801	-12.3117151260376	-0.135977193713188	0.267464727163315	-0.0186365190893412
-7.94678974151611	-10.537260055542	-12.3184223175049	-0.135987177491188	0.267545163631439	-0.0186751112341881
-7.94295120239258	-10.5412178039551	-12.3164167404175	-0.136099517345428	0.267582654953003	-0.0187055375427008
-7.93805265426636	-10.5366401672363	-12.311671257019	-0.136182904243469	0.267570644617081	-0.0186130162328482
-7.93632793426514	-10.5381031036377	-12.3219146728516	-0.136191949248314	0.267634481191635	-0.0186088252812624
-7.93595933914185	-10.5354442596436	-12.3177309036255	-0.136166140437126	0.267697334289551	-0.0186360850930214
-7.93207550048828	-10.5394420623779	-12.3289909362793	-0.136238381266594	0.267705023288727	-0.0186350513249636
-7.92902183532715	-10.5365362167358	-12.3235759735107	-0.136294022202492	0.267754733562469	-0.0185543168336153
-7.9205117225647	-10.5360116958618	-12.3293199539185	-0.136295273900032	0.267754226922989	-0.0185983255505562
-7.91927576065063	-10.5346612930298	-12.327582359314	-0.136233672499657	0.267833977937698	-0.0185151770710945
-7.9169397354126	-10.5384378433228	-12.3370876312256	-0.136358335614204	0.267761319875717	-0.018517043441534
-7.91077136993408	-10.5375823974609	-12.3283758163452	-0.136394143104553	0.267865628004074	-0.0185267273336649
-7.90531826019287	-10.5342884063721	-12.3360090255737	-0.136390835046768	0.267872989177704	-0.0185339860618114
-7.90671586990356	-10.5372877120972	-12.3308877944946	-0.136434480547905	0.26797491312027	-0.0184766668826342
-7.90525913238525	-10.5361518859863	-12.338152885437	-0.136424705386162	0.268110394477844	-0.0186201073229313
-7.89941120147705	-10.5347709655762	-12.3328876495361	-0.136602163314819	0.268072217702866	-0.0185486134141684
-7.89643859863281	-10.5355892181396	-12.3355197906494	-0.136511638760567	0.26810958981514	-0.0186927020549774
-7.89844608306885	-10.5348644256592	-12.3441514968872	-0.136548280715942	0.268275231122971	-0.0188123285770416
-7.90029954910278	-10.5366649627686	-12.3459997177124	-0.136510297656059	0.268393695354462	-0.0189587958157063
-7.89322805404663	-10.5356950759888	-12.342059135437	-0.136560425162315	0.268386721611023	-0.01899971999228
-7.88808059692383	-10.529390335083	-12.3379507064819	-0.136674910783768	0.268342137336731	-0.0190622936934233
-7.88722085952759	-10.5275058746338	-12.3327560424805	-0.136736765503883	0.268552929162979	-0.0190510787069798
-7.89063930511475	-10.5248241424561	-12.3395729064941	-0.13687963783741	0.26857191324234	-0.0191290695220232
-7.89110803604126	-10.525053024292	-12.3343324661255	-0.137037128210068	0.268645644187927	-0.019171554595232
-7.88376331329346	-10.5199251174927	-12.3295936584473	-0.137134417891502	0.268577665090561	-0.0192206688225269
-7.88770246505737	-10.5195379257202	-12.3280916213989	-0.137302324175835	0.268719464540482	-0.019219221547246
-7.89156341552734	-10.5168294906616	-12.3381443023682	-0.13743644952774	0.26881867647171	-0.0193284656852484
-7.89397382736206	-10.5165939331055	-12.3270177841187	-0.137709468603134	0.268880128860474	-0.0193773955106735
-7.89554166793823	-10.5135173797607	-12.3321752548218	-0.137823313474655	0.268865317106247	-0.0194448512047529
-7.89568948745728	-10.5106601715088	-12.3451700210571	-0.13790325820446	0.269044786691666	-0.0194418784230947
-7.89566469192505	-10.5079460144043	-12.3272829055786	-0.138069450855255	0.269019991159439	-0.0195812918245792
-7.88899374008179	-10.5024042129517	-12.327675819397	-0.138292580842972	0.269068449735641	-0.0195629056543112
-7.88780546188354	-10.4949140548706	-12.321213722229	-0.138517513871193	0.269052177667618	-0.0195612143725157
-7.88367700576782	-10.4867706298828	-12.3140172958374	-0.138579934835434	0.269094526767731	-0.019682114943862
-7.88093519210815	-10.482385635376	-12.3117570877075	-0.138695880770683	0.269204318523407	-0.0197602994740009
-7.88120412826538	-10.4791707992554	-12.3086919784546	-0.138974890112877	0.269230782985687	-0.019858792424202
-7.87631797790527	-10.4723215103149	-12.2977294921875	-0.139121115207672	0.269311249256134	-0.0199504494667053
-7.87096405029297	-10.4671211242676	-12.2959280014038	-0.139297023415565	0.269304901361465	-0.0200363285839558
-7.87208795547485	-10.4671487808228	-12.2868194580078	-0.139444068074226	0.269397884607315	-0.0200651474297047
-7.8639178276062	-10.4584856033325	-12.2884550094604	-0.13959763944149	0.269488334655762	-0.0202519129961729
-7.8605523109436	-10.4533519744873	-12.2769107818604	-0.139760494232178	0.269483506679535	-0.0202613454312086
-7.85407495498657	-10.4458913803101	-12.2739791870117	-0.139875918626785	0.269458264112473	-0.0203824639320374
-7.84751510620117	-10.4386434555054	-12.2666082382202	-0.139992713928223	0.269542127847672	-0.0203942973166704
-7.84681844711304	-10.4328784942627	-12.2641324996948	-0.140142053365707	0.269535690546036	-0.0204792302101851
-7.83438873291016	-10.4298229217529	-12.2568073272705	-0.140268936753273	0.269559264183044	-0.0205198917537928
-7.83117771148682	-10.4206733703613	-12.2452182769775	-0.140418633818626	0.269462138414383	-0.0205855499953032
-7.8280086517334	-10.4130668640137	-12.2481336593628	-0.140495389699936	0.269564419984818	-0.0206187646836042
-7.81860637664795	-10.4092063903809	-12.238112449646	-0.140568122267723	0.269589006900787	-0.0207123104482889
-7.81367969512939	-10.4050521850586	-12.2286310195923	-0.140771463513374	0.269589751958847	-0.0208550598472357
-7.80896520614624	-10.3942995071411	-12.2241201400757	-0.140880286693573	0.269635230302811	-0.02088931389153
-7.801429271698	-10.3860702514648	-12.2201690673828	-0.140979871153831	0.269606858491898	-0.0210172422230244
-7.7941107749939	-10.3816690444946	-12.2025814056396	-0.141091406345367	0.269637554883957	-0.0210903137922287
-7.78903198242188	-10.3776159286499	-12.212815284729	-0.141236886382103	0.269628256559372	-0.0212176442146301
-7.78508520126343	-10.3649387359619	-12.1909923553467	-0.141350492835045	0.269682914018631	-0.0212517362087965
-7.77654027938843	-10.3594837188721	-12.190634727478	-0.141501948237419	0.269604444503784	-0.0214006565511227
-7.77458715438843	-10.3528079986572	-12.1868991851807	-0.141562074422836	0.269714713096619	-0.0214330069720745
-7.77058124542236	-10.3482828140259	-12.1855373382568	-0.141629278659821	0.269730031490326	-0.0216551776975393
-7.76507806777954	-10.3440599441528	-12.1827068328857	-0.141728833317757	0.269792050123215	-0.0217428207397461
-7.76166677474976	-10.33873462677	-12.1745262145996	-0.141857519745827	0.269768983125687	-0.0218450967222452
-7.75562620162964	-10.3343572616577	-12.1728925704956	-0.141880452632904	0.269827008247375	-0.0219743121415377
-7.75125551223755	-10.3270511627197	-12.174277305603	-0.141877472400665	0.269906729459763	-0.0220839865505695
-7.74664497375488	-10.3269386291504	-12.1761322021484	-0.142026901245117	0.269961476325989	-0.0222565736621618
-7.74047231674194	-10.3193359375	-12.1684675216675	-0.142141237854958	0.269924193620682	-0.022354232147336
-7.7351279258728	-10.3141078948975	-12.181116104126	-0.142179548740387	0.269923627376556	-0.0224396586418152
-7.73047399520874	-10.3096561431885	-12.1701288223267	-0.142299324274063	0.270030558109283	-0.0225351080298424
-7.72512531280518	-10.3088417053223	-12.1661949157715	-0.142310440540314	0.269958466291428	-0.0227349251508713
-7.7173752784729	-10.3034658432007	-12.1644725799561	-0.142598927021027	0.269951045513153	-0.0227628070861101
-7.71281003952026	-10.2972545623779	-12.1656541824341	-0.142665714025497	0.269938290119171	-0.022927287966013
-7.70889711380005	-10.2926797866821	-12.1656103134155	-0.142713367938995	0.269970268011093	-0.0229940507560968
-7.70690679550171	-10.2880239486694	-12.1615180969238	-0.14297679066658	0.270054966211319	-0.0230775326490402
-7.70116710662842	-10.2818956375122	-12.1573505401611	-0.143110722303391	0.270028918981552	-0.0231051277369261
-7.692795753479	-10.2740049362183	-12.1531028747559	-0.14325712621212	0.269895255565643	-0.0231791492551565
-7.68814611434937	-10.2661542892456	-12.1512508392334	-0.143399715423584	0.269935518503189	-0.0231785587966442
-7.68119192123413	-10.2585926055908	-12.1496210098267	-0.143483653664589	0.269844532012939	-0.0232756473124027
-7.67346477508545	-10.2537689208984	-12.14466381073	-0.143619388341904	0.269761055707932	-0.0233442466706038
-7.66611385345459	-10.240252494812	-12.1277875900269	-0.143796309828758	0.269721537828445	-0.0233816541731358
-7.65082883834839	-10.2332887649536	-12.1246032714844	-0.143844842910767	0.269637137651443	-0.0234949737787247
-7.64357662200928	-10.2215280532837	-12.1125478744507	-0.143887475132942	0.269530147314072	-0.0235461629927158
-7.6347713470459	-10.2156543731689	-12.099513053894	-0.143908724188805	0.269404172897339	-0.0237161107361317
-7.62405061721802	-10.2085933685303	-12.0845823287964	-0.144064411520958	0.269317537546158	-0.023799441754818
-7.61397266387939	-10.1963605880737	-12.0728826522827	-0.144120797514915	0.269118696451187	-0.023922411724925
-7.60458946228027	-10.1878433227539	-12.0635652542114	-0.144127726554871	0.26910662651062	-0.0239496119320393
-7.59634351730347	-10.180380821228	-12.0513477325439	-0.14422507584095	0.26893737912178	-0.0241177547723055
-7.58692932128906	-10.173924446106	-12.0431118011475	-0.144319638609886	0.268864929676056	-0.0242351088672876
-7.58037948608398	-10.1631202697754	-12.018816947937	-0.144440159201622	0.26867938041687	-0.0243135113269091
-7.56691789627075	-10.1526641845703	-12.0143527984619	-0.14447346329689	0.268449693918228	-0.0243711397051811
-7.56013679504395	-10.1429080963135	-11.997257232666	-0.144603297114372	0.268366426229477	-0.0244223475456238
-7.55210113525391	-10.1373243331909	-11.9847688674927	-0.144667476415634	0.268152832984924	-0.0245461165904999
-7.538170337677	-10.1270208358765	-11.9684934616089	-0.144909799098969	0.268020182847977	-0.0245530772954226
-7.52868795394897	-10.1123704910278	-11.9526195526123	-0.145024701952934	0.267730385065079	-0.0245875120162964
-7.52272319793701	-10.1056289672852	-11.9434843063354	-0.145066753029823	0.267621427774429	-0.0246613305062056
-7.51111364364624	-10.0936346054077	-11.9336366653442	-0.14499132335186	0.267458856105804	-0.0247978568077087
-7.50233316421509	-10.0899972915649	-11.9234399795532	-0.1451176404953	0.267160832881927	-0.0249204728752375
-7.49315309524536	-10.0811748504639	-11.9098930358887	-0.145152643322945	0.267017662525177	-0.0249851066619158
-7.47853994369507	-10.0665168762207	-11.8992567062378	-0.145060330629349	0.266798317432404	-0.0250835847109556
-7.46659898757935	-10.0609569549561	-11.8845109939575	-0.145107373595238	0.266602575778961	-0.0250605698674917
-7.4601263999939	-10.0504055023193	-11.869197845459	-0.144997343420982	0.266408115625381	-0.0251516904681921
-7.44570827484131	-10.0396862030029	-11.8564310073853	-0.145014494657516	0.266166865825653	-0.0252136401832104
-7.43292379379272	-10.0299921035767	-11.8371200561523	-0.144974321126938	0.265851557254791	-0.0251609068363905
-7.41609954833984	-10.0175437927246	-11.8210763931274	-0.144864335656166	0.265626430511475	-0.0252075456082821
-7.40338516235352	-10.0059957504272	-11.8043775558472	-0.144786864519119	0.265368402004242	-0.0251454561948776
-7.39176225662231	-9.99390411376953	-11.7919883728027	-0.144818753004074	0.265036284923553	-0.0251774527132511
-7.37698078155518	-9.98300647735596	-11.7769756317139	-0.144657254219055	0.264840394258499	-0.0250346343964338
-7.35928440093994	-9.97047805786133	-11.7601823806763	-0.144637793302536	0.264529943466187	-0.0250340066850185
-7.35246181488037	-9.96319580078125	-11.7507658004761	-0.144584208726883	0.264339536428452	-0.0249596238136292
-7.34575462341309	-9.95345592498779	-11.7359476089478	-0.144456326961517	0.264119207859039	-0.0249253679066896
-7.34052896499634	-9.95180225372314	-11.7351369857788	-0.144310876727104	0.263906419277191	-0.0249202623963356
-7.32695627212524	-9.94420909881592	-11.7188396453857	-0.144310981035233	0.263802975416183	-0.0247884746640921
-7.32441473007202	-9.93770122528076	-11.7090797424316	-0.144173994660378	0.263522505760193	-0.0247714333236218
-7.32284307479858	-9.93697357177734	-11.7174968719482	-0.14409351348877	0.263444542884827	-0.0247342884540558
-7.31927680969238	-9.93084144592285	-11.6986694335938	-0.143804833292961	0.263301432132721	-0.0247316192835569
-7.31816101074219	-9.93034648895264	-11.6976366043091	-0.143655493855476	0.263144016265869	-0.0247880406677723
-7.31430816650391	-9.9287805557251	-11.6877565383911	-0.143525451421738	0.262976229190826	-0.0247492138296366
-7.31111097335815	-9.92248249053955	-11.6762313842773	-0.143435701727867	0.262712508440018	-0.0247173216193914
-7.3067512512207	-9.91932201385498	-11.6785326004028	-0.143262892961502	0.262537240982056	-0.0246109738945961
-7.30410099029541	-9.91694068908691	-11.6702909469604	-0.143035337328911	0.26235169172287	-0.0244470313191414
-7.30422878265381	-9.91186618804932	-11.6541013717651	-0.142927214503288	0.262122243642807	-0.0244972445070744
-7.29796409606934	-9.90587997436523	-11.6518974304199	-0.142834693193436	0.261985391378403	-0.0243789460510015
-7.2946891784668	-9.89980316162109	-11.6406049728394	-0.142763167619705	0.26167893409729	-0.0242020413279533
-7.29266262054443	-9.89006519317627	-11.6356401443481	-0.142598852515221	0.261499255895615	-0.0240390170365572
-7.29194927215576	-9.88609313964844	-11.6215381622314	-0.142492786049843	0.26128077507019	-0.0238852072507143
-7.28912210464478	-9.87865543365479	-11.6193656921387	-0.14237853884697	0.261120915412903	-0.0237923096865416
-7.2851357460022	-9.87307834625244	-11.5998296737671	-0.142399325966835	0.260915338993073	-0.0236013829708099
-7.28016757965088	-9.86362838745117	-11.587251663208	-0.142286360263824	0.260614395141602	-0.0234999675303698
-7.27628231048584	-9.85767459869385	-11.586859703064	-0.142158016562462	0.260392874479294	-0.0232805442065001
-7.27448558807373	-9.85482788085938	-11.5745420455933	-0.142096906900406	0.260310024023056	-0.0232392996549606
-7.2811918258667	-9.85467529296875	-11.5713062286377	-0.142088264226913	0.260071307420731	-0.0232498366385698
-7.27713632583618	-9.85184764862061	-11.5580272674561	-0.14212267100811	0.260001331567764	-0.0231676399707794
-7.27513647079468	-9.84252166748047	-11.5442543029785	-0.142006933689117	0.259731113910675	-0.023172477260232
-7.27205657958984	-9.83708000183105	-11.5419893264771	-0.142064735293388	0.259584546089172	-0.0229809880256653
-7.27086877822876	-9.83498001098633	-11.5238418579102	-0.141973674297333	0.259499728679657	-0.0228940155357122
-7.271324634552	-9.83234786987305	-11.5304117202759	-0.141972720623016	0.259387880563736	-0.0227949153631926
-7.26709508895874	-9.82699394226074	-11.512303352356	-0.141962632536888	0.259267061948776	-0.0227101538330317
-7.26403665542603	-9.82169818878174	-11.5136747360229	-0.141939908266068	0.259156674146652	-0.0226399544626474
-7.26384353637695	-9.82029056549072	-11.5093431472778	-0.141864120960236	0.259106874465942	-0.0225173626095057
-7.26609134674072	-9.81406497955322	-11.5023202896118	-0.141858711838722	0.259016215801239	-0.0224670600146055
-7.26833629608154	-9.81798839569092	-11.4987268447876	-0.141853481531143	0.258911460638046	-0.0223924238234758
-7.26467704772949	-9.81240653991699	-11.4871940612793	-0.14191772043705	0.258752584457397	-0.0223110038787127
-7.26270914077759	-9.80871868133545	-11.4849224090576	-0.141870439052582	0.258707970380783	-0.022263502702117
-7.26321697235107	-9.80669498443604	-11.4802207946777	-0.141889080405235	0.258635103702545	-0.0222478955984116
-7.26584720611572	-9.80567932128906	-11.4730472564697	-0.141872644424438	0.258624881505966	-0.022159980610013
-7.27286291122437	-9.80822467803955	-11.4731798171997	-0.141908079385757	0.258615881204605	-0.0222313739359379
-7.27075147628784	-9.80281162261963	-11.4602613449097	-0.142018660902977	0.258524835109711	-0.0221283901482821
-7.27212572097778	-9.80037975311279	-11.4644613265991	-0.142069309949875	0.258499264717102	-0.0222487431019545
-7.27433681488037	-9.79928779602051	-11.4573984146118	-0.142005130648613	0.258599191904068	-0.0222257450222969
-7.27579212188721	-9.79604053497314	-11.4457025527954	-0.142035752534866	0.258562117815018	-0.0222693588584661
-7.27408647537231	-9.79910850524902	-11.443510055542	-0.142144814133644	0.258519262075424	-0.0223188381642103
-7.27498292922974	-9.79659461975098	-11.4411344528198	-0.142170429229736	0.258544653654099	-0.0222974866628647
-7.26721143722534	-9.79229545593262	-11.4330682754517	-0.142157584428787	0.258582085371017	-0.0223689507693052
-7.27058029174805	-9.79334449768066	-11.42844581604	-0.142204836010933	0.258633852005005	-0.0223594475537539
-7.27225542068481	-9.79220390319824	-11.4218864440918	-0.142207965254784	0.258685678243637	-0.0224286690354347
-7.26712989807129	-9.79327011108398	-11.4244976043701	-0.14231176674366	0.258767366409302	-0.0225039906799793
-7.26693439483643	-9.79228019714355	-11.412223815918	-0.142379313707352	0.258726507425308	-0.0224665924906731
-7.2620701789856	-9.78888320922852	-11.4207572937012	-0.14236718416214	0.258707463741302	-0.022676894441247
-7.26161241531372	-9.79354286193848	-11.4155693054199	-0.142352014780045	0.258912056684494	-0.0227135550230742
-7.25841808319092	-9.79345607757568	-11.4144811630249	-0.142418682575226	0.258970826864243	-0.0228866674005985
-7.25701475143433	-9.79754543304443	-11.4242725372314	-0.142521739006042	0.259030342102051	-0.0229676254093647
-7.25326013565063	-9.79650592803955	-11.4144287109375	-0.1424760222435	0.25905105471611	-0.0230532679706812
-7.24601364135742	-9.79458522796631	-11.421275138855	-0.142512887716293	0.259148389101028	-0.0231561567634344
-7.24416780471802	-9.79469108581543	-11.409517288208	-0.142480283975601	0.259314656257629	-0.0233165398240089
-7.24316453933716	-9.7995080947876	-11.4160652160645	-0.142533347010612	0.259400635957718	-0.0235260482877493
-7.23291826248169	-9.79927921295166	-11.4161462783813	-0.142535522580147	0.259508460760117	-0.023661058396101
-7.22854518890381	-9.79470443725586	-11.4045886993408	-0.142537951469421	0.259551882743835	-0.023724215105176
-7.22510051727295	-9.79593181610107	-11.4108009338379	-0.142554178833961	0.259647905826569	-0.0239066500216722
-7.2211537361145	-9.80138683319092	-11.3991851806641	-0.142471864819527	0.259773373603821	-0.0240226201713085
-7.22174787521362	-9.79678726196289	-11.4089412689209	-0.142454966902733	0.259915977716446	-0.0242454893887043
-7.21424436569214	-9.80627346038818	-11.4023990631104	-0.142546087503433	0.260029286146164	-0.0244475957006216
-7.21440744400024	-9.80116558074951	-11.3958444595337	-0.142631903290749	0.260085552930832	-0.024505827575922
-7.20448303222656	-9.80149841308594	-11.3947944641113	-0.142542287707329	0.260113388299942	-0.024700129404664
-7.20191955566406	-9.80520248413086	-11.3941030502319	-0.142605036497116	0.260292321443558	-0.0247531197965145
-7.19911479949951	-9.80395412445068	-11.3938112258911	-0.142602413892746	0.260449439287186	-0.0250051524490118
-7.19600915908813	-9.80980205535889	-11.396427154541	-0.14269295334816	0.260608166456223	-0.0251778569072485
-7.19004106521606	-9.8053674697876	-11.3873815536499	-0.142692402005196	0.260762155056	-0.0253644119948149
-7.18391275405884	-9.81008720397949	-11.3931531906128	-0.142543509602547	0.260873585939407	-0.0256151854991913
-7.18068647384644	-9.81933784484863	-11.3921852111816	-0.142686814069748	0.261128932237625	-0.0257555190473795
-7.1786527633667	-9.82062339782715	-11.4045038223267	-0.142550528049469	0.261274367570877	-0.0259475111961365
-7.17466688156128	-9.82839870452881	-11.4089641571045	-0.142557576298714	0.261395215988159	-0.0261805560439825
-7.16838693618774	-9.83136367797852	-11.4084367752075	-0.142581045627594	0.261488556861877	-0.0262733269482851
-7.1632776260376	-9.83308601379395	-11.4129571914673	-0.142616748809814	0.261656790971756	-0.0264824200421572
-7.16400051116943	-9.8400411605835	-11.419041633606	-0.142553493380547	0.261889219284058	-0.0266541708260775
-7.1584677696228	-9.84409999847412	-11.4173202514648	-0.142549559473991	0.261979460716248	-0.0268223416060209
-7.15927362442017	-9.85018920898438	-11.4285650253296	-0.142538651823997	0.262093484401703	-0.0270214695483446
-7.15701627731323	-9.85328102111816	-11.4284143447876	-0.142595335841179	0.262263983488083	-0.0271543711423874
-7.14905023574829	-9.85070037841797	-11.4304227828979	-0.142602503299713	0.262447744607925	-0.0272979587316513
-7.14991998672485	-9.85417175292969	-11.4430894851685	-0.142674714326859	0.262579143047333	-0.0274603851139545
-7.14791202545166	-9.85590553283691	-11.4347820281982	-0.142589911818504	0.262725681066513	-0.0276256389915943
-7.14565420150757	-9.86135959625244	-11.435097694397	-0.142650425434113	0.262855052947998	-0.027819000184536
-7.13775682449341	-9.85962200164795	-11.4396457672119	-0.14269831776619	0.262977540493011	-0.0279729142785072
-7.13436031341553	-9.86176586151123	-11.4395608901978	-0.142735257744789	0.263156473636627	-0.0281187184154987
-7.13423347473145	-9.86237525939941	-11.4459896087646	-0.142716303467751	0.263274013996124	-0.0283100493252277
-7.13383865356445	-9.86598491668701	-11.4454202651978	-0.142683237791061	0.263435810804367	-0.0284157749265432
-7.13293647766113	-9.87069225311279	-11.4543561935425	-0.142776593565941	0.263638883829117	-0.028694761916995
-7.12993192672729	-9.87389755249023	-11.4504022598267	-0.142853915691376	0.26370170712471	-0.0286879949271679
-7.12643098831177	-9.87233257293701	-11.4597129821777	-0.142870500683784	0.263809204101563	-0.028913963586092
-7.12477207183838	-9.87612438201904	-11.4591836929321	-0.142917215824127	0.263918906450272	-0.0289148017764091
-7.12799263000488	-9.87793350219727	-11.465895652771	-0.14294008910656	0.264095366001129	-0.0290810372680426
-7.12629795074463	-9.88158321380615	-11.4714908599854	-0.14299587905407	0.264212131500244	-0.0291950087994337
-7.12294387817383	-9.88431262969971	-11.4629125595093	-0.143111735582352	0.264357537031174	-0.029280161485076
-7.11659860610962	-9.8822078704834	-11.4678354263306	-0.143143743276596	0.26440241932869	-0.0293810479342937
-7.11947250366211	-9.88274383544922	-11.4724884033203	-0.14318323135376	0.264548033475876	-0.0294266249984503
-7.11585664749146	-9.88601493835449	-11.467209815979	-0.143216297030449	0.264627009630203	-0.0295220334082842
-7.11263370513916	-9.88727569580078	-11.4762735366821	-0.143268913030624	0.264765083789825	-0.0296224001795053
-7.10666990280151	-9.88724040985107	-11.469126701355	-0.143380418419838	0.264920949935913	-0.0297557711601257
-7.10601663589478	-9.88586902618408	-11.467622756958	-0.14348378777504	0.264978259801865	-0.0298054590821266
-7.09706211090088	-9.88477420806885	-11.4668292999268	-0.143461868166924	0.265048205852509	-0.0299071706831455
-7.09469985961914	-9.88382339477539	-11.4633102416992	-0.143596231937408	0.265206933021545	-0.029905591160059
-7.09080171585083	-9.88571834564209	-11.4657516479492	-0.143756479024887	0.265286684036255	-0.0300813298672438
-7.08569049835205	-9.88657188415527	-11.4646482467651	-0.143825188279152	0.265387982130051	-0.0300721991807222
-7.07734489440918	-9.88364124298096	-11.4647378921509	-0.143872112035751	0.265403568744659	-0.0302154272794724
-7.07561159133911	-9.88273811340332	-11.4685506820679	-0.143988326191902	0.265568464994431	-0.0302567947655916
-7.07209205627441	-9.88467788696289	-11.4580860137939	-0.144045114517212	0.265732526779175	-0.0303216762840748
-7.0710015296936	-9.88941955566406	-11.4705848693848	-0.144060015678406	0.265738427639008	-0.0304596088826656
-7.06838274002075	-9.88860702514648	-11.4608192443848	-0.144185781478882	0.265873283147812	-0.0304147806018591
-7.05961990356445	-9.88604545593262	-11.4677324295044	-0.144234955310822	0.265925258398056	-0.0305469986051321
-7.06099081039429	-9.8905200958252	-11.4719076156616	-0.144275277853012	0.266070693731308	-0.0305909924209118
-7.05880928039551	-9.88918876647949	-11.4687795639038	-0.144294679164886	0.266183078289032	-0.030642157420516
-7.06003856658936	-9.89474964141846	-11.4678812026978	-0.144377321004868	0.266212403774261	-0.0307620968669653
-7.05453968048096	-9.892502784729	-11.4690742492676	-0.144517794251442	0.266357868909836	-0.0307143665850163
-7.04498338699341	-9.89024066925049	-11.4672651290894	-0.144489333033562	0.266364991664886	-0.0308221578598022
-7.04139041900635	-9.88930606842041	-11.4751529693604	-0.144538372755051	0.266490876674652	-0.0307986531406641
-7.04061412811279	-9.8925838470459	-11.4663972854614	-0.144535973668098	0.266514480113983	-0.0308514721691608
-7.03743171691895	-9.89422225952148	-11.4707412719727	-0.14465469121933	0.266613692045212	-0.0309861693531275
-7.03361415863037	-9.89476013183594	-11.4734268188477	-0.144596621394157	0.266751497983933	-0.0310259480029345
-7.03233623504639	-9.89338397979736	-11.4702367782593	-0.14463572204113	0.266771078109741	-0.0310376733541489
-7.02721214294434	-9.89547443389893	-11.4800071716309	-0.144638165831566	0.266823887825012	-0.0311337374150753
-7.02726554870605	-9.9011926651001	-11.475287437439	-0.144573584198952	0.267005413770676	-0.0311859846115112
-7.02720785140991	-9.90028953552246	-11.487512588501	-0.144551485776901	0.267030000686646	-0.0313561670482159
-7.02280902862549	-9.90279197692871	-11.4875793457031	-0.144531950354576	0.267170369625092	-0.0314023643732071
-7.02351427078247	-9.90093421936035	-11.477972984314	-0.144564360380173	0.267153799533844	-0.0314217619597912
-7.01607465744019	-9.90300178527832	-11.4870538711548	-0.144433632493019	0.267196536064148	-0.0315323136746883
-7.01541900634766	-9.90669250488281	-11.4860811233521	-0.144326835870743	0.267254859209061	-0.0315878503024578
-7.01786994934082	-9.90599918365479	-11.4849185943604	-0.144302994012833	0.267459183931351	-0.0317168571054935
-7.01631593704224	-9.91380023956299	-11.4911689758301	-0.144245713949203	0.267407059669495	-0.0317974463105202
-7.01451873779297	-9.9113941192627	-11.4906234741211	-0.144228458404541	0.26753169298172	-0.0318275392055511
-7.00787734985352	-9.91277122497559	-11.4912176132202	-0.144084244966507	0.267495930194855	-0.0319735743105412
-7.00729465484619	-9.91607189178467	-11.4946136474609	-0.144091114401817	0.267579078674316	-0.0320078879594803
-7.00857543945313	-9.91465473175049	-11.4938564300537	-0.143938139081001	0.267666906118393	-0.0321599654853344
-7.00850439071655	-9.92401218414307	-11.5003118515015	-0.143834993243217	0.267760753631592	-0.0322625860571861
-7.00375699996948	-9.92544651031494	-11.4920921325684	-0.143784329295158	0.267752140760422	-0.032293401658535
-7.0017204284668	-9.92486190795898	-11.5034866333008	-0.143685683608055	0.267823249101639	-0.0324204601347446
-7.00358247756958	-9.92842388153076	-11.5033702850342	-0.1435467004776	0.267898470163345	-0.0324846617877483
-7.00300788879395	-9.93358421325684	-11.5055561065674	-0.143361791968346	0.26793560385704	-0.0324658788740635
-7.00187349319458	-9.93440341949463	-11.5109968185425	-0.143316403031349	0.267950505018234	-0.0326813571155071
-7.00198698043823	-9.93916893005371	-11.5102119445801	-0.143260404467583	0.268060058355331	-0.0326118431985378
-7.00109529495239	-9.94011306762695	-11.5050268173218	-0.143189832568169	0.267990618944168	-0.032687820494175
-6.99836587905884	-9.94458961486816	-11.5172681808472	-0.14309948682785	0.267993599176407	-0.0326939336955547
-7.00018501281738	-9.94738483428955	-11.5119123458862	-0.142958894371986	0.268075227737427	-0.0326634496450424
-7.00259351730347	-9.94774723052979	-11.5179424285889	-0.142917424440384	0.268101394176483	-0.0327034182846546
-7.00298738479614	-9.95452308654785	-11.5247354507446	-0.142871409654617	0.268041014671326	-0.0327200964093208
-7.00559234619141	-9.95787811279297	-11.5205125808716	-0.142882406711578	0.268063455820084	-0.0326800160109997
-7.00152397155762	-9.95561790466309	-11.517204284668	-0.142698809504509	0.268084734678268	-0.0327434577047825
-7.00299596786499	-9.96213626861572	-11.5221462249756	-0.142645180225372	0.268150120973587	-0.0326703265309334
-7.00889825820923	-9.96292972564697	-11.5192642211914	-0.142506971955299	0.26814067363739	-0.032740693539381
-7.00672197341919	-9.96802711486816	-11.5305757522583	-0.142483368515968	0.268087595701218	-0.0327438563108444
-7.00734233856201	-9.97338581085205	-11.5135746002197	-0.1424390822649	0.26806503534317	-0.0327125117182732
-7.00516891479492	-9.96797180175781	-11.5265159606934	-0.142360299825668	0.267979830503464	-0.0326277762651443
-7.00944757461548	-9.97153663635254	-11.5208740234375	-0.142286777496338	0.268036872148514	-0.0326201021671295
-7.00836801528931	-9.97306632995605	-11.5237054824829	-0.142111390829086	0.267947435379028	-0.0325374081730843
-7.01080751419067	-9.97600936889648	-11.5242853164673	-0.142110899090767	0.267913997173309	-0.032550323754549
-7.00897598266602	-9.97633075714111	-11.5189628601074	-0.142139792442322	0.267880469560623	-0.0324002727866173
-7.00832271575928	-9.9713249206543	-11.5123414993286	-0.141999080777168	0.267756760120392	-0.032388512045145
-7.00948619842529	-9.97227191925049	-11.5209684371948	-0.142008498311043	0.267688989639282	-0.0322956591844559
-7.01003313064575	-9.973069190979	-11.5099058151245	-0.141844525933266	0.267658591270447	-0.0322451665997505
-7.01097011566162	-9.97596740722656	-11.5121974945068	-0.14188040792942	0.267541080713272	-0.0322552397847176
-7.01409244537354	-9.97714424133301	-11.5095777511597	-0.14179302752018	0.2674740254879	-0.0321940518915653
-7.01129770278931	-9.97657680511475	-11.5084590911865	-0.14179302752018	0.267384707927704	-0.0321026593446732
-7.01035642623901	-9.97541999816895	-11.5138835906982	-0.141725242137909	0.267298251390457	-0.0320780649781227
-7.01405334472656	-9.97970199584961	-11.5038547515869	-0.141630247235298	0.26727294921875	-0.0319606736302376
-7.01322317123413	-9.97821426391602	-11.5055074691772	-0.141604036092758	0.267197012901306	-0.0320246070623398
-7.01286649703979	-9.97988510131836	-11.5054426193237	-0.141563579440117	0.26713228225708	-0.0319565534591675
-7.01140737533569	-9.97883319854736	-11.4959983825684	-0.141480028629303	0.266934186220169	-0.0318151973187923
-7.01147031784058	-9.97864627838135	-11.4993476867676	-0.141365721821785	0.266863495111465	-0.0318364873528481
-7.01526069641113	-9.97954368591309	-11.4901971817017	-0.141285955905914	0.266879677772522	-0.0317065864801407
-7.01340103149414	-9.98135852813721	-11.4971895217896	-0.14123897254467	0.266847342252731	-0.0317919291555882
-7.01809120178223	-9.98404788970947	-11.4946641921997	-0.141119211912155	0.266808658838272	-0.0316568613052368
-7.01843452453613	-9.98275375366211	-11.4881343841553	-0.141143471002579	0.266619920730591	-0.0315418392419815
-7.01804304122925	-9.98262119293213	-11.4889268875122	-0.140925019979477	0.266482472419739	-0.0314870253205299
-7.01875019073486	-9.98121166229248	-11.4871397018433	-0.140897735953331	0.266438782215118	-0.0313893109560013
-7.02262353897095	-9.97881317138672	-11.4883985519409	-0.14088848233223	0.266398698091507	-0.031366016715765
-7.0248007774353	-9.98416328430176	-11.4827661514282	-0.140786871314049	0.266203492879868	-0.0313118919730186
-7.02083015441895	-9.98165512084961	-11.4734334945679	-0.140850529074669	0.266207218170166	-0.0311715137213469
-7.01848363876343	-9.97784042358398	-11.4718065261841	-0.140704497694969	0.266006976366043	-0.0312008690088987
-7.0214524269104	-9.97813987731934	-11.4780158996582	-0.140688478946686	0.26601055264473	-0.0310603063553572
-7.02119588851929	-9.97561264038086	-11.4619541168213	-0.14053051173687	0.26584979891777	-0.0310485903173685
-7.02636003494263	-9.97730541229248	-11.4705200195313	-0.140576586127281	0.265862554311752	-0.0309973116964102
-7.02577543258667	-9.97480010986328	-11.4577693939209	-0.14047434926033	0.265820473432541	-0.0309493616223335
-7.02939939498901	-9.97437763214111	-11.4524955749512	-0.140508040785789	0.265618920326233	-0.0308663193136454
-7.02442693710327	-9.97184562683105	-11.4543809890747	-0.140406876802444	0.265496492385864	-0.0308270379900932
-7.03004360198975	-9.97860145568848	-11.4440031051636	-0.140364602208138	0.265537410974503	-0.0307041183114052
-7.03466081619263	-9.97514533996582	-11.4501132965088	-0.140291079878807	0.265434890985489	-0.0307364948093891
-7.03639698028564	-9.9779167175293	-11.4489116668701	-0.140361905097961	0.265398949384689	-0.0305621139705181
-7.03475618362427	-9.97793197631836	-11.4381885528564	-0.140376418828964	0.265211254358292	-0.0305060800164938
-7.03520011901855	-9.9764461517334	-11.4445877075195	-0.140287309885025	0.265119642019272	-0.0304011013358831
-7.03604364395142	-9.97472476959229	-11.4413194656372	-0.140264302492142	0.265052288770676	-0.0303132571280003
-7.03894758224487	-9.97641372680664	-11.4298830032349	-0.140244737267494	0.265056252479553	-0.0302778761833906
-7.04325580596924	-9.98098850250244	-11.4379825592041	-0.140144169330597	0.2648766040802	-0.0302702113986015
-7.04532861709595	-9.97903251647949	-11.4289569854736	-0.14021772146225	0.264958769083023	-0.0301253739744425
-7.04126405715942	-9.97536945343018	-11.4270896911621	-0.140134185552597	0.264736324548721	-0.0301566328853369
-7.04423141479492	-9.97560214996338	-11.4295568466187	-0.140075534582138	0.264737606048584	-0.0300738271325827
-7.04856204986572	-9.97959518432617	-11.4261903762817	-0.140082746744156	0.264699935913086	-0.030051451176405
-7.05030107498169	-9.97785663604736	-11.4223680496216	-0.140045166015625	0.264714181423187	-0.0300459805876017
-7.04881381988525	-9.98245620727539	-11.4257307052612	-0.139975875616074	0.264692336320877	-0.0299957152456045
-7.05004692077637	-9.98108959197998	-11.4181299209595	-0.139990836381912	0.26457953453064	-0.0298925470560789
-7.04809379577637	-9.97929668426514	-11.4294929504395	-0.139933377504349	0.264548361301422	-0.0299918726086617
-7.05086803436279	-9.98267650604248	-11.4155855178833	-0.139907374978065	0.264550715684891	-0.0298806801438332
-7.04979515075684	-9.98174285888672	-11.4186201095581	-0.139859259128571	0.264477998018265	-0.0298448242247105
-7.05346918106079	-9.98486804962158	-11.4169569015503	-0.139820322394371	0.264468282461166	-0.0299395564943552
-7.05188941955566	-9.98604202270508	-11.4117336273193	-0.139830231666565	0.264475911855698	-0.0298758149147034
-7.04784202575684	-9.98300361633301	-11.4040575027466	-0.139754176139832	0.264373451471329	-0.0299135372042656
-7.04756832122803	-9.9821949005127	-11.4163131713867	-0.139681816101074	0.264297932386398	-0.0298865679651499
-7.04529142379761	-9.98537063598633	-11.403507232666	-0.139655336737633	0.264350712299347	-0.0299194362014532
-7.04816675186157	-9.98465347290039	-11.3984718322754	-0.139577522873878	0.264374583959579	-0.0299698207527399
-7.04655838012695	-9.98766136169434	-11.4033460617065	-0.13950003683567	0.264286905527115	-0.030063197016716
-7.04718589782715	-9.98812198638916	-11.3949155807495	-0.139539018273354	0.264312446117401	-0.0300367008894682
-7.04378652572632	-9.98780822753906	-11.3918619155884	-0.139372318983078	0.264329582452774	-0.030178764835
-7.04451751708984	-9.98920154571533	-11.3979949951172	-0.139385163784027	0.264299929141998	-0.0301530752331018
-7.0432562828064	-9.99095916748047	-11.3898324966431	-0.139178872108459	0.264270961284637	-0.0301642101258039
-7.04485273361206	-9.99672603607178	-11.3878841400146	-0.139237999916077	0.264284282922745	-0.0302873570472002
-7.04020547866821	-9.99976253509521	-11.3950643539429	-0.139138281345367	0.26434338092804	-0.0303131137043238
-7.03766298294067	-10.0002756118774	-11.3816776275635	-0.139105647802353	0.264285236597061	-0.0303351152688265
-7.03433847427368	-9.99908924102783	-11.3849611282349	-0.138957664370537	0.264263033866882	-0.0304076038300991
-7.03024530410767	-10.0010547637939	-11.3795318603516	-0.138919800519943	0.264360427856445	-0.0304856020957232
-7.03046989440918	-10.0057096481323	-11.3819637298584	-0.138820707798004	0.264390796422958	-0.0305509064346552
-7.03014755249023	-10.008373260498	-11.3793325424194	-0.138769090175629	0.264381796121597	-0.0306689962744713
-7.02358198165894	-10.0097007751465	-11.3689775466919	-0.138833835721016	0.264367610216141	-0.0305884405970573
-7.02113342285156	-10.0056505203247	-11.3686008453369	-0.138822808861732	0.264367163181305	-0.0307088866829872
-7.02137422561646	-10.0076513290405	-11.3713617324829	-0.138782873749733	0.26451176404953	-0.03071747161448
-7.01624250411987	-10.0085554122925	-11.3683071136475	-0.13876336812973	0.264527469873428	-0.030784510076046
-7.01704168319702	-10.0092458724976	-11.3693962097168	-0.138794451951981	0.264512836933136	-0.030838830396533
-7.01439809799194	-10.0106439590454	-11.3620185852051	-0.138886660337448	0.264637261629105	-0.0308286845684052
-7.00699186325073	-10.0103025436401	-11.3604621887207	-0.138885125517845	0.264602959156036	-0.0308589246124029
-7.00664567947388	-10.0099182128906	-11.3605222702026	-0.138886898756027	0.264647245407104	-0.030904857441783
-7.00454044342041	-10.0104999542236	-11.3552293777466	-0.138883411884308	0.264792293310165	-0.0309540759772062
-7.003586769104	-10.0093126296997	-11.3525905609131	-0.138945832848549	0.264845311641693	-0.0310904830694199
-6.99954414367676	-10.011438369751	-11.3518514633179	-0.139066740870476	0.264934688806534	-0.0310940854251385
-6.99707555770874	-10.0095024108887	-11.3307704925537	-0.139094218611717	0.2648885846138	-0.0311325769871473
-6.99079942703247	-10.0094032287598	-11.3434324264526	-0.139213159680367	0.264966726303101	-0.0311847571283579
-6.99288558959961	-10.0067367553711	-11.3374366760254	-0.139228895306587	0.265048563480377	-0.0311897452920675
-6.9933385848999	-10.0040998458862	-11.3350677490234	-0.139266073703766	0.265050828456879	-0.0311699472367764
-6.9913477897644	-10.0063247680664	-11.3371887207031	-0.139340847730637	0.265106528997421	-0.0312234908342361
-6.98942708969116	-10.0071096420288	-11.3305902481079	-0.13944336771965	0.265130549669266	-0.0311438608914614
-6.98628854751587	-10.0053110122681	-11.3228788375854	-0.139444872736931	0.265112400054932	-0.0312468633055687
-6.98655080795288	-10.0019664764404	-11.3325080871582	-0.139445036649704	0.265198558568954	-0.0312165152281523
-6.98262166976929	-10.0053930282593	-11.3255548477173	-0.139402151107788	0.265209913253784	-0.0312782041728497
-6.98391103744507	-10.0006580352783	-11.3330144882202	-0.139376446604729	0.265250623226166	-0.0313623659312725
-6.97843408584595	-10.0022201538086	-11.3244771957397	-0.139461174607277	0.26525866985321	-0.0313995406031609
-6.97897338867188	-9.99853134155273	-11.3139991760254	-0.139501363039017	0.265196949243546	-0.0313768722116947
-6.97237634658813	-9.99692821502686	-11.3164806365967	-0.139358460903168	0.265142202377319	-0.031447097659111
-6.97144365310669	-9.99430751800537	-11.3172235488892	-0.139426544308662	0.26516991853714	-0.0313617922365665
-6.96975564956665	-9.99057865142822	-11.3106641769409	-0.139313608407974	0.265227109193802	-0.0314498953521252
-6.97157573699951	-9.99419116973877	-11.3190832138062	-0.139341309666634	0.265226513147354	-0.031429260969162
-6.96651172637939	-9.9897632598877	-11.3024940490723	-0.139340251684189	0.265151083469391	-0.0313769578933716
-6.96147871017456	-9.98680114746094	-11.3050508499146	-0.139302596449852	0.265190362930298	-0.0314230360090733
-6.96097946166992	-9.98448181152344	-11.3080444335938	-0.139311209321022	0.265190362930298	-0.0313888527452946
-6.96117639541626	-9.98383045196533	-11.2971115112305	-0.139285758137703	0.265144228935242	-0.0313420817255974
-6.96079444885254	-9.98486614227295	-11.2965688705444	-0.139218330383301	0.265097796916962	-0.0313775204122067
-6.95660543441772	-9.98395252227783	-11.2919158935547	-0.139263361692429	0.265129625797272	-0.0312264543026686
-6.95156669616699	-9.97591781616211	-11.2871618270874	-0.139337033033371	0.265023082494736	-0.031225923448801
-6.95358467102051	-9.97433280944824	-11.2888145446777	-0.139315038919449	0.265052616596222	-0.0311679076403379
-6.95221948623657	-9.96960639953613	-11.2807741165161	-0.139240622520447	0.265026599168777	-0.0311030671000481
-6.95269680023193	-9.96751880645752	-11.2855386734009	-0.139292985200882	0.264986723661423	-0.031154777854681
-6.94774961471558	-9.96719837188721	-11.2820653915405	-0.139317184686661	0.26495686173439	-0.0310674514621496
-6.94732761383057	-9.96195602416992	-11.2712287902832	-0.139270052313805	0.264922767877579	-0.031012088060379
-6.94095754623413	-9.96292972564697	-11.268705368042	-0.139262139797211	0.264829158782959	-0.0309714581817389
-6.94030523300171	-9.96028804779053	-11.2686157226563	-0.139260143041611	0.264910846948624	-0.0308670084923506
-6.93869113922119	-9.9528112411499	-11.2621488571167	-0.13927786052227	0.26486212015152	-0.0308807175606489
-6.93820858001709	-9.95551490783691	-11.2675647735596	-0.139371231198311	0.264785826206207	-0.0308485180139542
-6.93077707290649	-9.95177364349365	-11.2557010650635	-0.139347776770592	0.264757394790649	-0.0307882688939571
-6.92562437057495	-9.94641017913818	-11.2558650970459	-0.139327079057693	0.264780133962631	-0.0307745039463043
-6.92616081237793	-9.9409875869751	-11.2519817352295	-0.139382168650627	0.264765024185181	-0.0307155828922987
-6.92326545715332	-9.93851852416992	-11.248438835144	-0.139299213886261	0.26471421122551	-0.0306588504463434
-6.9210786819458	-9.94079875946045	-11.2475280761719	-0.139444157481194	0.264705955982208	-0.0307211764156818
-6.91600322723389	-9.93681144714355	-11.2377223968506	-0.13943700492382	0.264757961034775	-0.0306411851197481
-6.90988445281982	-9.92897033691406	-11.2323369979858	-0.13947868347168	0.264670789241791	-0.0306206531822681
-6.90858507156372	-9.92556953430176	-11.2435369491577	-0.139506295323372	0.264662772417068	-0.0306358840316534
-6.90381860733032	-9.92522716522217	-11.2273178100586	-0.139470368623734	0.26470422744751	-0.0305925011634827
-6.90326690673828	-9.91674423217773	-11.2275304794312	-0.139513522386551	0.264738082885742	-0.0306698847562075
-6.89640855789185	-9.9156551361084	-11.2261018753052	-0.139577865600586	0.264728218317032	-0.0306773316115141
-6.89488744735718	-9.91203022003174	-11.2132387161255	-0.139646455645561	0.264643639326096	-0.0306236390024424
-6.88901901245117	-9.9069356918335	-11.216420173645	-0.139615193009377	0.264648139476776	-0.0306154768913984
-6.88671016693115	-9.90392017364502	-11.2182540893555	-0.139709129929543	0.264659821987152	-0.0305405631661415
-6.88758182525635	-9.89969635009766	-11.2189502716064	-0.139680400490761	0.264779388904572	-0.0305313430726528
-6.88715505599976	-9.9012622833252	-11.2119112014771	-0.139778152108192	0.264751344919205	-0.0306297931820154
-6.88511323928833	-9.899733543396	-11.2182855606079	-0.139825031161308	0.264731675386429	-0.030579274520278
-6.88423728942871	-9.89922523498535	-11.2104816436768	-0.139928936958313	0.264682710170746	-0.0305452607572079
-6.87963056564331	-9.89364242553711	-11.2194738388062	-0.139818385243416	0.264739811420441	-0.0305229648947716
-6.87868309020996	-9.89338779449463	-11.2155990600586	-0.139854267239571	0.264766603708267	-0.0305183380842209
-6.87836694717407	-9.8927755355835	-11.2192935943604	-0.139937028288841	0.264772564172745	-0.0306094326078892
-6.88001823425293	-9.89610481262207	-11.2231607437134	-0.139834627509117	0.264669746160507	-0.0306031815707684
-6.8763747215271	-9.89155673980713	-11.2143220901489	-0.139912605285645	0.264786303043365	-0.0305162072181702
-6.87128782272339	-9.88977909088135	-11.2146244049072	-0.1398895829916	0.264624208211899	-0.0306361522525549
-6.87388896942139	-9.88668060302734	-11.2205066680908	-0.139904946088791	0.26470223069191	-0.0305567551404238
-6.8727765083313	-9.8883113861084	-11.2100296020508	-0.139883995056152	0.264691263437271	-0.0305574238300323
-6.87044191360474	-9.88704395294189	-11.2214946746826	-0.140011847019196	0.26468226313591	-0.030529173091054
-6.87090444564819	-9.88764095306396	-11.2207889556885	-0.140072509646416	0.264639496803284	-0.0305279567837715
-6.8722825050354	-9.88150405883789	-11.2099523544312	-0.14017441868782	0.26456692814827	-0.0304051972925663
-6.86617612838745	-9.87866115570068	-11.2182083129883	-0.140157431364059	0.26445084810257	-0.0303703621029854
-6.86637544631958	-9.87647819519043	-11.2147369384766	-0.140172958374023	0.264496773481369	-0.0303201097995043
-6.86475133895874	-9.87344932556152	-11.2139415740967	-0.140147775411606	0.26448929309845	-0.0302884466946125
-6.866370677948	-9.87501335144043	-11.2144460678101	-0.14025866985321	0.264417946338654	-0.0302847437560558
-6.86273193359375	-9.86833572387695	-11.2044095993042	-0.140268296003342	0.26432478427887	-0.0301587469875813
-6.85811758041382	-9.86710071563721	-11.197190284729	-0.140351668000221	0.264228612184525	-0.030178913846612
-6.85957002639771	-9.86226367950439	-11.2017545700073	-0.140296146273613	0.264148116111755	-0.0301323626190424
-6.85698127746582	-9.86456489562988	-11.1931447982788	-0.14025741815567	0.264103353023529	-0.0300614554435015
-6.85603952407837	-9.85945510864258	-11.1898899078369	-0.140257433056831	0.264057397842407	-0.0301077011972666
-6.85306930541992	-9.86286926269531	-11.1878843307495	-0.140269920229912	0.263916105031967	-0.0300469771027565
-6.85262489318848	-9.8568058013916	-11.179123878479	-0.140297070145607	0.26383563876152	-0.0299724135547876
-6.8433084487915	-9.85223293304443	-11.1774759292603	-0.140257447957993	0.263729125261307	-0.0299842935055494
-6.84181308746338	-9.84885311126709	-11.1719961166382	-0.140385299921036	0.263690590858459	-0.0298972725868225
-6.84142732620239	-9.84341621398926	-11.1627359390259	-0.140267491340637	0.263715475797653	-0.02986229211092
-6.84078454971313	-9.84555912017822	-11.1665506362915	-0.140299662947655	0.263571798801422	-0.0298577025532722
-6.83693933486938	-9.84361267089844	-11.1539278030396	-0.1404068171978	0.263555645942688	-0.0298588220030069
-6.83572769165039	-9.83706474304199	-11.1463680267334	-0.140470609068871	0.263436287641525	-0.0297237411141396
-6.8325572013855	-9.83573532104492	-11.1603717803955	-0.140412017703056	0.263367265462875	-0.0296967811882496
-6.83025455474854	-9.83300495147705	-11.1387233734131	-0.140483424067497	0.263338714838028	-0.0296467281877995
-6.82714366912842	-9.82870864868164	-11.1341981887817	-0.140445753931999	0.263258934020996	-0.0296592060476542
-6.82897567749023	-9.83151626586914	-11.1351776123047	-0.140484139323235	0.263193666934967	-0.0296632181853056
-6.82746076583862	-9.82655620574951	-11.1209859848022	-0.14056096971035	0.263177961111069	-0.0295697953552008
-6.82453441619873	-9.82185363769531	-11.1224193572998	-0.140572652220726	0.263088554143906	-0.0295860674232244
-6.82871246337891	-9.81871128082275	-11.1287317276001	-0.140626206994057	0.263073414564133	-0.0295385904610157
-6.82535648345947	-9.81745910644531	-11.1176805496216	-0.140559479594231	0.263028532266617	-0.0294911302626133
-6.83072423934937	-9.81286334991455	-11.1208934783936	-0.140571668744087	0.26304429769516	-0.0294991973787546
-6.82839250564575	-9.81645965576172	-11.1137924194336	-0.140603989362717	0.262947708368301	-0.0294991210103035
-6.82964897155762	-9.81262493133545	-11.1095714569092	-0.140654131770134	0.262861341238022	-0.0293570980429649
-6.82712745666504	-9.80780601501465	-11.110725402832	-0.140611916780472	0.262692749500275	-0.0292752850800753
-6.83131265640259	-9.80726623535156	-11.1085834503174	-0.140603885054588	0.262786448001862	-0.0291494075208902
-6.832603931427	-9.80110454559326	-11.1072063446045	-0.140528872609138	0.262669533491135	-0.0291048120707273
-6.83918762207031	-9.80451583862305	-11.1077575683594	-0.140564098954201	0.262551605701447	-0.0289884768426418
-6.83976650238037	-9.80305862426758	-11.1030387878418	-0.140584945678711	0.262516736984253	-0.0288036186248064
-6.84212446212769	-9.79539489746094	-11.0934343338013	-0.140614435076714	0.262438178062439	-0.0287492014467716
-6.84229564666748	-9.79465007781982	-11.1047210693359	-0.140531823039055	0.262284845113754	-0.0286201369017363
-6.84252786636353	-9.79279136657715	-11.0943574905396	-0.140462830662727	0.262281388044357	-0.0284743029624224
-6.84652853012085	-9.78315258026123	-11.0897340774536	-0.140533074736595	0.262214183807373	-0.0284887347370386
-6.84740257263184	-9.78745174407959	-11.0936584472656	-0.140489876270294	0.262019544839859	-0.0283875819295645
-6.84363698959351	-9.78201007843018	-11.0854225158691	-0.140580251812935	0.262042760848999	-0.0282496884465218
-6.84615468978882	-9.77346611022949	-11.0772466659546	-0.14057894051075	0.261854827404022	-0.0280932672321796
-6.84344434738159	-9.76808929443359	-11.0818128585815	-0.140539616346359	0.261678755283356	-0.0279944539070129
-6.84476470947266	-9.76368713378906	-11.07262134552	-0.140565320849419	0.261632949113846	-0.0277936737984419
-6.84459590911865	-9.75644874572754	-11.0621128082275	-0.140485376119614	0.261513829231262	-0.0277681406587362
-6.84818315505981	-9.75421810150146	-11.0612411499023	-0.140594661235809	0.26136726140976	-0.0276451911777258
-6.84163045883179	-9.74804210662842	-11.0540533065796	-0.140608325600624	0.261250138282776	-0.0275475159287453
-6.84183549880981	-9.73652172088623	-11.0449199676514	-0.140682578086853	0.26104924082756	-0.0272941589355469
-6.84204292297363	-9.73094844818115	-11.0435953140259	-0.140675216913223	0.260990053415298	-0.0271708071231842
-6.84360408782959	-9.72646427154541	-11.0306644439697	-0.140700399875641	0.260871082544327	-0.0270504560321569
-6.84337997436523	-9.71751117706299	-11.0334959030151	-0.140672013163567	0.260849088430405	-0.0269383676350117
-6.84306573867798	-9.71596527099609	-11.0294904708862	-0.140743672847748	0.26063734292984	-0.0268089659512043
-6.84254503250122	-9.71156692504883	-11.0179719924927	-0.140853315591812	0.260632455348969	-0.0266722943633795
-6.84030103683472	-9.7005443572998	-11.0150470733643	-0.140926316380501	0.260439455509186	-0.0265726391226053
-6.84645462036133	-9.69888687133789	-11.0164737701416	-0.141029447317123	0.260434329509735	-0.0264586247503757
-6.84361791610718	-9.6987886428833	-11.0052433013916	-0.140989199280739	0.260358273983002	-0.0263042412698269
-6.84553956985474	-9.6922779083252	-11.0068588256836	-0.141117095947266	0.26037073135376	-0.0262460839003325
-6.84171676635742	-9.69122886657715	-11.0033521652222	-0.141209423542023	0.260255038738251	-0.026169927790761
-6.84150218963623	-9.68336582183838	-10.994158744812	-0.141359910368919	0.260156840085983	-0.0259804800152779
-6.83629989624023	-9.67972564697266	-10.9960079193115	-0.141347303986549	0.26001963019371	-0.0259519591927528
-6.83845233917236	-9.67675495147705	-10.9923324584961	-0.141433417797089	0.26009601354599	-0.0258028376847506
-6.83547449111938	-9.67018508911133	-10.9866180419922	-0.141471669077873	0.26007068157196	-0.025749109685421
-6.83548498153687	-9.66918087005615	-10.9780569076538	-0.141585007309914	0.259990811347961	-0.0258001964539289
-6.8308629989624	-9.66707897186279	-10.9748048782349	-0.141593545675278	0.260018557310104	-0.0256946012377739
-6.82583093643188	-9.66000270843506	-10.964298248291	-0.1416295170784	0.259868979454041	-0.0256948713213205
-6.8225736618042	-9.6581449508667	-10.9717121124268	-0.141629263758659	0.259754508733749	-0.0257273558527231
-6.82138252258301	-9.65268802642822	-10.9533805847168	-0.141640275716782	0.259808897972107	-0.0257070492953062
-6.81914138793945	-9.64667987823486	-10.9523153305054	-0.141672849655151	0.259769797325134	-0.0257896315306425
-6.81493282318115	-9.64973449707031	-10.947169303894	-0.141678586602211	0.259683102369308	-0.0257673338055611
-6.81163215637207	-9.64471244812012	-10.9364967346191	-0.141744524240494	0.25973254442215	-0.0257336460053921
-6.8048620223999	-9.63669586181641	-10.9328470230103	-0.141688033938408	0.259567826986313	-0.0258150193840265
-6.80273580551147	-9.63304710388184	-10.9318408966064	-0.141683802008629	0.259523302316666	-0.0257793627679348
-6.80542421340942	-9.63269138336182	-10.9217672348022	-0.141667708754539	0.259416401386261	-0.0257637519389391
-6.80461692810059	-9.62806224822998	-10.917329788208	-0.141753479838371	0.259486615657806	-0.0258029028773308
-6.80526828765869	-9.62684059143066	-10.9194860458374	-0.141749083995819	0.259436577558517	-0.0257968325167894
-6.80409955978394	-9.62607002258301	-10.9065580368042	-0.141811922192574	0.259379893541336	-0.0257363710552454
-6.80399179458618	-9.62150955200195	-10.9080829620361	-0.141868993639946	0.259337842464447	-0.0257249865680933
-6.807701587677	-9.62075901031494	-10.9077234268188	-0.141958028078079	0.259394824504852	-0.0257086381316185
-6.81599378585815	-9.61993980407715	-10.9053115844727	-0.141991898417473	0.259420722723007	-0.0255986507982016
-6.8204550743103	-9.62004375457764	-10.90602684021	-0.142012611031532	0.259429097175598	-0.025721101090312
-6.82040309906006	-9.61759757995605	-10.9061679840088	-0.14210307598114	0.259466588497162	-0.0256973821669817
-6.82396364212036	-9.61813831329346	-10.9033155441284	-0.142273992300034	0.259377777576447	-0.0256212241947651
-6.8221116065979	-9.616455078125	-10.9009532928467	-0.142189741134644	0.259358763694763	-0.0256797410547733
-6.82822847366333	-9.61458873748779	-10.9065561294556	-0.142268911004066	0.259490609169006	-0.0256559774279594
-6.83040285110474	-9.61769771575928	-10.8975877761841	-0.142226785421371	0.259411960840225	-0.0256965830922127
-6.83501434326172	-9.6129674911499	-10.9021015167236	-0.142251074314117	0.259454756975174	-0.0257226713001728
-6.83223533630371	-9.61698722839355	-10.9026079177856	-0.142243936657906	0.259402275085449	-0.0257983580231667
-6.83244609832764	-9.6160306930542	-10.8866691589355	-0.142350450158119	0.259268969297409	-0.0257556475698948
-6.83027601242065	-9.61079406738281	-10.8909854888916	-0.142342537641525	0.259362876415253	-0.0258668344467878
-6.83371448516846	-9.6097412109375	-10.8974304199219	-0.142245888710022	0.259292244911194	-0.0258333943784237
-6.83600854873657	-9.61298561096191	-10.8860473632813	-0.14222440123558	0.259426921606064	-0.0258754044771194
-6.83489656448364	-9.60778331756592	-10.888014793396	-0.142208591103554	0.259332031011581	-0.0259677898138762
-6.84066295623779	-9.61428928375244	-10.8906936645508	-0.142186999320984	0.259345680475235	-0.0260293260216713
-6.83991479873657	-9.61273574829102	-10.8861865997314	-0.142279475927353	0.259317398071289	-0.0260465033352375
-6.84058284759521	-9.60943698883057	-10.8795700073242	-0.142209812998772	0.259284734725952	-0.0261382535099983
-6.84226226806641	-9.60924911499023	-10.8848705291748	-0.142232120037079	0.259267508983612	-0.0261287800967693
-6.84503555297852	-9.61268997192383	-10.8831539154053	-0.142217352986336	0.259363055229187	-0.0262089502066374
-6.84877109527588	-9.6082820892334	-10.8816194534302	-0.142171263694763	0.259411513805389	-0.0263040829449892
-6.84974336624146	-9.61594772338867	-10.8803071975708	-0.142197638750076	0.259347528219223	-0.0264082085341215
-6.84895467758179	-9.6135082244873	-10.8743438720703	-0.142264738678932	0.259403318166733	-0.0264410339295864
-6.8438982963562	-9.61338806152344	-10.8711261749268	-0.142236098647118	0.25934773683548	-0.0265211369842291
-6.8448224067688	-9.61936378479004	-10.8762159347534	-0.142287492752075	0.259394198656082	-0.0266205836087465
-6.84901475906372	-9.62080192565918	-10.86949634552	-0.142123594880104	0.259447246789932	-0.0266832895576954
-6.84841728210449	-9.62442302703857	-10.8715419769287	-0.142233669757843	0.259468913078308	-0.0269025564193726
-6.84978437423706	-9.62939262390137	-10.8757877349854	-0.14227020740509	0.2595194876194	-0.0269925482571125
-6.84960556030273	-9.63642024993896	-10.8624315261841	-0.142349660396576	0.259589284658432	-0.027081860229373
-6.84406661987305	-9.64095783233643	-10.859302520752	-0.142333254218102	0.259637922048569	-0.0273157637566328
-6.84754800796509	-9.65505409240723	-10.864296913147	-0.142382636666298	0.25970247387886	-0.0274817757308483
-6.85642051696777	-9.67003059387207	-10.8639059066772	-0.142383620142937	0.259881138801575	-0.0276767015457153
-6.85491991043091	-9.68110084533691	-10.8637762069702	-0.142484828829765	0.260074466466904	-0.0279804356396198
-6.85083389282227	-9.68553638458252	-10.8742551803589	-0.142534762620926	0.260220646858215	-0.0282198544591665
-6.8546404838562	-9.68469047546387	-10.8673667907715	-0.142618477344513	0.260356277227402	-0.028294213116169
-6.85334730148315	-9.6888370513916	-10.8778457641602	-0.142805159091949	0.260463833808899	-0.0284781660884619
-6.86157274246216	-9.69000339508057	-10.8861494064331	-0.142995685338974	0.260690778493881	-0.0285452250391245
-6.86809968948364	-9.69164276123047	-10.8897342681885	-0.143101319670677	0.260850220918655	-0.028694823384285
-6.8761100769043	-9.68387126922607	-10.9026784896851	-0.143247097730637	0.261085599660873	-0.0288937594741583
-6.87915563583374	-9.68145751953125	-10.9142141342163	-0.143483564257622	0.261249095201492	-0.028895229101181
-6.87692260742188	-9.68013000488281	-10.9061346054077	-0.143663674592972	0.261305868625641	-0.0288531500846148
-6.87812232971191	-9.67428493499756	-10.9171314239502	-0.143726468086243	0.261382251977921	-0.0289059113711119
-6.875084400177	-9.67440128326416	-10.9242343902588	-0.143841698765755	0.261513739824295	-0.0288358684629202
-6.87654495239258	-9.67895030975342	-10.9190263748169	-0.143851608037949	0.26159942150116	-0.0288758855313063
-6.87735271453857	-9.67712020874023	-10.9146127700806	-0.143910020589828	0.261718571186066	-0.0289813838899136
-6.87735271453857	-9.68305206298828	-10.9208221435547	-0.143975719809532	0.261736392974854	-0.028944443911314
-6.87879943847656	-9.68369007110596	-10.9132919311523	-0.144009456038475	0.261758834123611	-0.0289628356695175
-6.87741374969482	-9.67932224273682	-10.9094724655151	-0.144056797027588	0.261678576469421	-0.0291039701551199
-6.88095235824585	-9.6803560256958	-10.9114837646484	-0.143967524170876	0.261783957481384	-0.0291786193847656
-6.87990474700928	-9.67776203155518	-10.8952722549438	-0.143869087100029	0.261745572090149	-0.0292673371732235
-6.88210248947144	-9.67476463317871	-10.8993139266968	-0.143825203180313	0.261781603097916	-0.0293767210096121
-6.87899351119995	-9.67631435394287	-10.8849906921387	-0.143740937113762	0.261705309152603	-0.0294747352600098
-6.87793827056885	-9.67280101776123	-10.8709745407104	-0.143750235438347	0.261714309453964	-0.0295057781040668
-6.87227916717529	-9.66975498199463	-10.8792877197266	-0.143599063158035	0.261654198169708	-0.02960354834795
-6.874107837677	-9.66859817504883	-10.8739318847656	-0.143522962927818	0.261690050363541	-0.0297260377556086
-6.87668132781982	-9.67240428924561	-10.8733167648315	-0.143393740057945	0.261747658252716	-0.0297494772821665
-6.8762583732605	-9.67134571075439	-10.8725147247314	-0.143330559134483	0.261666506528854	-0.0298872217535973
-6.87862968444824	-9.67567825317383	-10.8794918060303	-0.14328333735466	0.261736273765564	-0.0298848934471607
-6.88011646270752	-9.67424774169922	-10.8727178573608	-0.143301963806152	0.261627614498138	-0.0299373157322407
-6.87672328948975	-9.67562770843506	-10.8826818466187	-0.143275082111359	0.261672735214233	-0.0300048142671585
-6.87803983688354	-9.67474365234375	-10.881646156311	-0.143189907073975	0.261640399694443	-0.0299711506813765
-6.87868213653564	-9.6728343963623	-10.8745594024658	-0.143119037151337	0.261658012866974	-0.030054958537221
-6.87994909286499	-9.67627429962158	-10.8804941177368	-0.143124893307686	0.261637270450592	-0.030072994530201
-6.88073921203613	-9.67669773101807	-10.8743104934692	-0.143096402287483	0.261623233556747	-0.0300829783082008
-6.87906074523926	-9.67741012573242	-10.8723411560059	-0.143128216266632	0.261599063873291	-0.0300582461059093
-6.87445497512817	-9.67767143249512	-10.8702239990234	-0.14299102127552	0.261498808860779	-0.0300914254039526
-6.87874889373779	-9.6788854598999	-10.874852180481	-0.143069967627525	0.261600941419601	-0.0301607698202133
-6.8814811706543	-9.68176364898682	-10.8751983642578	-0.142993181943893	0.26153239607811	-0.0302746016532183
-6.88770484924316	-9.68600368499756	-10.880334854126	-0.142969310283661	0.261643409729004	-0.0304058827459812
-6.89018392562866	-9.6896448135376	-10.8940544128418	-0.1429243683815	0.261664211750031	-0.0304764565080404
-6.89114952087402	-9.69410705566406	-10.8830604553223	-0.142982348799706	0.261664420366287	-0.0305244419723749
-6.8937873840332	-9.6949987411499	-10.8938703536987	-0.142915979027748	0.261636823415756	-0.0306053180247545
-6.89839649200439	-9.69541454315186	-10.9004201889038	-0.142895057797432	0.261703133583069	-0.0305921249091625
-6.90250110626221	-9.70248985290527	-10.8974981307983	-0.142840206623077	0.261689901351929	-0.0305842496454716
-6.90639543533325	-9.70338249206543	-10.9036130905151	-0.142866343259811	0.261770844459534	-0.0307695232331753
-6.91142654418945	-9.70983982086182	-10.9114646911621	-0.142792522907257	0.261753350496292	-0.0308115277439356
-6.91454839706421	-9.7122631072998	-10.908860206604	-0.142868176102638	0.261793315410614	-0.030737366527319
-6.9103684425354	-9.71409511566162	-10.9174509048462	-0.142816051840782	0.261698216199875	-0.0308634750545025
-6.92118740081787	-9.71750259399414	-10.9247140884399	-0.142839580774307	0.261804044246674	-0.0308831334114075
-6.92672872543335	-9.72660636901855	-10.9221267700195	-0.142707645893097	0.261835277080536	-0.0309702269732952
-6.9309458732605	-9.72723484039307	-10.9309463500977	-0.142712965607643	0.261870324611664	-0.031072273850441
-6.93451023101807	-9.73372364044189	-10.9365568161011	-0.142644673585892	0.261976838111877	-0.0312101803719997
-6.93757629394531	-9.73705101013184	-10.9264011383057	-0.142725601792336	0.261930644512177	-0.031259823590517
-6.9393196105957	-9.73981666564941	-10.9392280578613	-0.142576143145561	0.261973172426224	-0.0313839055597782
-6.94346618652344	-9.74192714691162	-10.9419412612915	-0.142629608511925	0.26207360625267	-0.0314568690955639
-6.94698572158813	-9.74787902832031	-10.9462423324585	-0.142508491873741	0.262096285820007	-0.0315168686211109
-6.95321321487427	-9.75143527984619	-10.9454755783081	-0.142493158578873	0.262150675058365	-0.0317046120762825
-6.95409059524536	-9.75288486480713	-10.949179649353	-0.142580643296242	0.262262642383575	-0.0316937938332558
-6.95724725723267	-9.75181674957275	-10.9468698501587	-0.142582789063454	0.262246787548065	-0.0317474566400051
-6.95733118057251	-9.75807666778564	-10.9592342376709	-0.142592877149582	0.262270838022232	-0.0318110808730125
-6.96000576019287	-9.76069450378418	-10.9478616714478	-0.142548635601997	0.262313663959503	-0.0318273119628429
-6.96554708480835	-9.76160144805908	-10.9541025161743	-0.142583265900612	0.262434512376785	-0.0319710038602352
-6.96660423278809	-9.76920509338379	-10.9578161239624	-0.142624050378799	0.262388557195663	-0.0320003554224968
-6.97177410125732	-9.77047252655029	-10.9572095870972	-0.142671942710876	0.262496173381805	-0.0319814719259739
-6.96740436553955	-9.76672458648682	-10.9541244506836	-0.142639026045799	0.262459337711334	-0.0321229286491871
-6.97050428390503	-9.77059650421143	-10.9640169143677	-0.142613619565964	0.262604176998138	-0.0320854559540749
-6.97149896621704	-9.77321624755859	-10.9554748535156	-0.142536371946335	0.262624502182007	-0.0320970043540001
-6.97461748123169	-9.77416896820068	-10.9549655914307	-0.142568573355675	0.262603640556335	-0.0322676785290241
-6.97398662567139	-9.77574729919434	-10.9641027450562	-0.142521113157272	0.262727499008179	-0.0323888547718525
-6.97753047943115	-9.77601146697998	-10.9456548690796	-0.14257700741291	0.262792825698853	-0.0324428156018257
-6.97121858596802	-9.77725219726563	-10.9527349472046	-0.142584383487701	0.262787759304047	-0.0325806364417076
-6.97506237030029	-9.77855682373047	-10.9568557739258	-0.142645180225372	0.262881249189377	-0.0325699672102928
-6.97910451889038	-9.78113555908203	-10.9536905288696	-0.142591670155525	0.262974143028259	-0.0326626636087894
-6.98093223571777	-9.78715991973877	-10.9548234939575	-0.142594188451767	0.262967765331268	-0.032817579805851
-6.97855472564697	-9.78699207305908	-10.9589214324951	-0.142535522580147	0.263127624988556	-0.0329695604741573
-6.97666263580322	-9.78944683074951	-10.9528923034668	-0.14257425069809	0.263113766908646	-0.0329771563410759
-6.97421741485596	-9.79117965698242	-10.957329750061	-0.142557770013809	0.263078421354294	-0.033084899187088
-6.97603511810303	-9.79413986206055	-10.9570474624634	-0.142474919557571	0.263270050287247	-0.0332341678440571
-6.97642230987549	-9.79809951782227	-10.9567356109619	-0.142439141869545	0.263256698846817	-0.0333607271313667
-6.97842597961426	-9.80400371551514	-10.9640970230103	-0.142349183559418	0.263267189264297	-0.0334740430116653
-6.97563695907593	-9.80135440826416	-10.9573650360107	-0.142398029565811	0.263327866792679	-0.0335397981107235
-6.97282075881958	-9.79978084564209	-10.9560346603394	-0.142400428652763	0.263322651386261	-0.0336216576397419
-6.97262144088745	-9.8033561706543	-10.9587697982788	-0.142332449555397	0.263322502374649	-0.0337553322315216
-6.97622156143188	-9.80790996551514	-10.9555807113647	-0.142241075634956	0.263422548770905	-0.0338278152048588
-6.97556924819946	-9.80581474304199	-10.9511957168579	-0.142130389809608	0.26342561841011	-0.0339718647301197
-6.97512674331665	-9.81214332580566	-10.9543704986572	-0.142202615737915	0.263454079627991	-0.0340827777981758
-6.97106647491455	-9.80970764160156	-10.9409551620483	-0.14222751557827	0.263400107622147	-0.0340632572770119
-6.96763229370117	-9.80767345428467	-10.9440584182739	-0.142118409276009	0.263436704874039	-0.0341834463179111
-6.96744203567505	-9.80580520629883	-10.9420509338379	-0.142063215374947	0.263476938009262	-0.0342292189598084
-6.9643816947937	-9.80432510375977	-10.9358320236206	-0.142035871744156	0.263472706079483	-0.0343154557049274
-6.9624662399292	-9.80878257751465	-10.9257516860962	-0.141902819275856	0.2634037733078	-0.0344060696661472
-6.96039772033691	-9.80738735198975	-10.9199380874634	-0.142013058066368	0.263509213924408	-0.0344247855246067
-6.95553588867188	-9.80089473724365	-10.9092292785645	-0.141958251595497	0.263333410024643	-0.0345491990447044
-6.95143985748291	-9.79924583435059	-10.9053964614868	-0.14202718436718	0.263306707143784	-0.0345379635691643
-6.95058870315552	-9.80289649963379	-10.8936214447021	-0.142006069421768	0.26341125369072	-0.0345746800303459
-6.95636606216431	-9.79711246490479	-10.8821744918823	-0.14201945066452	0.263410866260529	-0.0348221585154533
-6.95706224441528	-9.80525207519531	-10.8801069259644	-0.142243698239326	0.263307929039001	-0.0349695235490799
-6.95077419281006	-9.80202579498291	-10.8683776855469	-0.142260536551476	0.263326078653336	-0.0350704155862331
-6.95145416259766	-9.80136680603027	-10.8565950393677	-0.142345815896988	0.263353586196899	-0.0351183526217937
-6.94845819473267	-9.79935741424561	-10.8557472229004	-0.142323717474937	0.263233661651611	-0.0352014191448689
-6.94997882843018	-9.80080509185791	-10.8463287353516	-0.142352372407913	0.263187885284424	-0.0352477841079235
-6.94703578948975	-9.79538345336914	-10.8351459503174	-0.142404168844223	0.26320618391037	-0.0353023558855057
-6.94100284576416	-9.79248809814453	-10.8279047012329	-0.142420649528503	0.263128131628037	-0.0352214314043522
-6.93349075317383	-9.79086494445801	-10.8112077713013	-0.142482742667198	0.262832343578339	-0.0351078994572163
-6.92768526077271	-9.78829956054688	-10.8031368255615	-0.142517596483231	0.262750625610352	-0.035237018018961
-6.92981719970703	-9.78735446929932	-10.7962322235107	-0.142560467123985	0.262767344713211	-0.0352332182228565
-6.93096494674683	-9.78331089019775	-10.7763566970825	-0.142693683505058	0.262708097696304	-0.0352895669639111
-6.93465328216553	-9.78267860412598	-10.7734079360962	-0.142808109521866	0.262665390968323	-0.0354302264750004
-6.93433141708374	-9.78521823883057	-10.7572164535522	-0.142981588840485	0.262708306312561	-0.035471934825182
-6.93966197967529	-9.78034591674805	-10.7469577789307	-0.143077433109283	0.262620389461517	-0.0355233997106552
-6.93827629089355	-9.7812328338623	-10.7491617202759	-0.143104135990143	0.262558221817017	-0.0355821214616299
-6.93773126602173	-9.78052234649658	-10.7369861602783	-0.143154919147491	0.26258260011673	-0.0354502610862255
-6.93749618530273	-9.77478122711182	-10.7303256988525	-0.143141984939575	0.262521147727966	-0.0354961454868317
-6.93797588348389	-9.7775993347168	-10.7322072982788	-0.143199935555458	0.262275665998459	-0.0353394597768784
-6.93439435958862	-9.7746753692627	-10.7194595336914	-0.143254727125168	0.262236177921295	-0.0351914800703526
-6.92990732192993	-9.76976299285889	-10.7104482650757	-0.143247157335281	0.262060612440109	-0.0351922772824764
-6.92871141433716	-9.76587009429932	-10.7162675857544	-0.143324598670006	0.261900991201401	-0.0350175090134144
-6.93121862411499	-9.76529026031494	-10.6927652359009	-0.143261268734932	0.261854827404022	-0.0348417833447456
-6.92915487289429	-9.76061820983887	-10.6957235336304	-0.143347889184952	0.261713147163391	-0.0347621999680996
-6.92612934112549	-9.75795459747314	-10.6879930496216	-0.143240913748741	0.261550009250641	-0.0345714092254639
-6.92176628112793	-9.75249290466309	-10.6725606918335	-0.143412172794342	0.261411249637604	-0.0343511067330837
-6.91582632064819	-9.74410247802734	-10.6592473983765	-0.143415957689285	0.261190831661224	-0.0342710465192795
-6.91667366027832	-9.73978900909424	-10.6540899276733	-0.1434515863657	0.261183053255081	-0.0340531393885612
-6.91284370422363	-9.7364387512207	-10.6471433639526	-0.143469199538231	0.261001139879227	-0.0338698253035545
-6.9113335609436	-9.72708988189697	-10.6354894638062	-0.143467053771019	0.26094850897789	-0.0338033474981785
-6.90923166275024	-9.72775554656982	-10.6256036758423	-0.14357590675354	0.260748714208603	-0.0336293503642082
-6.90250682830811	-9.72146892547607	-10.6142358779907	-0.143621936440468	0.260603070259094	-0.0334526747465134
-6.90247058868408	-9.71322822570801	-10.6079578399658	-0.1436757594347	0.260480254888535	-0.0332982279360294
-6.89729404449463	-9.7043924331665	-10.6048622131348	-0.14361897110939	0.260363399982452	-0.033151138573885
-6.89552164077759	-9.70181655883789	-10.5849885940552	-0.143677711486816	0.260308414697647	-0.0329758003354073
-6.8925347328186	-9.69520378112793	-10.5845880508423	-0.143674209713936	0.260114759206772	-0.0328419096767902
-6.88795900344849	-9.69368839263916	-10.5739459991455	-0.14366826415062	0.259916305541992	-0.032609898597002
-6.88137626647949	-9.68861293792725	-10.5585145950317	-0.14379109442234	0.259852916002274	-0.0323485285043716
-6.87807941436768	-9.675048828125	-10.5534267425537	-0.143837794661522	0.259640991687775	-0.0321592725813389
-6.87010478973389	-9.67014026641846	-10.548716545105	-0.143808513879776	0.259401649236679	-0.0319465361535549
-6.86564874649048	-9.66476440429688	-10.5294456481934	-0.143855914473534	0.259390443563461	-0.0316690094769001
-6.85915899276733	-9.65316390991211	-10.5199527740479	-0.143835470080376	0.25914740562439	-0.0314924977719784
-6.85294723510742	-9.65388965606689	-10.5185489654541	-0.14391240477562	0.258996933698654	-0.0311984792351723
-6.84067821502686	-9.64719104766846	-10.4977464675903	-0.144004508852959	0.258871614933014	-0.0309749394655228
-6.83833980560303	-9.63344573974609	-10.4847478866577	-0.144007563591003	0.258712559938431	-0.0307755935937166
-6.8277382850647	-9.62514877319336	-10.489538192749	-0.143968924880028	0.258584469556808	-0.0307338573038578
-6.82245683670044	-9.61974906921387	-10.4646558761597	-0.143977373838425	0.258539587259293	-0.0305478218942881
-6.81851291656494	-9.61222362518311	-10.4677772521973	-0.143826097249985	0.258398324251175	-0.0303752776235342
-6.81429576873779	-9.60808181762695	-10.4581117630005	-0.143932491540909	0.258305072784424	-0.0302999299019575
-6.80548906326294	-9.59781646728516	-10.4516019821167	-0.143842443823814	0.258273750543594	-0.030088959261775
-6.80411624908447	-9.59307479858398	-10.4368839263916	-0.143854171037674	0.258090704679489	-0.0298546589910984
-6.79524612426758	-9.58422756195068	-10.4311618804932	-0.143830180168152	0.257958680391312	-0.0298111084848642
-6.7919545173645	-9.57762622833252	-10.4323720932007	-0.143778458237648	0.257906377315521	-0.029579633846879
-6.78724145889282	-9.57886123657227	-10.4258117675781	-0.143748715519905	0.257777005434036	-0.0293938051909208
-6.7876672744751	-9.56772422790527	-10.4241495132446	-0.143717586994171	0.257806003093719	-0.0292633417993784
-6.7817759513855	-9.56983184814453	-10.4262094497681	-0.143664851784706	0.257573574781418	-0.0290937498211861
-6.77414846420288	-9.5649585723877	-10.4068937301636	-0.143752753734589	0.257556259632111	-0.0287787411361933
-6.76764011383057	-9.55342578887939	-10.3984842300415	-0.143833681941032	0.257426649332047	-0.0285304430872202
-6.76263093948364	-9.5447473526001	-10.4035711288452	-0.143790408968925	0.25734868645668	-0.0284442957490683
-6.75958299636841	-9.53875160217285	-10.3905582427979	-0.143815606832504	0.257341116666794	-0.0282023753970861
-6.75534725189209	-9.53016090393066	-10.3930292129517	-0.143790856003761	0.257278621196747	-0.0281021371483803
-6.7548885345459	-9.52824306488037	-10.3960781097412	-0.143830299377441	0.25713899731636	-0.0279491003602743
-6.74909830093384	-9.52009773254395	-10.384370803833	-0.143914714455605	0.257081091403961	-0.0276984702795744
-6.74049472808838	-9.5092134475708	-10.3741769790649	-0.143954455852509	0.256900727748871	-0.0275114644318819
-6.7391562461853	-9.50096797943115	-10.3779163360596	-0.143907561898232	0.256813585758209	-0.0272467751055956
-6.72990417480469	-9.5017147064209	-10.3642921447754	-0.143920183181763	0.256722122430801	-0.0270350333303213
-6.73239755630493	-9.48813533782959	-10.3662939071655	-0.143904894590378	0.25669738650322	-0.0269175190478563
-6.72640323638916	-9.48653888702393	-10.3680801391602	-0.143953934311867	0.256485164165497	-0.0267202388495207
-6.72109031677246	-9.47950077056885	-10.3542261123657	-0.144084557890892	0.256473660469055	-0.0265220403671265
-6.71736001968384	-9.46875381469727	-10.3457183837891	-0.144043698906898	0.256336748600006	-0.0263214968144894
-6.70904445648193	-9.46855354309082	-10.3545598983765	-0.143989235162735	0.256140202283859	-0.0262173935770988
-6.70744752883911	-9.46095371246338	-10.3511667251587	-0.144011065363884	0.256162494421005	-0.025963393971324
-6.70568418502808	-9.45414447784424	-10.3497648239136	-0.144004136323929	0.256066620349884	-0.0259063057601452
-6.70619869232178	-9.45178604125977	-10.3484325408936	-0.1440759152174	0.256019800901413	-0.0258827172219753
-6.70113229751587	-9.44675064086914	-10.3451728820801	-0.14407354593277	0.25595223903656	-0.0257034171372652
-6.70220994949341	-9.44151592254639	-10.329927444458	-0.144077062606812	0.2558853328228	-0.0255924258381128
-6.69603252410889	-9.43832397460938	-10.3342151641846	-0.144041955471039	0.255733728408813	-0.0254392139613628
-6.69604015350342	-9.43108463287354	-10.3374109268188	-0.144034937024117	0.255710184574127	-0.0253190137445927
-6.69440460205078	-9.42713928222656	-10.3300218582153	-0.143997192382813	0.255642354488373	-0.0251184049993753
-6.69620847702026	-9.42594718933105	-10.3330516815186	-0.14406681060791	0.255448013544083	-0.0249973591417074
-6.69334077835083	-9.422532081604	-10.3295516967773	-0.144106492400169	0.255415618419647	-0.0248796381056309
-6.69555521011353	-9.41647243499756	-10.3259181976318	-0.144171178340912	0.255341440439224	-0.0246830843389034
-6.68848848342896	-9.41155624389648	-10.3199043273926	-0.144082173705101	0.255204319953918	-0.0246074758470058
-6.69139337539673	-9.40692043304443	-10.328667640686	-0.144173070788383	0.255179643630981	-0.0244564544409513
-6.68896341323853	-9.4064998626709	-10.3169860839844	-0.144093930721283	0.255098789930344	-0.0242534670978785
-6.68758487701416	-9.40169906616211	-10.3193168640137	-0.144158735871315	0.255017638206482	-0.0241860132664442
-6.68866968154907	-9.39789390563965	-10.323184967041	-0.144282057881355	0.254907995462418	-0.024054903537035
-6.6839861869812	-9.38988208770752	-10.3094806671143	-0.144272118806839	0.254792064428329	-0.0238579995930195
-6.67866086959839	-9.38421535491943	-10.3096189498901	-0.144233047962189	0.254663050174713	-0.0237842760980129
-6.67958450317383	-9.37814044952393	-10.3133211135864	-0.144224479794502	0.254541903734207	-0.0235677566379309
-6.68106746673584	-9.37745666503906	-10.3014087677002	-0.144213542342186	0.254558563232422	-0.0234544556587934
-6.68215274810791	-9.36661434173584	-10.3018674850464	-0.144231528043747	0.254449784755707	-0.0233353022485971
-6.68042278289795	-9.37013816833496	-10.3056612014771	-0.144185498356819	0.254257172346115	-0.0232597794383764
-6.67808437347412	-9.36498165130615	-10.2993116378784	-0.144316583871841	0.254294633865356	-0.0231395252048969
-6.67884540557861	-9.35690975189209	-10.2954683303833	-0.144321605563164	0.254077315330505	-0.023012263700366
-6.67178535461426	-9.35385322570801	-10.2941236495972	-0.144279658794403	0.253965318202972	-0.022969638928771
-6.67449235916138	-9.35231685638428	-10.2957849502563	-0.144335955381393	0.253964394330978	-0.0228050798177719
-6.6758279800415	-9.34893608093262	-10.285795211792	-0.144205763936043	0.253837764263153	-0.0227173510938883
-6.67649745941162	-9.34548759460449	-10.2850151062012	-0.144258573651314	0.253782659769058	-0.0225936062633991
-6.67858171463013	-9.3440055847168	-10.2946681976318	-0.144277676939964	0.253634691238403	-0.0224384479224682
-6.67544269561768	-9.33969783782959	-10.2794466018677	-0.144401028752327	0.253650963306427	-0.0222343467175961
-6.67599439620972	-9.33360767364502	-10.2813262939453	-0.144341871142387	0.253493160009384	-0.0222263857722282
-6.67839813232422	-9.32875537872314	-10.2883567810059	-0.144382566213608	0.253458380699158	-0.0220120791345835
-6.68166875839233	-9.32863712310791	-10.2813844680786	-0.144299924373627	0.25339686870575	-0.0218805205076933
-6.68478870391846	-9.32229042053223	-10.2813425064087	-0.144360646605492	0.253344655036926	-0.021826297044754
-6.68806266784668	-9.32216262817383	-10.2919492721558	-0.144311130046844	0.253240525722504	-0.0217393506318331
-6.69019985198975	-9.31786727905273	-10.2792882919312	-0.14438584446907	0.253186523914337	-0.02154391258955
-6.68575525283813	-9.31446647644043	-10.2763538360596	-0.144401133060455	0.253004342317581	-0.0214802622795105
-6.69221878051758	-9.30961036682129	-10.2884674072266	-0.144436955451965	0.252987623214722	-0.0212693084031343
-6.69260501861572	-9.31093120574951	-10.2768974304199	-0.144485205411911	0.25289198756218	-0.0211278609931469
-6.69794702529907	-9.30220699310303	-10.2728366851807	-0.144465640187263	0.252941101789474	-0.0210620723664761
-6.69841337203979	-9.30696296691895	-10.2871255874634	-0.14446721971035	0.252750217914581	-0.0208995398133993
-6.69643449783325	-9.30325031280518	-10.2708950042725	-0.144562780857086	0.252722799777985	-0.0207412224262953
-6.69940710067749	-9.2982120513916	-10.2739725112915	-0.144571542739868	0.252602279186249	-0.0205859541893005
-6.70275259017944	-9.29423904418945	-10.2780876159668	-0.144595667719841	0.252548396587372	-0.0204441156238317
-6.70602321624756	-9.2961597442627	-10.2672986984253	-0.144588619470596	0.252581596374512	-0.020263846963644
-6.70999336242676	-9.28626823425293	-10.2767057418823	-0.14460726082325	0.252463340759277	-0.0201595313847065
-6.71085023880005	-9.29142475128174	-10.2788038253784	-0.144661113619804	0.252378791570663	-0.0200632885098457
-6.71425676345825	-9.28881359100342	-10.2714614868164	-0.144707888364792	0.252345383167267	-0.0198648292571306
-6.7132043838501	-9.28082847595215	-10.2678709030151	-0.144708901643753	0.25221461057663	-0.0197601020336151
-6.7166166305542	-9.27823066711426	-10.2791395187378	-0.144825980067253	0.252198666334152	-0.0196120776236057
-6.71973276138306	-9.28158855438232	-10.2704086303711	-0.144747406244278	0.252154946327209	-0.0194952934980392
-6.72574806213379	-9.27555465698242	-10.2716503143311	-0.144738525152206	0.252133309841156	-0.0194341391324997
-6.72918462753296	-9.2787389755249	-10.2812280654907	-0.14474955201149	0.252049565315247	-0.0193019546568394
-6.7289662361145	-9.27749633789063	-10.2720470428467	-0.144784018397331	0.251968204975128	-0.0191380269825459
-6.73303699493408	-9.2746000289917	-10.2744598388672	-0.144835948944092	0.251978933811188	-0.0190562400966883
-6.72956991195679	-9.2733211517334	-10.2747745513916	-0.144713342189789	0.251866787672043	-0.0189794842153788
-6.73870658874512	-9.27540493011475	-10.2696504592896	-0.144756004214287	0.251867175102234	-0.0188057981431484
-6.74166679382324	-9.27203941345215	-10.273476600647	-0.14465244114399	0.251784652471542	-0.0186884310096502
-6.74380493164063	-9.27532386779785	-10.2773475646973	-0.144742056727409	0.251750946044922	-0.0186592508107424
-6.74612379074097	-9.27137756347656	-10.2739343643188	-0.14478574693203	0.25177863240242	-0.0185017809271812
-6.75122308731079	-9.27313804626465	-10.271146774292	-0.144772693514824	0.251621514558792	-0.01837551407516
-6.74701309204102	-9.27072620391846	-10.2752780914307	-0.144714936614037	0.251585274934769	-0.0183041617274284
-6.75340032577515	-9.26992416381836	-10.2759027481079	-0.144746646285057	0.251601904630661	-0.018201969563961
-6.75592994689941	-9.27100467681885	-10.2742338180542	-0.14472284913063	0.251556664705276	-0.0180869717150927
-6.76148414611816	-9.26922035217285	-10.2809619903564	-0.144728675484657	0.251596868038177	-0.0180372931063175
-6.76420593261719	-9.2713623046875	-10.2837734222412	-0.144709959626198	0.251479923725128	-0.0179218761622906
-6.76283740997314	-9.27085876464844	-10.276650428772	-0.144819349050522	0.251444607973099	-0.0177475400269032
-6.76864242553711	-9.26733016967773	-10.2804088592529	-0.144893273711205	0.251392930746078	-0.0175615772604942
-6.76581525802612	-9.26509571075439	-10.2854385375977	-0.144817858934402	0.251366913318634	-0.0175301805138588
-6.76899385452271	-9.26223468780518	-10.2886199951172	-0.144857496023178	0.251366823911667	-0.0173600390553474
-6.77245473861694	-9.26537418365479	-10.2829399108887	-0.144889801740646	0.251302927732468	-0.017191069200635
-6.7777361869812	-9.26298904418945	-10.2887468338013	-0.144868075847626	0.25126987695694	-0.017219940200448
-6.77791690826416	-9.26774215698242	-10.2912139892578	-0.144951283931732	0.251304477453232	-0.0171005632728338
-6.77979707717896	-9.26664447784424	-10.28542137146	-0.144957646727562	0.25119149684906	-0.0169097986072302
-6.77502012252808	-9.25964260101318	-10.2874879837036	-0.144966244697571	0.251087456941605	-0.0168614611029625
-6.77918481826782	-9.26027297973633	-10.2964811325073	-0.144966915249825	0.251096129417419	-0.016753476113081
-6.77719831466675	-9.26495742797852	-10.2897005081177	-0.144937738776207	0.251060664653778	-0.0166545156389475
-6.77995014190674	-9.25927543640137	-10.2886810302734	-0.144923001527786	0.250986456871033	-0.0166242830455303
-6.7814564704895	-9.26244258880615	-10.3000202178955	-0.144946962594986	0.250877737998962	-0.0165151264518499
-6.7810959815979	-9.26236438751221	-10.2902345657349	-0.144989505410194	0.250951051712036	-0.0164228770881891
-6.78602886199951	-9.25916004180908	-10.283374786377	-0.145077362656593	0.25077161192894	-0.0162873696535826
-6.78150701522827	-9.25863552093506	-10.292685508728	-0.144965246319771	0.250643402338028	-0.0162211675196886
-6.7865834236145	-9.25702571868896	-10.2875204086304	-0.145033285021782	0.250710755586624	-0.0161173809319735
-6.78663015365601	-9.25821971893311	-10.2839660644531	-0.144952788949013	0.250624299049377	-0.0159622598439455
-6.78773641586304	-9.25613117218018	-10.2857513427734	-0.144974201917648	0.250559329986572	-0.0160086322575808
-6.78844547271729	-9.25672245025635	-10.2905302047729	-0.144997149705887	0.250483959913254	-0.0159155800938606
-6.78757810592651	-9.25798225402832	-10.2734384536743	-0.144978120923042	0.250341504812241	-0.0157393980771303
-6.78264570236206	-9.25425434112549	-10.2743816375732	-0.145035535097122	0.250250905752182	-0.0157281160354614
-6.78502368927002	-9.25676345825195	-10.2829742431641	-0.144973501563072	0.250199139118195	-0.0155968591570854
-6.78512859344482	-9.25832843780518	-10.2759828567505	-0.1449353992939	0.250177830457687	-0.0154743120074272
-6.78765249252319	-9.25619411468506	-10.2741832733154	-0.144854858517647	0.250064522027969	-0.0155013166368008
-6.79007148742676	-9.25947570800781	-10.2780513763428	-0.144883066415787	0.250031471252441	-0.0154327051714063
-6.79127550125122	-9.25801944732666	-10.2719602584839	-0.144969016313553	0.250032305717468	-0.0154036236926913
-6.79042911529541	-9.25995254516602	-10.2617502212524	-0.14498108625412	0.249860540032387	-0.0152806788682938
-6.79190540313721	-9.25735282897949	-10.2684278488159	-0.144873768091202	0.249808564782143	-0.0152160683646798
-6.79289674758911	-9.25688743591309	-10.2744903564453	-0.144955471158028	0.249782845377922	-0.0151599710807204
-6.79485654830933	-9.2622709274292	-10.2645292282104	-0.144837006926537	0.249756753444672	-0.0150767555460334
-6.79739332199097	-9.25870418548584	-10.2703008651733	-0.144846513867378	0.249741077423096	-0.0150555614382029
-6.79851007461548	-9.26352596282959	-10.271035194397	-0.1448994576931	0.249694421887398	-0.0150676742196083
-6.79815340042114	-9.26564407348633	-10.2632131576538	-0.144986897706985	0.249758005142212	-0.014896766282618
-6.79705429077148	-9.26156902313232	-10.2595262527466	-0.14497683942318	0.249646544456482	-0.0149342101067305
-6.79796743392944	-9.26344871520996	-10.2699785232544	-0.144977256655693	0.249629274010658	-0.0149447582662106
-6.80160474777222	-9.26612186431885	-10.2620391845703	-0.145042479038239	0.249720081686974	-0.0148911932483315
-6.80123901367188	-9.26813125610352	-10.2620449066162	-0.145008012652397	0.249732449650764	-0.0148980282247066
-6.80392456054688	-9.27118587493896	-10.2700138092041	-0.145080998539925	0.249709993600845	-0.0148890279233456
-6.80319309234619	-9.27241992950439	-10.2682294845581	-0.145131573081017	0.249814823269844	-0.014889539219439
-6.80657148361206	-9.27384376525879	-10.2539157867432	-0.145244628190994	0.249810725450516	-0.0148705998435616
-6.80330514907837	-9.27364253997803	-10.2684717178345	-0.145324006676674	0.249790892004967	-0.0148890558630228
-6.80586719512939	-9.27505016326904	-10.273889541626	-0.14535166323185	0.249819338321686	-0.0148444753140211
-6.81098461151123	-9.28237628936768	-10.2633419036865	-0.145451828837395	0.249975100159645	-0.0148730836808681
-6.80977916717529	-9.28025531768799	-10.270468711853	-0.145468682050705	0.250026017427444	-0.0149023924022913
-6.81577777862549	-9.29050159454346	-10.273853302002	-0.145565211772919	0.250057458877563	-0.0149816675111651
-6.81189870834351	-9.28985595703125	-10.2718133926392	-0.145716190338135	0.250112771987915	-0.0149502288550138
-6.81520843505859	-9.29260921478271	-10.274040222168	-0.145787581801414	0.250093132257462	-0.0149710169062018
-6.81964206695557	-9.29784679412842	-10.2851867675781	-0.145919233560562	0.250242441892624	-0.0150518137961626
-6.82186698913574	-9.30571842193604	-10.2768888473511	-0.145977288484573	0.250294983386993	-0.0150998784229159
-6.82920789718628	-9.3074369430542	-10.2846651077271	-0.146066591143608	0.250388860702515	-0.0151683548465371
-6.83501148223877	-9.31815814971924	-10.2963714599609	-0.146138474345207	0.250476658344269	-0.015225337818265
-6.83503389358521	-9.32230091094971	-10.2936162948608	-0.146339133381844	0.25057452917099	-0.0152878668159246
-6.84066247940063	-9.32393646240234	-10.2912616729736	-0.146464720368385	0.250611513853073	-0.0152923222631216
-6.83794212341309	-9.33080577850342	-10.3087100982666	-0.146446451544762	0.250640004873276	-0.0154452994465828
-6.84403371810913	-9.33579158782959	-10.3097448348999	-0.146581724286079	0.250750422477722	-0.0154925230890512
-6.8492283821106	-9.34344387054443	-10.3199234008789	-0.146576479077339	0.250835597515106	-0.0155936358496547
-6.85370349884033	-9.3488130569458	-10.3220281600952	-0.146672427654266	0.250905722379684	-0.0157661680132151
-6.85671806335449	-9.35447788238525	-10.3296184539795	-0.146761476993561	0.25104346871376	-0.0158710982650518
-6.86094188690186	-9.36447238922119	-10.3277645111084	-0.146802365779877	0.251017540693283	-0.0159693639725447
-6.86322069168091	-9.36878967285156	-10.3345851898193	-0.146917790174484	0.251090109348297	-0.0161236803978682
-6.86885070800781	-9.37369728088379	-10.3510313034058	-0.147034078836441	0.251187801361084	-0.0161569193005562
-6.87332057952881	-9.38041210174561	-10.3465213775635	-0.147030010819435	0.251194804906845	-0.016284616664052
-6.8759617805481	-9.38245391845703	-10.3611011505127	-0.147152468562126	0.251197963953018	-0.0162810925394297
-6.88110399246216	-9.39647197723389	-10.3677778244019	-0.147321939468384	0.251124650239944	-0.0165060702711344
-6.88408184051514	-9.39834594726563	-10.3616228103638	-0.147604629397392	0.251304537057877	-0.0166543982923031
-6.89162111282349	-9.39861679077148	-10.3629179000854	-0.147715702652931	0.251338392496109	-0.016660375520587
-6.88762664794922	-9.40700721740723	-10.3738870620728	-0.147790938615799	0.251246780157089	-0.0168187394738197
-6.89091920852661	-9.41428852081299	-10.3736753463745	-0.147885426878929	0.251381486654282	-0.016872476786375
-6.894606590271	-9.4185152053833	-10.3852739334106	-0.147892907261848	0.251457750797272	-0.0170249659568071
-6.90299224853516	-9.42788314819336	-10.3933362960815	-0.148114755749702	0.251451283693314	-0.0171763617545366
-6.90603065490723	-9.43423366546631	-10.391960144043	-0.148411825299263	0.25157168507576	-0.0172761827707291
-6.90657091140747	-9.43746280670166	-10.4009437561035	-0.148578584194183	0.251456737518311	-0.0174233242869377
-6.91051483154297	-9.44541835784912	-10.4196252822876	-0.148834586143494	0.251444339752197	-0.0176365301012993
-6.91548299789429	-9.45218753814697	-10.4193735122681	-0.148978367447853	0.251557350158691	-0.0178703982383013
-6.92188024520874	-9.45918083190918	-10.4242658615112	-0.149154528975487	0.251575708389282	-0.0179693643003702
-6.9227991104126	-9.47292232513428	-10.4374570846558	-0.149339094758034	0.251552402973175	-0.0180653650313616
-6.92349720001221	-9.47878646850586	-10.4432411193848	-0.149545848369598	0.251662820577621	-0.0181488152593374
-6.92673063278198	-9.48163318634033	-10.4447116851807	-0.14981546998024	0.251548200845718	-0.0182009749114513
-6.92466688156128	-9.48945426940918	-10.4530639648438	-0.149927869439125	0.251629948616028	-0.0183845069259405
-6.93144845962524	-9.49923324584961	-10.4648885726929	-0.150192618370056	0.251704961061478	-0.0184936206787825
-6.93260383605957	-9.50851917266846	-10.4759979248047	-0.150258839130402	0.251687526702881	-0.0186661891639233
-6.9418363571167	-9.52262210845947	-10.4874687194824	-0.15061491727829	0.251809746026993	-0.0189920719712973
-6.94564294815063	-9.53457164764404	-10.5090370178223	-0.15083521604538	0.251891851425171	-0.0191621705889702
-6.95459747314453	-9.54077339172363	-10.5075492858887	-0.151057481765747	0.251804769039154	-0.0193260256201029
-6.95391416549683	-9.54420471191406	-10.5149936676025	-0.151115104556084	0.251885533332825	-0.0195527318865061
-6.9583854675293	-9.5527868270874	-10.5241270065308	-0.151253893971443	0.252039283514023	-0.0197868570685387
-6.96283197402954	-9.56439399719238	-10.5334205627441	-0.15139926970005	0.252097368240356	-0.0200116671621799
-6.96644735336304	-9.5813627243042	-10.5382223129272	-0.151573285460472	0.252093195915222	-0.0201431177556515
-6.97413063049316	-9.58789539337158	-10.5599546432495	-0.151924505829811	0.252240926027298	-0.0203400999307632
-6.97623920440674	-9.59492492675781	-10.5553483963013	-0.15206652879715	0.252243429422379	-0.0204692203551531
-6.98097038269043	-9.60159969329834	-10.5760679244995	-0.152252018451691	0.252311378717422	-0.0207252632826567
-6.99000263214111	-9.61244297027588	-10.5804214477539	-0.152355790138245	0.252512484788895	-0.0209672190248966
-6.99857902526855	-9.61578178405762	-10.5839176177979	-0.15249890089035	0.252604097127914	-0.0214472748339176
-7.00684118270874	-9.62933444976807	-10.5984573364258	-0.152655020356178	0.252764731645584	-0.0218545962125063
-7.00522184371948	-9.64064598083496	-10.5995635986328	-0.152836337685585	0.252886384725571	-0.0221656505018473
-7.01097869873047	-9.6436882019043	-10.6064252853394	-0.152943700551987	0.252977848052979	-0.0223720613867044
-7.01624345779419	-9.6536922454834	-10.6163921356201	-0.15312334895134	0.253093093633652	-0.0226408429443836
-7.02009296417236	-9.66619396209717	-10.6149139404297	-0.153208151459694	0.253227680921555	-0.0229500699788332
-7.03081703186035	-9.67227172851563	-10.629204750061	-0.153334602713585	0.253363281488419	-0.0233968589454889
-7.03239488601685	-9.68325996398926	-10.6445798873901	-0.153515383601189	0.253491967916489	-0.0236878227442503
-7.04055500030518	-9.69215679168701	-10.6421604156494	-0.15366031229496	0.253582328557968	-0.0239634178578854
-7.03924226760864	-9.69883441925049	-10.6610546112061	-0.15375480055809	0.253633797168732	-0.0243386849761009
-7.0470142364502	-9.70869445800781	-10.6651000976563	-0.153848320245743	0.25386118888855	-0.0246450733393431
-7.04816293716431	-9.71678924560547	-10.6707706451416	-0.153909385204315	0.253928869962692	-0.0249089896678925
-7.05654811859131	-9.7275505065918	-10.6880912780762	-0.15399506688118	0.254135310649872	-0.0252351257950068
-7.05356121063232	-9.73497200012207	-10.677357673645	-0.154155656695366	0.254188895225525	-0.025564992800355
-7.06006050109863	-9.73486518859863	-10.6830720901489	-0.154190957546234	0.254303425550461	-0.0257973466068506
-7.05568838119507	-9.7469654083252	-10.6903848648071	-0.154213264584541	0.254408001899719	-0.0261518731713295
-7.06253099441528	-9.75392913818359	-10.6992950439453	-0.154302626848221	0.254607766866684	-0.0263552684336901
-7.06191635131836	-9.75702476501465	-10.6996049880981	-0.154335051774979	0.254724621772766	-0.0266796536743641
-7.06323575973511	-9.76503753662109	-10.7035875320435	-0.154460072517395	0.254792124032974	-0.0270054042339325
-7.06230354309082	-9.77055931091309	-10.7146139144897	-0.154505252838135	0.254951417446136	-0.0272182337939739
-7.06268501281738	-9.7766695022583	-10.7102508544922	-0.154653787612915	0.255009084939957	-0.0275230035185814
-7.06046724319458	-9.78141117095947	-10.7180919647217	-0.15463775396347	0.255106896162033	-0.0278506185859442
-7.06337213516235	-9.78854846954346	-10.7228765487671	-0.154721826314926	0.255364090204239	-0.0281407721340656
-7.06827640533447	-9.79068470001221	-10.7283401489258	-0.154664412140846	0.255526065826416	-0.0284695513546467
-7.06671142578125	-9.80206298828125	-10.7364225387573	-0.154739081859589	0.255605041980743	-0.0288066174834967
-7.06798839569092	-9.8065710067749	-10.7365102767944	-0.154861390590668	0.255866378545761	-0.0290762148797512
-7.07075691223145	-9.81282997131348	-10.7371711730957	-0.154842436313629	0.255997806787491	-0.0293885953724384
-7.06771373748779	-9.81920909881592	-10.7514972686768	-0.154902145266533	0.256076604127884	-0.0296604465693235
-7.06889533996582	-9.8271427154541	-10.7565784454346	-0.155042409896851	0.256297081708908	-0.0298704616725445
-7.0714864730835	-9.83193874359131	-10.7568874359131	-0.154991179704666	0.256419539451599	-0.0301947221159935
-7.07569026947021	-9.83987522125244	-10.7622356414795	-0.155093416571617	0.256596475839615	-0.0304482094943523
-7.07227373123169	-9.84400272369385	-10.7720737457275	-0.155179008841515	0.256840646266937	-0.0307300668209791
-7.07287359237671	-9.84891700744629	-10.761402130127	-0.155326634645462	0.25691494345665	-0.0309393610805273
-7.0686411857605	-9.85245418548584	-10.7811822891235	-0.155341729521751	0.257104188203812	-0.0312274228781462
-7.0704984664917	-9.8592414855957	-10.7842092514038	-0.155454412102699	0.257328897714615	-0.0314792767167091
-7.07275485992432	-9.86590480804443	-10.7846822738647	-0.155504673719406	0.257502555847168	-0.0316936895251274
-7.07342338562012	-9.87348747253418	-10.7889633178711	-0.155592203140259	0.257682889699936	-0.0320662409067154
-7.06901168823242	-9.8775463104248	-10.7978734970093	-0.15572015941143	0.257909268140793	-0.0323051176965237
-7.07003879547119	-9.88334941864014	-10.7991571426392	-0.155771940946579	0.258080512285233	-0.0324594527482986
-7.06649589538574	-9.88775730133057	-10.8065519332886	-0.155755236744881	0.258268564939499	-0.0327644869685173
-7.06743049621582	-9.8906774520874	-10.8206691741943	-0.155941233038902	0.258489608764648	-0.03297258913517
-7.06589937210083	-9.90076351165771	-10.8170642852783	-0.15597853064537	0.258684515953064	-0.0331758223474026
-7.06966590881348	-9.90733909606934	-10.8307485580444	-0.156052440404892	0.258947938680649	-0.0333936139941216
-7.06717157363892	-9.91443729400635	-10.8405265808105	-0.156198680400848	0.259188771247864	-0.0335493944585323
-7.06949138641357	-9.9205322265625	-10.8364124298096	-0.156328022480011	0.259359985589981	-0.0337366908788681
-7.06538391113281	-9.92593193054199	-10.8511123657227	-0.156376555562019	0.259471952915192	-0.0339370667934418
-7.06855440139771	-9.9354076385498	-10.8567695617676	-0.156442120671272	0.259760022163391	-0.0340969599783421
-7.07089710235596	-9.94257545471191	-10.8662490844727	-0.156369268894196	0.25990629196167	-0.0342473462224007
-7.07053565979004	-9.95202732086182	-10.8773698806763	-0.15647329390049	0.260188013315201	-0.0344855710864067
-7.06688547134399	-9.95671653747559	-10.8790998458862	-0.156550914049149	0.260299235582352	-0.0345942378044128
-7.06606578826904	-9.96168327331543	-10.8842601776123	-0.156589224934578	0.260423719882965	-0.0347196385264397
-7.06005430221558	-9.9654016494751	-10.8988018035889	-0.156583577394485	0.260546714067459	-0.0348848924040794
-7.06004905700684	-9.97410774230957	-10.8968362808228	-0.156588345766068	0.26082044839859	-0.0350182838737965
-7.0618724822998	-9.97451591491699	-10.9092330932617	-0.15655592083931	0.261046350002289	-0.0352158471941948
-7.05814647674561	-9.98102378845215	-10.9073505401611	-0.156634151935577	0.26109191775322	-0.0353599265217781
-7.05497789382935	-9.9839038848877	-10.9109773635864	-0.156717404723167	0.26129537820816	-0.0354444943368435
-7.04651069641113	-9.98370456695557	-10.915246963501	-0.15667025744915	0.261362224817276	-0.0356591008603573
-7.0437593460083	-9.98733520507813	-10.9204120635986	-0.156677752733231	0.261528044939041	-0.0357331335544586
-7.04189729690552	-9.99201965332031	-10.9209012985229	-0.15658375620842	0.261687636375427	-0.0357859693467617
-7.03877401351929	-9.99582004547119	-10.9245071411133	-0.156654641032219	0.261874407529831	-0.0360272489488125
-7.03110694885254	-9.99859237670898	-10.9380855560303	-0.156689614057541	0.261981904506683	-0.0361000820994377
-7.02653551101685	-9.99863433837891	-10.9278478622437	-0.156775891780853	0.262118399143219	-0.0361551009118557
-7.01687288284302	-10.0029306411743	-10.9425897598267	-0.156768620014191	0.262235045433044	-0.0362752489745617
-7.01506328582764	-10.0046453475952	-10.9416856765747	-0.156844884157181	0.262457102537155	-0.0363246537744999
-7.01489400863647	-10.0092344284058	-10.9528074264526	-0.156822830438614	0.262635380029678	-0.0363958850502968
-7.00991439819336	-10.0168018341064	-10.9595260620117	-0.156834304332733	0.262717604637146	-0.0365348421037197
-7.0044469833374	-10.0186147689819	-10.9607696533203	-0.156985938549042	0.262923926115036	-0.0366022326052189
-7.00238180160522	-10.0174045562744	-10.960675239563	-0.157002970576286	0.263027787208557	-0.0366850271821022
-6.99661493301392	-10.0174703598022	-10.9796733856201	-0.157044261693954	0.263185858726501	-0.0368088148534298
-6.99215364456177	-10.0227737426758	-10.9749584197998	-0.157009676098824	0.263353317975998	-0.0368292406201363
-6.988196849823	-10.020001411438	-10.9880428314209	-0.157074779272079	0.263512700796127	-0.0370107106864452
-6.98172044754028	-10.0261354446411	-10.9972591400146	-0.157189235091209	0.263652056455612	-0.037138968706131
-6.97923564910889	-10.0278654098511	-10.9867362976074	-0.157231479883194	0.263770401477814	-0.0371495820581913
-6.97134256362915	-10.0276536941528	-10.9991941452026	-0.157266855239868	0.263963788747787	-0.0373224541544914
-6.97108840942383	-10.0281085968018	-11.0070638656616	-0.157292202115059	0.264159679412842	-0.0373344384133816
-6.96319103240967	-10.0297794342041	-11.0104532241821	-0.157352909445763	0.264327585697174	-0.0374801680445671
-6.96036577224731	-10.0373363494873	-11.0189142227173	-0.157451748847961	0.264461904764175	-0.0375652723014355
-6.95387935638428	-10.0390958786011	-11.0210857391357	-0.15747158229351	0.264605969190598	-0.0375785902142525
-6.94938468933105	-10.0381593704224	-11.0209226608276	-0.157595157623291	0.264740437269211	-0.0376604795455933
-6.94319820404053	-10.0395641326904	-11.0343980789185	-0.157537192106247	0.264902293682098	-0.0377626419067383
-6.93879556655884	-10.0429906845093	-11.0331659317017	-0.157615676522255	0.265158385038376	-0.0378950722515583
-6.93791961669922	-10.0450210571289	-11.0442476272583	-0.157641291618347	0.265276402235031	-0.0380845405161381
-6.93600368499756	-10.0531711578369	-11.0558795928955	-0.157588049769402	0.265444159507751	-0.0382284484803677
-6.92983102798462	-10.0544261932373	-11.0529918670654	-0.157770067453384	0.265628784894943	-0.0382449217140675
-6.92392158508301	-10.0540771484375	-11.0686683654785	-0.157689943909645	0.265753477811813	-0.0383547730743885
-6.91936731338501	-10.0579051971436	-11.0704431533813	-0.157796502113342	0.265933752059937	-0.0383377224206924
-6.9214882850647	-10.062219619751	-11.0756359100342	-0.157791092991829	0.266141355037689	-0.0384941473603249
-6.91855001449585	-10.0653114318848	-11.0898218154907	-0.15779547393322	0.266285300254822	-0.0385813489556313
-6.91271209716797	-10.0669975280762	-11.0933046340942	-0.157724261283875	0.266456186771393	-0.038734432309866
-6.90942668914795	-10.0689220428467	-11.1008148193359	-0.157757893204689	0.266481339931488	-0.0387697964906693
-6.90251207351685	-10.073338508606	-11.107518196106	-0.157814309000969	0.266627550125122	-0.0388715192675591
-6.90068054199219	-10.0799493789673	-11.1021709442139	-0.15773431956768	0.26683434844017	-0.0389209352433681
-6.89836740493774	-10.078911781311	-11.1161527633667	-0.157770559191704	0.266969472169876	-0.0389867424964905
-6.89511489868164	-10.0855770111084	-11.1239194869995	-0.157789215445518	0.267141789197922	-0.0391329489648342
-6.89376497268677	-10.0866785049438	-11.1193494796753	-0.157860681414604	0.267234832048416	-0.0391341000795364
-6.8857889175415	-10.0853452682495	-11.1264562606812	-0.157786130905151	0.267333179712296	-0.0393691807985306
-6.88664484024048	-10.0914363861084	-11.1440544128418	-0.157823815941811	0.267591059207916	-0.0394000262022018
-6.88094139099121	-10.0950040817261	-11.1337575912476	-0.157778099179268	0.267754405736923	-0.0395290553569794
-6.88148736953735	-10.0998010635376	-11.1488828659058	-0.157829836010933	0.267910927534103	-0.0396086201071739
-6.87734508514404	-10.1062793731689	-11.1580438613892	-0.157868564128876	0.268067955970764	-0.0396725386381149
-6.87698221206665	-10.1053009033203	-11.1627159118652	-0.157965183258057	0.268201947212219	-0.0397128202021122
-6.86895132064819	-10.1069345474243	-11.1739549636841	-0.157881528139114	0.268266379833221	-0.0398604348301888
-6.86940813064575	-10.1112470626831	-11.178243637085	-0.157936841249466	0.268500417470932	-0.0398343317210674
-6.86704969406128	-10.1141748428345	-11.1807498931885	-0.157904013991356	0.268641948699951	-0.0399694368243217
-6.86472606658936	-10.1203050613403	-11.1890096664429	-0.157997444272041	0.268728911876678	-0.0400408059358597
-6.86021041870117	-10.1236028671265	-11.1887092590332	-0.157949268817902	0.268896609544754	-0.0401294305920601
-6.85672235488892	-10.1219158172607	-11.1977291107178	-0.158015757799149	0.269014090299606	-0.0401574149727821
-6.85085582733154	-10.1269960403442	-11.2032108306885	-0.157977372407913	0.269111603498459	-0.0402577258646488
-6.85190677642822	-10.1337738037109	-11.1982946395874	-0.157933965325356	0.26932093501091	-0.0403683744370937
-6.8514347076416	-10.1348237991333	-11.212646484375	-0.157856300473213	0.269449681043625	-0.040528230369091
-6.84540224075317	-10.140926361084	-11.2258539199829	-0.157799944281578	0.269639372825623	-0.0406612381339073
-6.84726524353027	-10.1438751220703	-11.2235689163208	-0.15777987241745	0.26970300078392	-0.0407724939286709
-6.83800745010376	-10.1451034545898	-11.2349767684937	-0.157786682248116	0.26983904838562	-0.0409381836652756
-6.83717060089111	-10.1493606567383	-11.2371397018433	-0.157677695155144	0.270032614469528	-0.0409608297049999
-6.83433485031128	-10.1515064239502	-11.2429933547974	-0.157617151737213	0.270211309194565	-0.0411750786006451
-6.83100271224976	-10.1609516143799	-11.2518463134766	-0.157509431242943	0.270251780748367	-0.0412694774568081
-6.83213758468628	-10.1640930175781	-11.2477388381958	-0.157549470663071	0.270447254180908	-0.0413484796881676
-6.8253116607666	-10.1635971069336	-11.2545013427734	-0.157453581690788	0.270508050918579	-0.0414824597537518
-6.82405757904053	-10.1674489974976	-11.2697343826294	-0.157369807362556	0.270687907934189	-0.0415251851081848
-6.82395267486572	-10.1712741851807	-11.2656755447388	-0.157212883234024	0.270824700593948	-0.0416676439344883
-6.82585620880127	-10.1776704788208	-11.2693223953247	-0.157217845320702	0.270902752876282	-0.0418006889522076
-6.81897974014282	-10.1827850341797	-11.2823657989502	-0.157244116067886	0.271075934171677	-0.0418322049081326
-6.82034635543823	-10.1805934906006	-11.2792844772339	-0.157323956489563	0.271204352378845	-0.0418225415050983
-6.81872415542603	-10.1846399307251	-11.2870302200317	-0.157262608408928	0.271338760852814	-0.0418732538819313
-6.81897258758545	-10.1917295455933	-11.2865571975708	-0.157202050089836	0.271492093801498	-0.0419209003448486
-6.81703853607178	-10.1914863586426	-11.2983379364014	-0.157145217061043	0.271608233451843	-0.042055319994688
-6.81294012069702	-10.1939630508423	-11.3015832901001	-0.157156318426132	0.271803259849548	-0.0421095602214336
-6.81372737884521	-10.1962385177612	-11.2953844070435	-0.15720896422863	0.271836847066879	-0.0421950556337833
-6.80697822570801	-10.1984376907349	-11.3132658004761	-0.157188847661018	0.272002398967743	-0.0422610677778721
-6.80703926086426	-10.204140663147	-11.3093013763428	-0.157075554132462	0.272160947322845	-0.0423661880195141
-6.80850744247437	-10.2081680297852	-11.3142623901367	-0.157105699181557	0.272393524646759	-0.0425269082188606
-6.80364751815796	-10.2143487930298	-11.3244705200195	-0.157082289457321	0.272494614124298	-0.0426811575889587
-6.80553817749023	-10.2178726196289	-11.326530456543	-0.157108590006828	0.272696375846863	-0.0427339673042297
-6.79793119430542	-10.2168245315552	-11.3331670761108	-0.156988933682442	0.272753208875656	-0.04290821403265
-6.79316425323486	-10.2212858200073	-11.332501411438	-0.156962335109711	0.272975295782089	-0.0429132282733917
-6.79398775100708	-10.2283334732056	-11.3289747238159	-0.156837821006775	0.273123443126678	-0.0430450029671192
-6.79738426208496	-10.2329015731812	-11.3411979675293	-0.156798556447029	0.273239284753799	-0.0431594699621201
-6.79683542251587	-10.2365026473999	-11.3366079330444	-0.156704410910606	0.273384720087051	-0.0432542972266674
-6.79165172576904	-10.2381505966187	-11.344841003418	-0.156725496053696	0.273418992757797	-0.0433203615248203
-6.79061985015869	-10.2402486801147	-11.3511657714844	-0.156629785895348	0.273645907640457	-0.0434015952050686
-6.78781938552856	-10.2460117340088	-11.3574657440186	-0.156575575470924	0.273763924837112	-0.0435076728463173
-6.78958177566528	-10.2447929382324	-11.3645572662354	-0.156518712639809	0.273938536643982	-0.0436917766928673
-6.78410005569458	-10.2537384033203	-11.3743696212769	-0.156575486063957	0.274176061153412	-0.0438082963228226
-6.78636503219604	-10.2560691833496	-11.3774194717407	-0.15653321146965	0.274235218763351	-0.0438885875046253
-6.78311109542847	-10.2588062286377	-11.3892574310303	-0.156517788767815	0.274422228336334	-0.0439638793468475
-6.78138303756714	-10.2656545639038	-11.3930292129517	-0.156453251838684	0.274567008018494	-0.0439555160701275
-6.7832932472229	-10.265679359436	-11.3988332748413	-0.156484737992287	0.274734050035477	-0.0440438687801361
-6.7829065322876	-10.2709465026855	-11.4066781997681	-0.156547948718071	0.274793207645416	-0.0441099107265472
-6.78255176544189	-10.2693767547607	-11.411416053772	-0.156556189060211	0.274966955184937	-0.0441387258470058
-6.77593231201172	-10.2690954208374	-11.416431427002	-0.15643022954464	0.274980187416077	-0.0442232824862003
-6.7771782875061	-10.272102355957	-11.4209976196289	-0.15641026198864	0.275137186050415	-0.0441770926117897
-6.7766261100769	-10.2713441848755	-11.4203395843506	-0.15628257393837	0.275235682725906	-0.0442445650696754
-6.77704286575317	-10.2751369476318	-11.4241333007813	-0.156275942921638	0.275274068117142	-0.0442574247717857
-6.77176094055176	-10.274730682373	-11.4160747528076	-0.156344428658485	0.275362730026245	-0.0443103238940239
-6.76984357833862	-10.2718086242676	-11.4277858734131	-0.156284749507904	0.275501519441605	-0.044352438300848
-6.76562070846558	-10.2723112106323	-11.4311008453369	-0.156247481703758	0.275580286979675	-0.044383954256773
-6.76577568054199	-10.2757539749146	-11.4332685470581	-0.156181693077087	0.275665611028671	-0.0444231815636158
-6.76741123199463	-10.2747373580933	-11.4401092529297	-0.156158715486526	0.275748461484909	-0.0445899814367294
-6.76399087905884	-10.2740030288696	-11.4355726242065	-0.156197294592857	0.275944232940674	-0.0445623360574245
-6.75999975204468	-10.2717885971069	-11.4292907714844	-0.156184062361717	0.275915324687958	-0.0445829257369041
-6.75688028335571	-10.271556854248	-11.4392719268799	-0.156114876270294	0.276008486747742	-0.0446211621165276
-6.75414085388184	-10.2760877609253	-11.4336071014404	-0.156132876873016	0.276158183813095	-0.0446087568998337
-6.75360727310181	-10.2736072540283	-11.4378232955933	-0.156160920858383	0.276288211345673	-0.0447271913290024
-6.75131368637085	-10.2778701782227	-11.4465255737305	-0.156200438737869	0.276298642158508	-0.0447327941656113
-6.74980640411377	-10.2731027603149	-11.4425029754639	-0.156243115663528	0.276413172483444	-0.044729582965374
-6.74176454544067	-10.2711935043335	-11.44211769104	-0.15618209540844	0.276437848806381	-0.0447807461023331
-6.74262285232544	-10.2722930908203	-11.4452428817749	-0.156213626265526	0.276641815900803	-0.0447898507118225
-6.74116039276123	-10.2710275650024	-11.4332008361816	-0.156214758753777	0.276694059371948	-0.0448867343366146
-6.73782157897949	-10.2764310836792	-11.4404783248901	-0.156230852007866	0.276703864336014	-0.044940359890461
-6.72919416427612	-10.2722072601318	-11.4330520629883	-0.156164452433586	0.276839971542358	-0.0449797250330448
-6.72586584091187	-10.2713499069214	-11.4326314926147	-0.156255915760994	0.276831746101379	-0.0449974685907364
-6.72431802749634	-10.2679653167725	-11.4410791397095	-0.156186893582344	0.276941925287247	-0.0449851974844933
-6.72595834732056	-10.2723970413208	-11.4283609390259	-0.156233549118042	0.277105540037155	-0.0450451709330082
-6.72150850296021	-10.2667980194092	-11.4318618774414	-0.156178086996078	0.277114450931549	-0.0451142080128193
-6.71694183349609	-10.2709884643555	-11.4333524703979	-0.156213372945786	0.277232676744461	-0.0451584458351135
-6.7142333984375	-10.2704830169678	-11.4221982955933	-0.156272605061531	0.277194321155548	-0.0451336167752743
-6.70328092575073	-10.2706623077393	-11.4319076538086	-0.156286001205444	0.27726224064827	-0.0452695228159428
-6.70723056793213	-10.2714014053345	-11.4288101196289	-0.156296133995056	0.277486562728882	-0.0452817268669605
-6.70573806762695	-10.2691955566406	-11.426869392395	-0.156258761882782	0.277581572532654	-0.045379526913166
-6.70667123794556	-10.2754535675049	-11.4366693496704	-0.156246960163116	0.277583807706833	-0.0454384125769138
-6.70285558700562	-10.2751789093018	-11.4370956420898	-0.156324848532677	0.277742743492126	-0.0454673357307911
-6.70110511779785	-10.2741460800171	-11.4337139129639	-0.156336098909378	0.277828305959702	-0.0454866662621498
-6.6986141204834	-10.2772598266602	-11.4434270858765	-0.156266674399376	0.277921169996262	-0.0455365926027298
-6.69850969314575	-10.2763729095459	-11.4443187713623	-0.156216949224472	0.278032451868057	-0.0455340929329395
-6.69848012924194	-10.2789831161499	-11.4453706741333	-0.156271874904633	0.278107196092606	-0.0456048734486103
-6.69594049453735	-10.2825174331665	-11.4613561630249	-0.15626785159111	0.278155982494354	-0.045581791549921
-6.69131660461426	-10.2823057174683	-11.4485635757446	-0.15628756582737	0.278181701898575	-0.0455814488232136
-6.68702793121338	-10.2830066680908	-11.4565963745117	-0.156236067414284	0.278258174657822	-0.0456116162240505
-6.68770408630371	-10.2833480834961	-11.449803352356	-0.156184181571007	0.278398871421814	-0.0456516966223717
-6.68538951873779	-10.2856130599976	-11.4573106765747	-0.156151980161667	0.278428345918655	-0.0456555746495724
-6.68230676651001	-10.2905788421631	-11.4625310897827	-0.156108096241951	0.278470635414124	-0.0457358993589878
-6.68103313446045	-10.2920684814453	-11.4536724090576	-0.156181409955025	0.278525739908218	-0.045732032507658
-6.67575883865356	-10.287745475769	-11.462929725647	-0.156158342957497	0.278614103794098	-0.045826219022274
-6.67643308639526	-10.2902116775513	-11.46169090271	-0.156069099903107	0.278750509023666	-0.0458623580634594
-6.67536211013794	-10.2897539138794	-11.4630117416382	-0.156092584133148	0.278859108686447	-0.0459062047302723
-6.67762613296509	-10.2952280044556	-11.4705104827881	-0.156043007969856	0.278917968273163	-0.0459907613694668
-6.67631387710571	-10.2953577041626	-11.4724283218384	-0.156072780489922	0.279041439294815	-0.0460114479064941
-6.67126798629761	-10.2956562042236	-11.4783201217651	-0.156111389398575	0.279132455587387	-0.0460911393165588
-6.67387056350708	-10.2978668212891	-11.4911518096924	-0.15603731572628	0.279208153486252	-0.0461063347756863
-6.67490911483765	-10.3017416000366	-11.4910507202148	-0.155991971492767	0.279369592666626	-0.0460846088826656
-6.67623615264893	-10.3033123016357	-11.4908037185669	-0.156110718846321	0.279416769742966	-0.046183068305254
-6.67721605300903	-10.3044319152832	-11.50279712677	-0.156016513705254	0.279557883739471	-0.0461750961840153
-6.67303609848022	-10.3050479888916	-11.4931201934814	-0.156070336699486	0.27953565120697	-0.0461319126188755
-6.66616821289063	-10.3069534301758	-11.4993848800659	-0.156078085303307	0.279576480388641	-0.0461421757936478
-6.67202138900757	-10.3086404800415	-11.4951887130737	-0.156046465039253	0.27977779507637	-0.0461323820054531
-6.6726188659668	-10.3066072463989	-11.5046739578247	-0.155946910381317	0.279854327440262	-0.0461112335324287
-6.67491722106934	-10.310341835022	-11.509955406189	-0.156011998653412	0.279814094305038	-0.0461752191185951
-6.67013120651245	-10.3071279525757	-11.5109100341797	-0.156137153506279	0.279924035072327	-0.0460868924856186
-6.66563415527344	-10.3023824691772	-11.5043420791626	-0.156108438968658	0.27998298406601	-0.0461809523403645
-6.66098308563232	-10.3023881912231	-11.5101499557495	-0.156101867556572	0.280066311359406	-0.0461620204150677
-6.6588716506958	-10.300145149231	-11.5082063674927	-0.156030580401421	0.2801313996315	-0.0462251491844654
-6.65824174880981	-10.3019924163818	-11.515456199646	-0.156035274267197	0.280193984508514	-0.046235803514719
-6.65833282470703	-10.2986965179443	-11.5123977661133	-0.156100437045097	0.280330866575241	-0.0462046936154366
-6.65413904190063	-10.2947149276733	-11.5088348388672	-0.156086385250092	0.280321419239044	-0.0461515001952648
-6.65190076828003	-10.2937831878662	-11.5183086395264	-0.156115636229515	0.280290275812149	-0.046175517141819
-6.65087842941284	-10.2941131591797	-11.5152578353882	-0.156023681163788	0.280407011508942	-0.0460804291069508
-6.65350246429443	-10.291054725647	-11.5176887512207	-0.156074002385139	0.280481249094009	-0.0461726002395153
-6.65228843688965	-10.2948932647705	-11.5325326919556	-0.15607425570488	0.280578136444092	-0.0461226031184196
-6.65263271331787	-10.29567527771	-11.5177211761475	-0.156054273247719	0.280610859394073	-0.0460882186889648
-6.64832067489624	-10.2919292449951	-11.5277042388916	-0.156044259667397	0.280543118715286	-0.0460850745439529
-6.65085411071777	-10.2919626235962	-11.530779838562	-0.156086042523384	0.280601352453232	-0.0460415855050087
-6.65176820755005	-10.291482925415	-11.5292892456055	-0.156006902456284	0.280648618936539	-0.0460045821964741
-6.65346956253052	-10.2953100204468	-11.5320491790771	-0.155941650271416	0.280649274587631	-0.0460163690149784
-6.64963388442993	-10.2911548614502	-11.5305051803589	-0.156030029058456	0.280648618936539	-0.0459385700523853
-6.64681673049927	-10.2872343063354	-11.5284757614136	-0.156040370464325	0.280629396438599	-0.0459441542625427
-6.64758920669556	-10.2841262817383	-11.535454750061	-0.156065732240677	0.280709266662598	-0.0458726733922958
-6.64841508865356	-10.2852668762207	-11.5258312225342	-0.156010553240776	0.280691385269165	-0.0458617657423019
-6.65088224411011	-10.2829427719116	-11.5386333465576	-0.156005918979645	0.280753582715988	-0.0458333902060986
-6.64664697647095	-10.2816867828369	-11.5331602096558	-0.156153246760368	0.280761927366257	-0.0457719638943672
-6.64565992355347	-10.2753314971924	-11.5276136398315	-0.156213209033012	0.280746728181839	-0.0457241833209991
-6.6391167640686	-10.2740449905396	-11.5328149795532	-0.156242206692696	0.280705511569977	-0.0457001812756062
-6.64036893844604	-10.2711277008057	-11.5254135131836	-0.156211003661156	0.280872225761414	-0.0455743409693241
-6.64284324645996	-10.2681608200073	-11.5254201889038	-0.156328350305557	0.280878007411957	-0.0456471480429173
-6.64223194122314	-10.2701606750488	-11.5391340255737	-0.156396761536598	0.280890345573425	-0.0455634705722332
-6.63765048980713	-10.263970375061	-11.5218200683594	-0.15650862455368	0.280914515256882	-0.045519195497036
-6.63355302810669	-10.2622680664063	-11.5267581939697	-0.156546950340271	0.280946731567383	-0.0454933308064938
-6.63329553604126	-10.2588014602661	-11.5215702056885	-0.156619802117348	0.280989617109299	-0.0454573184251785
-6.63077545166016	-10.2553434371948	-11.5282936096191	-0.156614109873772	0.280989587306976	-0.0454491153359413
-6.63095188140869	-10.2571001052856	-11.5288400650024	-0.156739935278893	0.281014025211334	-0.0454879254102707
-6.6240668296814	-10.2521963119507	-11.5204200744629	-0.156831666827202	0.281041979789734	-0.0453500151634216
-6.61959886550903	-10.2477626800537	-11.5214805603027	-0.156803637742996	0.281039834022522	-0.0453830771148205
-6.61723232269287	-10.2456426620483	-11.5177145004272	-0.156912282109261	0.281122595071793	-0.0453098826110363
-6.61540126800537	-10.2406749725342	-11.5174388885498	-0.156865283846855	0.281192809343338	-0.0453205071389675
-6.61096572875977	-10.2410249710083	-11.5144166946411	-0.156969234347343	0.281105756759644	-0.0453123524785042
-6.60882234573364	-10.2353773117065	-11.5111227035522	-0.157055407762527	0.281202077865601	-0.0452157743275166
-6.60147905349731	-10.2317295074463	-11.5061464309692	-0.157099813222885	0.281160861253738	-0.0452356860041618
-6.59922361373901	-10.228889465332	-11.5109233856201	-0.157182440161705	0.281211674213409	-0.045118048787117
-6.5967493057251	-10.2260522842407	-11.5032024383545	-0.157177567481995	0.28129768371582	-0.0450461991131306
-6.59709310531616	-10.2249574661255	-11.5023412704468	-0.157315775752068	0.281355738639832	-0.045133650302887
-6.59507036209106	-10.224705696106	-11.5115833282471	-0.157421767711639	0.28141313791275	-0.0450510755181313
-6.59554672241211	-10.2194137573242	-11.5022449493408	-0.157557129859924	0.281438261270523	-0.0449674278497696
-6.58880090713501	-10.2184057235718	-11.5113687515259	-0.157593622803688	0.281463950872421	-0.0448471307754517
-6.59219312667847	-10.2188138961792	-11.5031261444092	-0.157659396529198	0.281576722860336	-0.0448608510196209
-6.59185695648193	-10.2156000137329	-11.5122165679932	-0.157686606049538	0.281555503606796	-0.0447424165904522
-6.58956289291382	-10.2160730361938	-11.511058807373	-0.157770797610283	0.28172555565834	-0.0447356924414635
-6.5905613899231	-10.213888168335	-11.5097684860229	-0.157897740602493	0.281698375940323	-0.0446227788925171
-6.58340930938721	-10.2086353302002	-11.5105600357056	-0.157951518893242	0.281680136919022	-0.0446223542094231
-6.58508539199829	-10.2086868286133	-11.5084342956543	-0.157969653606415	0.28181716799736	-0.044514998793602
-6.58521318435669	-10.2075462341309	-11.5058355331421	-0.158009842038155	0.281907707452774	-0.0445155575871468
-6.58503723144531	-10.207558631897	-11.5076713562012	-0.1580890417099	0.281898707151413	-0.044495727866888
-6.58212804794312	-10.2066059112549	-11.5047521591187	-0.158213704824448	0.281997561454773	-0.0444406792521477
-6.57967281341553	-10.200758934021	-11.5015144348145	-0.158322423696518	0.28194597363472	-0.0443758629262447
-6.57884502410889	-10.1984148025513	-11.5104637145996	-0.158346652984619	0.282016277313232	-0.0443314798176289
-6.58065938949585	-10.1974544525146	-11.5072536468506	-0.158419817686081	0.282096415758133	-0.04422752186656
-6.57882833480835	-10.1925315856934	-11.5087833404541	-0.158516436815262	0.282175630331039	-0.0442418791353703
-6.57786417007446	-10.1937303543091	-11.5154714584351	-0.158556833863258	0.282247602939606	-0.0441599003970623
-6.57651662826538	-10.1881704330444	-11.5047149658203	-0.158654093742371	0.282153427600861	-0.0440722145140171
-6.57209396362305	-10.1862869262695	-11.5155467987061	-0.158746629953384	0.282252132892609	-0.0440128669142723
-6.57456636428833	-10.1861257553101	-11.5049915313721	-0.158901199698448	0.282432943582535	-0.0439421609044075
-6.57413196563721	-10.1795701980591	-11.5106906890869	-0.158849477767944	0.28235912322998	-0.0439068078994751
-6.57471609115601	-10.1798648834229	-11.5124549865723	-0.158921524882317	0.282485276460648	-0.0438576638698578
-6.57450866699219	-10.1723470687866	-11.5078916549683	-0.159016519784927	0.282400131225586	-0.0437457263469696
-6.56745958328247	-10.1724414825439	-11.5091238021851	-0.15911178290844	0.282446593046188	-0.0436992347240448
-6.56941890716553	-10.1702785491943	-11.5051116943359	-0.159117206931114	0.282522618770599	-0.043578252196312
-6.57052230834961	-10.164870262146	-11.5030708312988	-0.159239292144775	0.282533675432205	-0.043507132679224
-6.57146024703979	-10.1648063659668	-11.505763053894	-0.15925969183445	0.28255957365036	-0.0434635728597641
-6.57183408737183	-10.1574306488037	-11.500449180603	-0.159389793872833	0.282640933990479	-0.0433231443166733
-6.56061697006226	-10.1488180160522	-11.5034036636353	-0.159487530589104	0.282594740390778	-0.0432751029729843
-6.56164836883545	-10.1459121704102	-11.506591796875	-0.159568458795547	0.282692641019821	-0.0431269071996212
-6.56221628189087	-10.141411781311	-11.4980115890503	-0.159601807594299	0.282740980386734	-0.0430849492549896
-6.56403970718384	-10.1389713287354	-11.4957618713379	-0.159678637981415	0.282719671726227	-0.0430312007665634
-6.55705881118774	-10.131049156189	-11.495135307312	-0.159827455878258	0.28274792432785	-0.042962696403265
-6.55565595626831	-10.1250295639038	-11.4902563095093	-0.160014092922211	0.282743483781815	-0.0428506247699261
-6.55273580551147	-10.1187477111816	-11.494309425354	-0.160010531544685	0.282722622156143	-0.0427154302597046
-6.55286169052124	-10.116720199585	-11.4822816848755	-0.160121694207191	0.282860517501831	-0.0425761453807354
-6.55476760864258	-10.1100769042969	-11.4872150421143	-0.160181254148483	0.282787293195724	-0.0425430461764336
-6.55346822738647	-10.1060647964478	-11.4885969161987	-0.160288110375404	0.28287136554718	-0.0424644723534584
-6.55194234848022	-10.1019954681396	-11.4817628860474	-0.160383999347687	0.282807260751724	-0.0422863960266113
-6.54457950592041	-10.094687461853	-11.4810247421265	-0.160511836409569	0.282765597105026	-0.0422792062163353
-6.54566240310669	-10.0892553329468	-11.481517791748	-0.160579040646553	0.282849192619324	-0.0421554557979107
-6.54231071472168	-10.0818881988525	-11.4755640029907	-0.160644009709358	0.282881736755371	-0.0420933179557323
-6.54271078109741	-10.0833139419556	-11.4792337417603	-0.160772904753685	0.282835930585861	-0.0420548357069492
-6.54067277908325	-10.0775651931763	-11.4733629226685	-0.160855367779732	0.282927632331848	-0.0419471636414528
-6.53413724899292	-10.0693407058716	-11.4730463027954	-0.16090127825737	0.282901912927628	-0.0418741963803768
-6.53435230255127	-10.0649938583374	-11.4790859222412	-0.161019995808601	0.282910406589508	-0.0417679399251938
-6.53143119812012	-10.0591382980347	-11.4716463088989	-0.161028489470482	0.282883077859879	-0.0416948087513447
-6.53384780883789	-10.0564565658569	-11.4676113128662	-0.161174133419991	0.282896548509598	-0.0416382141411304
-6.52938747406006	-10.0512008666992	-11.469705581665	-0.161277800798416	0.282874017953873	-0.0415450222790241
-6.52575874328613	-10.0426216125488	-11.4634170532227	-0.16142949461937	0.282795488834381	-0.0414115451276302
-6.52504539489746	-10.0369653701782	-11.4655818939209	-0.161447077989578	0.282765567302704	-0.0413511246442795
-6.52425384521484	-10.0347452163696	-11.4555568695068	-0.161569863557816	0.282866388559341	-0.0412650853395462
-6.52175712585449	-10.0299272537231	-11.4617176055908	-0.161559835076332	0.282839804887772	-0.0412924475967884
-6.51961231231689	-10.0279026031494	-11.4616441726685	-0.161674663424492	0.282846808433533	-0.0412630364298821
-6.5175199508667	-10.0240955352783	-11.4489107131958	-0.161788448691368	0.282821774482727	-0.041170597076416
-6.50971174240112	-10.0191383361816	-11.4585638046265	-0.161828845739365	0.282769173383713	-0.0412278436124325
-6.51336145401001	-10.0198049545288	-11.4543256759644	-0.161856204271317	0.282934010028839	-0.041181817650795
-6.51174783706665	-10.0123023986816	-11.4510107040405	-0.161916226148605	0.282876431941986	-0.0411769039928913
-6.51199960708618	-10.0142812728882	-11.4577732086182	-0.161997705698013	0.282954394817352	-0.0412080027163029
-6.51181507110596	-10.0092401504517	-11.4542207717896	-0.162055522203445	0.283037275075912	-0.0410829298198223
-6.50745344161987	-10.00705909729	-11.4571523666382	-0.162078574299812	0.282927185297012	-0.0411264561116695
-6.50812196731567	-10.0053377151489	-11.4586715698242	-0.16214494407177	0.283009707927704	-0.0410126149654388
-6.50978946685791	-10.0006561279297	-11.4485197067261	-0.162116751074791	0.283106535673141	-0.0410525165498257
-6.51000261306763	-10.0082855224609	-11.4553518295288	-0.162240207195282	0.283063590526581	-0.0410587005317211
-6.50938844680786	-10.0041637420654	-11.4583396911621	-0.162264466285706	0.283199161291122	-0.041024673730135
-6.50879287719727	-10.0025463104248	-11.4598846435547	-0.162392184138298	0.283150225877762	-0.0409433022141457
-6.50943183898926	-10.0014009475708	-11.4688482284546	-0.162434503436089	0.283176243305206	-0.0409479662775993
-6.51199722290039	-10.004786491394	-11.4649753570557	-0.162473738193512	0.283305764198303	-0.0408838056027889
-6.51568174362183	-10.0027694702148	-11.4720106124878	-0.162547364830971	0.283401340246201	-0.0409398190677166
-6.51273250579834	-10.0019989013672	-11.4799509048462	-0.162703454494476	0.28353276848793	-0.0408706106245518
-6.51663446426392	-10.0014543533325	-11.4727840423584	-0.162752732634544	0.28343141078949	-0.0408410169184208
-6.51403856277466	-10.0009489059448	-11.4794492721558	-0.16278238594532	0.283525109291077	-0.0408628173172474
-6.51631832122803	-10.0041475296021	-11.4817790985107	-0.162823557853699	0.283644735813141	-0.0407912470400333
-6.52207803726196	-10.0023784637451	-11.4852809906006	-0.162909373641014	0.283728957176209	-0.0407927259802818
-6.52597093582153	-10.0072317123413	-11.491024017334	-0.162998467683792	0.283804148435593	-0.0407788529992104
-6.53010559082031	-10.006199836731	-11.4921283721924	-0.163039684295654	0.283872067928314	-0.0407046377658844
-6.52497911453247	-10.004225730896	-11.5039834976196	-0.162973552942276	0.28383457660675	-0.0408098660409451
-6.53604078292847	-10.0060014724731	-11.5166959762573	-0.163008809089661	0.284052938222885	-0.0410849787294865
-6.5505838394165	-10.0086650848389	-11.519739151001	-0.162739664316177	0.28417432308197	-0.041495930403471
-6.55186176300049	-10.0232095718384	-11.5360059738159	-0.162643775343895	0.284118175506592	-0.0414741262793541
-6.54925489425659	-10.0259037017822	-11.5389223098755	-0.162710502743721	0.284144371747971	-0.0413014478981495
-6.54721117019653	-10.0192594528198	-11.5299777984619	-0.162950843572617	0.284114062786102	-0.0410362221300602
-6.54665088653564	-10.0137939453125	-11.5384454727173	-0.162991151213646	0.284206837415695	-0.04092101380229
-6.55315923690796	-10.016655921936	-11.5396013259888	-0.163000896573067	0.284349083900452	-0.0407898314297199
-6.55756282806396	-10.0180978775024	-11.5486249923706	-0.163028746843338	0.284357607364655	-0.0409088768064976
-6.55922555923462	-10.0215482711792	-11.5593910217285	-0.163235917687416	0.28445041179657	-0.0408447608351707
-6.56148719787598	-10.0204668045044	-11.5500755310059	-0.163256078958511	0.284445703029633	-0.0407743975520134
-6.55673789978027	-10.016565322876	-11.5595817565918	-0.16326493024826	0.284546583890915	-0.0407615453004837
-6.55912971496582	-10.0173540115356	-11.5543794631958	-0.163332164287567	0.284645676612854	-0.0406367443501949
-6.56739902496338	-10.0134344100952	-11.5630931854248	-0.163279786705971	0.284736394882202	-0.040603443980217
-6.56943464279175	-10.0208368301392	-11.5728340148926	-0.163398042321205	0.284737855195999	-0.0405597761273384
-6.5689868927002	-10.0205669403076	-11.5718259811401	-0.163494721055031	0.28482910990715	-0.0405092090368271
-6.56682777404785	-10.018443107605	-11.5692987442017	-0.163486376404762	0.284749388694763	-0.0404709205031395
-6.56704998016357	-10.020263671875	-11.5809526443481	-0.163520231842995	0.284766465425491	-0.0404329560697079
-6.57158899307251	-10.0195388793945	-11.5762386322021	-0.16351392865181	0.284836113452911	-0.0403018482029438
-6.57397174835205	-10.0174646377563	-11.5770397186279	-0.163556322455406	0.284844368696213	-0.0402869991958141
-6.57461309432983	-10.0181407928467	-11.5824413299561	-0.16363587975502	0.284894675016403	-0.0402365177869797
-6.57514047622681	-10.011344909668	-11.5798435211182	-0.163692817091942	0.284916460514069	-0.0401655957102776
-6.57197237014771	-10.0105228424072	-11.5837297439575	-0.163631096482277	0.284882366657257	-0.0400989726185799
-6.57613611221313	-10.013108253479	-11.5754613876343	-0.163705423474312	0.284983575344086	-0.0401355214416981
-6.57679033279419	-10.0086488723755	-11.5843639373779	-0.163659691810608	0.285019487142563	-0.0401591211557388
-6.57895135879517	-10.0072355270386	-11.5880079269409	-0.16366982460022	0.285080701112747	-0.0401837304234505
-6.57805824279785	-10.0100793838501	-11.5799045562744	-0.163696333765984	0.284948974847794	-0.0400659441947937
-6.57660055160522	-10.0038623809814	-11.582971572876	-0.163624376058578	0.285009324550629	-0.0401462763547897
-6.57594108581543	-10.0051984786987	-11.5825061798096	-0.163626477122307	0.285092532634735	-0.0401427038013935
-6.57833337783813	-10.0039224624634	-11.5851440429688	-0.16359107196331	0.285078674554825	-0.040183499455452
-6.57937526702881	-10.008978843689	-11.590295791626	-0.163563400506973	0.285040825605392	-0.0402530170977116
-6.58177089691162	-10.0082349777222	-11.588888168335	-0.163625925779343	0.285140126943588	-0.0402284078299999
-6.57834720611572	-10.0051097869873	-11.5897645950317	-0.163583010435104	0.28508198261261	-0.0402955077588558
-6.57967901229858	-10.0073499679565	-11.595235824585	-0.163546025753021	0.285158962011337	-0.0402562357485294
-6.58296871185303	-10.0035514831543	-11.5886373519897	-0.163451015949249	0.28510394692421	-0.0403617843985558
-6.58344793319702	-10.0098876953125	-11.5933952331543	-0.163516566157341	0.285187780857086	-0.0403846502304077
-6.58244800567627	-10.0059251785278	-11.5871381759644	-0.163446754217148	0.285180032253265	-0.0403972119092941
-6.58202171325684	-10.0025968551636	-11.5997333526611	-0.163401305675507	0.285153537988663	-0.0404577404260635
-6.58357000350952	-10.0060186386108	-11.5959529876709	-0.163379698991776	0.285202383995056	-0.0404021441936493
-6.58770036697388	-10.0062580108643	-11.602858543396	-0.163312450051308	0.28523063659668	-0.0404554530978203
-6.58786535263062	-10.0100145339966	-11.6021909713745	-0.163352325558662	0.285314530134201	-0.0405303612351418
-6.58987951278687	-10.0072269439697	-11.5959968566895	-0.163369581103325	0.285282999277115	-0.0405290052294731
-6.58561849594116	-10.0061483383179	-11.5987253189087	-0.163289189338684	0.285251379013062	-0.0405337512493134
-6.58840417861938	-10.0091028213501	-11.6044664382935	-0.16326479613781	0.285292237997055	-0.0405669361352921
-6.5906834602356	-10.0102634429932	-11.6048927307129	-0.163265109062195	0.285394757986069	-0.0406229309737682
-6.5926365852356	-10.0124778747559	-11.611647605896	-0.163212224841118	0.285317659378052	-0.0407253764569759
-6.58969306945801	-10.0130462646484	-11.6034574508667	-0.16322623193264	0.285393863916397	-0.0406747758388519
-6.59102916717529	-10.0121383666992	-11.6135511398315	-0.163244664669037	0.285335749387741	-0.0407107397913933
-6.59051084518433	-10.0151052474976	-11.6062889099121	-0.163164660334587	0.285462260246277	-0.0407189093530178
-6.59410619735718	-10.0141258239746	-11.6138849258423	-0.163085028529167	0.285497516393662	-0.0407809615135193
-6.59220790863037	-10.0206136703491	-11.6183261871338	-0.163121595978737	0.285496741533279	-0.0408376269042492
-6.59384965896606	-10.0200023651123	-11.6106061935425	-0.163145452737808	0.285532355308533	-0.0408539362251759
-6.58804559707642	-10.0196180343628	-11.6140661239624	-0.163036271929741	0.285495549440384	-0.0409026145935059
-6.59343433380127	-10.0237598419189	-11.614294052124	-0.16301441192627	0.285627126693726	-0.0408648401498795
-6.59493923187256	-10.0237426757813	-11.6154565811157	-0.163044527173042	0.285589516162872	-0.0409722737967968
-6.59289503097534	-10.0258741378784	-11.6167764663696	-0.163036495447159	0.285655111074448	-0.0410103127360344
-6.59172582626343	-10.0244417190552	-11.6104164123535	-0.163041070103645	0.285585582256317	-0.0410183668136597
-6.59203100204468	-10.0283451080322	-11.6244506835938	-0.163136422634125	0.285693347454071	-0.0410882160067558
-6.59679651260376	-10.0325946807861	-11.6145095825195	-0.163047716021538	0.285704135894775	-0.0410616621375084
-6.59898042678833	-10.0352983474731	-11.6250953674316	-0.163044303655624	0.285749047994614	-0.0412098616361618
-6.59939432144165	-10.0377101898193	-11.6227722167969	-0.16316445171833	0.285818964242935	-0.0411957092583179
-6.59750127792358	-10.037712097168	-11.6144504547119	-0.163186892867088	0.285813391208649	-0.041206244379282
-6.59868860244751	-10.0417594909668	-11.622766494751	-0.163159549236298	0.285798132419586	-0.0412333868443966
-6.60247898101807	-10.0431337356567	-11.6244611740112	-0.163184836506844	0.285899192094803	-0.0413120724260807
-6.60321950912476	-10.0462503433228	-11.6289749145508	-0.16322648525238	0.285902798175812	-0.0414108224213123
-6.60273599624634	-10.0515623092651	-11.6339912414551	-0.163277670741081	0.285979151725769	-0.041430938988924
-6.60428953170776	-10.053183555603	-11.6272993087769	-0.163203939795494	0.285929948091507	-0.0415387861430645
-6.60680723190308	-10.0554313659668	-11.638053894043	-0.16322460770607	0.286044955253601	-0.0415016375482082
-6.60913705825806	-10.0618457794189	-11.6282205581665	-0.163180023431778	0.286040782928467	-0.041593499481678
-6.61137390136719	-10.0645980834961	-11.6533212661743	-0.163124337792397	0.286088049411774	-0.0416805259883404
-6.61308097839355	-10.0684251785278	-11.6431922912598	-0.163123890757561	0.286147147417068	-0.0417040809988976
-6.61552143096924	-10.0733652114868	-11.6453313827515	-0.163039565086365	0.286078155040741	-0.0417312979698181
-6.61712074279785	-10.0750389099121	-11.6505374908447	-0.162977948784828	0.286058783531189	-0.0417845919728279
-6.61972522735596	-10.0799751281738	-11.6512565612793	-0.162836492061615	0.28607377409935	-0.0418493002653122
-6.62649488449097	-10.0853672027588	-11.6517457962036	-0.162762567400932	0.286005198955536	-0.0419878773391247
-6.62850284576416	-10.0908508300781	-11.6609592437744	-0.162755131721497	0.286097407341003	-0.041934996843338
-6.63056039810181	-10.0915174484253	-11.6542682647705	-0.162636309862137	0.286076724529266	-0.0420069098472595
-6.63531494140625	-10.0965204238892	-11.663215637207	-0.162596642971039	0.285961121320724	-0.0420558266341686
-6.64058113098145	-10.1004247665405	-11.6603679656982	-0.162423849105835	0.286051511764526	-0.0420097559690475
-6.64531755447388	-10.1087017059326	-11.6621103286743	-0.162369906902313	0.286008030176163	-0.0421599335968494
-6.64680290222168	-10.1137075424194	-11.6690521240234	-0.162369266152382	0.286053001880646	-0.042157057672739
-6.65046691894531	-10.1150226593018	-11.6667461395264	-0.162257820367813	0.285907328128815	-0.0421567894518375
-6.6566014289856	-10.1176776885986	-11.6784677505493	-0.162126407027245	0.28597953915596	-0.0421461090445518
-6.6593542098999	-10.1212701797485	-11.6676483154297	-0.161995366215706	0.285911947488785	-0.0421998016536236
-6.66479825973511	-10.1282501220703	-11.6718320846558	-0.161921888589859	0.285978406667709	-0.0422437116503716
-6.66631841659546	-10.1313495635986	-11.6693696975708	-0.161940172314644	0.285871177911758	-0.0422123968601227
-6.66628122329712	-10.1312971115112	-11.6697664260864	-0.161817997694016	0.285828560590744	-0.0422684848308563
-6.67070770263672	-10.1368932723999	-11.679479598999	-0.161751702427864	0.285840332508087	-0.0422481261193752
-6.67359209060669	-10.1389093399048	-11.6773891448975	-0.161627069115639	0.285807996988297	-0.0422569178044796
-6.68152189254761	-10.1439647674561	-11.6730136871338	-0.161590695381165	0.285833418369293	-0.042319767177105
-6.67949628829956	-10.1471662521362	-11.667028427124	-0.16151425242424	0.285800665616989	-0.0422894172370434
-6.6818323135376	-10.1491088867188	-11.6761016845703	-0.161516606807709	0.285735309123993	-0.0422325097024441
-6.68513584136963	-10.1487483978271	-11.6749401092529	-0.161403849720955	0.285750299692154	-0.0422867797315121
-6.68755722045898	-10.1533441543579	-11.6687860488892	-0.161338001489639	0.285640060901642	-0.0421867035329342
[truncated: 10,897 more rows]
