# Supplementary material for: Identification of Haptic Based Guiding Using Hard Reins
Source: PLoS One. 2015 Jul 22;10(7):e0132020. doi: 10.1371/journal.pone.0132020 (PMC4511788; doi:10.1371/journal.pone.0132020)
Supplement: S6 File — (ZIP) [file pone.0132020.s006.zip › Exp2_ForceData2/Subject8/path2/T9.csv]

Force X (N)	Force Y (N)	Force Z (N)	Torque X (N-m)	Torque Y (N-m)	Torque Z (N-m)	Frequency = 10000	Averaging Level = 16	F/T Serial Number = FT11772	Time Started = 18/02/2013 10:47:45
-7.20442628860474	-8.51436805725098	-9.11084175109863	-0.142441838979721	0.205100864171982	-0.0670924857258797
-7.20165586471558	-8.517165184021	-9.10072326660156	-0.142523482441902	0.205188721418381	-0.0671198964118958
-7.19775009155273	-8.51716423034668	-9.09819221496582	-0.142616406083107	0.205236732959747	-0.0670052692294121
-7.19619226455688	-8.5180549621582	-9.09510517120361	-0.14276023209095	0.205333411693573	-0.0670417994260788
-7.19017124176025	-8.51612949371338	-9.08562755584717	-0.142844319343567	0.205420464277267	-0.0669666454195976
-7.19183444976807	-8.51795673370361	-9.09862899780273	-0.14297553896904	0.205514937639236	-0.0669040232896805
-7.18462657928467	-8.51606559753418	-9.0933895111084	-0.143017947673798	0.205564856529236	-0.0669213905930519
-7.18369770050049	-8.51616382598877	-9.09156131744385	-0.143035173416138	0.205615818500519	-0.0670100301504135
-7.18213319778442	-8.51488876342773	-9.0908260345459	-0.143076375126839	0.205743625760078	-0.0671178251504898
-7.18139839172363	-8.51232814788818	-9.0852632522583	-0.143155097961426	0.205828055739403	-0.0671400055289268
-7.18262958526611	-8.51537036895752	-9.09180641174316	-0.14318111538887	0.205938190221786	-0.0671572685241699
-7.18325567245483	-8.51284313201904	-9.09138488769531	-0.143149048089981	0.206007793545723	-0.0671241208910942
-7.1803617477417	-8.51360416412354	-9.09208393096924	-0.143216371536255	0.206054285168648	-0.0672004595398903
-7.1818904876709	-8.50930500030518	-9.09567546844482	-0.143128603696823	0.206090152263641	-0.0672364830970764
-7.179847240448	-8.5055456161499	-9.09120273590088	-0.143179967999458	0.206058368086815	-0.0673777312040329
-7.18026781082153	-8.50786399841309	-9.0864315032959	-0.1431595236063	0.206145390868187	-0.0673626288771629
-7.17907524108887	-8.5072021484375	-9.08541965484619	-0.143181726336479	0.206214874982834	-0.0674118623137474
-7.17790508270264	-8.505539894104	-9.09193897247314	-0.143139347434044	0.206181198358536	-0.0674216225743294
-7.17763805389404	-8.50652599334717	-9.08337020874023	-0.143151581287384	0.206227973103523	-0.0674387291073799
-7.17682218551636	-8.50479316711426	-9.09389209747314	-0.143156975507736	0.2061597853899	-0.0674294754862785
-7.17515516281128	-8.50467586517334	-9.08765125274658	-0.143127948045731	0.206220373511314	-0.0675419569015503
-7.17197513580322	-8.50239086151123	-9.07982444763184	-0.143175214529037	0.20621483027935	-0.0675764381885529
-7.17392683029175	-8.50733757019043	-9.06845855712891	-0.143177732825279	0.206227496266365	-0.0676501393318176
-7.16903018951416	-8.50948333740234	-9.07159900665283	-0.143286675214767	0.206290915608406	-0.0676546022295952
-7.17092323303223	-8.51155376434326	-9.07941818237305	-0.143278911709785	0.206347361207008	-0.0676308572292328
-7.16525363922119	-8.50980758666992	-9.07767581939697	-0.143263429403305	0.206371054053307	-0.0676818490028381
-7.16495323181152	-8.50877857208252	-9.07073307037354	-0.14326423406601	0.2063158005476	-0.0677513927221298
-7.1594557762146	-8.50794696807861	-9.0617208480835	-0.143238455057144	0.206320598721504	-0.0678108856081963
-7.15563488006592	-8.50842189788818	-9.05439758300781	-0.143389865756035	0.206360891461372	-0.0678453296422958
-7.15031003952026	-8.51047039031982	-9.04961204528809	-0.143448516726494	0.206303000450134	-0.0677858963608742
-7.14993476867676	-8.50795459747314	-9.04427146911621	-0.143392726778984	0.206401228904724	-0.0677290111780167
-7.1418342590332	-8.5086784362793	-9.04580688476563	-0.143357381224632	0.206421211361885	-0.0676581859588623
-7.1398663520813	-8.5064811706543	-9.0478515625	-0.143349871039391	0.206456273794174	-0.0677002742886543
-7.13436031341553	-8.50742816925049	-9.02870082855225	-0.143400758504868	0.206413641571999	-0.0677662491798401
-7.12996578216553	-8.50925159454346	-9.01774406433105	-0.143401578068733	0.20655557513237	-0.0677272826433182
-7.1270956993103	-8.50949287414551	-9.02145576477051	-0.143485873937607	0.206548094749451	-0.067644976079464
-7.12545013427734	-8.50951099395752	-9.01582622528076	-0.143517941236496	0.206658154726028	-0.0676120743155479
-7.12225103378296	-8.50881290435791	-9.02752685546875	-0.143441528081894	0.206696480512619	-0.0674669742584229
-7.12386894226074	-8.50790119171143	-9.02519989013672	-0.143405467271805	0.206708207726479	-0.0674699991941452
-7.12363910675049	-8.50747871398926	-9.02220249176025	-0.143440127372742	0.206721365451813	-0.0674850344657898
-7.12533283233643	-8.50549125671387	-9.01908016204834	-0.14345221221447	0.206715777516365	-0.0673815459012985
-7.12916994094849	-8.50603103637695	-9.02115917205811	-0.14343224465847	0.206756502389908	-0.0673764571547508
-7.13009929656982	-8.50310325622559	-9.02411937713623	-0.143448531627655	0.206702664494514	-0.0673191398382187
-7.13182258605957	-8.50240230560303	-9.02839183807373	-0.14348578453064	0.206726521253586	-0.0671825259923935
-7.13481330871582	-8.49996376037598	-9.02784061431885	-0.143509969115257	0.206702411174774	-0.0670954659581184
-7.13391447067261	-8.49491119384766	-9.03634262084961	-0.143427193164825	0.206643953919411	-0.0670763775706291
-7.13462162017822	-8.4904088973999	-9.03670310974121	-0.143378585577011	0.206702187657356	-0.0671121254563332
-7.12993907928467	-8.49012279510498	-9.02709579467773	-0.143393352627754	0.206576973199844	-0.0670656114816666
-7.12873315811157	-8.4874792098999	-9.02161121368408	-0.143415719270706	0.206500753760338	-0.0670815333724022
-7.13037157058716	-8.48518466949463	-9.02095985412598	-0.14348016679287	0.206434652209282	-0.0669233351945877
-7.12565279006958	-8.47681999206543	-9.01950454711914	-0.14342075586319	0.206352978944778	-0.0669055357575417
-7.12744903564453	-8.47815608978271	-9.02535247802734	-0.143411055207253	0.206321105360985	-0.0668196082115173
-7.12141990661621	-8.47204399108887	-9.01383304595947	-0.143395259976387	0.206214517354965	-0.0668372064828873
-7.1211576461792	-8.46667957305908	-9.00471782684326	-0.143344268202782	0.206172570586205	-0.0667853802442551
-7.11654186248779	-8.46572780609131	-8.99929237365723	-0.14346881210804	0.206136092543602	-0.0667401626706123
-7.11448049545288	-8.46476745605469	-8.99590587615967	-0.143472760915756	0.206022024154663	-0.0667197406291962
-7.11206007003784	-8.4597339630127	-8.99050331115723	-0.14343897998333	0.20598591864109	-0.0665501058101654
-7.109215259552	-8.45709609985352	-8.994873046875	-0.143540769815445	0.205953553318977	-0.0664485469460487
-7.10397338867188	-8.4559965133667	-8.98836898803711	-0.143511906266212	0.20582526922226	-0.0664398744702339
-7.09718036651611	-8.45267963409424	-8.97819423675537	-0.143520697951317	0.205755949020386	-0.0663895532488823
-7.09499597549438	-8.45013999938965	-8.97028923034668	-0.14357203245163	0.205767512321472	-0.0663763433694839
-7.09073638916016	-8.44808387756348	-8.96180248260498	-0.14354744553566	0.205765515565872	-0.0663386955857277
-7.08697891235352	-8.44407939910889	-8.95281982421875	-0.143584489822388	0.205709666013718	-0.0662620961666107
-7.0838303565979	-8.44494819641113	-8.9475793838501	-0.143648043274879	0.205678507685661	-0.066193513572216
-7.07999658584595	-8.44180393218994	-8.94312286376953	-0.143623143434525	0.205683290958405	-0.0661200806498528
-7.07477331161499	-8.44474697113037	-8.93057632446289	-0.143628299236298	0.205620214343071	-0.0659874752163887
-7.06642198562622	-8.44212913513184	-8.92909812927246	-0.143697157502174	0.205665796995163	-0.065927766263485
-7.06059551239014	-8.43854713439941	-8.92746829986572	-0.143600359559059	0.205677270889282	-0.0658129006624222
-7.05574464797974	-8.43379688262939	-8.91458129882813	-0.143542811274529	0.205629244446754	-0.0657779574394226
-7.04372406005859	-8.43457984924316	-8.90079402923584	-0.143546789884567	0.205647215247154	-0.0657560750842094
-7.03741836547852	-8.42873382568359	-8.89258861541748	-0.143612280488014	0.205618128180504	-0.0657560154795647
-7.02674865722656	-8.42346096038818	-8.8736686706543	-0.143536180257797	0.205638855695724	-0.0656114369630814
-7.00494241714478	-8.41452503204346	-8.8534688949585	-0.143640235066414	0.205674543976784	-0.0654227063059807
-6.99425363540649	-8.41369438171387	-8.84187698364258	-0.14374452829361	0.205742254853249	-0.0653427019715309
-7.01037216186523	-8.41140079498291	-8.8580436706543	-0.143668055534363	0.20557601749897	-0.065338097512722
-7.02963876724243	-8.41600894927979	-8.87971115112305	-0.143770918250084	0.20537431538105	-0.0653615519404411
-7.03522920608521	-8.42023468017578	-8.8880729675293	-0.143885597586632	0.205323547124863	-0.0653980523347855
-7.03381538391113	-8.4221715927124	-8.87085628509521	-0.143936842679977	0.205356433987617	-0.0653689652681351
-7.03649282455444	-8.41792583465576	-8.86237239837646	-0.144047379493713	0.205479860305786	-0.0653217807412148
-7.03502893447876	-8.41976356506348	-8.86162281036377	-0.143983870744705	0.205450862646103	-0.0651975572109222
-7.04643869400024	-8.4193639755249	-8.86685085296631	-0.144124642014503	0.205366373062134	-0.06513512134552
-7.05699920654297	-8.42370319366455	-8.87488079071045	-0.144099473953247	0.205302655696869	-0.0650363340973854
-7.06579971313477	-8.41763401031494	-8.88316535949707	-0.144141048192978	0.205271646380425	-0.0650242269039154
-7.0683913230896	-8.41683864593506	-8.8807258605957	-0.144208058714867	0.205198034644127	-0.0650078430771828
-7.06322050094604	-8.4141731262207	-8.87930488586426	-0.144194856286049	0.205103054642677	-0.0649510398507118
-7.06416273117065	-8.40781402587891	-8.87851047515869	-0.144269064068794	0.205034092068672	-0.064962275326252
-7.06794834136963	-8.40481185913086	-8.86499500274658	-0.144305318593979	0.204952329397202	-0.0649444311857224
-7.06747245788574	-8.40791034698486	-8.86721420288086	-0.144406959414482	0.204854920506477	-0.0649313181638718
-7.07361841201782	-8.40463447570801	-8.86919498443604	-0.144430890679359	0.204665660858154	-0.0649881660938263
-7.07446575164795	-8.40199279785156	-8.86956596374512	-0.144442245364189	0.204569786787033	-0.0649073496460915
-7.07827758789063	-8.40287017822266	-8.87423133850098	-0.144462868571281	0.204470112919807	-0.0649294033646584
-7.07627439498901	-8.40310001373291	-8.8624267578125	-0.144431114196777	0.204318538308144	-0.0650064051151276
-7.07655620574951	-8.40044689178467	-8.85320281982422	-0.144547238945961	0.204230576753616	-0.0650193467736244
-7.07763719558716	-8.40041828155518	-8.84882164001465	-0.144485652446747	0.20418193936348	-0.0650709494948387
-7.07839870452881	-8.39652347564697	-8.84670448303223	-0.144532978534698	0.204033195972443	-0.0650530755519867
-7.08047151565552	-8.39768695831299	-8.84355735778809	-0.144617334008217	0.204009249806404	-0.0650263056159019
-7.08348751068115	-8.39633750915527	-8.84728717803955	-0.144653707742691	0.203992232680321	-0.0649664998054504
-7.08313751220703	-8.39301586151123	-8.85046672821045	-0.144619330763817	0.20380274951458	-0.0650115609169006
-7.08725166320801	-8.38874626159668	-8.85256958007813	-0.144670516252518	0.20383682847023	-0.0650082528591156
-7.08294153213501	-8.38855361938477	-8.84980583190918	-0.144729137420654	0.203794494271278	-0.0650052130222321
-7.08011436462402	-8.38571166992188	-8.84042835235596	-0.144721239805222	0.203702986240387	-0.0651148557662964
-7.08205223083496	-8.38733005523682	-8.84061527252197	-0.144729033112526	0.203665062785149	-0.0651375725865364
-7.07846736907959	-8.38472938537598	-8.8366584777832	-0.144776090979576	0.203454196453094	-0.0651499852538109
-7.07816410064697	-8.38803863525391	-8.82833099365234	-0.144875153899193	0.20352528989315	-0.0652844607830048
-7.07571220397949	-8.38890075683594	-8.82420444488525	-0.144813597202301	0.203428477048874	-0.065334752202034
-7.07237672805786	-8.38786029815674	-8.82671928405762	-0.144787967205048	0.203367978334427	-0.0653857439756393
-7.0666675567627	-8.39132213592529	-8.82187175750732	-0.144800141453743	0.203290969133377	-0.0654267445206642
-7.06655311584473	-8.38728046417236	-8.8235330581665	-0.144808888435364	0.203261777758598	-0.0655015781521797
-7.06198310852051	-8.38588523864746	-8.8229455947876	-0.144730001688004	0.203166201710701	-0.065577395260334
-7.05851268768311	-8.38525295257568	-8.82079792022705	-0.144707143306732	0.203121483325958	-0.0656708329916
-7.04975175857544	-8.38839244842529	-8.80621814727783	-0.144691541790962	0.202995836734772	-0.0657362714409828
-7.04475545883179	-8.38375568389893	-8.79644584655762	-0.14464707672596	0.202900618314743	-0.0657960996031761
-7.03836870193481	-8.38560485839844	-8.78775310516357	-0.144465312361717	0.202868148684502	-0.06585693359375
-7.03277778625488	-8.38248538970947	-8.78156185150146	-0.144404709339142	0.202776730060577	-0.0658779814839363
-7.02707242965698	-8.38368892669678	-8.77266979217529	-0.144364953041077	0.202732175588608	-0.0658733323216438
-7.02395915985107	-8.38085651397705	-8.76920413970947	-0.144173085689545	0.202661991119385	-0.0657946541905403
-7.01622247695923	-8.37859153747559	-8.7705135345459	-0.144074991345406	0.202554598450661	-0.0657840445637703
-7.01308012008667	-8.37703132629395	-8.7719030380249	-0.143908515572548	0.202523499727249	-0.065693236887455
-7.00508642196655	-8.37482833862305	-8.76371383666992	-0.143719628453255	0.202390357851982	-0.0657190009951591
-7.00581359863281	-8.37430381774902	-8.75000095367432	-0.143511116504669	0.202230378985405	-0.065708726644516
-7.00059270858765	-8.37208938598633	-8.74149131774902	-0.143324688076973	0.20223031938076	-0.0657000243663788
-6.99597215652466	-8.37415027618408	-8.73394870758057	-0.14319010078907	0.202012255787849	-0.0656813085079193
-6.99301195144653	-8.37234783172607	-8.71991729736328	-0.143089905381203	0.201993212103844	-0.0656240805983543
-6.98916959762573	-8.37198066711426	-8.71968078613281	-0.142859950661659	0.201912343502045	-0.0655585005879402
-6.98724746704102	-8.37018489837646	-8.71190643310547	-0.142681941390038	0.201774209737778	-0.0654836297035217
-6.98636722564697	-8.3723258972168	-8.71726512908936	-0.142546221613884	0.201666116714478	-0.0654037371277809
-6.98291063308716	-8.3663387298584	-8.710618019104	-0.142355114221573	0.20155294239521	-0.0652913525700569
-6.9830493927002	-8.36854267120361	-8.70913028717041	-0.142250284552574	0.201464474201202	-0.0652496963739395
-6.97885704040527	-8.368483543396	-8.70583629608154	-0.142089158296585	0.201365903019905	-0.0651796907186508
-6.97437429428101	-8.36461353302002	-8.69972038269043	-0.141947045922279	0.201190143823624	-0.0651935338973999
-6.97786664962769	-8.36700820922852	-8.69388961791992	-0.141835853457451	0.201134696602821	-0.0651389136910439
-6.97531366348267	-8.36427116394043	-8.69053840637207	-0.141765579581261	0.200980484485626	-0.0650585740804672
-6.97418117523193	-8.36478614807129	-8.68892192840576	-0.141673043370247	0.200813412666321	-0.065041147172451
-6.9759521484375	-8.365403175354	-8.68178939819336	-0.141641899943352	0.200818002223969	-0.0649918913841248
-6.97720575332642	-8.36617946624756	-8.67928218841553	-0.141525194048882	0.200650259852409	-0.0649601221084595
-6.97816228866577	-8.3686990737915	-8.68588066101074	-0.141415029764175	0.200532391667366	-0.0648871958255768
-6.97960186004639	-8.37169647216797	-8.68768501281738	-0.14134381711483	0.200425535440445	-0.0647837072610855
-6.98193788528442	-8.36930084228516	-8.68990993499756	-0.141237109899521	0.200315102934837	-0.064754530787468
-6.98149538040161	-8.37119293212891	-8.69100284576416	-0.141210317611694	0.200214207172394	-0.0647615343332291
-6.98064279556274	-8.37375354766846	-8.67908382415771	-0.141076639294624	0.200000628829002	-0.0647144541144371
-6.98307228088379	-8.37451171875	-8.67851066589355	-0.140991419553757	0.199996039271355	-0.0647471100091934
-6.98337697982788	-8.37227725982666	-8.68206310272217	-0.140864580869675	0.199816167354584	-0.0647102892398834
-6.98338794708252	-8.37221240997314	-8.67351627349854	-0.14082995057106	0.199723288416862	-0.064680278301239
-6.98491191864014	-8.37302589416504	-8.67603588104248	-0.140758633613586	0.199554115533829	-0.0645976141095161
-6.98505592346191	-8.36903762817383	-8.6726245880127	-0.140693113207817	0.199499398469925	-0.0644993260502815
-6.98764848709106	-8.36909580230713	-8.66284084320068	-0.140647396445274	0.199327304959297	-0.0643477961421013
-6.99222087860107	-8.37287330627441	-8.66587829589844	-0.140634402632713	0.199249505996704	-0.0642938315868378
-6.99217367172241	-8.36968994140625	-8.66998195648193	-0.140456706285477	0.199157074093819	-0.0641444772481918
-6.99374580383301	-8.37022304534912	-8.66880798339844	-0.140450745820999	0.198962077498436	-0.0640536695718765
-6.99363374710083	-8.37119960784912	-8.66516590118408	-0.140388816595078	0.198953196406364	-0.0640198290348053
-6.99050712585449	-8.36756706237793	-8.67086601257324	-0.140321955084801	0.198796764016151	-0.0638046190142632
-6.9938817024231	-8.36739349365234	-8.66530323028564	-0.14026366174221	0.198682516813278	-0.0637810751795769
-6.99294757843018	-8.36711978912354	-8.66347408294678	-0.140303909778595	0.198578879237175	-0.0636860430240631
-6.99112701416016	-8.3653450012207	-8.65385818481445	-0.14021734893322	0.198458209633827	-0.063573844730854
-6.992431640625	-8.36841201782227	-8.64362907409668	-0.140198767185211	0.198370650410652	-0.0634668916463852
-6.99371719360352	-8.36737442016602	-8.64710140228271	-0.140245482325554	0.198231890797615	-0.0633468553423882
-6.99560689926147	-8.36969470977783	-8.64191436767578	-0.140203475952148	0.198138505220413	-0.0631459578871727
-7.00070381164551	-8.36967658996582	-8.64518356323242	-0.140114098787308	0.198066964745522	-0.0630074664950371
-6.99853277206421	-8.36586761474609	-8.64845752716064	-0.140059530735016	0.197976499795914	-0.0629308149218559
-7.00365924835205	-8.3661527633667	-8.65400409698486	-0.140103235840797	0.197920247912407	-0.0628288015723228
-6.9995288848877	-8.36589622497559	-8.6545238494873	-0.140068113803864	0.197810113430023	-0.0626422017812729
-6.99740171432495	-8.36407852172852	-8.64430046081543	-0.140024244785309	0.197656661272049	-0.0625781118869781
-7.00155973434448	-8.36205577850342	-8.64143180847168	-0.139985889196396	0.19759401679039	-0.0624905861914158
-6.99936676025391	-8.36099433898926	-8.64006328582764	-0.139964237809181	0.197494491934776	-0.0623546727001667
-6.99662780761719	-8.36246109008789	-8.63372707366943	-0.140000149607658	0.197458371520042	-0.0622586496174335
-6.99609279632568	-8.35839462280273	-8.62789726257324	-0.139967724680901	0.197388991713524	-0.0621217750012875
-6.99528455734253	-8.35787868499756	-8.62475681304932	-0.139950782060623	0.197223126888275	-0.0619542263448238
-6.99233770370483	-8.3597583770752	-8.6215648651123	-0.139930069446564	0.197139069437981	-0.0617639683187008
-6.99203443527222	-8.34972095489502	-8.62491130828857	-0.139758616685867	0.19715715944767	-0.0616135038435459
-6.98875331878662	-8.34975814819336	-8.63028240203857	-0.139822840690613	0.197102814912796	-0.0614624433219433
-6.99117183685303	-8.34943103790283	-8.62446880340576	-0.13964506983757	0.197067126631737	-0.0613267719745636
-6.98334169387817	-8.34484386444092	-8.61331081390381	-0.139644086360931	0.196937307715416	-0.0613018088042736
-6.98250007629395	-8.34487819671631	-8.60637378692627	-0.139588758349419	0.196894586086273	-0.0611764155328274
-6.97558498382568	-8.34242534637451	-8.60535907745361	-0.139528959989548	0.196879759430885	-0.061066772788763
-6.97350931167603	-8.34233283996582	-8.59583282470703	-0.139516353607178	0.196851894259453	-0.0609395056962967
-6.97185230255127	-8.34282875061035	-8.59276962280273	-0.13944873213768	0.196819826960564	-0.0608236938714981
-6.97157192230225	-8.34423065185547	-8.59341049194336	-0.139443174004555	0.196813762187958	-0.0606641434133053
-6.96871185302734	-8.34442901611328	-8.59612655639648	-0.13938994705677	0.19682240486145	-0.0605480261147022
-6.97121858596802	-8.34291648864746	-8.60420989990234	-0.139355957508087	0.196864977478981	-0.0604996122419834
-6.96918678283691	-8.34405612945557	-8.60272789001465	-0.139292970299721	0.196885153651237	-0.060467042028904
-6.97202587127686	-8.34559059143066	-8.59634971618652	-0.139149978756905	0.196808978915215	-0.0604417771100998
-6.97031259536743	-8.34690189361572	-8.59850120544434	-0.13915590941906	0.196922332048416	-0.0604713894426823
-6.9714241027832	-8.35421276092529	-8.58932018280029	-0.139106348156929	0.196901708841324	-0.0603937022387981
-6.9724497795105	-8.35263538360596	-8.58710956573486	-0.139119133353233	0.197004362940788	-0.0603503920137882
-6.97289085388184	-8.35479927062988	-8.59529399871826	-0.138987466692925	0.197036787867546	-0.060343187302351
-6.9737720489502	-8.35823822021484	-8.59499549865723	-0.138914227485657	0.197068408131599	-0.0602880865335464
-6.97581338882446	-8.36211681365967	-8.59886932373047	-0.138798162341118	0.197175607085228	-0.0603180043399334
-6.97232723236084	-8.36090755462646	-8.60212993621826	-0.138786882162094	0.197176814079285	-0.0602969788014889
-6.97210788726807	-8.36550903320313	-8.60349941253662	-0.13863642513752	0.197295799851418	-0.0603418499231339
-6.9675612449646	-8.36623287200928	-8.59150695800781	-0.138614788651466	0.197288855910301	-0.060277882963419
-6.96629905700684	-8.36961269378662	-8.5881814956665	-0.13858300447464	0.197332724928856	-0.06037238240242
-6.96542263031006	-8.373703956604	-8.58764457702637	-0.138511285185814	0.197408586740494	-0.0602949820458889
-6.96423101425171	-8.37709999084473	-8.57691287994385	-0.13849188387394	0.197523891925812	-0.0603069216012955
-6.96385431289673	-8.38079452514648	-8.58221626281738	-0.138448551297188	0.197592034935951	-0.060298215597868
-6.96087121963501	-8.38370227813721	-8.58132171630859	-0.138377740979195	0.197690352797508	-0.0602411739528179
-6.9573187828064	-8.3861141204834	-8.58815479278564	-0.138309702277184	0.19769199192524	-0.0601785182952881
-6.95512533187866	-8.38871955871582	-8.57933712005615	-0.138187050819397	0.197903692722321	-0.0602723658084869
-6.95088815689087	-8.38961696624756	-8.58248043060303	-0.138081431388855	0.197940781712532	-0.0602895878255367
-6.94726991653442	-8.39529228210449	-8.56926536560059	-0.137956529855728	0.198034003376961	-0.0602968484163284
-6.94536447525024	-8.39889812469482	-8.56422710418701	-0.137939095497131	0.19814033806324	-0.0604065805673599
-6.94376420974731	-8.398681640625	-8.56942558288574	-0.137851387262344	0.198311865329742	-0.0604019574820995
-6.94480419158936	-8.40274715423584	-8.56687164306641	-0.137782260775566	0.198356688022614	-0.0604403167963028
-6.94313192367554	-8.40509033203125	-8.56709098815918	-0.137788042426109	0.198501199483871	-0.0604842938482761
-6.94476985931396	-8.40870094299316	-8.57092475891113	-0.137695297598839	0.198648735880852	-0.0604971833527088
-6.94773101806641	-8.41486167907715	-8.57897567749023	-0.137615516781807	0.198758885264397	-0.0605141781270504
-6.94899940490723	-8.418137550354	-8.58202171325684	-0.137518167495728	0.198884397745132	-0.0605656839907169
-6.95186424255371	-8.4212121963501	-8.58919334411621	-0.137512728571892	0.198961570858955	-0.0605675503611565
-6.95201110839844	-8.42879486083984	-8.59126853942871	-0.137509405612946	0.199052929878235	-0.060634333640337
-6.95801591873169	-8.43767261505127	-8.58921146392822	-0.137562394142151	0.199096217751503	-0.0607641749083996
-6.96103048324585	-8.44489479064941	-8.59221363067627	-0.137601286172867	0.199207857251167	-0.0607755146920681
-6.96344661712646	-8.45023822784424	-8.60002899169922	-0.137645393610001	0.199282586574554	-0.0608390532433987
-6.96845483779907	-8.4621524810791	-8.60789966583252	-0.137645065784454	0.199405863881111	-0.0608716011047363
-6.96851444244385	-8.46514415740967	-8.61551761627197	-0.137692049145699	0.19943855702877	-0.0608857125043869
-6.97185945510864	-8.46929264068604	-8.61663055419922	-0.137634441256523	0.199440523982048	-0.0609752610325813
-6.972243309021	-8.47317790985107	-8.61256694793701	-0.13758696615696	0.199598476290703	-0.0610266961157322
-6.97390222549438	-8.48332786560059	-8.61557960510254	-0.137660622596741	0.199649959802628	-0.0610897466540337
-6.97246408462524	-8.4857177734375	-8.60993957519531	-0.1376863270998	0.19963550567627	-0.0610603876411915
-6.97371959686279	-8.49226570129395	-8.61679649353027	-0.137734442949295	0.199758678674698	-0.0610549598932266
-6.97192478179932	-8.49639129638672	-8.62080860137939	-0.137806281447411	0.199832141399384	-0.0609396174550056
-6.97479915618896	-8.50058555603027	-8.62656116485596	-0.137675791978836	0.199907854199409	-0.0609328597784042
-6.97386837005615	-8.5008373260498	-8.62839031219482	-0.137705221772194	0.199982523918152	-0.0608806610107422
-6.97396421432495	-8.50297260284424	-8.63120174407959	-0.13764114677906	0.200041890144348	-0.060900691896677
-6.96893072128296	-8.50537967681885	-8.6173038482666	-0.137650847434998	0.20005789399147	-0.0608957447111607
-6.96798038482666	-8.50844955444336	-8.62163734436035	-0.137737959623337	0.200070902705193	-0.0608612410724163
-6.96672630310059	-8.50890350341797	-8.6250114440918	-0.137695699930191	0.200187250971794	-0.0608022399246693
-6.96914196014404	-8.51402568817139	-8.62986946105957	-0.137740448117256	0.20022439956665	-0.0607178993523121
-6.96826648712158	-8.51976680755615	-8.63567447662354	-0.137684062123299	0.200363725423813	-0.0606222972273827
-6.96750116348267	-8.51791667938232	-8.63360691070557	-0.137693390250206	0.200428605079651	-0.060660146176815
-6.96739816665649	-8.51889705657959	-8.62864303588867	-0.137687519192696	0.200545996427536	-0.0606528669595718
-6.970383644104	-8.5214204788208	-8.62990093231201	-0.13773837685585	0.200480744242668	-0.0605541244149208
-6.9714093208313	-8.52494430541992	-8.62881374359131	-0.137715622782707	0.200592756271362	-0.0606021508574486
-6.97113847732544	-8.5247802734375	-8.63797283172607	-0.13774798810482	0.200711935758591	-0.0604325346648693
-6.97262382507324	-8.5219612121582	-8.65063953399658	-0.137688294053078	0.200654119253159	-0.0603949055075645
-6.97712850570679	-8.5226936340332	-8.64993190765381	-0.137678682804108	0.200731575489044	-0.060407605022192
-6.97699546813965	-8.52518558502197	-8.65327930450439	-0.137719362974167	0.200688421726227	-0.0604022517800331
-6.98067808151245	-8.5274019241333	-8.64760875701904	-0.137690842151642	0.200790479779243	-0.0603826269507408
-6.98081493377686	-8.5265588760376	-8.65464496612549	-0.13777793943882	0.200814187526703	-0.0604176186025143
-6.9838604927063	-8.52676391601563	-8.65989685058594	-0.137764230370522	0.200721219182014	-0.0603527650237083
-6.986083984375	-8.52935314178467	-8.66846370697021	-0.137841448187828	0.200790718197823	-0.0603140480816364
-6.98787307739258	-8.52458477020264	-8.67601585388184	-0.137793108820915	0.200813040137291	-0.0602874793112278
-6.98884391784668	-8.52848434448242	-8.67938804626465	-0.137786850333214	0.200847417116165	-0.0603132247924805
-6.98781776428223	-8.5296049118042	-8.66932773590088	-0.137811750173569	0.2008136510849	-0.0603254400193691
-6.99068212509155	-8.53097724914551	-8.66649150848389	-0.137879773974419	0.200868859887123	-0.0603871308267117
-6.98965120315552	-8.52957630157471	-8.66944122314453	-0.137866333127022	0.200912714004517	-0.0603177845478058
-6.99068641662598	-8.531907081604	-8.67292785644531	-0.137945026159286	0.200865492224693	-0.0602888204157352
-6.99330711364746	-8.53478240966797	-8.67794990539551	-0.137936040759087	0.201005652546883	-0.0602824948728085
-6.98798799514771	-8.53044986724854	-8.67998600006104	-0.137937963008881	0.200882509350777	-0.060234047472477
-6.98731374740601	-8.53285980224609	-8.67492961883545	-0.137925401329994	0.200975522398949	-0.0603271387517452
-6.98781442642212	-8.53368759155273	-8.66978549957275	-0.137945353984833	0.200993835926056	-0.0603537671267986
-6.98687362670898	-8.53669357299805	-8.66994667053223	-0.138027563691139	0.201112791895866	-0.0604188665747643
-6.98732042312622	-8.5376033782959	-8.6708927154541	-0.138020232319832	0.201196432113647	-0.0603439435362816
-6.98623132705688	-8.53890132904053	-8.68455219268799	-0.13800585269928	0.201178669929504	-0.060311783105135
-6.98454666137695	-8.53816223144531	-8.6784782409668	-0.13802507519722	0.201228573918343	-0.0604065731167793
-6.98401546478271	-8.53747272491455	-8.6715030670166	-0.13801009953022	0.201265886425972	-0.0604533441364765
-6.9863486289978	-8.53905963897705	-8.67093181610107	-0.137994185090065	0.201297894120216	-0.0605523772537708
-6.98813486099243	-8.54074287414551	-8.67683219909668	-0.138015910983086	0.201458275318146	-0.0605618171393871
-6.98996067047119	-8.54197883605957	-8.68227958679199	-0.138039812445641	0.201466634869576	-0.0605255961418152
-6.99301862716675	-8.54229831695557	-8.68686103820801	-0.137942880392075	0.20148104429245	-0.0605685599148273
-6.99545621871948	-8.54296016693115	-8.69071197509766	-0.1379674077034	0.201531246304512	-0.0606300421059132
-6.99474859237671	-8.54476642608643	-8.69545650482178	-0.137956812977791	0.201576620340347	-0.0606762915849686
-6.99824619293213	-8.54664897918701	-8.69089126586914	-0.138044938445091	0.201534986495972	-0.0607382692396641
-7.00591325759888	-8.54849910736084	-8.70119953155518	-0.138054564595222	0.201577946543694	-0.0607232823967934
-7.00394105911255	-8.54796028137207	-8.70459079742432	-0.137958198785782	0.201568737626076	-0.0607705153524876
-7.00669145584106	-8.54947280883789	-8.7169828414917	-0.137947008013725	0.201587498188019	-0.0608041323721409
-7.00743246078491	-8.55035400390625	-8.7102575302124	-0.137927308678627	0.201519712805748	-0.0608969144523144
-7.00739717483521	-8.55311679840088	-8.70069026947021	-0.137943491339684	0.201548904180527	-0.0610001273453236
-7.0079607963562	-8.55692386627197	-8.70298480987549	-0.137982800602913	0.201580032706261	-0.0610444247722626
-7.00757789611816	-8.55506610870361	-8.70586490631104	-0.13803043961525	0.201482519507408	-0.0611120983958244
-7.01350879669189	-8.55851554870605	-8.71473979949951	-0.137991279363632	0.20146344602108	-0.0611071772873402
-7.01081943511963	-8.55681991577148	-8.72338581085205	-0.137903437018394	0.201450482010841	-0.0610610134899616
-7.00953960418701	-8.55806541442871	-8.72240257263184	-0.137874469161034	0.201434433460236	-0.0611111000180244
-7.00985622406006	-8.55672931671143	-8.71162414550781	-0.137840732932091	0.201491177082062	-0.0611875280737877
-7.01049661636353	-8.56345558166504	-8.71455574035645	-0.137873411178589	0.201360449194908	-0.0612416118383408
-7.0116138458252	-8.563645362854	-8.70252418518066	-0.137880802154541	0.201443195343018	-0.0612333938479424
-7.01138210296631	-8.56577682495117	-8.7182502746582	-0.137898206710815	0.201460897922516	-0.061191264539957
-7.00963020324707	-8.56348037719727	-8.72056770324707	-0.137818813323975	0.201368659734726	-0.0612132698297501
-6.99981498718262	-8.56074714660645	-8.71721076965332	-0.137710839509964	0.201354876160622	-0.0612132474780083
-6.98498725891113	-8.55460643768311	-8.69081401824951	-0.137669950723648	0.201412498950958	-0.0612207762897015
-6.98032855987549	-8.55328559875488	-8.68845272064209	-0.137655287981033	0.201285153627396	-0.0612864792346954
-7.00096464157104	-8.55663394927979	-8.69844913482666	-0.1375652551651	0.20104056596756	-0.0614160411059856
-7.0160698890686	-8.56422996520996	-8.71756267547607	-0.137619361281395	0.200866013765335	-0.0614182390272617
-7.01601123809814	-8.56886863708496	-8.72520637512207	-0.137621089816093	0.200959041714668	-0.0614514984190464
-7.01723194122314	-8.57004070281982	-8.71988105773926	-0.13757286965847	0.201033636927605	-0.0614780560135841
-7.0113787651062	-8.56909656524658	-8.70306873321533	-0.137488603591919	0.201104328036308	-0.0614234320819378
-7.01834392547607	-8.57113838195801	-8.69948196411133	-0.137402400374413	0.201075911521912	-0.0615056753158569
-7.03209352493286	-8.57895946502686	-8.70893001556396	-0.137413561344147	0.201044246554375	-0.0614568665623665
-7.04108762741089	-8.57929611206055	-8.71404838562012	-0.137319087982178	0.200957521796227	-0.061471950262785
-7.04882907867432	-8.58660697937012	-8.72574901580811	-0.137270286679268	0.20107102394104	-0.0614185407757759
-7.04699373245239	-8.58313751220703	-8.73106479644775	-0.137200579047203	0.201084762811661	-0.06144730001688
-7.04977560043335	-8.58731651306152	-8.7274694442749	-0.137063130736351	0.201005876064301	-0.0614643506705761
-7.05050563812256	-8.58446788787842	-8.72020149230957	-0.136993527412415	0.201051637530327	-0.0615674667060375
-7.04775476455688	-8.58945465087891	-8.7171459197998	-0.137024253606796	0.200940564274788	-0.0615635737776756
-7.04507732391357	-8.586256980896	-8.70645523071289	-0.137003943324089	0.201079204678535	-0.0616717003285885
-7.03991460800171	-8.58442306518555	-8.71494674682617	-0.136996015906334	0.201039105653763	-0.0616950616240501
-7.03449821472168	-8.5822639465332	-8.71577739715576	-0.136927679181099	0.200896918773651	-0.0616888590157032
-7.03114223480225	-8.58302974700928	-8.70790576934814	-0.136800363659859	0.200938433408737	-0.0617872327566147
-7.02760791778564	-8.58196926116943	-8.70595169067383	-0.13682197034359	0.201007187366486	-0.0619067139923573
-7.02465152740479	-8.58383560180664	-8.70578956604004	-0.136766448616982	0.200874790549278	-0.0620538853108883
-7.0221381187439	-8.58413124084473	-8.69406032562256	-0.136687576770782	0.200833231210709	-0.0621705241501331
-7.02280426025391	-8.58935260772705	-8.6901741027832	-0.13671638071537	0.200835987925529	-0.062244139611721
-7.01889276504517	-8.59080696105957	-8.69417953491211	-0.136644065380096	0.200836941599846	-0.0622953698039055
-7.02183389663696	-8.59311485290527	-8.69594860076904	-0.136600121855736	0.200743556022644	-0.062362402677536
-7.02296113967896	-8.59519195556641	-8.70186424255371	-0.136505007743835	0.20078256726265	-0.0624547190964222
-7.02351331710815	-8.59391117095947	-8.69643115997314	-0.136391520500183	0.200680568814278	-0.0626236945390701
-7.02189493179321	-8.59827899932861	-8.69343090057373	-0.136393398046494	0.200840309262276	-0.062688410282135
-7.02392673492432	-8.60067462921143	-8.6920051574707	-0.136317193508148	0.200798317790031	-0.0627438500523567
-7.02890300750732	-8.60388278961182	-8.70207691192627	-0.136284366250038	0.200841918587685	-0.0628389790654182
-7.02569818496704	-8.605149269104	-8.69740295410156	-0.13627777993679	0.200856044888496	-0.0628457218408585
-7.02818632125854	-8.60697269439697	-8.70772171020508	-0.136186361312866	0.200904086232185	-0.0628821477293968
-7.02729415893555	-8.60770320892334	-8.70586490631104	-0.13610015809536	0.200869470834732	-0.0630451217293739
-7.02666616439819	-8.61199188232422	-8.70327186584473	-0.136170342564583	0.200891941785812	-0.0631290227174759
-7.02861881256104	-8.61146545410156	-8.6983814239502	-0.136024087667465	0.200892046093941	-0.0632378906011581
-7.02732801437378	-8.61529350280762	-8.69953060150146	-0.135966494679451	0.200867980718613	-0.0632973462343216
-7.02960062026978	-8.61905193328857	-8.70349597930908	-0.135952010750771	0.200837254524231	-0.0632825046777725
-7.02879333496094	-8.6212100982666	-8.70611095428467	-0.135837033390999	0.200833961367607	-0.0634330809116364
-7.03047943115234	-8.62359046936035	-8.69878196716309	-0.135749831795692	0.200868338346481	-0.063555933535099
-7.02573871612549	-8.62655544281006	-8.69876861572266	-0.135656177997589	0.20089091360569	-0.0636458173394203
-7.02450227737427	-8.62734127044678	-8.69351673126221	-0.135625049471855	0.200909629464149	-0.0637008026242256
-7.02833366394043	-8.63148975372314	-8.68944358825684	-0.135549202561378	0.200966522097588	-0.0637516304850578
-7.02500438690186	-8.62788391113281	-8.69505405426025	-0.135451808571815	0.200937569141388	-0.0638026744127274
-7.02708721160889	-8.62934017181396	-8.70552062988281	-0.135418802499771	0.20091587305069	-0.0638054236769676
-7.02614116668701	-8.63110637664795	-8.70268058776855	-0.135246410965919	0.200950428843498	-0.0638318285346031
-7.02420902252197	-8.62774467468262	-8.69826412200928	-0.135168820619583	0.200952932238579	-0.0639420002698898
-7.02541303634644	-8.6294059753418	-8.70210266113281	-0.135122284293175	0.200948283076286	-0.0639360174536705
-7.02322196960449	-8.6320219039917	-8.69732284545898	-0.135007053613663	0.200971499085426	-0.0639849081635475
-7.02501106262207	-8.63559246063232	-8.70010948181152	-0.135025843977928	0.200921565294266	-0.0640658587217331
-7.02605962753296	-8.63639736175537	-8.69752216339111	-0.134916678071022	0.20094133913517	-0.0639996156096458
-7.0237603187561	-8.63635158538818	-8.70690441131592	-0.134752839803696	0.200958877801895	-0.0640081465244293
-7.02396202087402	-8.63645362854004	-8.70473861694336	-0.134662419557571	0.200949057936668	-0.0640998184680939
-7.022385597229	-8.64142322540283	-8.6953125	-0.134675174951553	0.200905784964561	-0.0641448944807053
-7.02166938781738	-8.64141082763672	-8.68751430511475	-0.13459013402462	0.200874388217926	-0.0641679167747498
-7.0202693939209	-8.64230728149414	-8.69115257263184	-0.134586736559868	0.200909823179245	-0.0641692727804184
-7.02368354797363	-8.64229106903076	-8.7003345489502	-0.134538874030113	0.200885236263275	-0.0641560032963753
-7.02334880828857	-8.64533233642578	-8.69943809509277	-0.134442329406738	0.200872853398323	-0.0640957430005074
-7.02381372451782	-8.63753414154053	-8.7000846862793	-0.134393498301506	0.200849920511246	-0.0641282498836517
-7.02376270294189	-8.64122581481934	-8.70596122741699	-0.134276136755943	0.200788408517838	-0.0641681924462318
-7.02209043502808	-8.6392822265625	-8.6948127746582	-0.134251490235329	0.200743392109871	-0.064252033829689
-7.02162742614746	-8.64396381378174	-8.69664669036865	-0.134270772337914	0.200699299573898	-0.0642470195889473
-7.02041959762573	-8.64257049560547	-8.69793319702148	-0.134108275175095	0.200689554214478	-0.0642731934785843
-7.02327680587769	-8.64256572723389	-8.70147705078125	-0.13410048186779	0.200692757964134	-0.0642254650592804
-7.02328395843506	-8.64507865905762	-8.71439838409424	-0.133985459804535	0.200627252459526	-0.0642391443252563
-7.0207085609436	-8.64178371429443	-8.70558261871338	-0.133957102894783	0.200510904192925	-0.0644342005252838
-7.02269268035889	-8.64638614654541	-8.69840431213379	-0.133979186415672	0.200600177049637	-0.0644551143050194
-7.02356243133545	-8.64658355712891	-8.7017707824707	-0.133960217237473	0.20048400759697	-0.0643936097621918
-7.0220742225647	-8.64847183227539	-8.70145797729492	-0.133947297930717	0.200466498732567	-0.0644837468862534
-7.02444887161255	-8.64751148223877	-8.70474433898926	-0.133971005678177	0.200485736131668	-0.0644063055515289
-7.02298641204834	-8.64461326599121	-8.7117280960083	-0.133854672312737	0.200456187129021	-0.0643743649125099
-7.02365636825562	-8.6430778503418	-8.71470355987549	-0.133845716714859	0.200325846672058	-0.0644902363419533
-7.02259969711304	-8.64379596710205	-8.71260070800781	-0.133841395378113	0.200352132320404	-0.0645176097750664
-7.02402496337891	-8.64053344726563	-8.70524883270264	-0.133863300085068	0.200347051024437	-0.0646113753318787
-7.02455711364746	-8.64059543609619	-8.70894718170166	-0.133841320872307	0.200236141681671	-0.0646359920501709
-7.02138900756836	-8.64033222198486	-8.7016019821167	-0.133883476257324	0.200206100940704	-0.0645653232932091
-7.02538633346558	-8.6393985748291	-8.70930099487305	-0.133895114064217	0.20022901892662	-0.0646049454808235
-7.02196168899536	-8.63443565368652	-8.71346664428711	-0.133899375796318	0.200172334909439	-0.0645723268389702
-7.02430200576782	-8.63610363006592	-8.71964073181152	-0.133882090449333	0.200067147612572	-0.0645707249641418
-7.02083301544189	-8.6318826675415	-8.71594142913818	-0.133882284164429	0.200073108077049	-0.0645953938364983
-7.0224142074585	-8.63281440734863	-8.71650409698486	-0.133807241916656	0.199991911649704	-0.0646684542298317
-7.02260208129883	-8.63374423980713	-8.71092224121094	-0.133843302726746	0.20002792775631	-0.0646996349096298
-7.02055406570435	-8.63142776489258	-8.70953273773193	-0.133883595466614	0.199997290968895	-0.0647538080811501
-7.02010631561279	-8.63179492950439	-8.70833492279053	-0.133857950568199	0.199904590845108	-0.0647908896207809
-7.01920032501221	-8.63132095336914	-8.72109603881836	-0.133843436837196	0.199984386563301	-0.0647156164050102
-7.02103710174561	-8.62853813171387	-8.72345638275146	-0.133742392063141	0.199963271617889	-0.0648019686341286
-7.01411437988281	-8.63054275512695	-8.72365093231201	-0.133738845586777	0.199952930212021	-0.0649044513702393
-7.01392650604248	-8.62651443481445	-8.72288703918457	-0.133845061063766	0.199887499213219	-0.0649813339114189
-7.01024723052979	-8.62640762329102	-8.71147060394287	-0.133807331323624	0.199921578168869	-0.0650279596447945
-7.00826215744019	-8.62764358520508	-8.7194709777832	-0.133796840906143	0.199912756681442	-0.0650814771652222
-7.01179885864258	-8.62780284881592	-8.72224521636963	-0.133771687746048	0.199904322624207	-0.0650986507534981
-7.01225137710571	-8.62596797943115	-8.72575378417969	-0.133740738034248	0.199966669082642	-0.0651336312294006
-7.0074782371521	-8.62733364105225	-8.73348712921143	-0.13376858830452	0.199961006641388	-0.0651425644755363
-7.00820636749268	-8.62692928314209	-8.73051166534424	-0.133675456047058	0.199960500001907	-0.0652681142091751
-7.00368976593018	-8.62528705596924	-8.7235050201416	-0.133632257580757	0.19988639652729	-0.0653688386082649
-7.00509738922119	-8.62748718261719	-8.72434520721436	-0.133705854415894	0.199971154332161	-0.0654661059379578
-7.00034666061401	-8.62841796875	-8.72376441955566	-0.133688598871231	0.199953898787498	-0.0654605403542519
-6.99864387512207	-8.63166809082031	-8.72290229797363	-0.13363353908062	0.199918434023857	-0.0654387176036835
-6.99575281143188	-8.63207530975342	-8.73909091949463	-0.133573308587074	0.199947044253349	-0.0654887557029724
-6.99232196807861	-8.6314115524292	-8.73162651062012	-0.133532583713531	0.199950188398361	-0.0656040459871292
-6.99283313751221	-8.63430500030518	-8.72424983978271	-0.133384138345718	0.199982866644859	-0.0656427443027496
-6.98713731765747	-8.63343334197998	-8.71650791168213	-0.133416101336479	0.199961602687836	-0.0657251253724098
-6.98845815658569	-8.63354396820068	-8.71595573425293	-0.133361503481865	0.19995641708374	-0.065774567425251
-6.98592329025269	-8.63421630859375	-8.71980667114258	-0.133333027362823	0.200020030140877	-0.0657456964254379
-6.98419618606567	-8.63068389892578	-8.71925163269043	-0.133103772997856	0.199964240193367	-0.0657516792416573
-6.98442411422729	-8.6314115524292	-8.7225170135498	-0.133111625909805	0.200032442808151	-0.0658243447542191
-6.98209667205811	-8.62909603118896	-8.72805213928223	-0.132935270667076	0.200050160288811	-0.0657967999577522
-6.98251581192017	-8.63192939758301	-8.72280979156494	-0.132899060845375	0.199999064207077	-0.0658941492438316
-6.98352956771851	-8.63272190093994	-8.72299671173096	-0.132824614644051	0.200021639466286	-0.0660173520445824
-6.98031711578369	-8.63116455078125	-8.72219657897949	-0.132835268974304	0.199948191642761	-0.0660010352730751
-6.98162651062012	-8.63338375091553	-8.72239875793457	-0.132736429572105	0.19990485906601	-0.0659635365009308
-6.98141384124756	-8.63384437561035	-8.72188282012939	-0.132657423615456	0.199947535991669	-0.0660197734832764
-6.98016786575317	-8.63626194000244	-8.72453308105469	-0.132685169577599	0.199857130646706	-0.0659410804510117
-6.98067092895508	-8.63577556610107	-8.72399616241455	-0.132564023137093	0.199935004115105	-0.0659507587552071
-6.97647428512573	-8.63600921630859	-8.7194766998291	-0.132539764046669	0.199847862124443	-0.0660292655229568
-6.97565174102783	-8.63483810424805	-8.72411441802979	-0.132491663098335	0.199882864952087	-0.0660910755395889
-6.97496271133423	-8.63575553894043	-8.71980667114258	-0.132466152310371	0.199861258268356	-0.0660526528954506
-6.9732141494751	-8.6382007598877	-8.71534824371338	-0.132468238472939	0.199829384684563	-0.0660924017429352
-6.97486019134521	-8.63997745513916	-8.71388721466064	-0.132504358887672	0.19985643029213	-0.0660229176282883
-6.96861886978149	-8.63916873931885	-8.70949268341064	-0.132499396800995	0.199804946780205	-0.0660107284784317
-6.9739785194397	-8.64567565917969	-8.715895652771	-0.132471725344658	0.199891030788422	-0.0659718438982964
-6.96757125854492	-8.64542388916016	-8.72387218475342	-0.132469967007637	0.199895098805428	-0.0659445971250534
-6.9725170135498	-8.64541435241699	-8.71132469177246	-0.132407695055008	0.199933931231499	-0.0660213157534599
-6.97091341018677	-8.64684581756592	-8.71265316009521	-0.132405161857605	0.20003853738308	-0.0660737827420235
-6.97178649902344	-8.64916610717773	-8.7122917175293	-0.13234081864357	0.199955761432648	-0.0661131143569946
-6.97424411773682	-8.65078449249268	-8.71110248565674	-0.132290706038475	0.200030401349068	-0.0660440102219582
-6.97583961486816	-8.64980316162109	-8.72201156616211	-0.132293701171875	0.2000452876091	-0.0660496428608894
-6.97745990753174	-8.64960479736328	-8.72624683380127	-0.132222637534142	0.200080618262291	-0.0661570429801941
-6.97718954086304	-8.64786052703857	-8.71928977966309	-0.132204532623291	0.20008297264576	-0.0661989152431488
-6.97806072235107	-8.65087509155273	-8.71713352203369	-0.132202669978142	0.200093850493431	-0.0662396401166916
-6.97839641571045	-8.64813232421875	-8.71896743774414	-0.132169470191002	0.200091034173965	-0.0662789344787598
-6.98270893096924	-8.64811325073242	-8.71541595458984	-0.132173001766205	0.200071409344673	-0.0662233158946037
-6.98610305786133	-8.6495885848999	-8.72570419311523	-0.132184907793999	0.200086012482643	-0.0661354511976242
-6.98324584960938	-8.64865303039551	-8.71986675262451	-0.132151380181313	0.200116291642189	-0.0661949887871742
-6.98360109329224	-8.64354801177979	-8.72560501098633	-0.132145062088966	0.200119376182556	-0.0662626102566719
-6.98137092590332	-8.64587211608887	-8.7197847366333	-0.132146328687668	0.200096264481544	-0.0662340000271797
-6.98282194137573	-8.64352226257324	-8.71582508087158	-0.132227808237076	0.200043871998787	-0.0663495063781738
-6.98106145858765	-8.64597320556641	-8.70780086517334	-0.132272973656654	0.200115025043488	-0.0663187205791473
-6.98024463653564	-8.64452362060547	-8.70762920379639	-0.132277011871338	0.200034067034721	-0.0663146823644638
-6.98301458358765	-8.64841270446777	-8.70856094360352	-0.132380083203316	0.200094968080521	-0.0663691535592079
-6.98029565811157	-8.64474391937256	-8.70342350006104	-0.132422626018524	0.20016485452652	-0.0663246586918831
-6.97883653640747	-8.64467620849609	-8.72181034088135	-0.132465273141861	0.200165286660194	-0.0663265883922577
-6.97662878036499	-8.64726066589355	-8.70683479309082	-0.13249571621418	0.200112149119377	-0.0663533732295036
-6.97426605224609	-8.64465713500977	-8.7096643447876	-0.132590427994728	0.200213566422462	-0.0664078965783119
-6.98060417175293	-8.64743328094482	-8.7060661315918	-0.132645636796951	0.200236856937408	-0.066419318318367
-6.97522974014282	-8.64783573150635	-8.70751762390137	-0.132694095373154	0.200278431177139	-0.0665384531021118
-6.97756242752075	-8.65131855010986	-8.70067596435547	-0.132779657840729	0.200353056192398	-0.066515289247036
-6.98235940933228	-8.65015316009521	-8.70827960968018	-0.132866129279137	0.200419276952744	-0.0665429085493088
-6.98098182678223	-8.64944362640381	-8.71364498138428	-0.132887080311775	0.200405240058899	-0.0665425583720207
-6.98575496673584	-8.6516227722168	-8.71356964111328	-0.132995009422302	0.200544029474258	-0.066489540040493
-6.98975896835327	-8.64972877502441	-8.7241678237915	-0.132876843214035	0.200635105371475	-0.0665304958820343
-6.98839473724365	-8.6491060256958	-8.71742534637451	-0.132967099547386	0.200703710317612	-0.0666628703474998
-6.99281978607178	-8.65072250366211	-8.72076511383057	-0.132964953780174	0.200737595558167	-0.0666705816984177
-6.99257850646973	-8.64849758148193	-8.71971321105957	-0.133050635457039	0.200720563530922	-0.0667072832584381
-6.99880599975586	-8.6524486541748	-8.72974681854248	-0.133088275790215	0.200851619243622	-0.0666881501674652
-6.9987735748291	-8.6481351852417	-8.73875904083252	-0.133104532957077	0.200910314917564	-0.066667914390564
-7.00230550765991	-8.6455192565918	-8.73926639556885	-0.13309833407402	0.200931265950203	-0.0667310655117035
-7.00321054458618	-8.64580249786377	-8.73323726654053	-0.133096992969513	0.20100063085556	-0.0667243674397469
-7.00410032272339	-8.64462089538574	-8.73548030853271	-0.133167088031769	0.200993493199348	-0.0668479204177856
-7.00595617294312	-8.6439151763916	-8.73490238189697	-0.133248090744019	0.201073125004768	-0.0668057054281235
-7.00582361221313	-8.64214134216309	-8.74526214599609	-0.133277744054794	0.201136231422424	-0.0667095333337784
-7.00664138793945	-8.64038181304932	-8.74681186676025	-0.133304432034492	0.201113268733025	-0.0667514353990555
-7.00609922409058	-8.6384859085083	-8.74615383148193	-0.133353009819984	0.201210722327232	-0.0667509958148003
-7.00725173950195	-8.63858127593994	-8.739089012146	-0.133390381932259	0.201258987188339	-0.0667961239814758
-7.00524139404297	-8.63789558410645	-8.73678016662598	-0.133452475070953	0.201319471001625	-0.0668507143855095
-7.00518178939819	-8.63670253753662	-8.73540592193604	-0.133498147130013	0.201399445533752	-0.0668037012219429
-7.00969123840332	-8.63941287994385	-8.74019718170166	-0.133626326918602	0.201440632343292	-0.0667125508189201
-7.00923013687134	-8.63572216033936	-8.74432849884033	-0.133630812168121	0.20145246386528	-0.0667132511734962
-7.00872182846069	-8.63572978973389	-8.74463844299316	-0.133754059672356	0.201584979891777	-0.0667156353592873
-7.00480699539185	-8.63316631317139	-8.73617172241211	-0.133729919791222	0.201610788702965	-0.0666978284716606
-7.00139570236206	-8.63360118865967	-8.73017024993896	-0.133865773677826	0.201647490262985	-0.0667554438114166
-7.00125026702881	-8.63394832611084	-8.72922706604004	-0.133880704641342	0.201779827475548	-0.066719077527523
-7.00134897232056	-8.6312313079834	-8.72825908660889	-0.133960023522377	0.201795995235443	-0.0666497573256493
-6.99971389770508	-8.62829971313477	-8.73401927947998	-0.133960470557213	0.201918557286263	-0.0665938332676888
-6.99802350997925	-8.62127780914307	-8.73375511169434	-0.133987277746201	0.201928645372391	-0.0666285529732704
-6.99843883514404	-8.62284278869629	-8.72465896606445	-0.134082213044167	0.202047497034073	-0.0666491836309433
-6.99577379226685	-8.61865711212158	-8.72637367248535	-0.134087711572647	0.202077612280846	-0.0665695667266846
-6.99709033966064	-8.6212043762207	-8.72622299194336	-0.134198993444443	0.202118948101997	-0.0665837600827217
-6.99833393096924	-8.6154317855835	-8.73525905609131	-0.134245827794075	0.20222806930542	-0.0664331018924713
-7.00013637542725	-8.61215686798096	-8.74064159393311	-0.134220734238625	0.202221125364304	-0.066416010260582
-6.99793338775635	-8.6080207824707	-8.73651313781738	-0.134221449494362	0.202289611101151	-0.0664644837379456
-6.99600744247437	-8.60888385772705	-8.73048782348633	-0.134352043271065	0.202230468392372	-0.0665085166692734
-6.99851274490356	-8.60182762145996	-8.72705364227295	-0.134345903992653	0.20228984951973	-0.0664330795407295
-6.99805021286011	-8.60136699676514	-8.73755741119385	-0.134453177452087	0.202361479401588	-0.0663513839244843
-6.99786424636841	-8.59773635864258	-8.73445320129395	-0.134424179792404	0.202333584427834	-0.0663571804761887
-6.99406385421753	-8.59304237365723	-8.72768688201904	-0.134580805897713	0.202334076166153	-0.0664206296205521
-6.99780559539795	-8.59464836120605	-8.72708988189697	-0.134596928954124	0.202375844120979	-0.066366583108902
-6.99377346038818	-8.59185314178467	-8.72425842285156	-0.134726718068123	0.202379435300827	-0.0663326531648636
-6.99532175064087	-8.59207916259766	-8.72228813171387	-0.13480918109417	0.202432468533516	-0.0662101581692696
-6.99437952041626	-8.58921432495117	-8.73087310791016	-0.134811997413635	0.202442094683647	-0.0661837756633759
-6.99511861801147	-8.5877513885498	-8.72742652893066	-0.134892046451569	0.202408045530319	-0.0662035569548607
-6.99125385284424	-8.58474254608154	-8.72625350952148	-0.134896665811539	0.202511087059975	-0.066225603222847
-6.99107313156128	-8.58365631103516	-8.70983028411865	-0.135018333792686	0.202458202838898	-0.0661543011665344
-6.98961591720581	-8.58377361297607	-8.71622848510742	-0.135162800550461	0.202537223696709	-0.0660626441240311
-6.99093770980835	-8.58233070373535	-8.71419620513916	-0.135218515992165	0.202594012022018	-0.0660186111927032
-6.98505544662476	-8.57688236236572	-8.71345806121826	-0.135212451219559	0.202584058046341	-0.0659658461809158
-6.98830986022949	-8.58071899414063	-8.71675968170166	-0.13532292842865	0.202624499797821	-0.0658684968948364
-6.98666048049927	-8.57574558258057	-8.71589279174805	-0.135345429182053	0.202697187662125	-0.0657980889081955
-6.98794174194336	-8.57330703735352	-8.71037006378174	-0.135295435786247	0.202759087085724	-0.0657846331596375
-6.98411130905151	-8.57199382781982	-8.70390892028809	-0.135397404432297	0.202839016914368	-0.0657722875475883
-6.98283243179321	-8.57137966156006	-8.69868850708008	-0.135440334677696	0.202870145440102	-0.0657157227396965
-6.9831862449646	-8.56928730010986	-8.69373226165771	-0.135449975728989	0.202881872653961	-0.0656700804829597
-6.98665237426758	-8.56795120239258	-8.6959056854248	-0.135502383112907	0.202994987368584	-0.0655973926186562
-6.98867273330688	-8.56379890441895	-8.70560932159424	-0.135538041591644	0.202909588813782	-0.0654628798365593
-6.98879671096802	-8.5605525970459	-8.70621299743652	-0.135526075959206	0.20294289290905	-0.0653854385018349
-6.99298334121704	-8.55654716491699	-8.70783042907715	-0.135590642690659	0.202971339225769	-0.0653477534651756
-6.99282884597778	-8.55744934082031	-8.70543575286865	-0.13561387360096	0.202964052557945	-0.0653403624892235
-6.99547290802002	-8.55515670776367	-8.69968795776367	-0.135672867298126	0.202985972166061	-0.0652336850762367
-6.99457216262817	-8.5530481338501	-8.70121288299561	-0.135739877820015	0.202960923314095	-0.0650885477662086
-6.98857116699219	-8.54671669006348	-8.70346546173096	-0.135694786906242	0.202910289168358	-0.0649844631552696
-6.98343372344971	-8.53866767883301	-8.69624996185303	-0.135807365179062	0.202903494238853	-0.0647668465971947
-6.97163820266724	-8.53173828125	-8.68531322479248	-0.135814547538757	0.202922582626343	-0.0646981596946716
-6.98171663284302	-8.52949142456055	-8.68864250183105	-0.135859653353691	0.202666908502579	-0.0646966695785522
-6.99515819549561	-8.53286457061768	-8.69258308410645	-0.135937035083771	0.202471852302551	-0.0646457448601723
-6.99806642532349	-8.53390598297119	-8.69808959960938	-0.136092960834503	0.202431246638298	-0.0645792782306671
-7.00262069702148	-8.53481006622314	-8.69441890716553	-0.136259615421295	0.202475100755692	-0.0643943622708321
-6.99919033050537	-8.5282506942749	-8.68374729156494	-0.136239647865295	0.202565833926201	-0.0641151145100594
-7.00268411636353	-8.5257511138916	-8.69081783294678	-0.136211171746254	0.202602460980415	-0.0639410093426704
-7.01061248779297	-8.52768230438232	-8.68450164794922	-0.13630174100399	0.202460259199142	-0.0638365745544434
-7.01666688919067	-8.52506923675537	-8.68174266815186	-0.13631746172905	0.202450394630432	-0.0637238621711731
-7.02271842956543	-8.52220726013184	-8.6793212890625	-0.13641756772995	0.202502056956291	-0.063602052628994
-7.01993799209595	-8.51931190490723	-8.67811965942383	-0.136484414339066	0.20248855650425	-0.0634701997041702
-7.02270746231079	-8.51655101776123	-8.67797088623047	-0.136586248874664	0.20258229970932	-0.0632546246051788
-7.02269649505615	-8.51436138153076	-8.68017959594727	-0.136603489518166	0.202540084719658	-0.0631146803498268
-7.01961040496826	-8.50500392913818	-8.68111133575439	-0.136690974235535	0.202566161751747	-0.0630730912089348
-7.02083539962769	-8.5029239654541	-8.67990398406982	-0.136714771389961	0.202547967433929	-0.0629619136452675
-7.02008485794067	-8.50041389465332	-8.669358253479	-0.136783197522163	0.202495694160461	-0.0629073306918144
-7.0240650177002	-8.50007820129395	-8.67384147644043	-0.136931553483009	0.202484980225563	-0.0628694370388985
-7.02458906173706	-8.50048542022705	-8.6728401184082	-0.137051746249199	0.202551603317261	-0.0626855120062828
-7.02818250656128	-8.49823379516602	-8.66664886474609	-0.137079700827599	0.202550739049911	-0.0625526756048203
-7.03038549423218	-8.50115776062012	-8.67867755889893	-0.137210339307785	0.20267716050148	-0.0624212957918644
-7.03189659118652	-8.49599742889404	-8.68340396881104	-0.137150198221207	0.202658385038376	-0.0623383373022079
-7.03696584701538	-8.49594497680664	-8.68537425994873	-0.137309402227402	0.202668562531471	-0.062369454652071
-7.03646516799927	-8.49343013763428	-8.68105983734131	-0.137445077300072	0.202746406197548	-0.0622332096099854
-7.0386323928833	-8.49199676513672	-8.68518733978271	-0.13753978908062	0.202779784798622	-0.0621868520975113
-7.04024410247803	-8.49452686309814	-8.67917728424072	-0.137638002634048	0.202792227268219	-0.062122780829668
-7.04279088973999	-8.49135780334473	-8.68321132659912	-0.137774363160133	0.202814519405365	-0.0620084553956985
-7.0473518371582	-8.4951000213623	-8.68538475036621	-0.137880355119705	0.202840328216553	-0.0618721470236778
-7.047278881073	-8.4916934967041	-8.68911933898926	-0.137889191508293	0.202952176332474	-0.061753336340189
-7.04965162277222	-8.49052047729492	-8.6908597946167	-0.137927189469337	0.203015640377998	-0.0616507492959499
-7.04822731018066	-8.49084186553955	-8.69204425811768	-0.138027235865593	0.203041762113571	-0.0616323128342628
-7.04906129837036	-8.49266147613525	-8.68380546569824	-0.138143494725227	0.203136563301086	-0.0615034587681293
-7.05112552642822	-8.49456977844238	-8.68455600738525	-0.138213872909546	0.203253418207169	-0.0613636821508408
-7.05026245117188	-8.49184703826904	-8.6941385269165	-0.138174504041672	0.203301995992661	-0.0612604431807995
-7.05173921585083	-8.49389457702637	-8.69651222229004	-0.138331100344658	0.203414618968964	-0.0611037649214268
-7.05039834976196	-8.49156951904297	-8.69881725311279	-0.138257369399071	0.203445762395859	-0.0609721913933754
-7.0459418296814	-8.48929214477539	-8.68793487548828	-0.138339087367058	0.203495100140572	-0.0609769895672798
-7.05008983612061	-8.48859882354736	-8.68919563293457	-0.138339579105377	0.203629106283188	-0.0608446598052979
-7.04689311981201	-8.48893356323242	-8.68102645874023	-0.138443008065224	0.203680157661438	-0.060689989477396
-7.04719305038452	-8.49055576324463	-8.68878650665283	-0.138394176959991	0.203847900032997	-0.0605822280049324
-7.04475259780884	-8.49257755279541	-8.69493198394775	-0.138374984264374	0.203941568732262	-0.0603665858507156
-7.0483250617981	-8.49178123474121	-8.70083999633789	-0.138291925191879	0.203928723931313	-0.0602712072432041
-7.04710578918457	-8.49176788330078	-8.70409870147705	-0.138329371809959	0.204074159264565	-0.060172475874424
-7.04810047149658	-8.48931407928467	-8.70480346679688	-0.13835497200489	0.204154029488564	-0.0600581020116806
-7.04887580871582	-8.49312782287598	-8.70000648498535	-0.138308152556419	0.20415398478508	-0.0600155740976334
-7.05190849304199	-8.49564647674561	-8.70632171630859	-0.138323202729225	0.204266712069511	-0.0598582997918129
-7.05469655990601	-8.49916362762451	-8.70785808563232	-0.138358801603317	0.204359769821167	-0.05966642126441
-7.05653667449951	-8.49618721008301	-8.71036243438721	-0.138234451413155	0.204427316784859	-0.0595181919634342
-7.05840015411377	-8.49500179290771	-8.72314643859863	-0.138241559267044	0.204523786902428	-0.0593289472162724
-7.05927038192749	-8.49361705780029	-8.72608280181885	-0.138190343976021	0.204536154866219	-0.0592385269701481
-7.06013345718384	-8.49263954162598	-8.7094898223877	-0.138140618801117	0.204451188445091	-0.0590925216674805
-7.06071996688843	-8.49542045593262	-8.71388721466064	-0.138215959072113	0.204514533281326	-0.0589531436562538
-7.0622124671936	-8.49715614318848	-8.71669006347656	-0.138119772076607	0.204509660601616	-0.0587738230824471
-7.06556940078735	-8.49673652648926	-8.72352600097656	-0.138200104236603	0.204591289162636	-0.0585221983492374
-7.06688070297241	-8.49780750274658	-8.72926712036133	-0.138102918863297	0.204577833414078	-0.0582841150462627
-7.06177473068237	-8.4943962097168	-8.72619342803955	-0.138086333870888	0.20453804731369	-0.058270238339901
-7.06781578063965	-8.49888515472412	-8.72560405731201	-0.138061374425888	0.204576447606087	-0.0580895952880383
-7.06699705123901	-8.49633884429932	-8.72219848632813	-0.138108298182487	0.204638421535492	-0.0579302906990051
-7.06918573379517	-8.49731922149658	-8.72265625	-0.13809934258461	0.204600527882576	-0.0578095391392708
-7.06963920593262	-8.49767875671387	-8.73455619812012	-0.138041511178017	0.20464301109314	-0.0575501620769501
-7.0681004524231	-8.4951868057251	-8.7368106842041	-0.137972414493561	0.204632237553596	-0.0573701895773411
-7.06723880767822	-8.49378776550293	-8.73375701904297	-0.137919023633003	0.20466773211956	-0.0572615787386894
-7.0686936378479	-8.49200916290283	-8.73129940032959	-0.13793833553791	0.204629302024841	-0.0571785531938076
-7.06989431381226	-8.49058532714844	-8.72693634033203	-0.137874335050583	0.204619079828262	-0.057058934122324
-7.07214307785034	-8.4899730682373	-8.72734355926514	-0.137838259339333	0.204634368419647	-0.056865468621254
-7.07425403594971	-8.49073314666748	-8.73263549804688	-0.137882843613625	0.204615578055382	-0.0567128360271454
-7.07537984848022	-8.48382568359375	-8.73591232299805	-0.137807101011276	0.204711765050888	-0.0564721412956715
-7.07705879211426	-8.48367500305176	-8.73772716522217	-0.137782767415047	0.204623430967331	-0.0563702806830406
-7.08060264587402	-8.48400497436523	-8.7333517074585	-0.13770617544651	0.204620361328125	-0.0562839470803738
-7.07949018478394	-8.48377895355225	-8.72902202606201	-0.137725010514259	0.204567611217499	-0.0560637153685093
-7.08455038070679	-8.48266696929932	-8.7326545715332	-0.137697115540504	0.204556971788406	-0.055908776819706
-7.08652353286743	-8.47868251800537	-8.73464393615723	-0.137648537755013	0.204532355070114	-0.0557180978357792
-7.09208393096924	-8.47871398925781	-8.74526214599609	-0.137720912694931	0.204480022192001	-0.0555886439979076
-7.09239339828491	-8.47583293914795	-8.74582576751709	-0.137624487280846	0.204461470246315	-0.0554199852049351
-7.09216117858887	-8.47285842895508	-8.73682022094727	-0.137641429901123	0.204424798488617	-0.0553669482469559
-7.09886407852173	-8.4742603302002	-8.73815536499023	-0.137662664055824	0.204390525817871	-0.0551693961024284
-7.10064029693604	-8.46960544586182	-8.73444366455078	-0.137715101242065	0.204365253448486	-0.0550960190594196
-7.10256958007813	-8.46964931488037	-8.73361492156982	-0.137728288769722	0.204290091991425	-0.0549669787287712
-7.1057915687561	-8.46459674835205	-8.74135589599609	-0.137688562273979	0.20428903400898	-0.0547643750905991
-7.10808372497559	-8.45970821380615	-8.73860263824463	-0.137704595923424	0.204196482896805	-0.0545706674456596
-7.10327672958374	-8.46128940582275	-8.73316383361816	-0.137766882777214	0.204183489084244	-0.0545089542865753
-7.10811424255371	-8.46145534515381	-8.74333477020264	-0.13778255879879	0.204066351056099	-0.0544794797897339
-7.1141471862793	-8.46609115600586	-8.73270320892334	-0.13768008351326	0.20408970117569	-0.0544266402721405
-7.11728620529175	-8.46391868591309	-8.73548221588135	-0.137730121612549	0.204123631119728	-0.0542972572147846
-7.12131595611572	-8.46769142150879	-8.73236560821533	-0.137762799859047	0.204078450798988	-0.0541436262428761
-7.12382555007935	-8.46034717559814	-8.73983287811279	-0.137736216187477	0.204117387533188	-0.0540382452309132
-7.12875318527222	-8.4600715637207	-8.73703193664551	-0.137727826833725	0.204038307070732	-0.0538855791091919
-7.13071489334106	-8.45956802368164	-8.73563671112061	-0.137729912996292	0.20405076444149	-0.0538144484162331
-7.13458347320557	-8.46315860748291	-8.72992515563965	-0.137798428535461	0.204026401042938	-0.0536600612103939
-7.13872957229614	-8.46238231658936	-8.7303581237793	-0.137837320566177	0.204026892781258	-0.0535571947693825
-7.14108991622925	-8.46225547790527	-8.73728275299072	-0.137946724891663	0.203992828726768	-0.0533723272383213
-7.14724349975586	-8.4641809463501	-8.73543643951416	-0.137977927923203	0.204017445445061	-0.0532140545547009
-7.14880228042603	-8.46681880950928	-8.74907302856445	-0.138027504086494	0.204068332910538	-0.0530946142971516
-7.15262460708618	-8.46275997161865	-8.7426815032959	-0.138006120920181	0.204001322388649	-0.0530753917992115
-7.15644121170044	-8.4666051864624	-8.74084568023682	-0.138036653399467	0.204012259840965	-0.0529256872832775
-7.1558895111084	-8.46507549285889	-8.7345085144043	-0.138112843036652	0.203932493925095	-0.0528322719037533
-7.16249465942383	-8.4650297164917	-8.73978424072266	-0.138224810361862	0.203940019011497	-0.0527545884251595
-7.16728162765503	-8.46414566040039	-8.74478816986084	-0.138195142149925	0.204000741243362	-0.0525081679224968
-7.16790103912354	-8.46371650695801	-8.75374412536621	-0.138129770755768	0.203868731856346	-0.0524206198751926
-7.17224359512329	-8.46438407897949	-8.74840927124023	-0.138121902942657	0.20390011370182	-0.0523180663585663
-7.17578601837158	-8.46517467498779	-8.7454137802124	-0.138194233179092	0.203893765807152	-0.0522460713982582
-7.17798948287964	-8.46517276763916	-8.74294567108154	-0.138215720653534	0.203844681382179	-0.0520149692893028
-7.18112897872925	-8.46364402770996	-8.7532434463501	-0.138156235218048	0.203899264335632	-0.0518485233187675
-7.18415260314941	-8.46381092071533	-8.75414276123047	-0.138126835227013	0.20382584631443	-0.0517166890203953
-7.18480157852173	-8.46242046356201	-8.75455951690674	-0.138219267129898	0.203891530632973	-0.0515985600650311
-7.18832635879517	-8.46207809448242	-8.74704647064209	-0.138089910149574	0.203834682703018	-0.0515151470899582
-7.19060373306274	-8.46232128143311	-8.74576377868652	-0.138125985860825	0.203833177685738	-0.051398042589426
-7.1905255317688	-8.46641731262207	-8.7530403137207	-0.13817098736763	0.203838184475899	-0.0511478111147881
-7.19533586502075	-8.46821403503418	-8.75765419006348	-0.138211637735367	0.20390211045742	-0.0510184653103352
-7.19621801376343	-8.46763801574707	-8.75732040405273	-0.138237670063972	0.203853636980057	-0.0509351380169392
-7.19770479202271	-8.4709939956665	-8.75414943695068	-0.138255283236504	0.203898027539253	-0.050876546651125
-7.19978857040405	-8.47318077087402	-8.75426483154297	-0.138299018144608	0.203936263918877	-0.0507171861827374
-7.20579433441162	-8.47391700744629	-8.76095771789551	-0.138360172510147	0.203964978456497	-0.0505463108420372
-7.20373821258545	-8.47641468048096	-8.76765155792236	-0.138388946652412	0.203926056623459	-0.0504517629742622
-7.20734643936157	-8.47641372680664	-8.77098178863525	-0.138332724571228	0.204033344984055	-0.0503945238888264
-7.20858240127563	-8.47586441040039	-8.76658058166504	-0.13833786547184	0.204040199518204	-0.0503056347370148
-7.21290969848633	-8.47990608215332	-8.76178359985352	-0.138405963778496	0.20401568710804	-0.0502119585871696
-7.21706199645996	-8.4818754196167	-8.76831912994385	-0.138432294130325	0.204060241580009	-0.0500621534883976
-7.21563816070557	-8.48195743560791	-8.77635097503662	-0.138414263725281	0.204060643911362	-0.0499578379094601
-7.22172784805298	-8.47718906402588	-8.78507804870605	-0.138311877846718	0.204123049974442	-0.0498610064387321
-7.22283267974854	-8.48222351074219	-8.77597904205322	-0.138277694582939	0.204107418656349	-0.0498280376195908
-7.22565460205078	-8.48292255401611	-8.77436828613281	-0.138419926166534	0.204139664769173	-0.0497095175087452
-7.22845220565796	-8.48581600189209	-8.78328323364258	-0.138411641120911	0.204114928841591	-0.0495447926223278
-7.22988796234131	-8.48560619354248	-8.7880687713623	-0.138461604714394	0.204169064760208	-0.0494926273822784
-7.22763824462891	-8.4819860458374	-8.79195213317871	-0.138423666357994	0.204125687479973	-0.0494106337428093
-7.23227691650391	-8.48788070678711	-8.78720951080322	-0.138481572270393	0.204189985990524	-0.0493939965963364
-7.23357486724854	-8.48689746856689	-8.79068565368652	-0.138517335057259	0.204165577888489	-0.0492872148752213
-7.23787069320679	-8.4931173324585	-8.79619884490967	-0.138573288917542	0.204160749912262	-0.0492492839694023
-7.23699235916138	-8.49033260345459	-8.80179977416992	-0.138454243540764	0.204182505607605	-0.0491515584290028
-7.2422342300415	-8.49109554290771	-8.80243110656738	-0.138507828116417	0.2042445987463	-0.0490874759852886
-7.23788928985596	-8.4927225112915	-8.79846382141113	-0.138509184122086	0.204147458076477	-0.0491271056234837
-7.23956203460693	-8.49376487731934	-8.79994869232178	-0.138596370816231	0.204214558005333	-0.0490490905940533
-7.24227952957153	-8.49454784393311	-8.79927158355713	-0.13865065574646	0.204242154955864	-0.0489328540861607
-7.24104881286621	-8.49451541900635	-8.81156444549561	-0.138647153973579	0.204256504774094	-0.0488251708447933
-7.24582719802856	-8.49508953094482	-8.81716728210449	-0.138647422194481	0.204254060983658	-0.0487473793327808
-7.24205589294434	-8.49387836456299	-8.80273914337158	-0.138639628887177	0.204208672046661	-0.0487740077078342
-7.24596500396729	-8.4945068359375	-8.8063325881958	-0.138735100626945	0.204209074378014	-0.0486847758293152
-7.24505662918091	-8.49469661712646	-8.80815315246582	-0.138668745756149	0.204235777258873	-0.0485518574714661
-7.24877548217773	-8.49071407318115	-8.80992984771729	-0.138683974742889	0.204223439097404	-0.0484277456998825
-7.24768924713135	-8.4899435043335	-8.81370639801025	-0.138670891523361	0.204275920987129	-0.0483446605503559
-7.24789381027222	-8.48903656005859	-8.81027221679688	-0.13870196044445	0.204211860895157	-0.0483371019363403
-7.24721813201904	-8.49034976959229	-8.80389499664307	-0.138739392161369	0.204213798046112	-0.0482357665896416
-7.24858093261719	-8.48889541625977	-8.80437469482422	-0.138784572482109	0.204162180423737	-0.0481248870491982
-7.25045728683472	-8.48960494995117	-8.81202697753906	-0.138857334852219	0.204238027334213	-0.0480055548250675
-7.25033378601074	-8.49075126647949	-8.81850242614746	-0.138814091682434	0.204273462295532	-0.0478704832494259
-7.24913597106934	-8.48630142211914	-8.81323528289795	-0.138774663209915	0.204236805438995	-0.0478282570838928
-7.24934101104736	-8.48324680328369	-8.81046676635742	-0.138755410909653	0.204333811998367	-0.0477977022528648
-7.24898195266724	-8.48859405517578	-8.80868721008301	-0.138844609260559	0.204269200563431	-0.04769666492939
-7.2491626739502	-8.48554801940918	-8.80640411376953	-0.138867229223251	0.204337552189827	-0.0475662127137184
-7.24904870986938	-8.48355388641357	-8.81761646270752	-0.138880223035812	0.204388529062271	-0.0474528707563877
-7.25205850601196	-8.48215961456299	-8.82091617584229	-0.13889567553997	0.204463139176369	-0.0473899058997631
-7.24613332748413	-8.48176765441895	-8.81131172180176	-0.138953909277916	0.204415038228035	-0.0473701432347298
-7.25025320053101	-8.48103904724121	-8.80800247192383	-0.138890579342842	0.20453730225563	-0.047298438847065
-7.24579906463623	-8.48270988464355	-8.81077289581299	-0.139007821679115	0.204560369253159	-0.0471793673932552
-7.24907302856445	-8.48397254943848	-8.82037353515625	-0.139021620154381	0.204601049423218	-0.047054547816515
-7.24561595916748	-8.48330593109131	-8.8213996887207	-0.139001786708832	0.204735189676285	-0.0469800010323524
-7.24638080596924	-8.48132419586182	-8.81834316253662	-0.139103904366493	0.20478218793869	-0.0469867698848248
-7.24724817276001	-8.48128414154053	-8.81374168395996	-0.139084950089455	0.204840049147606	-0.0469057857990265
-7.24445056915283	-8.4836368560791	-8.81297874450684	-0.139251306653023	0.204927951097488	-0.0467670969665051
-7.24426698684692	-8.48280620574951	-8.83051586151123	-0.139133885502815	0.205028682947159	-0.0466818287968636
-7.2460880279541	-8.48125648498535	-8.82186985015869	-0.139222770929337	0.20508998632431	-0.0466793850064278
-7.24707221984863	-8.48301124572754	-8.82597064971924	-0.139257088303566	0.20526111125946	-0.0466215722262859
-7.24464178085327	-8.48172950744629	-8.81531524658203	-0.139375790953636	0.205263823270798	-0.0465216487646103
-7.24570274353027	-8.48280143737793	-8.82496547698975	-0.139387175440788	0.205369681119919	-0.0464188940823078
-7.24323463439941	-8.48026466369629	-8.83564853668213	-0.139386460185051	0.205426901578903	-0.04635264351964
-7.2458963394165	-8.48170471191406	-8.83081436157227	-0.139418289065361	0.205533370375633	-0.0463380441069603
-7.24607229232788	-8.48125553131104	-8.82681083679199	-0.139464527368546	0.205599576234818	-0.0462532825767994
-7.24873733520508	-8.48580360412598	-8.82662487030029	-0.139543056488037	0.205606088042259	-0.046253252774477
-7.2483081817627	-8.48579025268555	-8.83897876739502	-0.139566853642464	0.205708891153336	-0.0460648164153099
-7.25040435791016	-8.4844799041748	-8.83784866333008	-0.139599144458771	0.205814078450203	-0.0460596717894077
-7.24823713302612	-8.48478698730469	-8.83343505859375	-0.139715313911438	0.205918163061142	-0.0460276193916798
-7.25082302093506	-8.48817729949951	-8.83817005157471	-0.139747232198715	0.205894649028778	-0.0459742620587349
-7.25265264511108	-8.4876127243042	-8.84318733215332	-0.139831691980362	0.206054911017418	-0.0458030812442303
-7.25201892852783	-8.48640060424805	-8.85126209259033	-0.139812856912613	0.206101194024086	-0.0457278154790401
-7.25166893005371	-8.48451328277588	-8.84299564361572	-0.139825135469437	0.206176742911339	-0.0457786098122597
-7.25372886657715	-8.48468208312988	-8.84208965301514	-0.139910027384758	0.206224128603935	-0.0456576757133007
-7.25659847259521	-8.48448085784912	-8.8461856842041	-0.139944434165955	0.206333428621292	-0.0455807372927666
-7.25871706008911	-8.48222827911377	-8.85984134674072	-0.140020996332169	0.206295356154442	-0.0454191118478775
-7.25722217559814	-8.48383140563965	-8.85770225524902	-0.140006378293037	0.20633490383625	-0.0454207509756088
-7.25876140594482	-8.48020648956299	-8.85271453857422	-0.140017047524452	0.206463396549225	-0.0453606732189655
-7.26216506958008	-8.48145008087158	-8.85266304016113	-0.140110328793526	0.206495448946953	-0.0452728606760502
-7.26279306411743	-8.48228454589844	-8.85758972167969	-0.140177860856056	0.206497490406036	-0.0451702587306499
-7.26897859573364	-8.48178195953369	-8.86536312103271	-0.140226110816002	0.206544607877731	-0.0449875593185425
-7.26682996749878	-8.47775936126709	-8.87094688415527	-0.140210881829262	0.206571906805038	-0.044917281717062
-7.2665376663208	-8.4750280380249	-8.86267852783203	-0.140257313847542	0.206539198756218	-0.0449638031423092
-7.2689414024353	-8.47331142425537	-8.86613368988037	-0.140301913022995	0.206656947731972	-0.0448693558573723
-7.27066230773926	-8.47504806518555	-8.86455631256104	-0.140376597642899	0.206639677286148	-0.0447266809642315
-7.27411317825317	-8.47393131256104	-8.87461853027344	-0.140395894646645	0.206709444522858	-0.044607263058424
-7.27230405807495	-8.46896171569824	-8.88275337219238	-0.140384450554848	0.206754922866821	-0.0445195138454437
-7.27508735656738	-8.46905708312988	-8.87456035614014	-0.140405714511871	0.206821426749229	-0.044525682926178
-7.27592754364014	-8.46724987030029	-8.87243461608887	-0.140436425805092	0.206735998392105	-0.0443582460284233
-7.278639793396	-8.46701908111572	-8.87215232849121	-0.140567913651466	0.206798419356346	-0.0442600958049297
-7.27730989456177	-8.45869159698486	-8.88517284393311	-0.140565067529678	0.206870958209038	-0.0441117212176323
-7.27648735046387	-8.45762538909912	-8.88066959381104	-0.140571072697639	0.206793889403343	-0.0440733693540096
-7.27872037887573	-8.45400524139404	-8.87948226928711	-0.140679106116295	0.206918090581894	-0.0440446920692921
-7.28326416015625	-8.45469379425049	-8.88436222076416	-0.140682697296143	0.206910237669945	-0.0439031459391117
-7.27814769744873	-8.45023059844971	-8.88259792327881	-0.140742480754852	0.206935212016106	-0.0437855832278728
-7.27898216247559	-8.44882011413574	-8.89651012420654	-0.14073546230793	0.206875860691071	-0.0435958504676819
-7.27863550186157	-8.44528293609619	-8.88959884643555	-0.140789911150932	0.206963196396828	-0.04354153200984
-7.27765798568726	-8.43978309631348	-8.88334083557129	-0.140848606824875	0.20700079202652	-0.0434549748897552
-7.27743291854858	-8.43993759155273	-8.88384628295898	-0.140855208039284	0.207032665610313	-0.0433560013771057
-7.27531957626343	-8.43479919433594	-8.88599967956543	-0.140960440039635	0.206961005926132	-0.0431616976857185
-7.27642774581909	-8.43705463409424	-8.89521312713623	-0.141044616699219	0.207067340612411	-0.0429493114352226
-7.27235412597656	-8.43242168426514	-8.89590072631836	-0.141005411744118	0.207081541419029	-0.0428510196506977
-7.27429819107056	-8.4280366897583	-8.88789939880371	-0.141108796000481	0.207113370299339	-0.0428168624639511
-7.26846313476563	-8.4244499206543	-8.88539981842041	-0.141045406460762	0.20709590613842	-0.0427106022834778
-7.26870822906494	-8.42405414581299	-8.88780879974365	-0.141158267855644	0.207190930843353	-0.042501974850893
-7.26932144165039	-8.41982650756836	-8.89369297027588	-0.141127809882164	0.207210779190063	-0.0423469245433807
-7.26784372329712	-8.41265869140625	-8.89454364776611	-0.141149803996086	0.207229569554329	-0.0422442816197872
-7.26643514633179	-8.41224479675293	-8.89656352996826	-0.141159936785698	0.207268863916397	-0.0421397797763348
-7.26032495498657	-8.40976142883301	-8.88850593566895	-0.141258046030998	0.207256257534027	-0.041989404708147
-7.26351451873779	-8.41053676605225	-8.88487720489502	-0.141306936740875	0.207362025976181	-0.0419206693768501
-7.2599835395813	-8.40597343444824	-8.89685344696045	-0.141336306929588	0.207327008247375	-0.0416573099792004
-7.26278591156006	-8.40408039093018	-8.89283466339111	-0.141370251774788	0.207382097840309	-0.0415609627962112
-7.260817527771	-8.40288162231445	-8.90004634857178	-0.141404300928116	0.207454830408096	-0.0415049530565739
-7.25839996337891	-8.40132617950439	-8.89509582519531	-0.141464024782181	0.207467317581177	-0.041476234793663
-7.25794410705566	-8.40600872039795	-8.89425849914551	-0.1415895819664	0.207510575652122	-0.0413029491901398
-7.2555718421936	-8.40295219421387	-8.90127277374268	-0.141578927636147	0.207478359341621	-0.0411840416491032
-7.25657415390015	-8.40168285369873	-8.90457725524902	-0.141605213284492	0.207567989826202	-0.0411151498556137
-7.25220441818237	-8.39744472503662	-8.90069389343262	-0.141634941101074	0.20753026008606	-0.0409953258931637
-7.25075149536133	-8.39589214324951	-8.8935661315918	-0.141627728939056	0.207658618688583	-0.0409176908433437
-7.24661207199097	-8.39579296112061	-8.8912992477417	-0.141676872968674	0.207624182105064	-0.0407983064651489
-7.24078512191772	-8.39420032501221	-8.90172004699707	-0.141702428460121	0.207640394568443	-0.0405111238360405
-7.24181747436523	-8.39298343658447	-8.89903259277344	-0.14164312183857	0.207704409956932	-0.0403777062892914
-7.23819589614868	-8.38838577270508	-8.89913749694824	-0.141660794615746	0.207659810781479	-0.0401920638978481
-7.23491144180298	-8.38709449768066	-8.89699745178223	-0.141649663448334	0.20776329934597	-0.0401439592242241
-7.23095893859863	-8.38283729553223	-8.89126682281494	-0.141703352332115	0.207775115966797	-0.039945263415575
-7.2336540222168	-8.38490200042725	-8.89382553100586	-0.1417455971241	0.207828968763351	-0.0396932512521744
-7.22927951812744	-8.3787202835083	-8.8967113494873	-0.141609519720078	0.20786939561367	-0.0395526215434074
-7.22845602035522	-8.37403583526611	-8.90429496765137	-0.141617193818092	0.207936003804207	-0.0393988564610481
-7.22556161880493	-8.37194728851318	-8.88812923431396	-0.141652584075928	0.207969009876251	-0.0392713733017445
-7.22788333892822	-8.3708381652832	-8.89587593078613	-0.141620442271233	0.208029463887215	-0.0391324311494827
-7.2268443107605	-8.36691665649414	-8.90009689331055	-0.141616702079773	0.2081328779459	-0.0388619191944599
-7.22636318206787	-8.36527919769287	-8.90257453918457	-0.141589015722275	0.208152443170547	-0.038746178150177
-7.22631359100342	-8.36351490020752	-8.90394401550293	-0.141533419489861	0.208256125450134	-0.0385948680341244
-7.22573328018188	-8.36410903930664	-8.90569972991943	-0.141597524285316	0.208287268877029	-0.038509413599968
-7.23032808303833	-8.36307525634766	-8.90151882171631	-0.141644835472107	0.208453357219696	-0.0383402556180954
-7.23143625259399	-8.3629150390625	-8.91431427001953	-0.141633048653603	0.208492860198021	-0.0381436161696911
-7.23065376281738	-8.36663246154785	-8.92208862304688	-0.141733422875404	0.208698749542236	-0.0380026549100876
-7.23050165176392	-8.3621997833252	-8.92134952545166	-0.141794040799141	0.208701461553574	-0.0379025302827358
-7.23113393783569	-8.36429595947266	-8.91650390625	-0.141797125339508	0.208874344825745	-0.0378562435507774
-7.23145055770874	-8.36505031585693	-8.92787837982178	-0.141904473304749	0.209042876958847	-0.0376549139618874
-7.22864961624146	-8.3651123046875	-8.93472957611084	-0.141975954174995	0.209140852093697	-0.0375221744179726
-7.22838497161865	-8.36170673370361	-8.93519115447998	-0.142058491706848	0.209295108914375	-0.037405502051115
-7.22754144668579	-8.36262607574463	-8.92905616760254	-0.142012163996696	0.209407523274422	-0.0372776165604591
-7.22609806060791	-8.36163902282715	-8.92861175537109	-0.142150864005089	0.209510803222656	-0.0371760204434395
-7.22479867935181	-8.36114883422852	-8.93783664703369	-0.142291828989983	0.209693878889084	-0.036956425756216
-7.22529411315918	-8.35886764526367	-8.94611740112305	-0.142221704125404	0.209869340062141	-0.0368558764457703
-7.22437477111816	-8.35742568969727	-8.9406042098999	-0.142324477434158	0.209979265928268	-0.0367825664579868
-7.2244873046875	-8.35599136352539	-8.94195747375488	-0.142326325178146	0.210157692432404	-0.0366740562021732
-7.22124719619751	-8.35538196563721	-8.94041442871094	-0.1424460709095	0.210238844156265	-0.0365175642073154
-7.22623777389526	-8.35170459747314	-8.95293235778809	-0.142503187060356	0.21046070754528	-0.0363373644649982
-7.22479915618896	-8.35092735290527	-8.95649242401123	-0.142530187964439	0.210534408688545	-0.0362787842750549
-7.22554969787598	-8.34382820129395	-8.95355033874512	-0.14249250292778	0.210751160979271	-0.0362343452870846
-7.22488498687744	-8.34248161315918	-8.95373153686523	-0.142649695277214	0.210791692137718	-0.0361257791519165
-7.22832489013672	-8.34372997283936	-8.96061420440674	-0.142749458551407	0.210961401462555	-0.0359617993235588
-7.22574472427368	-8.33693885803223	-8.96541595458984	-0.142758995294571	0.211098730564117	-0.0357703119516373
-7.23118877410889	-8.33435916900635	-8.97491931915283	-0.142773330211639	0.211225673556328	-0.0357220023870468
-7.22586822509766	-8.33065319061279	-8.96923732757568	-0.142920166254044	0.211287692189217	-0.0356259644031525
-7.23118686676025	-8.33315372467041	-8.97006320953369	-0.143081367015839	0.211486294865608	-0.0354948341846466
-7.23022985458374	-8.33070945739746	-8.98196029663086	-0.143198758363724	0.211576521396637	-0.0353055112063885
-7.23257875442505	-8.32716941833496	-8.98377132415771	-0.143221616744995	0.211727917194366	-0.0352287143468857
-7.23195457458496	-8.32560062408447	-8.98465442657471	-0.143313482403755	0.211761847138405	-0.0351188480854034
-7.23268508911133	-8.32620525360107	-8.98288440704346	-0.143478646874428	0.211898431181908	-0.0350508354604244
-7.23291158676147	-8.32584190368652	-8.99107646942139	-0.143613129854202	0.211998999118805	-0.0348634161055088
-7.23249197006226	-8.32360076904297	-9.00810432434082	-0.143728151917458	0.212076708674431	-0.0346775092184544
-7.23209238052368	-8.32155132293701	-8.99474811553955	-0.143809825181961	0.212226331233978	-0.0346477627754211
-7.23555469512939	-8.32328033447266	-8.99676036834717	-0.143960356712341	0.212243095040321	-0.0345442071557045
-7.23323678970337	-8.32152557373047	-9.00112056732178	-0.144036158919334	0.212344467639923	-0.0342837236821651
-7.23528242111206	-8.3168773651123	-9.01475811004639	-0.144124522805214	0.212390467524529	-0.0340939238667488
-7.23186635971069	-8.31623554229736	-9.00376224517822	-0.144184142351151	0.212487876415253	-0.0340347327291965
-7.22963714599609	-8.31340789794922	-9.00394439697266	-0.144241705536842	0.212518811225891	-0.0338179394602776
-7.231764793396	-8.31019973754883	-9.01070976257324	-0.144334986805916	0.212563216686249	-0.0336314588785172
-7.23084163665771	-8.30729579925537	-9.01726627349854	-0.144366905093193	0.212612271308899	-0.0333782657980919
-7.22871208190918	-8.30263423919678	-9.01661491394043	-0.144357323646545	0.212648779153824	-0.0332808308303356
-7.22792816162109	-8.29885196685791	-9.01675891876221	-0.144405215978622	0.212620660662651	-0.0330211035907269
-7.23277425765991	-8.29769229888916	-9.02162265777588	-0.144458845257759	0.212664037942886	-0.0327156707644463
-7.23225688934326	-8.28861713409424	-9.02541160583496	-0.144472062587738	0.212628766894341	-0.032536007463932
-7.23089838027954	-8.28359413146973	-9.0244836807251	-0.144422367215157	0.212583124637604	-0.0323517210781574
-7.22861623764038	-8.28099346160889	-9.02058506011963	-0.14446234703064	0.212557956576347	-0.0321048833429813
-7.23148584365845	-8.27750396728516	-9.02718067169189	-0.144515365362167	0.212514534592628	-0.0317471735179424
-7.23196744918823	-8.27136325836182	-9.02817821502686	-0.144491612911224	0.212380960583687	-0.0315728150308132
-7.2280421257019	-8.26431179046631	-9.02606296539307	-0.144419863820076	0.212330490350723	-0.0313933454453945
-7.22757577896118	-8.25990295410156	-9.01257991790771	-0.144470050930977	0.21220575273037	-0.0311679169535637
-7.23008966445923	-8.25859355926514	-9.02176475524902	-0.144465357065201	0.212205484509468	-0.0308225285261869
-7.22740411758423	-8.252760887146	-9.02514171600342	-0.144472718238831	0.212129160761833	-0.030666071921587
-7.23043203353882	-8.24739456176758	-9.02048397064209	-0.144418433308601	0.212018623948097	-0.0304408520460129
-7.22386503219604	-8.24352931976318	-9.00689888000488	-0.144440561532974	0.211849391460419	-0.0302179530262947
-7.22742652893066	-8.24088191986084	-9.01359081268311	-0.144440278410912	0.211802259087563	-0.0299204085022211
-7.22176027297974	-8.23527240753174	-9.01722717285156	-0.144366800785065	0.211632966995239	-0.0297022126615047
-7.22212028503418	-8.22892665863037	-9.00582027435303	-0.144361183047295	0.211567863821983	-0.0295504163950682
-7.22164249420166	-8.22483348846436	-9.00176620483398	-0.144372910261154	0.211402639746666	-0.029310142621398
-7.2255425453186	-8.22744464874268	-9.00013256072998	-0.144341394305229	0.211427614092827	-0.0290919076651335
-7.21947765350342	-8.21915531158447	-9.00668048858643	-0.144307821989059	0.211265668272972	-0.0287945996969938
-7.22261953353882	-8.21545600891113	-8.99479579925537	-0.144242197275162	0.211207956075668	-0.0286311898380518
-7.22048854827881	-8.2125129699707	-8.99446868896484	-0.144286006689072	0.211060434579849	-0.0284841004759073
-7.22549533843994	-8.21016025543213	-8.98922729492188	-0.144296526908875	0.21101850271225	-0.0282515063881874
-7.22362613677979	-8.20577335357666	-9.0027027130127	-0.144240081310272	0.210942775011063	-0.027946513146162
-7.22561645507813	-8.20198726654053	-8.99307346343994	-0.144159391522408	0.21085450053215	-0.0278451759368181
-7.22294521331787	-8.19989013671875	-8.98960781097412	-0.144260495901108	0.210819154977798	-0.0276471730321646
-7.22537136077881	-8.20150566101074	-8.99287796020508	-0.144253209233284	0.210698202252388	-0.0273807942867279
-7.22494983673096	-8.19360637664795	-8.99569702148438	-0.144197061657906	0.210679784417152	-0.0272541102021933
-7.22822666168213	-8.19521999359131	-8.986741065979	-0.144166424870491	0.210587978363037	-0.0271323006600142
-7.22801828384399	-8.19396781921387	-8.99104118347168	-0.144194200634956	0.210475891828537	-0.0269606430083513
-7.23142623901367	-8.19390201568604	-8.99520015716553	-0.144181504845619	0.210483610630035	-0.0267234090715647
-7.23008584976196	-8.19069194793701	-8.9910831451416	-0.144221648573875	0.210428029298782	-0.0266412552446127
-7.23253059387207	-8.19213485717773	-8.98611450195313	-0.144199818372726	0.210425019264221	-0.0264635924249887
-7.23581981658936	-8.18880748748779	-8.99474811553955	-0.144229978322983	0.21042375266552	-0.0261939689517021
-7.24143266677856	-8.18721294403076	-9.00525283813477	-0.144165441393852	0.21040703356266	-0.0260329302400351
-7.24052667617798	-8.18613719940186	-8.99797344207764	-0.144247099757195	0.210348933935165	-0.0258806142956018
-7.24522018432617	-8.18744373321533	-9.0023307800293	-0.144278660416603	0.210409343242645	-0.0257023181766272
-7.25106573104858	-8.18493366241455	-9.00737953186035	-0.144265621900558	0.210272967815399	-0.0254624802619219
-7.2532172203064	-8.18469715118408	-9.01340484619141	-0.144250676035881	0.210335999727249	-0.0253399796783924
-7.25498914718628	-8.18124675750732	-9.00867557525635	-0.144242137670517	0.210239261388779	-0.0252735745161772
-7.25945472717285	-8.18370628356934	-9.01126670837402	-0.144340485334396	0.210209429264069	-0.0250983312726021
-7.26096057891846	-8.18003749847412	-9.01774978637695	-0.14429746568203	0.210260480642319	-0.0249211471527815
-7.26405096054077	-8.17791175842285	-9.02428817749023	-0.144310861825943	0.210205346345901	-0.0248514898121357
-7.26098918914795	-8.17367267608643	-9.01259231567383	-0.144363507628441	0.210093036293983	-0.0246641896665096
-7.26547908782959	-8.17349338531494	-9.01487445831299	-0.14436262845993	0.210137471556664	-0.0244909152388573
-7.2637300491333	-8.16843605041504	-9.02881717681885	-0.144386127591133	0.210158735513687	-0.0242773611098528
-7.26586866378784	-8.16838073730469	-9.02791500091553	-0.144307568669319	0.210088446736336	-0.0241985041648149
-7.266432762146	-8.16658592224121	-9.01112842559814	-0.144445791840553	0.210054308176041	-0.0240195970982313
-7.26833868026733	-8.16404247283936	-9.02679443359375	-0.1443962007761	0.210079967975616	-0.0238422602415085
-7.26817226409912	-8.16029834747314	-9.0318660736084	-0.144374310970306	0.210008054971695	-0.023711796849966
-7.26898288726807	-8.16238117218018	-9.02180194854736	-0.144382059574127	0.210068419575691	-0.0235867463052273
-7.26696538925171	-8.15850067138672	-9.01978302001953	-0.144418314099312	0.209992468357086	-0.0234500430524349
-7.27062511444092	-8.16030788421631	-9.03147029876709	-0.144398152828217	0.210059687495232	-0.0232768300920725
-7.26999711990356	-8.15297603607178	-9.03131771087646	-0.14435476064682	0.210058808326721	-0.0231850128620863
-7.26959943771362	-8.1546630859375	-9.02322387695313	-0.144397422671318	0.210081309080124	-0.0230967383831739
-7.26731157302856	-8.15454292297363	-9.0345401763916	-0.144380271434784	0.210014849901199	-0.0228582974523306
-7.26648283004761	-8.15302467346191	-9.0412712097168	-0.14433865249157	0.210128262639046	-0.0227233618497849
-7.26758337020874	-8.14846897125244	-9.03476715087891	-0.144367083907127	0.210064172744751	-0.0226147621870041
-7.26758146286011	-8.15167140960693	-9.03320026397705	-0.144377768039703	0.210119172930717	-0.022447882220149
-7.26494359970093	-8.14764785766602	-9.0441255569458	-0.144312411546707	0.210142716765404	-0.0221622288227081
-7.26427793502808	-8.14810657501221	-9.03784942626953	-0.144342586398125	0.210148736834526	-0.0221255477517843
-7.26568365097046	-8.14894485473633	-9.03685092926025	-0.144318133592606	0.210117846727371	-0.0220186933875084
-7.26446628570557	-8.15266227722168	-9.03706741333008	-0.144331157207489	0.210147172212601	-0.0217300765216351
-7.26433515548706	-8.1456995010376	-9.0471134185791	-0.144282773137093	0.210129380226135	-0.021586773917079
-7.26072978973389	-8.1455545425415	-9.04027080535889	-0.14419861137867	0.210225954651833	-0.0215054582804441
-7.2600269317627	-8.14697742462158	-9.04686260223389	-0.144244536757469	0.210154846310616	-0.0213352274149656
-7.26349925994873	-8.14632129669189	-9.0515775680542	-0.144189566373825	0.210183337330818	-0.0211682636290789
-7.25918102264404	-8.14453506469727	-9.05882930755615	-0.144234985113144	0.210181564092636	-0.0209359638392925
-7.25426959991455	-8.14251327514648	-9.04985523223877	-0.14407941699028	0.210114657878876	-0.020917184650898
-7.25508308410645	-8.1435375213623	-9.05206298828125	-0.144119575619698	0.210113927721977	-0.0206811502575874
-7.25467777252197	-8.14523696899414	-9.05406475067139	-0.144009575247765	0.210182681679726	-0.0205252189189196
-7.25155401229858	-8.14104652404785	-9.05212020874023	-0.143990129232407	0.210151001811028	-0.0203992854803801
-7.25059986114502	-8.13950538635254	-9.05124092102051	-0.143893033266068	0.210157230496407	-0.0202818289399147
-7.24914836883545	-8.14105224609375	-9.05782699584961	-0.143820896744728	0.210137531161308	-0.0200290083885193
-7.24767017364502	-8.13672256469727	-9.05728435516357	-0.143687054514885	0.210075378417969	-0.0199294276535511
-7.24786329269409	-8.13439083099365	-9.05154037475586	-0.143613010644913	0.21007539331913	-0.0198755674064159
-7.24387741088867	-8.13312339782715	-9.0521125793457	-0.143539443612099	0.210043236613274	-0.0197025369852781
-7.24711799621582	-8.12968921661377	-9.05916404724121	-0.143456429243088	0.210046976804733	-0.0194544326514006
-7.24047327041626	-8.12537384033203	-9.0574312210083	-0.143294706940651	0.20999613404274	-0.0193568672984838
-7.2383394241333	-8.1266975402832	-9.06113052368164	-0.143325939774513	0.209924072027206	-0.0192418210208416
-7.23894500732422	-8.12660121917725	-9.06205081939697	-0.143156602978706	0.210012122988701	-0.0190243367105722
-7.23970699310303	-8.12552165985107	-9.06715297698975	-0.143005833029747	0.209989100694656	-0.0188854206353426
-7.2342700958252	-8.12451362609863	-9.05393314361572	-0.142980843782425	0.20992486178875	-0.018819710239768
-7.23843860626221	-8.12271022796631	-9.06138134002686	-0.142946228384972	0.209925651550293	-0.0186147335916758
-7.23341941833496	-8.1219539642334	-9.06894874572754	-0.142797812819481	0.209995925426483	-0.0185192003846169
-7.23482131958008	-8.12350749969482	-9.06638526916504	-0.142634570598602	0.210011035203934	-0.0184497609734535
-7.2328839302063	-8.12354373931885	-9.06171417236328	-0.142668262124062	0.209997832775116	-0.018308911472559
-7.23406982421875	-8.12466621398926	-9.08181667327881	-0.14258736371994	0.210076093673706	-0.0181165244430304
-7.23288297653198	-8.1241283416748	-9.06782627105713	-0.142497107386589	0.210092082619667	-0.018140260130167
-7.23930358886719	-8.12849426269531	-9.07474803924561	-0.142492324113846	0.210082605481148	-0.0179868824779987
-7.23598527908325	-8.1258716583252	-9.08114624023438	-0.142325967550278	0.210125654935837	-0.017789700999856
-7.2347092628479	-8.12605476379395	-9.08727264404297	-0.142293840646744	0.210194021463394	-0.0177029725164175
-7.23629236221313	-8.12803173065186	-9.08502578735352	-0.14230027794838	0.210153311491013	-0.0176602993160486
-7.23421287536621	-8.12761497497559	-9.08997440338135	-0.142206698656082	0.210257798433304	-0.0174361728131771
-7.2339940071106	-8.1292552947998	-9.09232425689697	-0.14211218059063	0.210313871502876	-0.0173959955573082
-7.23508167266846	-8.13167572021484	-9.08867359161377	-0.142124772071838	0.210391685366631	-0.0172803457826376
-7.2408299446106	-8.13538074493408	-9.09875869750977	-0.142078071832657	0.210571452975273	-0.0170729551464319
-7.24029397964478	-8.13066959381104	-9.10571098327637	-0.142027854919434	0.210564613342285	-0.0170489531010389
-7.2411937713623	-8.13599395751953	-9.09790802001953	-0.14205639064312	0.210648626089096	-0.0169154461473227
-7.24165678024292	-8.13469505310059	-9.1159782409668	-0.141946911811829	0.210650578141212	-0.016735203564167
-7.24039554595947	-8.13454532623291	-9.12041759490967	-0.141923323273659	0.210842072963715	-0.0166871417313814
-7.24299669265747	-8.13800144195557	-9.11748218536377	-0.141953438520432	0.210885539650917	-0.0166696198284626
-7.24350023269653	-8.13785839080811	-9.12191009521484	-0.14188826084137	0.211087495088577	-0.0164345055818558
-7.24469947814941	-8.13793563842773	-9.12379169464111	-0.141816884279251	0.211015611886978	-0.0163552593439817
-7.2440357208252	-8.13731098175049	-9.12612915039063	-0.14171952009201	0.211127310991287	-0.016275979578495
-7.24645805358887	-8.14129161834717	-9.13343906402588	-0.141809985041618	0.211245328187943	-0.0161246526986361
-7.24412250518799	-8.13785457611084	-9.14369773864746	-0.141709685325623	0.211352348327637	-0.0159889403730631
-7.2448410987854	-8.1405029296875	-9.13574504852295	-0.141666933894157	0.211471319198608	-0.0159926451742649
-7.24172210693359	-8.13926601409912	-9.14147090911865	-0.141672804951668	0.211565986275673	-0.0157467592507601
-7.24138879776001	-8.13793849945068	-9.14532470703125	-0.141654968261719	0.211772710084915	-0.0157438926398754
-7.24015617370605	-8.14037609100342	-9.13752937316895	-0.141637995839119	0.211765795946121	-0.0156785193830729
-7.23880577087402	-8.13912677764893	-9.14647483825684	-0.141652330756187	0.211865127086639	-0.0154679547995329
-7.23726987838745	-8.14207744598389	-9.14615535736084	-0.14160293340683	0.212040394544601	-0.0153997438028455
-7.23274040222168	-8.14135551452637	-9.14482402801514	-0.141619771718979	0.212151780724525	-0.0153294699266553
-7.23525094985962	-8.14213562011719	-9.15668296813965	-0.14166858792305	0.212332561612129	-0.0151594877243042
-7.22993135452271	-8.14192008972168	-9.15240097045898	-0.141627669334412	0.212451741099358	-0.0150855667889118
-7.22901010513306	-8.14369201660156	-9.14268589019775	-0.141596123576164	0.21261303126812	-0.0150314690545201
-7.22469425201416	-8.1435022354126	-9.16227245330811	-0.141675099730492	0.21269953250885	-0.0148003632202744
-7.22432899475098	-8.14388656616211	-9.1555061340332	-0.141590476036072	0.212859690189362	-0.0148300360888243
-7.22323274612427	-8.14849853515625	-9.16458892822266	-0.141671016812325	0.213000491261482	-0.0146959498524666
-7.22003984451294	-8.14369869232178	-9.16897487640381	-0.141682535409927	0.213111102581024	-0.0145309213548899
-7.21919679641724	-8.14474964141846	-9.17031955718994	-0.141720131039619	0.213299691677094	-0.0144684258848429
-7.21741962432861	-8.14474105834961	-9.17081737518311	-0.141724109649658	0.213422060012817	-0.014354201965034
-7.21435308456421	-8.14663124084473	-9.17348384857178	-0.141702398657799	0.213529109954834	-0.0142551446333528
-7.21125030517578	-8.14368152618408	-9.16765689849854	-0.141725137829781	0.213690668344498	-0.0141781773418188
-7.21127843856812	-8.14662170410156	-9.1719217300415	-0.141743987798691	0.213771522045135	-0.0140629028901458
-7.20934724807739	-8.14473533630371	-9.17871952056885	-0.141806945204735	0.21385994553566	-0.0138607900589705
-7.2024188041687	-8.14495182037354	-9.17839050292969	-0.141763046383858	0.213937565684319	-0.0138483121991158
-7.20416069030762	-8.14510631561279	-9.17765140533447	-0.141857907176018	0.214096784591675	-0.0137099074199796
-7.20166158676147	-8.14903545379639	-9.18636131286621	-0.141816541552544	0.214298665523529	-0.0135189285501838
-7.20308828353882	-8.14406967163086	-9.19394493103027	-0.141765147447586	0.21441750228405	-0.0135215716436505
-7.19982290267944	-8.14133262634277	-9.19534587860107	-0.141775727272034	0.214488565921783	-0.01338866725564
-7.20398759841919	-8.14662647247314	-9.2009449005127	-0.141793698072433	0.214659795165062	-0.0132336253300309
-7.20175647735596	-8.14192390441895	-9.19851112365723	-0.141726911067963	0.214739784598351	-0.0132148349657655
-7.20310306549072	-8.14290428161621	-9.20657920837402	-0.141752764582634	0.214871093630791	-0.0130604663863778
-7.20146131515503	-8.14332103729248	-9.22007846832275	-0.141770854592323	0.214998960494995	-0.0129254143685102
-7.19944906234741	-8.14065647125244	-9.2185115814209	-0.141679182648659	0.215144976973534	-0.0129395220428705
-7.201819896698	-8.14477157592773	-9.2188892364502	-0.141621589660645	0.215315759181976	-0.0127973333001137
-7.20513534545898	-8.14387798309326	-9.23598003387451	-0.141599953174591	0.215499386191368	-0.0126431258395314
-7.20880889892578	-8.14477157592773	-9.23714351654053	-0.14161616563797	0.215625450015068	-0.0126309813931584
-7.2052960395813	-8.14739990234375	-9.24358367919922	-0.141617253422737	0.215804204344749	-0.0125018134713173
-7.21309328079224	-8.15072250366211	-9.25603294372559	-0.141647860407829	0.216055527329445	-0.0123827522620559
-7.21057081222534	-8.14822292327881	-9.25773811340332	-0.141599342226982	0.216204941272736	-0.0123039670288563
-7.21212291717529	-8.15045070648193	-9.26306247711182	-0.141614392399788	0.216384872794151	-0.012197426520288
-7.21401309967041	-8.15369129180908	-9.27957630157471	-0.141673788428307	0.216571167111397	-0.0120221162214875
-7.21709775924683	-8.15237331390381	-9.28421401977539	-0.141620919108391	0.216816365718842	-0.0119818998500705
-7.21955633163452	-8.15336322784424	-9.29006004333496	-0.141726210713387	0.217015027999878	-0.0118372002616525
-7.22130727767944	-8.15614986419678	-9.30885887145996	-0.14167982339859	0.21721114218235	-0.0117009980604053
-7.22348976135254	-8.15650081634521	-9.30992698669434	-0.141803324222565	0.217332020401955	-0.0116604370996356
-7.22532558441162	-8.15597152709961	-9.31330680847168	-0.141742527484894	0.217627972364426	-0.0114680891856551
-7.22703456878662	-8.15361022949219	-9.33103942871094	-0.141753107309341	0.21780888736248	-0.0112964045256376
-7.22947263717651	-8.155686378479	-9.33161163330078	-0.141810074448586	0.218032896518707	-0.0111989695578814
-7.23014211654663	-8.15772438049316	-9.34514808654785	-0.141832992434502	0.218246668577194	-0.010986790060997
-7.22918128967285	-8.15219306945801	-9.3476734161377	-0.141856029629707	0.218447163701057	-0.0109097845852375
-7.22924947738647	-8.156569480896	-9.3496265411377	-0.141933038830757	0.218766957521439	-0.0107510052621365
-7.23774480819702	-8.15667533874512	-9.36552619934082	-0.14208522439003	0.219013690948486	-0.0105278585106134
-7.23487043380737	-8.15469264984131	-9.37639427185059	-0.142048731446266	0.21918112039566	-0.0104350158944726
-7.23957920074463	-8.15472221374512	-9.37899017333984	-0.142114087939262	0.219397589564323	-0.0102446218952537
-7.23837375640869	-8.14875030517578	-9.3962984085083	-0.142185539007187	0.219599023461342	-0.0100382640957832
-7.24353933334351	-8.15020179748535	-9.39573764801025	-0.142225980758667	0.219894453883171	-0.00990967638790607
-7.24300527572632	-8.14986324310303	-9.39999580383301	-0.142366945743561	0.220033600926399	-0.0096565131098032
-7.24424076080322	-8.14820766448975	-9.41849613189697	-0.142351344227791	0.220309674739838	-0.00941570848226547
-7.24550914764404	-8.14370727539063	-9.41393280029297	-0.142539709806442	0.220421671867371	-0.0092861782759428
-7.24668884277344	-8.13629341125488	-9.43428897857666	-0.142595335841179	0.220649316906929	-0.00894798617810011
-7.25108051300049	-8.13739776611328	-9.43421936035156	-0.142593652009964	0.220826238393784	-0.00881277769804001
-7.24854040145874	-8.12906837463379	-9.4304838180542	-0.14272540807724	0.220963150262833	-0.00852776598185301
-7.2521653175354	-8.12760639190674	-9.44838237762451	-0.142785206437111	0.221191570162773	-0.00822330731898546
-7.24992322921753	-8.12057971954346	-9.44373893737793	-0.142893329262733	0.221205666661263	-0.0080542229115963
-7.24940299987793	-8.11657524108887	-9.45066547393799	-0.143090084195137	0.221377938985825	-0.00770386448130012
-7.25239562988281	-8.10880279541016	-9.46269607543945	-0.143015056848526	0.221523523330688	-0.00746688712388277
-7.2464337348938	-8.09917831420898	-9.45675754547119	-0.143199548125267	0.221607550978661	-0.00727555435150862
-7.24867486953735	-8.09890079498291	-9.46304988861084	-0.143286868929863	0.221719279885292	-0.00693024834617972
-7.24651002883911	-8.09191799163818	-9.46442699432373	-0.143377527594566	0.221809715032578	-0.00678728194907308
-7.24650430679321	-8.08647537231445	-9.47271347045898	-0.143483608961105	0.221967339515686	-0.00642036646604538
-7.24884986877441	-8.08322620391846	-9.47713851928711	-0.14355842769146	0.222026363015175	-0.00623367913067341
-7.24776744842529	-8.07470989227295	-9.46683502197266	-0.143685355782509	0.222088545560837	-0.0060010077431798
-7.24853897094727	-8.07292556762695	-9.48264026641846	-0.143829852342606	0.222235918045044	-0.00574290752410889
-7.24611282348633	-8.06394195556641	-9.48410320281982	-0.143877997994423	0.222177952528	-0.00558640342205763
-7.24945211410522	-8.06198310852051	-9.48618412017822	-0.143949717283249	0.222277671098709	-0.00527086295187473
-7.24945402145386	-8.0584020614624	-9.49824333190918	-0.144074976444244	0.222310110926628	-0.00503286672756076
-7.24716281890869	-8.04962730407715	-9.48833084106445	-0.144106522202492	0.222328990697861	-0.00485142366960645
-7.25075721740723	-8.04733848571777	-9.49541187286377	-0.14436548948288	0.222434908151627	-0.0045571937225759
-7.24779939651489	-8.04099941253662	-9.50672435760498	-0.1443030834198	0.222401350736618	-0.00436708657070994
-7.25125122070313	-8.03805828094482	-9.49741458892822	-0.144500330090523	0.222429409623146	-0.00407327432185411
-7.25214529037476	-8.03389167785645	-9.5098819732666	-0.144560590386391	0.222462847828865	-0.00377699895761907
-7.25348377227783	-8.02682018280029	-9.50801658630371	-0.144682183861732	0.222464114427567	-0.00365224364213645
-7.25546741485596	-8.02577686309814	-9.51415538787842	-0.14481446146965	0.222550228238106	-0.00336794229224324
-7.25622463226318	-8.02105331420898	-9.51594066619873	-0.14481720328331	0.222495406866074	-0.00319406692869961
-7.26048278808594	-8.01909732818604	-9.51964473724365	-0.144982233643532	0.222500398755074	-0.00286780344322324
-7.26038122177124	-8.01362609863281	-9.52738380432129	-0.144926309585571	0.222517311573029	-0.00261269113980234
-7.26029586791992	-8.0056037902832	-9.5258731842041	-0.14509791135788	0.222519665956497	-0.00243632588535547
-7.2664475440979	-8.0066614151001	-9.53878116607666	-0.145227462053299	0.222605153918266	-0.002164640231058
-7.26823806762695	-7.99834585189819	-9.54320049285889	-0.145222380757332	0.22255627810955	-0.00199726107530296
-7.27222585678101	-7.9980001449585	-9.54195022583008	-0.145378232002258	0.222583666443825	-0.00166274968069047
-7.27458000183105	-7.99300765991211	-9.55221939086914	-0.145399436354637	0.222496002912521	-0.00144984771031886
-7.27480506896973	-7.98762178421021	-9.55563259124756	-0.145497098565102	0.222541704773903	-0.00127062585670501
-7.27920341491699	-7.98984622955322	-9.55748748779297	-0.14564311504364	0.222565591335297	-0.00105648254975677
-7.27728652954102	-7.983802318573	-9.56487274169922	-0.145596414804459	0.222471117973328	-0.000823447830043733
-7.28172636032104	-7.98189449310303	-9.55731201171875	-0.145722672343254	0.222504556179047	-0.000537530751898885
-7.28322553634644	-7.97863054275513	-9.57367420196533	-0.145832911133766	0.222432017326355	-0.000313156459014863
-7.28142166137695	-7.9736442565918	-9.56862926483154	-0.145866483449936	0.2224290817976	-0.000146204401971772
-7.28435182571411	-7.97201728820801	-9.56993293762207	-0.145946025848389	0.222438618540764	0.000113771064206958
-7.28271198272705	-7.96936893463135	-9.57212924957275	-0.145969718694687	0.222309738397598	0.000297882128506899
-7.28186941146851	-7.9632830619812	-9.56694507598877	-0.146041914820671	0.222299218177795	0.000553734134882689
-7.28549003601074	-7.95884275436401	-9.5797176361084	-0.146037951111794	0.222234591841698	0.000810017227195203
-7.27839612960815	-7.95260810852051	-9.56807231903076	-0.146149218082428	0.222184076905251	0.000979076139628887
-7.28035497665405	-7.9506311416626	-9.57095813751221	-0.146129995584488	0.222241416573524	0.00124855618923903
-7.27667617797852	-7.94785022735596	-9.56762981414795	-0.146163612604141	0.222151026129723	0.00141316256485879
-7.27500867843628	-7.94191646575928	-9.57545852661133	-0.146180838346481	0.222077175974846	0.00175519741605967
-7.27417182922363	-7.93865823745728	-9.57176876068115	-0.146144390106201	0.222077056765556	0.0018767494475469
-7.26922273635864	-7.93349504470825	-9.56195735931396	-0.146207913756371	0.221991807222366	0.00211881217546761
-7.27065134048462	-7.92918968200684	-9.57053279876709	-0.146194890141487	0.22205251455307	0.00232130219228566
-7.26360988616943	-7.92743062973022	-9.56207180023193	-0.1462811678648	0.221917688846588	0.00247721001505852
-7.26007080078125	-7.91874933242798	-9.56028652191162	-0.146242365241051	0.221847385168076	0.00273319170810282
-7.26041746139526	-7.91973638534546	-9.55219268798828	-0.146222159266472	0.221816077828407	0.00287613109685481
-7.25423765182495	-7.9147515296936	-9.54775428771973	-0.146281287074089	0.221758559346199	0.00310974777676165
-7.25495767593384	-7.9140419960022	-9.55459880828857	-0.14620478451252	0.221697151660919	0.00334543478675187
-7.25124835968018	-7.91090440750122	-9.54320526123047	-0.146225109696388	0.221660852432251	0.00346557330340147
-7.24997901916504	-7.90878391265869	-9.55054950714111	-0.146270215511322	0.221696749329567	0.00375955039635301
-7.24604272842407	-7.90642833709717	-9.53969860076904	-0.146230816841125	0.221606194972992	0.00382686615921557
-7.24180698394775	-7.9040060043335	-9.53204441070557	-0.146285027265549	0.2215376496315	0.00401213113218546
-7.24063062667847	-7.903489112854	-9.53718852996826	-0.146214455366135	0.221588805317879	0.004238102119416
-7.23696517944336	-7.90294599533081	-9.52852916717529	-0.146294519305229	0.221510142087936	0.00432250089943409
-7.23283576965332	-7.89846801757813	-9.53374099731445	-0.14621476829052	0.221461847424507	0.00460160477086902
-7.23244762420654	-7.89987421035767	-9.52083969116211	-0.146188735961914	0.221433192491531	0.00465965131297708
-7.23189735412598	-7.89670133590698	-9.51925468444824	-0.146239921450615	0.221409842371941	0.00491878064349294
-7.22593307495117	-7.89728450775146	-9.52017593383789	-0.146150290966034	0.221341595053673	0.00499607156962156
-7.22758054733276	-7.8971905708313	-9.52008628845215	-0.146190792322159	0.221390128135681	0.00518707372248173
-7.22448492050171	-7.89616394042969	-9.52289485931396	-0.146088048815727	0.221354216337204	0.00528885563835502
-7.22108268737793	-7.89628601074219	-9.5221529006958	-0.146059200167656	0.221388354897499	0.00541956350207329
-7.22702503204346	-7.89708995819092	-9.52760791778564	-0.146022796630859	0.221393764019012	0.00562400836497545
-7.22094297409058	-7.89455366134644	-9.52164745330811	-0.146007627248764	0.221320152282715	0.00572374043986201
-7.22576427459717	-7.89622592926025	-9.52920627593994	-0.145954683423042	0.221307262778282	0.00597051531076431
-7.22354650497437	-7.89235734939575	-9.53060626983643	-0.145934030413628	0.221242308616638	0.00597888510674238
-7.22334432601929	-7.89430332183838	-9.53355407714844	-0.145854711532593	0.221248283982277	0.00621571764349937
-7.22437953948975	-7.88942623138428	-9.54228782653809	-0.14581423997879	0.221221104264259	0.00633510202169418
-7.2207670211792	-7.88708066940308	-9.53262519836426	-0.145804807543755	0.221123710274696	0.00645660562440753
-7.22182941436768	-7.88699197769165	-9.54849052429199	-0.145652264356613	0.221094027161598	0.00669889850541949
-7.22024774551392	-7.8889012336731	-9.5388240814209	-0.14564460515976	0.22103263437748	0.00673523405566812
-7.21969318389893	-7.88550901412964	-9.54538345336914	-0.145492911338806	0.220944657921791	0.00696391891688108
-7.21780204772949	-7.880784034729	-9.5461483001709	-0.145335793495178	0.220895290374756	0.00706845661625266
-7.21509838104248	-7.88260078430176	-9.54230213165283	-0.14543741941452	0.220845744013786	0.00717626884579659
-7.21490859985352	-7.88192319869995	-9.5468225479126	-0.145237162709236	0.220779299736023	0.00731283752247691
-7.21275854110718	-7.88025951385498	-9.54218769073486	-0.145245894789696	0.220717757940292	0.00747708464041352
-7.21108627319336	-7.8777494430542	-9.5504093170166	-0.145103737711906	0.220661222934723	0.00756368646398187
-7.20734310150146	-7.87809133529663	-9.54511547088623	-0.144987940788269	0.220649942755699	0.00763739319518209
-7.20848894119263	-7.87960052490234	-9.54560852050781	-0.14488098025322	0.220557317137718	0.00780932325869799
-7.20396661758423	-7.87701749801636	-9.5334997177124	-0.144782677292824	0.220488384366035	0.00790397822856903
-7.20068836212158	-7.87647199630737	-9.54450988769531	-0.144706100225449	0.220433130860329	0.00809918623417616
-7.19736242294312	-7.87337875366211	-9.53711891174316	-0.144541427493095	0.220382779836655	0.00805220007896423
-7.19579458236694	-7.8749213218689	-9.53650760650635	-0.144494503736496	0.220378875732422	0.00822699721902609
-7.19236612319946	-7.87351179122925	-9.53689384460449	-0.144243493676186	0.220337003469467	0.00832451693713665
-7.18784713745117	-7.87282848358154	-9.52983570098877	-0.144192174077034	0.220290392637253	0.00842539500445127
-7.18694639205933	-7.8729190826416	-9.53610801696777	-0.144000753760338	0.220346108078957	0.00850296020507813
-7.18511581420898	-7.8721489906311	-9.5267505645752	-0.143966883420944	0.220327660441399	0.00851497985422611
-7.18412923812866	-7.86965847015381	-9.53258419036865	-0.143769100308418	0.220246687531471	0.00866216141730547
-7.17839956283569	-7.87049770355225	-9.53185844421387	-0.14366914331913	0.220202818512917	0.00868512969464064
-7.18051433563232	-7.87255477905273	-9.52795791625977	-0.143602594733238	0.220287457108498	0.00887572299689054
-7.17495536804199	-7.8718466758728	-9.52353763580322	-0.143415004014969	0.220220655202866	0.00885701924562454
-7.17739725112915	-7.87586498260498	-9.52541923522949	-0.14337483048439	0.220343470573425	0.00898831337690353
-7.17271280288696	-7.87410640716553	-9.52627372741699	-0.143284142017365	0.22034640610218	0.00912997405976057
-7.17126417160034	-7.87766981124878	-9.52243423461914	-0.14318573474884	0.220403179526329	0.00914432480931282
-7.1754732131958	-7.88093042373657	-9.53177070617676	-0.143118262290955	0.220454826951027	0.00932417530566454
-7.16956567764282	-7.87985992431641	-9.5225076675415	-0.143054395914078	0.220464244484901	0.00932486820966005
-7.17177391052246	-7.88650798797607	-9.53420257568359	-0.142985329031944	0.220536723732948	0.00947230774909258
-7.16834926605225	-7.8850622177124	-9.53138160705566	-0.142969816923141	0.220603495836258	0.00956396758556366
-7.16945552825928	-7.88861751556396	-9.53507518768311	-0.142940670251846	0.220766544342041	0.0096236877143383
-7.16773557662964	-7.89345788955688	-9.54264545440674	-0.142900124192238	0.220767438411713	0.00970659963786602
-7.16660022735596	-7.89381217956543	-9.53734397888184	-0.142923727631569	0.220831140875816	0.00982268247753382
-7.16367101669312	-7.89501571655273	-9.55082511901855	-0.142861664295197	0.220923513174057	0.00986547116190195
-7.16453170776367	-7.90108203887939	-9.53925323486328	-0.142858520150185	0.22105747461319	0.00993987359106541
-7.16243982315063	-7.90186405181885	-9.55065822601318	-0.142869278788567	0.221110701560974	0.0100531186908484
-7.15750551223755	-7.90284204483032	-9.54883480072021	-0.142804712057114	0.221226528286934	0.0100398231297731
-7.16147327423096	-7.90479564666748	-9.55967235565186	-0.142791762948036	0.221333593130112	0.0101922228932381
-7.15386915206909	-7.90479755401611	-9.55674743652344	-0.142814040184021	0.22138799726963	0.0101965228095651
-7.15699768066406	-7.90539216995239	-9.55215644836426	-0.142715156078339	0.221451625227928	0.0102895880118012
-7.15344762802124	-7.90456390380859	-9.56450653076172	-0.14269046485424	0.221514761447906	0.0103950472548604
-7.15134859085083	-7.90614986419678	-9.56480598449707	-0.142594039440155	0.221592128276825	0.0103835985064507
-7.15101146697998	-7.90574312210083	-9.57508182525635	-0.142600923776627	0.22172737121582	0.0105346003547311
-7.14762544631958	-7.90572023391724	-9.56067562103271	-0.142496094107628	0.221744522452354	0.0105280550196767
-7.14188814163208	-7.90616846084595	-9.57362365722656	-0.142435878515244	0.221764042973518	0.0107050724327564
-7.14351081848145	-7.90495443344116	-9.56418323516846	-0.142407685518265	0.221833676099777	0.0107339983806014
-7.1400146484375	-7.90280771255493	-9.57289505004883	-0.142390877008438	0.221885398030281	0.0108552044257522
-7.1382999420166	-7.9034252166748	-9.5686731338501	-0.142319679260254	0.221986576914787	0.0108547387644649
-7.13911104202271	-7.90619277954102	-9.57804679870605	-0.142296716570854	0.222014486789703	0.0110218543559313
-7.13534355163574	-7.90574216842651	-9.56838989257813	-0.14220267534256	0.22210581600666	0.010972773656249
-7.12777853012085	-7.90548944473267	-9.57296276092529	-0.142259180545807	0.222174465656281	0.0111162029206753
-7.12710475921631	-7.90724325180054	-9.56523513793945	-0.142186418175697	0.222163990139961	0.0111721269786358
-7.12288570404053	-7.90635585784912	-9.57239055633545	-0.142207592725754	0.222250744700432	0.0112991565838456
-7.11743831634521	-7.90224838256836	-9.56918811798096	-0.142111659049988	0.222271218895912	0.0113036502152681
-7.11515331268311	-7.90633773803711	-9.56128215789795	-0.142214328050613	0.22230289876461	0.011359304189682
-7.11153125762939	-7.90305662155151	-9.57422733306885	-0.142093986272812	0.222343683242798	0.0114359585568309
-7.10653781890869	-7.90157699584961	-9.56603908538818	-0.14215874671936	0.22243070602417	0.0114998510107398
-7.10134935379028	-7.90123701095581	-9.56284523010254	-0.142104148864746	0.222463503479958	0.0115826651453972
-7.10196685791016	-7.90314769744873	-9.56398391723633	-0.142120450735092	0.22253106534481	0.0116442814469337
-7.0979175567627	-7.90119981765747	-9.56855392456055	-0.142060160636902	0.222616881132126	0.0116838561370969
-7.09524869918823	-7.89949798583984	-9.56157302856445	-0.142086520791054	0.222679778933525	0.0116469198837876
-7.08758783340454	-7.89478921890259	-9.56841659545898	-0.141980588436127	0.222701862454414	0.0118682039901614
-7.08701086044312	-7.89878511428833	-9.55695629119873	-0.141997441649437	0.222806453704834	0.0118882833048701
-7.08288049697876	-7.89371490478516	-9.57085990905762	-0.141992315649986	0.222849979996681	0.0120059289038181
-7.07984781265259	-7.88989543914795	-9.56339454650879	-0.141985684633255	0.222962141036987	0.0120623866096139
-7.07796478271484	-7.89305353164673	-9.56021976470947	-0.141970336437225	0.223065584897995	0.0121757816523314
-7.07332706451416	-7.89085912704468	-9.56664562225342	-0.142005056142807	0.222984045743942	0.0122412564232945
-7.06617784500122	-7.89009618759155	-9.57291603088379	-0.142065331339836	0.22314578294754	0.012385499663651
-7.06653022766113	-7.89047479629517	-9.56009197235107	-0.142034947872162	0.223266243934631	0.0123687451705337
-7.0645809173584	-7.88946151733398	-9.56413841247559	-0.14211443066597	0.223256751894951	0.0125362006947398
-7.0562744140625	-7.88373851776123	-9.57205009460449	-0.14209058880806	0.223350360989571	0.0125438943505287
-7.05814552307129	-7.88648509979248	-9.56618881225586	-0.142120361328125	0.22350811958313	0.0126792723312974
-7.05494356155396	-7.8839545249939	-9.56457614898682	-0.142135635018349	0.22350911796093	0.0126611553132534
-7.05216598510742	-7.88199758529663	-9.56880569458008	-0.1422139108181	0.223598197102547	0.0128628388047218
-7.05042219161987	-7.88149642944336	-9.57247352600098	-0.1421729773283	0.223704099655151	0.0128771979361773
-7.04637050628662	-7.87958669662476	-9.56336402893066	-0.142222657799721	0.223824918270111	0.0129952216520905
-7.04498672485352	-7.87716484069824	-9.570143699646	-0.142252266407013	0.223847433924675	0.0130758052691817
-7.04392671585083	-7.87543535232544	-9.57239437103271	-0.142255529761314	0.223944276571274	0.0131768770515919
-7.0434308052063	-7.872314453125	-9.56881427764893	-0.142275735735893	0.223976582288742	0.0131614310666919
-7.04035949707031	-7.87042474746704	-9.57114410400391	-0.14226108789444	0.224092319607735	0.0132343741133809
-7.04306173324585	-7.86917734146118	-9.58595752716064	-0.142317026853561	0.224182441830635	0.0133002484217286
-7.03952407836914	-7.86756038665771	-9.57230281829834	-0.142335310578346	0.224294498562813	0.01330475974828
-7.04192876815796	-7.86547565460205	-9.5900821685791	-0.142255455255508	0.224335476756096	0.0133378421887755
-7.04007196426392	-7.86604070663452	-9.58224010467529	-0.142391055822372	0.224406704306602	0.0133595410734415
-7.04289674758911	-7.86154365539551	-9.59295558929443	-0.142322272062302	0.224450647830963	0.0134166041389108
-7.04094934463501	-7.85952091217041	-9.5861930847168	-0.142383307218552	0.224511176347733	0.0133498245850205
-7.04422569274902	-7.86019897460938	-9.58983516693115	-0.142379000782967	0.224573612213135	0.013464005663991
-7.03671550750732	-7.85653162002563	-9.58158683776855	-0.142416968941689	0.224532157182693	0.0135010899975896
-7.03890895843506	-7.8526291847229	-9.59426021575928	-0.142343208193779	0.224639743566513	0.0135271474719048
-7.03252172470093	-7.85227060317993	-9.58545875549316	-0.142435535788536	0.224630236625671	0.0135649796575308
-7.03345489501953	-7.84909582138062	-9.58984375	-0.14245380461216	0.224659115076065	0.0136686433106661
-7.02788686752319	-7.84709072113037	-9.58962917327881	-0.142405837774277	0.224623650312424	0.0136265438050032
-7.02897119522095	-7.84629821777344	-9.58884048461914	-0.142419278621674	0.224704951047897	0.0137221785262227
-7.02078580856323	-7.84459590911865	-9.57864475250244	-0.142504915595055	0.224639192223549	0.0137269180268049
-7.02252054214478	-7.84565544128418	-9.59474849700928	-0.142478778958321	0.224685594439507	0.0138300079852343
-7.02112483978271	-7.84622144699097	-9.58244514465332	-0.142562180757523	0.224731892347336	0.0138585930690169
-7.01959848403931	-7.8415093421936	-9.58213329315186	-0.142624691128731	0.224718526005745	0.0139795243740082
-7.01597356796265	-7.84093379974365	-9.58146667480469	-0.142680585384369	0.224673733115196	0.0140159726142883
-7.01690244674683	-7.84231615066528	-9.59020519256592	-0.142730012536049	0.22475577890873	0.0141390515491366
-7.00977087020874	-7.83795499801636	-9.5796422958374	-0.142822593450546	0.224735885858536	0.0141095537692308
-7.01190662384033	-7.83824682235718	-9.58822154998779	-0.142843768000603	0.224752604961395	0.0142184235155582
-7.00980472564697	-7.83369445800781	-9.5882396697998	-0.142834469676018	0.224736824631691	0.0143003202974796
-7.00888586044312	-7.8310375213623	-9.58966445922852	-0.142890378832817	0.224774345755577	0.0143617875874043
-7.00446081161499	-7.82827472686768	-9.58335113525391	-0.142917320132256	0.224785894155502	0.0143456356599927
-7.00037336349487	-7.82940340042114	-9.58922672271729	-0.142954245209694	0.224685460329056	0.0144553054124117
-6.99657583236694	-7.82416152954102	-9.59272575378418	-0.142951756715775	0.224731162190437	0.014506159350276
-6.99677848815918	-7.82626581192017	-9.57707023620605	-0.14292111992836	0.224790036678314	0.0145163927227259
-6.99467086791992	-7.82013082504272	-9.58836078643799	-0.142963066697121	0.224700480699539	0.0146489273756742
-6.99293804168701	-7.81948471069336	-9.58344841003418	-0.142976030707359	0.224751695990562	0.0146538922563195
-6.98673820495605	-7.81514167785645	-9.58247852325439	-0.142939701676369	0.224777594208717	0.014725498855114
-6.98454236984253	-7.815749168396	-9.57066249847412	-0.14297990500927	0.224689692258835	0.0147659434005618
-6.97916746139526	-7.81091737747192	-9.5753698348999	-0.142970129847527	0.224670201539993	0.0149013493210077
-6.97664260864258	-7.81266498565674	-9.56871032714844	-0.142959743738174	0.224709451198578	0.0149281416088343
-6.97213649749756	-7.80885171890259	-9.57093238830566	-0.143077552318573	0.224732682108879	0.0150520643219352
-6.96866416931152	-7.80957508087158	-9.56070899963379	-0.143019184470177	0.224747836589813	0.0150812556967139
-6.96557855606079	-7.81150913238525	-9.55575180053711	-0.143158987164497	0.224794372916222	0.0151840886101127
-6.96263313293457	-7.80932664871216	-9.55716705322266	-0.143121317028999	0.224823370575905	0.0151652414351702
-6.95732593536377	-7.81369590759277	-9.55802631378174	-0.143189609050751	0.224834725260735	0.0152812153100967
-6.95647859573364	-7.81190061569214	-9.54883289337158	-0.143225714564323	0.224790751934052	0.0152916638180614
-6.95498991012573	-7.81392431259155	-9.55411815643311	-0.143340423703194	0.224825739860535	0.0154179036617279
-6.95214509963989	-7.81100749969482	-9.54747295379639	-0.143293499946594	0.224909648299217	0.0153508968651295
-6.95525550842285	-7.81246709823608	-9.54516887664795	-0.143345728516579	0.224931001663208	0.0153870601207018
-6.95238208770752	-7.81345701217651	-9.54986953735352	-0.143299743533134	0.224881425499916	0.015448622405529
-6.9502477645874	-7.81232500076294	-9.55723476409912	-0.143343269824982	0.22497321665287	0.0155425881966949
-6.95296764373779	-7.81338310241699	-9.55142116546631	-0.143330380320549	0.225060924887657	0.0155238062143326
-6.95349359512329	-7.81059741973877	-9.5614128112793	-0.143359214067459	0.224964007735252	0.0156037360429764
-6.95223569869995	-7.80843019485474	-9.56428146362305	-0.143250420689583	0.225010588765144	0.0156450569629669
-6.95524072647095	-7.81076860427856	-9.56643199920654	-0.143283322453499	0.225093990564346	0.0157049801200628
-6.95189237594604	-7.80778360366821	-9.56936931610107	-0.14328034222126	0.225015372037888	0.015673415735364
-6.9510760307312	-7.80843925476074	-9.56508445739746	-0.143280684947968	0.225077703595161	0.0158404093235731
-6.95100402832031	-7.80560064315796	-9.5681848526001	-0.143212959170341	0.225036010146141	0.0158505365252495
-6.94604587554932	-7.80301570892334	-9.55797290802002	-0.143247187137604	0.225065991282463	0.015867292881012
-6.94488620758057	-7.80676555633545	-9.56500625610352	-0.143204182386398	0.225094825029373	0.0158731658011675
-6.94596242904663	-7.80902576446533	-9.56647300720215	-0.143291801214218	0.225116893649101	0.015962041914463
-6.94069671630859	-7.80606365203857	-9.56575775146484	-0.143143847584724	0.225043550133705	0.0158913359045982
-6.93893241882324	-7.80644273757935	-9.56261825561523	-0.143213391304016	0.225050374865532	0.0159713625907898
-6.93806982040405	-7.80640745162964	-9.57201099395752	-0.143167451024055	0.225068181753159	0.0160273797810078
-6.92903661727905	-7.80615472793579	-9.55601024627686	-0.143280506134033	0.225081205368042	0.0160152465105057
-6.92842674255371	-7.80611276626587	-9.560302734375	-0.143216162919998	0.225078597664833	0.0160555131733418
-6.92917537689209	-7.80822801589966	-9.55862617492676	-0.143272489309311	0.225055754184723	0.0161255896091461
-6.92236185073853	-7.80289554595947	-9.55139923095703	-0.143259078264236	0.225040003657341	0.0160771273076534
-6.91883277893066	-7.80497360229492	-9.54665184020996	-0.143165335059166	0.225114315748215	0.0161740519106388
-6.91515636444092	-7.80604076385498	-9.54816436767578	-0.143154263496399	0.225096836686134	0.0161981340497732
-6.91399526596069	-7.8050479888916	-9.54424381256104	-0.143216505646706	0.225123658776283	0.0162336137145758
-6.90650653839111	-7.80574417114258	-9.53391265869141	-0.143230855464935	0.225170016288757	0.0161685608327389
-6.90653896331787	-7.80795526504517	-9.52954483032227	-0.143203109502792	0.225189223885536	0.016224468126893
-6.90463304519653	-7.80257987976074	-9.53744602203369	-0.143178358674049	0.22524531185627	0.0161706805229187
-6.89947128295898	-7.8039493560791	-9.52543354034424	-0.143155187368393	0.22533917427063	0.0162362661212683
-6.90013980865479	-7.80354738235474	-9.52865886688232	-0.143156632781029	0.225441828370094	0.0162049978971481
-6.90523624420166	-7.80080556869507	-9.53752994537354	-0.143136084079742	0.22550892829895	0.0162825677543879
-6.90238046646118	-7.79900455474854	-9.53462028503418	-0.143173724412918	0.225522473454475	0.0162435881793499
-6.90695095062256	-7.7951774597168	-9.54453277587891	-0.143217697739601	0.225600510835648	0.0163190886378288
-6.90890264511108	-7.79296827316284	-9.54264736175537	-0.143147855997086	0.225740537047386	0.0163240302354097
-6.90953731536865	-7.79624032974243	-9.55238342285156	-0.143280223011971	0.225725367665291	0.0164379253983498
-6.90948534011841	-7.7943434715271	-9.55116558074951	-0.143289491534233	0.225849837064743	0.0163883380591869
-6.9155707359314	-7.79748773574829	-9.56280040740967	-0.143373176455498	0.225869804620743	0.0164932161569595
-6.91142225265503	-7.7959041595459	-9.5624475479126	-0.143455728888512	0.225929096341133	0.0164357479661703
-6.91425085067749	-7.79836320877075	-9.56632232666016	-0.143464848399162	0.22600756585598	0.0165033601224422
-6.91590118408203	-7.80020618438721	-9.56803131103516	-0.143468245863914	0.226002380251884	0.0164601746946573
-6.91818761825562	-7.79745006561279	-9.57463264465332	-0.143600717186928	0.226012721657753	0.0165777895599604
-6.9168701171875	-7.79828262329102	-9.56242656707764	-0.143664881587029	0.226083874702454	0.0165345501154661
-6.91808891296387	-7.80139303207397	-9.57279491424561	-0.143829926848412	0.226088240742683	0.0166257862001657
-6.91600751876831	-7.79847288131714	-9.58123779296875	-0.143784523010254	0.226128086447716	0.0166378300637007
-6.91609954833984	-7.80075597763062	-9.57032680511475	-0.143903240561485	0.226099044084549	0.0166966449469328
-6.91691589355469	-7.79787015914917	-9.57689762115479	-0.143926680088043	0.226156264543533	0.0167538002133369
-6.91460943222046	-7.79995679855347	-9.5729284286499	-0.14397194981575	0.226108491420746	0.0168200805783272
-6.91442203521729	-7.79505491256714	-9.58290004730225	-0.144045978784561	0.226207047700882	0.0168920904397964
-6.91249847412109	-7.79283761978149	-9.57224464416504	-0.144148468971252	0.22624796628952	0.0168355777859688
-6.90712451934814	-7.79154586791992	-9.57322120666504	-0.144158691167831	0.226305112242699	0.0169708654284477
-6.90716981887817	-7.78992700576782	-9.57385635375977	-0.144323334097862	0.226340815424919	0.0170512236654758
-6.89907646179199	-7.78771686553955	-9.56996822357178	-0.144297033548355	0.226363211870193	0.0170444436371326
-6.89617824554443	-7.78199481964111	-9.56613254547119	-0.144394129514694	0.226256340742111	0.0170953571796417
-6.89089727401733	-7.78318738937378	-9.57138538360596	-0.144388452172279	0.226434722542763	0.017189983278513
-6.88978433609009	-7.78034639358521	-9.55804920196533	-0.144544199109077	0.226404398679733	0.0171970389783382
-6.88126564025879	-7.77596235275269	-9.5596399307251	-0.144563406705856	0.226408064365387	0.0172650348395109
-6.87880563735962	-7.77978134155273	-9.5476131439209	-0.144728869199753	0.226452529430389	0.0173262432217598
-6.87710046768188	-7.77669525146484	-9.55718994140625	-0.144767835736275	0.226549848914146	0.0173875503242016
-6.8687310218811	-7.77376365661621	-9.54181003570557	-0.144907787442207	0.226484745740891	0.0174149889498949
-6.87041807174683	-7.77519273757935	-9.5548210144043	-0.144939169287682	0.22661954164505	0.017537659034133
-6.86997509002686	-7.77495670318604	-9.54938316345215	-0.145069375634193	0.226621776819229	0.0175281651318073
-6.87000846862793	-7.76666975021362	-9.56365871429443	-0.145062476396561	0.226634487509727	0.0176931153982878
-6.87009572982788	-7.76636981964111	-9.55925369262695	-0.145183399319649	0.226714715361595	0.0177027136087418
-6.87568950653076	-7.76692914962769	-9.56684494018555	-0.145192012190819	0.226758971810341	0.0178789868950844
-6.87327861785889	-7.76112461090088	-9.57096862792969	-0.145234256982803	0.22675096988678	0.0179145913571119
-6.87654447555542	-7.75864934921265	-9.58280467987061	-0.145199924707413	0.226768225431442	0.0180486682802439
-6.87528228759766	-7.75408601760864	-9.5790433883667	-0.145251840353012	0.226736038923264	0.0180246978998184
-6.87373018264771	-7.75017786026001	-9.59024810791016	-0.145251199603081	0.226743146777153	0.0182042345404625
-6.87256813049316	-7.74318742752075	-9.58939456939697	-0.145192950963974	0.226806253194809	0.0181738212704659
-6.87592363357544	-7.74179840087891	-9.5953540802002	-0.145252138376236	0.226716861128807	0.0183240305632353
-6.87503719329834	-7.73806810379028	-9.59386157989502	-0.145185768604279	0.226713746786118	0.0184276606887579
-6.87776851654053	-7.73706007003784	-9.60496520996094	-0.145226672291756	0.226719453930855	0.0185696370899677
-6.87780857086182	-7.73529720306396	-9.59883975982666	-0.145198538899422	0.226669952273369	0.0185585785657167
-6.87366724014282	-7.73240852355957	-9.59749031066895	-0.145141109824181	0.226700007915497	0.0187324304133654
-6.87754917144775	-7.73364782333374	-9.60257816314697	-0.145153239369392	0.226587951183319	0.0188895892351866
-6.87927532196045	-7.73365926742554	-9.60549736022949	-0.145237162709236	0.226633965969086	0.0190363507717848
-6.87371730804443	-7.72977352142334	-9.59944820404053	-0.145226806402206	0.226516902446747	0.0190525893121958
-6.87624073028564	-7.7288613319397	-9.6082239151001	-0.145203948020935	0.226497545838356	0.0192237254232168
-6.8717565536499	-7.72460126876831	-9.59648036956787	-0.145265445113182	0.226548865437508	0.0192650016397238
-6.8703465461731	-7.72081899642944	-9.6018533706665	-0.145328804850578	0.226459160447121	0.0194536969065666
-6.86517667770386	-7.71640586853027	-9.6037654876709	-0.145227029919624	0.226393103599548	0.0194921921938658
-6.86526155471802	-7.71579885482788	-9.60944843292236	-0.145344659686089	0.226424172520638	0.0196597725152969
-6.85568761825562	-7.71086692810059	-9.59680271148682	-0.145367428660393	0.226343974471092	0.0196776445955038
-6.85093641281128	-7.70212936401367	-9.61048603057861	-0.145381510257721	0.226345658302307	0.0198519174009562
-6.84622859954834	-7.69949293136597	-9.60608863830566	-0.145390436053276	0.226313903927803	0.0198628082871437
-6.84144687652588	-7.69355630874634	-9.60803318023682	-0.145404770970345	0.226263329386711	0.0199817400425673
-6.83617925643921	-7.68817329406738	-9.61836242675781	-0.145374029874802	0.22628191113472	0.0200856700539589
-6.83134889602661	-7.68046188354492	-9.61428451538086	-0.14529150724411	0.226319521665573	0.0201393812894821
-6.83025598526001	-7.68156480789185	-9.61562919616699	-0.145388528704643	0.226247221231461	0.0202012006193399
-6.82775115966797	-7.67043399810791	-9.63079452514648	-0.14521136879921	0.226204589009285	0.0203631557524204
-6.82383489608765	-7.66995429992676	-9.62138080596924	-0.145186632871628	0.226289927959442	0.0204162541776896
-6.82066488265991	-7.66678953170776	-9.62643337249756	-0.14513336122036	0.226205095648766	0.020440299063921
-6.81861066818237	-7.6606068611145	-9.62634658813477	-0.145159780979156	0.226124346256256	0.0206134039908648
-6.81662321090698	-7.65290927886963	-9.6296558380127	-0.145000472664833	0.22620478272438	0.0205898359417915
-6.81668949127197	-7.65534496307373	-9.62409591674805	-0.145006239414215	0.226130738854408	0.0207302011549473
-6.8128604888916	-7.65174579620361	-9.62614822387695	-0.144984409213066	0.226030647754669	0.0207520071417093
-6.80943584442139	-7.64592313766479	-9.62961387634277	-0.144892558455467	0.226077735424042	0.0208945404738188
-6.80917406082153	-7.64738893508911	-9.61779689788818	-0.144872590899467	0.226004585623741	0.0209402516484261
-6.80619478225708	-7.64868640899658	-9.63614368438721	-0.144775867462158	0.225963428616524	0.021069347858429
-6.80130100250244	-7.64414882659912	-9.61794853210449	-0.144823029637337	0.225939601659775	0.0211645774543285
-6.8026065826416	-7.650719165802	-9.62449073791504	-0.14475354552269	0.225975915789604	0.0213441420346498
-6.80361366271973	-7.65103340148926	-9.62136745452881	-0.144863411784172	0.225842267274857	0.0213746186345816
-6.79965543746948	-7.64850521087646	-9.62203502655029	-0.144796371459961	0.225903227925301	0.0214712712913752
-6.79899501800537	-7.65325736999512	-9.62027931213379	-0.144870415329933	0.225857451558113	0.0215729400515556
-6.79667282104492	-7.65338706970215	-9.62579441070557	-0.144834876060486	0.225851818919182	0.0216588582843542
-6.79021549224854	-7.6523585319519	-9.61442089080811	-0.144945085048676	0.225858017802238	0.0216973945498466
-6.78595685958862	-7.65553760528564	-9.61882305145264	-0.144911602139473	0.225829169154167	0.0217984057962894
-6.78327751159668	-7.66095972061157	-9.6179256439209	-0.145014971494675	0.225817516446114	0.0218837428838015
-6.77878141403198	-7.6596245765686	-9.61271381378174	-0.144991368055344	0.225776836276054	0.0218679700046778
-6.77383470535278	-7.66192579269409	-9.61186599731445	-0.144998997449875	0.225782841444016	0.0220465678721666
-6.77267551422119	-7.66360712051392	-9.60828018188477	-0.144859686493874	0.225854635238647	0.022080659866333
-6.77799892425537	-7.67051267623901	-9.60401630401611	-0.144897446036339	0.225903481245041	0.0222217570990324
-6.7720251083374	-7.67146730422974	-9.60299873352051	-0.144736155867577	0.225813269615173	0.0223564449697733
-6.7717661857605	-7.67291259765625	-9.60524559020996	-0.144707456231117	0.225871503353119	0.0224343556910753
-6.77624940872192	-7.67581081390381	-9.59931087493896	-0.144666373729706	0.225917503237724	0.0224922765046358
-6.77446269989014	-7.67212057113647	-9.60015869140625	-0.144667536020279	0.225875958800316	0.0225745011121035
-6.77038764953613	-7.66857957839966	-9.59797859191895	-0.144580364227295	0.225932434201241	0.0225840266793966
-6.7667989730835	-7.66627836227417	-9.59763431549072	-0.144593060016632	0.225832492113113	0.0225947983562946
-6.76823997497559	-7.66883945465088	-9.60238170623779	-0.144566193223	0.225864365696907	0.0226951949298382
-6.76312828063965	-7.66627836227417	-9.60827255249023	-0.144469082355499	0.225917488336563	0.0227544438093901
-6.76118230819702	-7.67155742645264	-9.59788513183594	-0.144382894039154	0.22596749663353	0.0228484477847815
-6.76262474060059	-7.67395687103271	-9.59697341918945	-0.14430969953537	0.225970894098282	0.0228925291448832
-6.76091289520264	-7.67466163635254	-9.60303974151611	-0.144246995449066	0.226083889603615	0.0230377987027168
-6.7603006362915	-7.67682838439941	-9.58997249603271	-0.14424155652523	0.226138487458229	0.0230249669402838
-6.76213073730469	-7.67945384979248	-9.59661769866943	-0.144196450710297	0.226183086633682	0.0231522265821695
-6.7640905380249	-7.68376064300537	-9.58929824829102	-0.144170746207237	0.226199418306351	0.0231201443821192
-6.76386308670044	-7.68475961685181	-9.59346771240234	-0.144035935401917	0.226329430937767	0.0232693534344435
-6.76608800888062	-7.69379186630249	-9.58339595794678	-0.144026428461075	0.226353600621223	0.0233035236597061
-6.76423263549805	-7.69685697555542	-9.58277606964111	-0.14387634396553	0.226407572627068	0.0233588479459286
-6.76395845413208	-7.70405960083008	-9.57386112213135	-0.143948689103127	0.226421475410461	0.023493580520153
-6.76816606521606	-7.70669460296631	-9.58645439147949	-0.143763303756714	0.226548001170158	0.0235423110425472
-6.76837635040283	-7.71255445480347	-9.5755672454834	-0.143835633993149	0.226632058620453	0.0235478058457375
-6.76344680786133	-7.71158361434937	-9.56985282897949	-0.143777817487717	0.226676136255264	0.0236003678292036
-6.76133108139038	-7.71322822570801	-9.57540512084961	-0.143864333629608	0.226819381117821	0.0236977133899927
-6.76099920272827	-7.71175527572632	-9.57176876068115	-0.143695637583733	0.226880222558975	0.0236576106399298
-6.75782489776611	-7.71239566802979	-9.56752681732178	-0.143801718950272	0.227003321051598	0.0237339716404676
-6.75458431243896	-7.71386241912842	-9.57293701171875	-0.143720433115959	0.227111577987671	0.0237393733114004
-6.75810861587524	-7.71599912643433	-9.58288288116455	-0.143721595406532	0.227317452430725	0.0238993279635906
-6.75514650344849	-7.71571493148804	-9.5791654586792	-0.143635854125023	0.227277114987373	0.0238931942731142
-6.75761032104492	-7.71594285964966	-9.58524227142334	-0.143602669239044	0.22752933204174	0.0241214409470558
-6.7587423324585	-7.71367406845093	-9.5918550491333	-0.143589422106743	0.227540120482445	0.0241652131080627
-6.76067876815796	-7.71707201004028	-9.59213066101074	-0.143673956394196	0.227649718523026	0.0243142154067755
-6.76069307327271	-7.71450614929199	-9.59000587463379	-0.143595442175865	0.22765089571476	0.0243921559303999
-6.76396179199219	-7.71350431442261	-9.60562515258789	-0.143633723258972	0.22772715985775	0.0245033204555511
-6.76034450531006	-7.7153844833374	-9.59169673919678	-0.14364005625248	0.227772295475006	0.0245214737951756
-6.76190567016602	-7.71749973297119	-9.60418796539307	-0.14372855424881	0.227745145559311	0.0246950332075357
-6.76030206680298	-7.71511793136597	-9.60116577148438	-0.143704488873482	0.227854907512665	0.0247674379497766
-6.76200008392334	-7.71696281433105	-9.60360622406006	-0.143669530749321	0.227740064263344	0.0248646382242441
-6.76397943496704	-7.71732425689697	-9.6082124710083	-0.143730536103249	0.22777359187603	0.0250419173389673
-6.75664758682251	-7.71321773529053	-9.59760284423828	-0.143803030252457	0.227768465876579	0.0250613894313574
-6.75789213180542	-7.71110391616821	-9.60188674926758	-0.143817514181137	0.227815702557564	0.0252277739346027
-6.75305557250977	-7.7065577507019	-9.60928344726563	-0.143909260630608	0.22774812579155	0.025364812463522
-6.74890041351318	-7.70349359512329	-9.60658359527588	-0.143972426652908	0.227707907557487	0.0255226362496614
-6.74220848083496	-7.70025491714478	-9.59786033630371	-0.143966466188431	0.227689892053604	0.0256080850958824
-6.74237442016602	-7.69880676269531	-9.60303401947021	-0.144068837165833	0.227616667747498	0.025879442691803
-6.73622560501099	-7.6967978477478	-9.59160041809082	-0.144090592861176	0.227639973163605	0.0260315276682377
-6.72940587997437	-7.69456434249878	-9.59696006774902	-0.144125029444695	0.227576911449432	0.0262857470661402
-6.73010921478271	-7.69125890731812	-9.586745262146	-0.144227206707001	0.227463573217392	0.0263971537351608
-6.72356986999512	-7.68478488922119	-9.58816814422607	-0.144336402416229	0.227367877960205	0.026559192687273
-6.71964120864868	-7.68129110336304	-9.581223487854	-0.144372418522835	0.227279469370842	0.0267201270908117
-6.71634864807129	-7.67323112487793	-9.58244323730469	-0.144392758607864	0.227280586957932	0.0269053298979998
-6.71222400665283	-7.67114353179932	-9.57506465911865	-0.144490480422974	0.227170124650002	0.0271831527352333
-6.70880603790283	-7.66599369049072	-9.58252239227295	-0.144401162862778	0.227127969264984	0.0273841675370932
-6.70153760910034	-7.66124868392944	-9.58279228210449	-0.144357785582542	0.227066531777382	0.027697840705514
-6.7032618522644	-7.65697050094604	-9.57107830047607	-0.144307315349579	0.226974189281464	0.0279145073145628
-6.70219802856445	-7.653076171875	-9.57504749298096	-0.144295498728752	0.22685569524765	0.0282532293349504
-6.69669580459595	-7.64563417434692	-9.56966495513916	-0.144215136766434	0.22672426700592	0.028519282117486
-6.69753837585449	-7.64287185668945	-9.56984901428223	-0.144087389111519	0.226675659418106	0.0288367141038179
-6.69634914398193	-7.63980007171631	-9.56377792358398	-0.144187331199646	0.226513877511024	0.0290845613926649
-6.69103622436523	-7.63080263137817	-9.56800937652588	-0.144094601273537	0.226347967982292	0.0293958820402622
-6.68950319290161	-7.63006162643433	-9.56340408325195	-0.144137620925903	0.226254299283028	0.0296667497605085
-6.68758392333984	-7.62008380889893	-9.566330909729	-0.144092857837677	0.226056307554245	0.0299427192658186
-6.68074369430542	-7.61356544494629	-9.55102729797363	-0.144115254282951	0.225843012332916	0.0302158854901791
-6.67455101013184	-7.60845756530762	-9.5469217300415	-0.144057109951973	0.225691899657249	0.0304504781961441
-6.673180103302	-7.60306024551392	-9.54949474334717	-0.143939688801765	0.225586548447609	0.0308040007948875
-6.66451072692871	-7.60023880004883	-9.53676509857178	-0.14394673705101	0.225382581353188	0.0310478433966637
-6.66150665283203	-7.59279155731201	-9.54505634307861	-0.143859803676605	0.225134938955307	0.0314940623939037
-6.6529016494751	-7.58478784561157	-9.53645038604736	-0.143707185983658	0.225022032856941	0.0318621695041656
-6.64819002151489	-7.58264017105103	-9.5313081741333	-0.143697082996368	0.224931016564369	0.0323118343949318
-6.64322185516357	-7.57159614562988	-9.52873611450195	-0.143633842468262	0.224641650915146	0.0327804833650589
-6.63060569763184	-7.5673680305481	-9.52048587799072	-0.143695950508118	0.224469557404518	0.0330575108528137
-6.62971067428589	-7.55961990356445	-9.51833438873291	-0.14359250664711	0.224327921867371	0.0334486961364746
-6.62208557128906	-7.55254554748535	-9.51188564300537	-0.143518269062042	0.224214121699333	0.0337217599153519
-6.61623620986938	-7.54639673233032	-9.51593399047852	-0.143468156456947	0.224042251706123	0.0341177694499493
-6.61231803894043	-7.5427942276001	-9.51332759857178	-0.143338173627853	0.22392649948597	0.0343488901853561
-6.60846281051636	-7.53339195251465	-9.51235961914063	-0.143300950527191	0.223806709051132	0.0346562527120113
-6.60519170761108	-7.53302907943726	-9.50680923461914	-0.143272876739502	0.223589479923248	0.0349090620875359
-6.60042524337769	-7.52284622192383	-9.51423358917236	-0.14312681555748	0.223379656672478	0.0352869927883148
-6.59474658966064	-7.51561450958252	-9.50300407409668	-0.143102750182152	0.223269551992416	0.0355655439198017
-6.59612894058228	-7.51164245605469	-9.49682998657227	-0.143047466874123	0.223141014575958	0.0358097516000271
-6.59047889709473	-7.50320768356323	-9.50446701049805	-0.142951279878616	0.222924813628197	0.036141287535429
-6.58737516403198	-7.4981803894043	-9.4944543838501	-0.142882004380226	0.22270356118679	0.0364614203572273
-6.58774566650391	-7.48978805541992	-9.50036907196045	-0.142717212438583	0.222596034407616	0.0367638543248177
-6.58559513092041	-7.48695278167725	-9.49206638336182	-0.142700269818306	0.222454860806465	0.0369972810149193
-6.58173799514771	-7.48027372360229	-9.48779010772705	-0.142635434865952	0.222266137599945	0.0372040942311287
-6.57970428466797	-7.47230243682861	-9.48178005218506	-0.142427548766136	0.222047880291939	0.0375293679535389
-6.57605648040771	-7.46942615509033	-9.48225212097168	-0.142364725470543	0.221889406442642	0.0378107279539108
-6.57069826126099	-7.46081829071045	-9.47370338439941	-0.142264768481255	0.221633210778236	0.0380891636013985
-6.57352733612061	-7.46000337600708	-9.47252559661865	-0.142222732305527	0.221519142389297	0.0383720360696316
-6.56767749786377	-7.4521369934082	-9.46252155303955	-0.142091512680054	0.221369981765747	0.038617379963398
-6.56342172622681	-7.44476509094238	-9.45659732818604	-0.141977354884148	0.221175864338875	0.0388208739459515
-6.56248760223389	-7.44536590576172	-9.45370578765869	-0.141932055354118	0.221012696623802	0.0391357466578484
-6.55763912200928	-7.4366283416748	-9.45066356658936	-0.141832560300827	0.220833823084831	0.0392747409641743
-6.55323171615601	-7.42991828918457	-9.44564914703369	-0.141770273447037	0.220638155937195	0.0395636558532715
-6.54685640335083	-7.42980766296387	-9.44790554046631	-0.141697198152542	0.22053736448288	0.0397784076631069
-6.54470205307007	-7.4244327545166	-9.43809700012207	-0.141602784395218	0.220380842685699	0.0399380400776863
-6.54038381576538	-7.421546459198	-9.43513679504395	-0.141558036208153	0.22016341984272	0.0402314886450768
-6.53238153457642	-7.41378116607666	-9.43115615844727	-0.141431748867035	0.220062926411629	0.040463637560606
-6.52808856964111	-7.41012477874756	-9.42688655853271	-0.141355440020561	0.219892561435699	0.0408020131289959
-6.52874708175659	-7.40886354446411	-9.41264629364014	-0.141309812664986	0.219751194119453	0.0409600511193275
-6.52504539489746	-7.40661668777466	-9.41129970550537	-0.14119328558445	0.219636768102646	0.0411788336932659
-6.52050065994263	-7.40319728851318	-9.4132719039917	-0.141161412000656	0.219472289085388	0.0414562039077282
-6.51725816726685	-7.39726305007935	-9.39450645446777	-0.141110986471176	0.219367131590843	0.0415767505764961
-6.51440334320068	-7.39868211746216	-9.40494632720947	-0.141031727194786	0.219256430864334	0.0418628826737404
-6.51125860214233	-7.39709901809692	-9.39301204681396	-0.141144245862961	0.219052046537399	0.042005892843008
-6.5064868927002	-7.39829206466675	-9.3894157409668	-0.141056671738625	0.218886226415634	0.0420937426388264
-6.50037908554077	-7.39301586151123	-9.39200019836426	-0.140939980745316	0.218784600496292	0.0423158966004848
-6.4996166229248	-7.39345932006836	-9.38844013214111	-0.140956684947014	0.218700617551804	0.0424285978078842
-6.49816370010376	-7.39152526855469	-9.39073181152344	-0.140739619731903	0.218557313084602	0.0426902323961258
-6.49237394332886	-7.39021444320679	-9.38235759735107	-0.14081335067749	0.218453988432884	0.0427622497081757
-6.48742723464966	-7.38730096817017	-9.37433242797852	-0.140745908021927	0.218246057629585	0.0428506098687649
-6.48516273498535	-7.3818941116333	-9.37737369537354	-0.140652135014534	0.218203827738762	0.0429841168224812
-6.48087978363037	-7.38208341598511	-9.36673450469971	-0.140635401010513	0.218015521764755	0.0430215112864971
-6.4796028137207	-7.37736129760742	-9.37389183044434	-0.140593096613884	0.21783646941185	0.0430804006755352
-6.47052764892578	-7.37213563919067	-9.36629772186279	-0.140521347522736	0.217727854847908	0.0432336181402206
-6.46604299545288	-7.37186813354492	-9.36190891265869	-0.140438392758369	0.217590972781181	0.0432791411876678
-6.46351194381714	-7.36998128890991	-9.35541248321533	-0.140367925167084	0.217529311776161	0.0432820841670036
-6.46281814575195	-7.36698770523071	-9.35716152191162	-0.140332147479057	0.217397019267082	0.0433452539145947
-6.45514154434204	-7.35943460464478	-9.35231590270996	-0.140241459012032	0.217263028025627	0.0433885417878628
-6.45011806488037	-7.35815334320068	-9.34832096099854	-0.140155822038651	0.217115312814713	0.0434864908456802
-6.44760751724243	-7.35872745513916	-9.33746910095215	-0.140129402279854	0.217057958245277	0.0434856116771698
-6.44622325897217	-7.35841464996338	-9.33179473876953	-0.139974355697632	0.216900706291199	0.0435522049665451
-6.44374847412109	-7.35461950302124	-9.33807945251465	-0.139920487999916	0.21686752140522	0.0436109565198421
-6.43992376327515	-7.35340595245361	-9.32147598266602	-0.139867931604385	0.216620296239853	0.0436743199825287
-6.43676090240479	-7.34915971755981	-9.33048534393311	-0.139717623591423	0.216585218906403	0.0436886325478554
-6.43501043319702	-7.35111331939697	-9.32685852050781	-0.139643594622612	0.216587468981743	0.0437225140631199
-6.43458557128906	-7.34754514694214	-9.32182025909424	-0.139631807804108	0.216371059417725	0.0437401346862316
-6.43268632888794	-7.34513568878174	-9.32002544403076	-0.139528408646584	0.216289147734642	0.0436033941805363
-6.42968940734863	-7.3436017036438	-9.32153129577637	-0.139459297060966	0.216233789920807	0.0437059737741947
-6.42362260818481	-7.34316539764404	-9.31986808776855	-0.139436304569244	0.216248482465744	0.0435831919312477
-6.42223072052002	-7.3449969291687	-9.32156276702881	-0.139236152172089	0.216180935502052	0.0435632094740868
-6.42112922668457	-7.34661769866943	-9.32509994506836	-0.139197558164597	0.216227889060974	0.0434808097779751
-6.41568374633789	-7.34588146209717	-9.3175573348999	-0.139078050851822	0.216203093528748	0.0433390401303768
-6.41535139083862	-7.34591627120972	-9.3272066116333	-0.138999983668327	0.216225102543831	0.0432055816054344
-6.41429233551025	-7.34672117233276	-9.31009769439697	-0.138966456055641	0.216209605336189	0.0430543050169945
-6.41201686859131	-7.342200756073	-9.31898307800293	-0.138984262943268	0.216069132089615	0.0430626384913921
-6.40832662582397	-7.33679628372192	-9.31832790374756	-0.138950482010841	0.216064497828484	0.0430411100387573
-6.40620040893555	-7.33453273773193	-9.30819416046143	-0.138887390494347	0.216045066714287	0.0430346205830574
-6.40719032287598	-7.33028745651245	-9.31173133850098	-0.138891458511353	0.216048821806908	0.0429896526038647
-6.40890645980835	-7.33418273925781	-9.30411434173584	-0.138886868953705	0.215978607535362	0.0430309623479843
-6.41177749633789	-7.33311414718628	-9.31151390075684	-0.138724088668823	0.215978875756264	0.0430255532264709
-6.41031837463379	-7.33371448516846	-9.30832386016846	-0.138694629073143	0.215995848178864	0.0430355295538902
-6.41638326644897	-7.34183931350708	-9.3082447052002	-0.138742372393608	0.216024532914162	0.0430513024330139
-6.42008781433105	-7.33965301513672	-9.30687522888184	-0.138665184378624	0.216034129261971	0.0429914332926273
-6.42155694961548	-7.33683395385742	-9.30972385406494	-0.138700991868973	0.215999454259872	0.0429404862225056
-6.41584444046021	-7.33802461624146	-9.30342197418213	-0.138772025704384	0.216018781065941	0.0428424812853336
-6.41825008392334	-7.34069061279297	-9.3078784942627	-0.138707116246223	0.216145560145378	0.0428352206945419
-6.41893243789673	-7.33945178985596	-9.30533218383789	-0.138819485902786	0.216135293245316	0.0427518934011459
-6.41725397109985	-7.33990335464478	-9.30136775970459	-0.13889642059803	0.216090738773346	0.0426360107958317
-6.41479253768921	-7.33886861801147	-9.30678939819336	-0.138816490769386	0.216230019927025	0.0426555536687374
-6.41244745254517	-7.33929347991943	-9.30756664276123	-0.138912811875343	0.21627901494503	0.0424940027296543
-6.40851449966431	-7.33813858032227	-9.30977916717529	-0.138902500271797	0.216322541236877	0.0424970649182796
-6.41325569152832	-7.34232425689697	-9.31533145904541	-0.139077112078667	0.216467767953873	0.0424225628376007
-6.41039943695068	-7.34010744094849	-9.30954456329346	-0.139040037989616	0.216534227132797	0.0423401482403278
-6.40893077850342	-7.33884716033936	-9.31428050994873	-0.139117732644081	0.216692313551903	0.0422744080424309
-6.41011905670166	-7.34522199630737	-9.30547046661377	-0.139141321182251	0.216784119606018	0.0421710759401321
-6.41568660736084	-7.34099245071411	-9.31729412078857	-0.139162182807922	0.21685616672039	0.0421000234782696
-6.41242408752441	-7.3402624130249	-9.32176208496094	-0.139242857694626	0.216970235109329	0.04209353774786
-6.41342210769653	-7.34458494186401	-9.32175827026367	-0.139329105615616	0.217121496796608	0.0419438630342484
-6.41519403457642	-7.34395408630371	-9.32249546051025	-0.13933327794075	0.217328131198883	0.0418246686458588
-6.41727924346924	-7.34500741958618	-9.32686519622803	-0.139475867152214	0.217379733920097	0.0417807139456272
-6.41733312606812	-7.34064435958862	-9.33106994628906	-0.139462873339653	0.21755476295948	0.0417127907276154
-6.41254377365112	-7.33814525604248	-9.3322639465332	-0.139489203691483	0.217670142650604	0.0416663214564323
-6.41704893112183	-7.34181499481201	-9.33386516571045	-0.139619112014771	0.217850044369698	0.0415367372334003
-6.41577291488647	-7.34037446975708	-9.34062385559082	-0.1396873742342	0.218054786324501	0.0413958020508289
-6.41322898864746	-7.33837652206421	-9.33727931976318	-0.139754459261894	0.218074083328247	0.041340671479702
-6.41028308868408	-7.33212661743164	-9.34079551696777	-0.139751151204109	0.218217074871063	0.0411956682801247
-6.41526126861572	-7.33439159393311	-9.3458423614502	-0.139778807759285	0.218480035662651	0.0411232113838196
-6.41336917877197	-7.33110904693604	-9.33910655975342	-0.139913126826286	0.218604400753975	0.0409921705722809
-6.41344928741455	-7.33024644851685	-9.34965324401855	-0.139962017536163	0.218780696392059	0.0408928915858269
-6.40986490249634	-7.32941341400146	-9.34714603424072	-0.140012681484222	0.218953594565392	0.0408359915018082
-6.41045141220093	-7.32624578475952	-9.35187435150146	-0.14007094502449	0.219122305512428	0.0406209342181683
-6.4153037071228	-7.32943344116211	-9.350998878479	-0.140194609761238	0.219335332512856	0.0405942127108574
-6.40897369384766	-7.32472991943359	-9.34378242492676	-0.140307754278183	0.219396650791168	0.0404268242418766
-6.40911340713501	-7.32461881637573	-9.34757041931152	-0.140307083725929	0.219668060541153	0.0402678288519382
-6.40699768066406	-7.32623434066772	-9.34960269927979	-0.140473872423172	0.219824686646461	0.0402170941233635
-6.40712785720825	-7.32452774047852	-9.35388278961182	-0.140516355633736	0.220056399703026	0.0400052107870579
-6.40665340423584	-7.32467365264893	-9.3591775894165	-0.140668570995331	0.22023218870163	0.0399214625358582
-6.40215396881104	-7.32535266876221	-9.36118125915527	-0.140707448124886	0.220366910099983	0.0396813191473484
-6.40124702453613	-7.32380771636963	-9.35940837860107	-0.140750586986542	0.22054834663868	0.0395364835858345
-6.40257215499878	-7.32685232162476	-9.36753082275391	-0.140854001045227	0.220709413290024	0.0393921472132206
-6.39617776870728	-7.32344055175781	-9.36488723754883	-0.14089347422123	0.220939844846725	0.039168618619442
-6.39496564865112	-7.32338666915894	-9.37075233459473	-0.140950500965118	0.221099644899368	0.0390493832528591
-6.39722204208374	-7.32552576065063	-9.36353206634521	-0.14100955426693	0.221290051937103	0.0388837642967701
-6.39454317092896	-7.32406616210938	-9.37296772003174	-0.141005128622055	0.221474125981331	0.0387205146253109
-6.39683771133423	-7.32415866851807	-9.3704662322998	-0.141105070710182	0.221695572137833	0.0385421924293041
-6.39293718338013	-7.32435417175293	-9.38144016265869	-0.141089722514153	0.221953272819519	0.0383345559239388
-6.39334964752197	-7.32458686828613	-9.37442207336426	-0.141242459416389	0.222087010741234	0.0381684117019176
-6.39342355728149	-7.32548522949219	-9.38472747802734	-0.141191780567169	0.222251802682877	0.0379668176174164
-6.38849544525146	-7.32418489456177	-9.39406585693359	-0.141228467226028	0.222440972924232	0.0378761850297451
-6.3908839225769	-7.32261991500854	-9.38771057128906	-0.141228303313255	0.22264501452446	0.0376205518841743
-6.39146375656128	-7.32495021820068	-9.404541015625	-0.141212552785873	0.222843870520592	0.0374505184590817
-6.38700723648071	-7.3175950050354	-9.39314365386963	-0.141323700547218	0.222980841994286	0.0372120551764965
-6.38617706298828	-7.32328462600708	-9.40865993499756	-0.141232207417488	0.223185762763023	0.0370859354734421
-6.38955926895142	-7.32421445846558	-9.41050052642822	-0.141306027770042	0.223408356308937	0.0368486605584621
-6.38813734054565	-7.32218170166016	-9.40940570831299	-0.141252174973488	0.223490297794342	0.0365971140563488
-6.38419771194458	-7.32475566864014	-9.41390895843506	-0.141379669308662	0.223646640777588	0.0364851169288158
-6.38259220123291	-7.32514715194702	-9.41511058807373	-0.141407325863838	0.22382952272892	0.0361764580011368
-6.38864755630493	-7.33231115341187	-9.42604351043701	-0.141506239771843	0.223983287811279	0.0360723584890366
-6.38439702987671	-7.33164882659912	-9.42823600769043	-0.141558736562729	0.224108204245567	0.0358605682849884
-6.38562965393066	-7.33694839477539	-9.4304895401001	-0.141580387949944	0.224245890974998	0.0356474667787552
-6.38650131225586	-7.3435492515564	-9.43650913238525	-0.141633734107018	0.22442452609539	0.0354585833847523
-6.38514566421509	-7.3394718170166	-9.44191741943359	-0.141700282692909	0.224613666534424	0.0352399982511997
-6.38314723968506	-7.34107637405396	-9.44462394714355	-0.141742035746574	0.224694684147835	0.0350875034928322
-6.38121700286865	-7.34350299835205	-9.44749069213867	-0.141688480973244	0.224819108843803	0.0348544754087925
-6.38167667388916	-7.34545469284058	-9.45079326629639	-0.141762524843216	0.225008428096771	0.034669067710638
-6.37805986404419	-7.34926605224609	-9.45018482208252	-0.141762137413025	0.225022077560425	0.0344575047492981
-6.37704753875732	-7.34398937225342	-9.4555025100708	-0.141696840524673	0.225201234221458	0.034246277064085
-6.37603950500488	-7.34866523742676	-9.45248699188232	-0.14172238111496	0.225321963429451	0.034000601619482
-6.37299299240112	-7.35000801086426	-9.45446014404297	-0.141711458563805	0.225375711917877	0.0338066779077053
-6.37123775482178	-7.34878778457642	-9.46023368835449	-0.141710326075554	0.225480005145073	0.033659141510725
-6.36997985839844	-7.34981441497803	-9.46189785003662	-0.141670495271683	0.225592046976089	0.0333671122789383
-6.36855602264404	-7.35459804534912	-9.46148204803467	-0.141707882285118	0.225695848464966	0.0332650616765022
-6.3680567741394	-7.35170841217041	-9.46658039093018	-0.141732215881348	0.225869789719582	0.0329575128853321
-6.36240196228027	-7.35146903991699	-9.46746063232422	-0.141713723540306	0.225965291261673	0.0328310132026672
-6.36515855789185	-7.35493183135986	-9.4639778137207	-0.141733959317207	0.226095512509346	0.0325962156057358
-6.35929489135742	-7.35345602035522	-9.4699592590332	-0.141657367348671	0.226178526878357	0.0323884002864361
-6.35592651367188	-7.35572624206543	-9.46097564697266	-0.141666769981384	0.226204618811607	0.0322111248970032
-6.35621786117554	-7.35263252258301	-9.47150707244873	-0.141584277153015	0.226327881217003	0.0320812202990055
-6.35392332077026	-7.3560357093811	-9.46767807006836	-0.141628220677376	0.226479753851891	0.0318183302879334
-6.35158205032349	-7.35482168197632	-9.46487331390381	-0.141554370522499	0.226507425308228	0.0315867066383362
-6.34696054458618	-7.35307931900024	-9.47188854217529	-0.141603991389275	0.226696327328682	0.0314653962850571
-6.34466075897217	-7.35052680969238	-9.46553516387939	-0.141517743468285	0.226799443364143	0.0311766322702169
-6.34706401824951	-7.35421943664551	-9.46511650085449	-0.14152018725872	0.226929500699043	0.0310708303004503
-6.337806224823	-7.34865951538086	-9.46718788146973	-0.141508340835571	0.226958960294724	0.03079629316926
-6.33802509307861	-7.35077333450317	-9.46710777282715	-0.141348659992218	0.227117404341698	0.0305749345570803
-6.33971929550171	-7.34903001785278	-9.46113109588623	-0.141410574316978	0.227175205945969	0.0303469114005566
-6.33704996109009	-7.34489107131958	-9.47054576873779	-0.141311377286911	0.227217346429825	0.030154149979353
-6.33163404464722	-7.34592533111572	-9.46032810211182	-0.14119715988636	0.227301776409149	0.0298842489719391
-6.33508396148682	-7.34850597381592	-9.46896648406982	-0.141137212514877	0.227332264184952	0.0297813229262829
-6.33330392837524	-7.34708309173584	-9.46295166015625	-0.141090482473373	0.227462276816368	0.0295114517211914
-6.32778978347778	-7.34867525100708	-9.46027660369873	-0.141094148159027	0.227466821670532	0.0292914118617773
-6.32967281341553	-7.35680103302002	-9.4578857421875	-0.141123846173286	0.227536305785179	0.0291560776531696
-6.32576751708984	-7.35105037689209	-9.46138286590576	-0.141044348478317	0.227593749761581	0.0289269909262657
-6.32357788085938	-7.35444116592407	-9.46106147766113	-0.14112614095211	0.227615028619766	0.0287584159523249
-6.32243633270264	-7.35871505737305	-9.46207237243652	-0.141003102064133	0.227709978818893	0.02848806604743
-6.32478427886963	-7.36016273498535	-9.46301651000977	-0.141044422984123	0.227709770202637	0.0283422637730837
-6.31859397888184	-7.36672449111938	-9.45492649078369	-0.141036048531532	0.227721691131592	0.0281199607998133
-6.32002735137939	-7.36496162414551	-9.4605541229248	-0.140948161482811	0.227812126278877	0.0279530230909586
-6.31901979446411	-7.36710548400879	-9.45318222045898	-0.140907913446426	0.227883830666542	0.0276878196746111
-6.31411838531494	-7.36850070953369	-9.45390319824219	-0.140913277864456	0.227911457419395	0.0274805575609207
-6.31580638885498	-7.36990785598755	-9.45121002197266	-0.140769481658936	0.227969571948051	0.0272912625223398
-6.31471681594849	-7.3677830696106	-9.45092964172363	-0.140699535608292	0.228062450885773	0.0270801596343517
-6.30994987487793	-7.37359476089478	-9.44508266448975	-0.14071136713028	0.228064060211182	0.026757150888443
-6.30759620666504	-7.37227535247803	-9.44843006134033	-0.140642076730728	0.228158086538315	0.026725810021162
-6.30866575241089	-7.37689018249512	-9.43821239471436	-0.140651404857635	0.228248924016953	0.026417339220643
-6.30152273178101	-7.37565565109253	-9.44271087646484	-0.140569463372231	0.228196039795876	0.0262324661016464
-6.30006980895996	-7.37773180007935	-9.43794918060303	-0.140489369630814	0.228269413113594	0.0259638354182243
-6.30035591125488	-7.38219022750854	-9.43844985961914	-0.140438839793205	0.228373810648918	0.025861194357276
-6.29768943786621	-7.38084888458252	-9.43897438049316	-0.14044077694416	0.228310748934746	0.0254982579499483
-6.29461431503296	-7.38186740875244	-9.43898677825928	-0.140367269515991	0.228436842560768	0.0253699570894241
-6.29553985595703	-7.38834476470947	-9.43660640716553	-0.140355423092842	0.228478759527206	0.025120671838522
-6.29234981536865	-7.38712024688721	-9.44400882720947	-0.140252962708473	0.228414073586464	0.024980966001749
-6.29406547546387	-7.38967704772949	-9.43920707702637	-0.140119448304176	0.228546276688576	0.0247328896075487
-6.2942852973938	-7.3964467048645	-9.44298648834229	-0.140086740255356	0.228471949696541	0.0245552398264408
-6.29291725158691	-7.39740085601807	-9.43902969360352	-0.139990493655205	0.228503316640854	0.0243611000478268
-6.28815650939941	-7.40004253387451	-9.44365406036377	-0.139989539980888	0.228526622056961	0.0242687743157148
-6.29099225997925	-7.40044212341309	-9.43589878082275	-0.139861062169075	0.228522747755051	0.0240209456533194
-6.28418159484863	-7.40105485916138	-9.4297571182251	-0.139833867549896	0.228381589055061	0.023906646296382
-6.28305053710938	-7.39995670318604	-9.43614482879639	-0.139701724052429	0.228403374552727	0.0237053148448467
-6.28138828277588	-7.40391969680786	-9.42756080627441	-0.139710396528244	0.228409245610237	0.0235109925270081
-6.27730560302734	-7.40392971038818	-9.42497062683105	-0.139576226472855	0.228387832641602	0.0233292058110237
-6.27384185791016	-7.40482616424561	-9.41950416564941	-0.139516398310661	0.228321447968483	0.0231574308127165
-6.27506637573242	-7.40808534622192	-9.42537307739258	-0.139364331960678	0.228348836302757	0.022953487932682
-6.26348209381104	-7.40692186355591	-9.40571308135986	-0.139288008213043	0.228278875350952	0.0227998252958059
-6.26157903671265	-7.41043949127197	-9.42220973968506	-0.139190062880516	0.228303179144859	0.0226456020027399
-6.25846815109253	-7.40926218032837	-9.40266990661621	-0.139158651232719	0.228212624788284	0.022447906434536
-6.25307178497314	-7.41051578521729	-9.40763092041016	-0.139037370681763	0.228217303752899	0.0223689395934343
-6.25206136703491	-7.40914630889893	-9.39904594421387	-0.138910248875618	0.228256583213806	0.0221609324216843
-6.25173807144165	-7.41426610946655	-9.39099979400635	-0.138948053121567	0.228177681565285	0.0220121163874865
-6.24339866638184	-7.41278553009033	-9.39856910705566	-0.138785988092422	0.228133469820023	0.0218352656811476
-6.24446153640747	-7.4164719581604	-9.39020252227783	-0.138669550418854	0.228145718574524	0.021697536110878
-6.24090814590454	-7.41193342208862	-9.38373565673828	-0.138575032353401	0.228097036480904	0.0214000679552555
-6.23689365386963	-7.41622877120972	-9.37831497192383	-0.138463854789734	0.228130459785461	0.021341048181057
-6.23396301269531	-7.41966581344604	-9.38247013092041	-0.138493791222572	0.228131666779518	0.0212322883307934
-6.22677946090698	-7.42139720916748	-9.36615657806396	-0.138553440570831	0.228139758110046	0.0211175307631493
-6.22128820419312	-7.42398834228516	-9.36392688751221	-0.138470903038979	0.228149592876434	0.0209278259426355
-6.21955537796021	-7.42415809631348	-9.35749912261963	-0.138464286923409	0.228117763996124	0.0207912027835846
-6.21711301803589	-7.42241430282593	-9.35722160339355	-0.138322800397873	0.228129029273987	0.020645696669817
-6.20822811126709	-7.42301845550537	-9.35286712646484	-0.138167694211006	0.228166788816452	0.0203850623220205
-6.2121524810791	-7.43043947219849	-9.34994316101074	-0.138084918260574	0.228104069828987	0.0202470570802689
-6.20446157455444	-7.42836093902588	-9.34226894378662	-0.138029709458351	0.228079199790955	0.0200377572327852
-6.2041711807251	-7.43403387069702	-9.33527183532715	-0.137989178299904	0.228167831897736	0.0199275631457567
-6.19779539108276	-7.42900085449219	-9.32933044433594	-0.137773871421814	0.228102341294289	0.0196744073182344
-6.19268894195557	-7.43274307250977	-9.3235969543457	-0.13774661719799	0.228153854608536	0.0194838214665651
-6.19405174255371	-7.435622215271	-9.32374286651611	-0.137696176767349	0.228230684995651	0.0193352736532688
-6.18395948410034	-7.43607187271118	-9.31083011627197	-0.137737676501274	0.228137075901031	0.0191445052623749
-6.17997264862061	-7.43956899642944	-9.31366539001465	-0.137546330690384	0.228211790323257	0.0190466474741697
-6.17568492889404	-7.44063234329224	-9.29821586608887	-0.137599140405655	0.228207007050514	0.0187372975051403
-6.17801761627197	-7.4437255859375	-9.30091953277588	-0.137551784515381	0.228200897574425	0.0185935795307159
-6.17477226257324	-7.4484977722168	-9.29942893981934	-0.137462079524994	0.2282794713974	0.0184353105723858
-6.17124032974243	-7.44939756393433	-9.29558086395264	-0.137435510754585	0.228216290473938	0.0183160733431578
-6.17050886154175	-7.44912528991699	-9.28908348083496	-0.137284010648727	0.228323176503181	0.0181389059871435
-6.16760635375977	-7.45426511764526	-9.28385925292969	-0.137366861104965	0.228348225355148	0.0179392416030169
-6.1676778793335	-7.45462894439697	-9.2815113067627	-0.137283593416214	0.228260919451714	0.017827283591032
-6.16585779190063	-7.45555305480957	-9.2776346206665	-0.137172147631645	0.22825200855732	0.017591891810298
-6.16615295410156	-7.46282005310059	-9.28365802764893	-0.137288376688957	0.228288680315018	0.0175440199673176
-6.15955305099487	-7.46478033065796	-9.26431655883789	-0.137248784303665	0.228269949555397	0.0173485521227121
-6.15804719924927	-7.46654224395752	-9.26341724395752	-0.137198805809021	0.228261470794678	0.0172393769025803
-6.15807723999023	-7.46060848236084	-9.26142024993896	-0.137157797813416	0.2281833589077	0.0170775949954987
-6.15239000320435	-7.46287631988525	-9.25195217132568	-0.137058094143867	0.228140830993652	0.0168850030750036
-6.15263080596924	-7.46799182891846	-9.25338840484619	-0.137122988700867	0.228145852684975	0.0168143473565578
-6.14262056350708	-7.4653902053833	-9.24010372161865	-0.137007862329483	0.228037312626839	0.0165598094463348
-6.13973617553711	-7.47155618667603	-9.24160003662109	-0.136927768588066	0.228136360645294	0.0165459532290697
-6.13499593734741	-7.46939420700073	-9.23714637756348	-0.136995911598206	0.228172436356544	0.0163757372647524
-6.1271595954895	-7.46685218811035	-9.22285461425781	-0.136983811855316	0.228086337447166	0.0161429289728403
-6.1227970123291	-7.4704065322876	-9.21764087677002	-0.13688388466835	0.228116661310196	0.0160985309630632
-6.1154899597168	-7.47276496887207	-9.19909000396729	-0.136914029717445	0.228120028972626	0.0159031227231026
-6.11292934417725	-7.47914123535156	-9.20888328552246	-0.136956453323364	0.228140234947205	0.0158481318503618
-6.10729169845581	-7.47959089279175	-9.19938182830811	-0.137085452675819	0.228244081139565	0.0156996361911297
-6.09949731826782	-7.48008680343628	-9.18334674835205	-0.137072131037712	0.228202775120735	0.015444977208972
-6.0960521697998	-7.48407888412476	-9.19184112548828	-0.137010797858238	0.228221535682678	0.0153459692373872
-6.08784341812134	-7.48476505279541	-9.16789150238037	-0.136952996253967	0.228188991546631	0.0151186427101493
-6.08374118804932	-7.49153804779053	-9.17683696746826	-0.137020647525787	0.228317052125931	0.0150364739820361
-6.07632827758789	-7.48775768280029	-9.16994953155518	-0.136898711323738	0.228327810764313	0.0147730121389031
-6.06607818603516	-7.49192714691162	-9.16162014007568	-0.136997103691101	0.228380098938942	0.014742816798389
-6.05572986602783	-7.49401903152466	-9.16338062286377	-0.137011498212814	0.228421360254288	0.0146018676459789
-6.04079723358154	-7.49101305007935	-9.14186477661133	-0.137101992964745	0.228575557470322	0.0144806560128927
-6.03537130355835	-7.49732494354248	-9.13555240631104	-0.137415885925293	0.228729844093323	0.014299551025033
-6.04198694229126	-7.5126371383667	-9.12652492523193	-0.137766867876053	0.228797018527985	0.0136233875527978
-6.0431056022644	-7.50520515441895	-9.1339111328125	-0.137661352753639	0.228690505027771	0.0135422274470329
-6.03869962692261	-7.5128231048584	-9.13021945953369	-0.137430220842361	0.228713035583496	0.0131709109991789
-6.03537845611572	-7.51641464233398	-9.13207054138184	-0.137276172637939	0.228762999176979	0.0129739101976156
-6.03312492370605	-7.52087640762329	-9.13298892974854	-0.137057781219482	0.228918135166168	0.0126715758815408
-6.03068828582764	-7.52695751190186	-9.12942218780518	-0.136825829744339	0.22892028093338	0.0123752681538463
-6.02628707885742	-7.53089809417725	-9.12991046905518	-0.13674084842205	0.228934898972511	0.0122052244842052
-6.02139282226563	-7.53657007217407	-9.12971782684326	-0.136618450284004	0.22904397547245	0.0118897091597319
-6.01676368713379	-7.53694105148315	-9.13126850128174	-0.136560440063477	0.229164868593216	0.0117437997832894
-6.00921249389648	-7.53596448898315	-9.13250637054443	-0.136396616697311	0.229269236326218	0.0114633059129119
-6.00430536270142	-7.53929901123047	-9.11933994293213	-0.1363285779953	0.229433164000511	0.011244292370975
-5.99510622024536	-7.54224967956543	-9.12420082092285	-0.136219054460526	0.229463502764702	0.0110815418884158
-5.99042081832886	-7.54107713699341	-9.11439323425293	-0.136043965816498	0.229510933160782	0.0107242800295353
-5.98788976669312	-7.54588890075684	-9.11887550354004	-0.136009931564331	0.22968153655529	0.0105211697518826
-5.97730112075806	-7.54498338699341	-9.11183738708496	-0.135900273919106	0.229784250259399	0.0101809538900852
-5.97482347488403	-7.55414485931396	-9.10131931304932	-0.135844230651855	0.229902863502502	0.00995749235153198
-5.96596097946167	-7.55814838409424	-9.11232280731201	-0.135792747139931	0.230011329054832	0.00977507513016462
-5.95910501480103	-7.55729246139526	-9.10098648071289	-0.135672688484192	0.230111971497536	0.00941468589007854
-5.9547553062439	-7.56570911407471	-9.11089992523193	-0.135658279061317	0.230239003896713	0.00927983410656452
-5.94304037094116	-7.56424045562744	-9.09879779815674	-0.135482221841812	0.230359554290771	0.00894574448466301
-5.93117141723633	-7.56935453414917	-9.08234977722168	-0.135342642664909	0.230613261461258	0.00870225857943296
-5.91591882705688	-7.56098699569702	-9.07237911224365	-0.135355263948441	0.230770826339722	0.00854713749140501
-5.92785930633545	-7.55806827545166	-9.07660579681396	-0.13534352183342	0.230546310544014	0.00819751899689436
-5.95293188095093	-7.56330966949463	-9.1112699508667	-0.13547471165657	0.230213895440102	0.00797320157289505
-5.95226144790649	-7.56236028671265	-9.12073707580566	-0.135666981339455	0.230213508009911	0.00764878466725349
-5.94593143463135	-7.5720100402832	-9.11959934234619	-0.135557681322098	0.23045825958252	0.00750547228381038
-5.92176008224487	-7.57298707962036	-9.10981369018555	-0.135544493794441	0.230922356247902	0.00748607097193599
-5.908203125	-7.57473182678223	-9.08676719665527	-0.13523331284523	0.231326520442963	0.00720591749995947
-5.92438697814941	-7.58812236785889	-9.10929489135742	-0.135019093751907	0.231383845210075	0.00709760561585426
-5.93443441390991	-7.59815359115601	-9.11791038513184	-0.134909689426422	0.231342807412148	0.00670893350616097
-5.93937873840332	-7.61321544647217	-9.11943817138672	-0.134964570403099	0.231505900621414	0.00652896566316485
-5.94069910049438	-7.61242198944092	-9.12757778167725	-0.135053619742393	0.231630086898804	0.00626792805269361
-5.92749071121216	-7.60852909088135	-9.10438251495361	-0.135020017623901	0.231742024421692	0.00603486178442836
-5.92458438873291	-7.61262702941895	-9.10618686676025	-0.134952917695045	0.231781512498856	0.00597545551136136
-5.91911029815674	-7.61956977844238	-9.09607982635498	-0.134916067123413	0.231881260871887	0.00581794138997793
-5.91928482055664	-7.62385845184326	-9.08708763122559	-0.134816020727158	0.231930106878281	0.00565320951864123
-5.92436933517456	-7.62937450408936	-9.10073852539063	-0.13496620953083	0.231990456581116	0.00561169115826488
-5.9292254447937	-7.63426542282104	-9.09897232055664	-0.134904980659485	0.23201148211956	0.00522999372333288
-5.93885135650635	-7.64114618301392	-9.11333847045898	-0.134979978203773	0.232093289494514	0.00493851955980062
-5.93287134170532	-7.64146709442139	-9.12552738189697	-0.134827882051468	0.232212379574776	0.00475096004083753
-5.92646265029907	-7.6427173614502	-9.11394882202148	-0.134620517492294	0.232368960976601	0.00460297847166657
-5.92559194564819	-7.64788246154785	-9.12200832366943	-0.134416371583939	0.232595682144165	0.00453077862039208
-5.91153430938721	-7.66546440124512	-9.12139987945557	-0.134304702281952	0.23283839225769	0.00445391936227679
-5.91200876235962	-7.66912031173706	-9.12125110626221	-0.134175211191177	0.233066782355309	0.00423094118013978
-5.91640615463257	-7.67200374603271	-9.132568359375	-0.133995205163956	0.233172178268433	0.00409691827371717
-5.91045379638672	-7.67154741287231	-9.13145542144775	-0.133892923593521	0.233170881867409	0.00393226509913802
-5.90606737136841	-7.67214250564575	-9.12783908843994	-0.133673816919327	0.233175218105316	0.00376473180949688
-5.90797996520996	-7.67517423629761	-9.13597106933594	-0.133646801114082	0.233160436153412	0.00371909909881651
-5.89965867996216	-7.67526817321777	-9.12964344024658	-0.133441731333733	0.233112826943398	0.00354344304651022
-5.89780712127686	-7.68285942077637	-9.1272439956665	-0.133357107639313	0.233248740434647	0.00353202177211642
-5.89831304550171	-7.6833028793335	-9.13034725189209	-0.133299052715302	0.233297824859619	0.00346642499789596
-5.89419269561768	-7.68435144424438	-9.12915802001953	-0.133018642663956	0.233334690332413	0.0032681617885828
-5.89683198928833	-7.69042634963989	-9.12894439697266	-0.132993653416634	0.233511283993721	0.003314976580441
-5.8952431678772	-7.69276189804077	-9.12631034851074	-0.132862657308578	0.23369212448597	0.00324540468864143
-5.8970308303833	-7.69156312942505	-9.12230205535889	-0.132847294211388	0.233654990792274	0.00304356357082725
-5.89695405960083	-7.69402265548706	-9.1248254776001	-0.132748603820801	0.233793616294861	0.00309133902192116
-5.89975643157959	-7.70029735565186	-9.13161945343018	-0.132693827152252	0.23386113345623	0.00304275541566312
-5.90160655975342	-7.69909811019897	-9.11672401428223	-0.132715791463852	0.233986631035805	0.00293992413207889
-5.90276098251343	-7.7026891708374	-9.12778282165527	-0.1325523853302	0.234150543808937	0.0030187526717782
-5.90391302108765	-7.70426464080811	-9.12584400177002	-0.132464423775673	0.234221786260605	0.00287427753210068
-5.90235137939453	-7.70607376098633	-9.12621688842773	-0.132384344935417	0.234254390001297	0.00278972275555134
-5.91127681732178	-7.70933485031128	-9.13319396972656	-0.132368490099907	0.234466448426247	0.00286170258186758
-5.90923070907593	-7.71042633056641	-9.12720012664795	-0.132309406995773	0.234485566616058	0.00273817824199796
-5.91581773757935	-7.71258640289307	-9.13545513153076	-0.132169097661972	0.234598904848099	0.0027860424015671
-5.91848373413086	-7.71972990036011	-9.13612079620361	-0.132156521081924	0.234668225049973	0.00263663707301021
-5.91637659072876	-7.71984767913818	-9.12970447540283	-0.132047072052956	0.234799280762672	0.00254190294072032
-5.92356014251709	-7.7236180305481	-9.14130115509033	-0.132129013538361	0.234860837459564	0.00247870711609721
-5.9236421585083	-7.72907018661499	-9.134765625	-0.132065400481224	0.234900459647179	0.00236192415468395
-5.92832136154175	-7.73557329177856	-9.1359920501709	-0.132198005914688	0.235089614987373	0.00231668632477522
-5.93366193771362	-7.73615503311157	-9.13683986663818	-0.132168754935265	0.23512214422226	0.00227077607996762
-5.9336838722229	-7.73878622055054	-9.14014625549316	-0.132292002439499	0.235231459140778	0.00205786502920091
-5.93138980865479	-7.74182319641113	-9.12915802001953	-0.132396385073662	0.235344842076302	0.00201285560615361
-5.93774557113647	-7.74556970596313	-9.13725471496582	-0.132323443889618	0.235447958111763	0.00195092125795782
-5.93911218643188	-7.74574995040894	-9.12332344055176	-0.132377624511719	0.235489547252655	0.0017388102132827
-5.93688297271729	-7.74813556671143	-9.1258430480957	-0.132471770048141	0.23556187748909	0.00169246166478842
-5.94278478622437	-7.74710607528687	-9.13306617736816	-0.132467716932297	0.23571902513504	0.00166329776402563
-5.94075965881348	-7.74753952026367	-9.12142658233643	-0.13258570432663	0.235781863331795	0.00148889934644103
-5.94931983947754	-7.74988031387329	-9.13213157653809	-0.13262914121151	0.235941663384438	0.00147296953946352
-5.94645357131958	-7.74720287322998	-9.13163089752197	-0.132618129253387	0.236043140292168	0.00125141837634146
-5.94843101501465	-7.74725723266602	-9.12726974487305	-0.132784470915794	0.236248314380646	0.00115023902617395
-5.95529842376709	-7.74837779998779	-9.12977123260498	-0.132855534553528	0.236308768391609	0.00105253211222589
-5.95663166046143	-7.74690198898315	-9.13716793060303	-0.13295005261898	0.236502334475517	0.000868402363266796
-5.96040439605713	-7.75068092346191	-9.13114929199219	-0.133137732744217	0.236595466732979	0.000824339454993606
-5.95958232879639	-7.74568271636963	-9.13584899902344	-0.133158460259438	0.236751616001129	0.000702819495927542
-5.96310424804688	-7.74932861328125	-9.12937355041504	-0.133408322930336	0.236904233694077	0.000463859876617789
-5.96504831314087	-7.74856805801392	-9.1283073425293	-0.133563041687012	0.236952096223831	0.000336861499818042
-5.96866464614868	-7.7478461265564	-9.14246082305908	-0.133587166666985	0.237196683883667	0.000229422046686523
-5.96879768371582	-7.74849414825439	-9.13320732116699	-0.133791133761406	0.237227141857147	-5.43474416190293E-05
-5.96942853927612	-7.75044870376587	-9.14201736450195	-0.133967310190201	0.23737071454525	-8.90900992089882E-05
-5.97393417358398	-7.75027322769165	-9.1425256729126	-0.134091973304749	0.237533554434776	-0.000309073715470731
-5.97274351119995	-7.74460744857788	-9.13616943359375	-0.13434399664402	0.237635418772697	-0.000454072142019868
-5.97661828994751	-7.75008106231689	-9.13772773742676	-0.134508982300758	0.237874880433083	-0.00060065952129662
-5.97243785858154	-7.74623870849609	-9.14350509643555	-0.134622305631638	0.23791615664959	-0.00075510743772611
-5.97728395462036	-7.74731302261353	-9.13253593444824	-0.134750589728355	0.238121867179871	-0.000895093195140362
-5.97842073440552	-7.74828147888184	-9.13537406921387	-0.134982109069824	0.238213330507278	-0.000967088562902063
-5.97905015945435	-7.74629306793213	-9.14195823669434	-0.135009661316872	0.238372012972832	-0.00112104217987508
-5.98362159729004	-7.7445764541626	-9.1367359161377	-0.135177746415138	0.238488584756851	-0.00138143391814083
-5.98183631896973	-7.74647855758667	-9.14441871643066	-0.135330766439438	0.238747626543045	-0.00134475599043071
-5.98442935943604	-7.74595212936401	-9.13915348052979	-0.135503008961678	0.238869190216064	-0.00156707456335425
-5.98395538330078	-7.74452114105225	-9.13934898376465	-0.135694935917854	0.238951593637466	-0.00167239701841027
-5.99163961410522	-7.7444314956665	-9.15088939666748	-0.135733500123024	0.239250481128693	-0.00181404314935207
-5.99256181716919	-7.74095249176025	-9.14547252655029	-0.135911747813225	0.239375084638596	-0.00203217775560915
-5.99750661849976	-7.74313116073608	-9.1460542678833	-0.136087253689766	0.239536449313164	-0.00204282137565315
-6.0019965171814	-7.73757839202881	-9.15715408325195	-0.136091142892838	0.239784866571426	-0.00220358301885426
-6.00223255157471	-7.73855257034302	-9.15024852752686	-0.136286646127701	0.239834398031235	-0.00231313682161272
-6.00655937194824	-7.74406147003174	-9.14808750152588	-0.136402606964111	0.240111276507378	-0.00237016519531608
-6.00506734848022	-7.73645734786987	-9.16540813446045	-0.136445432901382	0.240251481533051	-0.00246047973632813
-6.01235818862915	-7.73940896987915	-9.15496444702148	-0.136606812477112	0.240420088171959	-0.00257919053547084
-6.01082420349121	-7.73513174057007	-9.16785526275635	-0.136676222085953	0.240507528185844	-0.00260370108298957
-6.01571798324585	-7.73670482635498	-9.16782093048096	-0.136773556470871	0.240718156099319	-0.00275139114819467
-6.01654434204102	-7.73665475845337	-9.16710662841797	-0.136963799595833	0.240872249007225	-0.00285504176281393
-6.01733016967773	-7.73156547546387	-9.1763801574707	-0.136988416314125	0.240990728139877	-0.00288562220521271
-6.02300453186035	-7.73343086242676	-9.16563129425049	-0.137117594480515	0.241178154945374	-0.00304857967421412
-6.0227108001709	-7.73130416870117	-9.17538928985596	-0.13722263276577	0.241298273205757	-0.0030376419890672
-6.02225399017334	-7.72991466522217	-9.17727279663086	-0.137256920337677	0.241431504487991	-0.00319381873123348
-6.02519178390503	-7.72990274429321	-9.16987323760986	-0.137479439377785	0.241506233811378	-0.00328948022797704
-6.02530574798584	-7.7264232635498	-9.17938899993896	-0.137474253773689	0.241701245307922	-0.00334766297601163
-6.02874279022217	-7.72637510299683	-9.17829990386963	-0.137562096118927	0.241782531142235	-0.00344170397147536
-6.02705907821655	-7.72504615783691	-9.17276668548584	-0.137590184807777	0.24188619852066	-0.00346267898567021
-6.02986764907837	-7.72292852401733	-9.18464088439941	-0.137682005763054	0.242048010230064	-0.00346558587625623
-6.03227567672729	-7.72063970565796	-9.18305206298828	-0.137805163860321	0.242211386561394	-0.00366492406465113
-6.03444385528564	-7.7186713218689	-9.18685245513916	-0.137842312455177	0.24224616587162	-0.00365219358354807
-6.03664112091064	-7.71614265441895	-9.18581581115723	-0.137858852744102	0.24232479929924	-0.0036904439330101
-6.0375771522522	-7.71462678909302	-9.18492317199707	-0.13800385594368	0.24242328107357	-0.0037637094501406
-6.03812742233276	-7.71426916122437	-9.19710636138916	-0.138045504689217	0.242573469877243	-0.00380591605789959
-6.04141902923584	-7.70751523971558	-9.19242191314697	-0.1380874812603	0.242563247680664	-0.003963069524616
-6.04226016998291	-7.70592594146729	-9.1949348449707	-0.138185769319534	0.242638394236565	-0.00398354046046734
-6.04162454605103	-7.70198917388916	-9.19534206390381	-0.138167947530746	0.242610648274422	-0.00406021345406771
-6.04329061508179	-7.70258665084839	-9.19122886657715	-0.138266742229462	0.242769137024879	-0.00413821544498205
-6.04577493667603	-7.70401573181152	-9.19053649902344	-0.138492479920387	0.242719814181328	-0.00412375759333372
-6.04572916030884	-7.69965648651123	-9.1985387802124	-0.138465851545334	0.242770060896873	-0.00411875126883388
-6.04343700408936	-7.70476531982422	-9.1791934967041	-0.138642162084579	0.242769181728363	-0.0042138216085732
-6.04303407669067	-7.70039129257202	-9.1943244934082	-0.138693928718567	0.242772281169891	-0.00413622334599495
-6.04028987884521	-7.70133447647095	-9.19165229797363	-0.138792648911476	0.24275316298008	-0.00427169026806951
-6.04470682144165	-7.70367097854614	-9.17886924743652	-0.138913497328758	0.242742046713829	-0.00430760998278856
-6.03964805603027	-7.70113801956177	-9.18929004669189	-0.1390141248703	0.242736712098122	-0.00423377566039562
-6.03929758071899	-7.70386934280396	-9.179274559021	-0.139008328318596	0.242720723152161	-0.0042952629737556
-6.03649234771729	-7.70226716995239	-9.18789672851563	-0.1391371935606	0.242701321840286	-0.00420654332265258
-6.03414297103882	-7.69879055023193	-9.17629337310791	-0.139171436429024	0.242647305130959	-0.00427850196138024
-6.03487491607666	-7.70098400115967	-9.17129802703857	-0.139286771416664	0.24259415268898	-0.00432825740426779
-6.03063488006592	-7.6989049911499	-9.17100811004639	-0.139358907938004	0.242564752697945	-0.0042372103780508
-6.03176212310791	-7.69503259658813	-9.1659107208252	-0.139416262507439	0.24249941110611	-0.00425591552630067
-6.03040790557861	-7.69105434417725	-9.16514301300049	-0.139407142996788	0.242477893829346	-0.00424622930586338
-6.03468608856201	-7.69074201583862	-9.16111087799072	-0.139454379677773	0.242416128516197	-0.00416726665571332
-6.02944040298462	-7.68259429931641	-9.16745281219482	-0.139454409480095	0.242405444383621	-0.00410307990387082
-6.03332042694092	-7.68073797225952	-9.15826606750488	-0.13943013548851	0.242360636591911	-0.00410670228302479
-6.03549671173096	-7.67662286758423	-9.16241931915283	-0.139420330524445	0.242294102907181	-0.0039564068429172
-6.03321886062622	-7.67096519470215	-9.15807056427002	-0.139398485422134	0.242150664329529	-0.00393091188743711
-6.03638029098511	-7.66944026947021	-9.15939712524414	-0.139411896467209	0.242101773619652	-0.00381005113013089
-6.03606653213501	-7.66040658950806	-9.16146755218506	-0.139318287372589	0.241964265704155	-0.00371070858091116
-6.03528499603271	-7.65649318695068	-9.15280342102051	-0.13926562666893	0.241816252470016	-0.00367609946988523
-6.03449010848999	-7.65199279785156	-9.15625190734863	-0.1391941010952	0.24171656370163	-0.00355972768738866
-6.03627443313599	-7.64773035049438	-9.15120506286621	-0.139162734150887	0.241559311747551	-0.00354562583379447
-6.03369283676147	-7.64486932754517	-9.14174556732178	-0.139170557260513	0.241362303495407	-0.00341742835007608
-6.03356409072876	-7.63944339752197	-9.13849639892578	-0.139105215668678	0.241211742162704	-0.00324241351336241
-6.03712558746338	-7.63445663452148	-9.13638687133789	-0.139061868190765	0.240968093276024	-0.00316883507184684
-6.03284692764282	-7.63306140899658	-9.12930774688721	-0.139027446508408	0.2408766746521	-0.00304882926866412
-6.03425550460815	-7.63098001480103	-9.13079833984375	-0.138946115970612	0.240679293870926	-0.00294524081982672
-6.03353023529053	-7.62753009796143	-9.11671447753906	-0.138876810669899	0.240465998649597	-0.002840097527951
-6.03340768814087	-7.62496519088745	-9.11319160461426	-0.138808250427246	0.240259781479836	-0.00264598685316741
-6.03272342681885	-7.62314558029175	-9.11710643768311	-0.138823434710503	0.240069791674614	-0.00247590127401054
-6.02973175048828	-7.62223196029663	-9.10436534881592	-0.13875450193882	0.239899709820747	-0.0024358369410038
-6.03196334838867	-7.6240439414978	-9.11143589019775	-0.138675421476364	0.239750251173973	-0.00224636658094823
-6.02873039245605	-7.62011003494263	-9.09357261657715	-0.138611122965813	0.239553481340408	-0.0021690889261663
-6.02841377258301	-7.6190824508667	-9.08862209320068	-0.13850262761116	0.239351034164429	-0.00202388968318701
-6.02629947662354	-7.61954689025879	-9.08525085449219	-0.138464048504829	0.239189714193344	-0.00182773522101343
-6.02502632141113	-7.61519193649292	-9.08275508880615	-0.13829617202282	0.238991945981979	-0.00183578976429999
-6.02458524703979	-7.61633014678955	-9.07801246643066	-0.138257309794426	0.238845944404602	-0.00160068401601166
-6.0212869644165	-7.61016988754272	-9.06564426422119	-0.138162136077881	0.238557040691376	-0.00157359684817493
-6.02355623245239	-7.60924911499023	-9.05957221984863	-0.138090938329697	0.238498538732529	-0.00146319332998246
-6.02187824249268	-7.60831069946289	-9.06094741821289	-0.138047024607658	0.238275408744812	-0.00127206463366747
-6.01980352401733	-7.60414028167725	-9.05268287658691	-0.13780789077282	0.238165467977524	-0.00124437443446368
-6.02295684814453	-7.60090112686157	-9.06001377105713	-0.137819603085518	0.237969592213631	-0.00108680734410882
-6.024498462677	-7.59783840179443	-9.05744457244873	-0.137687221169472	0.237805247306824	-0.000945046835113317
-6.02728843688965	-7.59720182418823	-9.04696083068848	-0.137577459216118	0.237669572234154	-0.000871607684530318
-6.03186321258545	-7.59163761138916	-9.05287647247314	-0.137475475668907	0.237522810697556	-0.000693476235028356
-6.03198528289795	-7.59126615524292	-9.05218887329102	-0.137404128909111	0.237335741519928	-0.000575912476051599
-6.03232431411743	-7.58753633499146	-9.04754447937012	-0.137262389063835	0.237129122018814	-0.000451088912086561
-6.03370666503906	-7.58561563491821	-9.04974365234375	-0.137174740433693	0.236895307898521	-0.000220782894757576
-6.03606939315796	-7.58167457580566	-9.04060363769531	-0.137062653899193	0.236793965101242	-0.000149065657751635
-6.0358772277832	-7.57760906219482	-9.03483200073242	-0.136992037296295	0.236537739634514	-7.14378165866947E-06
-6.04064273834229	-7.57743978500366	-9.03724765777588	-0.136940822005272	0.236352056264877	0.000125840335385874
-6.03717851638794	-7.5699667930603	-9.02636623382568	-0.136786475777626	0.236091464757919	0.000217174223507755
-6.04152679443359	-7.57037591934204	-9.02768135070801	-0.136643320322037	0.235879823565483	0.000439635798102245
-6.04047584533691	-7.56448936462402	-9.0236701965332	-0.136646166443825	0.235663235187531	0.000520248664543033
-6.03895235061646	-7.56266641616821	-9.01511192321777	-0.136506468057632	0.23547251522541	0.000686423853039742
-6.04130792617798	-7.56142997741699	-9.02089881896973	-0.136401996016502	0.235281452536583	0.000769055797718465
-6.03657865524292	-7.55742979049683	-9.00131702423096	-0.13637113571167	0.23503352701664	0.000854304584208876
-6.03865575790405	-7.55828428268433	-8.99886322021484	-0.136287465691566	0.234871223568916	0.000980337616056204
-6.03860092163086	-7.55192279815674	-8.99576377868652	-0.1361463367939	0.234619304537773	0.00111493072472513
-6.03586006164551	-7.54873561859131	-8.98870468139648	-0.136062905192375	0.234545230865479	0.00108812609687448
-6.0397515296936	-7.54883337020874	-8.98120594024658	-0.136010244488716	0.234356909990311	0.0012846018653363
-6.03675937652588	-7.54909324645996	-8.97957229614258	-0.135867565870285	0.234147936105728	0.00138121214695275
-6.03372573852539	-7.54888963699341	-8.9692907333374	-0.135911986231804	0.233949363231659	0.00142565299756825
-6.03553676605225	-7.54911851882935	-8.96970081329346	-0.135845795273781	0.233810484409332	0.00165223807562143
-6.03801870346069	-7.55276536941528	-8.97183895111084	-0.1357661485672	0.233700543642044	0.0016462974017486
-6.03938674926758	-7.55118989944458	-8.95728778839111	-0.13576152920723	0.23350316286087	0.00168630469124764
-6.04629707336426	-7.55455589294434	-8.96435165405273	-0.135728999972343	0.23347470164299	0.00192714878357947
-6.05077505111694	-7.5579080581665	-8.96047115325928	-0.135729551315308	0.233358040452003	0.00187001330778003
-6.05230188369751	-7.55947399139404	-8.96300601959229	-0.135663285851479	0.233282282948494	0.00191390642430633
-6.06119394302368	-7.56080770492554	-8.96647262573242	-0.135655522346497	0.233237341046333	0.00211615650914609
-6.05699253082275	-7.56053256988525	-8.96032524108887	-0.135648161172867	0.233029127120972	0.0021565705537796
-6.06623792648315	-7.56764602661133	-8.97181129455566	-0.135678067803383	0.233003988862038	0.00233098026365042
-6.06933784484863	-7.56596565246582	-8.97030639648438	-0.135586604475975	0.23286072909832	0.00241063162684441
-6.0691933631897	-7.56876564025879	-8.97264099121094	-0.135506182909012	0.232745379209518	0.0024596571456641
-6.07593297958374	-7.57160997390747	-8.97329044342041	-0.135540187358856	0.232576221227646	0.00268138642422855
-6.07804012298584	-7.57027578353882	-8.97029972076416	-0.135487899184227	0.232434630393982	0.00273093651048839
-6.08167362213135	-7.5690450668335	-8.9726676940918	-0.135520160198212	0.232291758060455	0.00286552542820573
-6.08274841308594	-7.5710244178772	-8.97832870483398	-0.135427996516228	0.232177734375	0.0029967415612191
-6.08209657669067	-7.56938314437866	-8.9720401763916	-0.135363206267357	0.231994658708572	0.00299437413923442
-6.08739948272705	-7.57270383834839	-8.96738910675049	-0.135401234030724	0.231875643134117	0.00317779602482915
-6.08870649337769	-7.56477832794189	-8.96154975891113	-0.135245561599731	0.231689915060997	0.00328899151645601
-6.08912324905396	-7.5689754486084	-8.95792961120605	-0.135314971208572	0.231472238898277	0.0033661057241261
-6.0886697769165	-7.56881332397461	-8.9638843536377	-0.135190352797508	0.231347218155861	0.00350623880513012
-6.08732843399048	-7.5630202293396	-8.956955909729	-0.1350968927145	0.231202825903893	0.00358170992694795
-6.08637142181396	-7.5633282661438	-8.95227146148682	-0.135191202163696	0.230987712740898	0.00370668084360659
-6.08649778366089	-7.56066846847534	-8.94785499572754	-0.135052472352982	0.230777755379677	0.00380798918195069
-6.08829402923584	-7.56268119812012	-8.93354034423828	-0.135165229439735	0.230644941329956	0.00385611038655043
-6.08754062652588	-7.56083393096924	-8.93398761749268	-0.135097995400429	0.230386734008789	0.00395875843241811
-6.08564186096191	-7.55798149108887	-8.92691230773926	-0.134969681501389	0.230269908905029	0.00396665325388312
-6.08694314956665	-7.55925416946411	-8.91867446899414	-0.135135963559151	0.230139076709747	0.00409449031576514
-6.08661222457886	-7.55629348754883	-8.91603183746338	-0.135039046406746	0.229943871498108	0.00412469450384378
-6.08912706375122	-7.55807495117188	-8.89851856231689	-0.135156869888306	0.229856550693512	0.00415008794516325
-6.09078502655029	-7.5578556060791	-8.90240955352783	-0.135143280029297	0.229678973555565	0.0043103932403028
-6.08937931060791	-7.55317497253418	-8.89471912384033	-0.135099723935127	0.229561030864716	0.0042571178637445
-6.09323167800903	-7.55655574798584	-8.87826824188232	-0.135337248444557	0.229376062750816	0.004354078322649
-6.0989146232605	-7.5530309677124	-8.88476753234863	-0.13524167239666	0.229323029518127	0.00434950180351734
-6.09859228134155	-7.55504179000854	-8.8755989074707	-0.135259985923767	0.229019820690155	0.00433117896318436
-6.10400485992432	-7.55454349517822	-8.87272930145264	-0.135278686881065	0.228964507579803	0.00434509525075555
-6.10247230529785	-7.55227470397949	-8.86713027954102	-0.135189726948738	0.228801816701889	0.00433627143502235
-6.10617923736572	-7.55631542205811	-8.86181545257568	-0.135266691446304	0.228631719946861	0.00435412628576159
-6.10741758346558	-7.55679273605347	-8.85910034179688	-0.13520322740078	0.228429943323135	0.00435326062142849
-6.11300945281982	-7.5558032989502	-8.84075832366943	-0.135413140058517	0.228367254137993	0.00412454782053828
-6.11373424530029	-7.55620622634888	-8.84087181091309	-0.135362446308136	0.228228285908699	0.00407563056796789
-6.11280918121338	-7.55669736862183	-8.83801746368408	-0.135266333818436	0.227993950247765	0.00406628753989935
-6.11290073394775	-7.55897903442383	-8.82715702056885	-0.135335803031921	0.227769747376442	0.00397764286026359
-6.11386775970459	-7.55951881408691	-8.82857322692871	-0.135273799300194	0.227652534842491	0.00391316739842296
-6.11292934417725	-7.56045198440552	-8.81144523620605	-0.135321974754333	0.227456912398338	0.00374535308219492
-6.11268281936646	-7.56205463409424	-8.80637645721436	-0.135244593024254	0.227327853441238	0.00374521291814744
-6.11602449417114	-7.56206846237183	-8.80349159240723	-0.135218426585197	0.227201998233795	0.00365653866901994
-6.1107873916626	-7.56196880340576	-8.78796195983887	-0.135293155908585	0.226943820714951	0.0034591902513057
-6.11277914047241	-7.56261587142944	-8.78333950042725	-0.13517253100872	0.226771026849747	0.00346858077682555
-6.11139583587646	-7.56200170516968	-8.77469730377197	-0.135179549455643	0.226618111133575	0.00323707517236471
-6.10956621170044	-7.56306028366089	-8.76102638244629	-0.135116294026375	0.226507559418678	0.00311335595324636
-6.10811328887939	-7.56518840789795	-8.75806522369385	-0.135093584656715	0.226308763027191	0.00311718857847154
-6.10100555419922	-7.5606837272644	-8.74792385101318	-0.134980902075768	0.226118981838226	0.00292084342800081
-6.09909296035767	-7.56310272216797	-8.7366771697998	-0.13506805896759	0.22596487402916	0.00279582710936666
-6.09396076202393	-7.55619859695435	-8.73217010498047	-0.134926378726959	0.225797757506371	0.00256962352432311
-6.08783054351807	-7.55600023269653	-8.71916103363037	-0.134864553809166	0.225615605711937	0.00233629555441439
-6.0843563079834	-7.55522155761719	-8.70154571533203	-0.13488644361496	0.225393548607826	0.00211783219128847
-6.08299446105957	-7.55671739578247	-8.70398712158203	-0.134804666042328	0.225352585315704	0.00193167733959854
-6.08239936828613	-7.55574369430542	-8.68881034851074	-0.134764179587364	0.225213974714279	0.00164778251200914
-6.08111715316772	-7.55470705032349	-8.69357395172119	-0.134651899337769	0.225082412362099	0.00155974307563156
-6.08583498001099	-7.5545597076416	-8.68342971801758	-0.134571239352226	0.225036382675171	0.00129882793407887
-6.08256483078003	-7.55749416351318	-8.66870307922363	-0.134619668126106	0.224864855408669	0.00108653993811458
-6.08780860900879	-7.55699157714844	-8.67944145202637	-0.134609282016754	0.224800631403923	0.000849651929456741
-6.08721733093262	-7.55433940887451	-8.66516208648682	-0.13457764685154	0.224613532423973	0.000555693113710731
-6.08861780166626	-7.56036853790283	-8.66077041625977	-0.134543165564537	0.224523648619652	0.000412563036661595
-6.08894681930542	-7.55826807022095	-8.66318893432617	-0.13445308804512	0.22438283264637	0.00012696158955805
-6.08454179763794	-7.55605125427246	-8.64819240570068	-0.134599983692169	0.224245876073837	-0.000198194058611989
-6.08567714691162	-7.56156969070435	-8.64042949676514	-0.134676486253738	0.224157139658928	-0.000451627827715129
-6.08183479309082	-7.55994749069214	-8.6377592086792	-0.134575471282005	0.223986968398094	-0.000721270334906876
-6.08216857910156	-7.56221199035645	-8.62404155731201	-0.134543389081955	0.223861873149872	-0.00103834911715239
-6.07780361175537	-7.56141328811646	-8.62238597869873	-0.134629264473915	0.223663702607155	-0.00122474343515933
-6.08074712753296	-7.56238508224487	-8.62142276763916	-0.134616643190384	0.22363343834877	-0.00151344889309257
-6.07723188400269	-7.56397199630737	-8.6098108291626	-0.134702518582344	0.22349189221859	-0.00199932605028152
-6.07476139068604	-7.56415176391602	-8.59404945373535	-0.134742498397827	0.223422184586525	-0.00221920013427734
-6.07356548309326	-7.56539392471313	-8.60196876525879	-0.134679913520813	0.22322304546833	-0.00249640666879714
-6.07333898544312	-7.5659065246582	-8.59451866149902	-0.134633108973503	0.223184823989868	-0.00283517711795866
-6.07330799102783	-7.56778860092163	-8.57965564727783	-0.13471819460392	0.223069205880165	-0.00316365784965456
-6.06610918045044	-7.56492519378662	-8.58034801483154	-0.134700030088425	0.22290213406086	-0.00338760390877724
-6.06848287582397	-7.56531095504761	-8.56843280792236	-0.134657725691795	0.222846567630768	-0.00377769186161458
-6.07034111022949	-7.5656852722168	-8.56464576721191	-0.13467825949192	0.222755908966064	-0.00402558594942093
-6.06651544570923	-7.56428098678589	-8.56818771362305	-0.134677171707153	0.222677633166313	-0.00438640266656876
-6.069176197052	-7.55901336669922	-8.56897068023682	-0.134559765458107	0.22253705561161	-0.00469605065882206
-6.06648063659668	-7.56059789657593	-8.55524349212646	-0.134611204266548	0.222459256649017	-0.00502562150359154
-6.06694746017456	-7.55700588226318	-8.56039905548096	-0.13461346924305	0.222309663891792	-0.00531753432005644
-6.06145811080933	-7.55540037155151	-8.54338264465332	-0.134521663188934	0.222255602478981	-0.00575512181967497
-6.06567764282227	-7.55642747879028	-8.54288578033447	-0.134532436728477	0.222093388438225	-0.00608660094439983
-6.06537008285522	-7.55551195144653	-8.54573345184326	-0.134617209434509	0.222032248973846	-0.00634299963712692
-6.06265258789063	-7.55371284484863	-8.53334808349609	-0.134592458605766	0.221889868378639	-0.00678156688809395
-6.0592155456543	-7.55101251602173	-8.52840900421143	-0.134612172842026	0.221814796328545	-0.00720540527254343
-6.06327819824219	-7.55271816253662	-8.5308084487915	-0.134682282805443	0.221764892339706	-0.00752221001312137
-6.05722332000732	-7.54657506942749	-8.53257083892822	-0.134757339954376	0.221659168601036	-0.00795799866318703
-6.05579948425293	-7.55128526687622	-8.50850963592529	-0.134859353303909	0.221593856811523	-0.00833076145499945
-6.05297422409058	-7.55176973342896	-8.51676845550537	-0.134907141327858	0.221525862812996	-0.00860180053859949
-6.05138492584229	-7.54965543746948	-8.51064872741699	-0.13495759665966	0.221454620361328	-0.0091580506414175
-6.0461859703064	-7.55107736587524	-8.49646663665771	-0.135037109255791	0.221445366740227	-0.00946585927158594
-6.0479302406311	-7.55154752731323	-8.50118350982666	-0.135089889168739	0.221394345164299	-0.0098700076341629
-6.04908275604248	-7.55356454849243	-8.50040149688721	-0.135184720158577	0.221364557743073	-0.0102022876963019
-6.04617023468018	-7.55600070953369	-8.49750709533691	-0.135248199105263	0.221353471279144	-0.0106682227924466
-6.04927158355713	-7.56088924407959	-8.49843311309814	-0.135446146130562	0.221353709697723	-0.0109632052481174
-6.05089378356934	-7.56368398666382	-8.50019836425781	-0.135514706373215	0.221367940306664	-0.0112816356122494
-6.05109024047852	-7.56527280807495	-8.49894332885742	-0.135580822825432	0.221335485577583	-0.0117112165316939
-6.04773187637329	-7.5659556388855	-8.49324893951416	-0.135699614882469	0.221398115158081	-0.0121806245297194
-6.04880809783936	-7.57203102111816	-8.49701690673828	-0.135883957147598	0.221415355801582	-0.0125117301940918
-6.05074501037598	-7.57598686218262	-8.49622821807861	-0.135928794741631	0.221482411026955	-0.0128530198708177
-6.05193758010864	-7.57885313034058	-8.48408222198486	-0.136063292622566	0.221455320715904	-0.0133752226829529
-6.05232286453247	-7.58248949050903	-8.48525714874268	-0.136125534772873	0.221524134278297	-0.0137380715459585
-6.05440855026245	-7.58805418014526	-8.4902925491333	-0.1362544298172	0.221541419625282	-0.0140208313241601
-6.05361032485962	-7.59025573730469	-8.4923734664917	-0.136336699128151	0.221581146121025	-0.0144012849777937
-6.0552453994751	-7.59377145767212	-8.48455429077148	-0.136454403400421	0.221671923995018	-0.0149805722758174
-6.0567364692688	-7.6014986038208	-8.47705554962158	-0.136593893170357	0.221765220165253	-0.0153771750628948
-6.06480741500854	-7.60832738876343	-8.48238086700439	-0.136770814657211	0.221918419003487	-0.0156873986124992
-6.06019067764282	-7.61144542694092	-8.47883796691895	-0.136765316128731	0.221917599439621	-0.0160931088030338
-6.06275844573975	-7.6202826499939	-8.47034358978271	-0.136974096298218	0.222000285983086	-0.0164509415626526
-6.06423997879028	-7.62363910675049	-8.47468090057373	-0.137046694755554	0.222117766737938	-0.0167993027716875
-6.06811761856079	-7.63164520263672	-8.47734642028809	-0.137201458215714	0.222221076488495	-0.0171534661203623
-6.06645202636719	-7.63758325576782	-8.4677791595459	-0.137363106012344	0.22229328751564	-0.0175591669976711
-6.06902170181274	-7.64074563980103	-8.46517753601074	-0.137559920549393	0.222470015287399	-0.0179348271340132
-6.06866550445557	-7.64869260787964	-8.47408771514893	-0.137646108865738	0.222623214125633	-0.018235057592392
-6.07195615768433	-7.64956903457642	-8.4732551574707	-0.137854516506195	0.222779780626297	-0.0186381749808788
-6.0744743347168	-7.65502786636353	-8.46612930297852	-0.137905582785606	0.22291599214077	-0.0190856046974659
-6.07688665390015	-7.6603798866272	-8.46502685546875	-0.138083875179291	0.223073497414589	-0.019478989765048
-6.08008813858032	-7.66383218765259	-8.47440814971924	-0.138205394148827	0.223265096545219	-0.0198187101632357
-6.0833888053894	-7.6638970375061	-8.48233985900879	-0.13822266459465	0.223342135548592	-0.0202331636101007
-6.08859968185425	-7.66717624664307	-8.47673416137695	-0.138264790177345	0.223606333136559	-0.0207103155553341
-6.09236431121826	-7.67405033111572	-8.47885417938232	-0.138407945632935	0.223739087581635	-0.0211209356784821
-6.10092926025391	-7.67604970932007	-8.47952461242676	-0.138437539339066	0.223987773060799	-0.0214939694851637
-6.10408210754395	-7.67767810821533	-8.49347972869873	-0.138469234108925	0.224135801196098	-0.021805178374052
-6.11140155792236	-7.68065500259399	-8.49067306518555	-0.138484254479408	0.22438345849514	-0.0222943518310785
-6.11642217636108	-7.68252944946289	-8.50011920928955	-0.138565763831139	0.22455295920372	-0.0226522199809551
-6.12481880187988	-7.68843746185303	-8.49870681762695	-0.138628333806992	0.224760353565216	-0.0229703225195408
-6.13213539123535	-7.68908882141113	-8.51300621032715	-0.138689875602722	0.224981889128685	-0.0232767183333635
-6.13331127166748	-7.6928653717041	-8.51354598999023	-0.138695314526558	0.225152984261513	-0.023631539195776
-6.14145374298096	-7.69823932647705	-8.51682281494141	-0.13883750140667	0.22535902261734	-0.0239788014441729
-6.14815235137939	-7.70414447784424	-8.52156543731689	-0.138875707983971	0.225554123520851	-0.0242195259779692
-6.15286540985107	-7.70482683181763	-8.53425979614258	-0.138941511511803	0.225706040859222	-0.0245744567364454
-6.16292476654053	-7.7109227180481	-8.54829788208008	-0.138943314552307	0.225932106375694	-0.0249111298471689
-6.16641044616699	-7.71630001068115	-8.53778457641602	-0.138966217637062	0.226063951849937	-0.0253782086074352
-6.17421293258667	-7.72583055496216	-8.54819393157959	-0.139133766293526	0.226257279515266	-0.0256799068301916
-6.17947673797607	-7.72817802429199	-8.56027221679688	-0.13904070854187	0.226455897092819	-0.0259838495403528
-6.19087696075439	-7.7362322807312	-8.56820964813232	-0.139205306768417	0.226647183299065	-0.0263825226575136
-6.19570016860962	-7.74190759658813	-8.57206535339355	-0.139200538396835	0.226780325174332	-0.0267053283751011
-6.20488214492798	-7.75045013427734	-8.57493782043457	-0.139292269945145	0.226931005716324	-0.0270847771316767
-6.20958948135376	-7.75474786758423	-8.58656215667725	-0.139285549521446	0.227121725678444	-0.0272768139839172
-6.21715688705444	-7.76191759109497	-8.59810543060303	-0.139239475131035	0.227331891655922	-0.0276230704039335
-6.22252464294434	-7.76646041870117	-8.60909938812256	-0.139230340719223	0.227458238601685	-0.0278249476104975
-6.23000764846802	-7.77489948272705	-8.60386371612549	-0.13930369913578	0.227570980787277	-0.0281813479959965
-6.23632478713989	-7.78179264068604	-8.60399055480957	-0.13947556912899	0.227756679058075	-0.0284236371517181
-6.23940706253052	-7.78819608688354	-8.61215209960938	-0.139519870281219	0.227826043963432	-0.0286142732948065
-6.24779462814331	-7.79327344894409	-8.6232852935791	-0.139614149928093	0.228063449263573	-0.028883658349514
-6.2533597946167	-7.79886245727539	-8.6209774017334	-0.139784649014473	0.228097707033157	-0.0291818305850029
-6.25915718078613	-7.8024320602417	-8.61492156982422	-0.139911100268364	0.228178560733795	-0.0295121092349291
-6.26440858840942	-7.80976581573486	-8.62369155883789	-0.139954149723053	0.228333011269569	-0.0297247562557459
-6.27092599868774	-7.81847047805786	-8.62827110290527	-0.140079438686371	0.228383958339691	-0.0299096293747425
-6.27330112457275	-7.81991243362427	-8.63134956359863	-0.140219986438751	0.228534758090973	-0.0301424469798803
-6.27964973449707	-7.82482385635376	-8.63069725036621	-0.140289023518562	0.228552654385567	-0.0304930377751589
-6.28318405151367	-7.83045959472656	-8.62815761566162	-0.140443295240402	0.228728413581848	-0.030763940885663
-6.28967523574829	-7.83454084396362	-8.63913822174072	-0.140564113855362	0.228786274790764	-0.0308691784739494
-6.29232931137085	-7.83968114852905	-8.64004898071289	-0.14076167345047	0.228924781084061	-0.0311695244163275
-6.29551649093628	-7.8445897102356	-8.63991928100586	-0.140826195478439	0.229062095284462	-0.0314061902463436
-6.2998104095459	-7.84660005569458	-8.63987159729004	-0.141033560037613	0.229165807366371	-0.031772218644619
-6.30181789398193	-7.85469055175781	-8.63632106781006	-0.141268372535706	0.229300856590271	-0.0319875590503216
-6.30829429626465	-7.86078786849976	-8.64800357818604	-0.141453206539154	0.229405015707016	-0.0322192534804344
-6.30872058868408	-7.86744928359985	-8.64933490753174	-0.141605421900749	0.229599550366402	-0.0324882157146931
-6.31318235397339	-7.87068653106689	-8.65629577636719	-0.14173099398613	0.229781717061996	-0.0327859483659267
-6.30924224853516	-7.87846708297729	-8.65042781829834	-0.142103925347328	0.229852437973022	-0.0330458134412766
-6.31601762771606	-7.88386106491089	-8.66038131713867	-0.142328143119812	0.23002515733242	-0.0332936644554138
-6.31507587432861	-7.88508415222168	-8.67093849182129	-0.142496138811111	0.230181112885475	-0.03349694237113
-6.31935358047485	-7.89652967453003	-8.67545890808105	-0.142655074596405	0.230385571718216	-0.033865213394165
-6.31727409362793	-7.89853191375732	-8.67038154602051	-0.142908185720444	0.230594843626022	-0.0341199636459351
-6.31879091262817	-7.90555095672607	-8.67106246948242	-0.143134891986847	0.230723559856415	-0.0344408340752125
-6.31903123855591	-7.91149044036865	-8.68609714508057	-0.143328502774239	0.231006249785423	-0.0345768667757511
-6.32056665420532	-7.91319847106934	-8.69304847717285	-0.143584579229355	0.231200739741325	-0.0349055752158165
-6.32077598571777	-7.91749620437622	-8.69226551055908	-0.143806159496307	0.231345102190971	-0.0351998247206211
-6.31657934188843	-7.92203140258789	-8.6906213760376	-0.144098907709122	0.231577202677727	-0.0355039723217487
-6.3185453414917	-7.92471504211426	-8.69682025909424	-0.144360169768333	0.231827363371849	-0.0357745625078678
-6.31699275970459	-7.92893552780151	-8.70985984802246	-0.144542470574379	0.232089832425117	-0.0359715186059475
-6.31474781036377	-7.92973518371582	-8.71045398712158	-0.144771352410316	0.232335105538368	-0.0362843833863735
-6.31105852127075	-7.93716621398926	-8.71265316009521	-0.145024180412292	0.232495844364166	-0.036591611802578
-6.30886936187744	-7.93948841094971	-8.71144390106201	-0.145283222198486	0.232824191451073	-0.0368844568729401
-6.30887317657471	-7.94475936889648	-8.72143840789795	-0.145556390285492	0.233089804649353	-0.0371366143226624
-6.30559349060059	-7.94626808166504	-8.73080253601074	-0.145770877599716	0.233315482735634	-0.0374328419566154
-6.30233240127563	-7.94632768630981	-8.73146152496338	-0.145984143018723	0.233564734458923	-0.0377642214298248
-6.30190086364746	-7.95104742050171	-8.7293872833252	-0.146200656890869	0.233887583017349	-0.0380728915333748
-6.29372930526733	-7.95696258544922	-8.73012924194336	-0.146484717726707	0.23415581882	-0.038378082215786
-6.29600381851196	-7.96121406555176	-8.74941635131836	-0.146777898073196	0.234407112002373	-0.0385564379394054
-6.29317474365234	-7.96240854263306	-8.75391387939453	-0.146942436695099	0.23469965159893	-0.0388714447617531
-6.29333782196045	-7.96636581420898	-8.75253105163574	-0.147199749946594	0.234916657209396	-0.0392291955649853
-6.28890419006348	-7.97114706039429	-8.75643920898438	-0.14736707508564	0.235240191221237	-0.0396247804164886
-6.28590965270996	-7.97526836395264	-8.75407600402832	-0.147641703486443	0.235516220331192	-0.0398697629570961
-6.28648471832275	-7.9794545173645	-8.77059078216553	-0.147838518023491	0.235777944326401	-0.0401404909789562
-6.28486013412476	-7.97929954528809	-8.78008556365967	-0.147958353161812	0.236041352152824	-0.0404773578047752
-6.28932809829712	-7.98386812210083	-8.78503131866455	-0.148071750998497	0.236358284950256	-0.0409052073955536
-6.28125953674316	-7.98867988586426	-8.78115177154541	-0.148341000080109	0.23662756383419	-0.0412548445165157
-6.28505945205688	-7.99291801452637	-8.7870569229126	-0.148556590080261	0.236971706151962	-0.0416576191782951
-6.28155469894409	-7.99426937103271	-8.80075168609619	-0.148673117160797	0.237274065613747	-0.0419329106807709
-6.27960634231567	-7.99753046035767	-8.80408573150635	-0.148797214031219	0.237542524933815	-0.0423525497317314
-6.27590179443359	-8.00039672851563	-8.80723667144775	-0.1489098072052	0.237698420882225	-0.0427459180355072
-6.27767992019653	-8.00120258331299	-8.81039237976074	-0.149162128567696	0.238008111715317	-0.0431242659687996
-6.27356052398682	-8.00617122650146	-8.82393264770508	-0.149317219853401	0.238381505012512	-0.0433572866022587
-6.27211618423462	-8.00783252716064	-8.83132362365723	-0.149367690086365	0.238640293478966	-0.0437015779316425
-6.27117013931274	-8.00805759429932	-8.82562637329102	-0.149460509419441	0.238945141434669	-0.0442053079605103
-6.26968431472778	-8.01313018798828	-8.83609771728516	-0.149620532989502	0.239133194088936	-0.0445590987801552
-6.26921415328979	-8.01484775543213	-8.83598518371582	-0.149668648838997	0.239478796720505	-0.0449132584035397
-6.26620149612427	-8.01799011230469	-8.84686470031738	-0.149803191423416	0.239681571722031	-0.0451897121965885
-6.26560401916504	-8.01990032196045	-8.85747528076172	-0.14977952837944	0.239973977208138	-0.0456792712211609
-6.26492118835449	-8.01916408538818	-8.853271484375	-0.149861991405487	0.240201830863953	-0.0459820218384266
-6.26387643814087	-8.028639793396	-8.85651588439941	-0.149964526295662	0.240443006157875	-0.0464071966707706
-6.26175403594971	-8.02975940704346	-8.86693000793457	-0.149962767958641	0.240641713142395	-0.04671236500144
-6.26053667068481	-8.03512477874756	-8.87458324432373	-0.150014862418175	0.240941017866135	-0.0469870939850807
-6.25733423233032	-8.03690147399902	-8.88113975524902	-0.149923339486122	0.241131022572517	-0.0473918803036213
-6.25890302658081	-8.03833770751953	-8.87891864776611	-0.15006959438324	0.241386517882347	-0.0478429198265076
-6.25557374954224	-8.04277801513672	-8.88061428070068	-0.149995267391205	0.241568371653557	-0.0481736809015274
-6.25790023803711	-8.04751491546631	-8.88756847381592	-0.150096848607063	0.241816103458405	-0.0484577156603336
-6.25869512557983	-8.05018615722656	-8.906569480896	-0.149980843067169	0.242105111479759	-0.0487743951380253
-6.253173828125	-8.04967212677002	-8.9073486328125	-0.14996600151062	0.242247357964516	-0.04916837438941
-6.25900220870972	-8.05301380157471	-8.90984916687012	-0.149943396449089	0.242485195398331	-0.0495868213474751
-6.25929403305054	-8.05727195739746	-8.91008281707764	-0.149945437908173	0.242680177092552	-0.0498664826154709
-6.26221990585327	-8.05961608886719	-8.92613792419434	-0.150009214878082	0.242909401655197	-0.0501858480274677
-6.26234817504883	-8.06081962585449	-8.93489933013916	-0.149979829788208	0.243107080459595	-0.05054597184062
-6.26565790176392	-8.06132125854492	-8.9383602142334	-0.149954810738564	0.243302702903748	-0.0509714744985104
-6.2617974281311	-8.06469821929932	-8.93865871429443	-0.150035843253136	0.243407621979713	-0.0512853413820267
-6.26383304595947	-8.07046985626221	-8.94186496734619	-0.150127768516541	0.243552789092064	-0.0516424216330051
-6.26544189453125	-8.07241344451904	-8.94140434265137	-0.150149583816528	0.243720307946205	-0.0518708266317844
-6.26540088653564	-8.07346439361572	-8.95093250274658	-0.150050714612007	0.243827074766159	-0.0520954355597496
-6.267662525177	-8.08026504516602	-8.96145248413086	-0.150154247879982	0.243945330381393	-0.0525027327239513
-6.26297903060913	-8.07717800140381	-8.96190547943115	-0.150191649794579	0.244102329015732	-0.0528179295361042
-6.26608324050903	-8.07993507385254	-8.95848560333252	-0.150070816278458	0.244157731533051	-0.0531594678759575
-6.2666015625	-8.08631324768066	-8.95980167388916	-0.150160551071167	0.244272857904434	-0.0535315684974194
-6.26661062240601	-8.09148216247559	-8.9640531539917	-0.150173425674438	0.244449660181999	-0.0537859722971916
-6.26728200912476	-8.09491443634033	-8.97108936309814	-0.150184467434883	0.244503974914551	-0.0540085658431053
-6.26615715026855	-8.0951452255249	-8.9720516204834	-0.150195345282555	0.244660183787346	-0.0542853698134422
-6.26527070999146	-8.10013866424561	-8.9780216217041	-0.150140792131424	0.244769155979156	-0.0546486042439938
-6.26438426971436	-8.10008335113525	-8.96852970123291	-0.15014323592186	0.24480776488781	-0.0549248494207859
-6.26585245132446	-8.10382175445557	-8.96984100341797	-0.150138393044472	0.24494856595993	-0.0552018061280251
-6.26488161087036	-8.10575103759766	-8.97970199584961	-0.150108695030212	0.245064347982407	-0.0554025322198868
-6.26891946792603	-8.104736328125	-8.980881690979	-0.150133177638054	0.245124071836472	-0.0555458664894104
-6.26787090301514	-8.10543537139893	-8.98867893218994	-0.150029569864273	0.245223790407181	-0.055733684450388
-6.26805305480957	-8.10453796386719	-8.9816370010376	-0.150005519390106	0.245216697454453	-0.0560602694749832
-6.2709321975708	-8.10661697387695	-8.98217964172363	-0.149971753358841	0.245346173644066	-0.0562102794647217
-6.26938724517822	-8.10519123077393	-8.98550891876221	-0.149864956736565	0.245333850383759	-0.0563657060265541
-6.2708945274353	-8.11160564422607	-8.98983383178711	-0.149952799081802	0.24538442492485	-0.0565749257802963
-6.26889705657959	-8.10941505432129	-8.99411010742188	-0.149850964546204	0.245435833930969	-0.0566292777657509
-6.2716383934021	-8.1089334487915	-8.9940299987793	-0.149797424674034	0.245485603809357	-0.0568994469940662
-6.27216148376465	-8.1080904006958	-8.98773956298828	-0.149721801280975	0.245583429932594	-0.0571287833154202
-6.27128934860229	-8.11123085021973	-8.98680782318115	-0.14971250295639	0.245542570948601	-0.0572626367211342
-6.26919937133789	-8.11158084869385	-8.98163414001465	-0.149682939052582	0.245581731200218	-0.0573686361312866
-6.26960802078247	-8.11243343353271	-8.99183082580566	-0.149642258882523	0.245593771338463	-0.0574713572859764
-6.26809883117676	-8.11370086669922	-8.99397468566895	-0.149547144770622	0.245622456073761	-0.0575861930847168
-6.26964902877808	-8.11343288421631	-8.99096298217773	-0.149357005953789	0.245577529072762	-0.057790108025074
-6.26677799224854	-8.11887645721436	-8.98613739013672	-0.149200543761253	0.24560534954071	-0.0579786449670792
-6.2669095993042	-8.11681461334229	-8.98574924468994	-0.149129003286362	0.245591819286346	-0.0581021532416344
-6.26916170120239	-8.11962985992432	-8.98689556121826	-0.149107575416565	0.245609030127525	-0.0582154765725136
-6.26981353759766	-8.12171936035156	-8.9899320602417	-0.148988470435143	0.245594784617424	-0.0583717226982117
-6.26826667785645	-8.12036514282227	-8.99134922027588	-0.148900613188744	0.24559286236763	-0.058552410453558
-6.26960563659668	-8.12111282348633	-8.99511623382568	-0.148833021521568	0.245650097727776	-0.0588136427104473
-6.26807117462158	-8.12458896636963	-8.9861307144165	-0.148811489343643	0.245654284954071	-0.0590022131800652
-6.26850605010986	-8.12675857543945	-8.9828929901123	-0.148821517825127	0.245665684342384	-0.0591942667961121
-6.27412891387939	-8.12997531890869	-8.98456764221191	-0.148865401744843	0.245761215686798	-0.0593148842453957
-6.27184057235718	-8.13043880462646	-8.99000072479248	-0.148811712861061	0.245707347989082	-0.0594901032745838
-6.27949905395508	-8.13214778900146	-9.00135707855225	-0.148755133152008	0.245864808559418	-0.0595969408750534
-6.28300714492798	-8.12681198120117	-8.99975681304932	-0.148698925971985	0.245948299765587	-0.0597937442362309
-6.29649114608765	-8.12423038482666	-8.99586009979248	-0.148595213890076	0.24603708088398	-0.0599818602204323
[truncated: 11,455 more rows]
