# Supplementary material for: Identification of Haptic Based Guiding Using Hard Reins
Source: PLoS One. 2015 Jul 22;10(7):e0132020. doi: 10.1371/journal.pone.0132020 (PMC4511788; doi:10.1371/journal.pone.0132020)
Supplement: S6 File — (ZIP) [file pone.0132020.s006.zip › Exp2_ForceData2/Subject8/path3/T1.csv]

Force X (N)	Force Y (N)	Force Z (N)	Torque X (N-m)	Torque Y (N-m)	Torque Z (N-m)	Frequency = 10000	Averaging Level = 16	F/T Serial Number = FT11772	Time Started = 18/02/2013 10:26:31
-8.83090400695801	-10.177321434021	-11.2299871444702	-0.0260665640234947	0.276590079069138	-0.0107040265575051
-8.83024024963379	-10.1789903640747	-11.2315340042114	-0.0258907061070204	0.276595383882523	-0.0108103482052684
-8.82665252685547	-10.1767234802246	-11.2304878234863	-0.0259869247674942	0.276606857776642	-0.01082509662956
-8.82793235778809	-10.1811666488647	-11.2255306243896	-0.0259493868798018	0.276553273200989	-0.0108393738046288
-8.82891464233398	-10.1788883209229	-11.2300386428833	-0.0259522367268801	0.276627093553543	-0.01084338221699
-8.82837867736816	-10.1789569854736	-11.2330865859985	-0.0259247478097677	0.27654156088829	-0.0108480136841536
-8.82865524291992	-10.1804056167603	-11.2310876846313	-0.0259278565645218	0.276731044054031	-0.0108431158587337
-8.83135890960693	-10.1814565658569	-11.230767250061	-0.02584333345294	0.276605844497681	-0.0108972936868668
-8.82675933837891	-10.1807041168213	-11.2400741577148	-0.025829603895545	0.276666194200516	-0.0109193315729499
-8.82894325256348	-10.1816053390503	-11.2326774597168	-0.0258704666048288	0.27671805024147	-0.0108952624723315
-8.83011245727539	-10.1797704696655	-11.2348518371582	-0.025682870298624	0.276656657457352	-0.0109432013705373
-8.83094596862793	-10.1811418533325	-11.237829208374	-0.0258520822972059	0.276755064725876	-0.010917691513896
-8.83009815216064	-10.1841049194336	-11.2361860275269	-0.0257859323173761	0.276672840118408	-0.0109468698501587
-8.83206653594971	-10.1785917282104	-11.2377710342407	-0.0257398709654808	0.276713192462921	-0.0109348120167851
-8.83155918121338	-10.1777276992798	-11.2347917556763	-0.0257780347019434	0.276683121919632	-0.010951722972095
-8.83382511138916	-10.1798982620239	-11.2329883575439	-0.0257831513881683	0.276741296052933	-0.0109452111646533
-8.83136940002441	-10.1784019470215	-11.2311716079712	-0.0257177464663982	0.276689261198044	-0.0109320180490613
-8.83201026916504	-10.1769676208496	-11.2383584976196	-0.0258500725030899	0.276720941066742	-0.0109443012624979
-8.83181190490723	-10.1782360076904	-11.2356328964233	-0.025855990126729	0.276669502258301	-0.0108309211209416
-8.82950496673584	-10.1705284118652	-11.2271823883057	-0.0258424803614616	0.276700586080551	-0.0107782818377018
-8.82993507385254	-10.1706008911133	-11.2304563522339	-0.0259636677801609	0.27661657333374	-0.0107360724359751
-8.8249568939209	-10.1692819595337	-11.2272033691406	-0.0260289944708347	0.276668965816498	-0.0106804454699159
-8.83058547973633	-10.1651544570923	-11.2204084396362	-0.0260798316448927	0.276695340871811	-0.0105938548222184
-8.82195091247559	-10.1630201339722	-11.226881980896	-0.0261753238737583	0.27665963768959	-0.010572262108326
-8.82429695129395	-10.1614122390747	-11.221284866333	-0.0262805595993996	0.276653498411179	-0.0104479026049376
-8.82077980041504	-10.1585836410522	-11.2157640457153	-0.0262657329440117	0.276564478874207	-0.0103803006932139
-8.82103538513184	-10.1581659317017	-11.2235698699951	-0.0263949297368526	0.276640862226486	-0.0103887710720301
-8.81825160980225	-10.1611528396606	-11.215838432312	-0.0263664443045855	0.276608556509018	-0.0103525836020708
-8.82180213928223	-10.1605882644653	-11.2254905700684	-0.0263378657400608	0.276669710874558	-0.0103929620236158
-8.8211555480957	-10.1628427505493	-11.2238292694092	-0.0264059584587812	0.276648283004761	-0.0105011742562056
-8.81938743591309	-10.1686382293701	-11.2282762527466	-0.0263628903776407	0.276746243238449	-0.0105099370703101
-8.82281589508057	-10.1644582748413	-11.2351217269897	-0.0262409523129463	0.27671355009079	-0.0105712693184614
-8.82143211364746	-10.1664218902588	-11.235800743103	-0.0263054873794317	0.276804655790329	-0.0106705669313669
-8.82470417022705	-10.1688051223755	-11.2354688644409	-0.0262860991060734	0.27678856253624	-0.0106311831623316
-8.82169151306152	-10.1691913604736	-11.2389345169067	-0.0261131450533867	0.27679717540741	-0.0106896255165339
-8.82485961914063	-10.1704845428467	-11.2458076477051	-0.0261075310409069	0.276873141527176	-0.0107722664251924
-8.82361698150635	-10.1762399673462	-11.2465686798096	-0.0261188689619303	0.276957929134369	-0.0107840849086642
-8.82661628723145	-10.1745014190674	-11.2434225082397	-0.0260254126042128	0.27692586183548	-0.0107736904174089
-8.82359600067139	-10.1756858825684	-11.2444944381714	-0.0259572025388479	0.276861548423767	-0.0108725260943174
-8.82269763946533	-10.174521446228	-11.2526884078979	-0.0259306635707617	0.276961922645569	-0.0108936289325356
-8.82561206817627	-10.1721353530884	-11.2496614456177	-0.0257177464663982	0.276915788650513	-0.0108847478404641
-8.8234691619873	-10.1753253936768	-11.253457069397	-0.0258014556020498	0.277045637369156	-0.0109390011057258
-8.82497024536133	-10.1767406463623	-11.2480010986328	-0.0258355047553778	0.277004897594452	-0.0109078362584114
-8.82417392730713	-10.1755704879761	-11.2508172988892	-0.0256196036934853	0.277051776647568	-0.0109387012198567
-8.82334804534912	-10.1738910675049	-11.2546329498291	-0.0256713721901178	0.277028262615204	-0.0109107065945864
-8.82375717163086	-10.1779289245605	-11.254355430603	-0.0256111435592175	0.27708300948143	-0.0108873499557376
-8.82673168182373	-10.1767101287842	-11.2602968215942	-0.0256206542253494	0.277021050453186	-0.0108603676781058
-8.83114719390869	-10.1781911849976	-11.2677230834961	-0.0256202258169651	0.276980221271515	-0.0108741419389844
-8.8361120223999	-10.1809091567993	-11.2619876861572	-0.0256403647363186	0.277168899774551	-0.0108714383095503
-8.82819366455078	-10.1802988052368	-11.2657127380371	-0.0255187805742025	0.277133464813232	-0.010926891118288
-8.82106494903564	-10.179859161377	-11.2646903991699	-0.0255871172994375	0.277170807123184	-0.0109340315684676
-8.82233047485352	-10.1785354614258	-11.2591257095337	-0.0255332458764315	0.277154743671417	-0.010887254960835
-8.81997966766357	-10.1760721206665	-11.2644834518433	-0.025416499003768	0.277054727077484	-0.010909385047853
-8.82436656951904	-10.1786966323853	-11.2728710174561	-0.0255269221961498	0.277117103338242	-0.0109450276941061
-8.82218647003174	-10.1795234680176	-11.2701511383057	-0.025385482236743	0.277087867259979	-0.010880864225328
-8.82239818572998	-10.17444896698	-11.2670812606812	-0.0253784749656916	0.27712094783783	-0.0107515519484878
-8.81966686248779	-10.1716365814209	-11.2674140930176	-0.025445431470871	0.277048259973526	-0.0106414686888456
-8.82379055023193	-10.1729764938354	-11.2633085250854	-0.0254779234528542	0.277090013027191	-0.0105308722704649
-8.82092952728271	-10.170093536377	-11.2683715820313	-0.0253522731363773	0.276963949203491	-0.0104678515344858
-8.82111930847168	-10.1730470657349	-11.2699136734009	-0.0254567079246044	0.276980102062225	-0.0104501694440842
-8.81931018829346	-10.1709651947021	-11.2659692764282	-0.0255033820867538	0.276956915855408	-0.0103549119085073
-8.82189750671387	-10.1681957244873	-11.2638320922852	-0.025462644174695	0.276978313922882	-0.0103210834786296
-8.8203649520874	-10.1728324890137	-11.2655515670776	-0.0255546811968088	0.276899725198746	-0.0102559933438897
-8.81799411773682	-10.1720495223999	-11.2702579498291	-0.0256005451083183	0.276943236589432	-0.0102570615708828
-8.82205104827881	-10.1696624755859	-11.2683706283569	-0.0255723688751459	0.276930123567581	-0.0101068383082747
-8.82119274139404	-10.1700239181519	-11.2632093429565	-0.0256237462162972	0.276936560869217	-0.010117712430656
-8.82044887542725	-10.1699199676514	-11.2655487060547	-0.0255866907536983	0.276949554681778	-0.0100737130269408
-8.81983852386475	-10.1679935455322	-11.260838508606	-0.0256280545145273	0.27691775560379	-0.0100601324811578
-8.81805896759033	-10.170615196228	-11.2584438323975	-0.0257162302732468	0.276860237121582	-0.0100967865437269
-8.8148946762085	-10.1692237854004	-11.2580423355103	-0.0257100071758032	0.2768774330616	-0.0100619811564684
-8.81866836547852	-10.1711282730103	-11.2566156387329	-0.0257431901991367	0.276910483837128	-0.0100433863699436
-8.81627464294434	-10.1710014343262	-11.2577676773071	-0.0257619917392731	0.276882588863373	-0.0100905811414123
-8.81099510192871	-10.1730394363403	-11.26136302948	-0.0258857700973749	0.276924699544907	-0.01011863630265
-8.81520557403564	-10.1709308624268	-11.2555894851685	-0.0258074216544628	0.276837885379791	-0.0100718829780817
-8.81082248687744	-10.1712036132813	-11.2528581619263	-0.0259029120206833	0.276841938495636	-0.0101332413032651
-8.81220436096191	-10.1769514083862	-11.2515668869019	-0.0259979274123907	0.276881575584412	-0.0101235117763281
-8.8117036819458	-10.1768255233765	-11.2581005096436	-0.025900024920702	0.276897013187408	-0.0101425601169467
-8.81401634216309	-10.1793766021729	-11.2600708007813	-0.0258677266538143	0.276913195848465	-0.0102188400924206
-8.81315517425537	-10.1829462051392	-11.2626056671143	-0.0259012226015329	0.277054131031036	-0.0102786216884851
-8.81682872772217	-10.1843852996826	-11.2630615234375	-0.0258347298949957	0.277090013027191	-0.0103204930201173
-8.81739044189453	-10.1889171600342	-11.2663631439209	-0.0258328020572662	0.277106165885925	-0.0104664638638496
-8.81517505645752	-10.1911535263062	-11.2697849273682	-0.0258651673793793	0.277191042900085	-0.0105060860514641
-8.81709861755371	-10.1909227371216	-11.2667970657349	-0.0256956201046705	0.277159750461578	-0.0105791110545397
-8.81990909576416	-10.1947546005249	-11.2760457992554	-0.0257131941616535	0.277193129062653	-0.0107199838384986
-8.81677436828613	-10.2021827697754	-11.2715969085693	-0.0256990045309067	0.277313083410263	-0.010832822881639
-8.82060718536377	-10.2008447647095	-11.2710208892822	-0.0256199818104506	0.277316987514496	-0.0108559122309089
-8.82222938537598	-10.2018003463745	-11.2778148651123	-0.0254907794296741	0.2773357629776	-0.0109297214075923
-8.82100868225098	-10.2062005996704	-11.283501625061	-0.0255893133580685	0.277403444051743	-0.0109838722273707
-8.82372665405273	-10.2135381698608	-11.2813711166382	-0.0255642235279083	0.277454882860184	-0.0109440535306931
-8.82972240447998	-10.2133092880249	-11.2896175384521	-0.025463530793786	0.277513206005096	-0.0110379243269563
-8.82946395874023	-10.212456703186	-11.2930679321289	-0.0254991240799427	0.277552217245102	-0.011076214723289
-8.82882308959961	-10.2135410308838	-11.2886199951172	-0.0254145935177803	0.277640044689178	-0.011074242182076
-8.82665920257568	-10.2163877487183	-11.2929382324219	-0.0254247412085533	0.27757140994072	-0.0111198155209422
-8.82333183288574	-10.2147645950317	-11.2882223129272	-0.0253822449594736	0.277667999267578	-0.0112078124657273
-8.8257417678833	-10.216215133667	-11.2783708572388	-0.0253500957041979	0.277713119983673	-0.0112321302294731
-8.82375907897949	-10.2144603729248	-11.2838020324707	-0.0252615492790937	0.277551859617233	-0.0113364169374108
-8.82669353485107	-10.2158985137939	-11.2827920913696	-0.0253425128757954	0.277713119983673	-0.0113466465845704
-8.82144832611084	-10.2144651412964	-11.2800302505493	-0.0251686424016953	0.277624994516373	-0.0113223688676953
-8.82186031341553	-10.2076921463013	-11.290901184082	-0.025067213922739	0.277638167142868	-0.0113022066652775
-8.81556034088135	-10.2107248306274	-11.2900676727295	-0.025129733607173	0.27765154838562	-0.0113380737602711
-8.81906890869141	-10.2093896865845	-11.2821645736694	-0.0250817537307739	0.277703106403351	-0.0113432547077537
-8.82248592376709	-10.2076501846313	-11.2906131744385	-0.0248692650347948	0.277607917785645	-0.0114497737959027
-8.82102203369141	-10.2075529098511	-11.2914514541626	-0.0249624866992235	0.277771562337875	-0.0115068797022104
-8.81719207763672	-10.2105121612549	-11.2915706634521	-0.0248247366398573	0.27775102853775	-0.0115046892315149
-8.81349277496338	-10.2045631408691	-11.2936315536499	-0.0247097183018923	0.277826815843582	-0.0115903960540891
-8.81468486785889	-10.205771446228	-11.2901878356934	-0.024807607755065	0.277799904346466	-0.011666745878756
-8.81005859375	-10.2052907943726	-11.2953720092773	-0.0247011259198189	0.277833759784698	-0.0117516964673996
-8.81628322601318	-10.2035255432129	-11.2954835891724	-0.0245480947196484	0.277781665325165	-0.011772925965488
-8.81511974334717	-10.2009696960449	-11.2989301681519	-0.0246116742491722	0.277868837118149	-0.011797022074461
-8.8114185333252	-10.2055177688599	-11.2981996536255	-0.0246013514697552	0.277879178524017	-0.0117441592738032
-8.81408309936523	-10.2002868652344	-11.2897729873657	-0.0245104562491179	0.277846992015839	-0.0117373540997505
-8.81101608276367	-10.2018222808838	-11.2921257019043	-0.024526396766305	0.277857631444931	-0.0117379296571016
-8.80902004241943	-10.2003288269043	-11.2963094711304	-0.0245775002986193	0.277844667434692	-0.011822153814137
-8.81378173828125	-10.2020721435547	-11.2931070327759	-0.024465873837471	0.27783215045929	-0.0118264704942703
-8.81270027160645	-10.2030305862427	-11.2931032180786	-0.0243412423878908	0.277854204177856	-0.011912889778614
-8.80720138549805	-10.202335357666	-11.2966241836548	-0.0244253445416689	0.27780669927597	-0.0119716096669436
-8.8103723526001	-10.2033090591431	-11.2889204025269	-0.024359580129385	0.277848660945892	-0.0119805252179503
-8.81079959869385	-10.2042226791382	-11.2896308898926	-0.0242673028260469	0.277769297361374	-0.0121476436033845
-8.80620384216309	-10.2046003341675	-11.290228843689	-0.0243006199598312	0.277879059314728	-0.0122769745066762
-8.8083553314209	-10.208667755127	-11.2873811721802	-0.0242762435227633	0.277881443500519	-0.0122899049893022
-8.80725860595703	-10.2056226730347	-11.2849502563477	-0.0241420548409224	0.277871280908585	-0.0124189080670476
-8.80654525756836	-10.2083415985107	-11.2903451919556	-0.0242713894695044	0.277918249368668	-0.0125831291079521
-8.80291843414307	-10.2140798568726	-11.2808790206909	-0.0241436902433634	0.277938842773438	-0.0126680815592408
-8.80256938934326	-10.2110662460327	-11.2818183898926	-0.0240210127085447	0.277895659208298	-0.01276885997504
-8.7958927154541	-10.2161283493042	-11.2836294174194	-0.0239404086023569	0.277922987937927	-0.0129645178094506
-8.79868316650391	-10.2169179916382	-11.2776870727539	-0.0239042192697525	0.277917623519897	-0.0130200274288654
-8.79375553131104	-10.2187404632568	-11.2773456573486	-0.0236522685736418	0.277880907058716	-0.0132226468995214
-8.78864192962646	-10.2233839035034	-11.2783184051514	-0.0237464420497417	0.278036683797836	-0.0134131330996752
-8.78928089141846	-10.2282905578613	-11.2802734375	-0.0235750842839479	0.277961820363998	-0.0135548394173384
-8.79017925262451	-10.2306423187256	-11.279088973999	-0.0233451388776302	0.278038263320923	-0.0137011064216495
-8.7893705368042	-10.2327938079834	-11.2798547744751	-0.0232611987739801	0.278034329414368	-0.0139328809455037
-8.78896999359131	-10.2401638031006	-11.2819480895996	-0.0231261104345322	0.278088122606277	-0.0140817034989595
-8.78903961181641	-10.2398347854614	-11.2838163375854	-0.0230233334004879	0.278013855218887	-0.0141215529292822
-8.78720760345459	-10.2466621398926	-11.2841758728027	-0.0229720547795296	0.278137773275375	-0.0142955370247364
-8.79162883758545	-10.2498455047607	-11.2785120010376	-0.0229570791125298	0.278144747018814	-0.0142994206398726
-8.79281616210938	-10.2533359527588	-11.2822952270508	-0.0228086896240711	0.278189659118652	-0.0143827125430107
-8.79323101043701	-10.2547979354858	-11.2847242355347	-0.0227892268449068	0.278160780668259	-0.0144504336640239
-8.79337501525879	-10.262228012085	-11.2844562530518	-0.0227109473198652	0.278171002864838	-0.0144617753103375
-8.79818820953369	-10.2640695571899	-11.2832832336426	-0.0227102730423212	0.27824866771698	-0.0144691839814186
-8.79741954803467	-10.2638530731201	-11.2913827896118	-0.0226575061678886	0.278177380561829	-0.0145568121224642
-8.79424858093262	-10.2654228210449	-11.2854347229004	-0.0225944072008133	0.278185367584229	-0.0145372431725264
-8.79899120330811	-10.2683973312378	-11.2867202758789	-0.0225756987929344	0.27821558713913	-0.0146245835348964
-8.79933643341064	-10.2716817855835	-11.2896604537964	-0.0226145423948765	0.278167635202408	-0.0146483266726136
-8.79592037200928	-10.2725715637207	-11.2882966995239	-0.0225329361855984	0.278188765048981	-0.0146771539002657
-8.79835033416748	-10.273157119751	-11.2820692062378	-0.0225076954811811	0.278189569711685	-0.0146780228242278
-8.79595947265625	-10.2730884552002	-11.2848920822144	-0.0223741717636585	0.278118997812271	-0.0147518133744597
-8.79225540161133	-10.2739772796631	-11.2869787216187	-0.0224578212946653	0.278233885765076	-0.0147559344768524
-8.79228019714355	-10.2760591506958	-11.279242515564	-0.0224013719707727	0.278159826993942	-0.0147087024524808
-8.79221343994141	-10.2704629898071	-11.2879991531372	-0.022251483052969	0.27814456820488	-0.0146828489378095
-8.78450584411621	-10.2729167938232	-11.2815141677856	-0.0223197191953659	0.27810800075531	-0.0146209560334682
-8.78990364074707	-10.2656078338623	-11.2810354232788	-0.0223068092018366	0.278060764074326	-0.0145217357203364
-8.78681373596191	-10.2646789550781	-11.2776098251343	-0.0223207343369722	0.277998983860016	-0.0144726848229766
-8.77935123443604	-10.259373664856	-11.2747840881348	-0.0224012322723866	0.278014808893204	-0.014337245374918
-8.77948665618896	-10.2581796646118	-11.2795705795288	-0.022426737472415	0.27793675661087	-0.0142217939719558
-8.77811050415039	-10.2506160736084	-11.275182723999	-0.0223884228616953	0.277892887592316	-0.0141510330140591
-8.77854061126709	-10.2527570724487	-11.2750110626221	-0.022500729188323	0.277935028076172	-0.0141317900270224
-8.77738285064697	-10.249979019165	-11.2726526260376	-0.0225250199437141	0.277876019477844	-0.0140837887302041
-8.77704048156738	-10.2467727661133	-11.2732362747192	-0.0224976316094399	0.277859926223755	-0.0139685096219182
-8.77266216278076	-10.2487487792969	-11.2751045227051	-0.0226113181561232	0.27788445353508	-0.0139836007729173
-8.77473640441895	-10.2437610626221	-11.2717027664185	-0.0226733088493347	0.277848780155182	-0.0138192158192396
-8.77252864837646	-10.2426338195801	-11.2695808410645	-0.0226641446352005	0.277754932641983	-0.0137725090608001
-8.77049827575684	-10.2413120269775	-11.2709741592407	-0.0227800235152245	0.277813225984573	-0.0137369027361274
-8.77270698547363	-10.2395353317261	-11.2661409378052	-0.0227252319455147	0.277750372886658	-0.0135879395529628
-8.76839447021484	-10.2364864349365	-11.2634754180908	-0.0226522777229548	0.277736842632294	-0.0135389668866992
-8.77058601379395	-10.2350883483887	-11.2707738876343	-0.0228351671248674	0.277704626321793	-0.0135124949738383
-8.77209568023682	-10.2353944778442	-11.2657928466797	-0.0227909628301859	0.27780482172966	-0.0134692154824734
-8.77230167388916	-10.2321004867554	-11.2714538574219	-0.0227163452655077	0.277634710073471	-0.0134286237880588
-8.76626968383789	-10.2318468093872	-11.2674579620361	-0.0227457340806723	0.277685821056366	-0.0134395631030202
-8.7680778503418	-10.2309942245483	-11.2686758041382	-0.0227002967149019	0.277711987495422	-0.0133684137836099
-8.76403903961182	-10.2293252944946	-11.2658548355103	-0.0226473025977612	0.27767476439476	-0.0133991949260235
-8.76340484619141	-10.2286987304688	-11.2674102783203	-0.0226288828998804	0.27765828371048	-0.0134142553433776
-8.7565746307373	-10.2322235107422	-11.2655296325684	-0.0225993804633617	0.277654826641083	-0.0134018128737807
-8.76041221618652	-10.2318639755249	-11.2640819549561	-0.0225793235003948	0.277610301971436	-0.0132882837206125
-8.7593297958374	-10.2284116744995	-11.2702589035034	-0.0225306209176779	0.277595490217209	-0.0133423628285527
-8.7595043182373	-10.2336463928223	-11.2691707611084	-0.0225841719657183	0.277730584144592	-0.0132871763780713
-8.76134872436523	-10.2281885147095	-11.2636470794678	-0.022552914917469	0.277682274580002	-0.0132337408140302
-8.76206302642822	-10.2298889160156	-11.2687587738037	-0.0225393660366535	0.277555912733078	-0.0132188415154815
-8.75986957550049	-10.2310905456543	-11.2662649154663	-0.0226269848644733	0.277685314416885	-0.0131792146712542
-8.762864112854	-10.2316818237305	-11.2657690048218	-0.0225699674338102	0.277616679668427	-0.0131179671734571
-8.76240253448486	-10.2294645309448	-11.2683992385864	-0.022539921104908	0.277644842863083	-0.0131154851987958
-8.76378536224365	-10.2308444976807	-11.2754030227661	-0.0225738044828177	0.277596324682236	-0.0131221013143659
-8.75968647003174	-10.2331132888794	-11.2692193984985	-0.0225549880415201	0.277643322944641	-0.0131173180416226
-8.75933456420898	-10.2320098876953	-11.2693481445313	-0.0224692709743977	0.27755543589592	-0.0131300743669271
-8.75852680206299	-10.2309904098511	-11.273006439209	-0.0225073881447315	0.277621150016785	-0.0131586715579033
-8.75833797454834	-10.2344617843628	-11.2698240280151	-0.0224256906658411	0.277591288089752	-0.0131669752299786
-8.75637149810791	-10.2328481674194	-11.2631034851074	-0.0223663337528706	0.277607560157776	-0.0131853390485048
-8.75529098510742	-10.2340631484985	-11.2648611068726	-0.0224098842591047	0.277535378932953	-0.013246001675725
-8.74817562103271	-10.2324657440186	-11.2648067474365	-0.0224027466028929	0.277673006057739	-0.0132885938510299
-8.75316524505615	-10.2328252792358	-11.2587089538574	-0.022358937188983	0.277614265680313	-0.0132227940484881
-8.74760341644287	-10.2299928665161	-11.2623147964478	-0.0222512595355511	0.277478724718094	-0.013344444334507
-8.74026584625244	-10.2293939590454	-11.2632598876953	-0.0222789961844683	0.27749827504158	-0.0133494939655066
-8.74203395843506	-10.2269620895386	-11.2595415115356	-0.0221737809479237	0.277515769004822	-0.0133707923814654
-8.7410888671875	-10.2291717529297	-11.2609062194824	-0.0221774931997061	0.277493268251419	-0.0134541448205709
-8.73751354217529	-10.2326126098633	-11.2546501159668	-0.0222074687480927	0.277534037828445	-0.0134484525769949
-8.73867988586426	-10.2323799133301	-11.2514553070068	-0.0221939086914063	0.277571320533752	-0.0134645095095038
-8.73844528198242	-10.2335596084595	-11.2545738220215	-0.0221203304827213	0.277428150177002	-0.0135078551247716
-8.73588275909424	-10.2360153198242	-11.2620782852173	-0.0221365038305521	0.277607887983322	-0.0135640790686011
-8.736083984375	-10.236611366272	-11.2540254592896	-0.0221120212227106	0.277522087097168	-0.0136066814884543
-8.73641300201416	-10.2336616516113	-11.2674055099487	-0.022074282169342	0.277514606714249	-0.0136326644569635
-8.7339334487915	-10.2423553466797	-11.2625684738159	-0.0221089646220207	0.277647733688354	-0.0136669762432575
-8.73698043823242	-10.2409086227417	-11.2637662887573	-0.0220548324286938	0.277695536613464	-0.0137532996013761
-8.74041271209717	-10.24462890625	-11.2657155990601	-0.022031132131815	0.277660697698593	-0.0138404918834567
-8.73628616333008	-10.2492952346802	-11.2683353424072	-0.0220879390835762	0.277818888425827	-0.0139650562778115
-8.73651504516602	-10.2501468658447	-11.2690715789795	-0.021973017603159	0.277749270200729	-0.0139646027237177
-8.73660850524902	-10.2534770965576	-11.2722120285034	-0.0218791849911213	0.277778536081314	-0.0140679888427258
-8.7376012802124	-10.2526226043701	-11.272141456604	-0.0219273790717125	0.277836799621582	-0.0142249241471291
-8.73524284362793	-10.2602510452271	-11.2732095718384	-0.0218643676489592	0.277926415205002	-0.0142734916880727
-8.73482704162598	-10.2574062347412	-11.2790660858154	-0.0217118803411722	0.277879148721695	-0.0143514722585678
-8.73087501525879	-10.2610874176025	-11.2791996002197	-0.0217081867158413	0.27800527215004	-0.0144830690696836
-8.73345756530762	-10.2634963989258	-11.2812623977661	-0.0216562058776617	0.278048664331436	-0.0144551126286387
-8.73018836975098	-10.2655372619629	-11.2825956344604	-0.021556893363595	0.278047561645508	-0.0145874554291368
-8.7266960144043	-10.2638139724731	-11.2859535217285	-0.0215746089816093	0.278131306171417	-0.0146682010963559
-8.7258472442627	-10.2704086303711	-11.2870416641235	-0.0214582663029432	0.278087973594666	-0.0146799152716994
-8.7282247543335	-10.2684602737427	-11.2879838943481	-0.0214107371866703	0.278155386447906	-0.0147254774346948
-8.72581672668457	-10.2696294784546	-11.2940158843994	-0.0214484054595232	0.278093367815018	-0.0147648975253105
-8.72443962097168	-10.2704982757568	-11.2867994308472	-0.0214217267930508	0.278231531381607	-0.0148096857592463
-8.72114944458008	-10.2713594436646	-11.2918996810913	-0.0212848074734211	0.278241842985153	-0.0148370284587145
-8.72571468353271	-10.2731962203979	-11.2973880767822	-0.0213105250149965	0.27817091345787	-0.0148604949936271
-8.72188949584961	-10.2748756408691	-11.293719291687	-0.0213100407272577	0.278288394212723	-0.0148341190069914
-8.72642707824707	-10.2731046676636	-11.290075302124	-0.0212372224777937	0.278295516967773	-0.0148049052804708
-8.7241907119751	-10.2728462219238	-11.2940330505371	-0.0211809910833836	0.27817702293396	-0.0148050291463733
-8.72411251068115	-10.2731466293335	-11.2975597381592	-0.0212172791361809	0.278357416391373	-0.0147722326219082
-8.72358894348145	-10.2736320495605	-11.2914743423462	-0.0211760550737381	0.278257638216019	-0.0146539863198996
-8.72179794311523	-10.271017074585	-11.3014526367188	-0.0210857540369034	0.278212785720825	-0.0146389277651906
-8.71687412261963	-10.2703495025635	-11.2975902557373	-0.0211024824529886	0.278227686882019	-0.0145795587450266
-8.72066307067871	-10.2658061981201	-11.2895746231079	-0.0211428329348564	0.278248250484467	-0.0145077910274267
-8.71935939788818	-10.263500213623	-11.2896585464478	-0.0210348851978779	0.278119206428528	-0.0144369285553694
-8.71310043334961	-10.26344871521	-11.2873296737671	-0.0212145205587149	0.278211265802383	-0.0143520561978221
-8.71520805358887	-10.2598638534546	-11.2866172790527	-0.0211803074926138	0.278120309114456	-0.0142318354919553
-8.71276187896729	-10.257251739502	-11.2867460250854	-0.0212150067090988	0.278091907501221	-0.0141195859760046
-8.71393299102783	-10.2554559707642	-11.2873125076294	-0.0213807746767998	0.278108805418015	-0.013992041349411
-8.70967483520508	-10.2543067932129	-11.284234046936	-0.0214185528457165	0.278111457824707	-0.0138892652466893
-8.70866775512695	-10.2475614547729	-11.2855815887451	-0.021295290440321	0.278042912483215	-0.0137394918128848
-8.70835018157959	-10.2482452392578	-11.283182144165	-0.021540205925703	0.278080880641937	-0.0137123400345445
-8.7086181640625	-10.2474069595337	-11.2846984863281	-0.0215614344924688	0.278024882078171	-0.0135544445365667
-8.71087741851807	-10.242317199707	-11.2814121246338	-0.0215444564819336	0.278070896863937	-0.0134414564818144
-8.70966625213623	-10.2412977218628	-11.2846603393555	-0.0217095371335745	0.278041630983353	-0.0133824562653899
-8.7060432434082	-10.2423934936523	-11.2798862457275	-0.0217253975570202	0.277971893548965	-0.0133050242438912
-8.71044540405273	-10.240198135376	-11.2820081710815	-0.0217380505055189	0.278012424707413	-0.0131529020145535
-8.70709419250488	-10.2373895645142	-11.2814455032349	-0.0217351708561182	0.277868717908859	-0.0131173580884933
-8.70588302612305	-10.2360458374023	-11.287070274353	-0.0218722894787788	0.277996897697449	-0.0130749335512519
-8.70785427093506	-10.2324285507202	-11.2851371765137	-0.0218172464519739	0.27795085310936	-0.0129961566999555
-8.7068977355957	-10.2338056564331	-11.2814788818359	-0.0218035690486431	0.277922540903091	-0.0129743348807096
-8.70249938964844	-10.2311363220215	-11.2847299575806	-0.0218184310942888	0.277956068515778	-0.0129374722018838
-8.70451259613037	-10.2311773300171	-11.2785673141479	-0.0218967124819756	0.277956515550613	-0.012877038680017
-8.6997766494751	-10.2321453094482	-11.2759943008423	-0.0217816028743982	0.277838706970215	-0.0129082202911377
-8.7016077041626	-10.2278270721436	-11.2800207138062	-0.0218585804104805	0.277954369783401	-0.0129051106050611
-8.69938468933105	-10.2302541732788	-11.273118019104	-0.021841935813427	0.277924180030823	-0.012855825945735
-8.69962882995605	-10.2262678146362	-11.2788200378418	-0.0217737797647715	0.277863413095474	-0.0128573467954993
-8.6971549987793	-10.2281312942505	-11.277756690979	-0.0218249782919884	0.277858436107636	-0.0128954667598009
-8.69858932495117	-10.2298288345337	-11.2745866775513	-0.0218456406146288	0.277903079986572	-0.0128168324008584
-8.69795894622803	-10.2288379669189	-11.2757635116577	-0.0216482542455196	0.277807712554932	-0.0129018547013402
-8.70024108886719	-10.2298421859741	-11.2670764923096	-0.0217414982616901	0.277834922075272	-0.01290597114712
-8.69606876373291	-10.2304830551147	-11.2753772735596	-0.0216989312320948	0.277888864278793	-0.0129852965474129
-8.70040512084961	-10.2304344177246	-11.2701511383057	-0.0216686259955168	0.277845770120621	-0.0129319569095969
-8.69825077056885	-10.2306022644043	-11.275842666626	-0.0216368362307549	0.277791887521744	-0.0129835195839405
-8.69701099395752	-10.2333574295044	-11.2775497436523	-0.0216626618057489	0.277890563011169	-0.0130370343104005
-8.70077705383301	-10.2319412231445	-11.2770490646362	-0.0215315837413073	0.277897566556931	-0.0130833014845848
-8.70071792602539	-10.2344799041748	-11.2818145751953	-0.0214689280837774	0.277841120958328	-0.0131132528185844
-8.69513893127441	-10.2363815307617	-11.281623840332	-0.021476574242115	0.277941405773163	-0.0131169268861413
-8.69883251190186	-10.2353134155273	-11.2782258987427	-0.021392434835434	0.277899652719498	-0.0131001248955727
-8.69879150390625	-10.2357521057129	-11.2796630859375	-0.0213493183255196	0.277849823236465	-0.0131898475810885
-8.69431114196777	-10.2353105545044	-11.2777528762817	-0.0214137956500053	0.277935177087784	-0.0132040586322546
-8.69446182250977	-10.2355279922485	-11.2706804275513	-0.021319730207324	0.277898043394089	-0.0131280496716499
-8.69364166259766	-10.2356395721436	-11.2749366760254	-0.0212112087756395	0.277882516384125	-0.0131972171366215
-8.68667888641357	-10.2346973419189	-11.2761068344116	-0.0212759617716074	0.277809262275696	-0.0132200345396996
-8.69020080566406	-10.2322044372559	-11.269889831543	-0.0211909636855125	0.277888864278793	-0.0131686246022582
-8.68792724609375	-10.232310295105	-11.2722053527832	-0.0211706887930632	0.277747005224228	-0.0132503742352128
-8.6811351776123	-10.2329330444336	-11.2686223983765	-0.0212296303361654	0.27779084444046	-0.0132736824452877
-8.68486213684082	-10.2287559509277	-11.2610387802124	-0.0212080180644989	0.277842938899994	-0.0131729990243912
-8.68483448028564	-10.2273464202881	-11.2614707946777	-0.021117327734828	0.277691423892975	-0.0132427047938108
-8.68129634857178	-10.229097366333	-11.2564268112183	-0.0212696082890034	0.277782618999481	-0.0132467495277524
-8.68141078948975	-10.2299652099609	-11.2569589614868	-0.0212549883872271	0.277732193470001	-0.0131562035530806
-8.68206024169922	-10.2251234054565	-11.2581901550293	-0.0212099235504866	0.277699828147888	-0.0131881190463901
-8.67744922637939	-10.224401473999	-11.2545223236084	-0.0213027931749821	0.277726471424103	-0.0131707182154059
-8.68057823181152	-10.2261734008789	-11.2472276687622	-0.0213497467339039	0.277679115533829	-0.0130679979920387
-8.68041706085205	-10.2272443771362	-11.2600088119507	-0.0212182514369488	0.277644813060761	-0.0131131988018751
-8.68003845214844	-10.2263469696045	-11.2562036514282	-0.0212755855172873	0.2777159512043	-0.0131825311109424
-8.6829719543457	-10.2316637039185	-11.2529621124268	-0.0212580282241106	0.277714937925339	-0.0132519491016865
-8.68270874023438	-10.2299652099609	-11.2625179290771	-0.0211787596344948	0.277713090181351	-0.0132829174399376
-8.68554496765137	-10.23219871521	-11.2654829025269	-0.0211778189986944	0.277735501527786	-0.0133246835321188
-8.68056583404541	-10.2359790802002	-11.2629690170288	-0.0211215559393168	0.27773642539978	-0.0133262556046247
-8.68484020233154	-10.2349624633789	-11.2654457092285	-0.0209862142801285	0.277742952108383	-0.0133649166673422
-8.68286609649658	-10.2344856262207	-11.2682399749756	-0.0210032090544701	0.277798265218735	-0.0133682014420629
-8.68521022796631	-10.2373313903809	-11.2623205184937	-0.0209862850606442	0.277728468179703	-0.0132983298972249
-8.6847448348999	-10.2370738983154	-11.2607927322388	-0.0208536293357611	0.277646899223328	-0.0133328009396791
-8.68448066711426	-10.2353239059448	-11.2714023590088	-0.0208263322710991	0.277679055929184	-0.0133914770558476
-8.68471717834473	-10.2371320724487	-11.2640352249146	-0.0208178423345089	0.277708381414413	-0.0133438827469945
-8.68698787689209	-10.2368106842041	-11.2646684646606	-0.020744439214468	0.277683675289154	-0.0133037865161896
-8.68695831298828	-10.2354326248169	-11.2626609802246	-0.0207096580415964	0.277652084827423	-0.0133595680817962
-8.68371868133545	-10.2359952926636	-11.2698783874512	-0.0207323357462883	0.277690917253494	-0.0133080594241619
-8.68633079528809	-10.2323532104492	-11.2650384902954	-0.020637970417738	0.277686446905136	-0.0132844569161534
-8.68862247467041	-10.2325267791748	-11.2687635421753	-0.0207281745970249	0.277566879987717	-0.0132575854659081
-8.68819713592529	-10.2323207855225	-11.2644367218018	-0.0207093618810177	0.27765154838562	-0.0132110640406609
-8.68994808197021	-10.232292175293	-11.258113861084	-0.0207137111574411	0.277603656053543	-0.0131306620314717
-8.6892032623291	-10.2292766571045	-11.2572870254517	-0.0206995215266943	0.277497440576553	-0.0130793750286102
-8.69006824493408	-10.2283573150635	-11.2656383514404	-0.0208152532577515	0.277489989995956	-0.0129890460520983
-8.69520092010498	-10.2312908172607	-11.2527008056641	-0.0208806712180376	0.277541220188141	-0.0128882685676217
-8.69592571258545	-10.2260446548462	-11.256573677063	-0.0207861233502626	0.277456790208817	-0.0127628510817885
-8.69281101226807	-10.2291316986084	-11.2591133117676	-0.0208563450723886	0.27744534611702	-0.0127964802086353
-8.69630146026611	-10.2296962738037	-11.259316444397	-0.0208719857037067	0.277417421340942	-0.0126696825027466
-8.69465827941895	-10.2278470993042	-11.2621326446533	-0.0208139140158892	0.277473598718643	-0.0126225976273417
-8.69725799560547	-10.2270011901855	-11.2571182250977	-0.0208778250962496	0.277426034212112	-0.0126018915325403
-8.69432544708252	-10.2289886474609	-11.2563762664795	-0.0208739377558231	0.27739492058754	-0.0125086326152086
-8.69682884216309	-10.2268085479736	-11.2524328231812	-0.0208632797002792	0.277373880147934	-0.012423362582922
-8.69686603546143	-10.2246561050415	-11.2560939788818	-0.0208782851696014	0.277303606271744	-0.0124126765877008
-8.69298839569092	-10.223837852478	-11.2543869018555	-0.0208392608910799	0.277389377355576	-0.0123464595526457
-8.69440746307373	-10.2206010818481	-11.2563905715942	-0.0207131076604128	0.277306944131851	-0.012279667891562
-8.69603538513184	-10.2209281921387	-11.2541770935059	-0.0207654200494289	0.277235925197601	-0.0122696598991752
-8.691575050354	-10.2232646942139	-11.2564516067505	-0.0208112094551325	0.277333796024323	-0.0122374007478356
-8.69496822357178	-10.2167835235596	-11.2502861022949	-0.0207888968288898	0.277278870344162	-0.0121904788538814
-8.69264507293701	-10.2174806594849	-11.2479181289673	-0.0207560248672962	0.277175217866898	-0.0121256979182363
-8.69478511810303	-10.2165431976318	-11.2515916824341	-0.0208568628877401	0.277259021997452	-0.0120767094194889
-8.69495391845703	-10.2173757553101	-11.252836227417	-0.0207872353494167	0.27720719575882	-0.0120028685778379
-8.69765758514404	-10.2133007049561	-11.2483444213867	-0.0207787789404392	0.27719709277153	-0.0119691556319594
-8.68978595733643	-10.2162466049194	-11.2429838180542	-0.0208589341491461	0.277118980884552	-0.0119589054957032
-8.69694137573242	-10.214994430542	-11.2425451278687	-0.0208968538790941	0.277107000350952	-0.0118640754371881
-8.69295406341553	-10.2095327377319	-11.2423686981201	-0.020801467821002	0.277054071426392	-0.011871580965817
-8.6947546005249	-10.2114887237549	-11.2426147460938	-0.0209396034479141	0.277085304260254	-0.0118723725900054
-8.69019317626953	-10.2115135192871	-11.2411375045776	-0.0209018122404814	0.27708175778389	-0.011811981908977
-8.69284534454346	-10.2094354629517	-11.2364768981934	-0.020855164155364	0.277003556489944	-0.011805847287178
-8.69834899902344	-10.2124319076538	-11.2399082183838	-0.0207961834967136	0.277004480361938	-0.011874501593411
-8.69297504425049	-10.2136125564575	-11.2417497634888	-0.0208182968199253	0.277063250541687	-0.0119596486911178
-8.69988632202148	-10.2137794494629	-11.2410039901733	-0.02073017321527	0.277059853076935	-0.0118945734575391
-8.69776725769043	-10.2138738632202	-11.2428913116455	-0.0207068789750338	0.276937901973724	-0.0119777014479041
-8.69278335571289	-10.2178344726563	-11.2466096878052	-0.0206187795847654	0.277033567428589	-0.0119980769231915
-8.69835472106934	-10.2144918441772	-11.2378721237183	-0.020537231117487	0.277056455612183	-0.0119867641478777
-8.69779777526855	-10.2166595458984	-11.2446508407593	-0.0204361584037542	0.27697491645813	-0.0120467757806182
-8.69654178619385	-10.2164630889893	-11.2454929351807	-0.0204761195927858	0.277071207761765	-0.0120614431798458
-8.69560623168945	-10.221435546875	-11.239354133606	-0.020360155031085	0.277007848024368	-0.0120829222723842
-8.6973180770874	-10.2191429138184	-11.2438144683838	-0.0203647520393133	0.276997894048691	-0.0120471883565187
-8.69790649414063	-10.2192993164063	-11.2455348968506	-0.0202008746564388	0.276967972517014	-0.0121156796813011
-8.69748592376709	-10.2241640090942	-11.2463083267212	-0.0202288813889027	0.277104556560516	-0.012153010815382
-8.70195388793945	-10.2248821258545	-11.2424831390381	-0.0201206374913454	0.277054041624069	-0.0121513139456511
-8.70026874542236	-10.2267732620239	-11.250280380249	-0.0200979337096214	0.2769855260849	-0.0122110303491354
-8.69758796691895	-10.2291479110718	-11.2475566864014	-0.0200094040483236	0.27709972858429	-0.0122153842821717
-8.70413112640381	-10.2289218902588	-11.2434129714966	-0.0199680589139462	0.277049481868744	-0.0121870301663876
-8.70181560516357	-10.2302656173706	-11.2523775100708	-0.0198414605110884	0.276924580335617	-0.0122274309396744
-8.70275020599365	-10.2312879562378	-11.2509775161743	-0.0199329312890768	0.277036398649216	-0.0122391572222114
-8.70362186431885	-10.2304286956787	-11.2533311843872	-0.0198388788849115	0.277031511068344	-0.0121717052534223
-8.70783233642578	-10.2296047210693	-11.2561569213867	-0.0197281669825315	0.276973128318787	-0.0121574094519019
-8.70331954956055	-10.230541229248	-11.2497692108154	-0.0198059100657701	0.276974350214005	-0.0121993068605661
-8.70746994018555	-10.2335453033447	-11.2442026138306	-0.0198106486350298	0.276959240436554	-0.0121133225038648
-8.70736122131348	-10.2266874313354	-11.2443428039551	-0.0197214223444462	0.276994049549103	-0.0120722725987434
-8.707763671875	-10.2312002182007	-11.244571685791	-0.0198299027979374	0.276849895715714	-0.0120356855913997
-8.70334625244141	-10.2326393127441	-11.2421751022339	-0.0198675394058228	0.276907593011856	-0.0120068341493607
-8.70968151092529	-10.2305288314819	-11.2408323287964	-0.0198644548654556	0.276950359344482	-0.0118322279304266
-8.70651054382324	-10.2264804840088	-11.2394933700562	-0.0198279228061438	0.27686020731926	-0.0118295699357986
-8.6996021270752	-10.2271585464478	-11.2402534484863	-0.0199623461812735	0.27683898806572	-0.0117746954783797
-8.70517349243164	-10.2235279083252	-11.2280254364014	-0.0199846979230642	0.276830703020096	-0.0116027072072029
-8.69956493377686	-10.2202978134155	-11.2271146774292	-0.0199690610170364	0.276749700307846	-0.0115995863452554
-8.7021017074585	-10.218843460083	-11.2300958633423	-0.0201061498373747	0.276800602674484	-0.0115274246782064
-8.69895648956299	-10.2239608764648	-11.2300310134888	-0.0200745966285467	0.276834100484848	-0.0114953378215432
-8.70010280609131	-10.2225484848022	-11.2300271987915	-0.0200878828763962	0.27685672044754	-0.0114980489015579
-8.69892120361328	-10.2215547561646	-11.2338104248047	-0.0199786331504583	0.276770770549774	-0.0115004125982523
-8.69857501983643	-10.2234592437744	-11.2400665283203	-0.0199752021580935	0.27688404917717	-0.0115783177316189
-8.70272254943848	-10.2271404266357	-11.2386407852173	-0.0199449136853218	0.276948869228363	-0.0115508669987321
-8.70005989074707	-10.2267942428589	-11.2524013519287	-0.0197883863002062	0.276871472597122	-0.0116230817511678
-8.69693851470947	-10.228289604187	-11.2467193603516	-0.0197349153459072	0.276950359344482	-0.011660641990602
-8.70240116119385	-10.2291307449341	-11.2441902160645	-0.0196428503841162	0.276962757110596	-0.0117002008482814
-8.70046901702881	-10.2301874160767	-11.2544317245483	-0.0194542724639177	0.276964247226715	-0.0117136975750327
-8.69968318939209	-10.2297515869141	-11.2540712356567	-0.0195325054228306	0.27700537443161	-0.0118111846968532
-8.69763660430908	-10.2300043106079	-11.2568626403809	-0.0193486493080854	0.27696231007576	-0.0118399960920215
-8.69808292388916	-10.2289981842041	-11.2556753158569	-0.0192450266331434	0.276920586824417	-0.0118304332718253
-8.6997594833374	-10.2276849746704	-11.2614669799805	-0.0190945100039244	0.276958227157593	-0.0119154620915651
-8.6964864730835	-10.2324924468994	-11.2590847015381	-0.0191264599561691	0.277062594890594	-0.0119615867733955
-8.69988632202148	-10.227952003479	-11.2600622177124	-0.0190081726759672	0.277020484209061	-0.011944099329412
-8.69704723358154	-10.2283668518066	-11.2632970809937	-0.0188616663217545	0.276896983385086	-0.0119913183152676
-8.69213199615479	-10.227331161499	-11.2623233795166	-0.0189017355442047	0.27695620059967	-0.0120347645133734
-8.69432735443115	-10.2244644165039	-11.2514686584473	-0.0187715664505959	0.276898443698883	-0.0119664026424289
-8.69380569458008	-10.2241477966309	-11.2599143981934	-0.0186632554978132	0.276908665895462	-0.0119637213647366
-8.69428062438965	-10.2221326828003	-11.2578125	-0.0187260396778584	0.276960849761963	-0.0120211616158485
-8.68972492218018	-10.2225685119629	-11.2580184936523	-0.0186897981911898	0.276891738176346	-0.0119359958916903
-8.69029331207275	-10.2157583236694	-11.2544975280762	-0.0185028295964003	0.27683237195015	-0.0119740348309278
-8.68721294403076	-10.2176733016968	-11.2571649551392	-0.0186370350420475	0.276884287595749	-0.0119766779243946
-8.68525218963623	-10.2171754837036	-11.2536821365356	-0.0185950472950935	0.276896238327026	-0.0118722459301353
-8.68379783630371	-10.2117919921875	-11.2577228546143	-0.0185050889849663	0.276875764131546	-0.0118661811575294
-8.68471336364746	-10.2115888595581	-11.2547636032104	-0.0185854136943817	0.276875674724579	-0.0117875365540385
-8.67872905731201	-10.2094917297363	-11.2574815750122	-0.0185619574040174	0.276929467916489	-0.011803942732513
-8.68134498596191	-10.2086000442505	-11.2498083114624	-0.0185939110815525	0.27680978178978	-0.011677254922688
-8.67849349975586	-10.2003984451294	-11.2534894943237	-0.0184409916400909	0.276888161897659	-0.0116426208987832
-8.67026519775391	-10.2011566162109	-11.2573585510254	-0.0186111126095057	0.276922971010208	-0.0116982394829392
-8.67431354522705	-10.1990118026733	-11.2466869354248	-0.0186667442321777	0.276867359876633	-0.0115931946784258
-8.66978454589844	-10.1980514526367	-11.2500705718994	-0.0185867324471474	0.27678194642067	-0.0116023579612374
-8.66887855529785	-10.1986312866211	-11.2487258911133	-0.0188042260706425	0.276891231536865	-0.0115458993241191
-8.67171478271484	-10.2004661560059	-11.250789642334	-0.0187551751732826	0.276946634054184	-0.0115162450820208
-8.67262744903564	-10.199800491333	-11.2521667480469	-0.018790302798152	0.27695232629776	-0.0114464964717627
-8.67330074310303	-10.2016716003418	-11.2546243667603	-0.0188487097620964	0.276937067508698	-0.0114301852881908
-8.67693519592285	-10.1995544433594	-11.2596578598022	-0.0188966635614634	0.277001798152924	-0.0114019075408578
-8.67875671386719	-10.205174446106	-11.2586326599121	-0.0188967231661081	0.27711296081543	-0.0113829048350453
-8.68004131317139	-10.2068185806274	-11.2616834640503	-0.0188588462769985	0.277016013860703	-0.0114240050315857
-8.67956447601318	-10.2069721221924	-11.2656307220459	-0.0189892966300249	0.277187079191208	-0.0114400265738368
-8.68259620666504	-10.2089824676514	-11.269567489624	-0.018940132111311	0.277161002159119	-0.0113626960664988
-8.68317699432373	-10.2074460983276	-11.2702980041504	-0.0188825372606516	0.27713143825531	-0.0113746868446469
-8.68761539459229	-10.2096166610718	-11.2663707733154	-0.0188804399222136	0.277145683765411	-0.0113943219184875
-8.68288803100586	-10.2119083404541	-11.269383430481	-0.0189141184091568	0.277219891548157	-0.0114219151437283
-8.68709850311279	-10.2136974334717	-11.2712507247925	-0.0188328716903925	0.27717462182045	-0.0113837085664272
-8.68517017364502	-10.2106952667236	-11.278826713562	-0.0186557676643133	0.277146399021149	-0.0114360600709915
-8.68247413635254	-10.2115659713745	-11.2683391571045	-0.0186932347714901	0.277232021093369	-0.0114538772031665
-8.68512630462646	-10.2110795974731	-11.2608280181885	-0.018642945215106	0.277161091566086	-0.0114130070433021
-8.67986869812012	-10.2072811126709	-11.263409614563	-0.0185788664966822	0.277141451835632	-0.0114358719438314
-8.68381118774414	-10.2080202102661	-11.2668046951294	-0.0186028517782688	0.277162164449692	-0.0114863254129887
-8.67770004272461	-10.2084703445435	-11.2570495605469	-0.0185355246067047	0.277236759662628	-0.0114593580365181
-8.68085956573486	-10.20578956604	-11.2597875595093	-0.0185706578195095	0.277181625366211	-0.0114385923370719
-8.68072986602783	-10.2048645019531	-11.2635583877563	-0.0184864159673452	0.277164429426193	-0.0114721013233066
-8.68000507354736	-10.2037858963013	-11.26344871521	-0.0185997821390629	0.277189880609512	-0.0114423865452409
-8.68338871002197	-10.202000617981	-11.2570428848267	-0.0185087528079748	0.277155369520187	-0.0113972425460815
-8.68375873565674	-10.203652381897	-11.2576904296875	-0.0184808019548655	0.277125209569931	-0.0114040337502956
-8.68190383911133	-10.2014122009277	-11.2598056793213	-0.0185709446668625	0.277240633964539	-0.0114116566255689
-8.68333625793457	-10.2059631347656	-11.2566833496094	-0.0184719897806644	0.277167409658432	-0.0113126533105969
-8.68429851531982	-10.1997318267822	-11.2603092193604	-0.0184795446693897	0.277161210775375	-0.0112298494204879
-8.68695640563965	-10.2008934020996	-11.2559356689453	-0.0185059662908316	0.277154445648193	-0.0112185124307871
-8.68217754364014	-10.1976528167725	-11.2576990127563	-0.0185211002826691	0.27720844745636	-0.0111796641722322
-8.68936347961426	-10.199122428894	-11.2600240707397	-0.0184940621256828	0.277156978845596	-0.0110608423128724
-8.68706321716309	-10.1977443695068	-11.2530012130737	-0.0184630751609802	0.277153879404068	-0.0110231507569551
-8.68193054199219	-10.1989612579346	-11.2619314193726	-0.0184930190443993	0.277173548936844	-0.0109623363241553
-8.68712615966797	-10.195143699646	-11.2540636062622	-0.0185329765081406	0.277138262987137	-0.0108569459989667
-8.6846399307251	-10.1915826797485	-11.2589092254639	-0.0184803679585457	0.277058959007263	-0.0108423791825771
-8.68182373046875	-10.1904516220093	-11.2590017318726	-0.0186000764369965	0.277055859565735	-0.0107802478596568
-8.67991733551025	-10.1911706924438	-11.2496404647827	-0.0185166858136654	0.277082711458206	-0.0107569498941302
-8.68233871459961	-10.1871528625488	-11.2505760192871	-0.0185875315219164	0.277081161737442	-0.0106684621423483
-8.6817741394043	-10.1871109008789	-11.2548065185547	-0.0185899790376425	0.277049332857132	-0.0106215095147491
-8.67706108093262	-10.1824512481689	-11.2484292984009	-0.0186730604618788	0.277009576559067	-0.010587359778583
-8.68094825744629	-10.1824293136597	-11.2451400756836	-0.0187075175344944	0.277111768722534	-0.0104332864284515
-8.68090629577637	-10.1793260574341	-11.2423944473267	-0.0187166389077902	0.276947170495987	-0.0103997234255075
-8.67416572570801	-10.1790723800659	-11.2420787811279	-0.0188557803630829	0.27701923251152	-0.0103466752916574
-8.67468547821045	-10.1761999130249	-11.2365970611572	-0.0188847072422504	0.2769955098629	-0.01022376306355
-8.674072265625	-10.1735486984253	-11.2355270385742	-0.0189000181853771	0.276902884244919	-0.0101759983226657
-8.67397785186768	-10.1713380813599	-11.2330274581909	-0.0190124195069075	0.276883959770203	-0.0101020419970155
-8.66701126098633	-10.1720199584961	-11.2319755554199	-0.0191804338246584	0.276904165744781	-0.00999486725777388
-8.6682014465332	-10.1668338775635	-11.224440574646	-0.0191472303122282	0.276827096939087	-0.00986555684357882
-8.66496658325195	-10.1636753082275	-11.2256803512573	-0.0193138476461172	0.276761204004288	-0.00985477957874537
-8.66323566436768	-10.164511680603	-11.2205638885498	-0.0193497408181429	0.276861965656281	-0.0097307525575161
-8.66248893737793	-10.1579990386963	-11.2195596694946	-0.0193566083908081	0.276820868253708	-0.0096818758174777
-8.66193389892578	-10.1571664810181	-11.2259798049927	-0.0194371119141579	0.276736170053482	-0.0097076091915369
-8.65646934509277	-10.1562156677246	-11.2203531265259	-0.019538814201951	0.276847213506699	-0.00966873299330473
-8.6601505279541	-10.1572370529175	-11.2230653762817	-0.019490197300911	0.276803374290466	-0.00962886400520802
-8.65464401245117	-10.1534061431885	-11.2240915298462	-0.0194136574864388	0.276800245046616	-0.00959775596857071
-8.65680599212646	-10.1538782119751	-11.2218456268311	-0.0195348709821701	0.276858597993851	-0.00963401887565851
-8.65730667114258	-10.1544704437256	-11.223201751709	-0.0194157287478447	0.27684810757637	-0.00962299201637506
-8.65539455413818	-10.1568431854248	-11.2312593460083	-0.0193256996572018	0.276795744895935	-0.00967697985470295
-8.65480899810791	-10.1541032791138	-11.2307186126709	-0.0193517711013556	0.276880770921707	-0.00974486209452152
-8.65456485748291	-10.1594896316528	-11.2304086685181	-0.0192435439676046	0.276879191398621	-0.00966739747673273
-8.65566444396973	-10.1548166275024	-11.2307224273682	-0.0191715527325869	0.276872247457504	-0.00964117422699928
-8.6593599319458	-10.1579570770264	-11.237753868103	-0.0191441792994738	0.276839882135391	-0.00968082249164581
-8.65584087371826	-10.1591033935547	-11.2425422668457	-0.0192224439233541	0.276939511299133	-0.00961934309452772
-8.66121292114258	-10.1624279022217	-11.24329662323	-0.0191369336098433	0.276904076337814	-0.00958156492561102
-8.66125583648682	-10.1621198654175	-11.2476387023926	-0.0190252214670181	0.276909053325653	-0.00955260917544365
-8.65399932861328	-10.1622552871704	-11.2440481185913	-0.0190386846661568	0.276949882507324	-0.00952665973454714
-8.66120147705078	-10.1637687683105	-11.2470598220825	-0.0190248917788267	0.276960551738739	-0.00946184433996677
-8.65876388549805	-10.1608600616455	-11.2472581863403	-0.0189213007688522	0.276896953582764	-0.00947180949151516
-8.65950489044189	-10.1578969955444	-11.2459049224854	-0.0189785081893206	0.276997447013855	-0.00943609606474638
-8.65478706359863	-10.1644840240479	-11.2438535690308	-0.0189640410244465	0.27695506811142	-0.00936195813119411
-8.65762901306152	-10.1588172912598	-11.2442579269409	-0.0189585629850626	0.276932865381241	-0.00928762368857861
-8.65488052368164	-10.1603946685791	-11.2450799942017	-0.0189401600509882	0.276874035596848	-0.00923027005046606
-8.65005302429199	-10.1569013595581	-11.2453889846802	-0.0189601685851812	0.276913404464722	-0.00922258477658033
-8.65349006652832	-10.1547813415527	-11.2427453994751	-0.0189584456384182	0.276861101388931	-0.00916141085326672
-8.65447902679443	-10.1560926437378	-11.2448387145996	-0.0189495421946049	0.276833742856979	-0.00914497207850218
-8.64810752868652	-10.1543207168579	-11.2448558807373	-0.0189823489636183	0.276866972446442	-0.00909068156033754
-8.64950466156006	-10.1531391143799	-11.2383003234863	-0.0189895927906036	0.276829957962036	-0.00897887628525496
-8.64339447021484	-10.1525392532349	-11.2366819381714	-0.0189556181430817	0.276844829320908	-0.00895774271339178
-8.64395046234131	-10.1496868133545	-11.2352304458618	-0.0190802048891783	0.27692574262619	-0.00888619758188725
-8.63846588134766	-10.1510725021362	-11.2345628738403	-0.0190926231443882	0.276879906654358	-0.00882442574948072
-8.63780689239502	-10.1483087539673	-11.2390441894531	-0.0190217178314924	0.276824355125427	-0.008714291267097
-8.6329870223999	-10.1475801467896	-11.2363319396973	-0.0192208886146545	0.276813089847565	-0.0086694248020649
-8.63415145874023	-10.1484184265137	-11.2364711761475	-0.019166549667716	0.276817739009857	-0.00859882775694132
-8.63320732116699	-10.147008895874	-11.2290964126587	-0.0192141886800528	0.276863306760788	-0.00852792803198099
-8.63547611236572	-10.1472597122192	-11.2382707595825	-0.0192780084908009	0.276782006025314	-0.00856643822044134
-8.62908744812012	-10.1484317779541	-11.2342958450317	-0.0193427465856075	0.276915311813354	-0.00847938191145658
-8.63094711303711	-10.147497177124	-11.2338008880615	-0.019338795915246	0.276831299066544	-0.00841698050498962
-8.6299991607666	-10.1487312316895	-11.2391901016235	-0.0192608144134283	0.276879698038101	-0.00841108895838261
-8.63317680358887	-10.1471433639526	-11.2428522109985	-0.0195011030882597	0.276914447546005	-0.00844138860702515
-8.63578224182129	-10.1500701904297	-11.2299423217773	-0.0194888543337584	0.276933431625366	-0.00844758003950119
-8.63493728637695	-10.1484336853027	-11.2328338623047	-0.0194375049322844	0.276909798383713	-0.00846519786864519
-8.6397590637207	-10.1477832794189	-11.2410583496094	-0.0194885693490505	0.277037084102631	-0.00863837450742722
-8.64813995361328	-10.1443128585815	-11.2402458190918	-0.0195517800748348	0.277105033397675	-0.00911177136003971
-8.65981960296631	-10.1413793563843	-11.2372598648071	-0.0193399433046579	0.277069449424744	-0.00939659867435694
-8.65607452392578	-10.1574392318726	-11.2513589859009	-0.0191993098706007	0.277022868394852	-0.00928996130824089
-8.65055656433105	-10.154860496521	-11.2416181564331	-0.0195164699107409	0.277036547660828	-0.00915175676345825
-8.64584541320801	-10.1430473327637	-11.2335557937622	-0.0195271484553814	0.276892751455307	-0.00880315713584423
-8.64701843261719	-10.1344480514526	-11.2279176712036	-0.0194508265703917	0.276889473199844	-0.00858247559517622
-8.64972019195557	-10.1378650665283	-11.2360153198242	-0.0196855142712593	0.27696767449379	-0.00863608438521624
-8.65092372894287	-10.1417675018311	-11.2325992584229	-0.0196334067732096	0.276968657970428	-0.00867434032261372
-8.65430068969727	-10.1396322250366	-11.2298469543457	-0.0195963513106108	0.277025133371353	-0.00868735369294882
-8.6540699005127	-10.1404438018799	-11.2360639572144	-0.0195850729942322	0.276962786912918	-0.00868960376828909
-8.65047931671143	-10.1387891769409	-11.2401714324951	-0.0197146981954575	0.277032881975174	-0.0085897808894515
-8.64802646636963	-10.1398849487305	-11.2377471923828	-0.0197121985256672	0.277028501033783	-0.00851858127862215
-8.65393733978271	-10.1371774673462	-11.2405052185059	-0.019624775275588	0.277101069688797	-0.00847769994288683
-8.65391445159912	-10.137375831604	-11.2433280944824	-0.0197142623364925	0.277027100324631	-0.0085638714954257
-8.65889453887939	-10.1417856216431	-11.2440519332886	-0.0196543149650097	0.277125328779221	-0.00854969304054976
-8.65784358978271	-10.1394309997559	-11.2419929504395	-0.0196387805044651	0.277099817991257	-0.00855382159352303
-8.65963172912598	-10.1413307189941	-11.2446441650391	-0.0197026655077934	0.277052879333496	-0.00853385590016842
-8.65307521820068	-10.1389303207397	-11.2479095458984	-0.0197477173060179	0.277111172676086	-0.00851066410541534
-8.65526390075684	-10.1404066085815	-11.2426347732544	-0.0197325423359871	0.27705654501915	-0.00842648092657328
-8.65783309936523	-10.1373023986816	-11.2466068267822	-0.0196595937013626	0.277048319578171	-0.00845742970705032
-8.65362548828125	-10.1367092132568	-11.2427310943604	-0.0197247117757797	0.276984721422195	-0.00841774512082338
-8.65340709686279	-10.1353588104248	-11.2388219833374	-0.0197700429707766	0.277094602584839	-0.0083968061953783
-8.64988136291504	-10.1345567703247	-11.2402944564819	-0.0196658093482256	0.276972413063049	-0.00840752571821213
-8.64800453186035	-10.1345586776733	-11.2398262023926	-0.0197858158499002	0.276972949504852	-0.0084377434104681
-8.643967628479	-10.1368322372437	-11.2410516738892	-0.0198183786123991	0.277003318071365	-0.00840564072132111
-8.64771556854248	-10.1357936859131	-11.2371425628662	-0.0198600888252258	0.277025610208511	-0.0084169777110219
-8.64564418792725	-10.1358785629272	-11.2410068511963	-0.0197426583617926	0.276980012655258	-0.0084900576621294
-8.64316749572754	-10.1352415084839	-11.2353410720825	-0.0199029557406902	0.277093231678009	-0.00849782675504684
-8.64159870147705	-10.138331413269	-11.2329082489014	-0.0199105236679316	0.277010023593903	-0.00845385435968637
-8.63676071166992	-10.1322202682495	-11.2367782592773	-0.0198118351399899	0.276977300643921	-0.00842769723385572
-8.63631725311279	-10.1336822509766	-11.2358264923096	-0.0199762750416994	0.277021437883377	-0.00848595425486565
-8.63322067260742	-10.1374053955078	-11.2331619262695	-0.0199765022844076	0.277040779590607	-0.00843013264238834
-8.63521289825439	-10.1323709487915	-11.2284517288208	-0.0200367737561464	0.277066260576248	-0.00842392817139626
-8.63421726226807	-10.1348457336426	-11.2301578521729	-0.020059522241354	0.276999741792679	-0.00844873953610659
-8.62658882141113	-10.1350994110107	-11.2289848327637	-0.0202167816460133	0.277027070522308	-0.00839630607515574
-8.63175487518311	-10.137149810791	-11.2287340164185	-0.0202221050858498	0.277063637971878	-0.00829208176583052
-8.62814903259277	-10.1320018768311	-11.2231159210205	-0.0201796870678663	0.276974648237228	-0.00826346594840288
-8.62776851654053	-10.1333847045898	-11.2220125198364	-0.0203767921775579	0.277047693729401	-0.00822799187153578
-8.62726306915283	-10.1377468109131	-11.2214946746826	-0.020565016195178	0.277036488056183	-0.00816888827830553
-8.62700080871582	-10.1312084197998	-11.2240381240845	-0.0204744264483452	0.27702984213829	-0.00816255528479815
-8.62679862976074	-10.1349925994873	-11.2199392318726	-0.0206442680209875	0.277007102966309	-0.00812943000346422
-8.62294292449951	-10.1336269378662	-11.2177829742432	-0.0206630360335112	0.277056097984314	-0.00807410106062889
-8.62519454956055	-10.130747795105	-11.2117576599121	-0.0207981131970882	0.277064114809036	-0.00795445404946804
-8.62251091003418	-10.1292285919189	-11.2116413116455	-0.0207571163773537	0.277018398046494	-0.00794429611414671
-8.6205587387085	-10.129693031311	-11.2146825790405	-0.0209465567022562	0.27703857421875	-0.00793083105236292
-8.62197971343994	-10.131763458252	-11.2162017822266	-0.0209963154047728	0.277040541172028	-0.00785502139478922
-8.62322902679443	-10.1265592575073	-11.2104587554932	-0.0210038293153048	0.277038067579269	-0.00782740488648415
-8.61246681213379	-10.1279344558716	-11.2133312225342	-0.0210805702954531	0.277049273252487	-0.00785418227314949
-8.61829948425293	-10.1300678253174	-11.2102212905884	-0.0211590994149446	0.277067214250565	-0.00774503871798515
-8.61559867858887	-10.125804901123	-11.2078876495361	-0.0210395827889442	0.27705904841423	-0.00775712914764881
-8.61517429351807	-10.1270112991333	-11.2116231918335	-0.0212112087756395	0.277060568332672	-0.00779474619776011
-8.61188697814941	-10.1277294158936	-11.2073736190796	-0.0212322510778904	0.277081787586212	-0.00781069928780198
-8.61410999298096	-10.1274394989014	-11.2107725143433	-0.0211776532232761	0.277102559804916	-0.00777617236599326
-8.6113920211792	-10.1253004074097	-11.2074766159058	-0.0211856625974178	0.277072578668594	-0.0078188655897975
-8.60669040679932	-10.125506401062	-11.2132930755615	-0.0213022921234369	0.277094721794128	-0.00788540113717318
-8.60972785949707	-10.1255331039429	-11.2064952850342	-0.0213099513202906	0.277125746011734	-0.00779806543141603
-8.6060676574707	-10.1252145767212	-11.2076120376587	-0.0212614387273788	0.277063250541687	-0.00791765563189983
-8.60417461395264	-10.1262664794922	-11.2089920043945	-0.021393533796072	0.277127176523209	-0.00791844725608826
-8.60208892822266	-10.1239967346191	-11.206826210022	-0.0213275905698538	0.277126669883728	-0.00796588510274887
-8.60135936737061	-10.1247844696045	-11.2046604156494	-0.021381039172411	0.277109563350677	-0.00798339955508709
-8.59978008270264	-10.1240911483765	-11.210165977478	-0.0213171951472759	0.277101695537567	-0.00803658459335566
-8.59664726257324	-10.1240634918213	-11.2137422561646	-0.0214468240737915	0.277135819196701	-0.00804704707115889
-8.59988307952881	-10.1275634765625	-11.2082948684692	-0.0214135441929102	0.277248710393906	-0.00804694928228855
-8.59760475158691	-10.1248579025269	-11.2145652770996	-0.0212742611765862	0.277146309614182	-0.00809684954583645
-8.59854030609131	-10.1243886947632	-11.2131452560425	-0.0214733611792326	0.277218848466873	-0.00813785288482904
-8.59339046478271	-10.1255941390991	-11.2158050537109	-0.0214645303785801	0.277261644601822	-0.00817189738154411
-8.59603214263916	-10.1273365020752	-11.2094535827637	-0.0214450098574162	0.277264952659607	-0.00809572357684374
-8.59230995178223	-10.1265592575073	-11.2183084487915	-0.0214450471103191	0.277214348316193	-0.00810329150408506
-8.59258556365967	-10.1248588562012	-11.216742515564	-0.0216076411306858	0.277330756187439	-0.00815529283136129
-8.59343242645264	-10.1273851394653	-11.215142250061	-0.0215471014380455	0.277300357818604	-0.00807258766144514
-8.59054565429688	-10.1238031387329	-11.2195281982422	-0.0215347073972225	0.277280569076538	-0.00806389003992081
-8.58807182312012	-10.1213283538818	-11.2171087265015	-0.0216841716319323	0.27731055021286	-0.00805707462131977
-8.58835411071777	-10.1242074966431	-11.2162342071533	-0.0217064879834652	0.277349978685379	-0.00810521934181452
-8.58830070495605	-10.1242704391479	-11.2164344787598	-0.0217191595584154	0.277363926172256	-0.00810523796826601
-8.58774185180664	-10.1246032714844	-11.2165498733521	-0.0216753706336021	0.277301222085953	-0.0081573948264122
-8.58270931243896	-10.1248998641968	-11.2231893539429	-0.0217595193535089	0.277413576841354	-0.00818553287535906
-8.58378601074219	-10.1286869049072	-11.2233552932739	-0.0217335876077414	0.277364790439606	-0.00818776618689299
-8.58198165893555	-10.1224994659424	-11.2238006591797	-0.0215821396559477	0.277433037757874	-0.00817162077873945
-8.57940864562988	-10.1233129501343	-11.2213869094849	-0.0217797495424747	0.277357906103134	-0.0082310251891613
-8.58041000366211	-10.1269941329956	-11.2231454849243	-0.0217787753790617	0.277505189180374	-0.00818236358463764
-8.58148670196533	-10.1275358200073	-11.2245502471924	-0.0216898433864117	0.277476936578751	-0.00823160912841558
-8.58258628845215	-10.1259088516235	-11.2332420349121	-0.0217441748827696	0.277487397193909	-0.00819711107760668
-8.57968616485596	-10.1295766830444	-11.2275161743164	-0.0218112524598837	0.277523517608643	-0.00813707709312439
-8.58400535583496	-10.1273880004883	-11.224422454834	-0.0217567291110754	0.277484267950058	-0.00803304743021727
-8.58465766906738	-10.125617980957	-11.2288084030151	-0.0217562429606915	0.277478486299515	-0.00810035411268473
-8.58514308929443	-10.1288604736328	-11.2327518463135	-0.0217711497098207	0.277574181556702	-0.00807688664644957
-8.58754062652588	-10.130989074707	-11.2318239212036	-0.0217754971235991	0.277563512325287	-0.00807733647525311
-8.58725738525391	-10.128849029541	-11.2350969314575	-0.0216597691178322	0.277560174465179	-0.00801455229520798
-8.58427810668945	-10.1312551498413	-11.2401561737061	-0.0217778775840998	0.277545899152756	-0.00803443510085344
-8.58684825897217	-10.1317539215088	-11.2325897216797	-0.0217333547770977	0.277537494897842	-0.00797497667372227
-8.58966445922852	-10.1286916732788	-11.2336826324463	-0.0216881260275841	0.277586072683334	-0.00795827526599169
-8.58800029754639	-10.1293029785156	-11.2343158721924	-0.0216698534786701	0.277488052845001	-0.00791481416672468
-8.58387184143066	-10.1270523071289	-11.2350616455078	-0.0216725803911686	0.277589559555054	-0.00793654844164848
-8.58591079711914	-10.1313247680664	-11.2349052429199	-0.0216820016503334	0.277528822422028	-0.00789311621338129
-8.58713340759277	-10.1253423690796	-11.234188079834	-0.0215969085693359	0.277536034584045	-0.0078765619546175
-8.58347797393799	-10.1262121200562	-11.2357025146484	-0.0216732528060675	0.277483493089676	-0.00790523458272219
-8.58134746551514	-10.1284036636353	-11.2277040481567	-0.0216680523008108	0.277530759572983	-0.00785074010491371
-8.58175754547119	-10.1239900588989	-11.22776222229	-0.0216221995651722	0.277538180351257	-0.00780911557376385
-8.58033084869385	-10.1268939971924	-11.2270336151123	-0.0216401275247335	0.277369379997253	-0.00775324366986752
-8.57552051544189	-10.1241569519043	-11.2307796478271	-0.0216746777296066	0.277542442083359	-0.00779594387859106
-8.57650566101074	-10.1268873214722	-11.2267417907715	-0.0216301437467337	0.277512282133102	-0.00766277639195323
-8.57867622375488	-10.1227893829346	-11.230806350708	-0.0216641314327717	0.277461975812912	-0.00764542864635587
-8.57510280609131	-10.1242542266846	-11.2294769287109	-0.0216944422572851	0.277406364679337	-0.00760157220065594
-8.57423973083496	-10.1207637786865	-11.2282276153564	-0.0217310786247253	0.277454763650894	-0.00760229211300612
-8.57544994354248	-10.1179113388062	-11.2266788482666	-0.0217325929552317	0.277428328990936	-0.00753026129677892
-8.57539176940918	-10.1201267242432	-11.2317476272583	-0.0217138882726431	0.277428090572357	-0.00749709783121943
-8.57204151153564	-10.1186141967773	-11.2310743331909	-0.0217773262411356	0.277458220720291	-0.0074619185179472
-8.57612419128418	-10.1224117279053	-11.2297782897949	-0.02182961627841	0.27748167514801	-0.00741900410503149
-8.57449626922607	-10.1189384460449	-11.2303466796875	-0.0217839702963829	0.277472972869873	-0.00743155833333731
-8.57347583770752	-10.1221542358398	-11.2333602905273	-0.0217592790722847	0.277451932430267	-0.00745876878499985
-8.56980228424072	-10.1211309432983	-11.2385511398315	-0.0217985603958368	0.277504861354828	-0.00748384464532137
-8.5760498046875	-10.1220989227295	-11.2305555343628	-0.0217129718512297	0.277571588754654	-0.00745427748188376
-8.5754861831665	-10.1200933456421	-11.2402429580688	-0.0215890165418386	0.277461558580399	-0.00753804668784142
-8.57176494598389	-10.1222620010376	-11.242374420166	-0.0216434504836798	0.27759575843811	-0.00757804187014699
-8.572190284729	-10.1237869262695	-11.2346906661987	-0.0215902458876371	0.277533829212189	-0.00757245952263474
-8.57357025146484	-10.1224308013916	-11.2349491119385	-0.021499702706933	0.27753821015358	-0.00754316430538893
-8.57067680358887	-10.1215152740479	-11.2338247299194	-0.0214500091969967	0.277462303638458	-0.00758078880608082
-8.56869029998779	-10.1233444213867	-11.2384557723999	-0.0215382259339094	0.277597337961197	-0.0076033822260797
-8.56911087036133	-10.1262063980103	-11.2392997741699	-0.02144680544734	0.277606278657913	-0.00757760787382722
-8.57058429718018	-10.1226682662964	-11.2399244308472	-0.0214323345571756	0.277584314346313	-0.00751838181167841
-8.56782531738281	-10.1242790222168	-11.2395105361938	-0.02154023014009	0.277552634477615	-0.00758951250463724
-8.56923961639404	-10.1284523010254	-11.2414379119873	-0.0215102080255747	0.277611970901489	-0.00748296501114964
-8.57226753234863	-10.1247158050537	-11.235860824585	-0.0215011797845364	0.277695655822754	-0.00745854573324323
-8.57079219818115	-10.1282749176025	-11.2444152832031	-0.0214657057076693	0.277627259492874	-0.00745640648528934
-8.56951332092285	-10.128514289856	-11.2449264526367	-0.0215691737830639	0.277774393558502	-0.00743275554850698
-8.56733894348145	-10.1330680847168	-11.2473945617676	-0.0215939376503229	0.277669072151184	-0.00739463092759252
-8.5726842880249	-10.1308403015137	-11.2436695098877	-0.021551949903369	0.277729243040085	-0.0073316041380167
-8.57261276245117	-10.1293106079102	-11.2489070892334	-0.0215225834399462	0.277743339538574	-0.00737341260537505
-8.56891822814941	-10.1358308792114	-11.2509603500366	-0.0216093063354492	0.277789324522018	-0.00742208259180188
-8.57369041442871	-10.1331100463867	-11.2476081848145	-0.0216289255768061	0.277860283851624	-0.00734618166461587
-8.57046413421631	-10.1338319778442	-11.2539396286011	-0.0215630028396845	0.277706146240234	-0.0073548941873014
-8.56844329833984	-10.1328401565552	-11.247200012207	-0.0216842424124479	0.277804106473923	-0.00732987560331821
-8.56778430938721	-10.1354494094849	-11.2476396560669	-0.0216007474809885	0.277763575315475	-0.00730662420392036
-8.57124042510986	-10.1331949234009	-11.2480449676514	-0.0216298848390579	0.277801513671875	-0.007319251075387
-8.57019329071045	-10.1323175430298	-11.255500793457	-0.0216675531119108	0.277752161026001	-0.00728911301121116
-8.56542682647705	-10.1340570449829	-11.251503944397	-0.0217465814203024	0.277842789888382	-0.00721156317740679
-8.57075023651123	-10.1341800689697	-11.2486534118652	-0.0217417273670435	0.277832984924316	-0.00721330754458904
-8.56744194030762	-10.1338577270508	-11.2500333786011	-0.021714098751545	0.277828723192215	-0.00722872884944081
-8.56404399871826	-10.1340799331665	-11.2517738342285	-0.0217689070850611	0.277832955121994	-0.0072553800418973
-8.5612907409668	-10.1377487182617	-11.2518892288208	-0.0218088310211897	0.277894854545593	-0.00723442668095231
-8.56699752807617	-10.1333856582642	-11.2524890899658	-0.0217755530029535	0.277854949235916	-0.00717449653893709
-8.56551647186279	-10.1353883743286	-11.2574558258057	-0.0217507649213076	0.277862697839737	-0.0072078499943018
-8.56692600250244	-10.1345624923706	-11.2584009170532	-0.0217044167220593	0.278007805347443	-0.00727149564772844
-8.56483459472656	-10.1397943496704	-11.260570526123	-0.0217422395944595	0.277968227863312	-0.00719493813812733
-8.56933975219727	-10.1367053985596	-11.2620229721069	-0.021604971960187	0.278005510568619	-0.00724677368998528
-8.56411266326904	-10.1384468078613	-11.267186164856	-0.0216910373419523	0.278091669082642	-0.00730803422629833
-8.56428909301758	-10.1403427124023	-11.2607069015503	-0.0216767583042383	0.278081953525543	-0.00727770011872053
-8.56442070007324	-10.1339664459229	-11.2624111175537	-0.021602189168334	0.278058379888535	-0.00729828467592597
-8.56294441223145	-10.1355772018433	-11.2635593414307	-0.0215353257954121	0.278028637170792	-0.00731772882863879
-8.56042003631592	-10.1328535079956	-11.2659978866577	-0.021613996475935	0.278095453977585	-0.00738279521465302
-8.56023788452148	-10.1345567703247	-11.2668218612671	-0.0215589366853237	0.278081387281418	-0.0073403469286859
-8.56249046325684	-10.1312675476074	-11.2602214813232	-0.0215125568211079	0.278095245361328	-0.00731482775881886
-8.55538272857666	-10.1308097839355	-11.2632741928101	-0.0216107834130526	0.278063803911209	-0.00733708729967475
-8.55609703063965	-10.133996963501	-11.2627658843994	-0.0216066148132086	0.278086870908737	-0.00732682272791862
-8.55593490600586	-10.1305646896362	-11.2591886520386	-0.0215754341334105	0.278057843446732	-0.00729989446699619
-8.55685043334961	-10.1302728652954	-11.2596645355225	-0.0215277932584286	0.27806344628334	-0.00731188338249922
-8.55251026153564	-10.1285066604614	-11.2632694244385	-0.0216573439538479	0.278075486421585	-0.00730303954333067
-8.55784320831299	-10.1314001083374	-11.2619524002075	-0.0216943714767694	0.27804884314537	-0.00722767598927021
-8.55508804321289	-10.1275787353516	-11.2636575698853	-0.0216930117458105	0.278114765882492	-0.00714763766154647
-8.55845737457275	-10.1295871734619	-11.2677421569824	-0.0218242816627026	0.278113186359406	-0.00714664161205292
-8.55765533447266	-10.1293802261353	-11.2674741744995	-0.0218547135591507	0.278221070766449	-0.00712832622230053
-8.55707168579102	-10.1296577453613	-11.2650175094604	-0.0218776594847441	0.278248906135559	-0.00706244120374322
-8.55648994445801	-10.1329412460327	-11.2676334381104	-0.0218621883541346	0.278186589479446	-0.00712259253486991
-8.5553560256958	-10.1350040435791	-11.2773590087891	-0.0219699274748564	0.278379321098328	-0.0071482970379293
-8.56089115142822	-10.1366863250732	-11.2763948440552	-0.0218997467309237	0.278349071741104	-0.00709458161145449
-8.56185245513916	-10.1389608383179	-11.2832250595093	-0.0217754039913416	0.278378903865814	-0.00721451034769416
-8.56394577026367	-10.1411752700806	-11.2905712127686	-0.0218476336449385	0.278420895338058	-0.00720895221456885
-8.55769538879395	-10.1408548355103	-11.2944383621216	-0.0219068061560392	0.278454899787903	-0.00719437608495355
-8.56739616394043	-10.1444635391235	-11.28879737854	-0.0218831486999989	0.278606206178665	-0.00712545495480299
-8.565260887146	-10.1422443389893	-11.3007793426514	-0.0217827502638102	0.278495788574219	-0.00715738954022527
-8.56117248535156	-10.143780708313	-11.3036670684814	-0.0219064503908157	0.278592348098755	-0.00714599108323455
-8.56554698944092	-10.1432189941406	-11.2942008972168	-0.0218742303550243	0.278625220060349	-0.00712953088805079
-8.56805515289307	-10.1404504776001	-11.3022985458374	-0.0218332298099995	0.278657555580139	-0.00706666661426425
-8.56588649749756	-10.1425256729126	-11.3010749816895	-0.0219090916216373	0.278646290302277	-0.00700087333098054
-8.56220149993896	-10.141845703125	-11.2996034622192	-0.0219102632254362	0.278679490089417	-0.0069770822301507
-8.56575965881348	-10.1416072845459	-11.3006639480591	-0.0219459272921085	0.278656005859375	-0.00685461796820164
-8.56482696533203	-10.1359462738037	-11.3103132247925	-0.0219024512916803	0.278662502765656	-0.00675317272543907
-8.55874347686768	-10.1376142501831	-11.3106164932251	-0.0220395252108574	0.278717070817947	-0.00671260617673397
-8.5608377456665	-10.1355276107788	-11.3043956756592	-0.0220900718122721	0.278693020343781	-0.00655320566147566
-8.5570650100708	-10.1305475234985	-11.309398651123	-0.0220576953142881	0.278658419847488	-0.00647923909127712
-8.55702114105225	-10.1281900405884	-11.3066740036011	-0.0221261065453291	0.278615057468414	-0.0063620638102293
-8.55035781860352	-10.1268157958984	-11.3029527664185	-0.0222314950078726	0.278678387403488	-0.0062825963832438
-8.55013465881348	-10.1249504089355	-11.2992668151855	-0.0223413985222578	0.278564691543579	-0.00610414100810885
-8.54851341247559	-10.1193437576294	-11.2997646331787	-0.0222832281142473	0.278526246547699	-0.00601773662492633
-8.54274749755859	-10.1151180267334	-11.2906541824341	-0.0224604438990355	0.278515189886093	-0.00591537542641163
-8.54067516326904	-10.114218711853	-11.2910146713257	-0.0224560182541609	0.278532654047012	-0.00582496169954538
-8.53702449798584	-10.1094007492065	-11.2904500961304	-0.0224183201789856	0.278481096029282	-0.00574644980952144
-8.53355884552002	-10.1067304611206	-11.2915391921997	-0.0224664770066738	0.278522312641144	-0.00572496000677347
-8.52857112884521	-10.1058750152588	-11.2857522964478	-0.0224879048764706	0.278484791517258	-0.0056589487940073
-8.52751350402832	-10.0990409851074	-11.2857723236084	-0.0224717613309622	0.278485774993896	-0.00555615266785026
-8.52163219451904	-10.1015300750732	-11.2881727218628	-0.0224661733955145	0.278422325849533	-0.00555081758648157
-8.51729583740234	-10.0987272262573	-11.2909669876099	-0.0225968081504107	0.278493136167526	-0.00557113811373711
-8.52137756347656	-10.1000776290894	-11.2919263839722	-0.0226258281618357	0.278530478477478	-0.00540380878373981
-8.524169921875	-10.095067024231	-11.2955551147461	-0.0226243082433939	0.278539091348648	-0.00535721285268664
-8.5206995010376	-10.0974559783936	-11.2995080947876	-0.0227970257401466	0.278606086969376	-0.00522030843421817
-8.52385997772217	-10.0948677062988	-11.2972993850708	-0.0228991452604532	0.278582721948624	-0.00506029045209289
-8.52612590789795	-10.0911512374878	-11.2969274520874	-0.0229325592517853	0.278668433427811	-0.00494260294362903
-8.52468967437744	-10.0891704559326	-11.3007307052612	-0.0229762941598892	0.278600066900253	-0.00488013308495283
-8.52043533325195	-10.0856533050537	-11.3020963668823	-0.0231173951178789	0.278657913208008	-0.00478429766371846
-8.51990127563477	-10.0834770202637	-11.2970275878906	-0.0230445303022861	0.278643041849136	-0.0047483486123383
-8.53475570678711	-10.0721826553345	-11.2964086532593	-0.0231774132698774	0.278660297393799	-0.00520724477246404
-8.54017734527588	-10.0661993026733	-11.3042879104614	-0.0229646172374487	0.278700321912766	-0.00552398897707462
-8.53368091583252	-10.0837116241455	-11.3018836975098	-0.0230013746768236	0.278738737106323	-0.00534765468910336
-8.52892208099365	-10.0681533813477	-11.2935543060303	-0.0229949150234461	0.278570890426636	-0.0050596003420651
-8.51663112640381	-10.0514364242554	-11.2853479385376	-0.0231342185288668	0.278363347053528	-0.00469382619485259
-8.50708484649658	-10.0406627655029	-11.2821378707886	-0.0232577286660671	0.278389662504196	-0.00435368623584509
-8.51212310791016	-10.0408382415771	-11.2830629348755	-0.0232032332569361	0.2783163189888	-0.00424739299342036
-8.51304626464844	-10.0385084152222	-11.2886772155762	-0.0231900699436665	0.278317958116531	-0.00425834814086556
-8.51242542266846	-10.0384702682495	-11.2901906967163	-0.0232171434909105	0.278250575065613	-0.00427230587229133
-8.50958728790283	-10.0358057022095	-11.2933082580566	-0.0232988148927689	0.278368473052979	-0.00420407997444272
-8.5097131729126	-10.0313501358032	-11.2914476394653	-0.0233009122312069	0.278391629457474	-0.00402738526463509
-8.51454067230225	-10.030177116394	-11.2966861724854	-0.0233190506696701	0.278356492519379	-0.00398364663124084
-8.50987911224365	-10.0290765762329	-11.3086309432983	-0.0233394857496023	0.278432905673981	-0.00391430826857686
-8.51511383056641	-10.0312480926514	-11.3084783554077	-0.0233403667807579	0.278530955314636	-0.00389414909295738
-8.51859188079834	-10.032639503479	-11.313027381897	-0.0233331620693207	0.278482556343079	-0.00381453218869865
-8.51757335662842	-10.0333909988403	-11.3158397674561	-0.0232916679233313	0.278453201055527	-0.0038071209564805
-8.52233409881592	-10.0328168869019	-11.3190803527832	-0.0233785472810268	0.278580754995346	-0.00378361088223755
-8.52634143829346	-10.0360279083252	-11.3158369064331	-0.023430623114109	0.278609365224838	-0.0037154289893806
-8.52829837799072	-10.0354890823364	-11.3272485733032	-0.0232948493212461	0.278557121753693	-0.00368623156100512
-8.53121280670166	-10.0345869064331	-11.3327293395996	-0.0233832634985447	0.278577864170074	-0.00370319210924208
-8.53035068511963	-10.0360136032104	-11.3327970504761	-0.0233881995081902	0.27863547205925	-0.00360842724330723
-8.53796768188477	-10.0382146835327	-11.3310432434082	-0.0233781281858683	0.278676629066467	-0.00351993390358984
-8.53874492645264	-10.0363922119141	-11.333589553833	-0.0231938753277063	0.278657227754593	-0.00352780823595822
-8.54110050201416	-10.0366353988647	-11.3343353271484	-0.0232767052948475	0.278691977262497	-0.00353103131055832
-8.54065895080566	-10.042724609375	-11.3426961898804	-0.0232763458043337	0.278740972280502	-0.00346081517636776
-8.54557132720947	-10.0413427352905	-11.3433141708374	-0.0231503061950207	0.278756678104401	-0.00339239090681076
-8.55024528503418	-10.0408630371094	-11.3500061035156	-0.0230964962393045	0.278701514005661	-0.00343970698304474
-8.55118465423584	-10.0430917739868	-11.3499336242676	-0.0230720862746239	0.27877950668335	-0.00341856409795582
-8.55687618255615	-10.0448694229126	-11.3452949523926	-0.0230147168040276	0.27877488732338	-0.00335083063691854
-8.56007099151611	-10.0438442230225	-11.3517427444458	-0.0227944739162922	0.27877277135849	-0.00341317569836974
-8.56693935394287	-10.0429725646973	-11.3557891845703	-0.0229007638990879	0.278852939605713	-0.00354604655876756
-8.57589912414551	-10.0462341308594	-11.3607139587402	-0.0227431133389473	0.278857052326202	-0.00392881128937006
-8.58541870117188	-10.0521287918091	-11.3642997741699	-0.0225602388381958	0.27895575761795	-0.00379435066133738
-8.58752346038818	-10.0532827377319	-11.3695735931396	-0.0223692525178194	0.278816759586334	-0.00379322259686887
-8.5848274230957	-10.0499963760376	-11.3702735900879	-0.0224245768040419	0.27880933880806	-0.00362881715409458
-8.59116649627686	-10.0490579605103	-11.3647747039795	-0.0224523916840553	0.278881013393402	-0.00342537555843592
-8.59409236907959	-10.0467567443848	-11.3657341003418	-0.0224006269127131	0.278832733631134	-0.00329463602975011
-8.59847450256348	-10.0515794754028	-11.3693532943726	-0.0223207473754883	0.278747081756592	-0.0033290721476078
-8.59768009185791	-10.0516681671143	-11.373740196228	-0.0223587993532419	0.278880178928375	-0.00328228250145912
-8.60280418395996	-10.0535564422607	-11.3743572235107	-0.0223043393343687	0.2788305580616	-0.00313086737878621
-8.60890293121338	-10.0505256652832	-11.3745632171631	-0.022317448630929	0.278818100690842	-0.00298659130930901
-8.6136302947998	-10.0488920211792	-11.376636505127	-0.0222505833953619	0.278775334358215	-0.00291094393469393
-8.61239337921143	-10.0527753829956	-11.3842258453369	-0.0223791766911745	0.278907507658005	-0.00279890932142735
-8.62245178222656	-10.05344581604	-11.3800344467163	-0.0223249793052673	0.278888463973999	-0.00260698981583118
-8.62760066986084	-10.0511169433594	-11.3853960037231	-0.022211292758584	0.278815388679504	-0.00255274260416627
-8.63459300994873	-10.0538282394409	-11.3883199691772	-0.0224018767476082	0.278840273618698	-0.00240374868735671
-8.63554859161377	-10.0563182830811	-11.4006681442261	-0.0224360190331936	0.278944939374924	-0.00226933555677533
-8.6418981552124	-10.0556869506836	-11.3930950164795	-0.0224154405295849	0.278844833374023	-0.0020638732239604
-8.64865112304688	-10.0509376525879	-11.3990964889526	-0.0224433168768883	0.278847128152847	-0.00192863296251744
-8.65136241912842	-10.0504198074341	-11.4036836624146	-0.0224964413791895	0.278800636529922	-0.0018858682597056
-8.65217018127441	-10.0508852005005	-11.4060535430908	-0.0224675722420216	0.278869807720184	-0.00173348723910749
-8.6578426361084	-10.050633430481	-11.4024639129639	-0.022556671872735	0.278839826583862	-0.00154662958811969
-8.66316223144531	-10.0484075546265	-11.4043912887573	-0.022535003721714	0.278855264186859	-0.00139190955087543
-8.66562461853027	-10.0504236221313	-11.4078035354614	-0.0225579738616943	0.278696417808533	-0.00126106315292418
-8.6664867401123	-10.0470952987671	-11.4109725952148	-0.0227075330913067	0.278862506151199	-0.00114631128963083
-8.67128658294678	-10.0509738922119	-11.4061193466187	-0.0227030795067549	0.278751790523529	-0.000949426845181733
-8.67683696746826	-10.0450859069824	-11.407618522644	-0.0227244179695845	0.278674781322479	-0.000760989321861416
-8.68173789978027	-10.0431594848633	-11.4164810180664	-0.0227537136524916	0.278663247823715	-0.000707598519511521
-8.67854404449463	-10.047589302063	-11.4148082733154	-0.0228010639548302	0.278763473033905	-0.000642977305687964
-8.68572616577148	-10.0449953079224	-11.4100751876831	-0.0227998197078705	0.278630048036575	-0.000473425578093156
-8.68868255615234	-10.045018196106	-11.4097852706909	-0.0227583665400743	0.278606832027435	-0.000413635367294773
-8.69188499450684	-10.0416879653931	-11.4135656356812	-0.0227833669632673	0.278528153896332	-0.000352597562596202
-8.68792152404785	-10.0430784225464	-11.4159784317017	-0.0228413492441177	0.278592139482498	-0.000252910424023867
-8.69293975830078	-10.0442390441895	-11.4095497131348	-0.0228163823485374	0.278495222330093	-0.000115482958790381
-8.69645309448242	-10.0395603179932	-11.4084367752075	-0.0227913949638605	0.278452098369598	-3.00668416457484E-05
-8.69702529907227	-10.0357046127319	-11.4137477874756	-0.0228426065295935	0.278419733047485	1.68397127708886E-05
-8.69859027862549	-10.0390758514404	-11.4086389541626	-0.0228631962090731	0.278449058532715	8.40768407215364E-05
-8.70814037322998	-10.0333261489868	-11.4105739593506	-0.0229138489812613	0.27839383482933	-0.0001457769976696
-8.71262645721436	-10.0338373184204	-11.4114017486572	-0.0227686129510403	0.278361827135086	-0.000246722396695986
-8.71339225769043	-10.0401678085327	-11.4124526977539	-0.0228269975632429	0.278378546237946	-0.000200788432266563
-8.70825004577637	-10.036150932312	-11.4068956375122	-0.0228277575224638	0.278328508138657	-8.40985521790572E-05
-8.71196746826172	-10.031153678894	-11.4076528549194	-0.0228452458977699	0.278268337249756	0.000189798418432474
-8.7085657119751	-10.0265350341797	-11.4055624008179	-0.0227776784449816	0.278204143047333	0.000308852293528616
-8.71011829376221	-10.023567199707	-11.4128723144531	-0.0229806136339903	0.278278350830078	0.000326428387779742
-8.71016025543213	-10.0310678482056	-11.4130449295044	-0.02290278673172	0.278284311294556	0.000305770052364096
-8.71227073669434	-10.0272741317749	-11.4083852767944	-0.0228720661252737	0.278297662734985	0.000317187805194408
-8.71513080596924	-10.0263805389404	-11.412691116333	-0.0227761715650558	0.278178513050079	0.000359831930836663
-8.71343803405762	-10.0271024703979	-11.4200172424316	-0.0229002591222525	0.278289526700974	0.000397307710954919
-8.71239852905273	-10.0257110595703	-11.4217500686646	-0.0228284485638142	0.278263837099075	0.000463638629298657
-8.72003364562988	-10.0254802703857	-11.4218130111694	-0.0227869115769863	0.278300642967224	0.0005257049924694
-8.71939659118652	-10.0251455307007	-11.4268264770508	-0.0226934459060431	0.278260111808777	0.000534572929609567
-8.72144317626953	-10.0245695114136	-11.4311237335205	-0.0228383243083954	0.278250455856323	0.000576618709601462
-8.72697639465332	-10.0258636474609	-11.4316453933716	-0.0227975975722075	0.278349429368973	0.000608691538218409
-8.72808074951172	-10.0210084915161	-11.4350414276123	-0.0227721966803074	0.278261750936508	0.000715830305125564
-8.73211765289307	-10.0240745544434	-11.4347200393677	-0.0226848274469376	0.278118371963501	0.000794580730143934
-8.73269557952881	-10.0228700637817	-11.435320854187	-0.022849053144455	0.278235405683517	0.000878723338246346
-8.73622989654541	-10.0264368057251	-11.4383935928345	-0.0227560233324766	0.278181552886963	0.000970300519838929
-8.74360752105713	-10.0228633880615	-11.4386587142944	-0.0227300208061934	0.278268665075302	0.00107290921732783
-8.74060440063477	-10.0242309570313	-11.4425554275513	-0.0226218868046999	0.278187125921249	0.00113694334868342
-8.74474143981934	-10.0238809585571	-11.4421138763428	-0.0227455236017704	0.278159439563751	0.00119684112723917
-8.74611473083496	-10.0272579193115	-11.4449615478516	-0.022680688649416	0.278210580348969	0.00129019480664283
-8.74390316009521	-10.0248470306396	-11.4432516098022	-0.0226522833108902	0.278144717216492	0.00137480243574828
-8.74629497528076	-10.0269269943237	-11.4500951766968	-0.0225707050412893	0.278121739625931	0.00138031027745456
-8.74530982971191	-10.0274095535278	-11.4457235336304	-0.0226135812699795	0.278168171644211	0.00142324692569673
-8.74549388885498	-10.0278463363647	-11.4431829452515	-0.0225607361644506	0.27813658118248	0.001434042933397
-8.74752330780029	-10.0246124267578	-11.4430923461914	-0.0224980879575014	0.278086632490158	0.00158121855929494
-8.75020790100098	-10.0210733413696	-11.4456224441528	-0.0223901458084583	0.278042048215866	0.00136958714574575
-8.75690269470215	-10.0182456970215	-11.448148727417	-0.0223833173513412	0.27808341383934	0.00102630176115781
-8.75925350189209	-10.0291833877563	-11.4537477493286	-0.0221894588321447	0.278243780136108	0.00109686783980578
-8.75698280334473	-10.0309543609619	-11.4492807388306	-0.0220894366502762	0.278155744075775	0.00115643395110965
-8.75453853607178	-10.0236158370972	-11.4505186080933	-0.0219755806028843	0.278012245893478	0.00125326961278915
-8.75054550170898	-10.0219888687134	-11.4461441040039	-0.0221537742763758	0.278061509132385	0.00143788103014231
-8.75030994415283	-10.0248918533325	-11.4461660385132	-0.0220560375601053	0.277969062328339	0.00146231497637928
-8.75334072113037	-10.0243368148804	-11.4482402801514	-0.0220117829740047	0.277994960546494	0.00151332304812968
-8.75082492828369	-10.0253047943115	-11.4587163925171	-0.0218898076564074	0.277924537658691	0.00145800760947168
-8.74914264678955	-10.0253648757935	-11.450644493103	-0.0220502261072397	0.278019994497299	0.00147634104359895
-8.75184154510498	-10.0310201644897	-11.4609842300415	-0.0220248512923718	0.278049021959305	0.00149452965706587
-8.7539587020874	-10.0314359664917	-11.459789276123	-0.0220085177570581	0.278190433979034	0.0015557270962745
-8.75319385528564	-10.0306396484375	-11.464469909668	-0.0218517892062664	0.278150618076324	0.00153831543866545
-8.75420379638672	-10.0328378677368	-11.4616746902466	-0.0219432227313519	0.278142988681793	0.00144547945819795
-8.74884796142578	-10.0360383987427	-11.4719610214233	-0.0219208858907223	0.278226792812347	0.00145016028545797
-8.75362586975098	-10.0409479141235	-11.4726448059082	-0.0218626912683249	0.2782202064991	0.00150664325337857
-8.75808238983154	-10.0394153594971	-11.4696254730225	-0.0218709520995617	0.278249144554138	0.00148857617750764
-8.75591659545898	-10.0392656326294	-11.4789180755615	-0.0217609126120806	0.2782381772995	0.00151730258949101
-8.75499629974365	-10.04026222229	-11.4799060821533	-0.021880604326725	0.27834153175354	0.00148022535722703
-8.75551986694336	-10.0454893112183	-11.4810190200806	-0.0218563321977854	0.278318792581558	0.00155875878408551
-8.76087856292725	-10.0403861999512	-11.4763698577881	-0.0219111852347851	0.278363138437271	0.00165126495994627
-8.75970077514648	-10.0430374145508	-11.48841381073	-0.0217792969197035	0.278339624404907	0.00167068047448993
-8.76156616210938	-10.0434522628784	-11.4826040267944	-0.0218899119645357	0.278337210416794	0.00176674814429134
-8.75456237792969	-10.0402164459229	-11.4865293502808	-0.0219736192375422	0.278414368629456	0.00176126032602042
-8.7612943649292	-10.0440216064453	-11.4848880767822	-0.0219840109348297	0.278392851352692	0.00191448151599616
-8.75887489318848	-10.0379829406738	-11.4902191162109	-0.0218572653830051	0.278392732143402	0.00195685238577425
-8.75994491577148	-10.0377168655396	-11.48508644104	-0.0219951774924994	0.278386026620865	0.00202441145665944
-8.75454807281494	-10.0404167175293	-11.4862728118896	-0.0220612939447165	0.278440922498703	0.00206893403083086
-8.75895309448242	-10.0372772216797	-11.4861574172974	-0.0220722053200006	0.27845761179924	0.00214737979695201
-8.75689506530762	-10.0391836166382	-11.4911346435547	-0.0219426043331623	0.278418898582459	0.00219364161603153
-8.76006031036377	-10.0348587036133	-11.4921741485596	-0.0219843257218599	0.278404116630554	0.00221646321006119
-8.75524234771729	-10.0369005203247	-11.4949350357056	-0.0221469365060329	0.278467535972595	0.00230738776735961
-8.76043033599854	-10.0367078781128	-11.4977388381958	-0.0221246033906937	0.278495162725449	0.00241641514003277
-8.75864124298096	-10.0322742462158	-11.5060501098633	-0.0221126079559326	0.278508096933365	0.00253056478686631
-8.76032638549805	-10.0335178375244	-11.5005741119385	-0.0222555547952652	0.27843901515007	0.00250880653038621
-8.75654888153076	-10.0341062545776	-11.5085334777832	-0.0223492011427879	0.278569459915161	0.0025950949639082
-8.76606273651123	-10.0325422286987	-11.5064344406128	-0.0222989451140165	0.27855122089386	0.00268719741143286
-8.76302719116211	-10.029522895813	-11.507396697998	-0.0223109573125839	0.278632521629334	0.00282933795824647
-8.76530933380127	-10.0304164886475	-11.5081434249878	-0.0223652999848127	0.278489202260971	0.00286222482100129
-8.76499462127686	-10.0294103622437	-11.5154333114624	-0.0224667489528656	0.278598070144653	0.0029523903504014
-8.76293563842773	-10.0284337997437	-11.5180912017822	-0.022523233667016	0.278665989637375	0.0030393055640161
-8.7717981338501	-10.0294322967529	-11.5106534957886	-0.0225605815649033	0.278709590435028	0.0031961165368557
-8.76827335357666	-10.0296726226807	-11.524471282959	-0.0225261729210615	0.278619021177292	0.00316920108161867
-8.76848411560059	-10.0304231643677	-11.5200462341309	-0.0227250531315804	0.2786865234375	0.00329685071483254
-8.7649621963501	-10.0283832550049	-11.5197486877441	-0.0226975008845329	0.278700262308121	0.003278135554865
-8.7715539932251	-10.0325593948364	-11.5184383392334	-0.0227769576013088	0.278687059879303	0.00345441908575594
-8.76978492736816	-10.0282421112061	-11.526439666748	-0.0227264575660229	0.278706610202789	0.00350066716782749
-8.76993846893311	-10.0297479629517	-11.525426864624	-0.0228319186717272	0.278696656227112	0.00353133934549987
-8.76615142822266	-10.0304136276245	-11.5307340621948	-0.0229226909577847	0.278712391853333	0.00353251257911325
-8.77078151702881	-10.0302276611328	-11.5229434967041	-0.0229587946087122	0.278782188892365	0.00368937756866217
-8.76912498474121	-10.0263519287109	-11.5293092727661	-0.0228487495332956	0.278668373823166	0.00372675177641213
-8.76895236968994	-10.0269765853882	-11.5269908905029	-0.0230140518397093	0.278704911470413	0.00374312186613679
-8.76550483703613	-10.0281000137329	-11.530327796936	-0.0230524595826864	0.278784602880478	0.00379671715199947
-8.77079582214355	-10.0318956375122	-11.5255708694458	-0.0230518560856581	0.27878475189209	0.00389516283757985
-8.77190208435059	-10.0273141860962	-11.5225973129272	-0.0230534765869379	0.278769344091415	0.00393113074824214
-8.77164459228516	-10.0285015106201	-11.5291452407837	-0.0231080334633589	0.278700351715088	0.00395886460319161
-8.76979732513428	-10.0301809310913	-11.5304803848267	-0.0232185255736113	0.27872297167778	0.00400437926873565
-8.77424812316895	-10.0304946899414	-11.5230264663696	-0.0232062581926584	0.278818845748901	0.00408956687897444
-8.77329444885254	-10.028826713562	-11.5278120040894	-0.0231907162815332	0.278722763061523	0.00408577919006348
-8.77695465087891	-10.0280504226685	-11.528603553772	-0.0232642833143473	0.278727829456329	0.00405576545745134
-8.77285957336426	-10.028546333313	-11.533899307251	-0.0233084205538034	0.278767377138138	0.00410084845498204
-8.77484035491943	-10.0303182601929	-11.5286808013916	-0.0232987236231565	0.278757750988007	0.00412806868553162
-8.77578353881836	-10.0312595367432	-11.5281848907471	-0.0233556292951107	0.27879387140274	0.00411491235718131
-8.77581787109375	-10.0303592681885	-11.5314998626709	-0.0232710875570774	0.278750151395798	0.00410654582083225
-8.77684497833252	-10.0303115844727	-11.5367126464844	-0.0233458708971739	0.278715580701828	0.00415782304480672
-8.77621650695801	-10.0329113006592	-11.5372133255005	-0.0234524495899677	0.27879810333252	0.00415645400062203
-8.78165531158447	-10.0304288864136	-11.5316114425659	-0.023399556055665	0.278790295124054	0.00419881660491228
-8.78121566772461	-10.0307579040527	-11.5376749038696	-0.0234163943678141	0.278702169656754	0.00414273096248508
-8.78243732452393	-10.032280921936	-11.5385837554932	-0.0235403347760439	0.278750747442245	0.00414587324485183
-8.77883338928223	-10.0335168838501	-11.5394334793091	-0.0235581398010254	0.278791487216949	0.00415292382240295
-8.78528690338135	-10.0358285903931	-11.5413360595703	-0.0235917065292597	0.278792053461075	0.004215600900352
-8.78823089599609	-10.0330648422241	-11.5389566421509	-0.0235936008393765	0.278812974691391	0.00423832843080163
-8.78917026519775	-10.0340013504028	-11.5383195877075	-0.0235825497657061	0.278739541769028	0.00422983802855015
-8.78416347503662	-10.0345869064331	-11.5474996566772	-0.0236645564436913	0.278795033693314	0.00422762054949999
-8.79286098480225	-10.0374631881714	-11.5380544662476	-0.0236784908920527	0.278722137212753	0.00428797118365765
-8.79240036010742	-10.037034034729	-11.5378751754761	-0.0236920416355133	0.278752446174622	0.00425838399678469
-8.79464912414551	-10.037618637085	-11.5388412475586	-0.0235995668917894	0.278697639703751	0.00420795613899827
-8.79007148742676	-10.034839630127	-11.5477180480957	-0.0236177071928978	0.278793931007385	0.00418859720230103
-8.79394626617432	-10.0415182113647	-11.5358409881592	-0.0235732980072498	0.278778910636902	0.00417217426002026
-8.79857730865479	-10.0401000976563	-11.5392045974731	-0.0235297195613384	0.278803497552872	0.00421318970620632
-8.79948997497559	-10.0393867492676	-11.5473375320435	-0.0233395174145699	0.278801649808884	0.00417157355695963
-8.79602336883545	-10.041220664978	-11.5501270294189	-0.0234704688191414	0.278792530298233	0.00408956874161959
-8.79610443115234	-10.0455379486084	-11.5526494979858	-0.0234246160835028	0.278890579938889	0.00408064154908061
-8.80107688903809	-10.0444326400757	-11.547682762146	-0.0233519766479731	0.278884768486023	0.00412826705724001
-8.79903984069824	-10.0442552566528	-11.5509605407715	-0.0231879036873579	0.278895318508148	0.00404021935537457
-8.80186557769775	-10.0478668212891	-11.5508594512939	-0.0231664087623358	0.27887436747551	0.00405452912673354
-8.7988338470459	-10.047176361084	-11.5541429519653	-0.023192260414362	0.278945833444595	0.00401081051677465
-8.80158805847168	-10.0498352050781	-11.5599308013916	-0.0231080465018749	0.27895912528038	0.00399013701826334
-8.80585861206055	-10.0544891357422	-11.5582876205444	-0.0231067184358835	0.278917163610458	0.00400019530206919
-8.80892562866211	-10.0538320541382	-11.5597057342529	-0.0229592528194189	0.278998136520386	0.0039591221138835
-8.80900478363037	-10.0521478652954	-11.5667953491211	-0.023001991212368	0.279004812240601	0.0039278264157474
-8.8078498840332	-10.0567054748535	-11.5672121047974	-0.0229695476591587	0.278998404741287	0.00390661275014281
-8.81225204467773	-10.0571784973145	-11.5707015991211	-0.0230037029832602	0.279047816991806	0.00394034059718251
-8.81204128265381	-10.0534820556641	-11.5692281723022	-0.022867975756526	0.279035627841949	0.00389948976226151
-8.81371307373047	-10.057746887207	-11.5729026794434	-0.0227622464299202	0.278996467590332	0.00386863620951772
-8.81492805480957	-10.0605173110962	-11.5724067687988	-0.0228415112942457	0.279033899307251	0.00381174450740218
-8.80916690826416	-10.0603141784668	-11.5782718658447	-0.022791400551796	0.279088944196701	0.00383354863151908
-8.81377792358398	-10.0606164932251	-11.574089050293	-0.0227997899055481	0.279076009988785	0.00386962341144681
-8.81526660919189	-10.0593090057373	-11.5770101547241	-0.0227033756673336	0.279027611017227	0.00383124244399369
-8.81477355957031	-10.0601987838745	-11.5799970626831	-0.0227421168237925	0.279027163982391	0.00380556844174862
-8.81334209442139	-10.0606164932251	-11.5829210281372	-0.0227974969893694	0.279126852750778	0.00381975178606808
-8.81398487091064	-10.062349319458	-11.5758199691772	-0.0227572992444038	0.279067099094391	0.00385690573602915
-8.81565952301025	-10.0594816207886	-11.5772848129272	-0.0227379091084003	0.27912774682045	0.00390873244032264
-8.81640243530273	-10.0600996017456	-11.5822477340698	-0.0226917322725058	0.279075115919113	0.00389772281050682
-8.81888580322266	-10.0568733215332	-11.5811605453491	-0.0227519571781158	0.279031962156296	0.0038957241922617
-8.8132152557373	-10.0599336624146	-11.5853691101074	-0.0227687284350395	0.279148519039154	0.00394222280010581
-8.81639099121094	-10.0579891204834	-11.5781879425049	-0.0228324793279171	0.279122084379196	0.00399149442091584
-8.81566619873047	-10.0551242828369	-11.5796842575073	-0.022853072732687	0.279070734977722	0.00403395621106029
-8.81589508056641	-10.0564441680908	-11.581428527832	-0.0227989181876183	0.279035776853561	0.00403003301471472
-8.82034015655518	-10.0547828674316	-11.5823163986206	-0.0229159686714411	0.279082447290421	0.00406237598508596
-8.81478500366211	-10.0521764755249	-11.5802974700928	-0.023022785782814	0.279102087020874	0.00415863888338208
-8.81639671325684	-10.0537643432617	-11.5815048217773	-0.0230121910572052	0.27910104393959	0.00418617436662316
-8.8194694519043	-10.0500564575195	-11.5752124786377	-0.0230046156793833	0.279024541378021	0.00429047178477049
-8.81916904449463	-10.0482320785522	-11.5814847946167	-0.0230098590254784	0.278993368148804	0.0042654755525291
-8.81772136688232	-10.0487823486328	-11.5840797424316	-0.0231696963310242	0.279113352298737	0.00429600663483143
-8.81220531463623	-10.0485191345215	-11.5793981552124	-0.0231117960065603	0.279041647911072	0.00439024530351162
-8.81940746307373	-10.0458545684814	-11.5699796676636	-0.0231695547699928	0.279024988412857	0.0044857319444418
-8.81535339355469	-10.0442657470703	-11.5766754150391	-0.0231683719903231	0.278995513916016	0.00450771348550916
-8.81515312194824	-10.0421924591064	-11.5781450271606	-0.023198464885354	0.278863996267319	0.00455948151648045
-8.81420803070068	-10.042028427124	-11.5778427124023	-0.0234390702098608	0.278954982757568	0.00463648326694965
-8.81629180908203	-10.0412511825562	-11.5698108673096	-0.02341596968472	0.279057860374451	0.00471607642248273
-8.81848239898682	-10.0397882461548	-11.5742025375366	-0.0234057288616896	0.278988540172577	0.00481002870947123
-8.81986427307129	-10.0397825241089	-11.577974319458	-0.0234834123402834	0.278883963823318	0.00482011679559946
-8.81772994995117	-10.0381641387939	-11.5744571685791	-0.0235366355627775	0.278954446315765	0.00489642843604088
-8.81658458709717	-10.040225982666	-11.5717210769653	-0.0235755741596222	0.278986632823944	0.00498273083940148
-8.82282733917236	-10.0385408401489	-11.5750207901001	-0.0236214306205511	0.279012024402618	0.00500020105391741
-8.82369709014893	-10.038969039917	-11.5756788253784	-0.0235371831804514	0.278942376375198	0.00503952242434025
-8.82905387878418	-10.0410938262939	-11.5755834579468	-0.023723104968667	0.278960824012756	0.00506713939830661
-8.82455444335938	-10.0419816970825	-11.5855007171631	-0.0237153638154268	0.279037326574326	0.00503900041803718
-8.83302211761475	-10.0425291061401	-11.5826978683472	-0.0236803945153952	0.279060542583466	0.00514554651454091
-8.83381843566895	-10.0456581115723	-11.5897769927979	-0.0236173514276743	0.279000550508499	0.00512868678197265
-8.84274673461914	-10.0478830337524	-11.5906181335449	-0.0236686654388905	0.279091328382492	0.0051346430554986
-8.83967304229736	-10.0516366958618	-11.5952215194702	-0.02372114546597	0.279131025075912	0.00515536917373538
-8.84290599822998	-10.0546932220459	-11.5945281982422	-0.0236354805529118	0.279121339321136	0.00517911510542035
-8.84729957580566	-10.0548400878906	-11.5965528488159	-0.0236589573323727	0.279182285070419	0.00519454479217529
-8.85197830200195	-10.0542573928833	-11.6015491485596	-0.0234765913337469	0.279190927743912	0.00521445740014315
-8.85030174255371	-10.0561971664429	-11.6004161834717	-0.023662006482482	0.279151618480682	0.00513520278036594
-8.8522424697876	-10.0609169006348	-11.6061363220215	-0.0235987305641174	0.279197365045547	0.00512808142229915
-8.85320377349854	-10.0605297088623	-11.5972900390625	-0.0235957726836205	0.279175668954849	0.00518850376829505
-8.85469627380371	-10.0593585968018	-11.5998039245605	-0.0235310681164265	0.279151767492294	0.00510744750499725
-8.85873699188232	-10.061279296875	-11.6031446456909	-0.0235183369368315	0.279162406921387	0.00510891992598772
-8.85542106628418	-10.063117980957	-11.5990905761719	-0.0235612671822309	0.279234081506729	0.00507153896614909
-8.85527038574219	-10.0658702850342	-11.5989274978638	-0.023530550301075	0.279180884361267	0.00502250529825687
-8.86218166351318	-10.0644569396973	-11.5981855392456	-0.0235503278672695	0.2792107462883	0.00502846203744411
-8.86149215698242	-10.0649433135986	-11.5989933013916	-0.0234193317592144	0.279202699661255	0.00498742843046784
-8.86529922485352	-10.0648727416992	-11.6009111404419	-0.0234999563544989	0.279188632965088	0.00489842891693115
-8.85898017883301	-10.0668449401855	-11.6039915084839	-0.0235482957214117	0.279279470443726	0.00482776062563062
-8.86076545715332	-10.0714130401611	-11.6000852584839	-0.0235081166028976	0.27923059463501	0.00482103275135159
-8.86603546142578	-10.0713529586792	-11.6013154983521	-0.0235057510435581	0.2792709171772	0.0048019103705883
-8.86730289459229	-10.0738306045532	-11.6044015884399	-0.0234521143138409	0.27927178144455	0.00471854861825705
-8.86982822418213	-10.0753898620605	-11.6093816757202	-0.0234290473163128	0.279228776693344	0.00464251777157187
-8.86548805236816	-10.077054977417	-11.6083240509033	-0.0234592948108912	0.279322534799576	0.0046237101778388
-8.87192630767822	-10.0816402435303	-11.6043148040771	-0.0234998278319836	0.279307246208191	0.00458859605714679
-8.87264347076416	-10.0795440673828	-11.607852935791	-0.023417865857482	0.279297083616257	0.00457614753395319
-8.87349224090576	-10.084246635437	-11.6090278625488	-0.0232970621436834	0.279272824525833	0.00450178468599916
-8.87263679504395	-10.0809488296509	-11.6111431121826	-0.0234511867165565	0.279369026422501	0.00445863185450435
-8.86787128448486	-10.0871744155884	-11.6076602935791	-0.0234907232224941	0.279385328292847	0.00444283941760659
-8.87429523468018	-10.0886726379395	-11.6110172271729	-0.0234220772981644	0.279319763183594	0.00445909705013037
-8.87528419494629	-10.0857830047607	-11.6110801696777	-0.0233876574784517	0.279335230588913	0.00446037156507373
-8.87553787231445	-10.0870809555054	-11.6097412109375	-0.0234795249998569	0.279244512319565	0.00443294504657388
-8.87090396881104	-10.0924825668335	-11.6113862991333	-0.0235771592706442	0.279450446367264	0.0043657785281539
-8.87716293334961	-10.0935497283936	-11.6112070083618	-0.0235516037791967	0.279387772083282	0.0044499859213829
-8.87621974945068	-10.0943336486816	-11.6106157302856	-0.0235564727336168	0.279371321201324	0.00440991809591651
-8.88019561767578	-10.0965480804443	-11.6110305786133	-0.0235521662980318	0.279404878616333	0.00434224726632237
-8.8776216506958	-10.0969333648682	-11.6135053634644	-0.0236440002918243	0.279450476169586	0.00437004398554564
-8.87744045257568	-10.1018114089966	-11.6167001724243	-0.0236714836210012	0.279490351676941	0.0042898184619844
-8.88343811035156	-10.1041164398193	-11.6118831634521	-0.0236634518951178	0.279530882835388	0.00427847448736429
-8.88350391387939	-10.1021766662598	-11.6185026168823	-0.0235095154494047	0.279521942138672	0.00425168918445706
-8.88593101501465	-10.1040878295898	-11.6201648712158	-0.023576907813549	0.279496520757675	0.00419468944892287
-8.88300323486328	-10.1065626144409	-11.6244192123413	-0.0236597713083029	0.279582023620605	0.00414236076176167
-8.88508605957031	-10.10791015625	-11.6248083114624	-0.0236018560826778	0.279573649168015	0.00417198473587632
-8.8860330581665	-10.1068181991577	-11.6213731765747	-0.0235677976161242	0.27957010269165	0.00421009724959731
-8.88544845581055	-10.1074342727661	-11.6232309341431	-0.0235227607190609	0.279518991708755	0.0041295699775219
-8.88614368438721	-10.1052436828613	-11.626238822937	-0.0235656164586544	0.279541462659836	0.00411036796867847
-8.8796501159668	-10.103946685791	-11.6271324157715	-0.0236163344234228	0.279551357030869	0.00413311785086989
-8.88637828826904	-10.103777885437	-11.6136531829834	-0.0236978381872177	0.279574781656265	0.00417333701625466
-8.87998390197754	-10.1017999649048	-11.6203756332397	-0.0235340930521488	0.279518216848373	0.00415143091231585
-8.88271999359131	-10.100606918335	-11.6175346374512	-0.0236203540116549	0.279433220624924	0.00413732649758458
-8.87811183929443	-10.0999975204468	-11.6202535629272	-0.0237381421029568	0.279471397399902	0.00416175648570061
-8.87823867797852	-10.0990400314331	-11.6228084564209	-0.0237236060202122	0.279488056898117	0.00419028662145138
-8.88213157653809	-10.1019430160522	-11.6148242950439	-0.0238321237266064	0.279518991708755	0.00425364263355732
-8.88359069824219	-10.0981473922729	-11.6175498962402	-0.0238011814653873	0.279558122158051	0.0043495032005012
-8.8828592300415	-10.0954809188843	-11.614842414856	-0.023786349222064	0.279477268457413	0.00435946695506573
-8.88018989562988	-10.0994939804077	-11.6293153762817	-0.0240133367478848	0.279495060443878	0.00440451363101602
-8.88423156738281	-10.1001129150391	-11.621883392334	-0.0239785388112068	0.279587954282761	0.00448654452338815
-8.88648986816406	-10.0958442687988	-11.6212511062622	-0.024011118337512	0.279471963644028	0.00450906716287136
-8.88434600830078	-10.0947551727295	-11.6211233139038	-0.023981798440218	0.279465764760971	0.00449915137141943
-8.88366794586182	-10.0966682434082	-11.6177263259888	-0.0240715146064758	0.279475539922714	0.00456717191264033
-8.87943458557129	-10.093864440918	-11.6201143264771	-0.0241744015365839	0.27951318025589	0.00455044861882925
-8.8776683807373	-10.0939311981201	-11.6232442855835	-0.0241379607468843	0.279483199119568	0.00466097053140402
-8.88240623474121	-10.0951347351074	-11.6142768859863	-0.0242430865764618	0.279490321874619	0.00467568077147007
-8.88184833526611	-10.089695930481	-11.6213712692261	-0.0240667685866356	0.279448598623276	0.00468713790178299
-8.88123607635498	-10.0907602310181	-11.6138601303101	-0.0243508908897638	0.279484838247299	0.00466674985364079
-8.87624549865723	-10.0915880203247	-11.6147584915161	-0.0243212319910526	0.279521971940994	0.00469166319817305
-8.87881565093994	-10.0926523208618	-11.6085748672485	-0.0243678893893957	0.279493778944016	0.00477452855557203
-8.88095092773438	-10.088005065918	-11.6110095977783	-0.0243049152195454	0.279512047767639	0.00479259341955185
-8.87714958190918	-10.0908908843994	-11.6135740280151	-0.024389298632741	0.279449850320816	0.00474659167230129
-8.87936115264893	-10.0904445648193	-11.6146898269653	-0.0245234128087759	0.279513329267502	0.00476141553372145
-8.87464046478271	-10.0939769744873	-11.6115884780884	-0.0245597139000893	0.279507100582123	0.00482448050752282
-8.8809871673584	-10.0883598327637	-11.6064119338989	-0.0245411898940802	0.279517978429794	0.00487674865871668
-8.87804985046387	-10.0892820358276	-11.6122579574585	-0.0245315171778202	0.279412090778351	0.00486300699412823
-8.88052463531494	-10.0901126861572	-11.6115341186523	-0.0246324688196182	0.279376000165939	0.00482595432549715
-8.87595748901367	-10.089054107666	-11.610369682312	-0.0246938597410917	0.279570162296295	0.00489684799686074
-8.87401866912842	-10.0920286178589	-11.6108655929565	-0.0246718227863312	0.279579788446426	0.00483541935682297
-8.87923240661621	-10.0979290008545	-11.608118057251	-0.0246920771896839	0.279520928859711	0.00483419466763735
-8.88031673431396	-10.0953769683838	-11.6131477355957	-0.0246385056525469	0.279569029808044	0.00479899626225233
-8.88112831115723	-10.0974931716919	-11.6264057159424	-0.0244765635579824	0.279608219861984	0.00470264069736004
-8.88028240203857	-10.0976524353027	-11.6248769760132	-0.0245425887405872	0.279679387807846	0.00467842258512974
-8.87911033630371	-10.1044569015503	-11.6243047714233	-0.0244742166250944	0.279684454202652	0.00458610197529197
-8.88311386108398	-10.1030893325806	-11.6193885803223	-0.0244475025683641	0.279772341251373	0.00456367339938879
-8.88151836395264	-10.1011896133423	-11.6238279342651	-0.0242641661316156	0.279692322015762	0.00444653583690524
-8.87906074523926	-10.1031742095947	-11.6266632080078	-0.0243006609380245	0.279660701751709	0.00438318774104118
-8.87945175170898	-10.1035900115967	-11.6300745010376	-0.0242914874106646	0.279780864715576	0.00437014177441597
-8.87514495849609	-10.1046962738037	-11.6336402893066	-0.024244699627161	0.279757708311081	0.004323058295995
-8.8795919418335	-10.1053438186646	-11.6191959381104	-0.0242342855781317	0.279789805412292	0.00435612723231316
-8.87926483154297	-10.1022386550903	-11.629093170166	-0.0241291485726833	0.279747754335403	0.00426726415753365
-8.87966537475586	-10.1045141220093	-11.6296491622925	-0.0241686794906855	0.279735416173935	0.00427299458533525
-8.87678241729736	-10.1037826538086	-11.6246480941772	-0.024291755631566	0.279824763536453	0.00428116228431463
-8.87613296508789	-10.1050453186035	-11.6280393600464	-0.0242902152240276	0.279892444610596	0.00428662681952119
-8.87871646881104	-10.105486869812	-11.6195201873779	-0.0241936314851046	0.279848843812943	0.00429457519203424
-8.87919330596924	-10.1023569107056	-11.6260557174683	-0.0242979563772678	0.279858976602554	0.00433708028867841
-8.87700366973877	-10.0988311767578	-11.6271276473999	-0.0241396222263575	0.279887914657593	0.00434341607615352
-8.87805557250977	-10.1018838882446	-11.6274271011353	-0.0243084877729416	0.279862314462662	0.00427968380972743
-8.8769416809082	-10.1049604415894	-11.6280813217163	-0.0242379028350115	0.279932111501694	0.00427725492045283
-8.88061618804932	-10.102484703064	-11.6204710006714	-0.0243201311677694	0.279927939176559	0.00431219348683953
-8.87683963775635	-10.1009883880615	-11.6249618530273	-0.0242462549358606	0.279848217964172	0.00426717521622777
-8.87722110748291	-10.1037588119507	-11.6238746643066	-0.0242093037813902	0.27983695268631	0.00426554633304477
-8.87691020965576	-10.0995025634766	-11.6271963119507	-0.0242725294083357	0.27989861369133	0.00418663397431374
-8.87087821960449	-10.1031217575073	-11.6266756057739	-0.0243711471557617	0.279896318912506	0.00420920457690954
-8.87529373168945	-10.1055126190186	-11.6190147399902	-0.0243145562708378	0.279893398284912	0.00430429074913263
-8.87221145629883	-10.0989198684692	-11.6244554519653	-0.0242404956370592	0.279868215322495	0.00424088910222054
-8.87303352355957	-10.0986843109131	-11.6243515014648	-0.0243695992976427	0.279818892478943	0.00423741340637207
-8.87176990509033	-10.1001501083374	-11.6206312179565	-0.0244282260537148	0.279972910881042	0.0042342240922153
-8.86956977844238	-10.0997314453125	-11.613317489624	-0.0244593992829323	0.279859155416489	0.00429223803803325
-8.87198543548584	-10.0944690704346	-11.6171264648438	-0.0245239567011595	0.279881060123444	0.00432469183579087
-8.87175846099854	-10.0945701599121	-11.6199169158936	-0.0245153047144413	0.279867500066757	0.00432598497718573
-8.87002277374268	-10.0930585861206	-11.616003036499	-0.0246690884232521	0.279804021120071	0.00432143174111843
-8.86428546905518	-10.0904111862183	-11.6169538497925	-0.0247725937515497	0.279835283756256	0.00444060936570168
-8.86883068084717	-10.092658996582	-11.6085538864136	-0.0249163247644901	0.279774844646454	0.0044846897944808
-8.86950778961182	-10.0871658325195	-11.6056394577026	-0.0249205194413662	0.279881536960602	0.00447204895317554
-8.86805248260498	-10.0859308242798	-11.6006298065186	-0.0250073932111263	0.279718220233917	0.00453925970941782
-8.86827373504639	-10.0865659713745	-11.6051216125488	-0.0252124965190887	0.279801696538925	0.00454598711803555
-8.8668794631958	-10.0884447097778	-11.6050901412964	-0.0252579171210527	0.27990385890007	0.00451582577079535
-8.87094593048096	-10.089168548584	-11.6043252944946	-0.0252987276762724	0.279808551073074	0.00454317824915051
-8.87242126464844	-10.0922517776489	-11.6104402542114	-0.0253402795642614	0.279928863048553	0.00450987368822098
-8.87771701812744	-10.0923767089844	-11.6196556091309	-0.0252635385841131	0.279949069023132	0.00431657675653696
-8.87429523468018	-10.0955677032471	-11.6230907440186	-0.0252680815756321	0.280031561851501	0.0042835958302021
-8.87450218200684	-10.0993423461914	-11.617112159729	-0.0252101607620716	0.280099779367447	0.00424937810748816
-8.87941741943359	-10.1012697219849	-11.6191959381104	-0.0251734461635351	0.280187338590622	0.00422483263537288
-8.87986850738525	-10.1001005172729	-11.6237707138062	-0.025111697614193	0.280157148838043	0.00421859510242939
-8.88107013702393	-10.1016416549683	-11.6333713531494	-0.0250006746500731	0.28009882569313	0.00411855569109321
-8.88167667388916	-10.1037740707397	-11.63343334198	-0.0251253489404917	0.280155688524246	0.00410873163491488
-8.87638759613037	-10.106183052063	-11.6377811431885	-0.0250558611005545	0.280214220285416	0.00411850027740002
-8.88786888122559	-10.1082353591919	-11.6294412612915	-0.0250687412917614	0.28030401468277	0.00410816306248307
-8.88572597503662	-10.1082706451416	-11.6394777297974	-0.0249446276575327	0.280255138874054	0.00406752806156874
-8.89104270935059	-10.1088218688965	-11.6371469497681	-0.0249207429587841	0.280193358659744	0.00400909082964063
-8.88844585418701	-10.1100730895996	-11.6432752609253	-0.0249595940113068	0.280281156301498	0.00404139095917344
-8.88717842102051	-10.1126174926758	-11.6406812667847	-0.0248919036239386	0.28032985329628	0.00407957285642624
-8.89306735992432	-10.1154594421387	-11.6413440704346	-0.024990065023303	0.280317008495331	0.00406265398487449
-8.89546394348145	-10.1115045547485	-11.6410789489746	-0.0247818622738123	0.280407816171646	0.00409102998673916
-8.89752769470215	-10.1096696853638	-11.6434850692749	-0.0247735176235437	0.280337482690811	0.00406822189688683
-8.89005184173584	-10.1086015701294	-11.6505451202393	-0.0248718485236168	0.280386745929718	0.00409229751676321
-8.89745712280273	-10.1118965148926	-11.6433849334717	-0.0249223317950964	0.280361920595169	0.0041829589754343
-8.89572620391846	-10.1053791046143	-11.6399660110474	-0.0248509664088488	0.280343323945999	0.00417257007211447
-8.89498996734619	-10.1092500686646	-11.6392507553101	-0.0248292852193117	0.280307441949844	0.00420378567650914
-8.89327144622803	-10.1066608428955	-11.64430809021	-0.0249254051595926	0.280322223901749	0.0042536286637187
-8.88955688476563	-10.1048917770386	-11.6469793319702	-0.024902394041419	0.280347436666489	0.00424878904595971
-8.88853454589844	-10.1079397201538	-11.6449995040894	-0.0249009281396866	0.280320674180985	0.00426538195461035
-8.8923454284668	-10.1045417785645	-11.6426200866699	-0.024874571710825	0.280356615781784	0.00430544000118971
-8.89349842071533	-10.1019906997681	-11.6480979919434	-0.0248450227081776	0.280339241027832	0.00424748845398426
-8.88899993896484	-10.1013202667236	-11.6460494995117	-0.0248652454465628	0.280367344617844	0.00421682791784406
-8.88534069061279	-10.1034488677979	-11.6487979888916	-0.0248722452670336	0.280371397733688	0.00424701720476151
-8.89080333709717	-10.0988416671753	-11.638653755188	-0.0249025858938694	0.280402541160584	0.00429734447970986
-8.88661193847656	-10.0981206893921	-11.644549369812	-0.0248417314141989	0.280309647321701	0.0043142125941813
-8.88819599151611	-10.0972681045532	-11.6451244354248	-0.0249214991927147	0.280279129743576	0.0043115122243762
-8.8898344039917	-10.0950078964233	-11.646372795105	-0.0250041261315346	0.280410349369049	0.00427756551653147
-8.88039779663086	-10.092942237854	-11.650749206543	-0.024968646466732	0.280348509550095	0.00436674198135734
-8.88620567321777	-10.0915203094482	-11.6366720199585	-0.025042999535799	0.280283212661743	0.00441680708900094
-8.88162231445313	-10.0898580551147	-11.642951965332	-0.0250239353626966	0.280326783657074	0.00443691620603204
-8.88617515563965	-10.0886754989624	-11.6450605392456	-0.0251639634370804	0.280286580324173	0.00450846739113331
-8.88485240936279	-10.0863189697266	-11.6432247161865	-0.0253017395734787	0.280396431684494	0.00454485835507512
-8.88246250152588	-10.0874681472778	-11.6459665298462	-0.0253355633467436	0.280298948287964	0.0045762793160975
-8.88476371765137	-10.0848741531372	-11.6417722702026	-0.0253717992454767	0.280316323041916	0.00466408813372254
-8.88371849060059	-10.0816955566406	-11.635763168335	-0.0253941100090742	0.28029277920723	0.0047245416790247
-8.8852014541626	-10.0787420272827	-11.6389007568359	-0.0255448911339045	0.280268788337708	0.00470544816926122
-8.87995433807373	-10.0788259506226	-11.6467590332031	-0.0256084650754929	0.280297309160233	0.0047602616250515
-8.88439559936523	-10.0811004638672	-11.641209602356	-0.0256766211241484	0.280295133590698	0.00479378690943122
-8.88532161712646	-10.0768585205078	-11.6333436965942	-0.0257194321602583	0.280314475297928	0.00494226953014731
-8.88501071929932	-10.0752086639404	-11.6403341293335	-0.0256368704140186	0.280244469642639	0.00492011103779078
-8.88577556610107	-10.0767154693604	-11.6410245895386	-0.0257541760802269	0.280224412679672	0.00494488654658198
-8.88728523254395	-10.0755615234375	-11.6474351882935	-0.0257601197808981	0.280327320098877	0.00493156211450696
-8.88243770599365	-10.0770807266235	-11.6450939178467	-0.0258044973015785	0.280350744724274	0.00492092594504356
-8.89233684539795	-10.0764312744141	-11.6458826065063	-0.025849936529994	0.280271351337433	0.00502524664625525
-8.88717269897461	-10.0741815567017	-11.6472454071045	-0.025736752897501	0.280265718698502	0.00495846755802631
-8.88521766662598	-10.0745992660522	-11.6475944519043	-0.0257914420217276	0.280258357524872	0.00499960407614708
-8.88512229919434	-10.0736303329468	-11.6449699401855	-0.0258780736476183	0.280301779508591	0.00499509647488594
-8.88186550140381	-10.0743465423584	-11.6410131454468	-0.0258376337587833	0.280251771211624	0.00496934680268168
-8.88724040985107	-10.0735445022583	-11.6387767791748	-0.0257849842309952	0.280294388532639	0.00502892071381211
-8.88721084594727	-10.072057723999	-11.6430320739746	-0.0258496534079313	0.280250936746597	0.00503021711483598
-8.88651275634766	-10.0728530883789	-11.6408042907715	-0.0257688257843256	0.280195325613022	0.00499117840081453
-8.88284873962402	-10.067889213562	-11.6413202285767	-0.025887219235301	0.280220597982407	0.00494679575785995
-8.88738536834717	-10.0748701095581	-11.6335973739624	-0.0258834827691317	0.280223697423935	0.00498716114088893
-8.88832187652588	-10.0704278945923	-11.6373119354248	-0.0259525310248137	0.280228048563004	0.00510015292093158
-8.88890647888184	-10.0709981918335	-11.6344537734985	-0.0258610267192125	0.280194818973541	0.00504433875903487
-8.88650894165039	-10.0706615447998	-11.6341638565063	-0.0259727798402309	0.280165195465088	0.00506285903975368
-8.88619518280029	-10.0727968215942	-11.6306114196777	-0.0260519906878471	0.280214190483093	0.00507885310798883
-8.88456916809082	-10.0757188796997	-11.6328620910645	-0.0260866209864616	0.280202746391296	0.00511406734585762
-8.89131450653076	-10.0740909576416	-11.6267204284668	-0.0260467156767845	0.28021228313446	0.0052094254642725
-8.88670921325684	-10.0722312927246	-11.630576133728	-0.0259408541023731	0.28016921877861	0.00519155990332365
-8.88762092590332	-10.0756845474243	-11.6330089569092	-0.0261275805532932	0.280182957649231	0.0051102195866406
-8.88546848297119	-10.0747041702271	-11.6338539123535	-0.026129562407732	0.280247986316681	0.00514501053839922
-8.88389301300049	-10.0774955749512	-11.6270370483398	-0.0261120609939098	0.280214905738831	0.00511610507965088
-8.88711071014404	-10.0764274597168	-11.6192226409912	-0.0261475406587124	0.280245125293732	0.00515561969950795
-8.88303375244141	-10.075083732605	-11.6305503845215	-0.0260774977505207	0.280165940523148	0.0051193255931139
-8.88207626342773	-10.0739593505859	-11.628737449646	-0.0260355230420828	0.280169159173965	0.00508273206651211
-8.88400459289551	-10.0738668441772	-11.6273603439331	-0.0261838603764772	0.280167639255524	0.00503637362271547
-8.880051612854	-10.0813827514648	-11.6317415237427	-0.0262152645736933	0.280270546674728	0.00502790976315737
-8.88355445861816	-10.0773286819458	-11.6224803924561	-0.0262242238968611	0.280199736356735	0.00509841367602348
-8.88331413269043	-10.0759353637695	-11.6265573501587	-0.0262354630976915	0.280265003442764	0.00509411515668035
-8.88255786895752	-10.0802707672119	-11.6235055923462	-0.0262584444135427	0.280118077993393	0.00509194796904922
-8.88446807861328	-10.0803852081299	-11.623779296875	-0.0263870488852263	0.28022289276123	0.00509020034223795
-8.88090801239014	-10.078088760376	-11.6259384155273	-0.0264551267027855	0.28019779920578	0.00510291196405888
-8.88353157043457	-10.0815353393555	-11.6269521713257	-0.0264632124453783	0.280261874198914	0.00522512616589665
-8.8849401473999	-10.0778789520264	-11.622013092041	-0.0265122540295124	0.280207335948944	0.00524923345074058
-8.88657379150391	-10.0802268981934	-11.6280012130737	-0.0265513174235821	0.280110597610474	0.00518867606297135
-8.88528442382813	-10.0798807144165	-11.6240386962891	-0.0266731288284063	0.280252456665039	0.00519103230908513
-8.88418865203857	-10.0791320800781	-11.631932258606	-0.0266933273524046	0.280219823122025	0.00522284768521786
-8.88881969451904	-10.0778675079346	-11.6206932067871	-0.0266841780394316	0.280232906341553	0.00528533710166812
-8.89199829101563	-10.0782165527344	-11.6247644424438	-0.0266821775585413	0.280279904603958	0.00523372320458293
-8.89062595367432	-10.0774202346802	-11.6303148269653	-0.0266926623880863	0.280191540718079	0.00527636613696814
-8.89167881011963	-10.0786294937134	-11.6195030212402	-0.0267839916050434	0.280150890350342	0.00528378086164594
-8.88324546813965	-10.0758438110352	-11.6302900314331	-0.0268029663711786	0.280184417963028	0.00532576022669673
-8.88890075683594	-10.0769500732422	-11.624659538269	-0.0268491115421057	0.280268222093582	0.00542919430881739
-8.88960742950439	-10.0712394714355	-11.6220254898071	-0.0268052313476801	0.280225992202759	0.00541857723146677
-8.88751316070557	-10.0719337463379	-11.6279106140137	-0.0267854016274214	0.280171036720276	0.00536846136674285
-8.89330196380615	-10.0742864608765	-11.6302337646484	-0.0268747676163912	0.280196636915207	0.00540101807564497
-8.88900947570801	-10.0700988769531	-11.6286869049072	-0.0268668029457331	0.280258566141129	0.00537056382745504
-8.88937950134277	-10.0736455917358	-11.6322193145752	-0.0268612876534462	0.2802574634552	0.00540437735617161
-8.89551734924316	-10.0739965438843	-11.6331853866577	-0.0268330052495003	0.280294120311737	0.00542944623157382
-8.8928165435791	-10.0718965530396	-11.6393365859985	-0.0267188996076584	0.280290126800537	0.00544027797877789
-8.89589500427246	-10.0737047195435	-11.6375303268433	-0.0268038604408503	0.280286461114883	0.00539834192022681
-8.89313411712646	-10.0717105865479	-11.6446132659912	-0.0268159750849009	0.280370891094208	0.00541785452514887
-8.89223575592041	-10.0749311447144	-11.638768196106	-0.0268125832080841	0.280370742082596	0.00543972849845886
-8.89309310913086	-10.0688638687134	-11.6367206573486	-0.0267479699105024	0.280330002307892	0.00549148581922054
-8.89271831512451	-10.0718355178833	-11.6433420181274	-0.0267062485218048	0.280325084924698	0.00549302855506539
-8.89140033721924	-10.0690135955811	-11.6378393173218	-0.0267032254487276	0.280269026756287	0.00550989620387554
-8.88808345794678	-10.0656843185425	-11.6450729370117	-0.0268328171223402	0.280289113521576	0.00553269404917955
-8.88972568511963	-10.0699901580811	-11.6475639343262	-0.0267977342009544	0.28031313419342	0.00553566403687
-8.88980770111084	-10.0623054504395	-11.6391725540161	-0.0268439259380102	0.280353397130966	0.00564304366707802
-8.88989162445068	-10.0653944015503	-11.6437368392944	-0.026741424575448	0.280293375253677	0.00562211126089096
-8.89116954803467	-10.063042640686	-11.6448087692261	-0.0268013756722212	0.280298590660095	0.00559654738754034
-8.89107608795166	-10.0612154006958	-11.6447496414185	-0.0268958695232868	0.280394554138184	0.00559220090508461
-8.88862419128418	-10.0626945495605	-11.6444320678711	-0.0269323755055666	0.280425816774368	0.00565094919875264
-8.89745712280273	-10.0637702941895	-11.6448345184326	-0.0269185211509466	0.280451327562332	0.00573441106826067
-8.89832592010498	-10.0593004226685	-11.6531982421875	-0.0269239638000727	0.280468136072159	0.00576642993837595
-8.89849281311035	-10.0606184005737	-11.6522455215454	-0.0269640404731035	0.280420124530792	0.00580226397141814
-8.89625644683838	-10.0585021972656	-11.6539106369019	-0.0270544644445181	0.280485093593597	0.00582372723147273
-8.89703845977783	-10.0596008300781	-11.6548919677734	-0.0270541310310364	0.280538886785507	0.0058619505725801
-8.90145015716553	-10.0611486434937	-11.647346496582	-0.0271421503275633	0.280506700277328	0.0059527256526053
-8.9008731842041	-10.0601816177368	-11.6529111862183	-0.0271459091454744	0.280484914779663	0.00596999889239669
-8.90310096740723	-10.0598115921021	-11.6535081863403	-0.0271609332412481	0.280467003583908	0.00597940292209387
-8.91061973571777	-10.06125831604	-11.6581964492798	-0.0273056365549564	0.280468434095383	0.00596272479742765
-8.90369129180908	-10.0611133575439	-11.6590871810913	-0.0273024439811707	0.280568569898605	0.00600124662742019
-8.90857982635498	-10.0595760345459	-11.6564264297485	-0.0273284204304218	0.280587166547775	0.00602180138230324
-8.90723896026611	-10.0566072463989	-11.6565103530884	-0.0273312423378229	0.280589997768402	0.00600924110040069
-8.9031925201416	-10.0555925369263	-11.6530284881592	-0.0273153744637966	0.280537724494934	0.00596251152455807
-8.90500926971436	-10.0567817687988	-11.6584978103638	-0.0273729711771011	0.280561864376068	0.00595742091536522
-8.90270233154297	-10.0536575317383	-11.6603488922119	-0.0274722389876843	0.280542224645615	0.00602122396230698
-8.90351104736328	-10.0580224990845	-11.6578750610352	-0.0275601334869862	0.280556797981262	0.0059840134344995
-8.91202735900879	-10.0541324615479	-11.6523532867432	-0.0275836959481239	0.280604064464569	0.00605934951454401
-8.91083335876465	-10.0501575469971	-11.6573839187622	-0.0275253504514694	0.280561894178391	0.00608894461765885
-8.91160583496094	-10.0541095733643	-11.6550645828247	-0.0276406835764647	0.280508190393448	0.00609590020030737
-8.91119861602783	-10.0515851974487	-11.6556901931763	-0.0276888906955719	0.280622273683548	0.00610071839764714
-8.90236663818359	-10.0513868331909	-11.6519031524658	-0.0277644097805023	0.280531913042068	0.00611096667125821
-8.90893745422363	-10.0518550872803	-11.645188331604	-0.027736634016037	0.280539005994797	0.00611499138176441
-8.91024112701416	-10.0520172119141	-11.6516466140747	-0.0278245266526937	0.280506640672684	0.00618102354928851
-8.91159915924072	-10.0521936416626	-11.6508626937866	-0.0277303028851748	0.280492693185806	0.00617312081158161
-8.91044807434082	-10.0537376403809	-11.6485681533813	-0.0279471054673195	0.280518710613251	0.00613443832844496
-8.9063835144043	-10.0574207305908	-11.6519060134888	-0.0279969666153193	0.280599504709244	0.00615061772987247
-8.90957355499268	-10.0564308166504	-11.6479415893555	-0.0280106086283922	0.280540943145752	0.00621834304183722
-8.9120979309082	-10.053638458252	-11.6466732025146	-0.028006449341774	0.280545026063919	0.00621885061264038
-8.90860271453857	-10.0541105270386	-11.6534223556519	-0.0279708411544561	0.2805115878582	0.00618780497461557
-8.90799999237061	-10.0535917282104	-11.6432638168335	-0.0280966740101576	0.2805355489254	0.00619546137750149
-8.90206432342529	-10.0540676116943	-11.6484575271606	-0.0281388740986586	0.280565112829208	0.00617426913231611
-8.90095520019531	-10.0564136505127	-11.6448516845703	-0.0282526537775993	0.280574351549149	0.00621944200247526
-8.90396690368652	-10.0554704666138	-11.6421031951904	-0.028285076841712	0.280568063259125	0.00632092962041497
-8.90610504150391	-10.057183265686	-11.6457014083862	-0.0283354092389345	0.280452340841293	0.0062869219109416
-8.90647983551025	-10.058518409729	-11.6489267349243	-0.0284714717417955	0.280597627162933	0.00630791066214442
-8.90729713439941	-10.0585041046143	-11.6477031707764	-0.0285163559019566	0.280613511800766	0.00638899579644203
-8.9120397567749	-10.0582523345947	-11.6413888931274	-0.0286280363798141	0.280631691217422	0.00651854323223233
-8.91598320007324	-10.0577592849731	-11.651008605957	-0.0286322236061096	0.280576109886169	0.00649449322372675
-8.91376495361328	-10.0595111846924	-11.6495428085327	-0.0287334620952606	0.280535936355591	0.00657640909776092
-8.9181547164917	-10.0631341934204	-11.6484384536743	-0.0289928056299686	0.280688762664795	0.00664464477449656
-8.91169834136963	-10.0631875991821	-11.6464242935181	-0.0289687272161245	0.280683934688568	0.00663383258506656
-8.91713237762451	-10.0635051727295	-11.6489639282227	-0.0290193781256676	0.280716240406036	0.0067209736444056
-8.91620826721191	-10.0619802474976	-11.6461629867554	-0.0290327928960323	0.280734449625015	0.0067553548142314
-8.91842746734619	-10.0649271011353	-11.6515302658081	-0.028995992615819	0.280701905488968	0.00670626666396856
-8.92482089996338	-10.0657682418823	-11.6494045257568	-0.029073653742671	0.280693888664246	0.00673113204538822
-8.91976833343506	-10.0675888061523	-11.6570892333984	-0.0291018281131983	0.280806928873062	0.00673983711749315
-8.92076110839844	-10.0698280334473	-11.656346321106	-0.0290885921567678	0.280771225690842	0.00679272180423141
-8.92800521850586	-10.0693225860596	-11.6492738723755	-0.0290970839560032	0.28076046705246	0.00689503597095609
-8.92468547821045	-10.0653514862061	-11.6587076187134	-0.0289606545120478	0.280731678009033	0.0068983556702733
-8.92609596252441	-10.0671033859253	-11.6568021774292	-0.0291220806539059	0.280736863613129	0.00690136477351189
-8.9231014251709	-10.0669622421265	-11.6592998504639	-0.029177401214838	0.280763864517212	0.00695119658485055
-8.92772960662842	-10.0686559677124	-11.6521787643433	-0.029154172167182	0.280757874250412	0.00694124354049563
-8.92419147491455	-10.0640172958374	-11.6438760757446	-0.029151389375329	0.280744016170502	0.00701582944020629
-8.9253568649292	-10.0652265548706	-11.6507806777954	-0.0290717333555222	0.280703336000443	0.00700100138783455
-8.92367935180664	-10.0624322891235	-11.6453008651733	-0.0290845632553101	0.280660778284073	0.0069895782507956
-8.92124652862549	-10.0576782226563	-11.6542568206787	-0.029236625880003	0.28069344162941	0.00699754245579243
-8.92086601257324	-10.0617685317993	-11.6466684341431	-0.0292038004845381	0.28066286444664	0.00705059990286827
-8.92141246795654	-10.0587520599365	-11.6411237716675	-0.0292266197502613	0.280644148588181	0.00706034898757935
-8.91851139068604	-10.0530614852905	-11.6397476196289	-0.0292357746511698	0.280557155609131	0.00708263041451573
-8.91790866851807	-10.0520076751709	-11.6335477828979	-0.0292454622685909	0.280541837215424	0.00709584495052695
-8.91701889038086	-10.0487403869629	-11.6328153610229	-0.0293777007609606	0.280598372220993	0.0071250251494348
-8.91231250762939	-10.0501461029053	-11.6388998031616	-0.0293906833976507	0.280579715967178	0.00707601616159081
-8.91512775421143	-10.0511713027954	-11.6388063430786	-0.0293737929314375	0.280632436275482	0.00710934773087502
-8.91592216491699	-10.0488986968994	-11.6372385025024	-0.0292848534882069	0.280611664056778	0.00708142295479774
-8.91963768005371	-10.052677154541	-11.6437797546387	-0.0293401144444942	0.280553489923477	0.00703079719096422
-8.91755867004395	-10.0544509887695	-11.6540613174438	-0.0293362084776163	0.280650943517685	0.00700691668316722
-8.91463279724121	-10.0551052093506	-11.6539678573608	-0.029323723167181	0.280702203512192	0.00693518854677677
-8.9231481552124	-10.0572147369385	-11.6447744369507	-0.0292578265070915	0.280718833208084	0.00702011585235596
-8.92203140258789	-10.0567789077759	-11.64612865448	-0.0292627941817045	0.280774474143982	0.00697042094543576
-8.92300701141357	-10.0587663650513	-11.6570987701416	-0.0291817262768745	0.280777662992477	0.0069400193169713
-8.92944812774658	-10.0608024597168	-11.6614093780518	-0.0292325336486101	0.280795216560364	0.00694861030206084
-8.92523288726807	-10.0604391098022	-11.6719341278076	-0.0292694792151451	0.280859261751175	0.00693391123786569
-8.93252372741699	-10.0636072158813	-11.6616115570068	-0.0292472243309021	0.280967354774475	0.00702001061290503
-8.93006420135498	-10.0643730163574	-11.6665630340576	-0.0291334148496389	0.280874133110046	0.00693326769396663
-8.93031311035156	-10.0658950805664	-11.6706590652466	-0.0292389634996653	0.280896574258804	0.00697945337742567
-8.93093967437744	-10.0631313323975	-11.674355506897	-0.0292639564722776	0.280964851379395	0.00693692732602358
-8.93273830413818	-10.071460723877	-11.6698923110962	-0.0292995907366276	0.280962884426117	0.00692323315888643
-8.93850994110107	-10.0690746307373	-11.6740770339966	-0.0292867161333561	0.280988097190857	0.00697307335212827
-8.93803691864014	-10.0668172836304	-11.6722106933594	-0.029250318184495	0.281005561351776	0.0069848014973104
-8.94059276580811	-10.0677118301392	-11.6714220046997	-0.0293636899441481	0.280991822481155	0.0069856490008533
-8.93646621704102	-10.0701589584351	-11.6775522232056	-0.0294341631233692	0.281060725450516	0.00699762860313058
-8.94037818908691	-10.0743188858032	-11.6731882095337	-0.0295279212296009	0.281072437763214	0.00706828478723764
-8.94332122802734	-10.069486618042	-11.6656761169434	-0.0295519642531872	0.281078428030014	0.00710631953552365
-8.94122886657715	-10.0712032318115	-11.6691331863403	-0.0295223463326693	0.281042993068695	0.00710336863994598
-8.9456729888916	-10.0729503631592	-11.6727075576782	-0.0297092087566853	0.28100597858429	0.00712829176336527
-8.94259262084961	-10.0716409683228	-11.6724939346313	-0.0297710690647364	0.281070053577423	0.00712712202221155
-8.94219779968262	-10.0754680633545	-11.6744222640991	-0.0297975484281778	0.281073480844498	0.00722782639786601
-8.94625854492188	-10.0694284439087	-11.6697311401367	-0.0298547893762589	0.281126022338867	0.00720873940736055
-8.94601917266846	-10.0725345611572	-11.6705703735352	-0.0298710465431213	0.281002730131149	0.00718863448128104
-8.94604778289795	-10.0734691619873	-11.6705074310303	-0.02997094579041	0.281010061502457	0.00715414807200432
-8.94243621826172	-10.0735101699829	-11.6746282577515	-0.029980294406414	0.281170159578323	0.00712014874443412
-8.94149494171143	-10.0775566101074	-11.6775932312012	-0.0299686603248119	0.281092911958694	0.00711736315861344
-8.94569873809814	-10.079719543457	-11.6771402359009	-0.0299181751906872	0.28114977478981	0.00708654057234526
-8.94963455200195	-10.0793352127075	-11.6842832565308	-0.0298509392887354	0.28120630979538	0.00702100992202759
-8.95252323150635	-10.0837831497192	-11.6862783432007	-0.0297796223312616	0.281161665916443	0.00692533981055021
-8.94969272613525	-10.0863552093506	-11.6933212280273	-0.0298730358481407	0.281350165605545	0.00684268027544022
-8.95171546936035	-10.0895195007324	-11.6879501342773	-0.0298255458474159	0.281351059675217	0.00682686641812325
-8.95857810974121	-10.0896978378296	-11.6896753311157	-0.0297446176409721	0.281394600868225	0.006787802092731
-8.95417594909668	-10.0891494750977	-11.6952829360962	-0.0296185370534658	0.281342744827271	0.00673022400587797
-8.95697212219238	-10.0920543670654	-11.6929368972778	-0.0295507628470659	0.281312733888626	0.00670352391898632
-8.95867729187012	-10.0947189331055	-11.6957063674927	-0.0295104198157787	0.28139740228653	0.00667285174131393
-8.95470809936523	-10.0946607589722	-11.7001447677612	-0.029490701854229	0.281364530324936	0.00660841260105371
-8.96511363983154	-10.0993137359619	-11.6958074569702	-0.0294691380113363	0.281462013721466	0.00664597190916538
-8.95804882049561	-10.0955638885498	-11.6948184967041	-0.0292356852442026	0.28139466047287	0.00654017738997936
-8.95769691467285	-10.0990209579468	-11.6901407241821	-0.0292576886713505	0.28130978345871	0.00646957801654935
-8.95888614654541	-10.0958614349365	-11.69078540802	-0.0293751675635576	0.281402409076691	0.0064057232812047
-8.9530086517334	-10.095142364502	-11.6868457794189	-0.0291998721659184	0.281298607587814	0.00634519010782242
-8.96044826507568	-10.0971364974976	-11.686505317688	-0.0291468296200037	0.281378179788589	0.00635945750400424
-8.95736598968506	-10.0931377410889	-11.6821708679199	-0.0291352979838848	0.281313061714172	0.00634141499176621
-8.95489883422852	-10.0897254943848	-11.6885814666748	-0.0290139764547348	0.28130316734314	0.0063374862074852
-8.9522705078125	-10.0881099700928	-11.6792888641357	-0.0291800331324339	0.28127333521843	0.00635332148522139
-8.94631195068359	-10.0892686843872	-11.6766157150269	-0.0291034374386072	0.281244277954102	0.00637288996949792
-8.95198440551758	-10.0882396697998	-11.6714944839478	-0.0291740391403437	0.281230896711349	0.00643733143806458
-8.95244121551514	-10.0835762023926	-11.6710615158081	-0.0291937030851841	0.281223058700562	0.00648981891572475
-8.95096015930176	-10.0838537216187	-11.666130065918	-0.0292230825871229	0.281182199716568	0.00649704784154892
-8.95273208618164	-10.0848150253296	-11.6654739379883	-0.029261339455843	0.281176805496216	0.00645038392394781
-8.95448303222656	-10.0863265991211	-11.6730718612671	-0.029367221519351	0.28127259016037	0.00640626763924956
-8.94831943511963	-10.0891399383545	-11.6735830307007	-0.0293338503688574	0.281289786100388	0.00638743117451668
-8.95524883270264	-10.0919103622437	-11.6743907928467	-0.0293558929115534	0.281336963176727	0.00628913333639503
-8.95832920074463	-10.0913591384888	-11.677734375	-0.0292610265314579	0.281413584947586	0.00621019210666418
-8.95662307739258	-10.0962181091309	-11.6880588531494	-0.0292186513543129	0.281438112258911	0.00614169426262379
-8.96168613433838	-10.0989923477173	-11.6918182373047	-0.0292837657034397	0.281452000141144	0.00607482111081481
-8.95878124237061	-10.1023578643799	-11.695897102356	-0.0293200872838497	0.281579375267029	0.00600328715518117
-8.95841789245605	-10.1069021224976	-11.6948957443237	-0.0292141642421484	0.281571716070175	0.00596286775544286
-8.96454238891602	-10.1075572967529	-11.6956882476807	-0.0292492229491472	0.281625866889954	0.00590534182265401
-8.96368598937988	-10.1062211990356	-11.6997270584106	-0.0290085729211569	0.2816561460495	0.00577273545786738
-8.96253776550293	-10.1107044219971	-11.7008657455444	-0.0291765071451664	0.281574755907059	0.00573516264557838
-8.96061706542969	-10.1133127212524	-11.6992044448853	-0.029159365221858	0.281685560941696	0.00567482691258192
-8.96618556976318	-10.1139230728149	-11.6973972320557	-0.0290571581572294	0.281692177057266	0.00558058824390173
-8.97023773193359	-10.1109781265259	-11.6974925994873	-0.029060335829854	0.281736195087433	0.00566131062805653
-8.96706581115723	-10.1145401000977	-11.7060966491699	-0.0290501248091459	0.281647741794586	0.00563086429610848
-8.9714183807373	-10.1160526275635	-11.7027521133423	-0.0291238203644753	0.281674087047577	0.00561438174918294
-8.97559642791748	-10.1184043884277	-11.7109451293945	-0.0291685424745083	0.281735926866531	0.00561712961643934
-8.979248046875	-10.1215267181396	-11.7074766159058	-0.0292447693645954	0.281770050525665	0.00568232033401728
-8.98265361785889	-10.1230869293213	-11.703857421875	-0.029294004663825	0.281767308712006	0.00574602978304029
-8.98108768463135	-10.1202955245972	-11.7110939025879	-0.0293124299496412	0.281769275665283	0.0058191092684865
-8.98366737365723	-10.1250820159912	-11.7058200836182	-0.0293336845934391	0.281685084104538	0.00583189772441983
-8.98543071746826	-10.1228342056274	-11.711238861084	-0.0294396262615919	0.281753063201904	0.00587619887664914
-8.98826313018799	-10.1283044815063	-11.7053279876709	-0.0295313000679016	0.281718999147415	0.00598833570256829
-8.98883438110352	-10.1253499984741	-11.7071723937988	-0.0295320302248001	0.281661748886108	0.00609560357406735
-8.99089336395264	-10.1219091415405	-11.7066192626953	-0.0295907221734524	0.281628161668777	0.00618542591109872
-8.9909725189209	-10.1185092926025	-11.699725151062	-0.029549814760685	0.281586050987244	0.00630477583035827
-8.99044895172119	-10.1199827194214	-11.7037305831909	-0.0297434013336897	0.281570255756378	0.00637823762372136
-8.98815059661865	-10.120698928833	-11.7020864486694	-0.0298150014132261	0.28157764673233	0.00645930785685778
-8.99412155151367	-10.1208868026733	-11.6951446533203	-0.029763737693429	0.281510233879089	0.00651211338117719
-8.99589729309082	-10.1190395355225	-11.6999530792236	-0.0297799054533243	0.281545162200928	0.00659278547391295
-8.99506378173828	-10.1236162185669	-11.7012729644775	-0.029707495123148	0.281495928764343	0.00656473124399781
-8.99920654296875	-10.1239366531372	-11.7046508789063	-0.0297081936150789	0.281595855951309	0.00653654709458351
-8.99311256408691	-10.1254196166992	-11.7149896621704	-0.0297032836824656	0.281545490026474	0.0065372409299016
-9.00257205963135	-10.128776550293	-11.7103815078735	-0.0296930987387896	0.281525075435638	0.00648695975542068
-9.00237083435059	-10.1299810409546	-11.7117595672607	-0.0295292250812054	0.281571984291077	0.00650296872481704
-9.00542068481445	-10.13245677948	-11.7128467559814	-0.0294492114335299	0.281479179859161	0.00649044569581747
-9.01154041290283	-10.13547706604	-11.7178144454956	-0.0294789578765631	0.281593084335327	0.00647632591426373
-9.0141134262085	-10.1378078460693	-11.7295303344727	-0.029469471424818	0.281647503376007	0.00645453343167901
-9.01603221893311	-10.1440830230713	-11.7263965606689	-0.0294201299548149	0.281624168157578	0.0064919893629849
-9.01985168457031	-10.1444263458252	-11.7240657806396	-0.0293197706341743	0.281641602516174	0.00649379193782806
-9.02295017242432	-10.1445217132568	-11.73473072052	-0.0291972942650318	0.281637579202652	0.00639865826815367
-9.027419090271	-10.1475620269775	-11.7249088287354	-0.029257258400321	0.281596690416336	0.00642463378608227
-9.02766132354736	-10.150839805603	-11.7341470718384	-0.0291846487671137	0.281724274158478	0.0063778143376112
-9.02967071533203	-10.1542081832886	-11.729998588562	-0.0291368253529072	0.281590521335602	0.00642612809315324
-9.03228759765625	-10.1550245285034	-11.728141784668	-0.0291889645159245	0.281631708145142	0.00646092649549246
-9.0363826751709	-10.150839805603	-11.7300729751587	-0.0290241166949272	0.281615644693375	0.00641422253102064
-9.03701305389404	-10.1554193496704	-11.731746673584	-0.0290145352482796	0.281505316495895	0.00639602215960622
-9.04115104675293	-10.1598930358887	-11.7365083694458	-0.0290768835693598	0.28152135014534	0.00636867247521877
-9.03578948974609	-10.1576223373413	-11.7403898239136	-0.0290285367518663	0.281615287065506	0.00628451630473137
-9.04689025878906	-10.1625385284424	-11.7338447570801	-0.0289101991802454	0.281622737646103	0.00627406407147646
-9.04628372192383	-10.1605377197266	-11.7354068756104	-0.0289727710187435	0.281581968069077	0.0062208971939981
-9.04815578460693	-10.1640939712524	-11.7398777008057	-0.0287997871637344	0.281577527523041	0.00611605029553175
-9.04880523681641	-10.1648845672607	-11.7424936294556	-0.0288256742060184	0.281585901975632	0.00603922735899687
-9.04716014862061	-10.1638088226318	-11.740234375	-0.0288189575076103	0.281719744205475	0.00598157662898302
-9.0445671081543	-10.1668853759766	-11.7387981414795	-0.0288094356656075	0.281663507223129	0.00593444798141718
-9.05093574523926	-10.1690063476563	-11.7352857589722	-0.0287819597870111	0.281705677509308	0.00591805204749107
-9.05145835876465	-10.167236328125	-11.7350740432739	-0.0286040883511305	0.281649798154831	0.00589450867846608
-9.05248832702637	-10.1674776077271	-11.7419109344482	-0.0286928620189428	0.281554728746414	0.00584120955318213
-9.04970645904541	-10.1658182144165	-11.7387075424194	-0.0287073031067848	0.281680464744568	0.00586289307102561
-9.04773807525635	-10.1690502166748	-11.7365341186523	-0.0287048760801554	0.281722664833069	0.00586158595979214
-9.055100440979	-10.1680374145508	-11.7277164459229	-0.0286553725600243	0.28159487247467	0.00588167039677501
-9.05396366119385	-10.1668844223022	-11.7314710617065	-0.0285951420664787	0.281635254621506	0.00585343176499009
-9.05425834655762	-10.1666488647461	-11.7342395782471	-0.0285960342735052	0.281562626361847	0.00587337510660291
-9.05681419372559	-10.1656703948975	-11.7303228378296	-0.0286469645798206	0.281500458717346	0.00588589161634445
-9.04984664916992	-10.165885925293	-11.7293758392334	-0.0286680553108454	0.281635731458664	0.0058273826725781
-9.05601596832275	-10.165638923645	-11.7166757583618	-0.0286573115736246	0.281559199094772	0.00584168126806617
-9.05590629577637	-10.1630582809448	-11.7162733078003	-0.0287076085805893	0.281578838825226	0.0058209584094584
-9.05376243591309	-10.1613397598267	-11.7188138961792	-0.0286107752472162	0.281555026769638	0.00579084642231464
-9.0535364151001	-10.1622009277344	-11.7155818939209	-0.0286609679460526	0.28148677945137	0.00577500695362687
-9.05194664001465	-10.1606464385986	-11.7154159545898	-0.0286818537861109	0.281615197658539	0.00574235478416085
-9.04426383972168	-10.1591148376465	-11.7136259078979	-0.0286950021982193	0.281561076641083	0.00573951750993729
-9.05278015136719	-10.1630716323853	-11.7026300430298	-0.0287895146757364	0.281630992889404	0.005753877107054
-9.04983901977539	-10.1566858291626	-11.7045297622681	-0.0286495871841908	0.281586766242981	0.00565743306651711
-9.05106067657471	-10.1582717895508	-11.7094173431396	-0.0286696050316095	0.281548857688904	0.00564038474112749
-9.05127716064453	-10.1582651138306	-11.7105026245117	-0.0287469588220119	0.281646460294724	0.00555901508778334
-9.04669380187988	-10.1618452072144	-11.7099256515503	-0.0286683384329081	0.281685590744019	0.00555398501455784
-9.04939746856689	-10.1645727157593	-11.7048149108887	-0.028745761141181	0.281670242547989	0.00558705627918243
-9.05208301544189	-10.162299156189	-11.7103281021118	-0.0286317151039839	0.281669974327087	0.00553674623370171
-9.05172252655029	-10.1607131958008	-11.7091608047485	-0.0285686664283276	0.281686753034592	0.0055099674500525
-9.05347633361816	-10.163911819458	-11.7137908935547	-0.028664467856288	0.281628668308258	0.00545055000111461
-9.05265140533447	-10.1666879653931	-11.7166843414307	-0.0286271572113037	0.281801789999008	0.00533172301948071
-9.0532398223877	-10.1711025238037	-11.7112894058228	-0.0286148190498352	0.281821221113205	0.00530487205833197
-9.05768489837646	-10.1727046966553	-11.7118825912476	-0.0285789668560028	0.281835079193115	0.00529583916068077
-9.06170845031738	-10.1726274490356	-11.7127838134766	-0.0285439305007458	0.281885772943497	0.00523184798657894
-9.05814361572266	-10.1759042739868	-11.7149562835693	-0.0284420475363731	0.28184986114502	0.00510400719940662
-9.06270027160645	-10.1768465042114	-11.7201118469238	-0.0284552499651909	0.281911343336105	0.005004967097193
-9.05307197570801	-10.1793088912964	-11.722240447998	-0.0283853132277727	0.281952530145645	0.00495660817250609
-9.06365394592285	-10.1845054626465	-11.7199373245239	-0.0283972769975662	0.281976997852325	0.00488522835075855
-9.06614780426025	-10.1805686950684	-11.7224893569946	-0.0282650459557772	0.28197368979454	0.00484694074839354
-9.0703592300415	-10.1880970001221	-11.72487449646	-0.0282104723155499	0.28196394443512	0.00470801256597042
-9.0702543258667	-10.1906185150146	-11.7269515991211	-0.028211884200573	0.281956613063812	0.00472388742491603
-9.06455707550049	-10.1924161911011	-11.7275390625	-0.0282169450074434	0.282090812921524	0.00461032707244158
-9.06703853607178	-10.1962661743164	-11.7233324050903	-0.0281426832079887	0.282057672739029	0.00452612480148673
-9.07145881652832	-10.1950035095215	-11.7209997177124	-0.0280515346676111	0.282079100608826	0.00453827017918229
-9.06949996948242	-10.1959466934204	-11.7324028015137	-0.0278502348810434	0.282044410705566	0.00446952506899834
-9.07722282409668	-10.1998996734619	-11.7254219055176	-0.0279046669602394	0.281956285238266	0.00441152928397059
-9.0789852142334	-10.1968832015991	-11.7263584136963	-0.0278635285794735	0.282010465860367	0.00439001759514213
-9.076171875	-10.1975526809692	-11.7245311737061	-0.0277742985635996	0.282049238681793	0.00438812794163823
-9.08278369903564	-10.1981296539307	-11.7203454971313	-0.0277344211935997	0.282036185264587	0.00443286914378405
-9.08358764648438	-10.1943826675415	-11.7176218032837	-0.0276983119547367	0.282042115926743	0.00445477617904544
-9.08012580871582	-10.1948356628418	-11.7164869308472	-0.0276342686265707	0.281884491443634	0.00443484168499708
-9.08057880401611	-10.1937236785889	-11.7161455154419	-0.0275491084903479	0.281930029392242	0.00442828610539436
-9.07234668731689	-10.1886310577393	-11.7196273803711	-0.02764593064785	0.281838238239288	0.004489631857723
-9.07686614990234	-10.1896896362305	-11.7066974639893	-0.0276003908365965	0.28179007768631	0.00453854212537408
-9.08032608032227	-10.1845455169678	-11.7029914855957	-0.0275761149823666	0.28178346157074	0.00464469334110618
-9.07919883728027	-10.1823348999023	-11.7022800445557	-0.0275273434817791	0.281678050756454	0.00462259538471699
-9.08015918731689	-10.1803035736084	-11.7028226852417	-0.0275789182633162	0.281618446111679	0.00469248648732901
-9.07376670837402	-10.1800689697266	-11.6991720199585	-0.0276049729436636	0.281659990549088	0.00475348765030503
-9.07344722747803	-10.1787242889404	-11.7002067565918	-0.0276080202311277	0.281468242406845	0.00482854526489973
-9.08031558990479	-10.1767311096191	-11.6877727508545	-0.0276613458991051	0.281562447547913	0.00492265354841948
-9.07904052734375	-10.1727485656738	-11.6913318634033	-0.0275020860135555	0.281519621610641	0.00499887345358729
-9.08295345306396	-10.1768617630005	-11.6942844390869	-0.02775614336133	0.281444281339645	0.00511035090312362
-9.0838623046875	-10.1789789199829	-11.6996974945068	-0.0277453940361738	0.281462848186493	0.0051944674924016
-9.09258460998535	-10.182354927063	-11.6856575012207	-0.0277983341366053	0.28138130903244	0.00530346529558301
-9.10052394866943	-10.1780843734741	-11.6833810806274	-0.0277587436139584	0.281413823366165	0.00540727376937866
-9.1033821105957	-10.1783952713013	-11.6969375610352	-0.0277945231646299	0.281342178583145	0.00546514755114913
-9.10379981994629	-10.1793899536133	-11.6942796707153	-0.0278544574975967	0.281325370073318	0.00548090832307935
-9.09905338287354	-10.1767520904541	-11.6909151077271	-0.0279125962406397	0.281343251466751	0.00548046780750155
-9.10467624664307	-10.1783018112183	-11.6882543563843	-0.0278961136937141	0.281223773956299	0.00550037855282426
-9.10661220550537	-10.1747150421143	-11.6786117553711	-0.0278726350516081	0.281250655651093	0.00555237382650375
-9.11019515991211	-10.1750535964966	-11.6770858764648	-0.0278688706457615	0.281126588582993	0.00555205112323165
-9.10988712310791	-10.1735343933105	-11.6782598495483	-0.0279121194034815	0.281143188476563	0.00563251227140427
-9.10662651062012	-10.1764335632324	-11.6784820556641	-0.0279661603271961	0.2811179459095	0.00558662135154009
-9.11163902282715	-10.1733770370483	-11.6769132614136	-0.0279344860464334	0.281112372875214	0.00565477041527629
-9.11430168151855	-10.1706047058105	-11.6729145050049	-0.0279025230556726	0.281044870615005	0.00564248487353325
-9.11494922637939	-10.173828125	-11.672550201416	-0.027858030050993	0.280893176794052	0.00559177016839385
-9.11038589477539	-10.1752614974976	-11.6729507446289	-0.0279233586043119	0.280959099531174	0.00558957178145647
-9.11348056793213	-10.176643371582	-11.6761617660522	-0.0278837773948908	0.280949264764786	0.00556339789181948
-9.11795043945313	-10.1766624450684	-11.6677742004395	-0.0278272125869989	0.280983835458755	0.00558241130784154
-9.11453056335449	-10.1735076904297	-11.6712665557861	-0.0277166739106178	0.280892878770828	0.00552729237824678
-9.11353492736816	-10.1779022216797	-11.6698408126831	-0.0277320370078087	0.280803650617599	0.00542206224054098
-9.11895561218262	-10.1777906417847	-11.6704072952271	-0.0277174189686775	0.280896961688995	0.00542011437937617
-9.11526393890381	-10.1790313720703	-11.6778144836426	-0.0276801027357578	0.280861973762512	0.00536883901804686
-9.12581825256348	-10.1836137771606	-11.6700744628906	-0.0276453625410795	0.280883282423019	0.00540849193930626
-9.12089252471924	-10.1844329833984	-11.6707916259766	-0.0274508241564035	0.280835181474686	0.0053612245246768
-9.12113761901855	-10.1854658126831	-11.6728429794312	-0.027413334697485	0.28072988986969	0.00528440251946449
-9.12125110626221	-10.1873607635498	-11.6753587722778	-0.0274230986833572	0.280678868293762	0.00529926968738437
-9.11892700195313	-10.1847095489502	-11.6791963577271	-0.0273073259741068	0.280825704336166	0.00525930617004633
-9.12233638763428	-10.1893901824951	-11.6700744628906	-0.0272697247564793	0.280760735273361	0.00530008226633072
-9.12552642822266	-10.1857357025146	-11.6680126190186	-0.0271928980946541	0.280700832605362	0.00531463231891394
-9.12123584747314	-10.1869077682495	-11.6736841201782	-0.0270846635103226	0.280639231204987	0.00534281134605408
-9.12496852874756	-10.1859483718872	-11.671106338501	-0.0271631795912981	0.28058847784996	0.0052773542702198
-9.11910724639893	-10.1882104873657	-11.6674318313599	-0.0270350463688374	0.280577003955841	0.00525830592960119
-9.11813735961914	-10.1866703033447	-11.6607303619385	-0.0270385071635246	0.280538111925125	0.0053495392203331
-9.12236499786377	-10.1844177246094	-11.6574201583862	-0.0269202403724194	0.280472010374069	0.00533512467518449
-9.11864852905273	-10.1829700469971	-11.658501625061	-0.0267950277775526	0.280434966087341	0.00530796917155385
-9.11953449249268	-10.1854085922241	-11.6555919647217	-0.026843911036849	0.280375450849533	0.00534083461388946
-9.11779403686523	-10.1831903457642	-11.6551647186279	-0.0268752463161945	0.280391275882721	0.00536686554551125
-9.11741065979004	-10.1833820343018	-11.6556701660156	-0.0267691817134619	0.280336171388626	0.00538818212226033
-9.12351608276367	-10.1784553527832	-11.6522340774536	-0.0266989953815937	0.280278503894806	0.0054565891623497
-9.12095832824707	-10.1831111907959	-11.6562471389771	-0.0266365353018045	0.280250698328018	0.00550740445032716
-9.11978530883789	-10.1829214096069	-11.6547050476074	-0.0267024300992489	0.280169397592545	0.0055252593010664
-9.11648464202881	-10.1807975769043	-11.646032333374	-0.0267499480396509	0.280207514762878	0.00564487976953387
-9.11628913879395	-10.1828556060791	-11.6484985351563	-0.0267112608999014	0.280133843421936	0.0057373745366931
-9.11783885955811	-10.1810808181763	-11.6419849395752	-0.0267332438379526	0.280034929513931	0.00581782544031739
-9.11868381500244	-10.1753635406494	-11.6382093429565	-0.0266740005463362	0.280044615268707	0.00586973736062646
-9.11981201171875	-10.174298286438	-11.6367197036743	-0.0266575012356043	0.279927521944046	0.00589399365708232
-9.11176776885986	-10.1748352050781	-11.6369256973267	-0.0267222095280886	0.279975920915604	0.00592995714396238
-9.11637306213379	-10.1733675003052	-11.6287202835083	-0.026704516261816	0.279818266630173	0.00599359208717942
-9.11855792999268	-10.1691837310791	-11.6285753250122	-0.0267012491822243	0.279849201440811	0.00614318996667862
-9.11417579650879	-10.1690988540649	-11.6278305053711	-0.0266374982893467	0.279699355363846	0.00616902532055974
-9.10987281799316	-10.1662454605103	-11.6262369155884	-0.0265862792730331	0.279594153165817	0.00621245196089149
-9.11088085174561	-10.1660671234131	-11.622748374939	-0.0266584139317274	0.27962937951088	0.00620194245129824
-9.10486507415771	-10.1615400314331	-11.6185636520386	-0.0267432127147913	0.279616445302963	0.0062017017044127
-9.10998153686523	-10.1660938262939	-11.6128025054932	-0.0267099924385548	0.279554963111877	0.00627005798742175
-9.10904312133789	-10.1572074890137	-11.613037109375	-0.0266311820596457	0.279527485370636	0.00627741497009993
-9.10780048370361	-10.1570091247559	-11.6142921447754	-0.0266264267265797	0.279422074556351	0.00633425079286098
-9.10678768157959	-10.1541213989258	-11.6097679138184	-0.0267171561717987	0.279340833425522	0.00636019743978977
-9.10346508026123	-10.1526546478271	-11.6084651947021	-0.0267288759350777	0.279375404119492	0.00641946820542216
-9.10665035247803	-10.1547908782959	-11.6027116775513	-0.0267660710960627	0.279362261295319	0.00648333970457315
-9.11211490631104	-10.1534595489502	-11.6027278900146	-0.0267428010702133	0.27931535243988	0.00662266928702593
-9.11230087280273	-10.1503744125366	-11.6084794998169	-0.0267712958157063	0.279323548078537	0.00666279625147581
-9.11513137817383	-10.1523971557617	-11.6031742095947	-0.0267923381179571	0.279257655143738	0.00673340680077672
-9.1131591796875	-10.153678894043	-11.6018686294556	-0.0268530007451773	0.279346436262131	0.00670130457729101
-9.11080360412598	-10.1544170379639	-11.6055402755737	-0.026873379945755	0.279334872961044	0.00667707528918982
-9.11588478088379	-10.1570634841919	-11.6053686141968	-0.0269246455281973	0.279287070035934	0.00669217854738235
-9.1177978515625	-10.1557712554932	-11.6021661758423	-0.0268338415771723	0.279260069131851	0.00675056176260114
-9.11817264556885	-10.1565790176392	-11.6077871322632	-0.0267587304115295	0.279256790876389	0.00673994235694408
-9.11642837524414	-10.1537675857544	-11.60959815979	-0.0266832802444696	0.279294222593308	0.0067664347589016
-9.1181755065918	-10.1539039611816	-11.6058979034424	-0.0268412791192532	0.279164522886276	0.0067048161290586
-9.11380863189697	-10.1583480834961	-11.6169147491455	-0.026761882007122	0.279277443885803	0.00664510671049356
-9.11772537231445	-10.1563215255737	-11.6033773422241	-0.0267455354332924	0.279232054948807	0.00669556390494108
-9.11787509918213	-10.1569128036499	-11.6021165847778	-0.0267765484750271	0.279237985610962	0.00664424104616046
-9.11644172668457	-10.1535720825195	-11.6077356338501	-0.0266184657812119	0.279187232255936	0.006608996540308
-9.11532783508301	-10.1545782089233	-11.6034069061279	-0.0266977604478598	0.279175400733948	0.00659194169566035
-9.11187648773193	-10.152681350708	-11.6037282943726	-0.0267810393124819	0.279181033372879	0.00651464518159628
-9.10768795013428	-10.1538400650024	-11.6078624725342	-0.0267677810043097	0.279154807329178	0.00650095287710428
-9.11832904815674	-10.1546277999878	-11.5958194732666	-0.0267853643745184	0.279182195663452	0.00657701771706343
-9.11380004882813	-10.1537370681763	-11.6015357971191	-0.026764340698719	0.27916219830513	0.00653391657397151
-9.11628913879395	-10.1524381637573	-11.601770401001	-0.0267647057771683	0.279080659151077	0.00652131717652082
-9.11657810211182	-10.1540260314941	-11.6015472412109	-0.0269351731985807	0.279144525527954	0.00654625007882714
-9.11173534393311	-10.154296875	-11.6041469573975	-0.0268964599817991	0.279220938682556	0.00658618519082665
-9.11742115020752	-10.1569585800171	-11.6010551452637	-0.0268991459161043	0.279188543558121	0.00656568584963679
-9.11632061004639	-10.1549606323242	-11.5971832275391	-0.0269253943115473	0.2792147397995	0.0065994905307889
-9.11332511901855	-10.1537256240845	-11.6069078445435	-0.0268521085381508	0.279154986143112	0.00663190567865968
-9.11360359191895	-10.1546792984009	-11.6014795303345	-0.0269116871058941	0.27910241484642	0.00664630625396967
-9.10996723175049	-10.1558046340942	-11.6052780151367	-0.0270115695893765	0.279177993535995	0.00663295108824968
-9.10995006561279	-10.1586141586304	-11.6024961471558	-0.0268958285450935	0.279208242893219	0.00666985008865595
-9.11003684997559	-10.1566972732544	-11.5995512008667	-0.0268695764243603	0.279143840074539	0.00668099569156766
-9.11044883728027	-10.1549453735352	-11.6020126342773	-0.0268114022910595	0.279172271490097	0.00665211211889982
-9.10742092132568	-10.15833568573	-11.6073989868164	-0.0268067829310894	0.279136747121811	0.00661584315821528
-9.10608386993408	-10.156325340271	-11.6113052368164	-0.0268121547996998	0.279197156429291	0.00660218391567469
-9.09984588623047	-10.157618522644	-11.6046304702759	-0.0268253814429045	0.279268622398376	0.0066675846464932
-9.10564136505127	-10.1570405960083	-11.5981693267822	-0.026840578764677	0.279192060232162	0.00664626155048609
-9.10342788696289	-10.1534738540649	-11.6065521240234	-0.0267278272658587	0.279198795557022	0.00659734290093184
-9.1022834777832	-10.1543664932251	-11.6060428619385	-0.0268211849033833	0.2791408598423	0.00660528847947717
-9.1008882522583	-10.1557369232178	-11.6063537597656	-0.0269306879490614	0.279241740703583	0.00660525169223547
-9.09872341156006	-10.1580820083618	-11.6110210418701	-0.0269779767841101	0.279239118099213	0.00659592170268297
-9.10331916809082	-10.1576480865479	-11.6011295318604	-0.0269941780716181	0.279262840747833	0.00674710422754288
-9.10375881195068	-10.155463218689	-11.6034832000732	-0.0270062051713467	0.27925232052803	0.0067644864320755
-9.10733318328857	-10.1519718170166	-11.60986328125	-0.027082409709692	0.279181361198425	0.00676346430554986
-9.10101509094238	-10.156135559082	-11.613543510437	-0.0272092204540968	0.279300451278687	0.00680708372965455
-9.1072473526001	-10.1577997207642	-11.6067056655884	-0.027294585481286	0.279282599687576	0.00682342378422618
-9.10935211181641	-10.1566114425659	-11.6100931167603	-0.0272781290113926	0.279334872961044	0.0068494095467031
-9.10906505584717	-10.1593370437622	-11.613112449646	-0.0272715333849192	0.279271453619003	0.00680839689448476
-9.10935974121094	-10.1606969833374	-11.6129713058472	-0.0273928325623274	0.279416918754578	0.00679467711597681
-9.1033821105957	-10.1625461578369	-11.6116008758545	-0.0274008065462112	0.279503047466278	0.00671501830220222
-9.10378742218018	-10.1650857925415	-11.6167058944702	-0.0273834951221943	0.279452800750732	0.0067165344953537
-9.10732078552246	-10.161904335022	-11.6162204742432	-0.0274077858775854	0.279550790786743	0.00673769228160381
-9.10535430908203	-10.1654615402222	-11.6212673187256	-0.0273760799318552	0.279455333948135	0.00664609204977751
-9.10907936096191	-10.1656217575073	-11.6233978271484	-0.0274647809565067	0.279517292976379	0.00653970707207918
-9.10244655609131	-10.1642847061157	-11.6265029907227	-0.0274185594171286	0.279631733894348	0.00655841082334518
-9.10323047637939	-10.1665887832642	-11.6231489181519	-0.0274880714714527	0.279570430517197	0.00659351283684373
-9.10815620422363	-10.1669635772705	-11.6262254714966	-0.0275222510099411	0.27969890832901	0.00659723859280348
-9.10727310180664	-10.1658334732056	-11.6264410018921	-0.0273823123425245	0.279658198356628	0.00655325641855598
-9.10634994506836	-10.1677074432373	-11.6317768096924	-0.0274513699114323	0.279683440923691	0.00649728998541832
-9.10461807250977	-10.1636772155762	-11.6354455947876	-0.0276231598109007	0.279741585254669	0.0064210663549602
-9.10640144348145	-10.169713973999	-11.6339950561523	-0.0276000276207924	0.279730528593063	0.00646626856178045
-9.11202526092529	-10.1705493927002	-11.6334142684937	-0.0276454035192728	0.279830068349838	0.00647022807970643
-9.11422634124756	-10.1647253036499	-11.6391324996948	-0.0276407431811094	0.279875069856644	0.0063992845825851
-9.11304473876953	-10.1688833236694	-11.641185760498	-0.0277308281511068	0.279821187257767	0.00636869529262185
-9.11420917510986	-10.1702213287354	-11.6384754180908	-0.0278448164463043	0.279877573251724	0.00636439956724644
-9.11170291900635	-10.1742391586304	-11.6448945999146	-0.0278753321617842	0.280008971691132	0.00629573175683618
-9.11795806884766	-10.17746925354	-11.6469783782959	-0.0279327686876059	0.280064433813095	0.00634803762659431
-9.1220006942749	-10.1707849502563	-11.6466388702393	-0.0277579668909311	0.280097842216492	0.00627184845507145
-9.12406253814697	-10.1776809692383	-11.6548643112183	-0.0278070941567421	0.280099302530289	0.00621279841288924
-9.12550735473633	-10.1766319274902	-11.6536083221436	-0.0278657525777817	0.280165314674377	0.00613917177543044
-9.11696243286133	-10.1768894195557	-11.652003288269	-0.0278808735311031	0.280229508876801	0.0061254664324224
-9.11769008636475	-10.1795835494995	-11.6576452255249	-0.0278099607676268	0.280206561088562	0.00606903107836843
-9.11944198608398	-10.1799831390381	-11.6539096832275	-0.027811074629426	0.280210345983505	0.00612066732719541
-9.12176513671875	-10.1801786422729	-11.6632251739502	-0.0277594365179539	0.280188232660294	0.00603975169360638
-9.12804412841797	-10.1811742782593	-11.6611480712891	-0.0278872735798359	0.280179619789124	0.00599081628024578
-9.12178611755371	-10.1840858459473	-11.6660995483398	-0.0278890170156956	0.280338287353516	0.00596946058794856
-9.12570285797119	-10.1831884384155	-11.6569366455078	-0.027921149507165	0.280295044183731	0.00606437399983406
-9.12692546844482	-10.1812238693237	-11.659010887146	-0.0279013738036156	0.280305415391922	0.00597173254936934
-9.12833595275879	-10.1818208694458	-11.6639709472656	-0.0278185214847326	0.280307978391647	0.0059732305817306
-9.1274299621582	-10.1818561553955	-11.6653833389282	-0.0279588866978884	0.280236810445786	0.00596468849107623
-9.12928771972656	-10.1806783676147	-11.6705913543701	-0.0280288346111774	0.2804154753685	0.00599932437762618
-9.12406730651855	-10.1829557418823	-11.6637716293335	-0.0280161928385496	0.28040412068367	0.00601432425901294
-9.13189792633057	-10.1835813522339	-11.6533918380737	-0.0281158462166786	0.280367612838745	0.00611457973718643
-9.13080596923828	-10.1779727935791	-11.6585826873779	-0.0280248951166868	0.280344694852829	0.00605451315641403
-9.13426208496094	-10.1811685562134	-11.6609191894531	-0.0280407294631004	0.280286967754364	0.00598287023603916
-9.1354398727417	-10.1802959442139	-11.663233757019	-0.0281067546457052	0.28042209148407	0.00594841688871384
-9.13169479370117	-10.180079460144	-11.6639099121094	-0.0280012767761946	0.28043994307518	0.00586442649364471
-9.13238716125488	-10.1829671859741	-11.6625871658325	-0.0279706921428442	0.280406445264816	0.00587318046018481
-9.1330041885376	-10.1825332641602	-11.6666507720947	-0.0279280431568623	0.28039738535881	0.00590501446276903
-9.13123989105225	-10.1778554916382	-11.6674728393555	-0.0278575848788023	0.280390918254852	0.00589623814448714
-9.13485050201416	-10.1797771453857	-11.6642427444458	-0.027878113090992	0.280275344848633	0.00584682263433933
-9.1336612701416	-10.1796617507935	-11.6723918914795	-0.0278818868100643	0.280385166406631	0.00582775007933378
-9.1326208114624	-10.1826763153076	-11.6691150665283	-0.0278804507106543	0.280389696359634	0.00585300009697676
-9.13544750213623	-10.1813344955444	-11.6620426177979	-0.027801750227809	0.280420064926147	0.0058980779722333
-9.13537216186523	-10.1775379180908	-11.6674938201904	-0.0277776122093201	0.280375897884369	0.0058935577981174
-9.13183498382568	-10.1761674880981	-11.6670141220093	-0.0277591627091169	0.280281454324722	0.00585047109052539
-9.1362419128418	-10.17751121521	-11.6704378128052	-0.027880160138011	0.280285894870758	0.00586903234943748
-9.12845134735107	-10.176944732666	-11.6681756973267	-0.0278446357697248	0.280380010604858	0.00590056646615267
-9.13457298278809	-10.1803436279297	-11.6667900085449	-0.0278327241539955	0.280335813760757	0.00588154001161456
-9.13338851928711	-10.1752967834473	-11.6638708114624	-0.0278359409421682	0.280312359333038	0.00590559421107173
-9.1345386505127	-10.1735820770264	-11.6629304885864	-0.0277466028928757	0.280267596244812	0.00588180404156446
-9.13609504699707	-10.1717443466187	-11.6692380905151	-0.0278359111398458	0.280243396759033	0.00592106115072966
-9.13158416748047	-10.1730394363403	-11.6611013412476	-0.0279101952910423	0.280342102050781	0.00589239364489913
-9.13068103790283	-10.1753025054932	-11.657585144043	-0.0279007367789745	0.280276656150818	0.00596028519794345
-9.13928699493408	-10.17347240448	-11.6538925170898	-0.0278837122023106	0.28039225935936	0.00610098382458091
-9.13556480407715	-10.1727828979492	-11.6634330749512	-0.0278783123940229	0.280340969562531	0.00606225850060582
-9.13518142700195	-10.1735229492188	-11.6610250473022	-0.0279853641986847	0.280208945274353	0.00604688050225377
-9.13306427001953	-10.1767549514771	-11.6679334640503	-0.0279981344938278	0.280323684215546	0.0061194016598165
-9.1348762512207	-10.1761693954468	-11.6584615707397	-0.0279637724161148	0.280368506908417	0.00617120554670691
-9.13824558258057	-10.176568031311	-11.6552705764771	-0.0280063506215811	0.280341535806656	0.00625788699835539
-9.13796615600586	-10.1754837036133	-11.6609058380127	-0.0279700066894293	0.280335545539856	0.00624448712915182
-9.13431262969971	-10.1767206192017	-11.6606826782227	-0.0280144847929478	0.280270636081696	0.00625501805916429
-9.13770484924316	-10.1769981384277	-11.6642141342163	-0.0280852690339088	0.280356138944626	0.00623615272343159
-9.13448810577393	-10.179482460022	-11.6650409698486	-0.0280392523854971	0.28039288520813	0.0062859570607543
-9.13714599609375	-10.1780242919922	-11.6567163467407	-0.0280693545937538	0.280298501253128	0.00625525508075953
-9.13692092895508	-10.17835521698	-11.6604242324829	-0.0279736090451479	0.28030189871788	0.00626154011115432
-9.14211559295654	-10.1808452606201	-11.6649074554443	-0.0281036365777254	0.280301928520203	0.00625832239165902
-9.13936424255371	-10.178394317627	-11.6645174026489	-0.028146481141448	0.280311912298203	0.00626202020794153
-9.13808917999268	-10.1805219650269	-11.6613178253174	-0.0281164553016424	0.2803555727005	0.00625208811834455
-9.13645362854004	-10.1801691055298	-11.6565895080566	-0.0281519368290901	0.280364602804184	0.00626704283058643
-9.13526630401611	-10.177716255188	-11.6509599685669	-0.0280995052307844	0.280329763889313	0.00623745145276189
-9.13378810882568	-10.1809825897217	-11.6558656692505	-0.0282031707465649	0.280246168375015	0.00616313796490431
-9.13259029388428	-10.1801881790161	-11.661078453064	-0.0281939599663019	0.280311733484268	0.00612295558676124
-9.13920211791992	-10.1869468688965	-11.6580743789673	-0.0281945690512657	0.280350744724274	0.00612488808110356
-9.14325141906738	-10.1845512390137	-11.6527824401855	-0.0281553287059069	0.280327200889587	0.00609822338446975
-9.14491844177246	-10.1849956512451	-11.662036895752	-0.0280960109084845	0.280328124761581	0.00607044901698828
-9.1501407623291	-10.1909875869751	-11.6655139923096	-0.0281049329787493	0.280317634344101	0.00605170475319028
-9.15280532836914	-10.1894617080688	-11.6674003601074	-0.0281575080007315	0.280448764562607	0.00601965095847845
-9.14514636993408	-10.1938467025757	-11.6727809906006	-0.0281327441334724	0.280423551797867	0.00603713793680072
-9.15017509460449	-10.1923379898071	-11.6625757217407	-0.0281014647334814	0.28042408823967	0.00597420055419207
-9.15134334564209	-10.1940155029297	-11.6705636978149	-0.0280001983046532	0.280410528182983	0.00595150887966156
-9.15350723266602	-10.1946477890015	-11.6735620498657	-0.0280390493571758	0.280346542596817	0.00589889939874411
-9.15070056915283	-10.1945371627808	-11.6708106994629	-0.0280655100941658	0.280494093894959	0.00586805259808898
-9.15063190460205	-10.1974267959595	-11.6716890335083	-0.028007360175252	0.280391007661819	0.00586435478180647
-9.15400981903076	-10.1970157623291	-11.6696796417236	-0.0279951561242342	0.280509650707245	0.00589236244559288
-9.1539192199707	-10.1940851211548	-11.6676273345947	-0.0279936213046312	0.280385553836823	0.00588262733072042
-9.15483093261719	-10.1954116821289	-11.667592048645	-0.0280090402811766	0.280312746763229	0.00588250812143087
-9.14944839477539	-10.1943941116333	-11.6739253997803	-0.0280159506946802	0.28039824962616	0.00583719508722425
-9.15102291107178	-10.1982135772705	-11.6651306152344	-0.0280752070248127	0.280379951000214	0.00591596448794007
-9.15379619598389	-10.1953296661377	-11.6590232849121	-0.0281495582312346	0.280395120382309	0.005965247284621
-9.14976501464844	-10.1961641311646	-11.6638622283936	-0.0280482396483421	0.280284464359283	0.00597901036962867
-9.15286731719971	-10.1958570480347	-11.6628847122192	-0.0281431954354048	0.280342876911163	0.00597314210608602
-9.15298080444336	-10.1961269378662	-11.6631526947021	-0.0282272640615702	0.280431896448135	0.00602550385519862
-9.15367603302002	-10.1981525421143	-11.6680297851563	-0.0282345041632652	0.28038564324379	0.00602513132616878
-9.16116237640381	-10.1994075775146	-11.6624488830566	-0.0282472763210535	0.280462712049484	0.00609053391963243
-9.15693187713623	-10.2009925842285	-11.673152923584	-0.0281480830162764	0.280417501926422	0.00601366069167852
-9.16178321838379	-10.20166015625	-11.6709547042847	-0.0282112937420607	0.280463099479675	0.00594739988446236
-9.15720081329346	-10.2045078277588	-11.6736345291138	-0.0282905381172895	0.28056788444519	0.00596856931224465
-9.15748023986816	-10.2072925567627	-11.6728038787842	-0.0282355826348066	0.28055876493454	0.00594532955437899
-9.15964794158936	-10.2067880630493	-11.6720428466797	-0.0282402839511633	0.280536085367203	0.00602431735023856
-9.16115379333496	-10.2044448852539	-11.6745376586914	-0.0281541105359793	0.280569851398468	0.00598179642111063
-9.15928554534912	-10.2041931152344	-11.6783723831177	-0.0280830375850201	0.280595362186432	0.00606375094503164
-9.15454196929932	-10.2030534744263	-11.6822319030762	-0.0282403528690338	0.28053542971611	0.00602698978036642
-9.15606594085693	-10.2063074111938	-11.6724996566772	-0.0281850509345531	0.280657559633255	0.00606709346175194
-9.1561107635498	-10.2025260925293	-11.6753883361816	-0.0281483195722103	0.280561685562134	0.0060749719850719
-9.15442085266113	-10.1993389129639	-11.67103099823	-0.0281195919960737	0.280540496110916	0.00605217274278402
-9.15186309814453	-10.2018823623657	-11.6714649200439	-0.0281467251479626	0.2805016040802	0.00602688267827034
-9.15209484100342	-10.2022867202759	-11.6723670959473	-0.0282677672803402	0.280539780855179	0.00606354931369424
-9.14901161193848	-10.2005634307861	-11.6734209060669	-0.028283866122365	0.280551582574844	0.00612209597602487
-9.15030193328857	-10.201397895813	-11.6715593338013	-0.0283211898058653	0.28057998418808	0.00618526339530945
-9.14890766143799	-10.1939725875854	-11.6710081100464	-0.028293002396822	0.280572950839996	0.00625300873070955
-9.1506233215332	-10.1936092376709	-11.67160987854	-0.0283729266375303	0.280589491128922	0.00621457723900676
-9.150634765625	-10.1971006393433	-11.6746444702148	-0.028480026870966	0.280566513538361	0.0062360898591578
-9.1486873626709	-10.1931180953979	-11.6735687255859	-0.028538903221488	0.280644595623016	0.00626367097720504
-9.14493846893311	-10.1972961425781	-11.67298412323	-0.0285363495349884	0.280637383460999	0.0062048202380538
-9.14876842498779	-10.196873664856	-11.6713724136353	-0.0285318121314049	0.280625432729721	0.00626484118402004
-9.14901733398438	-10.19504737854	-11.678599357605	-0.0284333936870098	0.280618727207184	0.0062227756716311
-9.14880180358887	-10.1967506408691	-11.6779012680054	-0.0284794457256794	0.28061842918396	0.00621426943689585
-9.14317607879639	-10.1958150863647	-11.6782112121582	-0.0285355765372515	0.280668675899506	0.00616677571088076
-9.1381664276123	-10.1954650878906	-11.6766128540039	-0.0284867156296968	0.280611038208008	0.0061787748709321
-9.13825130462646	-10.1923122406006	-11.6756868362427	-0.0285213869065046	0.280678153038025	0.00624517211690545
-9.13525295257568	-10.1922187805176	-11.6734733581543	-0.0284612607210875	0.280641347169876	0.00621430994942784
-9.13513374328613	-10.1924266815186	-11.6711568832397	-0.0284192934632301	0.280580431222916	0.00622136378660798
-9.13216972351074	-10.1916961669922	-11.6737699508667	-0.0285457354038954	0.280638515949249	0.00613277079537511
-9.12656402587891	-10.1908798217773	-11.6749038696289	-0.0285469554364681	0.280660778284073	0.00615093624219298
-9.13026142120361	-10.1905040740967	-11.6673059463501	-0.028552234172821	0.280670464038849	0.00619851471856236
-9.12775897979736	-10.1880292892456	-11.668098449707	-0.0285584554076195	0.280655473470688	0.00613783486187458
-9.12666130065918	-10.1895914077759	-11.6687688827515	-0.0285552553832531	0.2806276679039	0.00611103465780616
-9.126540184021	-10.1869716644287	-11.6640434265137	-0.0286144446581602	0.280656516551971	0.00611932389438152
-9.11750793457031	-10.1851062774658	-11.6677761077881	-0.0287371333688498	0.280708432197571	0.00607616361230612
-9.11655807495117	-10.1887426376343	-11.6657915115356	-0.0287383627146482	0.280619502067566	0.00609559938311577
-9.11818027496338	-10.1833724975586	-11.6533012390137	-0.0287872068583965	0.280617535114288	0.00618430925533175
-9.11816596984863	-10.178897857666	-11.6561517715454	-0.0288177412003279	0.280621975660324	0.00617159018293023
-9.11490631103516	-10.18434715271	-11.6566848754883	-0.0289832130074501	0.280574887990952	0.00611014943569899
-9.10846424102783	-10.1844272613525	-11.6597709655762	-0.0289536714553833	0.280664443969727	0.00611559115350246
-9.11589336395264	-10.1859874725342	-11.6527233123779	-0.0290202777832747	0.280722349882126	0.006119005382061
-9.11397933959961	-10.1841821670532	-11.6530618667603	-0.0289839338511229	0.280708372592926	0.00609228620305657
-9.10836410522461	-10.1840744018555	-11.6560688018799	-0.0289404261857271	0.280672073364258	0.00601120805367827
-9.11147594451904	-10.1869745254517	-11.6597757339478	-0.0290405750274658	0.280702322721481	0.00597716309130192
-9.10809803009033	-10.1868591308594	-11.6559190750122	-0.029112171381712	0.28075236082077	0.005964788608253
-9.1093635559082	-10.1888551712036	-11.6523103713989	-0.0290686786174774	0.280844330787659	0.00591695820912719
-9.10628604888916	-10.1847229003906	-11.6590604782104	-0.029068173840642	0.280773460865021	0.00592513522133231
-9.10309886932373	-10.186450958252	-11.6602668762207	-0.0290850810706615	0.280677378177643	0.005829316098243
-9.107102394104	-10.1844825744629	-11.6596021652222	-0.0291438456624746	0.280789792537689	0.00577447237446904
-9.09786033630371	-10.1851186752319	-11.6542825698853	-0.0292467009276152	0.280845254659653	0.00576618080958724
-9.09804439544678	-10.1838846206665	-11.6470756530762	-0.0292423535138369	0.280732542276382	0.00574615830555558
-9.09742069244385	-10.1839256286621	-11.6490278244019	-0.0292739812284708	0.280781358480453	0.00570237310603261
-9.0940990447998	-10.1804637908936	-11.6513786315918	-0.0292199775576591	0.280743181705475	0.00566289899870753
-9.09854125976563	-10.1780939102173	-11.647403717041	-0.0293915905058384	0.2807776927948	0.00562199996784329
-9.09243297576904	-10.1808767318726	-11.6529054641724	-0.0294190514832735	0.28087118268013	0.00566762406378984
-9.09538173675537	-10.1832647323608	-11.6441240310669	-0.029463792219758	0.280860543251038	0.00575054856017232
-9.09981632232666	-10.1790599822998	-11.6474943161011	-0.0296055991202593	0.280862718820572	0.00587586686015129
-9.09787178039551	-10.1812934875488	-11.653226852417	-0.0295998230576515	0.280831187963486	0.00591021403670311
-9.10062885284424	-10.1791114807129	-11.6459550857544	-0.0298032127320766	0.280847460031509	0.00593667197972536
-9.10164451599121	-10.1777696609497	-11.6532602310181	-0.029911283403635	0.280927240848541	0.00600531511008739
-9.0984411239624	-10.1839809417725	-11.6543979644775	-0.0299831759184599	0.280931502580643	0.00601949682459235
-9.10496520996094	-10.1787328720093	-11.6478319168091	-0.029987420886755	0.280929356813431	0.00613727606832981
-9.10062885284424	-10.177209854126	-11.6527738571167	-0.0299536231905222	0.280858993530273	0.00605109427124262
-9.09939193725586	-10.1820812225342	-11.6553411483765	-0.0300816539674997	0.280916213989258	0.00607135472819209
-9.09790134429932	-10.1790904998779	-11.6581449508667	-0.0301643423736095	0.280996710062027	0.00604272959753871
-9.09770679473877	-10.1803560256958	-11.6528987884521	-0.0301957484334707	0.281028211116791	0.00609072484076023
-9.09906482696533	-10.1806564331055	-11.6551733016968	-0.0302116554230452	0.281017929315567	0.0061247986741364
-9.10072898864746	-10.1784677505493	-11.6592683792114	-0.0301894918084145	0.280994296073914	0.00613206997513771
-9.09585857391357	-10.1764335632324	-11.6611986160278	-0.0301348213106394	0.280945211648941	0.00608362071216106
-9.09333992004395	-10.1750354766846	-11.6611089706421	-0.0302901957184076	0.280982077121735	0.00609197001904249
-9.09072780609131	-10.1816987991333	-11.6560935974121	-0.0303401220589876	0.280970811843872	0.00606935331597924
-9.0935173034668	-10.1777982711792	-11.6535272598267	-0.030305128544569	0.280976444482803	0.00611590733751655
-9.09185314178467	-10.1716766357422	-11.6504430770874	-0.0303335711359978	0.280967712402344	0.00610128557309508
-9.08878421783447	-10.1723985671997	-11.6542549133301	-0.0303539987653494	0.280987977981567	0.00613918481394649
-9.08785533905029	-10.1740846633911	-11.6510276794434	-0.0304242428392172	0.280900120735168	0.00610577454790473
-9.08603000640869	-10.1724481582642	-11.6499309539795	-0.0305481478571892	0.280984669923782	0.00607347302138805
-9.07931327819824	-10.173077583313	-11.6568298339844	-0.0305022355169058	0.280968815088272	0.0061305882409215
-9.08123683929443	-10.1700296401978	-11.6420755386353	-0.0305583290755749	0.280970096588135	0.00610737130045891
-9.08180809020996	-10.170557975769	-11.6508026123047	-0.0303958747535944	0.2809097468853	0.00607738737016916
-9.08121776580811	-10.1731939315796	-11.6447381973267	-0.0305268801748753	0.280904859304428	0.0060178111307323
-9.07309341430664	-10.1698112487793	-11.6490898132324	-0.0306317768990994	0.280998885631561	0.00601152703166008
-9.06993770599365	-10.1723146438599	-11.6502962112427	-0.0305316094309092	0.281036347150803	0.00596399512141943
-9.07469272613525	-10.1743450164795	-11.6503057479858	-0.0304733235388994	0.280988126993179	0.00592217268422246
-9.07793521881104	-10.1732749938965	-11.6487302780151	-0.0305188335478306	0.2811139523983	0.00591576704755425
-9.07765102386475	-10.1741714477539	-11.6597814559937	-0.0302773583680391	0.281095534563065	0.00579183083027601
-9.07529354095459	-10.1734962463379	-11.6512117385864	-0.0304241888225079	0.28103432059288	0.0057452255859971
-9.0726842880249	-10.1757974624634	-11.6558141708374	-0.0304178930819035	0.281127154827118	0.00564585300162435
-9.07198333740234	-10.1778240203857	-11.649302482605	-0.0304503850638866	0.281108468770981	0.00567873846739531
-9.07225799560547	-10.173282623291	-11.6523742675781	-0.0303313601762056	0.281093776226044	0.00559205701574683
-9.07008838653564	-10.1751976013184	-11.6525421142578	-0.0303377117961645	0.281099826097488	0.00545027758926153
-9.06639957427979	-10.1760292053223	-11.654691696167	-0.0303867235779762	0.281104117631912	0.00543791055679321
-9.06484413146973	-10.1750564575195	-11.6565427780151	-0.0304354391992092	0.281190186738968	0.00531119154766202
-9.07005977630615	-10.1770582199097	-11.6492919921875	-0.0304286703467369	0.281225800514221	0.00537655083462596
-9.06712532043457	-10.1766157150269	-11.6555423736572	-0.030305590480566	0.281166464090347	0.00530048971995711
-9.07216167449951	-10.1782808303833	-11.654149055481	-0.0302847940474749	0.281168878078461	0.00532293925061822
-9.07262992858887	-10.1780204772949	-11.6571283340454	-0.0305026676505804	0.281198769807816	0.00535184843465686
-9.07113838195801	-10.179783821106	-11.6588087081909	-0.0304612796753645	0.281254082918167	0.00538844615221024
-9.078537940979	-10.1816787719727	-11.6536054611206	-0.0304827690124512	0.281244516372681	0.0054922173731029
-9.08196640014648	-10.1830205917358	-11.6540679931641	-0.0305367894470692	0.281224608421326	0.00554319145157933
-9.0861701965332	-10.1836729049683	-11.6689891815186	-0.0304344408214092	0.28127184510231	0.00559631595388055
-9.08372592926025	-10.1850500106812	-11.6604738235474	-0.0306869614869356	0.281221866607666	0.00557445781305432
-9.08274364471436	-10.1861600875854	-11.6634426116943	-0.030636427924037	0.281373769044876	0.00560323614627123
-9.08931636810303	-10.1848678588867	-11.6640872955322	-0.0306986793875694	0.281334489583969	0.00568123953416944
-9.0876522064209	-10.1837816238403	-11.6591835021973	-0.0307084228843451	0.281292349100113	0.00569965876638889
-9.0897970199585	-10.1871328353882	-11.6595220565796	-0.0307469051331282	0.28125461935997	0.00567987421527505
-9.09122467041016	-10.1848134994507	-11.6603498458862	-0.0307388585060835	0.281194090843201	0.00573303224518895
-9.08983898162842	-10.1820554733276	-11.6628160476685	-0.0308256763964891	0.281330615282059	0.00578779587522149
-9.0876579284668	-10.1837091445923	-11.6618413925171	-0.030822666361928	0.28130567073822	0.00588951958343387
-9.09462356567383	-10.178563117981	-11.6572341918945	-0.030943363904953	0.281244784593582	0.00590165471658111
-9.09183979034424	-10.1773738861084	-11.6560802459717	-0.0308769345283508	0.281206250190735	0.00589855015277863
-9.09500503540039	-10.1787405014038	-11.6590242385864	-0.0308884382247925	0.281127065420151	0.00588787393644452
-9.09414672851563	-10.1752576828003	-11.6543302536011	-0.0309588778764009	0.28118821978569	0.00587757164612412
-9.08925247192383	-10.1779279708862	-11.6570091247559	-0.0310607478022575	0.281177192926407	0.0059086880646646
-9.09461975097656	-10.1767206192017	-11.6552219390869	-0.0310491807758808	0.281258374452591	0.00592143647372723
-9.1019811630249	-10.1795444488525	-11.6543769836426	-0.0310917962342501	0.281280726194382	0.00593168241903186
-9.10456657409668	-10.1777677536011	-11.6639175415039	-0.0309770200401545	0.281257838010788	0.00590824987739325
-9.10677814483643	-10.1773662567139	-11.6618003845215	-0.031190887093544	0.281312257051468	0.00588779244571924
-9.10156917572021	-10.1823148727417	-11.65953540802	-0.0312358681112528	0.281390011310577	0.00593330897390842
-9.10278511047363	-10.1818017959595	-11.6653938293457	-0.0312251634895802	0.281339764595032	0.00604691402986646
-9.10670185089111	-10.1769542694092	-11.6599550247192	-0.0312853716313839	0.281376957893372	0.00609665829688311
-9.10750675201416	-10.1778745651245	-11.6685276031494	-0.0312500111758709	0.281347781419754	0.00609338330104947
-9.11029148101807	-10.1788282394409	-11.6682167053223	-0.0312782563269138	0.28135073184967	0.00610655639320612
-9.10842514038086	-10.1759653091431	-11.6676588058472	-0.031402874737978	0.281306654214859	0.00619137799367309
-9.09978103637695	-10.1752710342407	-11.6717615127563	-0.0314182080328465	0.28135097026825	0.00625005876645446
-9.10446739196777	-10.1737413406372	-11.66282081604	-0.0314961709082127	0.28137868642807	0.00629602000117302
-9.10294437408447	-10.1709642410278	-11.6650438308716	-0.031457033008337	0.281362563371658	0.00631587347015738
-9.10700607299805	-10.1718950271606	-11.6632633209229	-0.0314596518874168	0.281284958124161	0.00632100505754352
-9.10621738433838	-10.1741304397583	-11.6729011535645	-0.0314573347568512	0.28132700920105	0.00628664437681437
-9.10761165618896	-10.1728677749634	-11.6705951690674	-0.0315027162432671	0.281395733356476	0.00620868196710944
-9.11051845550537	-10.1784973144531	-11.6758241653442	-0.0315044187009335	0.281368553638458	0.00619628932327032
-9.11098670959473	-10.1751918792725	-11.6717100143433	-0.0314717926084995	0.281409204006195	0.00612297374755144
-9.11303997039795	-10.1765289306641	-11.6705942153931	-0.0313687063753605	0.281364262104034	0.00602606171742082
-9.11184406280518	-10.1764326095581	-11.6778173446655	-0.0315681099891663	0.281453549861908	0.00592967495322227
-9.10949897766113	-10.1786327362061	-11.6753253936768	-0.0315451323986053	0.28146967291832	0.00587866175919771
-9.11614322662354	-10.1820821762085	-11.6721973419189	-0.0315306596457958	0.281489431858063	0.00586838135495782
-9.11895084381104	-10.1792936325073	-11.6725492477417	-0.0314569845795631	0.281542837619781	0.00581031665205956
-9.11762523651123	-10.182933807373	-11.6850776672363	-0.0313398875296116	0.2814881503582	0.00576786231249571
-9.11714267730713	-10.1869201660156	-11.6838932037354	-0.0313106216490269	0.281466752290726	0.00565911363810301
-9.11503505706787	-10.1869621276855	-11.689474105835	-0.0313617065548897	0.28158774971962	0.00561625976115465
-9.11644744873047	-10.192440032959	-11.6832895278931	-0.0312540233135223	0.281579583883286	0.00558186881244183
-9.11829090118408	-10.1899490356445	-11.6817140579224	-0.0311759691685438	0.281596273183823	0.00554056372493505
-9.11711692810059	-10.1882915496826	-11.6807022094727	-0.0310300588607788	0.281506299972534	0.00547240721061826
-9.11545658111572	-10.1919441223145	-11.6844234466553	-0.0309811867773533	0.281527251005173	0.00540256360545754
-9.11234664916992	-10.1921768188477	-11.685998916626	-0.0309655759483576	0.281512230634689	0.00538474135100842
-9.11100196838379	-10.1917018890381	-11.6854629516602	-0.0309400726109743	0.281576037406921	0.00532995210960507
-9.11255645751953	-10.1955232620239	-11.6837949752808	-0.0308748167008162	0.281522840261459	0.00527670234441757
-9.11473751068115	-10.1933317184448	-11.6802444458008	-0.0307704955339432	0.281536161899567	0.00528350425884128
-9.11079597473145	-10.1935930252075	-11.6831130981445	-0.0306577924638987	0.28143584728241	0.00517502753064036
-9.11042308807373	-10.1939029693604	-11.6793022155762	-0.0307062044739723	0.281470149755478	0.00510520348325372
-9.10575866699219	-10.1938104629517	-11.6790037155151	-0.0307027734816074	0.281550139188766	0.00504493992775679
-9.10707187652588	-10.194694519043	-11.6779642105103	-0.0306303761899471	0.281501829624176	0.0050512133166194
-9.10795783996582	-10.1920547485352	-11.6711549758911	-0.0306303482502699	0.281432181596756	0.00505940662696958
-9.10547733306885	-10.193398475647	-11.6719522476196	-0.0305232759565115	0.281435191631317	0.00501491548493505
-9.10806369781494	-10.1921892166138	-11.6725463867188	-0.0306309871375561	0.281358391046524	0.00498001463711262
-9.10142517089844	-10.1927614212036	-11.6750030517578	-0.0305670462548733	0.281383544206619	0.00500361667945981
-9.10919284820557	-10.1938638687134	-11.6666316986084	-0.0305510573089123	0.281432271003723	0.00509794615209103
-9.1109561920166	-10.1920070648193	-11.6650857925415	-0.030619140714407	0.281399071216583	0.00510062417015433
-9.11013984680176	-10.1909036636353	-11.6713895797729	-0.0305209383368492	0.28129518032074	0.00512783555313945
-9.11488723754883	-10.1929845809937	-11.6683559417725	-0.0306337531656027	0.281322240829468	0.00516798812896013
-9.10982513427734	-10.1940116882324	-11.6689395904541	-0.030681136995554	0.281342297792435	0.00521979155018926
-9.11067581176758	-10.197473526001	-11.6690254211426	-0.0306781847029924	0.28136670589447	0.00526352040469646
-9.11838150024414	-10.1973781585693	-11.6660661697388	-0.0306423921138048	0.281282663345337	0.00535749224945903
-9.11598873138428	-10.1945657730103	-11.6685943603516	-0.0304662249982357	0.281288027763367	0.00540385907515883
-9.11701011657715	-10.1966743469238	-11.6698589324951	-0.0304582435637712	0.281189024448395	0.00539680989459157
-9.11607933044434	-10.1959495544434	-11.6702890396118	-0.0306101255118847	0.281246542930603	0.00547497719526291
-9.11800003051758	-10.1956205368042	-11.6724710464478	-0.0305437278002501	0.281285285949707	0.0054643671028316
-9.11963939666748	-10.1958456039429	-11.6637306213379	-0.0305547900497913	0.281168133020401	0.0055966074578464
-9.12288093566895	-10.1933116912842	-11.6659088134766	-0.0304964855313301	0.281147420406342	0.00560938101261854
-9.12398242950439	-10.1960201263428	-11.6743774414063	-0.0304674375802279	0.281126022338867	0.00565424375236034
-9.11946392059326	-10.1948900222778	-11.6689853668213	-0.0306256674230099	0.281189113855362	0.00563728576526046
-9.11709690093994	-10.2002925872803	-11.6678953170776	-0.0305559411644936	0.281234264373779	0.0056444276124239
-9.12186431884766	-10.1925449371338	-11.6585102081299	-0.03052868694067	0.281129986047745	0.00571209331974387
-9.1159725189209	-10.1919460296631	-11.6573371887207	-0.0305614601820707	0.281070470809937	0.00568310497328639
-9.12202262878418	-10.1926689147949	-11.6566905975342	-0.0304766353219748	0.28098800778389	0.00567989284172654
-9.11956977844238	-10.1889085769653	-11.6604042053223	-0.0306431856006384	0.281047701835632	0.0057464730925858
-9.11469459533691	-10.1878757476807	-11.6530427932739	-0.0306970048695803	0.281024515628815	0.00585155887529254
-9.11516857147217	-10.1875257492065	-11.6512899398804	-0.0307033509016037	0.280963569879532	0.00588794704526663
-9.11890125274658	-10.1847057342529	-11.6501388549805	-0.0306855253875256	0.280937284231186	0.00596766034141183
-9.11673927307129	-10.1842212677002	-11.6493167877197	-0.030601529404521	0.280846238136292	0.00587132247164845
-9.11722755432129	-10.187686920166	-11.6528263092041	-0.0306478720158339	0.280893862247467	0.00588198285549879
-9.11524486541748	-10.1844253540039	-11.6588411331177	-0.030701382085681	0.280945330858231	0.0058851009234786
-9.11407566070557	-10.1865367889404	-11.6557931900024	-0.0307135544717312	0.280963212251663	0.00589792057871819
-9.11787891387939	-10.1888723373413	-11.6493215560913	-0.0306668542325497	0.280978053808212	0.00589571194723248
-9.1191463470459	-10.1879367828369	-11.6602516174316	-0.0306579731404781	0.280980288982391	0.00588674191385508
-9.11854648590088	-10.1850023269653	-11.660514831543	-0.0304991584271193	0.280966848134995	0.00583577528595924
-9.11916732788086	-10.1876668930054	-11.6564741134644	-0.0306377448141575	0.280885308980942	0.00585861317813396
-9.1156120300293	-10.1882076263428	-11.6589994430542	-0.0305088981986046	0.280962020158768	0.00583088817074895
-9.12094879150391	-10.1890487670898	-11.6537561416626	-0.0305171329528093	0.280961453914642	0.00584194622933865
-9.1188907623291	-10.1849718093872	-11.6538200378418	-0.030547397211194	0.280935287475586	0.00585336238145828
-9.11704158782959	-10.1838083267212	-11.6603956222534	-0.0304322205483913	0.280953109264374	0.00584137067198753
-9.114914894104	-10.1877613067627	-11.6520538330078	-0.0304548963904381	0.280908852815628	0.00579784763976932
-9.11665630340576	-10.185697555542	-11.6562604904175	-0.0305313747376204	0.280943900346756	0.00580700533464551
-9.10931873321533	-10.1849775314331	-11.6575059890747	-0.0304446090012789	0.280854880809784	0.00583156244829297
-9.11616134643555	-10.1854276657104	-11.646580696106	-0.0304805710911751	0.280899256467819	0.00590025121346116
-9.11683368682861	-10.1794538497925	-11.64954662323	-0.0303895547986031	0.28087854385376	0.00589418224990368
-9.11401271820068	-10.1832103729248	-11.6504745483398	-0.030306801199913	0.280758947134018	0.00588969886302948
-9.11515331268311	-10.1816577911377	-11.6520805358887	-0.0304654072970152	0.280740052461624	0.00587758282199502
-9.11049652099609	-10.1800003051758	-11.6536731719971	-0.0304748881608248	0.280868202447891	0.00585045665502548
-9.11178493499756	-10.1839122772217	-11.6493482589722	-0.0304097160696983	0.280804187059402	0.00587343331426382
-9.1191349029541	-10.1830825805664	-11.650372505188	-0.0303163100033998	0.280820071697235	0.00590086774900556
-9.11522197723389	-10.1793918609619	-11.6515922546387	-0.0301762744784355	0.280775368213654	0.00580932712182403
-9.11766147613525	-10.1825199127197	-11.6497917175293	-0.0302437134087086	0.280694454908371	0.00577261066064239
-9.11365222930908	-10.183744430542	-11.6521892547607	-0.0302837807685137	0.280793517827988	0.00572353694587946
-9.11088466644287	-10.181923866272	-11.6502513885498	-0.0301869343966246	0.280786752700806	0.00568742118775845
-9.11387825012207	-10.1820840835571	-11.6442232131958	-0.0301095973700285	0.280741631984711	0.00574125349521637
-9.11386871337891	-10.180290222168	-11.6468782424927	-0.0300847478210926	0.28074586391449	0.00571233360096812
-9.1121187210083	-10.1823921203613	-11.6450386047363	-0.0300456024706364	0.280749350786209	0.00566002912819386
-9.11431694030762	-10.183123588562	-11.64439868927	-0.0300353523343802	0.280604898929596	0.00565305398777127
-9.10639190673828	-10.1814136505127	-11.651068687439	-0.0300095081329346	0.280698716640472	0.00556739559397101
-9.10986042022705	-10.1851987838745	-11.6427326202393	-0.0300435237586498	0.280686646699905	0.00561863137409091
-9.11301422119141	-10.1810779571533	-11.6429653167725	-0.0301021747291088	0.280693799257278	0.00558476988226175
-9.11265563964844	-10.1803064346313	-11.6440954208374	-0.0298661570996046	0.28063639998436	0.00555207673460245
-9.11167621612549	-10.1801347732544	-11.6395025253296	-0.0300334692001343	0.280618995428085	0.00553313316777349
-9.11059665679932	-10.1803197860718	-11.6445980072021	-0.030071783810854	0.280666351318359	0.00553921703249216
-9.10515594482422	-10.1834363937378	-11.6412343978882	-0.030049029737711	0.280693024396896	0.00551936123520136
-9.11391830444336	-10.1841087341309	-11.6365566253662	-0.0300515200942755	0.280696749687195	0.00556037854403257
-9.10920810699463	-10.180157661438	-11.6427659988403	-0.0299677215516567	0.280655831098557	0.00555518455803394
-9.11153888702393	-10.1828012466431	-11.6375331878662	-0.0300081428140402	0.280591517686844	0.00555245671421289
-9.1100378036499	-10.1854753494263	-11.6459703445435	-0.0301248393952847	0.280698865652084	0.00553273316472769
-9.10952186584473	-10.1876344680786	-11.6404094696045	-0.0300393383949995	0.280718117952347	0.00556169869378209
-9.11096572875977	-10.1850385665894	-11.6368923187256	-0.0301122665405273	0.280668377876282	0.00561492331326008
-9.11464500427246	-10.1842155456543	-11.6374931335449	-0.030081320554018	0.280647456645966	0.005642662756145
-9.11042976379395	-10.18505859375	-11.6403894424438	-0.030090281739831	0.280527085065842	0.00559676950797439
-9.10598373413086	-10.1834917068481	-11.6386165618896	-0.0301906280219555	0.280576378107071	0.00563960848376155
-9.10375499725342	-10.1881008148193	-11.6332979202271	-0.0301595889031887	0.280615359544754	0.00559267122298479
-9.10654830932617	-10.1850280761719	-11.6305856704712	-0.0302103962749243	0.280535459518433	0.00569745153188705
-9.10604095458984	-10.1805114746094	-11.6270742416382	-0.0301551576703787	0.280493259429932	0.00571041321381927
-9.10586261749268	-10.1848812103271	-11.6332550048828	-0.0301361568272114	0.280456453561783	0.00568817369639874
-9.10763740539551	-10.1819925308228	-11.6301765441895	-0.0302108097821474	0.280451893806458	0.00572494929656386
-9.10200595855713	-10.1820850372314	-11.6272039413452	-0.0302446521818638	0.280486762523651	0.00573943043127656
-9.10321712493896	-10.1818819046021	-11.6254234313965	-0.0301662553101778	0.280501931905746	0.0058353403583169
-9.10568046569824	-10.1772651672363	-11.618673324585	-0.0302122309803963	0.280463397502899	0.00594105618074536
-9.10538578033447	-10.1782331466675	-11.6209259033203	-0.0301811061799526	0.280411005020142	0.00586875155568123
-9.10810375213623	-10.1795177459717	-11.6238956451416	-0.0302115213125944	0.280412673950195	0.00582152139395475
-9.10171031951904	-10.1780595779419	-11.625693321228	-0.0302581209689379	0.280379086732864	0.00581601308658719
-9.10710525512695	-10.1783046722412	-11.6130924224854	-0.0302806161344051	0.28032448887825	0.00589947262778878
-9.10784435272217	-10.1779088973999	-11.6169309616089	-0.0302600879222155	0.280380725860596	0.00591034535318613
-9.10744857788086	-10.177640914917	-11.6195850372314	-0.0302044302225113	0.280428856611252	0.00588218262419105
-9.10937309265137	-10.1765508651733	-11.6205244064331	-0.0301569346338511	0.280280113220215	0.00586365768685937
-9.10291767120361	-10.175238609314	-11.6270790100098	-0.0303210355341434	0.280392646789551	0.0058874967508018
-9.10504817962646	-10.1813249588013	-11.6205101013184	-0.030273562297225	0.280361920595169	0.0059348470531404
-9.10809135437012	-10.1787910461426	-11.6146459579468	-0.0302858296781778	0.280406713485718	0.00599123816937208
-9.10623645782471	-10.1738090515137	-11.6179113388062	-0.0301802828907967	0.28037902712822	0.00594260729849339
-9.10680770874023	-10.1775159835815	-11.6174774169922	-0.0301849488168955	0.280327379703522	0.00589459715411067
-9.1041202545166	-10.1771850585938	-11.6230316162109	-0.030245577916503	0.28036242723465	0.00588755588978529
-9.10024738311768	-10.176926612854	-11.6183662414551	-0.0302734468132257	0.280352920293808	0.00588321033865213
-9.10747814178467	-10.1809797286987	-11.6150054931641	-0.0302159152925015	0.280356258153915	0.00590653298422694
-9.10278701782227	-10.1769685745239	-11.6152772903442	-0.0300928726792336	0.28037816286087	0.00587847642600536
-9.10454845428467	-10.1814260482788	-11.6212491989136	-0.0301798954606056	0.280230343341827	0.00577370449900627
-9.10734462738037	-10.1807165145874	-11.62486743927	-0.0301480516791344	0.280341416597366	0.00577411986887455
-9.10055255889893	-10.1800050735474	-11.6256685256958	-0.0301022175699472	0.280410647392273	0.0057531320489943
-9.10262203216553	-10.183741569519	-11.624436378479	-0.0300358887761831	0.28030464053154	0.00569663662463427
-9.10767364501953	-10.1813087463379	-11.6187162399292	-0.0299935359507799	0.280347347259521	0.00565370684489608
-9.10750961303711	-10.1858673095703	-11.6253499984741	-0.0299119148403406	0.280373603105545	0.005642622243613
-9.11015701293945	-10.1856994628906	-11.6282234191895	-0.0298612341284752	0.280358642339706	0.005579664837569
-9.106125831604	-10.1884126663208	-11.634672164917	-0.0298729203641415	0.280481308698654	0.0055344058200717
-9.10830402374268	-10.1891918182373	-11.6264629364014	-0.0298145543783903	0.280444383621216	0.00560897355899215
-9.10992622375488	-10.1867094039917	-11.6224012374878	-0.0298306923359632	0.280429869890213	0.00561443855985999
-9.11040687561035	-10.1855592727661	-11.6278162002563	-0.029744541272521	0.280413657426834	0.00563460076227784
-9.10922050476074	-10.1883573532104	-11.6246976852417	-0.0297360550612211	0.280342191457748	0.00555129628628492
-9.10764980316162	-10.1886043548584	-11.6329336166382	-0.0298230294138193	0.280336499214172	0.0055922637693584
-9.10596561431885	-10.1918382644653	-11.6307525634766	-0.02987908013165	0.280428141355515	0.00554780289530754
-9.10951614379883	-10.1907863616943	-11.6227149963379	-0.0298839993774891	0.280477255582809	0.00560899078845978
-9.10911273956299	-10.1862239837646	-11.6278829574585	-0.029755262658	0.280415922403336	0.0055783512070775
-9.10692310333252	-10.1900949478149	-11.6281623840332	-0.0296738874167204	0.280414432287216	0.00555152026936412
-9.11046504974365	-10.1913738250732	-11.6231079101563	-0.0297341011464596	0.280408293008804	0.00556054944172502
-9.10553359985352	-10.1888437271118	-11.628249168396	-0.0297230910509825	0.280417054891586	0.00548110855743289
-9.10466289520264	-10.1940975189209	-11.6230049133301	-0.0297555774450302	0.280448794364929	0.00547717791050673
-9.106614112854	-10.1943111419678	-11.6260042190552	-0.0296699833124876	0.280423641204834	0.00551194697618485
-9.10854911804199	-10.1923265457153	-11.6296806335449	-0.0296799354255199	0.280446887016296	0.00547646917402744
-9.10834980010986	-10.1919631958008	-11.624680519104	-0.0295715052634478	0.280437082052231	0.00545256026089191
-9.10791873931885	-10.1958475112915	-11.6352405548096	-0.0297120567411184	0.280460357666016	0.00541255855932832
-9.10446929931641	-10.1950817108154	-11.6347093582153	-0.0297318752855062	0.280539244413376	0.00534756667912006
-9.10631561279297	-10.1998262405396	-11.6329412460327	-0.0296838246285915	0.280541032552719	0.00533939898014069
-9.11279678344727	-10.1946287155151	-11.6323490142822	-0.0296980906277895	0.280489474534988	0.00529865454882383
-9.10905933380127	-10.1969871520996	-11.6327848434448	-0.0296948719769716	0.280547797679901	0.00529372412711382
-9.10786151885986	-10.1964120864868	-11.6423568725586	-0.029624855145812	0.280482977628708	0.00524500804021955
-9.11119556427002	-10.1953401565552	-11.6368780136108	-0.029758146032691	0.280512183904648	0.00523170921951532
-9.10794925689697	-10.2016744613647	-11.6400661468506	-0.0297650936990976	0.280648976564407	0.00517192576080561
-9.10922336578369	-10.2012453079224	-11.6341094970703	-0.0299020130187273	0.280618667602539	0.00521638570353389
-9.11410331726074	-10.1976127624512	-11.6331357955933	-0.0298375468701124	0.280627220869064	0.00518198823556304
-9.11280632019043	-10.1979913711548	-11.6411790847778	-0.0297580771148205	0.280636429786682	0.00514074089005589
-9.11385822296143	-10.1989097595215	-11.6373281478882	-0.0298113860189915	0.280580073595047	0.00508815376088023
-9.11256408691406	-10.2015781402588	-11.6387300491333	-0.0299001801759005	0.28063029050827	0.0050738574936986
-9.10385990142822	-10.1973466873169	-11.6406440734863	-0.0299294255673885	0.280556976795197	0.00505826203152537
-9.11210060119629	-10.2025346755981	-11.6294374465942	-0.0300005227327347	0.280652344226837	0.005067880731076
-9.11071681976318	-10.1984214782715	-11.6331548690796	-0.0299120936542749	0.280633896589279	0.00496791582554579
-9.11307144165039	-10.2012166976929	-11.6367683410645	-0.0298803690820932	0.280606150627136	0.00494901649653912
-9.11316871643066	-10.2010612487793	-11.6361722946167	-0.0299596451222897	0.280638486146927	0.00485422788187861
-9.11434268951416	-10.2018632888794	-11.6376934051514	-0.0299826767295599	0.280700296163559	0.00478549720719457
-9.11294746398926	-10.2087059020996	-11.6407556533813	-0.0300001613795757	0.280691653490067	0.00464130798354745
-9.11901378631592	-10.2117576599121	-11.6385936737061	-0.0298746656626463	0.280792057514191	0.00462122680619359
-9.12377834320068	-10.210973739624	-11.6448802947998	-0.0299811717122793	0.280817031860352	0.00460686767473817
-9.1227855682373	-10.2145853042603	-11.6495275497437	-0.0298370104283094	0.280816853046417	0.00454455381259322
-9.12447166442871	-10.2177906036377	-11.6520719528198	-0.029939915984869	0.280827105045319	0.00442656222730875
-9.12577247619629	-10.2174015045166	-11.655291557312	-0.0299472268670797	0.280923008918762	0.00439089862629771
-9.12207794189453	-10.2221813201904	-11.6512584686279	-0.0298926215618849	0.280890971422195	0.00437979307025671
-9.12591171264648	-10.2183694839478	-11.65394115448	-0.0298304595053196	0.280874609947205	0.00434494204819202
-9.12572956085205	-10.2200136184692	-11.656982421875	-0.0298185274004936	0.28088453412056	0.00429385807365179
-9.12706089019775	-10.21999168396	-11.654034614563	-0.029818108305335	0.280873775482178	0.00424269726499915
-9.13232135772705	-10.2182712554932	-11.6544876098633	-0.0298645980656147	0.280853450298309	0.00416081165894866
-9.12814807891846	-10.2202100753784	-11.6562356948853	-0.0298596508800983	0.280950784683228	0.00414128927513957
-9.12704372406006	-10.2221364974976	-11.6598625183105	-0.0298765804618597	0.280920267105103	0.00412616552785039
-9.12984275817871	-10.2242727279663	-11.6511974334717	-0.0299086794257164	0.28094881772995	0.00412330636754632
-9.13051605224609	-10.2208967208862	-11.6497745513916	-0.0298930443823338	0.280943602323532	0.00411524251103401
-9.12945747375488	-10.2201709747314	-11.6549043655396	-0.0298288743942976	0.280910104513168	0.00402021314948797
-9.12892723083496	-10.2224636077881	-11.6500148773193	-0.0297953262925148	0.280809909105301	0.00400590850040317
-9.13012790679932	-10.2239799499512	-11.651741027832	-0.0299166552722454	0.280940413475037	0.0040289512835443
-9.12202167510986	-10.2267713546753	-11.6576719284058	-0.0298811122775078	0.280954778194427	0.00397696532309055
-9.12956142425537	-10.2246370315552	-11.6518611907959	-0.0298268496990204	0.281012177467346	0.00398002937436104
-9.13209342956543	-10.2260522842407	-11.6513614654541	-0.0298210065811872	0.280998855829239	0.00399532774463296
-9.12623310089111	-10.2259130477905	-11.6543474197388	-0.0297561641782522	0.280997604131699	0.00394371431320906
-9.12763118743896	-10.2274913787842	-11.6602611541748	-0.0298123899847269	0.280937522649765	0.00393783720210195
-9.12403583526611	-10.2281980514526	-11.6617660522461	-0.0298522412776947	0.281030774116516	0.00392145616933703
-9.12277793884277	-10.2302732467651	-11.6586713790894	-0.0298882313072681	0.281018018722534	0.00396281154826283
-9.1267614364624	-10.2311868667603	-11.6533317565918	-0.0299186818301678	0.281058341264725	0.00404231483116746
-9.12686538696289	-10.2260675430298	-11.6617088317871	-0.0297750644385815	0.281083196401596	0.00401107966899872
-9.12603855133057	-10.2300443649292	-11.659294128418	-0.0298819858580828	0.28095817565918	0.00395809579640627
-9.12707042694092	-10.2310562133789	-11.6620922088623	-0.0300159007310867	0.281089752912521	0.00397862866520882
-9.12407684326172	-10.2320566177368	-11.6637868881226	-0.0300443843007088	0.281137853860855	0.00398434558883309
-9.12977027893066	-10.2322731018066	-11.6613750457764	-0.0300092957913876	0.281126022338867	0.00399084901437163
-9.13056755065918	-10.2334871292114	-11.6581707000732	-0.0301219578832388	0.28113266825676	0.00405344553291798
-9.13479137420654	-10.2325983047485	-11.6617479324341	-0.0301396511495113	0.281154006719589	0.00405129604041576
-9.13152599334717	-10.233006477356	-11.6687593460083	-0.0300182793289423	0.281144291162491	0.00403465377166867
-9.13500022888184	-10.2341976165771	-11.6693754196167	-0.0302185397595167	0.281172811985016	0.00403156597167253
-9.13026905059814	-10.2383670806885	-11.6774854660034	-0.0302221905440092	0.281199783086777	0.00403307285159826
-9.13777542114258	-10.2400751113892	-11.6748514175415	-0.0302014835178852	0.281267255544662	0.00398256070911884
-9.14237689971924	-10.2421131134033	-11.6704397201538	-0.0301675107330084	0.281265437602997	0.004033247474581
-9.14281940460205	-10.2434501647949	-11.6850786209106	-0.030116893351078	0.281278252601624	0.00397154409438372
-9.14435577392578	-10.2447032928467	-11.6797580718994	-0.0300837084650993	0.281276553869247	0.00393663672730327
-9.14823818206787	-10.2481575012207	-11.6840715408325	-0.030122447758913	0.281347006559372	0.00395205849781632
-9.14266586303711	-10.247181892395	-11.6948385238647	-0.0300769675523043	0.281405597925186	0.00399467628449202
-9.14931297302246	-10.252459526062	-11.6888751983643	-0.0300567056983709	0.281374961137772	0.00401311088353395
-9.15299987792969	-10.2483081817627	-11.6836671829224	-0.0299165863543749	0.281378626823425	0.00401454186066985
-9.15235996246338	-10.2477903366089	-11.6901264190674	-0.0299289301037788	0.28132826089859	0.00399477640166879
-9.15175724029541	-10.2518424987793	-11.6889905929565	-0.0298685841262341	0.281311452388763	0.00404088571667671
-9.15265560150146	-10.2525234222412	-11.6940622329712	-0.0299816634505987	0.28128769993782	0.00399884488433599
-9.15208053588867	-10.2500410079956	-11.6937627792358	-0.0298840254545212	0.281410545110703	0.00398538913577795
-9.15305137634277	-10.2534942626953	-11.6931409835815	-0.029755650088191	0.281371027231216	0.00400417484343052
-9.15975189208984	-10.2529525756836	-11.6863231658936	-0.0297852270305157	0.281292885541916	0.00407738285139203
-9.16038990020752	-10.252326965332	-11.6967277526855	-0.0296666696667671	0.281418442726135	0.00403511803597212
-9.15994548797607	-10.2534217834473	-11.6894292831421	-0.0296449400484562	0.281365036964417	0.00406654784455895
-9.16328620910645	-10.2542705535889	-11.691704750061	-0.0297396965324879	0.281351029872894	0.00401535164564848
-9.16326236724854	-10.2541542053223	-11.6884450912476	-0.0297795049846172	0.281451016664505	0.00401729391887784
-9.1600284576416	-10.2545680999756	-11.694128036499	-0.0296882372349501	0.281400769948959	0.00402107881382108
-9.16228485107422	-10.2557725906372	-11.6928825378418	-0.0295838341116905	0.281379550695419	0.00402319524437189
-9.16671943664551	-10.2531652450562	-11.6898994445801	-0.0296980775892735	0.281358808279037	0.00409616250544786
-9.1660795211792	-10.2539796829224	-11.6959104537964	-0.0295138396322727	0.281328558921814	0.00403425702825189
-9.16762161254883	-10.2539014816284	-11.6954116821289	-0.0296132322400808	0.281296133995056	0.0040125884115696
-9.16828536987305	-10.2543983459473	-11.700008392334	-0.0297016315162182	0.281389385461807	0.00401202216744423
-9.16537857055664	-10.2534627914429	-11.7008838653564	-0.0296426508575678	0.281407207250595	0.00407969672232866
-9.16890239715576	-10.2585163116455	-11.6982297897339	-0.0296413153409958	0.281389743089676	0.00404311018064618
-9.16873455047607	-10.2571201324463	-11.6926317214966	-0.029658230021596	0.281414031982422	0.00407729810103774
-9.16936683654785	-10.2539663314819	-11.6967363357544	-0.0296220295131207	0.281400263309479	0.00410936074331403
-9.17124271392822	-10.2569208145142	-11.6966991424561	-0.0296128913760185	0.28137880563736	0.00408516032621264
-9.16932201385498	-10.2568216323853	-11.7023277282715	-0.0297177322208881	0.28140726685524	0.00397988501936197
-9.16595458984375	-10.2568607330322	-11.701470375061	-0.0297506116330624	0.281489759683609	0.00398329179733992
-9.16740131378174	-10.2608184814453	-11.6977434158325	-0.0297468472272158	0.281448930501938	0.00399301713332534
-9.1685733795166	-10.2611808776855	-11.6954774856567	-0.0296842586249113	0.281409800052643	0.00395388156175613
-9.16711044311523	-10.2579126358032	-11.6992063522339	-0.0296978261321783	0.281429588794708	0.00392945529893041
-9.16731643676758	-10.2589530944824	-11.6975812911987	-0.0296309143304825	0.281473278999329	0.00388260278850794
-9.16926383972168	-10.2585935592651	-11.6968593597412	-0.0296129286289215	0.281400501728058	0.00378335989080369
-9.16500473022461	-10.2597818374634	-11.699010848999	-0.0296555422246456	0.281469106674194	0.00376324611715972
-9.16310214996338	-10.2633695602417	-11.6956739425659	-0.0297434329986572	0.281512379646301	0.00376976234838367
-9.16750431060791	-10.2626667022705	-11.6910104751587	-0.0297550279647112	0.281476765871048	0.00386572093702853
-9.16621112823486	-10.2592430114746	-11.6971797943115	-0.0296634491533041	0.281439423561096	0.00385315087623894
-9.1637077331543	-10.2587785720825	-11.6932153701782	-0.0296585634350777	0.281342536211014	0.00382435834035277
-9.16363906860352	-10.2599248886108	-11.6907949447632	-0.0297633521258831	0.281420528888702	0.00378009583801031
-9.16014862060547	-10.2587766647339	-11.6949253082275	-0.0297740008682013	0.281430542469025	0.00377339730039239
-9.16501712799072	-10.2635259628296	-11.6885757446289	-0.0298018269240856	0.28152921795845	0.00373421958647668
-9.1618824005127	-10.2572469711304	-11.6877031326294	-0.0297227129340172	0.281477063894272	0.00376239349134266
-9.16210842132568	-10.2594919204712	-11.6884098052979	-0.0296710152179003	0.281460344791412	0.00371447298675776
-9.16203308105469	-10.2602577209473	-11.6879501342773	-0.0296751726418734	0.281463652849197	0.00372747564688325
-9.16251182556152	-10.2568912506104	-11.691858291626	-0.0296905804425478	0.281513810157776	0.00370463542640209
-9.16133594512939	-10.2606239318848	-11.6931629180908	-0.0296509582549334	0.281547009944916	0.00367061304859817
-9.15946865081787	-10.2614431381226	-11.690598487854	-0.0296801216900349	0.281463831663132	0.00367032270878553
-9.1668176651001	-10.2630262374878	-11.6861696243286	-0.029646584764123	0.281586825847626	0.00369046558625996
-9.164794921875	-10.2579860687256	-11.6999950408936	-0.0294922403991222	0.281591713428497	0.00361352413892746
-9.16466999053955	-10.2621383666992	-11.6950731277466	-0.029518136754632	0.281536102294922	0.00354666658677161
-9.16482067108154	-10.2613172531128	-11.6944150924683	-0.0295723956078291	0.281626671552658	0.00351913156919181
-9.16065406799316	-10.2633390426636	-11.6984004974365	-0.0295007340610027	0.281694024801254	0.00347057543694973
-9.16613292694092	-10.2661619186401	-11.6954736709595	-0.0294795911759138	0.281653791666031	0.00350408372469246
-9.16645908355713	-10.2642450332642	-11.7010984420776	-0.0294205825775862	0.281724154949188	0.00350892287679017
-9.16767406463623	-10.2652273178101	-11.7049989700317	-0.0293736029416323	0.281713783740997	0.00347711867652833
-9.17017936706543	-10.2644920349121	-11.7046012878418	-0.0293531212955713	0.281683743000031	0.00345295667648315
-9.16610050201416	-10.2669343948364	-11.7075843811035	-0.0294335167855024	0.281799018383026	0.00340332370251417
-9.16634082794189	-10.2699365615845	-11.7103624343872	-0.0293767042458057	0.281812608242035	0.003396968357265
-9.17249298095703	-10.2703218460083	-11.7068662643433	-0.0293763913214207	0.281843811273575	0.00337723549455404
-9.17073440551758	-10.2664070129395	-11.708459854126	-0.0293437708169222	0.281878799200058	0.00339314923621714
-9.17316341400146	-10.2700433731079	-11.7136373519897	-0.0292130820453167	0.281873166561127	0.0033713998273015
-9.17270469665527	-10.2720422744751	-11.7180395126343	-0.0293342955410481	0.28189405798912	0.00333530106581748
-9.17423439025879	-10.2703466415405	-11.7200775146484	-0.0293796230107546	0.281991928815842	0.00337781058624387
-9.17646503448486	-10.2726078033447	-11.7235431671143	-0.0293055158108473	0.28196382522583	0.00334138586185873
-9.18196678161621	-10.2721071243286	-11.7208995819092	-0.0292884074151516	0.282015889883041	0.00335257244296372
-9.18446445465088	-10.2692050933838	-11.7215223312378	-0.0292747113853693	0.282077580690384	0.00338264973834157
-9.18234443664551	-10.2708940505981	-11.7215642929077	-0.0292145721614361	0.28205868601799	0.00339192920364439
-9.18798828125	-10.2729921340942	-11.7289886474609	-0.0292723029851913	0.282025247812271	0.00331546063534915
-9.18922805786133	-10.275899887085	-11.7271175384521	-0.0293644871562719	0.282105773687363	0.00331404572352767
-9.18601703643799	-10.274489402771	-11.7329082489014	-0.0293797198683023	0.282156407833099	0.00334017723798752
-9.18767070770264	-10.2761573791504	-11.7328996658325	-0.0293147079646587	0.282143384218216	0.00335078802891076
-9.19161510467529	-10.2718496322632	-11.7290420532227	-0.0293475221842527	0.282161742448807	0.0033486015163362
-9.19252014160156	-10.2730684280396	-11.7342414855957	-0.0292128697037697	0.282111674547195	0.00336979888379574
-9.19082736968994	-10.2727727890015	-11.7337369918823	-0.0293249320238829	0.282124191522598	0.00337553536519408
-9.19142246246338	-10.2711925506592	-11.7299757003784	-0.0294289477169514	0.282160490751266	0.00341255124658346
-9.19010925292969	-10.2719402313232	-11.7293281555176	-0.0293663218617439	0.282173007726669	0.00346334208734334
-9.19156265258789	-10.272647857666	-11.7238655090332	-0.0294513795524836	0.282112181186676	0.00347812613472342
-9.1949577331543	-10.2704172134399	-11.7282028198242	-0.0295071210712194	0.282108724117279	0.00355874863453209
-9.19397735595703	-10.2650537490845	-11.7354946136475	-0.0293472111225128	0.282136291265488	0.00356572843156755
-9.19437313079834	-10.2631645202637	-11.7179727554321	-0.0295285619795322	0.28210711479187	0.00362132792361081
-9.19196319580078	-10.2658271789551	-11.7299280166626	-0.0295754577964544	0.282205522060394	0.00358350155875087
-9.18951320648193	-10.2634258270264	-11.7262506484985	-0.029605433344841	0.282165825366974	0.00366118899546564
-9.1937370300293	-10.2616806030273	-11.7235813140869	-0.0296421516686678	0.282118648290634	0.00370339723303914
-9.19458484649658	-10.2592678070068	-11.7227382659912	-0.0296163819730282	0.282140851020813	0.00373257393948734
-9.19391918182373	-10.2611284255981	-11.7292528152466	-0.0296302009373903	0.28210973739624	0.00363174639642239
-9.19582366943359	-10.261664390564	-11.7262325286865	-0.0296632256358862	0.282134652137756	0.0035963705740869
-9.189284324646	-10.2583799362183	-11.731559753418	-0.0296606849879026	0.282138764858246	0.00356353400275111
-9.19353675842285	-10.2622699737549	-11.7333116531372	-0.0296586528420448	0.282179027795792	0.00359492585994303
-9.19844341278076	-10.2605028152466	-11.7306976318359	-0.029655696824193	0.282160341739655	0.00360797136090696
-9.19499683380127	-10.2593040466309	-11.7288932800293	-0.0296085178852081	0.282201766967773	0.00359251443296671
-9.19487190246582	-10.2600402832031	-11.7293787002563	-0.0295607037842274	0.282180309295654	0.00357409473508596
-9.19343376159668	-10.2626733779907	-11.7271976470947	-0.0296244323253632	0.28213819861412	0.00354787427932024
-9.1914587020874	-10.2606763839722	-11.7329769134521	-0.0297153890132904	0.282176315784454	0.0035274145193398
-9.18267250061035	-10.2579889297485	-11.7361421585083	-0.0297021958976984	0.282242476940155	0.00352648878470063
-9.18776893615723	-10.2586965560913	-11.7295169830322	-0.0296300165355206	0.282151013612747	0.00351682770997286
-9.18352127075195	-10.2581405639648	-11.7320804595947	-0.0296530034393072	0.282149016857147	0.00355885503813624
-9.18302059173584	-10.2568464279175	-11.7262029647827	-0.0296218488365412	0.282109707593918	0.00351946940645576
-9.1847505569458	-10.2582178115845	-11.7341346740723	-0.0296560321003199	0.282076060771942	0.00345068727619946
-9.18498706817627	-10.2582578659058	-11.7319555282593	-0.029730660840869	0.282210826873779	0.00340846297331154
-9.17964363098145	-10.2575311660767	-11.7378702163696	-0.0297205355018377	0.282257854938507	0.00336849060840905
-9.18274402618408	-10.2595672607422	-11.732949256897	-0.0296566225588322	0.282182961702347	0.00335953431203961
-9.18267059326172	-10.2563018798828	-11.7260427474976	-0.0296999085694551	0.282229870557785	0.00341852358542383
-9.17825698852539	-10.2591152191162	-11.7308530807495	-0.0295619573444128	0.282141208648682	0.00328177609480917
-9.17809200286865	-10.2556381225586	-11.7314405441284	-0.0296893008053303	0.282133519649506	0.00328863970935345
-9.17583560943604	-10.2573270797729	-11.7315034866333	-0.029740322381258	0.282198578119278	0.00319606298580766
-9.17075634002686	-10.2567987442017	-11.7293224334717	-0.0296548511832953	0.282232940196991	0.00317552336491644
-9.17240047454834	-10.2623805999756	-11.7240400314331	-0.0296227484941483	0.282158255577087	0.00322907650843263
-9.17189598083496	-10.2570791244507	-11.7222509384155	-0.0295817758888006	0.28214418888092	0.00323008140549064
-9.16734504699707	-10.2516212463379	-11.7276496887207	-0.0295079238712788	0.28207990527153	0.00320737552829087
-9.1693115234375	-10.2527637481689	-11.7241258621216	-0.0295645426958799	0.282010912895203	0.00322163617238402
-9.16203117370605	-10.2530345916748	-11.7259292602539	-0.0295942947268486	0.28206005692482	0.00319615984335542
-9.15971660614014	-10.2525663375854	-11.718147277832	-0.0295322965830565	0.282072156667709	0.00316275074146688
-9.15732383728027	-10.2540445327759	-11.7150468826294	-0.0295287277549505	0.282073587179184	0.00325425714254379
-9.15904521942139	-10.2508888244629	-11.7088432312012	-0.0295346770435572	0.282024890184402	0.00328102917410433
-9.15633869171143	-10.2494888305664	-11.7149600982666	-0.0294914301484823	0.281990945339203	0.00326611311174929
-9.15460681915283	-10.2486534118652	-11.7150726318359	-0.029377669095993	0.2819784283638	0.00328625086694956
-9.15667057037354	-10.2463979721069	-11.7074489593506	-0.02953159250319	0.281909257173538	0.00330772041343153
-9.14927101135254	-10.2513265609741	-11.7096223831177	-0.0295234266668558	0.282041639089584	0.00327879656106234
[truncated: 20,011 more rows]
