# Supplementary material for: Identification of Haptic Based Guiding Using Hard Reins
Source: PLoS One. 2015 Jul 22;10(7):e0132020. doi: 10.1371/journal.pone.0132020 (PMC4511788; doi:10.1371/journal.pone.0132020)
Supplement: S6 File — (ZIP) [file pone.0132020.s006.zip › Exp2_ForceData2/Subject8/path3/T10.csv]

Force X (N)	Force Y (N)	Force Z (N)	Torque X (N-m)	Torque Y (N-m)	Torque Z (N-m)	Frequency = 10000	Averaging Level = 16	F/T Serial Number = FT11772	Time Started = 18/02/2013 10:51:38
-5.15163993835449	-7.1412992477417	-8.42490673065186	-0.12721098959446	0.238299965858459	0.0161613319069147
-5.15019464492798	-7.14387512207031	-8.43844985961914	-0.127299875020981	0.238475531339645	0.0161738265305758
-5.16451120376587	-7.14812850952148	-8.43206787109375	-0.127072304487228	0.238230496644974	0.0159472096711397
-5.16214752197266	-7.14546394348145	-8.43903636932373	-0.127108618617058	0.238449409604073	0.0160270687192678
-5.1689338684082	-7.14567279815674	-8.43488216400146	-0.127102077007294	0.238129124045372	0.0159013047814369
-5.17683839797974	-7.15157747268677	-8.43901443481445	-0.12701578438282	0.238262146711349	0.0158879049122334
-5.17343950271606	-7.14397287368774	-8.44237613677979	-0.126893445849419	0.238209620118141	0.0158320739865303
-5.18014526367188	-7.15095520019531	-8.44066905975342	-0.126751735806465	0.238162502646446	0.0157604198902845
-5.18717908859253	-7.14864063262939	-8.44185638427734	-0.126812011003494	0.238147005438805	0.0157515145838261
-5.1912784576416	-7.15033340454102	-8.43792819976807	-0.126533716917038	0.238132461905479	0.015596229583025
-5.18755149841309	-7.14821004867554	-8.44190502166748	-0.126630380749702	0.238176047801971	0.0156656466424465
-5.20250844955444	-7.15040683746338	-8.43875408172607	-0.12641566991806	0.237935230135918	0.0154357701539993
-5.20031881332397	-7.14699697494507	-8.44672679901123	-0.126359328627586	0.238108605146408	0.0154749331995845
-5.20159816741943	-7.14795351028442	-8.43616008758545	-0.126377925276756	0.237820148468018	0.0153718190267682
-5.21182012557983	-7.15148019790649	-8.4352855682373	-0.126171052455902	0.237957820296288	0.0153465420007706
-5.20695686340332	-7.14193677902222	-8.43523406982422	-0.12614780664444	0.237780958414078	0.0152760623022914
-5.21378564834595	-7.14763879776001	-8.42411708831787	-0.126021191477776	0.237805843353271	0.015197123400867
-5.21521520614624	-7.14446544647217	-8.43411159515381	-0.125907465815544	0.237674340605736	0.0152024729177356
-5.22510719299316	-7.14425563812256	-8.42395114898682	-0.125810950994492	0.237632036209106	0.0150797432288527
-5.22231578826904	-7.14678764343262	-8.43188858032227	-0.125768378376961	0.237686395645142	0.0150798661634326
-5.23495674133301	-7.14582204818726	-8.42725944519043	-0.125601336359978	0.237435877323151	0.014872008934617
-5.23576259613037	-7.1465482711792	-8.43766784667969	-0.125571697950363	0.237543478608131	0.0149170299991965
-5.23577070236206	-7.14630699157715	-8.41587924957275	-0.125549122691154	0.237363740801811	0.014763536863029
-5.24993324279785	-7.15135812759399	-8.42145824432373	-0.125390380620956	0.237425416707993	0.0147936781868339
-5.24178075790405	-7.14049005508423	-8.42375659942627	-0.125298023223877	0.237277403473854	0.0146535597741604
-5.25899887084961	-7.14755773544312	-8.42570686340332	-0.125255733728409	0.237230077385902	0.0145523110404611
-5.25457668304443	-7.14679670333862	-8.41862678527832	-0.125054866075516	0.237180903553963	0.0145995989441872
-5.25756883621216	-7.14124155044556	-8.41390705108643	-0.125127658247948	0.237138330936432	0.0144404331222177
-5.26635694503784	-7.15174198150635	-8.42285442352295	-0.12497403472662	0.237130224704742	0.0143337715417147
-5.2733039855957	-7.14512968063354	-8.41362571716309	-0.124981060624123	0.237072467803955	0.0142066832631826
-5.27738809585571	-7.14718151092529	-8.42234325408936	-0.124739415943623	0.236957192420959	0.0141884824261069
-5.27664089202881	-7.14546537399292	-8.40533542633057	-0.124843902885914	0.236899137496948	0.0140704149380326
-5.28570222854614	-7.14019298553467	-8.41686725616455	-0.124715812504292	0.236781984567642	0.0139944599941373
-5.2811484336853	-7.14134693145752	-8.40707683563232	-0.124671339988708	0.236880287528038	0.0138346096500754
-5.29475593566895	-7.1399884223938	-8.41357040405273	-0.12470218539238	0.236727714538574	0.0138159627094865
-5.29524612426758	-7.14312314987183	-8.41263103485107	-0.124406434595585	0.236798539757729	0.0136843770742416
-5.29181575775146	-7.14112567901611	-8.41151905059814	-0.124567613005638	0.236755281686783	0.0136795211583376
-5.30859279632568	-7.14353370666504	-8.41433620452881	-0.12437804043293	0.236560091376305	0.0134193832054734
-5.30538940429688	-7.14029836654663	-8.41560077667236	-0.124269656836987	0.236832529306412	0.0133785251528025
-5.31161546707153	-7.14181709289551	-8.41181945800781	-0.124236889183521	0.236542090773582	0.0132982218638062
-5.32297992706299	-7.14369297027588	-8.41133213043213	-0.124154880642891	0.236675098538399	0.0132315577939153
-5.31436061859131	-7.13481140136719	-8.41869831085205	-0.124097853899002	0.23652546107769	0.0130961472168565
-5.32514429092407	-7.14475250244141	-8.4133825302124	-0.123988687992096	0.236499279737473	0.0130605883896351
-5.32904529571533	-7.13778734207153	-8.41860961914063	-0.12399123609066	0.236459568142891	0.0130467982962728
-5.3319296836853	-7.1431360244751	-8.41438579559326	-0.123821936547756	0.236410319805145	0.0128488214686513
-5.32889366149902	-7.13702392578125	-8.41707897186279	-0.123814195394516	0.236414551734924	0.0128722917288542
-5.3417592048645	-7.14256525039673	-8.41514778137207	-0.123628385365009	0.236240565776825	0.0126384254544973
-5.34051370620728	-7.13764333724976	-8.41672801971436	-0.1235725954175	0.236403420567513	0.0126696126535535
-5.34546756744385	-7.13614130020142	-8.41222763061523	-0.123551301658154	0.236054852604866	0.0125371869653463
-5.35063171386719	-7.1364049911499	-8.41460037231445	-0.123463645577431	0.236250206828117	0.012491961941123
-5.34530735015869	-7.12579822540283	-8.41367053985596	-0.123356468975544	0.236122846603394	0.0123391365632415
-5.35523796081543	-7.13380336761475	-8.40051460266113	-0.123239815235138	0.236019983887672	0.012296493165195
-5.35709190368652	-7.1262412071228	-8.41385650634766	-0.123161390423775	0.236010700464249	0.012204815633595
-5.36229705810547	-7.13110685348511	-8.40747356414795	-0.122983075678349	0.236054286360741	0.0119963493198156
-5.35921812057495	-7.1253809928894	-8.40386295318604	-0.123099595308304	0.23605415225029	0.0120105091482401
-5.37187480926514	-7.13307046890259	-8.4145679473877	-0.122870206832886	0.235843315720558	0.0117725366726518
-5.37019538879395	-7.12556457519531	-8.4114236831665	-0.122847206890583	0.236000493168831	0.0116682602092624
-5.37849712371826	-7.13029670715332	-8.41693115234375	-0.122617691755295	0.235741138458252	0.0115780383348465
-5.38010311126709	-7.1279501914978	-8.40642070770264	-0.122643388807774	0.235907822847366	0.0114020742475986
-5.3848729133606	-7.12458324432373	-8.4175500869751	-0.122526921331882	0.235696762800217	0.0113336406648159
-5.38248538970947	-7.12536954879761	-8.41131973266602	-0.122360900044441	0.235812321305275	0.011125709861517
-5.39522314071655	-7.12495994567871	-8.41644668579102	-0.122312530875206	0.235679402947426	0.0110484082251787
-5.3933687210083	-7.12997770309448	-8.41152954101563	-0.122131571173668	0.235729470849037	0.010941875167191
-5.39881992340088	-7.12364196777344	-8.40743923187256	-0.122165352106094	0.23569518327713	0.0108031025156379
-5.40299844741821	-7.13260746002197	-8.42201137542725	-0.121990211308002	0.235725313425064	0.010726073756814
-5.41132307052612	-7.1298975944519	-8.40968132019043	-0.121923930943012	0.235645294189453	0.0104971686378121
-5.41371870040894	-7.12866306304932	-8.42393493652344	-0.121815778315067	0.235682159662247	0.0104505699127913
-5.41453170776367	-7.13005304336548	-8.40317916870117	-0.121835619211197	0.235519662499428	0.0102627389132977
-5.42907476425171	-7.13570690155029	-8.41711139678955	-0.121729455888271	0.235636308789253	0.0102297337725759
-5.42033338546753	-7.12458753585815	-8.41686630249023	-0.121661402285099	0.235578745603561	0.0100501831620932
-5.4347038269043	-7.13494873046875	-8.41396522521973	-0.121547557413578	0.235578402876854	0.0099188257008791
-5.43454027175903	-7.13057136535645	-8.42123126983643	-0.121524229645729	0.235586479306221	0.00983428582549095
-5.44486904144287	-7.13509893417358	-8.41779232025146	-0.121375046670437	0.235588535666466	0.00959911197423935
-5.44172286987305	-7.13653469085693	-8.42333221435547	-0.121443383395672	0.2357197701931	0.00956631638109684
-5.45406723022461	-7.13679504394531	-8.42354679107666	-0.12121094763279	0.235530540347099	0.00927070342004299
-5.45511150360107	-7.13603353500366	-8.43668460845947	-0.12114005535841	0.235642537474632	0.00923433061689138
-5.45657444000244	-7.13855218887329	-8.42279529571533	-0.121107921004295	0.235505074262619	0.00904005486518145
-5.47101259231567	-7.14457845687866	-8.43534755706787	-0.120937794446945	0.235698267817497	0.00894094537943602
-5.46735620498657	-7.13740158081055	-8.43901443481445	-0.120891243219376	0.235564261674881	0.0087689645588398
-5.47261571884155	-7.14566898345947	-8.43358993530273	-0.120715893805027	0.235599979758263	0.00859863962978125
-5.47623682022095	-7.14234256744385	-8.44589710235596	-0.120674252510071	0.235530897974968	0.00855498667806387
-5.48435640335083	-7.14846229553223	-8.44076347351074	-0.120297610759735	0.235586673021317	0.00828701164573431
-5.48176193237305	-7.1435227394104	-8.43783378601074	-0.120400592684746	0.235640347003937	0.00825555063784122
-5.49327230453491	-7.1544075012207	-8.44624423980713	-0.120039992034435	0.235459297895432	0.00802473910152912
-5.49250030517578	-7.14830541610718	-8.44425868988037	-0.120157934725285	0.235541507601738	0.00790270604193211
-5.502854347229	-7.15606594085693	-8.45456504821777	-0.119904756546021	0.235379084944725	0.00784799363464117
-5.49652814865112	-7.15406703948975	-8.43527984619141	-0.119917638599873	0.235456794500351	0.00760852824896574
-5.51405715942383	-7.15837669372559	-8.4529914855957	-0.119667381048203	0.235416382551193	0.00756796961650252
-5.50422668457031	-7.15087795257568	-8.44629096984863	-0.119640856981277	0.235305637121201	0.00735817849636078
-5.519118309021	-7.16158580780029	-8.4544095993042	-0.119559206068516	0.235376417636871	0.00726933497935534
-5.51704883575439	-7.15773582458496	-8.45178508758545	-0.11933196336031	0.235340386629105	0.00721184303984046
-5.52836942672729	-7.16148328781128	-8.44505977630615	-0.119244247674942	0.235245898365974	0.00701155327260494
-5.52307987213135	-7.15976142883301	-8.45343208312988	-0.119274571537971	0.235373765230179	0.00703131593763828
-5.5381555557251	-7.16980838775635	-8.4563512802124	-0.119103468954563	0.235213696956635	0.00675430567935109
-5.53603839874268	-7.16423940658569	-8.45728588104248	-0.119050301611423	0.235351204872131	0.00681022740900517
-5.54666566848755	-7.16796970367432	-8.45517730712891	-0.11896051466465	0.235059842467308	0.00671984115615487
-5.54179906845093	-7.16672086715698	-8.45017623901367	-0.119064979255199	0.235235914587975	0.00658734748139977
-5.55565929412842	-7.17237901687622	-8.45924472808838	-0.118896536529064	0.235152512788773	0.0065863411873579
-5.54669046401978	-7.16526412963867	-8.45208549499512	-0.118819706141949	0.23505474627018	0.00641937088221312
-5.56337785720825	-7.17197275161743	-8.46424579620361	-0.118885554373264	0.235028207302094	0.0062971469014883
-5.55548858642578	-7.16921186447144	-8.45589351654053	-0.118761844933033	0.235107243061066	0.00633271364495158
-5.56417274475098	-7.1717677116394	-8.44885158538818	-0.118653744459152	0.235005378723145	0.00610342249274254
-5.56071043014526	-7.16685104370117	-8.45509243011475	-0.118695579469204	0.235057607293129	0.00614781631156802
-5.5736837387085	-7.17517900466919	-8.45546722412109	-0.118620045483112	0.23489785194397	0.00583393918350339
-5.57135200500488	-7.17403936386108	-8.45693016052246	-0.1184421479702	0.235041752457619	0.00583376549184322
-5.57662057876587	-7.17241621017456	-8.4489049911499	-0.118505366146564	0.234693929553032	0.00572181353345513
-5.57495641708374	-7.17048978805542	-8.44469356536865	-0.118455648422241	0.234888911247253	0.00554805900901556
-5.58739566802979	-7.17484664916992	-8.45654010772705	-0.118353925645351	0.234802663326263	0.00553895672783256
-5.57779169082642	-7.17301321029663	-8.45475006103516	-0.118190452456474	0.234712317585945	0.00534788845106959
-5.59059429168701	-7.17496633529663	-8.46231079101563	-0.118250213563442	0.234671011567116	0.00525606563314795
-5.58876037597656	-7.17833995819092	-8.45113563537598	-0.117954112589359	0.234754100441933	0.00511990301311016
-5.59410810470581	-7.17557907104492	-8.45411682128906	-0.118097893893719	0.234642878174782	0.00502745900303125
-5.59841632843018	-7.18174600601196	-8.46601390838623	-0.117895431816578	0.234669178724289	0.00492426753044128
-5.60143232345581	-7.17894172668457	-8.45996856689453	-0.117819465696812	0.234669893980026	0.00468404963612556
-5.60795402526855	-7.18767786026001	-8.46559047698975	-0.117662362754345	0.234651207923889	0.00472318753600121
-5.60881567001343	-7.18204307556152	-8.45983695983887	-0.117628552019596	0.234472155570984	0.00448177987709641
-5.61146306991577	-7.18588256835938	-8.46545696258545	-0.11747869849205	0.234604358673096	0.0044374312274158
-5.6183295249939	-7.1862325668335	-8.47382926940918	-0.11746770888567	0.23448058962822	0.0043601281940937
-5.61444187164307	-7.1864218711853	-8.46641063690186	-0.117243014276028	0.234440073370934	0.00416262028738856
-5.62585783004761	-7.19131374359131	-8.47294807434082	-0.117249689996243	0.234418258070946	0.00404264684766531
-5.62259578704834	-7.18873071670532	-8.4674711227417	-0.11706156283617	0.234529376029968	0.003988326061517
-5.62857532501221	-7.19167232513428	-8.46315383911133	-0.117029026150703	0.234334617853165	0.00379264168441296
-5.62842035293579	-7.19285440444946	-8.48056125640869	-0.116914108395576	0.234435483813286	0.00377883273176849
-5.6408805847168	-7.1926736831665	-8.47254180908203	-0.116767324507236	0.234216451644897	0.00351853435859084
-5.63399744033813	-7.19176483154297	-8.47411251068115	-0.116760842502117	0.234410226345062	0.00352508062496781
-5.64364814758301	-7.19690465927124	-8.46821308135986	-0.116648815572262	0.234090894460678	0.00339733669534326
-5.63985776901245	-7.19377851486206	-8.46439838409424	-0.116663821041584	0.234319254755974	0.00323847238905728
-5.65225744247437	-7.19749879837036	-8.47715187072754	-0.116604208946228	0.234168767929077	0.00317939673550427
-5.64083671569824	-7.19274520874023	-8.46908569335938	-0.116563826799393	0.23420538008213	0.00300246826373041
-5.65626430511475	-7.1992130279541	-8.47496318817139	-0.116464242339134	0.234177902340889	0.00290384003892541
-5.649582862854	-7.19606971740723	-8.47941780090332	-0.116499125957489	0.234168022871017	0.00285905157215893
-5.6579442024231	-7.20218181610107	-8.47127914428711	-0.1163409948349	0.234134033322334	0.00262963585555553
-5.65387439727783	-7.19454574584961	-8.47164154052734	-0.116454504430294	0.234200403094292	0.00257761520333588
-5.66150331497192	-7.20937395095825	-8.48342037200928	-0.11630966514349	0.234109431505203	0.0023874556645751
-5.66322135925293	-7.20256567001343	-8.46947765350342	-0.11637320369482	0.234092950820923	0.00227955728769302
-5.6690788269043	-7.2069993019104	-8.49077892303467	-0.116260319948196	0.234138324856758	0.0022996342740953
-5.66423606872559	-7.20284938812256	-8.46735000610352	-0.116411812603474	0.234026491641998	0.00206910423003137
-5.67223787307739	-7.21042680740356	-8.47351360321045	-0.116286844015121	0.234220072627068	0.00196441635489464
-5.67389392852783	-7.2072114944458	-8.48608303070068	-0.116285495460033	0.234013333916664	0.00189427204895765
-5.67126989364624	-7.21055555343628	-8.47905826568604	-0.116240218281746	0.234125360846519	0.00169195933267474
-5.68434381484985	-7.21338272094727	-8.48590660095215	-0.116350583732128	0.234112992882729	0.00160227133892477
-5.67888116836548	-7.21370840072632	-8.48960781097412	-0.116216368973255	0.234268024563789	0.00150632904842496
-5.68769550323486	-7.2222204208374	-8.48817539215088	-0.116155631840229	0.234152600169182	0.00129612488672137
-5.68857765197754	-7.21465873718262	-8.49537467956543	-0.116175837814808	0.234252274036407	0.00125300663057715
-5.69538450241089	-7.22701072692871	-8.5065746307373	-0.115972079336643	0.234181895852089	0.0010955425677821
-5.69386959075928	-7.22304153442383	-8.49679279327393	-0.116044476628304	0.234227210283279	0.000892529322300106
-5.7054967880249	-7.23131227493286	-8.50985336303711	-0.115897960960865	0.234239712357521	0.000909045804291964
-5.70310497283936	-7.22636365890503	-8.50677394866943	-0.115994423627853	0.234085842967033	0.000686680141370744
-5.70869588851929	-7.2311544418335	-8.5105562210083	-0.115925617516041	0.234328806400299	0.000625188928097487
-5.70870780944824	-7.22900056838989	-8.52421283721924	-0.115940652787685	0.234187349677086	0.000524010509252548
-5.71081686019897	-7.23942375183105	-8.51815891265869	-0.11577245593071	0.234215274453163	0.000344773987308145
-5.72135400772095	-7.23849534988403	-8.5269832611084	-0.115893870592117	0.234220862388611	0.000285586807876825
-5.71669769287109	-7.2408595085144	-8.52723789215088	-0.115739665925503	0.234334513545036	0.000191147570149042
-5.72140026092529	-7.23972272872925	-8.52316474914551	-0.115759447216988	0.234241902828217	-9.14653628569795E-06
-5.72345447540283	-7.24532413482666	-8.5423583984375	-0.115679703652859	0.234335273504257	-2.05383439606521E-05
-5.73385763168335	-7.24785041809082	-8.53221988677979	-0.11562218517065	0.234211951494217	-0.000218844157643616
-5.72747802734375	-7.24310779571533	-8.53687477111816	-0.115628264844418	0.234410598874092	-0.00024200881307479
-5.73714828491211	-7.24858522415161	-8.54519939422607	-0.115487471222878	0.234190076589584	-0.000282272114418447
-5.72935914993286	-7.2418794631958	-8.52775096893311	-0.115608908236027	0.234264045953751	-0.000442350574303418
-5.74451017379761	-7.25046634674072	-8.54752540588379	-0.115480452775955	0.234294757246971	-0.000379791978048161
-5.73283720016479	-7.24248218536377	-8.54694366455078	-0.115522317588329	0.234240651130676	-0.000547504925634712
-5.74187135696411	-7.25083494186401	-8.54748630523682	-0.115412145853043	0.234298139810562	-0.000617560523096472
-5.74221181869507	-7.24512767791748	-8.55220031738281	-0.115496702492237	0.234317004680634	-0.000608794507570565
-5.74730920791626	-7.25099563598633	-8.54990005493164	-0.115167677402496	0.234345287084579	-0.000737805210519582
-5.74531650543213	-7.24191522598267	-8.5498046875	-0.115329422056675	0.234297946095467	-0.000787433178629726
-5.74956130981445	-7.2517991065979	-8.56117343902588	-0.115128554403782	0.23429636657238	-0.000858490297105163
-5.75240850448608	-7.2468409538269	-8.55217266082764	-0.115039959549904	0.234184920787811	-0.00107335834763944
-5.75190925598145	-7.24881029129028	-8.56624317169189	-0.114916488528252	0.234264299273491	-0.000981677090749145
-5.74545955657959	-7.23965978622437	-8.54078578948975	-0.1149522960186	0.234122738242149	-0.00113061768934131
-5.75483894348145	-7.24665069580078	-8.55471038818359	-0.114782407879829	0.234282523393631	-0.00108189857564867
-5.74826860427856	-7.23486661911011	-8.54780578613281	-0.114662624895573	0.234082013368607	-0.0011980909621343
-5.7491660118103	-7.2381386756897	-8.54717063903809	-0.114424511790276	0.234096854925156	-0.00126821489538997
-5.74455118179321	-7.23041200637817	-8.5462007522583	-0.114438481628895	0.234044805169106	-0.00118985283188522
-5.74805164337158	-7.23552656173706	-8.54146003723145	-0.114044651389122	0.233988776803017	-0.00133886700496078
-5.74836730957031	-7.22578191757202	-8.53594207763672	-0.114052221179008	0.233906656503677	-0.00140409637242556
-5.74108076095581	-7.22810506820679	-8.5477237701416	-0.113811850547791	0.233922049403191	-0.00137509603518993
-5.74833869934082	-7.22295618057251	-8.53325176239014	-0.113588884472847	0.233757004141808	-0.00160817243158817
-5.74422454833984	-7.2219033241272	-8.54415416717529	-0.11331956833601	0.233823820948601	-0.00153596524614841
-5.74207592010498	-7.21441888809204	-8.52935600280762	-0.113226607441902	0.233544945716858	-0.00161565106827766
-5.74233722686768	-7.21602249145508	-8.52288818359375	-0.112928107380867	0.233665719628334	-0.00158683769404888
-5.74324178695679	-7.21137571334839	-8.5300874710083	-0.112879745662212	0.233518898487091	-0.00158762175124139
-5.73436069488525	-7.20596790313721	-8.5233268737793	-0.112488456070423	0.23339669406414	-0.00170598272234201
-5.74807357788086	-7.20810651779175	-8.51750373840332	-0.112420491874218	0.233294174075127	-0.00179098069202155
-5.73906135559082	-7.20345401763916	-8.51463508605957	-0.11214579641819	0.233304753899574	-0.00171036645770073
-5.74385023117065	-7.20633792877197	-8.50797462463379	-0.111833438277245	0.23317950963974	-0.00189034349750727
-5.73895359039307	-7.197425365448	-8.50301933288574	-0.111813820898533	0.233126357197762	-0.00183133454993367
-5.74680376052856	-7.20367002487183	-8.51634120941162	-0.11141049861908	0.232974782586098	-0.00192467868328094
-5.74185609817505	-7.19324016571045	-8.49843978881836	-0.111342214047909	0.233003005385399	-0.00207792548462749
-5.74324321746826	-7.19635629653931	-8.50825786590576	-0.11114676296711	0.232932910323143	-0.00197345553897321
-5.74358415603638	-7.19300127029419	-8.48743629455566	-0.111042223870754	0.232668295502663	-0.00210676318965852
-5.74259853363037	-7.19421577453613	-8.48956966400146	-0.110877215862274	0.232829183340073	-0.00218830956146121
-5.74639797210693	-7.18799686431885	-8.49708938598633	-0.110681690275669	0.232683092355728	-0.00218474003486335
-5.73527336120605	-7.18318748474121	-8.48801708221436	-0.110530905425549	0.232711970806122	-0.00233747344464064
-5.74719142913818	-7.18926382064819	-8.48972988128662	-0.110344298183918	0.232551127672195	-0.00240439060144126
-5.74037027359009	-7.18335151672363	-8.48663520812988	-0.11019653826952	0.232572734355927	-0.00241064233705401
-5.74775075912476	-7.18735885620117	-8.4757719039917	-0.109956458210945	0.232481569051743	-0.00257908971980214
-5.73975086212158	-7.17868757247925	-8.47688770294189	-0.109968103468418	0.232523575425148	-0.00258942344225943
-5.74725961685181	-7.18935394287109	-8.48584842681885	-0.109672077000141	0.232390344142914	-0.00275123561732471
-5.75032520294189	-7.18137168884277	-8.46795749664307	-0.109645694494247	0.232276245951653	-0.00287390896119177
-5.7499532699585	-7.18196153640747	-8.48142051696777	-0.109375476837158	0.232420653104782	-0.00287227192893624
-5.74743366241455	-7.18231964111328	-8.46646499633789	-0.109318688511848	0.232056677341461	-0.00294258608482778
-5.74761247634888	-7.18119859695435	-8.46328735351563	-0.109214685857296	0.232294291257858	-0.00308825285173953
-5.7579288482666	-7.18306827545166	-8.47351551055908	-0.109005369246006	0.232192426919937	-0.00303914747200906
-5.74312114715576	-7.1741099357605	-8.46718978881836	-0.108905710279942	0.232034057378769	-0.00324377417564392
-5.75609874725342	-7.17968940734863	-8.4664363861084	-0.108745209872723	0.232139647006989	-0.00328194140456617
-5.75490188598633	-7.17571496963501	-8.46708202362061	-0.10872358083725	0.232013031840324	-0.00335195357911289
-5.75230979919434	-7.18094491958618	-8.46191787719727	-0.108385637402534	0.23204730451107	-0.00348771852441132
-5.75845336914063	-7.17922401428223	-8.45944595336914	-0.108366571366787	0.231871828436852	-0.00356936338357627
-5.75512790679932	-7.17850255966187	-8.46578788757324	-0.108202822506428	0.231955572962761	-0.00353200593963265
-5.76579618453979	-7.18141269683838	-8.46059226989746	-0.108013197779655	0.231769636273384	-0.00382687873207033
-5.75883960723877	-7.17580318450928	-8.46100616455078	-0.107959896326065	0.231977686285973	-0.00382374366745353
-5.76930856704712	-7.18362283706665	-8.46562480926514	-0.10768761485815	0.231626734137535	-0.00391138810664415
-5.76236963272095	-7.17658948898315	-8.45022201538086	-0.107684530317783	0.231650039553642	-0.00407967111095786
-5.77922964096069	-7.18480348587036	-8.46067714691162	-0.107475005090237	0.23175348341465	-0.0040602283552289
-5.76498556137085	-7.17535400390625	-8.46078681945801	-0.107310764491558	0.231555789709091	-0.0042280675843358
-5.77373743057251	-7.18270349502563	-8.45765781402588	-0.10710384696722	0.2315663844347	-0.0043521854095161
-5.78438520431519	-7.18348598480225	-8.46032428741455	-0.107105761766434	0.231489613652229	-0.00437801191583276
-5.77788829803467	-7.18355321884155	-8.46174430847168	-0.106868632137775	0.231499314308167	-0.00442693941295147
-5.78662300109863	-7.18447542190552	-8.44979190826416	-0.106760278344154	0.231344118714333	-0.00463254563510418
-5.78174448013306	-7.18200159072876	-8.46132469177246	-0.106783010065556	0.231490850448608	-0.00456354534253478
-5.79176044464111	-7.19403123855591	-8.46579551696777	-0.106544986367226	0.231262311339378	-0.00480103958398104
-5.79696750640869	-7.18702697753906	-8.45996189117432	-0.106477804481983	0.231191635131836	-0.00499911839142442
-5.80140447616577	-7.1883659362793	-8.47306728363037	-0.106298223137856	0.231367364525795	-0.00501338252797723
-5.8125524520874	-7.19167757034302	-8.46561813354492	-0.10620640963316	0.230985552072525	-0.00526593858376145
-5.80784177780151	-7.18941164016724	-8.45833110809326	-0.10622400790453	0.231162816286087	-0.00555083341896534
-5.82189464569092	-7.19488382339478	-8.46163368225098	-0.106024965643883	0.231194257736206	-0.00555478176102042
-5.82248449325562	-7.19295978546143	-8.46953296661377	-0.105937212705612	0.231064394116402	-0.00561162084341049
-5.81631422042847	-7.18813037872314	-8.46701717376709	-0.105759166181087	0.231072917580605	-0.0057379468344152
-5.8274621963501	-7.19099235534668	-8.47597026824951	-0.105771794915199	0.231010869145393	-0.00570345483720303
-5.8179817199707	-7.18820476531982	-8.4784688949585	-0.10557322204113	0.231163397431374	-0.00573216052725911
-5.82427930831909	-7.19340658187866	-8.46919918060303	-0.105428121984005	0.231039419770241	-0.0058727920986712
-5.82247114181519	-7.18528985977173	-8.46993255615234	-0.105537764728069	0.231105223298073	-0.00589702650904655
-5.83545255661011	-7.19713640213013	-8.48930644989014	-0.105240486562252	0.231090068817139	-0.00609457027167082
-5.83994913101196	-7.19153356552124	-8.47171497344971	-0.105269938707352	0.231086358428001	-0.00621849810704589
-5.84288835525513	-7.19532155990601	-8.48268508911133	-0.105172984302044	0.231147691607475	-0.00612124195322394
-5.85045623779297	-7.2003231048584	-8.48273086547852	-0.105084925889969	0.230800732970238	-0.00620182976126671
-5.84586048126221	-7.19776105880737	-8.4666690826416	-0.105091035366058	0.231024578213692	-0.00630965316668153
-5.85918712615967	-7.19960498809814	-8.48988246917725	-0.104978270828724	0.230976894497871	-0.00631453143432736
-5.84962940216064	-7.19317865371704	-8.4867467880249	-0.104893133044243	0.230900585651398	-0.00644824095070362
-5.86066579818726	-7.20269250869751	-8.48758697509766	-0.104845479130745	0.230879500508308	-0.00648414669558406
-5.86628770828247	-7.19822931289673	-8.49923324584961	-0.104760773479939	0.230915144085884	-0.00650656223297119
-5.87186145782471	-7.20545530319214	-8.49881267547607	-0.104530051350594	0.230995774269104	-0.00652802549302578
-5.87764167785645	-7.2004132270813	-8.49617385864258	-0.10452388972044	0.230867505073547	-0.0066118617542088
-5.87473917007446	-7.20109415054321	-8.50758934020996	-0.104513548314571	0.230983570218086	-0.00648984033614397
-5.88977098464966	-7.20844221115112	-8.50971221923828	-0.104259856045246	0.230766549706459	-0.00671033281832933
-5.88390398025513	-7.19964504241943	-8.50404357910156	-0.104349546134472	0.230882257223129	-0.00668605929240584
-5.8948187828064	-7.20649528503418	-8.52081203460693	-0.104089677333832	0.230677083134651	-0.00658908486366272
-5.89056968688965	-7.19960975646973	-8.50247669219971	-0.104122132062912	0.230672538280487	-0.00668808398768306
-5.89910697937012	-7.20315837860107	-8.51512050628662	-0.104015618562698	0.230772271752357	-0.0066196690313518
-5.90271615982056	-7.20125818252563	-8.5211820602417	-0.103959411382675	0.23058645427227	-0.00662498315796256
-5.89346075057983	-7.19633674621582	-8.5130729675293	-0.103808701038361	0.23049359023571	-0.00669372035190463
-5.90840673446655	-7.20023155212402	-8.5186939239502	-0.103859037160873	0.23046986758709	-0.00664964085444808
-5.90409421920776	-7.19239330291748	-8.5208101272583	-0.103756591677666	0.23045489192009	-0.0065717794932425
-5.90510082244873	-7.19783592224121	-8.51740646362305	-0.103505969047546	0.230444863438606	-0.00667246105149388
-5.90807723999023	-7.19026660919189	-8.51322650909424	-0.103688187897205	0.230380937457085	-0.00662378780543804
-5.9085898399353	-7.19478940963745	-8.5322208404541	-0.103485882282257	0.230377376079559	-0.0065150591544807
-5.91670799255371	-7.1924147605896	-8.52065277099609	-0.103385739028454	0.230107709765434	-0.00662213563919067
-5.91055583953857	-7.18601942062378	-8.51954174041748	-0.103473149240017	0.230273619294167	-0.00651502562686801
-5.91832160949707	-7.18788719177246	-8.52912330627441	-0.103205531835556	0.230047523975372	-0.00637365225702524
-5.90972757339478	-7.18120336532593	-8.50911617279053	-0.103435687720776	0.230010196566582	-0.00642055924981833
-5.92133855819702	-7.18676137924194	-8.52331161499023	-0.103331856429577	0.230073004961014	-0.00628383830189705
-5.91390562057495	-7.17444753646851	-8.52384281158447	-0.103357672691345	0.229837477207184	-0.0062660276889801
-5.91224431991577	-7.17448949813843	-8.51447296142578	-0.103248536586761	0.229818761348724	-0.0062055136077106
-5.92368078231812	-7.17788887023926	-8.51926040649414	-0.103251315653324	0.229755699634552	-0.00609403289854527
-5.91726303100586	-7.16977167129517	-8.52017974853516	-0.103248402476311	0.229720190167427	-0.00595211936160922
-5.92095184326172	-7.17288303375244	-8.51104545593262	-0.103116676211357	0.229587152600288	-0.00598014611750841
-5.92065143585205	-7.16091680526733	-8.50594997406006	-0.103212058544159	0.229511812329292	-0.00589393777772784
-5.91962480545044	-7.16615438461304	-8.52058410644531	-0.103124424815178	0.229526340961456	-0.0057961349375546
-5.92567443847656	-7.16093969345093	-8.50764465332031	-0.103162705898285	0.229343041777611	-0.00587734812870622
-5.92347383499146	-7.16124820709229	-8.52201843261719	-0.103107139468193	0.22949081659317	-0.00570244807749987
-5.92590951919556	-7.15593004226685	-8.51303577423096	-0.10308526456356	0.229057461023331	-0.00557856447994709
-5.91694307327271	-7.14876937866211	-8.4989070892334	-0.103158801794052	0.22921784222126	-0.00561690796166658
-5.92728853225708	-7.15462112426758	-8.51043033599854	-0.103086352348328	0.229181617498398	-0.0053930408321321
-5.91706943511963	-7.14000415802002	-8.50734519958496	-0.103192329406738	0.228925213217735	-0.00537991803139448
-5.92111301422119	-7.14605665206909	-8.5003776550293	-0.103050321340561	0.229036957025528	-0.00533085130155087
-5.92746543884277	-7.13999605178833	-8.50679874420166	-0.103170953691006	0.228905260562897	-0.00521314330399036
-5.91997814178467	-7.13653469085693	-8.50222206115723	-0.103054724633694	0.228956773877144	-0.00511320307850838
-5.92490100860596	-7.13741064071655	-8.50048160552979	-0.10304394364357	0.22879995405674	-0.00512418337166309
-5.91954278945923	-7.1242094039917	-8.50054168701172	-0.103242263197899	0.228928670287132	-0.00491271261125803
-5.92532062530518	-7.13671588897705	-8.51174545288086	-0.103096455335617	0.228812828660011	-0.00492763798683882
-5.92640209197998	-7.12779426574707	-8.50033283233643	-0.103147372603416	0.228700235486031	-0.00494416709989309
-5.92307090759277	-7.12591075897217	-8.51209449768066	-0.10321182012558	0.228881165385246	-0.00477627851068974
-5.92405700683594	-7.12359237670898	-8.50094699859619	-0.103180684149265	0.228576079010963	-0.00467137154191732
-5.92283725738525	-7.1245231628418	-8.49615383148193	-0.103175513446331	0.228785127401352	-0.0046297200024128
-5.93188714981079	-7.12113332748413	-8.51151657104492	-0.103208184242249	0.228620365262032	-0.00447646994143724
-5.9176607131958	-7.11064004898071	-8.50515556335449	-0.103242710232735	0.228500500321388	-0.0045646782964468
-5.93103981018066	-7.11756658554077	-8.50737857818604	-0.10316476225853	0.228596732020378	-0.00449672574177384
-5.9300217628479	-7.11316204071045	-8.51579284667969	-0.103249788284302	0.228578686714172	-0.00436434708535671
-5.92978286743164	-7.11767292022705	-8.5120153427124	-0.102993868291378	0.228602319955826	-0.00431000953540206
-5.93335151672363	-7.11190032958984	-8.51321887969971	-0.10313318669796	0.228455170989037	-0.0042802020907402
-5.92555236816406	-7.11161136627197	-8.52314758300781	-0.10315015912056	0.228582859039307	-0.00411889795213938
-5.93570041656494	-7.11536645889282	-8.52947044372559	-0.103000320494175	0.228360041975975	-0.0042422222904861
-5.92972803115845	-7.10611915588379	-8.51742076873779	-0.103084817528725	0.228611022233963	-0.00408680690452456
-5.93856143951416	-7.11313104629517	-8.53383159637451	-0.102960586547852	0.228394702076912	-0.00394459161907434
-5.93377256393433	-7.10676956176758	-8.5194206237793	-0.103099003434181	0.228331610560417	-0.00399883557111025
-5.93734407424927	-7.10972929000854	-8.52798938751221	-0.103004232048988	0.228525713086128	-0.00388080417178571
-5.93680858612061	-7.10557317733765	-8.53139495849609	-0.103019207715988	0.228325068950653	-0.00378216709941626
-5.9316554069519	-7.1084680557251	-8.52464389801025	-0.102945789694786	0.22828608751297	-0.00378725817427039
-5.94055843353271	-7.10673046112061	-8.53524112701416	-0.103073887526989	0.228191390633583	-0.00368524948135018
-5.93178653717041	-7.10582780838013	-8.52294445037842	-0.10295756906271	0.228292196989059	-0.00359856360591948
-5.93773746490479	-7.10236501693726	-8.52269554138184	-0.10306903719902	0.228116527199745	-0.00363896251656115
-5.93208408355713	-7.10545682907104	-8.52725505828857	-0.102962449193001	0.228166535496712	-0.00343663967214525
-5.94199323654175	-7.10365676879883	-8.52401733398438	-0.102887034416199	0.228016808629036	-0.00359509629197419
-5.93285846710205	-7.0995397567749	-8.52652645111084	-0.102994218468666	0.228173092007637	-0.00348646985366941
-5.93928384780884	-7.10288906097412	-8.53013324737549	-0.102799601852894	0.227910280227661	-0.00340749975293875
-5.92870855331421	-7.09638071060181	-8.51018905639648	-0.102992318570614	0.227907359600067	-0.00346441147848964
-5.93812561035156	-7.10352897644043	-8.52188301086426	-0.102880023419857	0.227946028113365	-0.00336842588149011
-5.93319177627563	-7.09490823745728	-8.52629566192627	-0.102958656847477	0.227776899933815	-0.00332980044186115
-5.92545318603516	-7.09260606765747	-8.51356506347656	-0.102812744677067	0.227750405669212	-0.00336353899911046
-5.93514204025269	-7.09861898422241	-8.5260181427002	-0.102889075875282	0.227735996246338	-0.0033000404946506
-5.92630767822266	-7.09533023834229	-8.52057266235352	-0.10279842466116	0.227745860815048	-0.00318755418993533
-5.93273115158081	-7.09804010391235	-8.51218795776367	-0.102833904325962	0.227562561631203	-0.00326158734969795
-5.92772626876831	-7.09198236465454	-8.51636219024658	-0.102937608957291	0.227723851799965	-0.00313353189267218
-5.93306446075439	-7.10217714309692	-8.52129936218262	-0.102739289402962	0.227504298090935	-0.00317901815287769
-5.9323616027832	-7.09476518630981	-8.50562191009521	-0.102856181561947	0.227572828531265	-0.00328196375630796
-5.93824434280396	-7.09985685348511	-8.52383422851563	-0.102784179151058	0.227499559521675	-0.00303764874115586
-5.93311214447021	-7.09409189224243	-8.49857902526855	-0.102928638458252	0.227313369512558	-0.00313549861311913
-5.93367385864258	-7.09771537780762	-8.50356006622314	-0.10289677977562	0.227447286248207	-0.00306760356761515
-5.93025493621826	-7.09702825546265	-8.50723075866699	-0.102916844189167	0.227206453680992	-0.00302618788555264
-5.9331202507019	-7.09935617446899	-8.4980297088623	-0.102877028286457	0.227232754230499	-0.00306622870266438
-5.93122959136963	-7.09468412399292	-8.50404167175293	-0.10307665169239	0.227163597941399	-0.00295317848213017
-5.92981863021851	-7.0988335609436	-8.4928560256958	-0.102857023477554	0.227245956659317	-0.00297866691835225
-5.93260383605957	-7.09654092788696	-8.48805618286133	-0.103003665804863	0.227079585194588	-0.0029793658759445
-5.92809629440308	-7.1008186340332	-8.50339412689209	-0.102979943156242	0.227116957306862	-0.00292670214548707
-5.93164920806885	-7.09820461273193	-8.47934436798096	-0.103043265640736	0.226941257715225	-0.00304792961105704
-5.93014335632324	-7.10223579406738	-8.48938941955566	-0.102958865463734	0.227074459195137	-0.0028705638833344
-5.92993545532227	-7.09745311737061	-8.47597217559814	-0.103114441037178	0.226815402507782	-0.00291857495903969
-5.93172788619995	-7.10112142562866	-8.47581005096436	-0.103125438094139	0.226967051625252	-0.00289067975245416
-5.92900323867798	-7.09668922424316	-8.48349952697754	-0.10307651758194	0.226769775152206	-0.00289556104689837
-5.92578744888306	-7.10350322723389	-8.47338485717773	-0.103036142885685	0.226784348487854	-0.00288378284312785
-5.93458986282349	-7.09718751907349	-8.47331237792969	-0.103061281144619	0.226768657565117	-0.002849783282727
-5.92777872085571	-7.10226488113403	-8.46662998199463	-0.10291899740696	0.226806432008743	-0.00288476794958115
-5.92856550216675	-7.09745597839355	-8.46310329437256	-0.103076994419098	0.226661369204521	-0.00282991561107337
-5.9315299987793	-7.10598754882813	-8.47630310058594	-0.102880574762821	0.226633727550507	-0.00279156467877328
-5.93547248840332	-7.10065984725952	-8.46635150909424	-0.102903835475445	0.226471722126007	-0.00283679855056107
-5.93076086044312	-7.10089826583862	-8.46753406524658	-0.102907739579678	0.226624101400375	-0.00273223943077028
-5.93424272537231	-7.10402584075928	-8.46243476867676	-0.102814227342606	0.226312309503555	-0.00273305387236178
-5.92731475830078	-7.10463047027588	-8.4523344039917	-0.102916672825813	0.226482048630714	-0.00272424076683819
-5.93870878219604	-7.10446262359619	-8.46118545532227	-0.102845132350922	0.22637440264225	-0.00267534726299345
-5.92485475540161	-7.09887552261353	-8.45208740234375	-0.102861113846302	0.226376727223396	-0.00270702317357063
-5.93692684173584	-7.10645961761475	-8.45491790771484	-0.102886624634266	0.226285293698311	-0.00264938455075026
-5.92740488052368	-7.10231161117554	-8.4557409286499	-0.102825619280338	0.226324394345284	-0.00259342812933028
-5.93316173553467	-7.10436344146729	-8.44301128387451	-0.102705873548985	0.226195648312569	-0.00267082848586142
-5.92420721054077	-7.10167360305786	-8.44631671905518	-0.102899976074696	0.226316392421722	-0.00259266560897231
-5.93151569366455	-7.11102104187012	-8.44598865509033	-0.102654226124287	0.226144164800644	-0.00268898694775999
-5.92397165298462	-7.10272884368896	-8.43560791015625	-0.102775141596794	0.226273342967033	-0.00267314817756414
-5.92927026748657	-7.10764360427856	-8.44048309326172	-0.102629944682121	0.226072460412979	-0.00263512879610062
-5.91833400726318	-7.10427284240723	-8.42659950256348	-0.102730803191662	0.226130485534668	-0.00273420242592692
-5.92659854888916	-7.10817289352417	-8.43553066253662	-0.102671153843403	0.226134702563286	-0.00262561650015414
-5.91474056243896	-7.0995945930481	-8.43221759796143	-0.102580659091473	0.22599022090435	-0.00271922303363681
-5.91573286056519	-7.10628652572632	-8.42228221893311	-0.102565966546535	0.226079285144806	-0.00275297160260379
-5.91522836685181	-7.10326099395752	-8.41882514953613	-0.102668039500713	0.226008102297783	-0.00273742736317217
-5.90639209747314	-7.10977554321289	-8.41567134857178	-0.10242735594511	0.2259880900383	-0.00277908379212022
-5.90803909301758	-7.10273361206055	-8.40381908416748	-0.102543860673904	0.225903451442719	-0.00286795874126256
-5.89844512939453	-7.10511684417725	-8.4105396270752	-0.10246729850769	0.226022928953171	-0.00282966275699437
-5.90380382537842	-7.10690307617188	-8.40349292755127	-0.102377437055111	0.225898012518883	-0.00301767233759165
-5.89532232284546	-7.10431003570557	-8.40030574798584	-0.102438367903233	0.226065874099731	-0.00297127873636782
-5.89703130722046	-7.1086368560791	-8.38793849945068	-0.102321840822697	0.22576054930687	-0.00296021532267332
-5.8852653503418	-7.10489225387573	-8.38247489929199	-0.102407112717628	0.225964203476906	-0.00311452662572265
-5.89200687408447	-7.10805320739746	-8.38681697845459	-0.102326348423958	0.225975498557091	-0.00305934669449925
-5.8756947517395	-7.10291194915771	-8.38141441345215	-0.102221228182316	0.225936204195023	-0.00319948070682585
-5.88752937316895	-7.10962677001953	-8.38117408752441	-0.102246575057507	0.225930243730545	-0.00324942846782506
-5.87982940673828	-7.10792636871338	-8.37745571136475	-0.10219556838274	0.22600531578064	-0.0032203090377152
-5.87848472595215	-7.11696434020996	-8.37502384185791	-0.102033093571663	0.226032376289368	-0.00333397323265672
-5.87362813949585	-7.11280393600464	-8.37206649780273	-0.102162629365921	0.226089671254158	-0.00334865227341652
-5.8774847984314	-7.1247034072876	-8.39215087890625	-0.10199761390686	0.22613550722599	-0.00343217514455318
-5.87768697738647	-7.12052345275879	-8.37652397155762	-0.102002538740635	0.22605998814106	-0.00353046762757003
-5.87268257141113	-7.12409543991089	-8.38496208190918	-0.10199261456728	0.226374953985214	-0.0034684578422457
-5.87447118759155	-7.1282696723938	-8.38491439819336	-0.101836033165455	0.226094335317612	-0.00353256543166935
-5.86212682723999	-7.12886428833008	-8.37004947662354	-0.1020148396492	0.22624683380127	-0.00363803748041391
-5.87412261962891	-7.13428735733032	-8.38055419921875	-0.101797193288803	0.226250573992729	-0.00354368635453284
-5.85912656784058	-7.12687635421753	-8.38540458679199	-0.101864419877529	0.226223573088646	-0.00360263488255441
-5.86040067672729	-7.13474416732788	-8.36733341217041	-0.101785741746426	0.226300522685051	-0.00360450684092939
-5.86033010482788	-7.13541841506958	-8.37808227539063	-0.101929575204849	0.226325511932373	-0.00358531042002141
-5.85215473175049	-7.13839721679688	-8.38037776947021	-0.101675324141979	0.226422876119614	-0.00350133958272636
-5.85518455505371	-7.13774585723877	-8.3687105178833	-0.101737163960934	0.226247981190681	-0.00362403457984328
-5.84937763214111	-7.13308715820313	-8.37239742279053	-0.101891458034515	0.226399019360542	-0.00348970061168075
-5.85204267501831	-7.14466762542725	-8.37788677215576	-0.101627200841904	0.226319551467896	-0.00360141624696553
-5.84447813034058	-7.13771343231201	-8.36703872680664	-0.101757906377316	0.22638463973999	-0.00356980483047664
-5.84708499908447	-7.14364957809448	-8.37299919128418	-0.101695343852043	0.22622974216938	-0.00342177925631404
-5.83523893356323	-7.13753414154053	-8.36525821685791	-0.101879566907883	0.226376190781593	-0.00349186104722321
-5.84254932403564	-7.14378929138184	-8.3706521987915	-0.101815335452557	0.226476356387138	-0.00332634244114161
-5.83325242996216	-7.13524103164673	-8.36640453338623	-0.101859718561172	0.226263374090195	-0.00329900672659278
-5.83152008056641	-7.13968420028687	-8.36442184448242	-0.10183073580265	0.22637765109539	-0.00329292216338217
-5.83394956588745	-7.13692092895508	-8.36972713470459	-0.102042391896248	0.226348400115967	-0.0032163190189749
-5.82104396820068	-7.13767099380493	-8.37024116516113	-0.101856879889965	0.226446509361267	-0.00304093677550554
-5.8290901184082	-7.14050912857056	-8.35957527160645	-0.101968765258789	0.22631847858429	-0.00308212265372276
-5.81647062301636	-7.13187646865845	-8.3569393157959	-0.102118529379368	0.226353347301483	-0.0028741704300046
-5.82352495193481	-7.14207124710083	-8.37391662597656	-0.101990260183811	0.226287469267845	-0.00288762128911912
-5.81687641143799	-7.13122749328613	-8.36192321777344	-0.10208336263895	0.226236641407013	-0.00287812785245478
-5.81527233123779	-7.1331844329834	-8.36967277526855	-0.102118499577045	0.226385831832886	-0.00263205962255597
-5.81238317489624	-7.13465023040771	-8.3541955947876	-0.102238573133945	0.22609555721283	-0.00260258209891617
-5.80712652206421	-7.13233757019043	-8.3521614074707	-0.102333076298237	0.226299062371254	-0.00251922057941556
-5.80982112884521	-7.12912702560425	-8.36333656311035	-0.102440476417542	0.226159557700157	-0.00242536910809577
-5.79352426528931	-7.12398958206177	-8.35554599761963	-0.102438427507877	0.226142480969429	-0.00244126794859767
-5.80362367630005	-7.13037490844727	-8.35533428192139	-0.102494791150093	0.226076185703278	-0.0023317274171859
-5.79574823379517	-7.12568235397339	-8.35688400268555	-0.102490715682507	0.226120188832283	-0.00222435616888106
-5.79855966567993	-7.12790155410767	-8.34831047058105	-0.102489568293095	0.226089745759964	-0.00226914323866367
-5.78837156295776	-7.1188383102417	-8.35627269744873	-0.102637223899364	0.226223856210709	-0.00218537589535117
-5.79382801055908	-7.13015842437744	-8.3601016998291	-0.102461256086826	0.226118206977844	-0.00225069909356534
-5.79510641098022	-7.12332487106323	-8.35976219177246	-0.102532796561718	0.226047411561012	-0.00227883039042354
-5.7920880317688	-7.12871932983398	-8.37027645111084	-0.102472141385078	0.226183786988258	-0.00215254980139434
-5.79160118103027	-7.12593364715576	-8.35317993164063	-0.102540545165539	0.225893884897232	-0.0021290157455951
-5.78500366210938	-7.12679815292358	-8.35195541381836	-0.102544054389	0.22611665725708	-0.00215089390985668
-5.79399585723877	-7.13060140609741	-8.36633586883545	-0.102545753121376	0.225952282547951	-0.00197597616352141
-5.77761363983154	-7.1240701675415	-8.36237335205078	-0.102432422339916	0.225896432995796	-0.00203993334434927
-5.78818655014038	-7.1316442489624	-8.35853481292725	-0.102505005896091	0.225882694125175	-0.00197958387434483
-5.78394460678101	-7.12752342224121	-8.36546897888184	-0.102411508560181	0.226000562310219	-0.00189800828229636
-5.78718900680542	-7.1346001625061	-8.35628986358643	-0.102301985025406	0.225885599851608	-0.0019582686945796
-5.78686094284058	-7.12804508209229	-8.35680866241455	-0.102436453104019	0.225889503955841	-0.0018571917898953
-5.78576374053955	-7.13604307174683	-8.3752555847168	-0.102257341146469	0.225838497281075	-0.00186404655687511
-5.78935289382935	-7.13137578964233	-8.36537933349609	-0.102325193583965	0.225741684436798	-0.00201461953110993
-5.78990650177002	-7.13408231735229	-8.37259578704834	-0.102294452488422	0.22596786916256	-0.00185234204400331
-5.7907452583313	-7.13710355758667	-8.36984443664551	-0.102258801460266	0.225571304559708	-0.00184786762110889
-5.78718662261963	-7.13301944732666	-8.36053276062012	-0.102261431515217	0.225788980722427	-0.00186549406498671
-5.79374885559082	-7.13422536849976	-8.37346363067627	-0.102236464619637	0.225710362195969	-0.00183098774868995
-5.78919219970703	-7.13481044769287	-8.36700344085693	-0.102101713418961	0.22571861743927	-0.00183424714487046
-5.80136203765869	-7.14249897003174	-8.3768949508667	-0.102164752781391	0.225670143961906	-0.00181134673766792
-5.79235792160034	-7.13885545730591	-8.38102722167969	-0.102027475833893	0.225740864872932	-0.00180152780376375
-5.80043077468872	-7.14315128326416	-8.37580108642578	-0.102034583687782	0.225618660449982	-0.00186528195627034
-5.79502820968628	-7.13993072509766	-8.38386058807373	-0.102077253162861	0.22571836411953	-0.00174815417267382
-5.80810594558716	-7.15046548843384	-8.38448238372803	-0.101899944245815	0.225592464208603	-0.00188399490434676
-5.80416440963745	-7.14210271835327	-8.38244342803955	-0.101999789476395	0.225637510418892	-0.00187840033322573
-5.8058705329895	-7.14893054962158	-8.39207172393799	-0.101803623139858	0.225569471716881	-0.00184829568024725
-5.80330514907837	-7.14703416824341	-8.37923812866211	-0.10195554792881	0.225437745451927	-0.00188251724466681
-5.81200933456421	-7.15301656723022	-8.38338947296143	-0.101756818592548	0.22565133869648	-0.00185434555169195
-5.80657625198364	-7.14614486694336	-8.38869285583496	-0.101808436214924	0.225439935922623	-0.00183627265505493
-5.8017373085022	-7.14650964736938	-8.37572383880615	-0.101673863828182	0.225503757596016	-0.00194265227764845
-5.81445598602295	-7.15458250045776	-8.38411903381348	-0.101748280227184	0.225480869412422	-0.00194406672380865
-5.80686902999878	-7.15080547332764	-8.38496685028076	-0.101612709462643	0.225586369633675	-0.00189305329695344
-5.81232690811157	-7.15528392791748	-8.37733936309814	-0.101634211838245	0.225364193320274	-0.00205893302336335
-5.80744934082031	-7.15113401412964	-8.38159847259521	-0.101660579442978	0.22558057308197	-0.00198090891353786
-5.81974458694458	-7.16108512878418	-8.38527679443359	-0.101441085338593	0.225492596626282	-0.00212515774182975
-5.81525993347168	-7.15482091903687	-8.38097381591797	-0.101578235626221	0.225578352808952	-0.00224642897956073
-5.82419347763062	-7.16305685043335	-8.40011024475098	-0.101331025362015	0.225499004125595	-0.00218426133506
-5.81943225860596	-7.15927267074585	-8.38453102111816	-0.101460017263889	0.2254438996315	-0.00236180634237826
-5.82079458236694	-7.16208076477051	-8.38670635223389	-0.101375743746758	0.225624233484268	-0.00241209683008492
-5.82533884048462	-7.16280364990234	-8.39492225646973	-0.101211436092854	0.225454986095428	-0.00240400014445186
-5.81897163391113	-7.16322565078735	-8.39097499847412	-0.101068198680878	0.225473701953888	-0.00250797648914158
-5.82849025726318	-7.16305541992188	-8.39432334899902	-0.101096585392952	0.225453287363052	-0.00256851105950773
-5.82113695144653	-7.167555809021	-8.38626098632813	-0.100845664739609	0.225601315498352	-0.00262357434257865
-5.82815170288086	-7.16165256500244	-8.38601303100586	-0.100865043699741	0.225476622581482	-0.00275755557231605
-5.82291746139526	-7.16896915435791	-8.39304733276367	-0.10063024610281	0.225503906607628	-0.00279557844623923
-5.82959699630737	-7.16527891159058	-8.37772560119629	-0.100653603672981	0.22535203397274	-0.00304786581546068
-5.82412910461426	-7.16572952270508	-8.38720703125	-0.100541099905968	0.225602388381958	-0.00300594023428857
-5.82835865020752	-7.16750860214233	-8.37865447998047	-0.100415654480457	0.225212186574936	-0.00311115989461541
-5.82144927978516	-7.16646099090576	-8.37532806396484	-0.100364021956921	0.225427836179733	-0.00326357083395123
-5.82881927490234	-7.17125988006592	-8.38057613372803	-0.100279115140438	0.225319892168045	-0.00325800059363246
-5.81124114990234	-7.16011142730713	-8.3733549118042	-0.100060403347015	0.225323230028152	-0.00348349311389029
-5.82422876358032	-7.16728782653809	-8.36594676971436	-0.099953792989254	0.225316390395164	-0.00354612362571061
-5.81750440597534	-7.15810346603394	-8.36692905426025	-0.0999404117465019	0.225282564759254	-0.00359971239231527
-5.81835031509399	-7.16595602035522	-8.35550498962402	-0.099621094763279	0.225245490670204	-0.00376911088824272
-5.8110933303833	-7.15661573410034	-8.35168743133545	-0.0996899977326393	0.22528563439846	-0.00380844878964126
-5.81299877166748	-7.16777276992798	-8.35937118530273	-0.0994323715567589	0.225116476416588	-0.00394185213372111
-5.81209182739258	-7.15848636627197	-8.34567832946777	-0.0993957370519638	0.225117936730385	-0.00411636661738157
-5.81120634078979	-7.16218376159668	-8.3592472076416	-0.0992370694875717	0.225218221545219	-0.00413700519129634
-5.80345487594604	-7.15817975997925	-8.33424758911133	-0.0991939529776573	0.224953576922417	-0.00429372163489461
-5.80902814865112	-7.16171598434448	-8.33730316162109	-0.0990548059344292	0.225226998329163	-0.00439703883603215
-5.810218334198	-7.1595516204834	-8.34428977966309	-0.0990104898810387	0.225020259618759	-0.00443123746663332
-5.80239248275757	-7.15744590759277	-8.33281993865967	-0.0988671034574509	0.225039318203926	-0.00462918309494853
-5.8087420463562	-7.16082525253296	-8.33851623535156	-0.0988821461796761	0.224949985742569	-0.00467854971066117
-5.80409717559814	-7.16348648071289	-8.33443832397461	-0.0986557155847549	0.225045695900917	-0.00468291621655226
-5.80824422836304	-7.16054391860962	-8.33355236053467	-0.0987262725830078	0.224899724125862	-0.00486063910648227
-5.80480480194092	-7.16190576553345	-8.33381366729736	-0.0986881777644157	0.225101232528687	-0.00488388724625111
-5.81583642959595	-7.1645393371582	-8.33463573455811	-0.0985690951347351	0.224896922707558	-0.00507508823648095
-5.80758380889893	-7.16208219528198	-8.33111000061035	-0.0985915139317513	0.225083321332932	-0.00508051132783294
-5.8156943321228	-7.1622486114502	-8.33353519439697	-0.0985046997666359	0.22482568025589	-0.00513350684195757
-5.80683469772339	-7.15719223022461	-8.32128620147705	-0.0986002460122108	0.225017130374908	-0.00535524869337678
-5.81731510162354	-7.16640424728394	-8.32843399047852	-0.0985505059361458	0.22500516474247	-0.0052952035330236
-5.80555534362793	-7.15455722808838	-8.32178592681885	-0.0985623896121979	0.224937051534653	-0.00549482926726341
-5.81471347808838	-7.1629786491394	-8.32465744018555	-0.0984923243522644	0.225008383393288	-0.00557784317061305
-5.81145668029785	-7.15904903411865	-8.33098316192627	-0.0985520407557487	0.225029289722443	-0.00562773318961263
-5.81230640411377	-7.16457605361938	-8.32243919372559	-0.0984153971076012	0.225025102496147	-0.00580137129873037
-5.81495237350464	-7.15867042541504	-8.3180103302002	-0.0985285937786102	0.22499006986618	-0.00587231107056141
-5.81673336029053	-7.16804885864258	-8.33790969848633	-0.0984267219901085	0.224996328353882	-0.00595541344955564
-5.81555032730103	-7.16349840164185	-8.32263469696045	-0.0984400659799576	0.224920153617859	-0.00615135347470641
-5.81395387649536	-7.16311645507813	-8.3315896987915	-0.0984704717993736	0.225110530853271	-0.00615195510908961
-5.82113361358643	-7.16574621200562	-8.3227367401123	-0.0983364656567574	0.224786043167114	-0.00623446563258767
-5.81286811828613	-7.16167831420898	-8.31272315979004	-0.0985069647431374	0.22496409714222	-0.00643413653597236
-5.82747650146484	-7.1702675819397	-8.31969165802002	-0.0984506011009216	0.225111752748489	-0.00645418185740709
-5.8140811920166	-7.16065502166748	-8.32324028015137	-0.0984372943639755	0.224930763244629	-0.00657768687233329
-5.81865882873535	-7.16446876525879	-8.31389141082764	-0.0983931496739388	0.224951237440109	-0.00670605758205056
-5.82801532745361	-7.16544532775879	-8.32158851623535	-0.0985619425773621	0.22493377327919	-0.00676176743581891
-5.81712436676025	-7.16505813598633	-8.31267642974854	-0.0984257683157921	0.225041016936302	-0.00678708450868726
-5.82783985137939	-7.17128086090088	-8.30971240997314	-0.0983640477061272	0.224975362420082	-0.00696672173216939
-5.81887531280518	-7.16400384902954	-8.30871963500977	-0.0986402258276939	0.225017756223679	-0.00702368142083287
-5.83198404312134	-7.17637491226196	-8.31682205200195	-0.0984555259346962	0.225002855062485	-0.00719037046656013
-5.82975435256958	-7.16828870773315	-8.30186176300049	-0.0985905975103378	0.225015580654144	-0.0073287202976644
-5.83067989349365	-7.17257499694824	-8.32251167297363	-0.0985314026474953	0.225123107433319	-0.00729312840849161
-5.82786655426025	-7.17007112503052	-8.29791831970215	-0.0986780747771263	0.224953711032867	-0.00748251238837838
-5.83104181289673	-7.17482852935791	-8.30559825897217	-0.0986102595925331	0.225203707814217	-0.00755542702972889
-5.83731889724731	-7.17473554611206	-8.31234264373779	-0.0986820161342621	0.225065857172012	-0.00757166044786572
-5.82303810119629	-7.16883039474487	-8.30001735687256	-0.0987129658460617	0.225085899233818	-0.00776349427178502
-5.83661699295044	-7.17656183242798	-8.30163764953613	-0.0987305715680122	0.225069284439087	-0.00778844300657511
-5.83397579193115	-7.17064619064331	-8.31204509735107	-0.0988315343856812	0.225145041942596	-0.00786709133535624
-5.83324527740479	-7.18069267272949	-8.29929828643799	-0.0986957177519798	0.225160226225853	-0.00797996763139963
-5.83615255355835	-7.17423915863037	-8.29096794128418	-0.0989159569144249	0.225139319896698	-0.00808027200400829
-5.83347225189209	-7.18002367019653	-8.30481910705566	-0.0988608077168465	0.22524993121624	-0.00806547794491053
-5.83915615081787	-7.18046569824219	-8.29285717010498	-0.0989107191562653	0.225153312087059	-0.00834124349057674
-5.8337345123291	-7.18202447891235	-8.29695796966553	-0.0990240573883057	0.225441232323647	-0.00828076340258121
-5.83737945556641	-7.18306159973145	-8.29538345336914	-0.0989986285567284	0.225092574954033	-0.00837683025747538
-5.82964754104614	-7.18023586273193	-8.28339576721191	-0.099066436290741	0.225397199392319	-0.00850924290716648
-5.83913803100586	-7.18511867523193	-8.29096126556396	-0.0991795286536217	0.22536464035511	-0.00847377069294453
-5.820068359375	-7.17709112167358	-8.2833080291748	-0.0991492941975594	0.225381806492805	-0.00868368614464998
-5.83193588256836	-7.18710041046143	-8.28020286560059	-0.0992265194654465	0.225399300456047	-0.00875310320407152
-5.82741451263428	-7.18193435668945	-8.28583526611328	-0.0993501916527748	0.225441262125969	-0.00877564214169979
-5.8271427154541	-7.18787622451782	-8.27814388275146	-0.099210761487484	0.225507095456123	-0.00895173382014036
-5.82229518890381	-7.17903232574463	-8.27071475982666	-0.0994582399725914	0.225551560521126	-0.00899477116763592
-5.81825304031372	-7.19162511825562	-8.28048229217529	-0.099432609975338	0.225685894489288	-0.00907273776829243
-5.8292407989502	-7.18943214416504	-8.27610778808594	-0.0993366912007332	0.225498348474503	-0.00933415349572897
-5.81504487991333	-7.18481492996216	-8.26594734191895	-0.099469430744648	0.225738942623138	-0.00932490173727274
-5.82296419143677	-7.19322872161865	-8.27549266815186	-0.0993890389800072	0.225613787770271	-0.00939266569912434
-5.81027555465698	-7.18666124343872	-8.25420665740967	-0.0996145755052567	0.225708648562431	-0.00958544109016657
-5.82011556625366	-7.19572687149048	-8.2608470916748	-0.0995543822646141	0.225889071822166	-0.00964276306331158
-5.8126654624939	-7.19058179855347	-8.26199054718018	-0.0995687618851662	0.22575044631958	-0.00970632303506136
-5.80194520950317	-7.19036293029785	-8.25119876861572	-0.0996076166629791	0.225771874189377	-0.00988083146512508
-5.8158917427063	-7.19610118865967	-8.26247119903564	-0.099682055413723	0.225842103362083	-0.00995322503149509
-5.80455255508423	-7.1953592300415	-8.24969673156738	-0.0995866879820824	0.225916355848312	-0.0099822822958231
-5.80746221542358	-7.20254039764404	-8.25003623962402	-0.0995649695396423	0.225910827517509	-0.0102007072418928
-5.80049419403076	-7.19695520401001	-8.25285530090332	-0.0997210070490837	0.2259731143713	-0.0101909395307302
-5.80737066268921	-7.21138668060303	-8.25949001312256	-0.0995939746499062	0.226034492254257	-0.0103940647095442
-5.80223846435547	-7.20627021789551	-8.23924350738525	-0.0997375100851059	0.225989416241646	-0.0105902710929513
-5.79882907867432	-7.20716142654419	-8.25501728057861	-0.0997451692819595	0.2262182533741	-0.0105585539713502
-5.80282735824585	-7.21021127700806	-8.24774646759033	-0.0996615663170815	0.225946873426437	-0.0107213007286191
-5.79061460494995	-7.21160268783569	-8.23308372497559	-0.0998210534453392	0.226196885108948	-0.0108315739780664
-5.80271053314209	-7.21610689163208	-8.24302959442139	-0.0998250022530556	0.226293236017227	-0.0107868472114205
-5.78364896774292	-7.20940732955933	-8.24127292633057	-0.0999021232128143	0.226248890161514	-0.0110048176720738
-5.78719425201416	-7.21935558319092	-8.23254013061523	-0.0999188125133514	0.226264148950577	-0.0110580874606967
-5.79161214828491	-7.21630239486694	-8.23866558074951	-0.10004711151123	0.226330906152725	-0.0110982554033399
-5.77777576446533	-7.216965675354	-8.23376369476318	-0.099920779466629	0.226452067494392	-0.0110716810449958
-5.78208160400391	-7.21815538406372	-8.22285270690918	-0.100066177546978	0.22637303173542	-0.0112247653305531
-5.76912975311279	-7.21382236480713	-8.22978115081787	-0.100189633667469	0.226529389619827	-0.0111930826678872
-5.7625617980957	-7.22065687179565	-8.22196865081787	-0.0999531820416451	0.226501971483231	-0.0113034537062049
-5.72115039825439	-7.20801973342896	-8.16109371185303	-0.100315734744072	0.226548001170158	-0.0111763011664152
-5.73078727722168	-7.20617389678955	-8.17823123931885	-0.100218452513218	0.226291328668594	-0.0109989838674664
-5.78496599197388	-7.20682525634766	-8.22086429595947	-0.099803201854229	0.225475952029228	-0.0110781583935022
-5.78011274337769	-7.19896411895752	-8.2173376083374	-0.100191310048103	0.226032987236977	-0.011177645996213
-5.78512477874756	-7.21504783630371	-8.23062324523926	-0.100490838289261	0.226411446928978	-0.0108830416575074
-5.77584886550903	-7.20904731750488	-8.22986793518066	-0.100752525031567	0.22640785574913	-0.0109548177570105
-5.77196741104126	-7.21591806411743	-8.2224645614624	-0.100852578878403	0.226483777165413	-0.0108150336891413
-5.78861618041992	-7.22145938873291	-8.24734306335449	-0.100916311144829	0.226355358958244	-0.0108088916167617
-5.79431056976318	-7.23467493057251	-8.26172924041748	-0.100729562342167	0.22660718858242	-0.0110080512240529
-5.80344152450562	-7.24046516418457	-8.25947952270508	-0.101045809686184	0.226758509874344	-0.0111693209037185
-5.79253101348877	-7.24253702163696	-8.27656078338623	-0.101379610598087	0.227014824748039	-0.0109748495742679
-5.78867769241333	-7.23949432373047	-8.25454425811768	-0.101573310792446	0.227055132389069	-0.0110446624457836
-5.75178337097168	-7.22914886474609	-8.22072315216064	-0.101968914270401	0.227217733860016	-0.010601949878037
-5.77445888519287	-7.23519468307495	-8.24557590484619	-0.101555950939655	0.22669817507267	-0.0104359453544021
-5.81037664413452	-7.23335218429565	-8.26303100585938	-0.101490527391434	0.226287364959717	-0.0106314169242978
-5.8158802986145	-7.23166513442993	-8.27267169952393	-0.101856961846352	0.226848036050797	-0.0104993041604757
-5.8160138130188	-7.24220514297485	-8.29637813568115	-0.10231938958168	0.227030172944069	-0.0102765811607242
-5.7990870475769	-7.23912811279297	-8.2867956161499	-0.102397240698338	0.227149993181229	-0.0103253489360213
-5.80692577362061	-7.24804592132568	-8.28676891326904	-0.102621279656887	0.227176800370216	-0.0101612331345677
-5.81228876113892	-7.24382972717285	-8.3001070022583	-0.102871768176556	0.227121323347092	-0.0100411474704742
-5.81461811065674	-7.25546169281006	-8.30366134643555	-0.102694645524025	0.227287158370018	-0.0100677534937859
-5.82299470901489	-7.25112390518188	-8.30689716339111	-0.103101685643196	0.227357342839241	-0.0102381305769086
-5.82007789611816	-7.25446605682373	-8.32009601593018	-0.103381000459194	0.227599650621414	-0.0100852679461241
-5.82585763931274	-7.25568532943726	-8.31931495666504	-0.103604234755039	0.227600991725922	-0.0100397123023868
-5.80924606323242	-7.24782752990723	-8.31054210662842	-0.103888660669327	0.227728351950645	-0.00978740584105253
-5.81697082519531	-7.25502777099609	-8.32725048065186	-0.10380020737648	0.227666109800339	-0.00957810319960117
-5.81092309951782	-7.24715805053711	-8.31456184387207	-0.104010403156281	0.227604389190674	-0.00965583045035601
-5.81126594543457	-7.24593210220337	-8.32095718383789	-0.104233309626579	0.227920055389404	-0.00947940163314343
-5.80970287322998	-7.24925565719604	-8.32406044006348	-0.104374721646309	0.227738067507744	-0.00932479090988636
-5.80113506317139	-7.24907350540161	-8.3229284286499	-0.104341797530651	0.227813139557838	-0.00933857355266809
-5.80852174758911	-7.24751615524292	-8.3237190246582	-0.10458230227232	0.227738603949547	-0.0093271816149354
-5.79590702056885	-7.24208641052246	-8.31445026397705	-0.104662552475929	0.227929130196571	-0.00914089195430279
-5.79727172851563	-7.24599123001099	-8.3055362701416	-0.10471598058939	0.227821484208107	-0.00911839213222265
-5.79130744934082	-7.23889017105103	-8.30714702606201	-0.104776695370674	0.2278833091259	-0.00892301183193922
-5.80036067962646	-7.24858474731445	-8.31526565551758	-0.104758284986019	0.227729201316833	-0.00911550037562847
-5.78994035720825	-7.23519325256348	-8.29989528656006	-0.105048045516014	0.227902829647064	-0.00906276609748602
-5.78961277008057	-7.23816394805908	-8.3118896484375	-0.104964695870876	0.227818727493286	-0.0088724410161376
-5.78535127639771	-7.23722314834595	-8.29403591156006	-0.105016224086285	0.22770020365715	-0.00892344489693642
-5.7874493598938	-7.23519229888916	-8.29559993743896	-0.105043835937977	0.227789521217346	-0.00883259810507298
-5.77493238449097	-7.22239208221436	-8.29445934295654	-0.105156242847443	0.227707222104073	-0.00886389799416065
-5.77816009521484	-7.23051786422729	-8.28281307220459	-0.105190016329288	0.227745801210403	-0.0087969871237874
-5.78029584884644	-7.22752094268799	-8.29086494445801	-0.1052505671978	0.227632388472557	-0.00874076317995787
-5.77529525756836	-7.22738981246948	-8.27916240692139	-0.105003207921982	0.227735757827759	-0.00875197257846594
-5.77569723129272	-7.21977710723877	-8.27703952789307	-0.105183884501457	0.227681919932365	-0.0087794316932559
-5.77181816101074	-7.22915887832642	-8.28532314300537	-0.105197332799435	0.227805852890015	-0.00867629051208496
-5.78228950500488	-7.23037004470825	-8.27906513214111	-0.105077467858791	0.22769258916378	-0.00883803237229586
-5.77179622650146	-7.22545003890991	-8.27852153778076	-0.105193868279457	0.227849930524826	-0.0088348314166069
-5.78024864196777	-7.2319164276123	-8.28992080688477	-0.105010196566582	0.227738320827484	-0.00875306874513626
-5.77046632766724	-7.22632122039795	-8.27497577667236	-0.105134226381779	0.227702960371971	-0.00884241703897715
-5.77966547012329	-7.2349648475647	-8.28235149383545	-0.10492816567421	0.227850586175919	-0.00885634310543537
-5.77773523330688	-7.22978925704956	-8.29305076599121	-0.104899421334267	0.227665066719055	-0.00888795405626297
-5.77441692352295	-7.23122262954712	-8.28581047058105	-0.104730553925037	0.227794632315636	-0.00897163432091475
-5.78400278091431	-7.23128175735474	-8.28890895843506	-0.104851149022579	0.227820917963982	-0.00890602171421051
-5.7771520614624	-7.24022817611694	-8.29422187805176	-0.104595996439457	0.227914899587631	-0.00893664173781872
-5.78276586532593	-7.23405361175537	-8.28788661956787	-0.104626163840294	0.22778032720089	-0.00897934008389711
-5.77915191650391	-7.23938274383545	-8.29548263549805	-0.104538857936859	0.227982997894287	-0.00890126265585423
-5.79302072525024	-7.24628925323486	-8.29577732086182	-0.104359455406666	0.227802187204361	-0.00906473025679588
-5.78308725357056	-7.24316310882568	-8.29705619812012	-0.104399941861629	0.2280353307724	-0.00896949600428343
-5.79283046722412	-7.24824810028076	-8.30594539642334	-0.104242987930775	0.227670460939407	-0.00890915468335152
-5.78460741043091	-7.24305772781372	-8.28766250610352	-0.10434640198946	0.22783637046814	-0.00910502206534147
-5.79501867294312	-7.24919414520264	-8.30107975006104	-0.104188971221447	0.227954730391502	-0.0089962175115943
-5.78441095352173	-7.24387073516846	-8.29912948608398	-0.104300335049629	0.227721452713013	-0.00899722240865231
-5.78487682342529	-7.24628734588623	-8.29547500610352	-0.104132011532784	0.227842971682549	-0.00909565109759569
-5.79760694503784	-7.25281953811646	-8.29687213897705	-0.104195274412632	0.227824553847313	-0.00911766570061445
-5.78994417190552	-7.24746608734131	-8.30154705047607	-0.104145407676697	0.227895393967628	-0.00907929334789515
-5.79912376403809	-7.25909090042114	-8.29351997375488	-0.104053497314453	0.227949306368828	-0.00920009426772594
-5.79409074783325	-7.25344324111938	-8.3018798828125	-0.104149684309959	0.227971613407135	-0.00914718210697174
-5.80303335189819	-7.26738977432251	-8.31654262542725	-0.103990808129311	0.22802671790123	-0.00926240347325802
-5.80586051940918	-7.26299858093262	-8.30966091156006	-0.104021392762661	0.228020653128624	-0.00939398724585772
-5.80847024917603	-7.26637744903564	-8.32767772674561	-0.103993825614452	0.228232756257057	-0.00934794265776873
-5.80877161026001	-7.27222061157227	-8.31982803344727	-0.103994444012642	0.228030055761337	-0.00945746619254351
-5.81452083587646	-7.27783298492432	-8.32132434844971	-0.103994056582451	0.228309482336044	-0.00946854613721371
-5.82152557373047	-7.27539873123169	-8.33162689208984	-0.103942796587944	0.22816601395607	-0.00948088057339191
-5.81344652175903	-7.27823543548584	-8.32756996154785	-0.103887274861336	0.2282605022192	-0.00958448462188244
-5.8256139755249	-7.28990077972412	-8.33472061157227	-0.103909075260162	0.228284150362015	-0.00963259395211935
-5.82062244415283	-7.29050350189209	-8.34186553955078	-0.10379945486784	0.228420540690422	-0.00959749426692724
-5.82902717590332	-7.29450845718384	-8.33719539642334	-0.103781491518021	0.228357210755348	-0.00975490920245647
-5.82343626022339	-7.29174518585205	-8.34132862091064	-0.103961974382401	0.22854195535183	-0.00968772731721401
-5.83163118362427	-7.30150651931763	-8.34923076629639	-0.103715837001801	0.228406384587288	-0.00988719798624516
-5.82783842086792	-7.29582071304321	-8.3442850112915	-0.10387609899044	0.228476420044899	-0.00986693426966667
-5.83459377288818	-7.30393314361572	-8.36079597473145	-0.103709064424038	0.228470236063004	-0.00979776214808226
-5.82682228088379	-7.29772901535034	-8.33967590332031	-0.10385674983263	0.228433713316917	-0.00993971526622772
-5.83165121078491	-7.30572271347046	-8.35846614837646	-0.103752225637436	0.228613272309303	-0.0098597314208746
-5.82578325271606	-7.30305242538452	-8.35798072814941	-0.103818781673908	0.22845558822155	-0.00990452524274588
-5.82783031463623	-7.30459690093994	-8.35823631286621	-0.10369922965765	0.228582128882408	-0.00991820450872183
-5.83604860305786	-7.30500364303589	-8.36451530456543	-0.103771165013313	0.228609800338745	-0.00995620992034674
-5.83012771606445	-7.31002044677734	-8.35975646972656	-0.103551894426346	0.228687927126884	-0.00995186530053616
-5.83719491958618	-7.30985927581787	-8.35930061340332	-0.103694811463356	0.228649660944939	-0.0100985895842314
-5.82951211929321	-7.31113243103027	-8.37012577056885	-0.103646524250507	0.228706613183022	-0.00993710197508335
-5.84199714660645	-7.31694364547729	-8.36960697174072	-0.103570125997066	0.228656500577927	-0.0101942978799343
-5.83239650726318	-7.31267070770264	-8.3698616027832	-0.103641517460346	0.228936702013016	-0.0101519702002406
-5.84428882598877	-7.31866931915283	-8.37843132019043	-0.103532135486603	0.228686228394508	-0.0100946854799986
-5.8364429473877	-7.31404876708984	-8.36638927459717	-0.103701211512089	0.228779539465904	-0.0101949172094464
-5.84773302078247	-7.32251930236816	-8.37504577636719	-0.10361186414957	0.228952154517174	-0.0101404534652829
-5.84236717224121	-7.30958795547485	-8.38727855682373	-0.103670090436935	0.228775262832642	-0.0101130055263638
-5.84250211715698	-7.31376314163208	-8.38040161132813	-0.10362397134304	0.228907778859138	-0.0101368334144354
-5.8551812171936	-7.31811332702637	-8.38812351226807	-0.103757508099079	0.228928759694099	-0.0101063074544072
-5.84746217727661	-7.31775856018066	-8.38655376434326	-0.103640630841255	0.22901614010334	-0.0100627169013023
-5.85582542419434	-7.32075119018555	-8.38514137268066	-0.103668347001076	0.228975012898445	-0.0101076392456889
-5.85252380371094	-7.32067346572876	-8.39459323883057	-0.103782765567303	0.229133054614067	-0.0100300787016749
-5.86366939544678	-7.32895040512085	-8.40060520172119	-0.103636302053928	0.228969469666481	-0.0101632503792644
-5.8574857711792	-7.32100677490234	-8.39120006561279	-0.103773787617683	0.229140564799309	-0.0101098977029324
-5.86713838577271	-7.32680368423462	-8.40782642364502	-0.103707261383533	0.228980392217636	-0.0100078107789159
-5.85727310180664	-7.32341432571411	-8.38685703277588	-0.103841498494148	0.229060485959053	-0.0101251658052206
-5.86860036849976	-7.32963085174561	-8.40046310424805	-0.103745795786381	0.229240670800209	-0.0100584905594587
-5.86442518234253	-7.32438898086548	-8.40262699127197	-0.103863760828972	0.22905758023262	-0.0100122522562742
-5.86163997650146	-7.32390737533569	-8.39527416229248	-0.10380245000124	0.229136511683464	-0.0100520616397262
-5.87172508239746	-7.32545900344849	-8.40481758117676	-0.103973641991615	0.229113638401031	-0.0100617799907923
-5.86438179016113	-7.32389354705811	-8.40700817108154	-0.103874109685421	0.229236364364624	-0.00994951371103525
-5.86988735198975	-7.3273229598999	-8.40049648284912	-0.103780426084995	0.229102805256844	-0.010070102289319
-5.86952543258667	-7.32276821136475	-8.39907932281494	-0.103911310434341	0.229173555970192	-0.00999566074460745
-5.87593460083008	-7.33209753036499	-8.41494369506836	-0.103809870779514	0.229223325848579	-0.00999006722122431
-5.87555074691772	-7.32479572296143	-8.39611625671387	-0.103907823562622	0.229125797748566	-0.0101065887138247
-5.87431716918945	-7.32710075378418	-8.40387439727783	-0.103832758963108	0.229294925928116	-0.00997193995863199
-5.87594175338745	-7.32810211181641	-8.40822219848633	-0.103779695928097	0.228923708200455	-0.00996857043355703
-5.87195444107056	-7.32729530334473	-8.39710235595703	-0.103862129151821	0.229206308722496	-0.0100165391340852
-5.88317537307739	-7.32960367202759	-8.40435409545898	-0.10379833728075	0.229157358407974	-0.00993345491588116
-5.8697566986084	-7.32571029663086	-8.4019021987915	-0.103752352297306	0.229075700044632	-0.00994889345020056
-5.88213396072388	-7.32949924468994	-8.4029369354248	-0.103834480047226	0.229053840041161	-0.0099932998418808
-5.87846755981445	-7.3248233795166	-8.40615463256836	-0.10381942242384	0.229102522134781	-0.00989020615816116
-5.88189315795898	-7.33098793029785	-8.40663242340088	-0.103638023138046	0.229071095585823	-0.00992556102573872
-5.88023233413696	-7.32455110549927	-8.39576625823975	-0.103877797722816	0.229072734713554	-0.00984759535640478
-5.88483333587646	-7.33699893951416	-8.41040134429932	-0.103708356618881	0.229047253727913	-0.0098524484783411
-5.89103937149048	-7.33114910125732	-8.40694713592529	-0.103700235486031	0.228849858045578	-0.00994919985532761
-5.88436317443848	-7.32880067825317	-8.40726470947266	-0.10382566601038	0.229053065180779	-0.00986999459564686
-5.8942608833313	-7.33315658569336	-8.40947818756104	-0.103672213852406	0.228873565793037	-0.0097985053434968
-5.88331604003906	-7.32892799377441	-8.38739967346191	-0.103786267340183	0.228904813528061	-0.00983848515897989
-5.89652681350708	-7.33591222763062	-8.40220355987549	-0.103772133588791	0.228951767086983	-0.00977120921015739
-5.88892221450806	-7.32712888717651	-8.40256595611572	-0.103775806725025	0.228803530335426	-0.00983350444585085
-5.89347743988037	-7.33494710922241	-8.39942646026611	-0.103630669414997	0.228876277804375	-0.00979074835777283
-5.89671325683594	-7.33216762542725	-8.40911483764648	-0.103780761361122	0.228804245591164	-0.00975685473531485
-5.89743900299072	-7.34232473373413	-8.39960289001465	-0.103610299527645	0.228827834129333	-0.00971578061580658
-5.90313053131104	-7.33626317977905	-8.39760398864746	-0.103800192475319	0.228781580924988	-0.00975838024169207
-5.89950180053711	-7.34065055847168	-8.40794944763184	-0.103776536881924	0.228828027844429	-0.00966090615838766
-5.91245555877686	-7.34343910217285	-8.40409755706787	-0.103743188083172	0.228710666298866	-0.0098028602078557
-5.91166734695435	-7.34122562408447	-8.40623474121094	-0.103808149695396	0.22890017926693	-0.00966164376586676
-5.91532707214355	-7.34484815597534	-8.40680122375488	-0.103841863572598	0.228545919060707	-0.00966488104313612
-5.91088151931763	-7.34407472610474	-8.40097332000732	-0.104015380144119	0.228738054633141	-0.00971092563122511
-5.92314052581787	-7.34798574447632	-8.40655517578125	-0.103998765349388	0.228657335042953	-0.00955268833786249
-5.91267013549805	-7.34082889556885	-8.39989471435547	-0.103922516107559	0.228678211569786	-0.00960577465593815
-5.92424440383911	-7.34300851821899	-8.41077518463135	-0.104159362614155	0.228571116924286	-0.00954570714384317
-5.9157919883728	-7.34151649475098	-8.40191555023193	-0.104052305221558	0.228719115257263	-0.00947983935475349
-5.92288875579834	-7.34485626220703	-8.39669322967529	-0.104106217622757	0.228555992245674	-0.00954832881689072
-5.91606330871582	-7.34036493301392	-8.40000629425049	-0.104236170649529	0.22853709757328	-0.00940695684403181
-5.93020820617676	-7.34900856018066	-8.40503692626953	-0.104176193475723	0.228431090712547	-0.00954595673829317
-5.92288494110107	-7.33886337280273	-8.39137744903564	-0.104348219931126	0.228626072406769	-0.00949621479958296
-5.92997121810913	-7.34393405914307	-8.39961242675781	-0.104305595159531	0.228405699133873	-0.00932518765330315
-5.92195892333984	-7.34007263183594	-8.38686752319336	-0.104516759514809	0.228296220302582	-0.0093854870647192
-5.93125867843628	-7.34188461303711	-8.39746856689453	-0.104500956833363	0.228419169783592	-0.0092728128656745
-5.92216348648071	-7.33064413070679	-8.39440059661865	-0.104685619473457	0.228175193071365	-0.00921835191547871
-5.92422676086426	-7.33291482925415	-8.38316917419434	-0.104642413556576	0.228224396705627	-0.0091673918068409
-5.93046903610229	-7.33144330978394	-8.39412689208984	-0.104846119880676	0.22812394797802	-0.00903427973389626
-5.92720985412598	-7.33060216903687	-8.38218116760254	-0.104763261973858	0.228097021579742	-0.00895541068166494
-5.93201017379761	-7.32342576980591	-8.37695503234863	-0.104983523488045	0.227994710206985	-0.00896953418850899
-5.92781829833984	-7.32736301422119	-8.39334392547607	-0.105093941092491	0.227981805801392	-0.00881470926105976
-5.94000148773193	-7.33132410049438	-8.38334846496582	-0.105081602931023	0.227811679244041	-0.00884868297725916
-5.93107032775879	-7.32318639755249	-8.38127994537354	-0.105359263718128	0.228010222315788	-0.00874128099530935
-5.94272327423096	-7.32705116271973	-8.38636493682861	-0.105275169014931	0.227829530835152	-0.00862945150583982
-5.93368864059448	-7.32214117050171	-8.37745761871338	-0.105491153895855	0.227866187691689	-0.00867602042853832
-5.94918251037598	-7.32475805282593	-8.38443946838379	-0.105530276894569	0.227835446596146	-0.00850414391607046
-5.93739986419678	-7.31549024581909	-8.38204860687256	-0.105725347995758	0.227737128734589	-0.00850367266684771
-5.95129728317261	-7.32164621353149	-8.38774967193604	-0.10583458095789	0.2277911901474	-0.00842404365539551
-5.94862365722656	-7.32107353210449	-8.39305686950684	-0.105786383152008	0.227816566824913	-0.00832453183829784
-5.95974731445313	-7.32268810272217	-8.39257431030273	-0.105920560657978	0.227728664875031	-0.00833438709378242
-5.95541572570801	-7.31595516204834	-8.39948177337646	-0.10605950653553	0.22786220908165	-0.00818458665162325
-5.968101978302	-7.32616329193115	-8.40211963653564	-0.105943880975246	0.227703854441643	-0.00825209636241198
-5.96430921554565	-7.31628227233887	-8.40054130554199	-0.106117621064186	0.22783188521862	-0.00814379099756479
-5.97597503662109	-7.32114505767822	-8.41342639923096	-0.106068730354309	0.227625608444214	-0.00797454454004765
-5.96997737884521	-7.31561040878296	-8.39858627319336	-0.10620404779911	0.22767873108387	-0.00804040487855673
-5.98034524917603	-7.31951332092285	-8.4108715057373	-0.106124371290207	0.227636307477951	-0.00787994917482138
-5.97331476211548	-7.31509160995483	-8.41080188751221	-0.106145046651363	0.227510437369347	-0.00784940645098686
-5.98076105117798	-7.32006502151489	-8.41501140594482	-0.106183290481567	0.227476492524147	-0.00779774039983749
-5.97620820999146	-7.31318044662476	-8.40906620025635	-0.106205500662327	0.227506741881371	-0.00770724751055241
-5.97971630096436	-7.32030582427979	-8.40499687194824	-0.106038197875023	0.22745019197464	-0.00771937379613519
-5.98290920257568	-7.3113865852356	-8.40734577178955	-0.1062276288867	0.227408781647682	-0.00757916178554296
-5.98685884475708	-7.3183422088623	-8.42117214202881	-0.106044307351112	0.227355107665062	-0.00769176799803972
-5.98382520675659	-7.3114595413208	-8.40495586395264	-0.106145575642586	0.227363243699074	-0.00766820460557938
-5.98692560195923	-7.31340742111206	-8.41543960571289	-0.106058120727539	0.227268993854523	-0.00748752849176526
-5.98093843460083	-7.30696058273315	-8.4005298614502	-0.106211319565773	0.227188304066658	-0.007477265316993
-5.98431730270386	-7.30938053131104	-8.40710353851318	-0.106144115328789	0.227272301912308	-0.00746627012267709
-5.98113441467285	-7.30302667617798	-8.41231250762939	-0.106234312057495	0.227095767855644	-0.00743787875398993
-5.9892578125	-7.31263828277588	-8.40822410583496	-0.106179676949978	0.227129518985748	-0.00744051998481154
-5.98960590362549	-7.30464792251587	-8.41368007659912	-0.10633385181427	0.227181226015091	-0.00736008351668715
-5.99180316925049	-7.31447601318359	-8.40805149078369	-0.106197737157345	0.227192491292953	-0.00737814931198955
-5.98928451538086	-7.30532789230347	-8.40626811981201	-0.106410406529903	0.227147236466408	-0.0073035778477788
-5.99610996246338	-7.31360387802124	-8.4223518371582	-0.106265522539616	0.227119103074074	-0.0072505921125412
-5.99887943267822	-7.30438327789307	-8.41401100158691	-0.106333158910275	0.227042973041534	-0.0073612337000668
-5.99616622924805	-7.31006050109863	-8.41757869720459	-0.106387376785278	0.227234035730362	-0.00725067453458905
-5.99960374832153	-7.31299543380737	-8.40723419189453	-0.106405727565289	0.226930171251297	-0.00723812263458967
-5.99964284896851	-7.31149673461914	-8.40071678161621	-0.106494821608067	0.227271676063538	-0.00724897906184196
-6.00176668167114	-7.30569458007813	-8.41446208953857	-0.10649711638689	0.227121978998184	-0.00721190869808197
-5.99166965484619	-7.30431890487671	-8.408616065979	-0.106500796973705	0.227165088057518	-0.00720576150342822
-6.0040807723999	-7.30883455276489	-8.41697216033936	-0.106513306498528	0.22711406648159	-0.00724598160013556
-5.99774980545044	-7.30845403671265	-8.41554927825928	-0.106432609260082	0.227255702018738	-0.00719644036144018
-6.00167274475098	-7.30625486373901	-8.40992641448975	-0.10641573369503	0.227145329117775	-0.00730454316362739
-5.99703931808472	-7.31102895736694	-8.42356204986572	-0.106496222317219	0.227344021201134	-0.00718790991231799
-6.00972318649292	-7.31364727020264	-8.41790294647217	-0.106400869786739	0.22716024518013	-0.00736438250169158
-6.0015549659729	-7.30753707885742	-8.423415184021	-0.106496833264828	0.227350130677223	-0.00724265165627003
-6.00174999237061	-7.31189107894897	-8.41823482513428	-0.106469392776489	0.227058291435242	-0.00720753893256187
-6.00147247314453	-7.31301498413086	-8.41212558746338	-0.106404826045036	0.227286458015442	-0.00728591158986092
-6.01091575622559	-7.31459856033325	-8.42274284362793	-0.106419399380684	0.227165773510933	-0.00717047741636634
-5.9937915802002	-7.30812931060791	-8.41768455505371	-0.10638677328825	0.227173209190369	-0.00727183977141976
-6.00743293762207	-7.31616687774658	-8.42202186584473	-0.106406599283218	0.227265477180481	-0.00726763997226954
-5.99938201904297	-7.31108427047729	-8.41737651824951	-0.106400139629841	0.227259650826454	-0.00714970519766212
-6.00475025177002	-7.31464052200317	-8.41271781921387	-0.106301046907902	0.227167889475822	-0.00721742259338498
-5.99958229064941	-7.30666303634644	-8.41582202911377	-0.106488794088364	0.227297097444534	-0.00711195170879364
-6.00504112243652	-7.31774616241455	-8.42298412322998	-0.106372192502022	0.227186784148216	-0.00714262668043375
-6.00052213668823	-7.31094264984131	-8.41378593444824	-0.106572791934013	0.227272346615791	-0.00714824022725224
-6.00563955307007	-7.31253480911255	-8.41862392425537	-0.106476426124573	0.227083116769791	-0.00706642819568515
-5.99637746810913	-7.30777978897095	-8.40548324584961	-0.1066058203578	0.227229163050652	-0.00710773095488548
-6.00369691848755	-7.31451368331909	-8.41698741912842	-0.106658764183521	0.227183237671852	-0.00693141669034958
-5.98876953125	-7.30410242080688	-8.40779781341553	-0.106666587293148	0.227103009819984	-0.00696377037093043
-6.00184488296509	-7.31025648117065	-8.41482830047607	-0.106769941747189	0.227120578289032	-0.00690449588000774
-5.99332141876221	-7.30583190917969	-8.41216278076172	-0.106890082359314	0.227244451642036	-0.00676898937672377
-5.99338054656982	-7.30984878540039	-8.39998054504395	-0.106854237616062	0.227205887436867	-0.00680597685277462
-5.99143075942993	-7.30178689956665	-8.39937210083008	-0.107096321880817	0.227123722434044	-0.00668150745332241
-5.99242210388184	-7.30640935897827	-8.40947532653809	-0.107078164815903	0.227171793580055	-0.0066195703111589
-5.9897608757019	-7.30115747451782	-8.39542102813721	-0.107224904000759	0.227143779397011	-0.00666553061455488
-5.9898567199707	-7.30282783508301	-8.40537071228027	-0.107325010001659	0.227243721485138	-0.00651742424815893
-5.99074125289917	-7.30244207382202	-8.38943481445313	-0.107451818883419	0.226989254355431	-0.0064893770031631
-5.98346567153931	-7.29678535461426	-8.38361930847168	-0.10764230042696	0.227198585867882	-0.00645961053669453
-5.98392248153687	-7.29379177093506	-8.38995552062988	-0.10781579464674	0.227092534303665	-0.0062906164675951
-5.97760248184204	-7.29260063171387	-8.37979793548584	-0.107834316790104	0.227144837379456	-0.00631366996094584
-5.98444604873657	-7.29107999801636	-8.37656211853027	-0.108190357685089	0.227019041776657	-0.00623069889843464
-5.97190284729004	-7.28712606430054	-8.3766450881958	-0.108156822621822	0.227199256420135	-0.00610653357580304
-5.97514390945435	-7.28703117370605	-8.35966873168945	-0.108304440975189	0.227127701044083	-0.00617199437692761
-5.96606826782227	-7.2810754776001	-8.36495590209961	-0.108583219349384	0.22720368206501	-0.00596984708681703
-5.97557735443115	-7.28832197189331	-8.36705493927002	-0.108490042388439	0.227090120315552	-0.00606495840474963
-5.97033405303955	-7.27963733673096	-8.355881690979	-0.10876340419054	0.227231159806252	-0.00605488987639546
-5.97016906738281	-7.28079271316528	-8.36771678924561	-0.108722604811192	0.227191850543022	-0.00591799896210432
-5.96184825897217	-7.27760553359985	-8.35339736938477	-0.108995825052261	0.227125748991966	-0.00597102846950293
-5.97128582000732	-7.2865629196167	-8.36538791656494	-0.108964465558529	0.227293595671654	-0.00587094947695732
-5.96163129806519	-7.27681446075439	-8.36950778961182	-0.10906795412302	0.227241322398186	-0.0059047038666904
-5.96306657791138	-7.28079271316528	-8.36355018615723	-0.10906483232975	0.227312624454498	-0.00584158068522811
-5.96413660049438	-7.28002452850342	-8.37095260620117	-0.109257198870182	0.227279081940651	-0.00572957657277584
-5.9661717414856	-7.28627586364746	-8.37260723114014	-0.109187535941601	0.227368041872978	-0.00575998099520803
-5.9629111289978	-7.27852725982666	-8.37161827087402	-0.109444983303547	0.227354466915131	-0.00568348076194525
-5.96342849731445	-7.28951168060303	-8.38230800628662	-0.109373614192009	0.227434411644936	-0.0056290696375072
-5.96646928787231	-7.28446483612061	-8.36785793304443	-0.109445139765739	0.227314829826355	-0.00570150418207049
-5.96515655517578	-7.28663015365601	-8.38428688049316	-0.109421111643314	0.227529317140579	-0.00552727282047272
-5.96120977401733	-7.28439474105835	-8.37068557739258	-0.109686844050884	0.227330982685089	-0.00550629710778594
-5.9614782333374	-7.28747606277466	-8.37596321105957	-0.10968716442585	0.227575659751892	-0.00553256971761584
-5.96254014968872	-7.28442716598511	-8.38227081298828	-0.109802469611168	0.227419316768646	-0.0054688137024641
-5.95395040512085	-7.28271007537842	-8.38023948669434	-0.109782673418522	0.22754929959774	-0.00544152734801173
-5.9620156288147	-7.28480434417725	-8.38644504547119	-0.110021099448204	0.227491661906242	-0.00537478784099221
-5.95296573638916	-7.28442335128784	-8.38252925872803	-0.109877727925777	0.227652654051781	-0.00531426956877112
-5.95714998245239	-7.28435611724854	-8.38008213043213	-0.110015712678432	0.227599188685417	-0.00536988163366914
-5.94887208938599	-7.28605318069458	-8.38830375671387	-0.110208883881569	0.227798372507095	-0.00519586587324739
-5.95964097976685	-7.29007577896118	-8.39216041564941	-0.110191762447357	0.227611735463142	-0.00533759454265237
-5.95157241821289	-7.28431463241577	-8.39098167419434	-0.110308259725571	0.22785148024559	-0.00519537227228284
-5.95677614212036	-7.28771257400513	-8.39111232757568	-0.110428676009178	0.227605566382408	-0.00510921282693744
-5.94591856002808	-7.28375720977783	-8.37678050994873	-0.110618345439434	0.227831795811653	-0.00510045140981674
-5.95819520950317	-7.2904224395752	-8.39081287384033	-0.110669493675232	0.227876350283623	-0.00495972996577621
-5.94238519668579	-7.2808780670166	-8.39045143127441	-0.110813058912754	0.227779820561409	-0.00495812995359302
-5.95476675033569	-7.28981018066406	-8.39357471466064	-0.110917165875435	0.227861031889915	-0.00489441305398941
-5.94621276855469	-7.28246450424194	-8.40078926086426	-0.110986888408661	0.227930977940559	-0.00470634968951344
-5.95157337188721	-7.29072570800781	-8.38442993164063	-0.111088290810585	0.22799950838089	-0.00471135228872299
-5.94341993331909	-7.28447484970093	-8.39036464691162	-0.111377313733101	0.228070348501205	-0.0045270174741745
-5.95240831375122	-7.29268741607666	-8.39832019805908	-0.111420683562756	0.227966323494911	-0.00461811199784279
-5.94320726394653	-7.28413105010986	-8.39501094818115	-0.111576996743679	0.228176772594452	-0.00445303693413734
-5.95268058776855	-7.29016542434692	-8.40222644805908	-0.111673228442669	0.228011637926102	-0.00429637124761939
-5.94035387039185	-7.28386259078979	-8.38936996459961	-0.111962169408798	0.228074371814728	-0.00426368927583098
-5.95319080352783	-7.29005098342896	-8.39961242675781	-0.112071640789509	0.228201359510422	-0.00405126949772239
-5.93651437759399	-7.28101873397827	-8.40153884887695	-0.11219397932291	0.228159531950951	-0.00398903107270598
-5.9441556930542	-7.29069185256958	-8.39859580993652	-0.112376801669598	0.228181466460228	-0.00386892189271748
-5.94028329849243	-7.28442049026489	-8.40037250518799	-0.112526796758175	0.228239178657532	-0.0037303832359612
-5.93877601623535	-7.28826141357422	-8.39317893981934	-0.112590976059437	0.22822168469429	-0.0037035143468529
-5.93078517913818	-7.27818632125854	-8.39819622039795	-0.112852051854134	0.228281155228615	-0.00339583004824817
-5.93821716308594	-7.28600549697876	-8.40078163146973	-0.112884402275085	0.228149443864822	-0.00343574653379619
-5.93211030960083	-7.27583169937134	-8.3922176361084	-0.113188698887825	0.228297755122185	-0.00327937351539731
-5.93554639816284	-7.28122997283936	-8.39916229248047	-0.113180600106716	0.228151351213455	-0.00310258264653385
-5.9245433807373	-7.27416276931763	-8.38681602478027	-0.113546893000603	0.228229761123657	-0.00302505493164063
-5.93236541748047	-7.27219533920288	-8.39857292175293	-0.113677315413952	0.228229880332947	-0.00282300380058587
-5.91832304000854	-7.26623821258545	-8.37704753875732	-0.113825097680092	0.228235840797424	-0.00275225518271327
-5.92646312713623	-7.26896715164185	-8.39292335510254	-0.114056400954723	0.228137612342834	-0.00254883803427219
-5.91990232467651	-7.26303339004517	-8.39258575439453	-0.114191308617592	0.228217899799347	-0.00239805108867586
-5.91877508163452	-7.26188802719116	-8.37477874755859	-0.114438466727734	0.228209793567657	-0.00232801353558898
-5.91254329681396	-7.26380157470703	-8.3843469619751	-0.114600852131844	0.228304371237755	-0.00219438038766384
-5.91956949234009	-7.26160192489624	-8.37794589996338	-0.114727906882763	0.228190243244171	-0.00215469603426754
-5.91038656234741	-7.25689172744751	-8.38592624664307	-0.115017369389534	0.228400349617004	-0.00192487763706595
-5.9059419631958	-7.25512933731079	-8.36668014526367	-0.11531874537468	0.228136241436005	-0.00185609480831772
-5.90862607955933	-7.25663137435913	-8.37361812591553	-0.115420766174793	0.228332206606865	-0.00173785572405905
-5.90338897705078	-7.24643135070801	-8.37932300567627	-0.115609504282475	0.228216677904129	-0.00159174168948084
-5.89524984359741	-7.24550676345825	-8.3700475692749	-0.11574924737215	0.228337809443474	-0.0015413366490975
-5.90017127990723	-7.24382495880127	-8.37633609771729	-0.115978181362152	0.228361621499062	-0.00145905325189233
-5.89378976821899	-7.24326086044312	-8.37313556671143	-0.115901231765747	0.228382438421249	-0.00133716349955648
-5.89342308044434	-7.23923301696777	-8.37019538879395	-0.116138197481632	0.228347226977348	-0.00130777340382338
-5.88591575622559	-7.24491739273071	-8.37829303741455	-0.116245880723	0.228465393185616	-0.00119848770555109
-5.8869252204895	-7.2371563911438	-8.36760902404785	-0.116392068564892	0.228426307439804	-0.00120630580931902
-5.88724613189697	-7.23974084854126	-8.3858699798584	-0.116453185677528	0.228433698415756	-0.00100726948585361
-5.87424516677856	-7.23306083679199	-8.36077785491943	-0.11667013913393	0.228396952152252	-0.00103579799178988
-5.88192510604858	-7.24034404754639	-8.37356376647949	-0.116672895848751	0.228591710329056	-0.000871143711265177
-5.87288284301758	-7.22756624221802	-8.37832069396973	-0.116773642599583	0.228434428572655	-0.00084922747919336
-5.87287425994873	-7.23511695861816	-8.37826824188232	-0.116836845874786	0.228559762239456	-0.000804163399152458
-5.86650705337524	-7.23015975952148	-8.38131523132324	-0.117000713944435	0.22856205701828	-0.000648530141916126
-5.86844873428345	-7.23469495773315	-8.37810707092285	-0.11695434898138	0.228502869606018	-0.000693873385898769
-5.86325454711914	-7.22504472732544	-8.37523174285889	-0.117297537624836	0.228668451309204	-0.000514735176693648
-5.86146688461304	-7.23360157012939	-8.38436031341553	-0.117219507694244	0.228633552789688	-0.000498541572596878
-5.85814476013184	-7.22518968582153	-8.37497806549072	-0.117413356900215	0.228654563426971	-0.000503934395965189
-5.86057662963867	-7.22716569900513	-8.3885612487793	-0.117436289787292	0.228601485490799	-0.000308969494653866
-5.84766912460327	-7.22131729125977	-8.36977481842041	-0.117711402475834	0.228822708129883	-0.000339047954184935
-5.85376644134521	-7.22604036331177	-8.37847900390625	-0.117765575647354	0.228746518492699	-0.000103235426649917
-5.83941698074341	-7.21764326095581	-8.37816619873047	-0.117799572646618	0.228738754987717	-0.000111239642137662
-5.84363651275635	-7.218346118927	-8.38067817687988	-0.118081368505955	0.228779524564743	1.79664075403707E-05
-5.83468055725098	-7.22052049636841	-8.37180614471436	-0.117979250848293	0.228887334465981	4.93553452542983E-05
-5.83431529998779	-7.21318769454956	-8.36833953857422	-0.118262469768524	0.228957608342171	0.000159644463565201
-5.82946872711182	-7.21861124038696	-8.37990188598633	-0.11822984367609	0.228923767805099	0.000155829548020847
-5.82590961456299	-7.21027135848999	-8.36848068237305	-0.118448115885258	0.228945225477219	0.000224311559577473
-5.8274998664856	-7.21845006942749	-8.3835916519165	-0.11837749928236	0.228897780179977	0.000382467202143744
-5.81605863571167	-7.20893239974976	-8.36775207519531	-0.118670485913754	0.228916391730309	0.000272896751994267
-5.82489347457886	-7.21636390686035	-8.37755393981934	-0.118646033108234	0.229094266891479	0.000435165071394295
-5.80797243118286	-7.20797395706177	-8.37432098388672	-0.118668220937252	0.228959873318672	0.000422374898334965
-5.81862783432007	-7.21516847610474	-8.3807430267334	-0.118797563016415	0.229057371616364	0.000438694522017613
-5.81031036376953	-7.21136379241943	-8.38708400726318	-0.118878327310085	0.229202553629875	0.000569976400583982
-5.81371259689331	-7.21667671203613	-8.38172435760498	-0.118780605494976	0.229147002100945	0.000541144574526697
-5.81012582778931	-7.21120643615723	-8.38361835479736	-0.119044683873653	0.229202091693878	0.000664404651615769
-5.81480312347412	-7.22067260742188	-8.39729785919189	-0.118915110826492	0.229263737797737	0.000569726049434394
-5.80376720428467	-7.21564388275146	-8.38848972320557	-0.119079239666462	0.229382112622261	0.000661136233247817
-5.81242418289185	-7.22016191482544	-8.40003681182861	-0.1190090700984	0.229179352521896	0.00075593387009576
-5.80188131332397	-7.21564435958862	-8.38088512420654	-0.119192227721214	0.229310408234596	0.000708365754690021
-5.80904769897461	-7.21766185760498	-8.39322376251221	-0.119165413081646	0.229334250092506	0.000842520094010979
-5.79030609130859	-7.21272277832031	-8.38974285125732	-0.11918631196022	0.229242935776711	0.000821163470391184
-5.80190706253052	-7.21758460998535	-8.38499736785889	-0.11931399255991	0.229280576109886	0.000905220513232052
-5.79109859466553	-7.21562385559082	-8.39112663269043	-0.119202025234699	0.229435116052628	0.000994943547993898
-5.79523515701294	-7.22095060348511	-8.38086128234863	-0.11933571100235	0.229354843497276	0.000963228987529874
-5.79038286209106	-7.21857023239136	-8.39142608642578	-0.1194222047925	0.229443311691284	0.00108260731212795
-5.79113292694092	-7.21493864059448	-8.38505840301514	-0.119352653622627	0.229263246059418	0.000989148276858032
-5.78726577758789	-7.21740007400513	-8.38964366912842	-0.119395233690739	0.229456424713135	0.00120666832663119
-5.78582286834717	-7.21587562561035	-8.38209819793701	-0.119519576430321	0.229183927178383	0.00124435627367347
-5.78107500076294	-7.21613311767578	-8.37476825714111	-0.119577087461948	0.229452207684517	0.00125846033915877
-5.78082990646362	-7.21546459197998	-8.38503646850586	-0.119663082063198	0.229344576597214	0.00139958725776523
-5.77555561065674	-7.21861028671265	-8.37690925598145	-0.119621977210045	0.229389801621437	0.00143249321263283
-5.77802610397339	-7.21450042724609	-8.38136291503906	-0.119762159883976	0.229403480887413	0.00156813557259738
-5.77111005783081	-7.21782493591309	-8.37037181854248	-0.119597665965557	0.229423761367798	0.0016000762116164
-5.76977872848511	-7.21326160430908	-8.36718368530273	-0.119798131287098	0.229385003447533	0.00169923214707524
-5.77275323867798	-7.22053384780884	-8.385178565979	-0.119728967547417	0.229389354586601	0.001764050219208
-5.76844644546509	-7.21173238754272	-8.36942672729492	-0.119854755699635	0.229496866464615	0.00177000358235091
-5.77063798904419	-7.21928834915161	-8.37594795227051	-0.119761943817139	0.229438737034798	0.00197097985073924
-5.76182508468628	-7.21749114990234	-8.36551761627197	-0.119902111589909	0.229346394538879	0.00196901685558259
-5.7715916633606	-7.22090482711792	-8.37021446228027	-0.119897544384003	0.229467824101448	0.00214718724600971
-5.75471973419189	-7.21220254898071	-8.37228107452393	-0.119908675551414	0.229364037513733	0.0021804419811815
-5.76132822036743	-7.2187762260437	-8.37295436859131	-0.119934894144535	0.22941118478775	0.00230507459491491
-5.76099061965942	-7.21308279037476	-8.37577629089355	-0.120058007538319	0.229354649782181	0.00245203985832632
-5.75634574890137	-7.21979427337646	-8.36787700653076	-0.11983173340559	0.229439318180084	0.00253846449777484
-5.75209283828735	-7.21144962310791	-8.3673210144043	-0.12005253136158	0.229421570897102	0.0026553999632597
-5.7568793296814	-7.22417736053467	-8.37072372436523	-0.11992958933115	0.229327574372292	0.00270963134244084
-5.75094127655029	-7.2146143913269	-8.35897731781006	-0.120062805712223	0.229337096214294	0.00279934029094875
-5.75100898742676	-7.21887636184692	-8.36707496643066	-0.119962275028229	0.229307100176811	0.00300922547467053
-5.74264478683472	-7.21529006958008	-8.34556198120117	-0.120068654417992	0.229264825582504	0.00300825014710426
-5.75264930725098	-7.21676397323608	-8.35881614685059	-0.120064221322536	0.229267060756683	0.00322992820292711
-5.73436212539673	-7.21152877807617	-8.34973907470703	-0.120047137141228	0.229254394769669	0.00324983475729823
-5.74472570419312	-7.21829795837402	-8.35770797729492	-0.120029628276825	0.229252278804779	0.0033527547493577
-5.73433923721313	-7.21434211730957	-8.3557300567627	-0.120045103132725	0.229254215955734	0.00355353066697717
-5.73710584640503	-7.21779108047485	-8.34756088256836	-0.120025612413883	0.229157239198685	0.003532859031111
-5.72930526733398	-7.2129545211792	-8.35031604766846	-0.120175831019878	0.229258269071579	0.00375966215506196
-5.73881435394287	-7.22237300872803	-8.34986019134521	-0.119990319013596	0.229100808501244	0.00369691662490368
-5.72756719589233	-7.21569442749023	-8.34617519378662	-0.120092950761318	0.229202345013618	0.00386704644188285
-5.72934293746948	-7.21666765213013	-8.33973693847656	-0.1200827434659	0.22902025282383	0.00405398802831769
-5.72973680496216	-7.21997690200806	-8.34084415435791	-0.12009833753109	0.229175001382828	0.00410937145352364
-5.7243766784668	-7.21128702163696	-8.34432983398438	-0.120121732354164	0.229062706232071	0.00424172077327967
-5.72065687179565	-7.2185959815979	-8.33647441864014	-0.120110876858234	0.229025840759277	0.00431615253910422
-5.71812677383423	-7.21818399429321	-8.33508014678955	-0.120257526636124	0.228975057601929	0.00451528001576662
-5.72043323516846	-7.21993637084961	-8.32979488372803	-0.120058417320251	0.228958979249001	0.00455170404165983
-5.7108907699585	-7.21787977218628	-8.33052158355713	-0.120291791856289	0.229072868824005	0.00478353071957827
-5.71664905548096	-7.22424983978271	-8.32822322845459	-0.12012729793787	0.228832200169563	0.0047350712120533
-5.71076440811157	-7.21912288665771	-8.32967758178711	-0.120266541838646	0.229011669754982	0.00495633343234658
-5.70788860321045	-7.21651554107666	-8.32175540924072	-0.120321728289127	0.228780210018158	0.00502546736970544
-5.71152687072754	-7.22247648239136	-8.32075309753418	-0.120257973670959	0.228932499885559	0.00521020358428359
-5.69666194915771	-7.20966768264771	-8.31566715240479	-0.120376497507095	0.228796765208244	0.00528330774977803
-5.70163869857788	-7.21525049209595	-8.31337070465088	-0.120433747768402	0.228724166750908	0.00541660049930215
-5.69243812561035	-7.21185874938965	-8.30718994140625	-0.120345555245876	0.228769659996033	0.00560060888528824
-5.68752574920654	-7.2071213722229	-8.29678344726563	-0.120528541505337	0.228737682104111	0.00571019109338522
-5.68839073181152	-7.21798181533813	-8.30910968780518	-0.12046106159687	0.228702679276466	0.00583537993952632
-5.68838548660278	-7.20742511749268	-8.29890727996826	-0.120536848902702	0.228622406721115	0.00588957406580448
-5.68328142166138	-7.20843172073364	-8.30453872680664	-0.12046954035759	0.228563889861107	0.00610382668673992
-5.66599988937378	-7.20010232925415	-8.27278804779053	-0.120560549199581	0.228649720549583	0.00623331125825644
-5.63687038421631	-7.19446563720703	-8.24734210968018	-0.120837017893791	0.2286436855793	0.00660602422431111
-5.64374828338623	-7.18798303604126	-8.23638248443604	-0.120583944022655	0.22817924618721	0.00672902306541801
-5.68925142288208	-7.18800497055054	-8.27920341491699	-0.120420470833778	0.227732062339783	0.00689063500612974
-5.69121360778809	-7.18842458724976	-8.27814960479736	-0.120517052710056	0.227994427084923	0.00708757853135467
-5.68718957901001	-7.19085788726807	-8.28688430786133	-0.120932102203369	0.228280320763588	0.0073140156455338
-5.68678569793701	-7.19271945953369	-8.27529144287109	-0.121103867888451	0.228281229734421	0.00737596163526177
-5.66945648193359	-7.19133758544922	-8.27295589447021	-0.121289171278477	0.228459537029266	0.00776007026433945
-5.67763662338257	-7.20029497146606	-8.27320766448975	-0.121215082705021	0.228052034974098	0.00779613805934787
-5.69395923614502	-7.2065486907959	-8.29450511932373	-0.121133401989937	0.22830730676651	0.00779369939118624
-5.6819748878479	-7.20348215103149	-8.29508113861084	-0.121328175067902	0.228442475199699	0.00769800320267677
-5.69020462036133	-7.21084785461426	-8.29849529266357	-0.12162322551012	0.228486776351929	0.00781388394534588
-5.67671012878418	-7.20180559158325	-8.28473281860352	-0.121753327548504	0.228575199842453	0.00804394390434027
-5.67474126815796	-7.2008581161499	-8.27666854858398	-0.12192377448082	0.228467553853989	0.00826747622340918
-5.67477226257324	-7.20984077453613	-8.29956912994385	-0.121803872287273	0.228472098708153	0.00838516838848591
-5.67246675491333	-7.20114183425903	-8.29272842407227	-0.121780179440975	0.228609457612038	0.00835489854216576
-5.67494297027588	-7.2059211730957	-8.30097389221191	-0.121820531785488	0.228390797972679	0.00851466972380877
-5.66098594665527	-7.20813274383545	-8.28838062286377	-0.122099883854389	0.228612259030342	0.00855841673910618
-5.65913534164429	-7.20519685745239	-8.29685115814209	-0.122052803635597	0.228596910834312	0.00872787740081549
-5.65670394897461	-7.20771503448486	-8.28913688659668	-0.12206769734621	0.228572249412537	0.00871870946139097
-5.65172481536865	-7.19697856903076	-8.29031562805176	-0.122180283069611	0.228519976139069	0.00893953442573547
-5.64476537704468	-7.20458889007568	-8.27367687225342	-0.122111350297928	0.22849877178669	0.00909206457436085
-5.64156723022461	-7.19517660140991	-8.28051471710205	-0.122167758643627	0.228570312261581	0.00921727437525988
-5.64996242523193	-7.20098829269409	-8.28992652893066	-0.122103452682495	0.22841303050518	0.00911131035536528
-5.63829851150513	-7.19194078445435	-8.28721523284912	-0.122282326221466	0.228631779551506	0.00932722538709641
-5.63849782943726	-7.1986780166626	-8.28253555297852	-0.122236870229244	0.228351280093193	0.0094516621902585
-5.63249921798706	-7.19806957244873	-8.28068542480469	-0.122340828180313	0.228533372282982	0.00953882001340389
-5.6292781829834	-7.19480133056641	-8.283203125	-0.12232606112957	0.22847031056881	0.00968030653893948
-5.63121652603149	-7.20025157928467	-8.28235244750977	-0.122357726097107	0.228477329015732	0.00972490012645721
-5.62738656997681	-7.19172382354736	-8.2819709777832	-0.12238859385252	0.228488147258759	0.00982771720737219
-5.62858629226685	-7.19458293914795	-8.27958965301514	-0.122308313846588	0.228407949209213	0.00986350141465664
-5.62497329711914	-7.1991868019104	-8.28798294067383	-0.122258394956589	0.228480368852615	0.009993527084589
-5.62177038192749	-7.19568347930908	-8.28098011016846	-0.122372098267078	0.228459089994431	0.00995635334402323
-5.62675142288208	-7.19909715652466	-8.287841796875	-0.122288592159748	0.228299915790558	0.0100941034033895
-5.617262840271	-7.19412851333618	-8.27636623382568	-0.122358746826649	0.22848804295063	0.0101313404738903
-5.6181583404541	-7.19617938995361	-8.28263092041016	-0.122346296906471	0.228353872895241	0.0102420067414641
-5.6143102645874	-7.19686508178711	-8.28178882598877	-0.12235489487648	0.228365287184715	0.0102560166269541
-5.61132574081421	-7.19110107421875	-8.2828311920166	-0.122352093458176	0.228456825017929	0.0103805549442768
-5.61297464370728	-7.20027446746826	-8.2718448638916	-0.122263677418232	0.228353038430214	0.010370166040957
-5.60413885116577	-7.198410987854	-8.28141593933105	-0.122321560978889	0.228468164801598	0.0104825478047132
-5.60963344573975	-7.1978235244751	-8.28035545349121	-0.122230038046837	0.228286057710648	0.0103410659357905
-5.60763597488403	-7.20032262802124	-8.28822898864746	-0.122115522623062	0.228397846221924	0.0105946706607938
-5.59708690643311	-7.1956901550293	-8.27120685577393	-0.122168444097042	0.228295236825943	0.0105092134326696
-5.60469532012939	-7.2004976272583	-8.27793407440186	-0.122032232582569	0.228432327508926	0.0106973918154836
-5.59067487716675	-7.1957631111145	-8.2716178894043	-0.122005492448807	0.228254154324532	0.0107102701440454
-5.59999227523804	-7.19975805282593	-8.27920627593994	-0.122038446366787	0.22835998237133	0.0107746003195643
-5.59026575088501	-7.20171403884888	-8.27590274810791	-0.121833391487598	0.228370293974876	0.0108984755352139
-5.59149932861328	-7.19865036010742	-8.2643985748291	-0.121901080012321	0.228252962231636	0.0108594186604023
-5.58368968963623	-7.20190238952637	-8.27911949157715	-0.12181493639946	0.228297159075737	0.0109850186854601
-5.58448696136475	-7.19838190078735	-8.26497364044189	-0.121829025447369	0.228186935186386	0.0108825191855431
-5.5870566368103	-7.20401859283447	-8.2781457901001	-0.12171483784914	0.228332579135895	0.011075995862484
-5.58061170578003	-7.19581270217896	-8.25730895996094	-0.12177998572588	0.228206440806389	0.0109607232734561
-5.58359622955322	-7.2015323638916	-8.26665019989014	-0.121696010231972	0.228250250220299	0.0111290067434311
-5.5706582069397	-7.19482231140137	-8.26188564300537	-0.121689610183239	0.228175491094589	0.0110847912728786
-5.57797479629517	-7.19670915603638	-8.26141166687012	-0.121723487973213	0.228179410099983	0.0111612491309643
-5.56992053985596	-7.19740343093872	-8.25723171234131	-0.121594004333019	0.228264927864075	0.0112379416823387
-5.56974840164185	-7.19371747970581	-8.25361728668213	-0.121732510626316	0.228207692503929	0.0111868446692824
-5.56585502624512	-7.20039224624634	-8.26589870452881	-0.121728628873825	0.228345915675163	0.011220533400774
-5.56639289855957	-7.1930718421936	-8.24937629699707	-0.121724776923656	0.228254497051239	0.0112020317465067
-5.56914567947388	-7.19887590408325	-8.26500225067139	-0.121655412018299	0.228110611438751	0.0113218408077955
-5.55753469467163	-7.19393110275269	-8.24544048309326	-0.121929116547108	0.22830294072628	0.0112078804522753
-5.56651496887207	-7.19864797592163	-8.25287055969238	-0.121803343296051	0.228311613202095	0.0113440928980708
-5.5529670715332	-7.19239807128906	-8.24470996856689	-0.121848724782467	0.22820933163166	0.0112490905448794
-5.55985546112061	-7.19424915313721	-8.24825096130371	-0.121974676847458	0.228279039263725	0.0112977223470807
-5.55353164672852	-7.19672250747681	-8.24477958679199	-0.121839419007301	0.228356957435608	0.0112816877663136
-5.55655193328857	-7.188551902771	-8.23696517944336	-0.12202512472868	0.228369697928429	0.0113235088065267
-5.55695104598999	-7.19939231872559	-8.24700736999512	-0.1219776943326	0.228338897228241	0.0112138548865914
-5.55415678024292	-7.19313192367554	-8.24312210083008	-0.122100733220577	0.228426441550255	0.0112630007788539
-5.55136394500732	-7.18950843811035	-8.24003314971924	-0.122117705643177	0.228264838457108	0.011260443367064
-5.55360794067383	-7.1928653717041	-8.23577308654785	-0.122207053005695	0.228500381112099	0.0112488837912679
-5.5467324256897	-7.18398094177246	-8.23786544799805	-0.122285135090351	0.228323519229889	0.0112880570814013
-5.54886341094971	-7.18792533874512	-8.23277759552002	-0.122379243373871	0.228351429104805	0.0112752057611942
-5.54421377182007	-7.18816375732422	-8.23385047912598	-0.122307024896145	0.228492900729179	0.0113493604585528
-5.54574394226074	-7.18288373947144	-8.22879886627197	-0.122470296919346	0.228467613458633	0.0112315248697996
-5.54595327377319	-7.18940162658691	-8.23313903808594	-0.122475393116474	0.228510722517967	0.0112504521384835
-5.54404878616333	-7.18501043319702	-8.222731590271	-0.1225780621171	0.228534564375877	0.011197398416698
-5.54300594329834	-7.18724155426025	-8.23193073272705	-0.122705221176147	0.228446483612061	0.0112753082066774
-5.5405740737915	-7.18273401260376	-8.21671295166016	-0.122735314071178	0.228551477193832	0.0111795263364911
-5.53725624084473	-7.17905950546265	-8.22300434112549	-0.122911252081394	0.228538811206818	0.0112512791529298
-5.53611946105957	-7.18258237838745	-8.21914577484131	-0.122959919273853	0.228651851415634	0.0111701032146811
-5.53335762023926	-7.17857503890991	-8.21697235107422	-0.123012073338032	0.228656321763992	0.0112474020570517
-5.53583955764771	-7.17599153518677	-8.21236038208008	-0.123107388615608	0.22863607108593	0.0111190397292376
-5.53028678894043	-7.18064069747925	-8.22195816040039	-0.123223662376404	0.228732496500015	0.0112157389521599
-5.53361845016479	-7.17185640335083	-8.20740127563477	-0.123284742236137	0.228699117898941	0.0111012775450945
-5.53518772125244	-7.17220211029053	-8.21990585327148	-0.123264461755753	0.228784173727036	0.0111757898703218
-5.52648544311523	-7.16980361938477	-8.20282936096191	-0.123469188809395	0.22875240445137	0.0111368102952838
-5.52783823013306	-7.16785192489624	-8.21136569976807	-0.123567342758179	0.228703588247299	0.0111075602471828
-5.52019739151001	-7.16636991500854	-8.20067310333252	-0.123512722551823	0.228860706090927	0.0110535779967904
-5.52551126480103	-7.16211318969727	-8.20391941070557	-0.123660244047642	0.228831872344017	0.0110985860228539
-5.51918792724609	-7.16501235961914	-8.19430923461914	-0.123647026717663	0.228877305984497	0.0109451077878475
-5.51293325424194	-7.16251659393311	-8.19917297363281	-0.123776651918888	0.228947013616562	0.0109951915219426
-5.5155143737793	-7.15770626068115	-8.18658447265625	-0.123764514923096	0.228807747364044	0.0108641386032104
-5.51122140884399	-7.16036367416382	-8.18604183197021	-0.123827591538429	0.228950545191765	0.0109026189893484
-5.50321769714355	-7.15371608734131	-8.17720794677734	-0.124029919505119	0.228882864117622	0.0108343120664358
-5.51137924194336	-7.15319490432739	-8.1867208480835	-0.124051220715046	0.228956416249275	0.0108176534995437
-5.49410390853882	-7.14809226989746	-8.17959022521973	-0.124099142849445	0.228976100683212	0.0107593145221472
-5.50415372848511	-7.14548206329346	-8.18136501312256	-0.124226562678814	0.228942736983299	0.0107228215783834
-5.49382543563843	-7.14705991744995	-8.17278480529785	-0.124213822185993	0.229036465287209	0.0106562580913305
-5.49117136001587	-7.14182329177856	-8.16665840148926	-0.124433554708958	0.229082062840462	0.0107117583975196
-5.49789714813232	-7.14542722702026	-8.16941070556641	-0.124383874237537	0.229000434279442	0.0104849860072136
-5.489586353302	-7.14017343521118	-8.17153835296631	-0.12457150220871	0.229280188679695	0.0104898484423757
-5.49148273468018	-7.13894367218018	-8.16564464569092	-0.124559253454208	0.229020312428474	0.010454555042088
-5.49005508422852	-7.14027643203735	-8.15940093994141	-0.12473201751709	0.229315042495728	0.0103217428550124
-5.48283529281616	-7.13282155990601	-8.16219139099121	-0.124797962605953	0.229244276881218	0.010293260216713
-5.49189567565918	-7.1409969329834	-8.16189384460449	-0.124949231743813	0.229308441281319	0.0102034145966172
-5.48469638824463	-7.13342809677124	-8.16531848907471	-0.124982960522175	0.229492649435997	0.0101679936051369
-5.488844871521	-7.13836765289307	-8.15675735473633	-0.125052005052567	0.22950080037117	0.0100046396255493
-5.48229074478149	-7.13558387756348	-8.1708459854126	-0.125189796090126	0.229629889130592	0.0100296400487423
-5.49154424667358	-7.13672733306885	-8.16275882720947	-0.125202730298042	0.229567721486092	0.00970732979476452
-5.48559045791626	-7.13444042205811	-8.16501235961914	-0.125325277447701	0.229779988527298	0.00976974610239267
-5.48486042022705	-7.13451433181763	-8.1638765335083	-0.125438272953033	0.229562059044838	0.00961262360215187
-5.48866987228394	-7.13460111618042	-8.16626739501953	-0.125515758991241	0.229904308915138	0.00960761494934559
-5.47920846939087	-7.1291937828064	-8.16378879547119	-0.125579461455345	0.229862585663795	0.00950893852859735
-5.48567819595337	-7.13149547576904	-8.16324996948242	-0.125702664256096	0.229878336191177	0.0094063775613904
-5.47806024551392	-7.12492084503174	-8.16665077209473	-0.125668406486511	0.230059251189232	0.00942901987582445
-5.47868967056274	-7.1284236907959	-8.15877246856689	-0.125699952244759	0.230016112327576	0.00932633318006992
-5.48105525970459	-7.12952995300293	-8.16990947723389	-0.125697016716003	0.230152323842049	0.00925765465945005
-5.47421407699585	-7.12474679946899	-8.16059875488281	-0.125804290175438	0.23023784160614	0.00906055700033903
-5.4827675819397	-7.12656164169312	-8.16899871826172	-0.125757485628128	0.230180501937866	0.00910778064280748
-5.47506284713745	-7.12188243865967	-8.16165542602539	-0.125860497355461	0.230354428291321	0.00887664221227169
-5.48393774032593	-7.12696504592896	-8.17163372039795	-0.125853791832924	0.230447724461555	0.00892845820635557
-5.47144651412964	-7.11972379684448	-8.1746129989624	-0.125695869326591	0.230434536933899	0.00878104567527771
-5.47941541671753	-7.12080526351929	-8.18587398529053	-0.12585423886776	0.230552688241005	0.00878446269780397
-5.47970485687256	-7.12754106521606	-8.17837810516357	-0.125642508268356	0.230639681220055	0.00865465216338634
-5.47713088989258	-7.12066078186035	-8.18133068084717	-0.125804170966148	0.230663642287254	0.00869872886687517
-5.48571062088013	-7.12815809249878	-8.19089126586914	-0.125650525093079	0.230696216225624	0.00848287437111139
-5.48183965682983	-7.1271538734436	-8.19658279418945	-0.12563468515873	0.23082210123539	0.0086005162447691
-5.48419332504272	-7.1265606880188	-8.19173526763916	-0.125684902071953	0.230682075023651	0.00850896537303925
-5.4881477355957	-7.13037300109863	-8.19522762298584	-0.125652864575386	0.230820670723915	0.00852944981306791
-5.48287343978882	-7.1244683265686	-8.19752311706543	-0.125641420483589	0.230715453624725	0.0084018399938941
-5.49239730834961	-7.12887668609619	-8.19967746734619	-0.125625193119049	0.230807423591614	0.00838973093777895
-5.48614597320557	-7.12770128250122	-8.19728088378906	-0.125497609376907	0.230940744280815	0.0084060300141573
-5.49211406707764	-7.12553119659424	-8.19444942474365	-0.125619783997536	0.230822339653969	0.0083448551595211
-5.48814678192139	-7.1299090385437	-8.2081413269043	-0.125585094094276	0.230927512049675	0.00833611376583576
-5.49010372161865	-7.12719392776489	-8.19881153106689	-0.125674113631248	0.230942413210869	0.00822182931005955
-5.49436235427856	-7.12808465957642	-8.20768070220947	-0.125586867332458	0.230836167931557	0.00833072513341904
-5.48691701889038	-7.12425994873047	-8.19583702087402	-0.12571781873703	0.230997160077095	0.00824493542313576
-5.49898910522461	-7.12484693527222	-8.20369815826416	-0.125686749815941	0.230943962931633	0.00834639463573694
-5.48676681518555	-7.11963272094727	-8.19804954528809	-0.125731810927391	0.230943247675896	0.00825039856135845
-5.49136829376221	-7.11957216262817	-8.19987869262695	-0.125921040773392	0.230953171849251	0.00831692013889551
-5.49282264709473	-7.12380981445313	-8.19824504852295	-0.125739306211472	0.230954393744469	0.00830415077507496
-5.49127674102783	-7.11532306671143	-8.19540214538574	-0.125989720225334	0.230985820293427	0.00831259693950415
-5.49473571777344	-7.12393856048584	-8.20160007476807	-0.125861078500748	0.230919152498245	0.0082570118829608
-5.49173545837402	-7.12021398544312	-8.20577049255371	-0.125986039638519	0.231065154075623	0.00832298118621111
-5.49335384368896	-7.115891456604	-8.19348239898682	-0.126052632927895	0.230893760919571	0.00824785325676203
-5.49859237670898	-7.12222528457642	-8.19748687744141	-0.126074016094208	0.231119304895401	0.00827221572399139
-5.49135875701904	-7.11040115356445	-8.19644260406494	-0.126082137227058	0.230922475457191	0.00818007718771696
-5.50014209747314	-7.1198787689209	-8.20330333709717	-0.126161187887192	0.231082737445831	0.00820217095315456
-5.49179315567017	-7.11763095855713	-8.20297718048096	-0.126078754663467	0.23105899989605	0.0083055654540658
-5.49852466583252	-7.11373615264893	-8.20005512237549	-0.126163884997368	0.230913564562798	0.00818975083529949
-5.49461030960083	-7.11804914474487	-8.20755386352539	-0.126223310828209	0.231076747179031	0.00827114284038544
-5.49998617172241	-7.11811494827271	-8.19985103607178	-0.126129657030106	0.230921387672424	0.00812677573412657
-5.50208806991577	-7.11845970153809	-8.20666980743408	-0.126145616173744	0.231035590171814	0.00826336070895195
-5.49721670150757	-7.11533451080322	-8.19272899627686	-0.126253634691238	0.23100820183754	0.00814769510179758
-5.50499820709229	-7.11640691757202	-8.20297908782959	-0.126282528042793	0.230990648269653	0.0082141999155283
-5.49364233016968	-7.11342477798462	-8.20147132873535	-0.126192927360535	0.230984300374985	0.00811189040541649
-5.50220346450806	-7.11763095855713	-8.20558452606201	-0.126373052597046	0.230960160493851	0.0081423819065094
-5.50008535385132	-7.11899328231812	-8.19674777984619	-0.126220256090164	0.230979815125465	0.00812776107341051
-5.49579238891602	-7.11099147796631	-8.19561004638672	-0.126462683081627	0.231075808405876	0.0081617459654808
-5.50209045410156	-7.12189197540283	-8.20428371429443	-0.126363486051559	0.231005027890205	0.00809501484036446
-5.5002613067627	-7.11759328842163	-8.19450283050537	-0.126442655920982	0.231102094054222	0.00806009490042925
-5.50330829620361	-7.11811256408691	-8.20511436462402	-0.126494705677032	0.230977088212967	0.00806937552988529
-5.50024271011353	-7.1192626953125	-8.19184303283691	-0.126605078577995	0.231146633625031	0.00799203105270863
-5.50541734695435	-7.11644840240479	-8.21058177947998	-0.126640990376472	0.231067538261414	0.00803235080093145
-5.49976539611816	-7.11879730224609	-8.19489288330078	-0.126630291342735	0.231124803423882	0.00794652756303549
-5.5046558380127	-7.11973428726196	-8.20486354827881	-0.126837015151978	0.231122583150864	0.00797655899077654
-5.50316953659058	-7.12322854995728	-8.19727611541748	-0.126686468720436	0.231140434741974	0.00795264914631844
-5.50082159042358	-7.11485815048218	-8.19529056549072	-0.126956641674042	0.231223285198212	0.00794728007167578
-5.50515270233154	-7.12835502624512	-8.20665645599365	-0.126848205924034	0.231218382716179	0.00793467927724123
-5.50198078155518	-7.11938381195068	-8.20402908325195	-0.126999378204346	0.231215804815292	0.00786926038563252
-5.50549936294556	-7.12238597869873	-8.20736980438232	-0.126934617757797	0.231217265129089	0.00789821427315474
-5.4994101524353	-7.12384510040283	-8.19754505157471	-0.127054154872894	0.23139426112175	0.00782304164022207
-5.50561380386353	-7.12646818161011	-8.2160816192627	-0.127186715602875	0.23136493563652	0.00786366872489452
-5.49598073959351	-7.11683225631714	-8.20646286010742	-0.127163946628571	0.231384426355362	0.00776922423392534
-5.50295257568359	-7.12497663497925	-8.21310806274414	-0.127308636903763	0.231407582759857	0.00780653115361929
-5.49949598312378	-7.12856817245483	-8.21110534667969	-0.127169847488403	0.231572568416595	0.00775616662576795
-5.49567413330078	-7.11955738067627	-8.2106351852417	-0.127400457859039	0.231671005487442	0.00778744369745255
-5.50193214416504	-7.13200044631958	-8.22406196594238	-0.127255544066429	0.231674805283546	0.007683124858886
-5.49760246276855	-7.12479543685913	-8.21638965606689	-0.127460032701492	0.231754288077354	0.00765617238357663
-5.50148439407349	-7.12850427627563	-8.22736930847168	-0.12739522755146	0.231722265481949	0.00772618455812335
-5.49383354187012	-7.12551927566528	-8.21339511871338	-0.127525046467781	0.231898963451385	0.00762275187298656
-5.50242376327515	-7.12872695922852	-8.22849750518799	-0.127562090754509	0.231888175010681	0.00769827142357826
-5.49243307113647	-7.12581300735474	-8.2216329574585	-0.127628147602081	0.231962040066719	0.00763717573136091
-5.49944353103638	-7.12903165817261	-8.22773456573486	-0.127748876810074	0.231980085372925	0.00768277700990438
-5.49526214599609	-7.13240051269531	-8.22527313232422	-0.127608105540276	0.232040837407112	0.00768477935343981
-5.49328804016113	-7.1240291595459	-8.22502517700195	-0.127840921282768	0.232058972120285	0.0076895453967154
-5.49599742889404	-7.13541412353516	-8.23187160491943	-0.127816870808601	0.232125237584114	0.00767620513215661
-5.49556493759155	-7.12822818756104	-8.22998142242432	-0.127946957945824	0.232277423143387	0.0076426062732935
-5.49433135986328	-7.13136005401611	-8.2277717590332	-0.127947524189949	0.232074394822121	0.007697444409132
-5.49258995056152	-7.13255214691162	-8.22204208374023	-0.12806610763073	0.232279881834984	0.00772206718102098
-5.4844765663147	-7.1228985786438	-8.22572803497314	-0.128123238682747	0.232192099094391	0.00771191995590925
-5.49129962921143	-7.12763977050781	-8.22137832641602	-0.128225803375244	0.232261270284653	0.0077168527059257
-5.48425817489624	-7.12683820724487	-8.22256183624268	-0.12824834883213	0.232297196984291	0.00786430109292269
-5.48534345626831	-7.12323808670044	-8.21527004241943	-0.128418311476707	0.232355371117592	0.00779264513403177
-5.48191833496094	-7.12932443618774	-8.22673225402832	-0.128392085433006	0.232408672571182	0.00782584492117167
-5.4806227684021	-7.11998748779297	-8.21505165100098	-0.128512755036354	0.232411533594131	0.00782036408782005
-5.47964811325073	-7.12356281280518	-8.22422790527344	-0.128503605723381	0.232358172535896	0.00798509828746319
-5.47257709503174	-7.12175798416138	-8.20758152008057	-0.128687262535095	0.232414782047272	0.00792141631245613
-5.4770884513855	-7.11810064315796	-8.21811676025391	-0.128768309950829	0.232430785894394	0.00799389183521271
-5.46835613250732	-7.11693668365479	-8.20912647247314	-0.128684476017952	0.23250512778759	0.00798562355339527
-5.47130489349365	-7.11832284927368	-8.21896839141846	-0.128790631890297	0.232485935091972	0.00803419668227434
-5.47126054763794	-7.12058973312378	-8.21262073516846	-0.128724828362465	0.232566118240356	0.00797934085130692
-5.4669976234436	-7.12253427505493	-8.2234411239624	-0.128693848848343	0.232574358582497	0.00809145998209715
-5.47241306304932	-7.1193904876709	-8.22325325012207	-0.128632500767708	0.232562974095345	0.00792784430086613
-5.47348785400391	-7.12332582473755	-8.23073959350586	-0.128570556640625	0.23262731730938	0.00806786306202412
-5.46888399124146	-7.12092065811157	-8.21583080291748	-0.128660216927528	0.232572853565216	0.00804414041340351
-5.47684764862061	-7.12190580368042	-8.2288122177124	-0.128603577613831	0.232684329152107	0.00819051638245583
-5.46502876281738	-7.12153434753418	-8.22229671478271	-0.128500193357468	0.232611134648323	0.00814427807927132
-5.47442197799683	-7.12448120117188	-8.2319917678833	-0.128565713763237	0.232581615447998	0.00824675615876913
-5.46809005737305	-7.12726545333862	-8.22358703613281	-0.128377348184586	0.232693314552307	0.00826783943921328
-5.46755123138428	-7.12123394012451	-8.22700214385986	-0.128419503569603	0.232587173581123	0.00835138279944658
-5.47340726852417	-7.12744665145874	-8.22995376586914	-0.128362730145454	0.23258800804615	0.00827333796769381
-5.46856164932251	-7.12671232223511	-8.23513507843018	-0.128295615315437	0.2326340675354	0.00850871298462152
-5.46497631072998	-7.12120342254639	-8.22743988037109	-0.128284633159637	0.232473716139793	0.00848082453012466
-5.46844387054443	-7.12605619430542	-8.22282600402832	-0.128245532512665	0.232618346810341	0.00864731427282095
-5.45403528213501	-7.11844635009766	-8.2273120880127	-0.128239884972572	0.232424393296242	0.00861000549048185
-5.46214294433594	-7.11961603164673	-8.23087882995605	-0.128244712948799	0.232426032423973	0.0087271761149168
-5.45432138442993	-7.11945962905884	-8.22271251678467	-0.128043547272682	0.232517778873444	0.00879848469048738
-5.45488739013672	-7.11338329315186	-8.22006034851074	-0.128169730305672	0.232322618365288	0.00888675451278687
-5.45755624771118	-7.1173210144043	-8.22600555419922	-0.128080323338509	0.232360005378723	0.0088949128985405
-5.44983959197998	-7.11470222473145	-8.21569061279297	-0.128145769238472	0.232418239116669	0.00899951811879873
-5.4519190788269	-7.11705875396729	-8.21678638458252	-0.12806624174118	0.232185691595078	0.0091808931902051
-5.44243860244751	-7.10880851745605	-8.20329761505127	-0.128197640180588	0.232276827096939	0.00913645327091217
-5.44474935531616	-7.11051273345947	-8.21546649932861	-0.128188788890839	0.232207626104355	0.00929500907659531
-5.43781518936157	-7.10682344436646	-8.20497417449951	-0.128104329109192	0.232148677110672	0.00932642165571451
-5.43786191940308	-7.10459613800049	-8.20859336853027	-0.128253310918808	0.232191503047943	0.0094331493601203
-5.43384981155396	-7.10345029830933	-8.20022964477539	-0.128074154257774	0.232082530856133	0.00947689730674028
-5.42951011657715	-7.09848880767822	-8.20043468475342	-0.128273755311966	0.232093796133995	0.00963453203439713
-5.43161725997925	-7.10353565216064	-8.20239448547363	-0.128202572464943	0.232019126415253	0.00957176927477121
-5.42474794387817	-7.09769487380981	-8.19695949554443	-0.128292664885521	0.232122346758842	0.00972230732440948
-5.42593193054199	-7.09305620193481	-8.18782138824463	-0.128270864486694	0.23187543451786	0.0097757400944829
-5.42197179794312	-7.09367418289185	-8.1842212677002	-0.12833160161972	0.232050865888596	0.00988543778657913
-5.40954208374023	-7.08769845962524	-8.18665218353271	-0.12833072245121	0.231874287128448	0.0098998062312603
-5.41698455810547	-7.08794593811035	-8.18359661102295	-0.128444284200668	0.231885865330696	0.00995325017720461
-5.40791177749634	-7.08695077896118	-8.17707824707031	-0.128336444497108	0.231959357857704	0.0100403474643826
-5.40651941299438	-7.07787036895752	-8.17452716827393	-0.128490671515465	0.231836646795273	0.0100813750177622
-5.40131759643555	-7.08708000183105	-8.17651844024658	-0.128448888659477	0.231908917427063	0.0101462127640843
-5.4014720916748	-7.07817220687866	-8.1649808883667	-0.128543063998222	0.231866404414177	0.0101996967568994
-5.39997529983521	-7.08121919631958	-8.16486740112305	-0.128561660647392	0.231697559356689	0.0102748684585094
-5.3937554359436	-7.07762432098389	-8.15742683410645	-0.128582462668419	0.231844142079353	0.0103206923231483
-5.38959407806396	-7.07121849060059	-8.1618013381958	-0.128645092248917	0.231642425060272	0.0103669296950102
-5.38986158370972	-7.07613515853882	-8.15775299072266	-0.12872402369976	0.231703341007233	0.0103896595537663
-5.38375902175903	-7.07127523422241	-8.15422821044922	-0.128636687994003	0.231822609901428	0.0104771116748452
-5.38080167770386	-7.06672716140747	-8.14820861816406	-0.128850802779198	0.231755405664444	0.0104597574099898
-5.3773365020752	-7.07345199584961	-8.15493106842041	-0.128822326660156	0.23185721039772	0.0105083202943206
-5.37596130371094	-7.06665992736816	-8.14906406402588	-0.128901213407516	0.231743350625038	0.0104821166023612
-5.37673044204712	-7.06681823730469	-8.15443992614746	-0.128940761089325	0.231773406267166	0.0105882091447711
-5.36877393722534	-7.06392335891724	-8.13379573822021	-0.129021689295769	0.231902778148651	0.0105571355670691
-5.36852073669434	-7.06124114990234	-8.1446008682251	-0.129093825817108	0.231774985790253	0.0106511544436216
-5.36332845687866	-7.06046009063721	-8.14051914215088	-0.129031822085381	0.231829553842545	0.0105965938419104
-5.36173534393311	-7.05959320068359	-8.14759922027588	-0.12909123301506	0.23188553750515	0.010732926428318
-5.36171913146973	-7.05799198150635	-8.12877941131592	-0.129022061824799	0.231822162866592	0.0106340683996677
-5.35487508773804	-7.06091451644897	-8.13846302032471	-0.129083782434464	0.231925681233406	0.0107379890978336
-5.36133813858032	-7.05861759185791	-8.14025497436523	-0.129101604223251	0.231817334890366	0.0106385014951229
-5.36050796508789	-7.05940723419189	-8.14917182922363	-0.129011288285255	0.231869757175446	0.0107456166297197
-5.35470628738403	-7.05716800689697	-8.12339496612549	-0.129133254289627	0.231797710061073	0.010680265724659
-5.36093664169312	-7.05718469619751	-8.13711357116699	-0.129164129495621	0.231889471411705	0.0107251033186913
-5.35177612304688	-7.05382871627808	-8.13075542449951	-0.129113957285881	0.231904596090317	0.0106876455247402
-5.35675048828125	-7.05651473999023	-8.13446617126465	-0.129171252250671	0.231804013252258	0.0106827523559332
-5.35403919219971	-7.05595922470093	-8.13118076324463	-0.12899349629879	0.231937304139137	0.0107121402397752
-5.34905910491943	-7.0503191947937	-8.12946605682373	-0.129187390208244	0.2319126278162	0.0107208825647831
-5.36084365844727	-7.06244611740112	-8.13557147979736	-0.12907811999321	0.231897577643394	0.0105751743540168
-5.35174226760864	-7.05508041381836	-8.12825298309326	-0.129074096679688	0.232110753655434	0.0106163304299116
-5.35562992095947	-7.05922412872314	-8.12826347351074	-0.129093334078789	0.231829062104225	0.010533113963902
-5.35863018035889	-7.05862188339233	-8.12685012817383	-0.129124000668526	0.232082292437553	0.0105550484731793
-5.34831523895264	-7.05272769927979	-8.13315677642822	-0.129154324531555	0.232011392712593	0.010489103384316
-5.35508489608765	-7.05975294113159	-8.13165664672852	-0.129131361842155	0.231991901993752	0.0105070089921355
-5.35075378417969	-7.05567789077759	-8.13367080688477	-0.129071936011314	0.232107818126678	0.0105658657848835
-5.3525505065918	-7.06103134155273	-8.12567806243896	-0.129186406731606	0.23208375275135	0.0104562686756253
-5.35527610778809	-7.06442308425903	-8.14081764221191	-0.12906302511692	0.232114627957344	0.0104996142908931
-5.35539293289185	-7.05699634552002	-8.13079929351807	-0.129118636250496	0.232182294130325	0.0103550432249904
-5.35862636566162	-7.0633749961853	-8.14112663269043	-0.128979399800301	0.232066735625267	0.0104649690911174
-5.352707862854	-7.0605320930481	-8.12389755249023	-0.129175290465355	0.232098206877708	0.0103518087416887
-5.35985326766968	-7.06007671356201	-8.13442802429199	-0.129153832793236	0.232131525874138	0.0104214251041412
-5.3491382598877	-7.06100273132324	-8.12293815612793	-0.129124984145164	0.232121184468269	0.010328171774745
-5.36025238037109	-7.06027173995972	-8.13899612426758	-0.129191845655441	0.232133418321609	0.0103287706151605
-5.35524320602417	-7.06690168380737	-8.12522315979004	-0.129076138138771	0.232201978564262	0.0102530242875218
-5.35674285888672	-7.06243181228638	-8.13341999053955	-0.129230305552483	0.232190191745758	0.0103125339373946
-5.36462020874023	-7.07183885574341	-8.13554573059082	-0.129041627049446	0.232173353433609	0.0100655499845743
-5.35749053955078	-7.06783628463745	-8.14045906066895	-0.129093542695045	0.232304602861404	0.0101517708972096
-5.36423349380493	-7.07040023803711	-8.13663101196289	-0.129076391458511	0.232137337327003	0.0100593632087111
-5.36596345901489	-7.06827354431152	-8.13808536529541	-0.129086822271347	0.232344433665276	0.0100674433633685
-5.35826396942139	-7.06713390350342	-8.13912677764893	-0.129086405038834	0.232214748859406	0.0100398249924183
-5.37067985534668	-7.07009553909302	-8.14283657073975	-0.129060626029968	0.23223203420639	0.0099884606897831
-5.36399126052856	-7.07022714614868	-8.13864612579346	-0.128991231322289	0.232258632779121	0.0100341839715838
-5.37208843231201	-7.07402038574219	-8.13689517974854	-0.128987774252892	0.232280045747757	0.00992212723940611
-5.36780643463135	-7.07214021682739	-8.14629077911377	-0.129003345966339	0.232295975089073	0.00999637972563505
-5.37499094009399	-7.07462072372437	-8.14368343353271	-0.128995925188065	0.232172682881355	0.00976617820560932
-5.37407684326172	-7.07767534255981	-8.14775466918945	-0.129004076123238	0.232306852936745	0.00987422745674849
-5.37647104263306	-7.07629871368408	-8.1406078338623	-0.129006817936897	0.232106849551201	0.0097932880744338
-5.38216209411621	-7.07537078857422	-8.14686679840088	-0.129009917378426	0.232375353574753	0.00982919428497553
-5.37335872650146	-7.07044887542725	-8.14691543579102	-0.129105404019356	0.232213243842125	0.00974421016871929
-5.3848819732666	-7.07842397689819	-8.14626884460449	-0.129128724336624	0.232192680239677	0.0096658980473876
-5.38156604766846	-7.07713842391968	-8.14769840240479	-0.129078507423401	0.232291862368584	0.00962469633668661
-5.38854551315308	-7.07679128646851	-8.1471004486084	-0.129146784543991	0.232195571064949	0.00948507152497768
-5.39397192001343	-7.08224153518677	-8.15324306488037	-0.129208832979202	0.232258811593056	0.00934573542326689
-5.39191913604736	-7.0800576210022	-8.14386177062988	-0.1293825507164	0.232367873191833	0.00923835579305887
-5.3991961479187	-7.0804591178894	-8.14573955535889	-0.129391670227051	0.232106864452362	0.00922236684709787
-5.39722776412964	-7.08021688461304	-8.13782405853271	-0.129506483674049	0.232328221201897	0.00913622975349426
-5.40090370178223	-7.0806565284729	-8.1485071182251	-0.129561617970467	0.232242226600647	0.00907500181347132
-5.40320539474487	-7.08203411102295	-8.14450740814209	-0.129495710134506	0.232290714979172	0.00901708379387856
-5.40298318862915	-7.07939100265503	-8.14648151397705	-0.129530996084213	0.232373580336571	0.00898250285536051
-5.40779447555542	-7.08646202087402	-8.14826202392578	-0.129460990428925	0.232293680310249	0.00883385073393583
-5.40527105331421	-7.08132219314575	-8.15472793579102	-0.129535362124443	0.232391372323036	0.00883062649518251
-5.41346883773804	-7.08744239807129	-8.15120029449463	-0.129502326250076	0.232358068227768	0.00859520491212606
-5.41527652740479	-7.0870304107666	-8.1592903137207	-0.129452228546143	0.232265889644623	0.00865915510803461
-5.41318798065186	-7.08259153366089	-8.14964962005615	-0.129580542445183	0.23237082362175	0.00848230626434088
-5.42162990570068	-7.09035539627075	-8.16164398193359	-0.12949113547802	0.232437759637833	0.00849113520234823
-5.40912294387817	-7.08248329162598	-8.15487766265869	-0.129468888044357	0.232271626591682	0.00837378017604351
-5.42392826080322	-7.08643531799316	-8.16037845611572	-0.129567131400108	0.232373252511024	0.00829334277659655
-5.41952323913574	-7.09203720092773	-8.15601921081543	-0.129427149891853	0.232473284006119	0.00823800638318062
-5.42592334747314	-7.08363962173462	-8.15634250640869	-0.129506677389145	0.232431158423424	0.00815010722726583
-5.42815017700195	-7.09348726272583	-8.16413402557373	-0.129429280757904	0.232422724366188	0.00796890072524548
-5.42762756347656	-7.088951587677	-8.16539096832275	-0.129555314779282	0.232564106583595	0.00795380119234324
-5.42943859100342	-7.08633661270142	-8.1580867767334	-0.12957002222538	0.232357129454613	0.00784313213080168
-5.43147897720337	-7.08850526809692	-8.15235900878906	-0.129562243819237	0.232590645551682	0.0077238236553967
-5.43180894851685	-7.08197593688965	-8.16385650634766	-0.129650801420212	0.232460469007492	0.0076426132582128
-5.43753433227539	-7.08701848983765	-8.15940761566162	-0.129598140716553	0.232551500201225	0.00749667268246412
-5.43287944793701	-7.08318185806274	-8.16226863861084	-0.129676967859268	0.232551455497742	0.00748523185029626
-5.4397988319397	-7.08481979370117	-8.15191841125488	-0.129644274711609	0.232525736093521	0.00730458134785295
-5.43317461013794	-7.08304691314697	-8.16110324859619	-0.129800453782082	0.232688635587692	0.00728373043239117
-5.44685077667236	-7.08696317672729	-8.15849876403809	-0.129685148596764	0.232562720775604	0.00703383469954133
-5.44169616699219	-7.08348846435547	-8.17070293426514	-0.129791438579559	0.232714280486107	0.00703773973509669
-5.44449377059937	-7.07970476150513	-8.15354442596436	-0.129873067140579	0.232531204819679	0.00689339358359575
-5.45290565490723	-7.08482980728149	-8.15939998626709	-0.129887029528618	0.232738062739372	0.00679753441363573
-5.44424915313721	-7.07560014724731	-8.15972709655762	-0.129865169525146	0.232598677277565	0.00662519177421927
-5.45335340499878	-7.08137512207031	-8.16007900238037	-0.129851430654526	0.23270708322525	0.00649822410196066
-5.4512791633606	-7.07929849624634	-8.16217803955078	-0.129964053630829	0.23283739387989	0.00648732343688607
-5.46358442306519	-7.08097648620605	-8.1600170135498	-0.129871040582657	0.232768937945366	0.00624834513291717
-5.45860195159912	-7.07892036437988	-8.16636848449707	-0.130000174045563	0.232916906476021	0.00627485709264874
-5.46943044662476	-7.08181190490723	-8.16944313049316	-0.129883274435997	0.232723861932755	0.00598848890513182
-5.47106838226318	-7.08123683929443	-8.17659568786621	-0.129917100071907	0.232926458120346	0.0060237511061132
-5.46756505966187	-7.07598304748535	-8.16291904449463	-0.130051702260971	0.232769936323166	0.00588367413729429
-5.47868347167969	-7.08276510238647	-8.17138385772705	-0.130072072148323	0.232882589101791	0.00587845966219902
-5.47060918807983	-7.07313203811646	-8.16765022277832	-0.130076512694359	0.23287345468998	0.00566710205748677
-5.47832107543945	-7.079833984375	-8.17733860015869	-0.130088597536087	0.232894092798233	0.00559901772066951
-5.48356151580811	-7.07933235168457	-8.17580223083496	-0.129946783185005	0.232885748147964	0.00550683494657278
-5.48212099075317	-7.07035398483276	-8.17244338989258	-0.130173519253731	0.232900246977806	0.00544006144627929
-5.49120044708252	-7.08176326751709	-8.17891120910645	-0.130009979009628	0.232886776328087	0.00525418343022466
-5.48986911773682	-7.07239961624146	-8.17767524719238	-0.130210801959038	0.233009561896324	0.00520640285685658
-5.49513721466064	-7.06988048553467	-8.17391681671143	-0.130193546414375	0.232808753848076	0.00515187298879027
-5.50031614303589	-7.0736083984375	-8.17209339141846	-0.130277916789055	0.233024552464485	0.00504118436947465
-5.4950966835022	-7.06547737121582	-8.17155933380127	-0.130308523774147	0.232865899801254	0.00495876651257277
-5.5007381439209	-7.07031536102295	-8.16849899291992	-0.130315095186234	0.232920736074448	0.00486873975023627
-5.504478931427	-7.0671124458313	-8.17889595031738	-0.130460307002068	0.232897505164146	0.00484446808695793
-5.50799894332886	-7.06784200668335	-8.172926902771	-0.130390837788582	0.232894957065582	0.00465704360976815
-5.50694465637207	-7.06231260299683	-8.1746301651001	-0.130557030439377	0.23297330737114	0.00462714629247785
-5.51729202270508	-7.06769895553589	-8.17113780975342	-0.130411297082901	0.232851028442383	0.00443919934332371
-5.51477479934692	-7.06197547912598	-8.16788291931152	-0.130663335323334	0.233009696006775	0.00438884412869811
-5.51787757873535	-7.06119298934937	-8.16767597198486	-0.130540668964386	0.232786253094673	0.00430473126471043
-5.52131462097168	-7.06559324264526	-8.16351890563965	-0.130592793226242	0.232994899153709	0.00421234965324402
-5.52246570587158	-7.05359268188477	-8.17701148986816	-0.130700185894966	0.232901632785797	0.00412589823827147
-5.5236177444458	-7.05804347991943	-8.16659450531006	-0.130679041147232	0.232885897159576	0.0040143565274775
-5.52480316162109	-7.05527210235596	-8.1694393157959	-0.130672603845596	0.232890769839287	0.0039948015473783
-5.53277587890625	-7.05546808242798	-8.16154098510742	-0.130573615431786	0.232850030064583	0.0037913047708571
-5.52971601486206	-7.05710649490356	-8.17085647583008	-0.130716651678085	0.233046382665634	0.00375370937399566
-5.54300308227539	-7.05503225326538	-8.17223358154297	-0.130586445331573	0.232845485210419	0.00350984884425998
-5.5415186882019	-7.0549430847168	-8.18243217468262	-0.130568847060204	0.232994630932808	0.00357426423579454
-5.54199314117432	-7.05307054519653	-8.16644096374512	-0.130583003163338	0.232823714613914	0.00339740375056863
-5.55346059799194	-7.05550003051758	-8.17850780487061	-0.130506545305252	0.232960358262062	0.00337177771143615
-5.54433155059814	-7.04709005355835	-8.17489814758301	-0.130511224269867	0.232907980680466	0.00323102506808937
-5.55879735946655	-7.05319261550903	-8.18389320373535	-0.130479902029037	0.232882842421532	0.00317375850863755
-5.55658721923828	-7.05311918258667	-8.17894458770752	-0.130359664559364	0.232970342040062	0.00312064401805401
-5.55823802947998	-7.04852724075317	-8.17740154266357	-0.130423173308372	0.232967332005501	0.00298926327377558
-5.56330728530884	-7.05747270584106	-8.18496608734131	-0.130354017019272	0.232993692159653	0.00296014710329473
-5.56987619400024	-7.04902744293213	-8.1837911605835	-0.130363434553146	0.232894748449326	0.00275796698406339
-5.57328653335571	-7.05103826522827	-8.19081878662109	-0.13025426864624	0.232979834079742	0.00278131780214608
-5.56858253479004	-7.04664039611816	-8.17955493927002	-0.13032440841198	0.232878908514977	0.00262852106243372
-5.58439874649048	-7.0501184463501	-8.19147109985352	-0.130259826779366	0.232942581176758	0.00266381492838264
-5.57430362701416	-7.04190349578857	-8.18704319000244	-0.130242511630058	0.232984647154808	0.00250424374826252
-5.58748197555542	-7.0428671836853	-8.19302368164063	-0.130305156111717	0.232917323708534	0.00249056704342365
-5.58543395996094	-7.04488372802734	-8.18743133544922	-0.130144476890564	0.233009666204453	0.0024341365788132
-5.586501121521	-7.0366792678833	-8.18280696868896	-0.130282148718834	0.23295284807682	0.00238491222262383
-5.59538459777832	-7.04611349105835	-8.19708442687988	-0.130180805921555	0.232976347208023	0.00226659444160759
-5.59337854385376	-7.03799057006836	-8.19108104705811	-0.130220875144005	0.233057409524918	0.00220387289300561
-5.60343742370605	-7.04042387008667	-8.20084571838379	-0.13008514046669	0.23296420276165	0.0022264919243753
-5.59532785415649	-7.03594970703125	-8.18574523925781	-0.130172595381737	0.232974573969841	0.0020746944937855
-5.60831785202026	-7.03925085067749	-8.2015266418457	-0.130172207951546	0.233007907867432	0.00209132023155689
-5.59912300109863	-7.03058099746704	-8.19322967529297	-0.130084529519081	0.233043774962425	0.00199187081307173
-5.61061668395996	-7.03332281112671	-8.20284175872803	-0.130148664116859	0.232999801635742	0.00197149999439716
-5.61091041564941	-7.03751802444458	-8.20147800445557	-0.129956439137459	0.23314294219017	0.0019126757979393
-5.60951709747314	-7.03227996826172	-8.19573020935059	-0.130138859152794	0.233081668615341	0.00186301907524467
-5.62477588653564	-7.04170703887939	-8.20967388153076	-0.129869401454926	0.233025550842285	0.00172503292560577
-5.62249946594238	-7.03419065475464	-8.20128440856934	-0.129965603351593	0.233187690377235	0.00163287541363388
-5.63102006912231	-7.04093217849731	-8.2188138961792	-0.129789680242538	0.233015805482864	0.00160068471450359
-5.63000154495239	-7.03924465179443	-8.20548629760742	-0.129953563213348	0.233183458447456	0.00154827057849616
-5.63852834701538	-7.03607130050659	-8.22001457214355	-0.1298006772995	0.233079835772514	0.00146483851131052
-5.63607406616211	-7.04022312164307	-8.21429061889648	-0.129740253090858	0.233177691698074	0.00141922512557358
-5.64375305175781	-7.03760099411011	-8.22453498840332	-0.129693895578384	0.233080461621284	0.00143723131623119
-5.64411211013794	-7.04138469696045	-8.21790790557861	-0.129487156867981	0.233167007565498	0.00133391912095249
-5.64488697052002	-7.03659343719482	-8.22122669219971	-0.129668101668358	0.233201265335083	0.00134674727451056
-5.65802145004272	-7.04639196395874	-8.22857666015625	-0.129407420754433	0.233077093958855	0.0011999512789771
-5.6558723449707	-7.03965044021606	-8.2257833480835	-0.129537492990494	0.233242824673653	0.00121407560072839
-5.66171550750732	-7.0449481010437	-8.23072528839111	-0.129400342702866	0.233002379536629	0.0011880457168445
-5.66532182693481	-7.04349136352539	-8.22560787200928	-0.12942011654377	0.233184054493904	0.00111668056342751
-5.66539859771729	-7.03737592697144	-8.2416353225708	-0.129398167133331	0.233086884021759	0.00107376195956022
-5.66873264312744	-7.04409027099609	-8.22891139984131	-0.129391551017761	0.233138650655746	0.00101966550573707
-5.67545700073242	-7.03745937347412	-8.23942089080811	-0.129320785403252	0.233086705207825	0.001073700026609
-5.6781530380249	-7.04395580291748	-8.23431015014648	-0.129267603158951	0.233113899827003	0.000966855615843087
-5.67656755447388	-7.0417652130127	-8.23951244354248	-0.129359692335129	0.23316490650177	0.00106169295031577
-5.68879985809326	-7.04467678070068	-8.24030303955078	-0.129254728555679	0.233071893453598	0.000852208293508738
-5.68508672714233	-7.04070997238159	-8.24720191955566	-0.129235178232193	0.233183816075325	0.000904149783309549
-5.68469572067261	-7.03950166702271	-8.2290620803833	-0.129331231117249	0.232939079403877	0.000858524930663407
-5.69368934631348	-7.04085540771484	-8.24429607391357	-0.129292786121368	0.233126103878021	0.000874759163707495
-5.68106269836426	-7.03450012207031	-8.23424243927002	-0.129263743758202	0.233006522059441	0.000798445194959641
-5.69421625137329	-7.0418872833252	-8.23671627044678	-0.129285722970963	0.232991233468056	0.000780457397922874
-5.6909327507019	-7.03459024429321	-8.24438667297363	-0.129241794347763	0.233083695173264	0.000792000908404589
-5.6967830657959	-7.03650951385498	-8.23525428771973	-0.129179865121841	0.233031630516052	0.000695776427164674
-5.69158315658569	-7.03760623931885	-8.24367809295654	-0.129242151975632	0.233019515872002	0.000805259391199797
-5.70246362686157	-7.03458452224731	-8.23898983001709	-0.12919981777668	0.232887506484985	0.000589670729823411
-5.69726324081421	-7.03385925292969	-8.24579334259033	-0.129156425595284	0.23310561478138	0.000688998610712588
-5.69723033905029	-7.03358840942383	-8.2336483001709	-0.129259839653969	0.232777833938599	0.000629597168881446
-5.70368623733521	-7.03329610824585	-8.23375606536865	-0.129226610064507	0.233026325702667	0.000633880670648068
-5.69555950164795	-7.02259969711304	-8.24060153961182	-0.129229411482811	0.232901215553284	0.000550810771528631
-5.70509338378906	-7.03121328353882	-8.23256587982178	-0.129299908876419	0.23293037712574	0.000537156942300498
-5.70081663131714	-7.02603578567505	-8.23735618591309	-0.129273250699043	0.232952177524567	0.000607041059993207
-5.70573854446411	-7.03025484085083	-8.22536277770996	-0.129284873604774	0.232840806245804	0.000511442543938756
-5.70373439788818	-7.03184938430786	-8.2359733581543	-0.129294574260712	0.232921183109283	0.000560720392968506
-5.70522832870483	-7.02424907684326	-8.22300624847412	-0.12927420437336	0.232841968536377	0.00043936783913523
-5.70858240127563	-7.03047609329224	-8.23746776580811	-0.129274651408195	0.232790306210518	0.000561953231226653
-5.70339441299438	-7.02523851394653	-8.22063446044922	-0.129331931471825	0.232778713107109	0.00042996511911042
-5.7165789604187	-7.03002023696899	-8.23156547546387	-0.129326894879341	0.23282128572464	0.000540417619049549
-5.70324850082397	-7.02352333068848	-8.22866535186768	-0.129237294197083	0.232800111174583	0.000425649603130296
-5.71807909011841	-7.03115749359131	-8.23543167114258	-0.129287093877792	0.232733711600304	0.000365477259038016
-5.71021270751953	-7.02940559387207	-8.23928451538086	-0.129138380289078	0.232833370566368	0.000392320565879345
-5.71646118164063	-7.02944803237915	-8.23364734649658	-0.129208564758301	0.23273777961731	0.00034776350366883
-5.71855688095093	-7.03652048110962	-8.25438976287842	-0.12899261713028	0.232753708958626	0.000379389297449961
-5.71974277496338	-7.0286922454834	-8.23764610290527	-0.129090890288353	0.232789054512978	0.000276849459623918
-5.72369718551636	-7.03696250915527	-8.25240516662598	-0.128943145275116	0.232677787542343	0.000407099782023579
-5.7202844619751	-7.03485250473022	-8.23502731323242	-0.128991797566414	0.232638299465179	0.000316109275445342
-5.73332357406616	-7.03963613510132	-8.24988651275635	-0.128935471177101	0.232725247740746	0.00039331876905635
-5.71893930435181	-7.03486204147339	-8.24861717224121	-0.128848701715469	0.232632994651794	0.000340309954481199
-5.73075008392334	-7.04124164581299	-8.24894618988037	-0.128831565380096	0.232580557465553	0.000390299421269447
-5.72847270965576	-7.04318857192993	-8.24445247650146	-0.128591403365135	0.232708305120468	0.000362526305252686
-5.72885847091675	-7.04022789001465	-8.24330806732178	-0.128750756382942	0.2325619161129	0.000372343027265742
-5.7367992401123	-7.04707717895508	-8.2623872756958	-0.128475844860077	0.232507988810539	0.000355274096364155
-5.73514270782471	-7.04266262054443	-8.25453567504883	-0.128545060753822	0.232600659132004	0.000322082632919773
-5.74089574813843	-7.04986429214478	-8.26486301422119	-0.128341317176819	0.232404127717018	0.00045007184962742
-5.73487138748169	-7.04576683044434	-8.24496364593506	-0.128395721316338	0.232386589050293	0.000370037800166756
-5.74454832077026	-7.04683637619019	-8.26141166687012	-0.128323152661324	0.232432201504707	0.00048389722360298
-5.73797225952148	-7.04748630523682	-8.25864028930664	-0.128219649195671	0.232352837920189	0.000451746949693188
-5.74970865249634	-7.04813051223755	-8.26333522796631	-0.128259629011154	0.232282489538193	0.00047503030509688
-5.74494361877441	-7.05084896087646	-8.26073455810547	-0.128051564097404	0.232350364327431	0.000478164292871952
-5.74584054946899	-7.05092573165894	-8.25776958465576	-0.128163442015648	0.23227770626545	0.000547003117389977
-5.7553129196167	-7.0560097694397	-8.26964569091797	-0.127893283963203	0.232150018215179	0.000489058438688517
-5.74947643280029	-7.04983472824097	-8.26563167572021	-0.128006726503372	0.232299268245697	0.000500977679621428
-5.75442934036255	-7.05605268478394	-8.26791286468506	-0.127901762723923	0.232008337974548	0.000529678130988032
-5.75337982177734	-7.05529022216797	-8.26272487640381	-0.12794528901577	0.232196569442749	0.000537183659616858
-5.75851058959961	-7.05120229721069	-8.27047157287598	-0.127843111753464	0.232094302773476	0.000587490212637931
-5.75696563720703	-7.0578236579895	-8.26423454284668	-0.127800896763802	0.232086703181267	0.000566870032344013
-5.76472616195679	-7.05535793304443	-8.27517318725586	-0.127910375595093	0.231950998306274	0.000610274670179933
-5.75991630554199	-7.05653858184814	-8.26621341705322	-0.127636834979057	0.232116028666496	0.000618552614469081
-5.76508903503418	-7.05592346191406	-8.26216506958008	-0.127825394272804	0.231993898749352	0.000616423261817545
-5.76537847518921	-7.06223583221436	-8.27900505065918	-0.127755105495453	0.231924548745155	0.000630700145848095
-5.76985836029053	-7.05793905258179	-8.26477909088135	-0.127800732851028	0.231930196285248	0.000523509515915066
-5.76843690872192	-7.06087112426758	-8.27912521362305	-0.127750039100647	0.232066333293915	0.000675518997013569
-5.76783752441406	-7.05783939361572	-8.26719665527344	-0.127869740128517	0.231833681464195	0.000633982184808701
-5.77454423904419	-7.0610179901123	-8.27684497833252	-0.127820774912834	0.232005670666695	0.000677064817864448
-5.76577425003052	-7.051842212677	-8.2775707244873	-0.127902194857597	0.231880903244019	0.000628384121228009
-5.77436971664429	-7.06297206878662	-8.27637386322021	-0.127849474549294	0.231956467032433	0.000673252856358886
-5.77371263504028	-7.05544376373291	-8.28093910217285	-0.127914577722549	0.231877252459526	0.000695174909196794
-5.77360534667969	-7.06136274337769	-8.27675533294678	-0.127767875790596	0.231921553611755	0.000632527575362474
-5.77110385894775	-7.05955743789673	-8.28445148468018	-0.127892896533012	0.232000187039375	0.000764090975280851
-5.77923536300659	-7.06469631195068	-8.28885078430176	-0.127785801887512	0.23183399438858	0.000603579275775701
-5.77361917495728	-7.06156778335571	-8.28397083282471	-0.12793356180191	0.232007786631584	0.000720033305697143
-5.77864646911621	-7.06478309631348	-8.28424263000488	-0.127764135599136	0.231784895062447	0.000722896016668528
-5.77814531326294	-7.06683349609375	-8.27957248687744	-0.127911105751991	0.23195244371891	0.00071586825652048
-5.7765154838562	-7.0572247505188	-8.28736972808838	-0.12787988781929	0.231808483600616	0.000664071005303413
-5.779221534729	-7.06525421142578	-8.28256702423096	-0.127925828099251	0.231893271207809	0.00072422536322847
-5.78059768676758	-7.06143712997437	-8.28968524932861	-0.127897217869759	0.231797054409981	0.000750288018025458
-5.77915096282959	-7.06559610366821	-8.28209400177002	-0.127799540758133	0.231836557388306	0.000679550808854401
-5.77539157867432	-7.06174612045288	-8.28949451446533	-0.127898976206779	0.231904998421669	0.000768054800573736
-5.784010887146	-7.06570482254028	-8.28639984130859	-0.12780399620533	0.231786921620369	0.000608730188105255
-5.77355337142944	-7.06005334854126	-8.29132843017578	-0.127912849187851	0.231968626379967	0.00069738709134981
-5.78100681304932	-7.06341457366943	-8.28382968902588	-0.127858892083168	0.231678053736687	0.000654731935355812
-5.77866697311401	-7.06323289871216	-8.28324317932129	-0.12784843146801	0.231862083077431	0.000618362857494503
-5.76865673065186	-7.05601072311401	-8.28976535797119	-0.127856120467186	0.231812030076981	0.000579306739382446
-5.77861642837524	-7.06331443786621	-8.2889232635498	-0.127854615449905	0.231752946972847	0.000536849955096841
-5.77129030227661	-7.05623340606689	-8.29282188415527	-0.12779238820076	0.231826618313789	0.000539853295776993
-5.7746696472168	-7.05854654312134	-8.27776145935059	-0.127731412649155	0.231823995709419	0.000408822961617261
-5.77364826202393	-7.05871343612671	-8.2951021194458	-0.127661645412445	0.231781363487244	0.000462949305074289
-5.77303028106689	-7.05493879318237	-8.28487586975098	-0.127692148089409	0.231865957379341	0.000284990441286936
-5.77603721618652	-7.05960273742676	-8.29259300231934	-0.127476826310158	0.231732323765755	0.000341978302458301
-5.7673020362854	-7.05368614196777	-8.27903270721436	-0.127556249499321	0.231690466403961	0.000196422755834647
-5.7746410369873	-7.05571365356445	-8.29018020629883	-0.127530381083488	0.231766045093536	0.000245616072788835
-5.76579523086548	-7.05439472198486	-8.28090000152588	-0.127423733472824	0.231690064072609	0.000169818289577961
-5.77069330215454	-7.05145978927612	-8.29026794433594	-0.127469077706337	0.23165899515152	0.000166915924637578
-5.76549434661865	-7.05458736419678	-8.27982616424561	-0.127316355705261	0.231756836175919	6.77634816383943E-05
-5.76410961151123	-7.04862213134766	-8.27593803405762	-0.127457335591316	0.231664896011353	0.000111690518679097
-5.77334356307983	-7.0529670715332	-8.28983306884766	-0.127261102199554	0.23164539039135	-7.44859862606972E-05
-5.76762056350708	-7.04744625091553	-8.28269863128662	-0.127317234873772	0.231772065162659	-0.000101457088021562
-5.76770782470703	-7.05103635787964	-8.27794742584229	-0.127337858080864	0.231503069400787	-9.33929113671184E-05
-5.76632928848267	-7.04952096939087	-8.26968383789063	-0.127351060509682	0.231755062937737	-0.000166527359397151
-5.7639331817627	-7.04076337814331	-8.2799825668335	-0.127352133393288	0.23162367939949	-0.000190967417438515
-5.76894807815552	-7.04892015457153	-8.27761268615723	-0.127248480916023	0.231609255075455	-0.000276286387816072
-5.76538276672363	-7.04319906234741	-8.27793216705322	-0.127338260412216	0.231641590595245	-0.000305972906062379
-5.76589250564575	-7.04833984375	-8.27333927154541	-0.127174884080887	0.231692478060722	-0.000370525667676702
-5.7605242729187	-7.04091501235962	-8.27636909484863	-0.127309590578079	0.231605976819992	-0.000315346114803106
-5.77213096618652	-7.04881906509399	-8.28220653533936	-0.127161964774132	0.231545180082321	-0.000492763763759285
-5.76420783996582	-7.04071521759033	-8.27503204345703	-0.127296760678291	0.231735065579414	-0.000491362414322793
-5.76980972290039	-7.04434585571289	-8.27988529205322	-0.127229169011116	0.23144394159317	-0.000461803138023242
-5.76509571075439	-7.04342651367188	-8.2680549621582	-0.127292856574059	0.231633558869362	-0.000586494512390345
-5.76637172698975	-7.03915691375732	-8.27647686004639	-0.127261683344841	0.231515824794769	-0.000565199472475797
-5.76517057418823	-7.04118728637695	-8.27296924591064	-0.127225607633591	0.231561660766602	-0.000664792896714062
-5.76685094833374	-7.03915452957153	-8.27628803253174	-0.127326175570488	0.231541603803635	-0.000639230071101338
-5.76730680465698	-7.0411171913147	-8.26648807525635	-0.127182483673096	0.231567099690437	-0.000779996626079082
-5.76258230209351	-7.03592729568481	-8.26681709289551	-0.127351045608521	0.231584593653679	-0.000693782232701778
-5.77154541015625	-7.03997230529785	-8.27064895629883	-0.127327218651772	0.231470361351967	-0.000972983601968735
-5.76420116424561	-7.03867864608765	-8.27420902252197	-0.127342626452446	0.231688395142555	-0.000854166981298476
-5.76560258865356	-7.03717231750488	-8.26343631744385	-0.127393305301666	0.23138265311718	-0.000949985987972468
-5.76523685455322	-7.03549242019653	-8.25808525085449	-0.127438187599182	0.231612503528595	-0.000983934849500656
-5.76025056838989	-7.02901649475098	-8.26494598388672	-0.127484023571014	0.231525793671608	-0.00103845458943397
-5.76686191558838	-7.03383302688599	-8.25822067260742	-0.127519845962524	0.231485977768898	-0.00112378830090165
-5.75910329818726	-7.02675199508667	-8.26033306121826	-0.127512946724892	0.231604129076004	-0.00110230036079884
-5.76484632492065	-7.03164625167847	-8.25349903106689	-0.127577543258667	0.231549859046936	-0.00127851578872651
-5.76018142700195	-7.02917385101318	-8.25789642333984	-0.127630233764648	0.231657221913338	-0.00116805545985699
-5.76618528366089	-7.0280704498291	-8.25007247924805	-0.127646714448929	0.231502577662468	-0.00145164516288787
-5.76359415054321	-7.02772092819214	-8.25762367248535	-0.127695947885513	0.23175173997879	-0.00136849121190608
-5.763596534729	-7.02469873428345	-8.24582576751709	-0.127767071127892	0.231509581208229	-0.00148447440005839
-5.76210927963257	-7.0244460105896	-8.24447154998779	-0.127896726131439	0.231764525175095	-0.00153523765038699
-5.75899314880371	-7.02223253250122	-8.24818515777588	-0.127957955002785	0.231588318943977	-0.0015474243555218
-5.75898838043213	-7.02615928649902	-8.24226665496826	-0.127953484654427	0.231670871376991	-0.00166780315339565
-5.7631778717041	-7.01892948150635	-8.24426460266113	-0.128059148788452	0.231696918606758	-0.00174706312827766
-5.75546598434448	-7.02212238311768	-8.2404146194458	-0.127998977899551	0.231755211949348	-0.00184444361366332
-5.75837373733521	-7.01618385314941	-8.22944927215576	-0.128206521272659	0.231739968061447	-0.00189208379015327
-5.76131248474121	-7.02299880981445	-8.24763107299805	-0.128145128488541	0.23175747692585	-0.00197645789012313
-5.75647878646851	-7.01282787322998	-8.23328018188477	-0.12829515337944	0.231913357973099	-0.00206405366770923
-5.76267719268799	-7.01845645904541	-8.23877334594727	-0.128230556845665	0.231775999069214	-0.00209201010875404
-5.75111436843872	-7.01157188415527	-8.22557735443115	-0.128477528691292	0.231812432408333	-0.00226671737618744
-5.76102352142334	-7.01251220703125	-8.23633098602295	-0.128426730632782	0.231926023960114	-0.00224462570622563
-5.74517631530762	-7.0033392906189	-8.22506523132324	-0.128534555435181	0.231899827718735	-0.0024107291828841
-5.7574405670166	-7.01187229156494	-8.22471523284912	-0.128660976886749	0.231867328286171	-0.00247085513547063
-5.7458815574646	-7.00590181350708	-8.22150707244873	-0.128711074590683	0.231992200016975	-0.00248210178688169
-5.74871587753296	-7.00568199157715	-8.21330833435059	-0.128733664751053	0.231933057308197	-0.00263336254283786
-5.74193954467773	-7.00346851348877	-8.21843147277832	-0.128841713070869	0.232106491923332	-0.00261782947927713
-5.75031900405884	-7.0024266242981	-8.21349620819092	-0.128863021731377	0.231942296028137	-0.00284556555561721
-5.74449014663696	-7.00015068054199	-8.21602344512939	-0.128971070051193	0.232214987277985	-0.00283144321292639
-5.74607610702515	-7.00244140625	-8.20942401885986	-0.129079818725586	0.232012182474136	-0.00295234122313559
-5.74636840820313	-6.99953842163086	-8.20346260070801	-0.129127725958824	0.232323676347733	-0.00301609630696476
-5.74303436279297	-6.99278974533081	-8.21941566467285	-0.129110410809517	0.232223391532898	-0.00312523543834686
-5.7395453453064	-6.99596071243286	-8.2078857421875	-0.1290612667799	0.23231503367424	-0.00329945934936404
-5.74634027481079	-6.99474000930786	-8.21931457519531	-0.12914565205574	0.232288643717766	-0.00331194791942835
-5.74459314346313	-6.99546957015991	-8.21594333648682	-0.129005923867226	0.232411846518517	-0.00343678053468466
-5.73905944824219	-6.98787117004395	-8.21147537231445	-0.12920568883419	0.232510983943939	-0.00343975774012506
-5.74718713760376	-6.99815034866333	-8.22403526306152	-0.129008337855339	0.232405975461006	-0.00364491855725646
-5.74375247955322	-6.99131536483765	-8.21098804473877	-0.129190981388092	0.232601225376129	-0.00366702605970204
-5.74728727340698	-6.99314403533936	-8.21793270111084	-0.12905415892601	0.232358545064926	-0.00368101429194212
-5.74404191970825	-6.99097061157227	-8.21415519714355	-0.129195556044579	0.232555642724037	-0.00379998795688152
-5.75025606155396	-6.98794555664063	-8.2233772277832	-0.129203170537949	0.23248527944088	-0.00383865018375218
-5.74173259735107	-6.98683881759644	-8.21033477783203	-0.129202172160149	0.232532128691673	-0.00391246844083071
-5.74863529205322	-6.98809003829956	-8.21729946136475	-0.12924537062645	0.232504472136497	-0.00395376328378916
-5.7439227104187	-6.98723411560059	-8.21723937988281	-0.129143550992012	0.23266427218914	-0.00396624626591802
-5.74692821502686	-6.98035383224487	-8.20583057403564	-0.129223868250847	0.232593297958374	-0.00406218413263559
-5.74452972412109	-6.99103307723999	-8.21962356567383	-0.129213899374008	0.232694908976555	-0.00410426734015346
-5.7533130645752	-6.98647403717041	-8.2166690826416	-0.129170343279839	0.232600092887878	-0.00429687649011612
-5.7465763092041	-6.9840989112854	-8.22146224975586	-0.129314109683037	0.232834905385971	-0.00421945378184319
-5.74566698074341	-6.98584604263306	-8.20296096801758	-0.129363209009171	0.232624709606171	-0.00432702200487256
-5.74982929229736	-6.98870372772217	-8.21544170379639	-0.129332557320595	0.232858836650848	-0.00431174645200372
-5.74163579940796	-6.97756814956665	-8.21266460418701	-0.1293575912714	0.232722908258438	-0.00440804893150926
-5.74800062179565	-6.9876914024353	-8.21254444122314	-0.129437819123268	0.232779666781425	-0.00441782968118787
-5.74359321594238	-6.98392963409424	-8.21951484680176	-0.129450559616089	0.232876792550087	-0.00443737441673875
-5.74837970733643	-6.98115634918213	-8.21065330505371	-0.129482224583626	0.232777565717697	-0.00455795507878065
-5.74581336975098	-6.98843288421631	-8.21617603302002	-0.129539459943771	0.232989475131035	-0.00449960865080357
-5.75257015228271	-6.9832615852356	-8.21214771270752	-0.129569232463837	0.23282054066658	-0.00469709932804108
-5.74987983703613	-6.98440313339233	-8.21739864349365	-0.129592731595039	0.232982486486435	-0.00464516552165151
-5.74666786193848	-6.98212623596191	-8.19930934906006	-0.129770815372467	0.232837572693825	-0.00475514447316527
-5.75453281402588	-6.98753452301025	-8.20713806152344	-0.129809826612473	0.233005791902542	-0.00472854636609554
-5.74413871765137	-6.97835826873779	-8.20621490478516	-0.129889905452728	0.232963070273399	-0.00482171680778265
-5.75247192382813	-6.98364067077637	-8.2128438949585	-0.129958271980286	0.233029067516327	-0.00487119611352682
-5.74644374847412	-6.97846126556396	-8.21342468261719	-0.129941552877426	0.233007222414017	-0.00483930157497525
-5.74898099899292	-6.97697925567627	-8.20725250244141	-0.13008289039135	0.233031764626503	-0.00497159687802196
-5.74617767333984	-6.98344612121582	-8.20834922790527	-0.130166172981262	0.233168989419937	-0.00496198982000351
-5.75576591491699	-6.97749996185303	-8.20436763763428	-0.130077630281448	0.2330292314291	-0.0051385429687798
-5.74916076660156	-6.9778413772583	-8.21072483062744	-0.13024465739727	0.233236819505692	-0.00499499682337046
-5.74748134613037	-6.97584342956543	-8.1932487487793	-0.130435973405838	0.233111277222633	-0.00511610507965088
-5.75764465332031	-6.98066139221191	-8.20982933044434	-0.130488619208336	0.233248084783554	-0.00509636662900448
-5.74237251281738	-6.96857833862305	-8.20219039916992	-0.130570277571678	0.233175575733185	-0.00519435666501522
-5.74842023849487	-6.97632551193237	-8.19872093200684	-0.130629017949104	0.233273282647133	-0.00521806720644236
-5.75057554244995	-6.97264003753662	-8.20762252807617	-0.130760028958321	0.23325851559639	-0.00521032139658928
-5.74941682815552	-6.97427368164063	-8.19491004943848	-0.130697533488274	0.233321413397789	-0.00528545351698995
-5.74419832229614	-6.96885824203491	-8.19346714019775	-0.131018370389938	0.233394742012024	-0.0052545634098351
-5.74828052520752	-6.97774982452393	-8.20276641845703	-0.130857527256012	0.233289748430252	-0.00537859136238694
-5.74478721618652	-6.97053146362305	-8.19238376617432	-0.131122574210167	0.233418270945549	-0.00534807844087482
-5.74970817565918	-6.96945142745972	-8.20195293426514	-0.131088823080063	0.233321458101273	-0.00530507368966937
-5.74150323867798	-6.96813774108887	-8.18008995056152	-0.13120673596859	0.233464226126671	-0.00543568283319473
-5.75037240982056	-6.97088861465454	-8.19533920288086	-0.131341055035591	0.233362004160881	-0.00535454228520393
-5.73755645751953	-6.96609449386597	-8.19742870330811	-0.131373941898346	0.233425229787827	-0.00547939259558916
-5.74823522567749	-6.97016477584839	-8.20079898834229	-0.131446495652199	0.233473926782608	-0.0054981024004519
-5.74324035644531	-6.96973133087158	-8.19940567016602	-0.131343618035316	0.233606591820717	-0.00546987075358629
-5.74714756011963	-6.96697092056274	-8.1898717880249	-0.131482765078545	0.233509659767151	-0.00563055044040084
-5.74461507797241	-6.97411918640137	-8.20390033721924	-0.131553635001183	0.233658865094185	-0.00552815571427345
-5.75275564193726	-6.97416830062866	-8.19569301605225	-0.1315688341856	0.233524858951569	-0.00571843655779958
-5.74837017059326	-6.97157144546509	-8.21127986907959	-0.131517708301544	0.233749940991402	-0.0056057614274323
-5.74697971343994	-6.96926879882813	-8.19575500488281	-0.131642326712608	0.233546733856201	-0.00568985007703304
-5.74948215484619	-6.97434568405151	-8.19951438903809	-0.131655722856522	0.233774080872536	-0.00575731601566076
-5.75423002243042	-6.96685409545898	-8.21098518371582	-0.131784737110138	0.233623892068863	-0.00570517173036933
-5.74702596664429	-6.97034645080566	-8.20754051208496	-0.131735518574715	0.233728736639023	-0.00581029057502747
-5.75509738922119	-6.96921157836914	-8.20468521118164	-0.131917029619217	0.233670830726624	-0.0057692239060998
-5.75129318237305	-6.97285842895508	-8.20947551727295	-0.131734982132912	0.23378911614418	-0.00573734985664487
-5.75416660308838	-6.96730184555054	-8.20439910888672	-0.131895467638969	0.233698785305023	-0.00583387818187475
-5.74935054779053	-6.97357606887817	-8.21042156219482	-0.1319420337677	0.233883559703827	-0.00578256277367473
-5.75823974609375	-6.97000503540039	-8.20250606536865	-0.13190945982933	0.233730480074883	-0.0059591131284833
-5.75228595733643	-6.96655130386353	-8.2145824432373	-0.13196936249733	0.233863025903702	-0.00581040605902672
-5.7562518119812	-6.96442031860352	-8.20234680175781	-0.132104068994522	0.233632549643517	-0.00584971159696579
-5.75335597991943	-6.96412134170532	-8.19979763031006	-0.132188439369202	0.233872607350349	-0.00592123856768012
-5.75674676895142	-6.96156978607178	-8.2016773223877	-0.132162556052208	0.233772754669189	-0.00585350766777992
-5.75395345687866	-6.96245670318604	-8.20311069488525	-0.132114261388779	0.233775183558464	-0.00592171493917704
-5.75374317169189	-6.95835494995117	-8.20200538635254	-0.132381603121758	0.233825877308846	-0.00585376843810081
-5.75273704528809	-6.95966100692749	-8.19473934173584	-0.132142975926399	0.233884319663048	-0.00588294258341193
-5.75744342803955	-6.95684576034546	-8.19767951965332	-0.132432609796524	0.233799457550049	-0.00586693128570914
-5.75536727905273	-6.96278524398804	-8.20695209503174	-0.132444441318512	0.233831942081451	-0.00582823716104031
-5.75559139251709	-6.95813512802124	-8.19679355621338	-0.132529586553574	0.233844399452209	-0.00591266434639692
-5.7609806060791	-6.96150159835815	-8.20230293273926	-0.132510349154472	0.233767360448837	-0.00578256417065859
-5.75290203094482	-6.9545316696167	-8.18757343292236	-0.132696598768234	0.233740985393524	-0.00591706950217485
-5.76204586029053	-6.95921182632446	-8.20408630371094	-0.132738962769508	0.23383654654026	-0.00581559212878346
-5.74960517883301	-6.9549560546875	-8.19777965545654	-0.132733747363091	0.233781710267067	-0.00586632592603564
-5.76464319229126	-6.95676708221436	-8.19767761230469	-0.132837206125259	0.233764201402664	-0.00587472692131996
-5.75784063339233	-6.95055341720581	-8.20210742950439	-0.132834270596504	0.233853340148926	-0.00584234436973929
-5.76156711578369	-6.95864486694336	-8.19234085083008	-0.132824882864952	0.233805060386658	-0.00587364379316568
-5.7581000328064	-6.95079278945923	-8.19525527954102	-0.132984802126884	0.233882158994675	-0.0057811327278614
-5.76895189285278	-6.95816421508789	-8.19976615905762	-0.132858514785767	0.233786955475807	-0.00591912725940347
-5.76115274429321	-6.94949579238892	-8.19923877716064	-0.132950156927109	0.233964994549751	-0.0058912024833262
-5.76517820358276	-6.95571613311768	-8.19821834564209	-0.132916033267975	0.233728393912315	-0.00583309540525079
-5.75997304916382	-6.95193862915039	-8.1927490234375	-0.133009016513824	0.233860328793526	-0.00588036328554153
-5.76807022094727	-6.95312738418579	-8.20409965515137	-0.132979974150658	0.233792945742607	-0.00579571630805731
-5.7571964263916	-6.95062685012817	-8.19563579559326	-0.132877811789513	0.233871683478355	-0.00582695845514536
-5.76887559890747	-6.95413970947266	-8.2004451751709	-0.133003115653992	0.233728066086769	-0.00581225147470832
-5.76065826416016	-6.94992923736572	-8.2008228302002	-0.132893666625023	0.233943983912468	-0.00574827659875155
-5.76665258407593	-6.95359039306641	-8.1926908493042	-0.132910847663879	0.233823180198669	-0.00585926417261362
-5.76382350921631	-6.95414543151855	-8.20902824401855	-0.132908448576927	0.233889698982239	-0.00573491444811225
-5.77394151687622	-6.95389032363892	-8.20043087005615	-0.132804840803146	0.2337366938591	-0.00588908046483994
-5.76974678039551	-6.95611524581909	-8.20760440826416	-0.132774442434311	0.23399344086647	-0.00580922048538923
-5.77310514450073	-6.95741748809814	-8.20225429534912	-0.13276843726635	0.233659029006958	-0.00580993387848139
-5.77315664291382	-6.95886564254761	-8.20496940612793	-0.132707223296165	0.23384465277195	-0.00576378591358662
-5.77238082885742	-6.95593976974487	-8.21518993377686	-0.132654443383217	0.233762353658676	-0.00579727301374078
-5.76898288726807	-6.95796728134155	-8.20587062835693	-0.13258521258831	0.233780160546303	-0.00581939890980721
-5.78063869476318	-6.95833301544189	-8.21525478363037	-0.132580608129501	0.233712717890739	-0.0057459706440568
-5.77670574188232	-6.96326017379761	-8.21168899536133	-0.132390484213829	0.233824416995049	-0.00571406586095691
-5.77359008789063	-6.95648002624512	-8.20809936523438	-0.132590040564537	0.23382006585598	-0.00575938122346997
-5.7838306427002	-6.96977043151855	-8.22531890869141	-0.132351666688919	0.233673393726349	-0.00578643614426255
-5.78231954574585	-6.96248769760132	-8.21596908569336	-0.132416799664497	0.233733043074608	-0.00576988002285361
-5.78512334823608	-6.9674916267395	-8.22354793548584	-0.132332131266594	0.233685225248337	-0.00570855056867003
-5.78006649017334	-6.96290969848633	-8.20788478851318	-0.132328107953072	0.233679950237274	-0.0057210698723793
-5.78564929962158	-6.96250772476196	-8.22182846069336	-0.132349476218224	0.233615294098854	-0.00564120104536414
-5.77501535415649	-6.96317577362061	-8.2122220993042	-0.132264390587807	0.233678191900253	-0.00567053770646453
-5.78293609619141	-6.96473121643066	-8.22031211853027	-0.132313951849937	0.233627066016197	-0.00560455769300461
-5.77985668182373	-6.96865510940552	-8.21415996551514	-0.132144615054131	0.233645290136337	-0.00555422762408853
-5.77877044677734	-6.96115827560425	-8.21024131774902	-0.132308214902878	0.233649984002113	-0.00549514126032591
-5.7833776473999	-6.97249889373779	-8.21657276153564	-0.132154211401939	0.233598202466965	-0.00552347954362631
-5.78053712844849	-6.9630126953125	-8.21007251739502	-0.132201552391052	0.23363271355629	-0.00550063652917743
-5.78528022766113	-6.9688081741333	-8.22265434265137	-0.13213723897934	0.233483105897903	-0.0053660785779357
-5.77799606323242	-6.96411418914795	-8.20173835754395	-0.132326498627663	0.233547940850258	-0.00539840152487159
-5.79126930236816	-6.97017621994019	-8.21533679962158	-0.132239982485771	0.233562141656876	-0.00532653741538525
-5.77707195281982	-6.95823240280151	-8.20421886444092	-0.132257401943207	0.233486518263817	-0.00535061862319708
-5.78479290008545	-6.96760845184326	-8.20448875427246	-0.132239982485771	0.233442515134811	-0.00525317061692476
-5.77858734130859	-6.96308422088623	-8.21135520935059	-0.132272243499756	0.233437910676003	-0.00515829818323255
-5.78442001342773	-6.9618124961853	-8.1953125	-0.132265850901604	0.233391642570496	-0.00519603723660111
-5.77894353866577	-6.96824359893799	-8.21096515655518	-0.132269397377968	0.233447507023811	-0.0050941938534379
-5.78679418563843	-6.96413850784302	-8.19644832611084	-0.132257491350174	0.233249738812447	-0.0051114410161972
-5.78304672241211	-6.9622688293457	-8.20624542236328	-0.132221430540085	0.233353301882744	-0.00499935960397124
-5.77815008163452	-6.96409463882446	-8.19357395172119	-0.132437720894814	0.233233526349068	-0.00506224343553185
-5.7873797416687	-6.96700716018677	-8.1992244720459	-0.13237290084362	0.233358696103096	-0.0049073938280344
-5.77060604095459	-6.95639801025391	-8.19327449798584	-0.132354959845543	0.233163505792618	-0.00490558100864291
-5.78172588348389	-6.96352291107178	-8.19296169281006	-0.132385775446892	0.233180552721024	-0.00490417424589396
-5.77280330657959	-6.96257209777832	-8.19009780883789	-0.132450684905052	0.233150854706764	-0.00476443907245994
-5.7842493057251	-6.96225833892822	-8.18242263793945	-0.132319629192352	0.233206406235695	-0.00482704443857074
-5.77530479431152	-6.96168375015259	-8.19001197814941	-0.132600247859955	0.233252733945847	-0.00465860264375806
-5.7832498550415	-6.96967792510986	-8.19024276733398	-0.132400840520859	0.233013331890106	-0.00470100622624159
-5.77889966964722	-6.96212673187256	-8.18286037445068	-0.132594212889671	0.233179599046707	-0.00461758114397526
-5.78423070907593	-6.96803522109985	-8.197190284729	-0.132477954030037	0.23298168182373	-0.00447654351592064
-5.77488279342651	-6.96316003799438	-8.17409992218018	-0.132579669356346	0.233102545142174	-0.00457575125619769
-5.78475904464722	-6.96749401092529	-8.18716716766357	-0.132566496729851	0.233057573437691	-0.00440132524818182
-5.76991987228394	-6.96272897720337	-8.17876243591309	-0.132626548409462	0.232944831252098	-0.00448781484737992
-5.78174018859863	-6.96886110305786	-8.18547344207764	-0.132534727454185	0.232954636216164	-0.00436520902439952
-5.77383899688721	-6.96708869934082	-8.18608951568604	-0.132540389895439	0.232995256781578	-0.00424126395955682
-5.78056383132935	-6.97121429443359	-8.18075275421143	-0.132511124014854	0.232901930809021	-0.00434974674135447
-5.76894283294678	-6.96777439117432	-8.18231773376465	-0.132597863674164	0.233031213283539	-0.00413533113896847
-5.78066968917847	-6.97683429718018	-8.1839771270752	-0.132458135485649	0.232848972082138	-0.0042279064655304
-5.77583074569702	-6.97299814224243	-8.18618202209473	-0.132531255483627	0.233031406998634	-0.00407853070646524
-5.77553224563599	-6.97159624099731	-8.18111610412598	-0.132520973682404	0.232674822211266	-0.00405189488083124
-5.77471113204956	-6.97462320327759	-8.17496204376221	-0.132569938898087	0.232897639274597	-0.00402059778571129
-5.77728796005249	-6.97328996658325	-8.18487071990967	-0.132522001862526	0.232691839337349	-0.00385040673427284
-5.76849937438965	-6.97384786605835	-8.17775917053223	-0.132468551397324	0.232719644904137	-0.00385922403074801
-5.77394723892212	-6.9743800163269	-8.18103218078613	-0.13262951374054	0.232696250081062	-0.00374307692982256
-5.77254343032837	-6.98014068603516	-8.174072265625	-0.132387042045593	0.232681512832642	-0.00371941877529025
-5.77269077301025	-6.97180557250977	-8.17220973968506	-0.13260318338871	0.232683092355728	-0.00363300903700292
-5.77593755722046	-6.98378419876099	-8.18406677246094	-0.132480576634407	0.232636943459511	-0.00364680006168783
-5.77423143386841	-6.9780740737915	-8.17758274078369	-0.132544383406639	0.232667312026024	-0.00354310614056885
-5.77692461013794	-6.98075532913208	-8.18021965026855	-0.132561966776848	0.232478886842728	-0.00348054245114326
-5.7716817855835	-6.98082971572876	-8.16816997528076	-0.132651478052139	0.232642516493797	-0.0034538812469691
-5.77675294876099	-6.98282480239868	-8.17950916290283	-0.132618218660355	0.232500985264778	-0.00332352356053889
-5.7709698677063	-6.98066473007202	-8.17263793945313	-0.132545620203018	0.232543900609016	-0.00333713344298303
-5.77688121795654	-6.98099231719971	-8.17502021789551	-0.13275109231472	0.232525959610939	-0.00322617660276592
-5.77371597290039	-6.98739671707153	-8.16803359985352	-0.132497489452362	0.232517063617706	-0.00316635612398386
-5.77141523361206	-6.9825644493103	-8.16963863372803	-0.132681608200073	0.232449352741241	-0.00310286623425782
-5.77284812927246	-6.98889684677124	-8.18239498138428	-0.132541373372078	0.232480868697166	-0.00305273476988077
-5.7709321975708	-6.98105001449585	-8.16788578033447	-0.132730752229691	0.232373684644699	-0.00306733255274594
-5.77378988265991	-6.9873194694519	-8.17868614196777	-0.132600486278534	0.232399165630341	-0.0028409615624696
-5.7663106918335	-6.98367547988892	-8.16407299041748	-0.132754415273666	0.232243999838829	-0.00291131087578833
-5.76719284057617	-6.98760843276978	-8.16451835632324	-0.132634773850441	0.232331871986389	-0.00275014759972692
-5.76457977294922	-6.98415088653564	-8.16748142242432	-0.132740542292595	0.232176601886749	-0.00269547617062926
-5.762855052948	-6.98763704299927	-8.16000747680664	-0.132632493972778	0.232209041714668	-0.00266706431284547
-5.76041793823242	-6.98326206207275	-8.16323661804199	-0.132788255810738	0.232158541679382	-0.00252372887916863
-5.757643699646	-6.98632431030273	-8.15393829345703	-0.132650807499886	0.232136532664299	-0.00253250310197473
-5.75604677200317	-6.97910070419312	-8.14819240570068	-0.132799386978149	0.232044190168381	-0.00235352455638349
-5.75779151916504	-6.98840761184692	-8.15897655487061	-0.132727265357971	0.232051998376846	-0.00235500070266426
-5.75128173828125	-6.97892189025879	-8.14288806915283	-0.132822185754776	0.232060819864273	-0.00235247169621289
-5.75567102432251	-6.98777770996094	-8.15128803253174	-0.132792606949806	0.231875464320183	-0.00218236539512873
-5.74683952331543	-6.97829294204712	-8.13456344604492	-0.132943168282509	0.231830507516861	-0.00218818918801844
-5.75398397445679	-6.98448514938354	-8.1380500793457	-0.132909312844276	0.231919452548027	-0.00205516978166997
-5.73828935623169	-6.97707414627075	-8.13389778137207	-0.132920905947685	0.231793969869614	-0.0020379675552249
-5.75110244750977	-6.98509120941162	-8.13590049743652	-0.132989302277565	0.231791734695435	-0.00205885339528322
-5.74570894241333	-6.98197078704834	-8.14444541931152	-0.132925525307655	0.231880500912666	-0.00191498163621873
-5.74665117263794	-6.98915004730225	-8.13075733184814	-0.132863521575928	0.231779545545578	-0.00197236286476254
-5.73969411849976	-6.98465204238892	-8.14068603515625	-0.13298736512661	0.231784611940384	-0.0018165793735534
-5.74949979782104	-6.99146604537964	-8.14141273498535	-0.132874473929405	0.231729835271835	-0.00200182921253145
-5.74172258377075	-6.99117040634155	-8.14212322235107	-0.132916063070297	0.231864765286446	-0.00184510753024369
-5.74758672714233	-6.9947247505188	-8.13473129272461	-0.132900044322014	0.231581255793571	-0.0018142331391573
-5.74273490905762	-6.9958963394165	-8.1364164352417	-0.132870480418205	0.231816127896309	-0.00177029136102647
-5.73961877822876	-6.9948992729187	-8.14003944396973	-0.132910758256912	0.231676921248436	-0.00171739922370762
-5.74478387832642	-7.00163650512695	-8.13621711730957	-0.132859438657761	0.231656387448311	-0.00168298347853124
-5.73968744277954	-6.99443340301514	-8.14252090454102	-0.132867321372032	0.23162080347538	-0.00160492374561727
-5.74093151092529	-7.00167322158813	-8.13345623016357	-0.13280613720417	0.23165126144886	-0.00162043736781925
-5.73649787902832	-6.99940776824951	-8.14042091369629	-0.132840663194656	0.231666013598442	-0.00148818723391742
-5.74216985702515	-7.00471019744873	-8.13895893096924	-0.132877260446548	0.231645315885544	-0.00167763023637235
-5.73720693588257	-7.00562286376953	-8.14137840270996	-0.132798328995705	0.231722682714462	-0.00147374265361577
-5.7364068031311	-7.00240564346313	-8.13029956817627	-0.132908433675766	0.231560111045837	-0.00150966143701226
-5.73972272872925	-7.00693893432617	-8.13615036010742	-0.132806807756424	0.231659278273582	-0.00144224462565035
-5.72946071624756	-7.00291299819946	-8.13744068145752	-0.132844224572182	0.231608361005783	-0.00146619405131787
-5.73706960678101	-7.00764799118042	-8.13384246826172	-0.132826805114746	0.231590151786804	-0.00146328343544155
-5.72970962524414	-7.00451231002808	-8.13286399841309	-0.132746130228043	0.231686890125275	-0.00136812054552138
-5.73388624191284	-7.00958490371704	-8.13138771057129	-0.132677003741264	0.231573358178139	-0.00143956998363137
-5.72844362258911	-7.00921440124512	-8.13983345031738	-0.132723078131676	0.231669142842293	-0.00133034389000386
-5.73380661010742	-7.01154565811157	-8.13166809082031	-0.13262352347374	0.231516823172569	-0.00147453742101789
-5.72727823257446	-7.01235675811768	-8.14632034301758	-0.13256710767746	0.231716021895409	-0.00131618452724069
-5.73011493682861	-7.01607370376587	-8.13295364379883	-0.13264511525631	0.231413200497627	-0.00132757378742099
-5.72813701629639	-7.01707935333252	-8.13350486755371	-0.132625356316566	0.231637209653854	-0.00126798520796001
-5.72369766235352	-7.01178312301636	-8.1377592086792	-0.132625102996826	0.231526896357536	-0.00127793138381094
-5.7270336151123	-7.02260875701904	-8.1305627822876	-0.13252167403698	0.231578409671783	-0.00129573163576424
-5.72661447525024	-7.01938581466675	-8.13921356201172	-0.132619246840477	0.231556266546249	-0.00121120421681553
-5.72623491287231	-7.02432489395142	-8.13332366943359	-0.132446482777596	0.231680363416672	-0.00125848781317472
-5.72483921051025	-7.02075719833374	-8.12808227539063	-0.132613196969032	0.231641009449959	-0.00121503579430282
-5.7306694984436	-7.0277214050293	-8.14288902282715	-0.132385790348053	0.231584385037422	-0.00124958821106702
-5.72121572494507	-7.02159881591797	-8.12821388244629	-0.132558897137642	0.231659770011902	-0.00125762063544244
-5.72658252716064	-7.03054046630859	-8.14058303833008	-0.132499620318413	0.231509208679199	-0.00117795204278082
-5.71499252319336	-7.02609348297119	-8.12770080566406	-0.13261590898037	0.231577321887016	-0.0012122520711273
-5.72627878189087	-7.02620077133179	-8.13309192657471	-0.132498174905777	0.231631845235825	-0.0011279535247013
-5.71239233016968	-7.02617788314819	-8.12709712982178	-0.132508516311646	0.231717020273209	-0.0011603890452534
-5.72217702865601	-7.02693843841553	-8.13559532165527	-0.132573917508125	0.231626600027084	-0.00109358318150043
-5.71359968185425	-7.02655649185181	-8.1272611618042	-0.132427752017975	0.231783807277679	-0.00109449971932918
-5.71290588378906	-7.02766752243042	-8.12113475799561	-0.132576510310173	0.231660172343254	-0.00107761053368449
-5.71582984924316	-7.03802633285522	-8.14009189605713	-0.132460594177246	0.231638595461845	-0.00110578711610287
-5.70914840698242	-7.02771186828613	-8.12935352325439	-0.132506057620049	0.231779828667641	-0.00107741029933095
-5.71516132354736	-7.03448009490967	-8.13368320465088	-0.132379055023193	0.231530338525772	-0.000984735670499504
-5.70153665542603	-7.02979707717896	-8.11505126953125	-0.132492482662201	0.231654301285744	-0.0010201606201008
-5.71028232574463	-7.03219747543335	-8.12290573120117	-0.13243356347084	0.231670349836349	-0.000892888114321977
-5.69604873657227	-7.0290470123291	-8.11935901641846	-0.132382959127426	0.231613680720329	-0.000891909934580326
-5.70484590530396	-7.02985668182373	-8.11999320983887	-0.132486656308174	0.2315763682127	-0.000888668466359377
-5.69537782669067	-7.02801370620728	-8.12038898468018	-0.132292002439499	0.231678977608681	-0.000784922216553241
-5.69850397109985	-7.02880573272705	-8.11308288574219	-0.132496118545532	0.231670796871185	-0.00077205162961036
-5.69397878646851	-7.03456258773804	-8.12798309326172	-0.132354542613029	0.231652185320854	-0.000643847917672247
-5.69723081588745	-7.02601957321167	-8.11096572875977	-0.132377117872238	0.231538072228432	-0.000808929326012731
-5.69254875183105	-7.02958393096924	-8.12138175964355	-0.13240709900856	0.231632053852081	-0.000616439792793244
-5.689368724823	-7.02829742431641	-8.10451698303223	-0.132491827011108	0.231424018740654	-0.000620107166469097
-5.69339323043823	-7.03431987762451	-8.11122703552246	-0.132480844855309	0.231647044420242	-0.000495947257149965
-5.67904901504517	-7.02044773101807	-8.11043643951416	-0.132484421133995	0.231544613838196	-0.000523441063705832
-5.68853712081909	-7.02907657623291	-8.10645389556885	-0.132490232586861	0.231540009379387	-0.000475984707009047
-5.68258380889893	-7.0262713432312	-8.10640525817871	-0.132538184523582	0.231571778655052	-0.00036989216459915
-5.68367052078247	-7.02889347076416	-8.1004056930542	-0.13253365457058	0.231521248817444	-0.000400854391045868
-5.68332624435425	-7.03072214126587	-8.11550903320313	-0.132448434829712	0.231541872024536	-0.000298339204164222
-5.68162393569946	-7.02475500106812	-8.10733032226563	-0.132526874542236	0.231512114405632	-0.000375369272660464
-5.68036556243896	-7.02869462966919	-8.10930061340332	-0.132453292608261	0.231493026018143	-0.000230519843171351
-5.67267894744873	-7.02575922012329	-8.09651565551758	-0.132626920938492	0.231447592377663	-0.000256357452599332
-5.68088483810425	-7.02816152572632	-8.10407257080078	-0.132611259818077	0.231531843543053	-9.71211557043716E-05
-5.6683292388916	-7.02553462982178	-8.10231781005859	-0.132541045546532	0.231380581855774	-0.000158054754137993
-5.67695903778076	-7.02838277816772	-8.10280513763428	-0.132600948214531	0.231426358222961	-4.59276270703413E-05
-5.67096900939941	-7.02957630157471	-8.09711933135986	-0.132504060864449	0.23150971531868	-1.53506243805168E-05
-5.66789817810059	-7.02608871459961	-8.09612560272217	-0.132637321949005	0.231400415301323	0.000102974991023075
-5.67707872390747	-7.03068542480469	-8.10380554199219	-0.132563263177872	0.231298312544823	1.99529458768666E-05
-5.66691446304321	-7.02936601638794	-8.09754371643066	-0.132650375366211	0.231513306498528	0.000105275212263223
-5.66647672653198	-7.0268726348877	-8.09456157684326	-0.13270790874958	0.231234505772591	0.000134544330649078
-5.66910219192505	-7.02718257904053	-8.09113788604736	-0.132730662822723	0.231434270739555	0.000228152173804119
-5.65853881835938	-7.02118396759033	-8.09373569488525	-0.132695317268372	0.23129765689373	0.000278556952252984
-5.66574382781982	-7.02403688430786	-8.09345817565918	-0.132813930511475	0.231274366378784	0.000302173430100083
-5.65573024749756	-7.02541875839233	-8.09138202667236	-0.132740885019302	0.231358900666237	0.000380744197173044
-5.6573486328125	-7.02092361450195	-8.08759689331055	-0.13290011882782	0.231215462088585	0.000454646331490949
-5.65740871429443	-7.02966499328613	-8.09206199645996	-0.132817506790161	0.231290519237518	0.000400200369767845
-5.65515375137329	-7.02508068084717	-8.08767795562744	-0.132891401648521	0.23141023516655	0.000505171192344278
-5.65482902526855	-7.02343463897705	-8.08386611938477	-0.132935270667076	0.231117337942123	0.000513251347001642
-5.65157556533813	-7.02250099182129	-8.07869148254395	-0.132966697216034	0.231324300169945	0.000541419256478548
-5.6510272026062	-7.02154922485352	-8.08416843414307	-0.133017733693123	0.231148436665535	0.000620007980614901
-5.65282249450684	-7.02076578140259	-8.08347415924072	-0.133068174123764	0.231222450733185	0.000606698158662766
-5.64605617523193	-7.02175331115723	-8.08080673217773	-0.133073568344116	0.2313162535429	0.000730616040527821
-5.64987325668335	-7.0232253074646	-8.07849407196045	-0.133116081357002	0.231173723936081	0.000627763976808637
-5.6426248550415	-7.02457427978516	-8.0890064239502	-0.133190616965294	0.231295183300972	0.000767716788686812
-5.65007495880127	-7.02915096282959	-8.08413028717041	-0.133163303136826	0.231149777770042	0.000625074608251452
-5.64961338043213	-7.02962398529053	-8.09313297271729	-0.133132323622704	0.231283292174339	0.00078270211815834
-5.64646005630493	-7.02651834487915	-8.07995414733887	-0.133293986320496	0.231208473443985	0.000692602014169097
-5.65375375747681	-7.03372430801392	-8.08818340301514	-0.133204773068428	0.231321185827255	0.000817985797766596
-5.64319801330566	-7.02746534347534	-8.08698654174805	-0.133251562714577	0.23124223947525	0.000760561903007329
-5.65098333358765	-7.02987051010132	-8.09312915802002	-0.133358299732208	0.23123799264431	0.00078900286462158
-5.64288902282715	-7.03535509109497	-8.09616279602051	-0.1332096606493	0.231383353471756	0.000850491051096469
-5.6465630531311	-7.03170919418335	-8.08927631378174	-0.133337110280991	0.231290623545647	0.000819206237792969
-5.6477837562561	-7.04187631607056	-8.10168552398682	-0.133316233754158	0.23139277100563	0.000833746220450848
-5.64940690994263	-7.03505945205688	-8.09303092956543	-0.13335494697094	0.231390342116356	0.000791682512499392
-5.64946556091309	-7.03876066207886	-8.10138702392578	-0.1334188580513	0.231225162744522	0.000880927313119173
-5.64232683181763	-7.03868198394775	-8.08844184875488	-0.133457601070404	0.231446415185928	0.000817715306766331
-5.64162874221802	-7.03509569168091	-8.098801612854	-0.133434131741524	0.231333211064339	0.000835857645142823
-5.64691066741943	-7.04160213470459	-8.10136413574219	-0.133455783128738	0.231440126895905	0.000831481942441314
-5.63917398452759	-7.04086494445801	-8.10012912750244	-0.133443161845207	0.231490388512611	0.000888557755388319
-5.64242315292358	-7.03764629364014	-8.09799003601074	-0.133527487516403	0.231413289904594	0.000852034019771963
-5.63863134384155	-7.04768371582031	-8.10520172119141	-0.133462578058243	0.231486558914185	0.000835200771689415
-5.63889026641846	-7.0416522026062	-8.10051727294922	-0.133545964956284	0.231549665331841	0.000834758393466473
-5.64063310623169	-7.04558372497559	-8.10440731048584	-0.133425265550613	0.231410130858421	0.000831511744763702
-5.63785839080811	-7.04615592956543	-8.09310531616211	-0.133425772190094	0.231636628508568	0.00079086230834946
-5.63879728317261	-7.04536151885986	-8.10277843475342	-0.133468672633171	0.231475844979286	0.000749203434679657
-5.63662433624268	-7.04779243469238	-8.10186767578125	-0.133288860321045	0.231586694717407	0.000719579809810966
-5.63712596893311	-7.04689693450928	-8.11430644989014	-0.133264899253845	0.231551334261894	0.000724206620361656
-5.6389536857605	-7.04789543151855	-8.10821723937988	-0.133166685700417	0.23159259557724	0.000659729761537164
-5.63388395309448	-7.05444192886353	-8.11623954772949	-0.133098065853119	0.231689974665642	0.000741413037758321
-5.64138555526733	-7.05001878738403	-8.11031246185303	-0.132985204458237	0.231564074754715	0.000595855817664415
-5.63825035095215	-7.05579328536987	-8.12201881408691	-0.13284657895565	0.231568545103073	0.000693154404871166
-5.63430500030518	-7.05329370498657	-8.0996789932251	-0.132893085479736	0.231519535183907	0.00064659578492865
-5.64161920547485	-7.05334186553955	-8.11796379089355	-0.132836923003197	0.231459006667137	0.000702993827871978
-5.63257884979248	-7.05137252807617	-8.11289119720459	-0.132718250155449	0.231520280241966	0.000684547005221248
-5.64085912704468	-7.05123901367188	-8.11598014831543	-0.13267283141613	0.231416195631027	0.000736488960683346
-5.64006376266479	-7.05487966537476	-8.11470413208008	-0.132392197847366	0.231509387493134	0.000696633826009929
-5.6362943649292	-7.05077075958252	-8.11937999725342	-0.132542207837105	0.231527298688889	0.000713191519025713
-5.64574718475342	-7.05725336074829	-8.11533451080322	-0.132411479949951	0.231410369277	0.000611102266702801
-5.64003229141235	-7.05310010910034	-8.11995315551758	-0.132290795445442	0.231496542692184	0.000701503711752594
-5.64077997207642	-7.056556224823	-8.10693836212158	-0.132298931479454	0.231250509619713	0.000646183965727687
-5.64594841003418	-7.05658912658691	-8.11696243286133	-0.132297366857529	0.231459841132164	0.000756020599510521
-5.63540935516357	-7.04681491851807	-8.10997486114502	-0.132172301411629	0.231352359056473	0.0007115135085769
-5.64799976348877	-7.05605792999268	-8.11524868011475	-0.132131174206734	0.231314957141876	0.000705836690030992
-5.64291334152222	-7.05200529098511	-8.11385345458984	-0.132093116641045	0.231355533003807	0.000756912981159985
-5.64554119110107	-7.05105113983154	-8.10539054870605	-0.132062122225761	0.231260687112808	0.000701307959388942
-5.64507246017456	-7.05153274536133	-8.11405563354492	-0.131939083337784	0.23131175339222	0.000862313609104604
-5.64277410507202	-7.0476541519165	-8.10289764404297	-0.132016956806183	0.231239482760429	0.000753685832023621
-5.64422559738159	-7.05596685409546	-8.11358451843262	-0.131821125745773	0.231089308857918	0.000956562289502472
-5.64679908752441	-7.05594158172607	-8.10595893859863	-0.13186077773571	0.231139242649078	0.000833047728519887
-5.64931869506836	-7.05436515808105	-8.11343765258789	-0.13179574906826	0.231149658560753	0.000878176826518029
-5.65194940567017	-7.06299734115601	-8.1098747253418	-0.131833225488663	0.231175929307938	0.000809046672657132
-5.65342092514038	-7.05559921264648	-8.11779594421387	-0.131852298974991	0.231148734688759	0.000883847591467202
-5.65538454055786	-7.06006956100464	-8.10797786712646	-0.131778597831726	0.231132134795189	0.000833961879834533
-5.66106081008911	-7.05918550491333	-8.1184253692627	-0.13177977502346	0.231210976839066	0.000970445980783552
-5.66400527954102	-7.05960941314697	-8.11790370941162	-0.131809011101723	0.231189459562302	0.000819831620901823
-5.66590452194214	-7.06361103057861	-8.12580490112305	-0.131730526685715	0.231114208698273	0.00098961521871388
-5.66101837158203	-7.05751991271973	-8.10713577270508	-0.131876841187477	0.23105363547802	0.000912183139007539
-5.67010164260864	-7.06552314758301	-8.11783790588379	-0.131814703345299	0.231094419956207	0.00107208581175655
-5.65959882736206	-7.06141901016235	-8.12126064300537	-0.131781414151192	0.231060475111008	0.00110448722261935
-5.66833162307739	-7.05969953536987	-8.12167453765869	-0.13192293047905	0.23100508749485	0.00112420681398362
-5.66396188735962	-7.06449842453003	-8.11273097991943	-0.131817907094955	0.231112346053123	0.00112863210961223
-5.66882801055908	-7.05821132659912	-8.11259651184082	-0.131956577301025	0.230957627296448	0.00119771505706012
-5.67339324951172	-7.06531286239624	-8.124098777771	-0.13183781504631	0.230974823236465	0.00116602831985801
-5.66895818710327	-7.0558180809021	-8.11351585388184	-0.13193216919899	0.231065526604652	0.00118023646064103
-5.66975545883179	-7.05931854248047	-8.11592197418213	-0.13191445171833	0.230794876813889	0.00130184879526496
-5.66571140289307	-7.05672836303711	-8.10545921325684	-0.132016524672508	0.230942457914352	0.00127560016699135
-5.67259168624878	-7.05963754653931	-8.10991096496582	-0.13204300403595	0.230836093425751	0.00135964178480208
-5.66506958007813	-7.05584383010864	-8.10251140594482	-0.131946861743927	0.230831578373909	0.00132127443794161
-5.66957998275757	-7.05564117431641	-8.11094665527344	-0.132162988185883	0.230881944298744	0.00138607318513095
-5.66864490509033	-7.05902051925659	-8.10057735443115	-0.131980538368225	0.230846807360649	0.00138873071409762
-5.66871166229248	-7.05542707443237	-8.1070442199707	-0.132161557674408	0.23083607852459	0.00144755956716835
-5.67399263381958	-7.05833673477173	-8.10656833648682	-0.132071942090988	0.230777516961098	0.00128677801694721
-5.66952180862427	-7.05921077728271	-8.1089506149292	-0.132090598344803	0.230869874358177	0.00144324987195432
-5.67047882080078	-7.05577707290649	-8.09894466400146	-0.132192626595497	0.230703130364418	0.00139726256020367
-5.67192220687866	-7.05959558486938	-8.0977087020874	-0.132198914885521	0.230908289551735	0.00142519979272038
-5.66560649871826	-7.05483341217041	-8.10328197479248	-0.132165253162384	0.230734497308731	0.0014317826135084
-5.67491102218628	-7.05695104598999	-8.10626888275146	-0.132251664996147	0.230716750025749	0.00141990242991596
-5.671067237854	-7.05930471420288	-8.10806083679199	-0.132126957178116	0.230855092406273	0.00143124698661268
-5.66935873031616	-7.05309629440308	-8.10064506530762	-0.132224023342133	0.230710595846176	0.00143331033177674
-5.66900444030762	-7.06165313720703	-8.10628795623779	-0.132244050502777	0.230775967240334	0.00139948818832636
-5.66896915435791	-7.05497694015503	-8.09569644927979	-0.132260292768478	0.230847403407097	0.00138870952650905
-5.67012310028076	-7.05808401107788	-8.10085964202881	-0.13231734931469	0.230661988258362	0.00146862282417715
-5.66696691513062	-7.05866384506226	-8.09472942352295	-0.132358014583588	0.230891853570938	0.00137345062103122
-5.66521739959717	-7.05404376983643	-8.10103511810303	-0.132359609007835	0.230738535523415	0.00139956513885409
-5.66776037216187	-7.05639219284058	-8.09364223480225	-0.132408961653709	0.230854526162148	0.00138227990828454
-5.66245651245117	-7.0573263168335	-8.09873390197754	-0.132468268275261	0.230883821845055	0.0014160982100293
-5.66570425033569	-7.05694675445557	-8.0895824432373	-0.132510155439377	0.23075744509697	0.00133822998031974
-5.65945672988892	-7.05729198455811	-8.09882736206055	-0.132497653365135	0.230923682451248	0.00134954263921827
-5.66758728027344	-7.05841493606567	-8.09255123138428	-0.132436349987984	0.230814218521118	0.00118849740829319
-5.6653151512146	-7.0603175163269	-8.10499858856201	-0.132429599761963	0.230967015028	0.00130910973530263
-5.65533828735352	-7.05348682403564	-8.08364963531494	-0.13264724612236	0.230832949280739	0.001179518410936
-5.66517734527588	-7.06075668334961	-8.09380626678467	-0.132566541433334	0.230944260954857	0.00126797799021006
-5.65092802047729	-7.04999017715454	-8.09244537353516	-0.13258883357048	0.230965629220009	0.00110857340041548
-5.65873336791992	-7.05806016921997	-8.09382820129395	-0.132660001516342	0.231008291244507	0.00111581082455814
-5.65605306625366	-7.0571494102478	-8.09017181396484	-0.132491931319237	0.231040596961975	0.00111214292701334
-5.65293741226196	-7.05243110656738	-8.09529113769531	-0.132678672671318	0.231116503477097	0.00108676892705262
-5.65797710418701	-7.06205701828003	-8.09584426879883	-0.132491290569305	0.23101894557476	0.000938784796744585
-5.65034770965576	-7.05596446990967	-8.1007604598999	-0.132694587111473	0.231207504868507	0.000945022620726377
-5.65680027008057	-7.05969572067261	-8.0964469909668	-0.132634773850441	0.231041848659515	0.000914493692107499
-5.65322256088257	-7.05890893936157	-8.09310722351074	-0.132680311799049	0.231283783912659	0.000832026824355125
-5.64855670928955	-7.04964351654053	-8.09389877319336	-0.132731378078461	0.231171146035194	0.000876034027896822
-5.63512325286865	-7.05112171173096	-8.08582401275635	-0.13265123963356	0.231138125061989	0.000849227595608681
-5.63623762130737	-7.05541658401489	-8.09290981292725	-0.132701233029366	0.231144800782204	0.000891501782462001
-5.63552856445313	-7.05615901947021	-8.08863067626953	-0.132442861795425	0.231299251317978	0.000702252262271941
-5.62506723403931	-7.04953765869141	-8.09004974365234	-0.132665976881981	0.231416761875153	0.000631289381999522
-5.63570547103882	-7.05954790115356	-8.09549903869629	-0.132490903139114	0.231357708573341	0.000422754121245816
-5.6283130645752	-7.05449104309082	-8.09408092498779	-0.132639020681381	0.23152419924736	0.000385523540899158
-5.63294315338135	-7.05564022064209	-8.09521770477295	-0.132606208324432	0.231409281492233	0.000304476008750498
-5.63568449020386	-7.06568002700806	-8.10281753540039	-0.13256411254406	0.23160982131958	0.000214680025237612
-5.62884712219238	-7.05720472335815	-8.10488986968994	-0.132546171545982	0.231638997793198	0.000128436193335801
-5.63595676422119	-7.07040643692017	-8.11255645751953	-0.132524356245995	0.231722682714462	6.62574675516225E-05
-5.63249588012695	-7.06833457946777	-8.11237716674805	-0.132344394922256	0.231774598360062	5.18241795361973E-05
-5.63304042816162	-7.06702136993408	-8.1037540435791	-0.132377550005913	0.231763958930969	-7.61579867685214E-05
-5.63592386245728	-7.0748348236084	-8.11649799346924	-0.132263541221619	0.231824457645416	-7.43716373108327E-05
-5.63579177856445	-7.06793594360352	-8.10601902008057	-0.132306069135666	0.231816157698631	-0.000177678783074953
-5.63544607162476	-7.07117700576782	-8.11778354644775	-0.132210567593575	0.231800198554993	-0.00015007346519269
-5.62644338607788	-7.0681848526001	-8.10381507873535	-0.132345646619797	0.231813177466393	-0.000224860399612226
-5.63173723220825	-7.06792163848877	-8.11344051361084	-0.132268443703651	0.231821030378342	-0.000224409406655468
-5.62083768844604	-7.06648826599121	-8.10326957702637	-0.132181122899055	0.231855943799019	-0.000279921951005235
-5.62193775177002	-7.06358337402344	-8.11130523681641	-0.132227629423141	0.231794074177742	-0.00019862710905727
-5.62071180343628	-7.0658974647522	-8.10061073303223	-0.132080495357513	0.231848806142807	-0.000295131816528738
-5.61413145065308	-7.06489324569702	-8.11129856109619	-0.132138952612877	0.231904372572899	-0.000249867385718971
-5.61634492874146	-7.05846118927002	-8.10049915313721	-0.132069244980812	0.231758251786232	-0.000376365293050185
-5.60866546630859	-7.05563688278198	-8.10390186309814	-0.132088497281075	0.231939554214478	-0.0002751890278887
-5.61139631271362	-7.05851173400879	-8.10095024108887	-0.132123246788979	0.231712311506271	-0.000370066554751247
-5.61932182312012	-7.06490516662598	-8.10262966156006	-0.132122710347176	0.231939747929573	-0.00038434672751464
-5.61249685287476	-7.05839347839355	-8.10655117034912	-0.132060050964355	0.231827154755592	-0.0005546371685341
-5.62349605560303	-7.07001876831055	-8.11071014404297	-0.13203364610672	0.231909438967705	-0.000567543494980782
-5.62125396728516	-7.069420337677	-8.10812377929688	-0.13212676346302	0.231987252831459	-0.000594599521718919
-5.62514209747314	-7.07067728042603	-8.09991455078125	-0.132078051567078	0.231995061039925	-0.000730162602849305
-5.62359428405762	-7.07350826263428	-8.11606025695801	-0.132100164890289	0.232054099440575	-0.000686627987306565
-5.62737989425659	-7.06650066375732	-8.10751914978027	-0.132124781608582	0.231989100575447	-0.000819852692075074
-5.62601661682129	-7.07172632217407	-8.11528968811035	-0.132065325975418	0.232062891125679	-0.000733182649128139
-5.61748838424683	-7.06601333618164	-8.09905624389648	-0.132283374667168	0.232051476836205	-0.000898362253792584
-5.62671232223511	-7.06522560119629	-8.10655212402344	-0.132265791296959	0.232152447104454	-0.000827721785753965
-5.61065530776978	-7.06128358840942	-8.1023473739624	-0.132206916809082	0.232152551412582	-0.00095470662927255
-5.62017250061035	-7.06332492828369	-8.10819244384766	-0.13238713145256	0.232151493430138	-0.000924484338611364
-5.61521434783936	-7.06480598449707	-8.10724258422852	-0.132158026099205	0.232256308197975	-0.00101548025850207
-5.61492586135864	-7.06147909164429	-8.10464668273926	-0.13244441151619	0.232224896550179	-0.00096510665025562
-5.6192831993103	-7.06502342224121	-8.10782241821289	-0.132364600896835	0.232136785984039	-0.00113922834862024
-5.61541128158569	-7.06302881240845	-8.10948657989502	-0.132392853498459	0.232301115989685	-0.00107344298157841
-5.61441373825073	-7.06249618530273	-8.10318183898926	-0.132426559925079	0.232159107923508	-0.00114738079719245
-5.62043905258179	-7.06329488754272	-8.10555744171143	-0.132413953542709	0.232356086373329	-0.00109316199086607
-5.60513782501221	-7.05797433853149	-8.10730838775635	-0.13243442773819	0.232215121388435	-0.0012150431284681
-5.61691761016846	-7.06224775314331	-8.10825157165527	-0.13256524503231	0.232228219509125	-0.00122442189604044
-5.6095495223999	-7.06349945068359	-8.10695266723633	-0.132402643561363	0.232350319623947	-0.00122612854465842
-5.61226320266724	-7.05845499038696	-8.10454845428467	-0.132596716284752	0.232337340712547	-0.00127567048184574
-5.61457586288452	-7.06609869003296	-8.11997318267822	-0.132521256804466	0.232263654470444	-0.00136330747045577
-5.60840606689453	-7.06201076507568	-8.10695743560791	-0.132567211985588	0.232450932264328	-0.00132307806052268
-5.61395835876465	-7.06236219406128	-8.10700702667236	-0.132583767175674	0.232231140136719	-0.00140887429006398
-5.61324310302734	-7.06075191497803	-8.10494709014893	-0.13266484439373	0.232423320412636	-0.00135409133508801
-5.60830545425415	-7.05644655227661	-8.11489582061768	-0.132676377892494	0.232232168316841	-0.00147548911627382
-5.61860704421997	-7.0597710609436	-8.11382102966309	-0.132721900939941	0.232413128018379	-0.00151898339390755
-5.61226272583008	-7.05894756317139	-8.11756038665771	-0.132629811763763	0.232580527663231	-0.00148078380152583
-5.6203351020813	-7.05855417251587	-8.10941410064697	-0.132727861404419	0.232484310865402	-0.00160433014389127
-5.61518526077271	-7.06328105926514	-8.12526607513428	-0.13265585899353	0.232590764760971	-0.00159557641018182
-5.6194748878479	-7.06010723114014	-8.11976718902588	-0.132695227861404	0.232602804899216	-0.00167786201927811
-5.62335205078125	-7.06515455245972	-8.12526702880859	-0.132756367325783	0.232523381710052	-0.00160229159519076
-5.61760663986206	-7.06229639053345	-8.1160717010498	-0.132791340351105	0.23268586397171	-0.00171906629111618
-5.62117528915405	-7.05998277664185	-8.12613201141357	-0.132812708616257	0.232578501105309	-0.00172903656493872
-5.62242603302002	-7.06332635879517	-8.12608528137207	-0.132831677794456	0.23269984126091	-0.00178363383747637
-5.6184983253479	-7.06359386444092	-8.12804889678955	-0.132938176393509	0.232737615704536	-0.00168206274975091
-5.62285709381104	-7.06479930877686	-8.12251949310303	-0.132812678813934	0.232709035277367	-0.00185477104969323
-5.61714553833008	-7.06149816513062	-8.13268756866455	-0.132929161190987	0.232905864715576	-0.00177254748996347
-5.6265754699707	-7.06423187255859	-8.12610912322998	-0.132903158664703	0.23276486992836	-0.00191923149395734
-5.6260347366333	-7.06480026245117	-8.13865661621094	-0.132863745093346	0.232852920889854	-0.00184593896847218
-5.61871385574341	-7.06040287017822	-8.12487506866455	-0.133051842451096	0.232911482453346	-0.00194207765161991
-5.62554693222046	-7.06291580200195	-8.13454818725586	-0.133025616407394	0.232943832874298	-0.0019041079794988
-5.61637830734253	-7.05912733078003	-8.1285285949707	-0.133117005228996	0.233016133308411	-0.00197042827494442
-5.62221240997314	-7.0623950958252	-8.13898849487305	-0.133186265826225	0.232975661754608	-0.00193314219359308
-5.62339019775391	-7.06340742111206	-8.13319873809814	-0.133012279868126	0.233019754290581	-0.00200769142247736
-5.61714887619019	-7.05934143066406	-8.14035701751709	-0.133197963237762	0.233187198638916	-0.00194063712842762
-5.62645721435547	-7.06779479980469	-8.13979434967041	-0.133109033107758	0.233051404356956	-0.00214506662450731
-5.62601947784424	-7.06379795074463	-8.1475305557251	-0.13309508562088	0.233289375901222	-0.00213583209551871
-5.62298345565796	-7.06221723556519	-8.13259983062744	-0.133147940039635	0.233133807778358	-0.00212991586886346
-5.63301134109497	-7.06830739974976	-8.14390182495117	-0.13312229514122	0.233253285288811	-0.00212710443884134
-5.61985158920288	-7.05813217163086	-8.14205551147461	-0.133122384548187	0.233242750167847	-0.00224087294191122
-5.6289381980896	-7.06558513641357	-8.14880180358887	-0.133164808154106	0.233254104852676	-0.00222729588858783
-5.623291015625	-7.06464624404907	-8.14430999755859	-0.13299548625946	0.233365163207054	-0.00222254917025566
-5.6237096786499	-7.05891418457031	-8.14132404327393	-0.133172288537025	0.233427137136459	-0.0022843258921057
-5.62945795059204	-7.07209587097168	-8.15731334686279	-0.133058831095695	0.233392104506493	-0.00240347487851977
-5.6275110244751	-7.06323528289795	-8.15196514129639	-0.13308385014534	0.233619093894958	-0.00247964286245406
-5.6294002532959	-7.06753635406494	-8.16061592102051	-0.133049756288528	0.233459621667862	-0.00241758837364614
-5.62774038314819	-7.06765174865723	-8.15044212341309	-0.133055865764618	0.233578965067863	-0.00249923276714981
-5.62607049942017	-7.06284332275391	-8.16388034820557	-0.133042231202126	0.233534514904022	-0.002535818843171
-5.62863397598267	-7.06958198547363	-8.15865135192871	-0.133015394210815	0.233687832951546	-0.00258734938688576
-5.62846994400024	-7.0623664855957	-8.1630163192749	-0.133000522851944	0.23373655974865	-0.00254995259456337
-5.62902736663818	-7.06730318069458	-8.15927219390869	-0.132921740412712	0.2337926030159	-0.0026658286806196
-5.62368774414063	-7.06506490707397	-8.17144298553467	-0.132936060428619	0.233858555555344	-0.00257429666817188
-5.63270711898804	-7.06355285644531	-8.16612339019775	-0.132872566580772	0.23375691473484	-0.00278889457695186
-5.62658834457397	-7.06486988067627	-8.17840766906738	-0.132886826992035	0.234035789966583	-0.00268956925719976
-5.62720775604248	-7.06351232528687	-8.16307830810547	-0.132914006710052	0.233746811747551	-0.00271380413323641
-5.63420152664185	-7.06545972824097	-8.17911052703857	-0.132910951972008	0.234052404761314	-0.0026788713876158
-5.62084197998047	-7.05998134613037	-8.17976570129395	-0.132921457290649	0.234024733304977	-0.00281159253790975
-5.63445520401001	-7.06403732299805	-8.18267440795898	-0.132927536964417	0.233983263373375	-0.00277630286291242
-5.6237473487854	-7.06197166442871	-8.17913341522217	-0.132800817489624	0.234147608280182	-0.00281296111643314
-5.62829446792603	-7.05973434448242	-8.17631340026855	-0.132844567298889	0.234145015478134	-0.00282981619238853
-5.630615234375	-7.06643056869507	-8.19658756256104	-0.13267894089222	0.234234690666199	-0.00280820089392364
-5.62622499465942	-7.05480098724365	-8.18249034881592	-0.132812902331352	0.234177514910698	-0.00286959623917937
-5.62778329849243	-7.0564079284668	-8.19194412231445	-0.132685974240303	0.234249010682106	-0.00269349431619048
-5.62112617492676	-7.05367517471313	-8.18126583099365	-0.132760152220726	0.234200119972229	-0.00281197251752019
-5.6273307800293	-7.05370044708252	-8.18786430358887	-0.132762908935547	0.234245032072067	-0.00269115390256047
-5.61474752426147	-7.04672813415527	-8.1798620223999	-0.132752060890198	0.234208971261978	-0.00271452381275594
-5.6234917640686	-7.04631853103638	-8.1860818862915	-0.132787898182869	0.23418802022934	-0.00266882148571312
-5.61153030395508	-7.04653835296631	-8.18461513519287	-0.132670521736145	0.234302461147308	-0.00267074070870876
-5.6127233505249	-7.04045534133911	-8.17950248718262	-0.132913529872894	0.234252661466599	-0.00260512833483517
-5.61868286132813	-7.04673957824707	-8.19573307037354	-0.132764667272568	0.234207898378372	-0.00262671266682446
-5.60572910308838	-7.035484790802	-8.1845703125	-0.132908761501312	0.234387278556824	-0.00259077502414584
-5.61303901672363	-7.04024314880371	-8.18934345245361	-0.132810309529305	0.234178736805916	-0.00252273981459439
-5.60501384735107	-7.03462362289429	-8.17446708679199	-0.132970422506332	0.234252795577049	-0.00255560246296227
-5.61106300354004	-7.03242206573486	-8.18490791320801	-0.133033707737923	0.234236195683479	-0.00242766831070185
-5.59953880310059	-7.02939414978027	-8.18188571929932	-0.132910773158073	0.23430323600769	-0.00250247470103204
-5.60752439498901	-7.03078269958496	-8.18982124328613	-0.133080944418907	0.234235525131226	-0.00239198748022318
-5.60083150863647	-7.03089427947998	-8.1811990737915	-0.132954508066177	0.234359100461006	-0.00237183272838593
-5.59998273849487	-7.02639865875244	-8.17733764648438	-0.133107081055641	0.234316363930702	-0.00238940515555441
-5.60572052001953	-7.03227090835571	-8.19095706939697	-0.133050814270973	0.234277561306953	-0.0024320122320205
-5.59841632843018	-7.0239052772522	-8.18438148498535	-0.133159294724464	0.23448158800602	-0.00238301907666028
-5.60093641281128	-7.02676773071289	-8.1841459274292	-0.13312254846096	0.23417854309082	-0.00236368528567255
-5.59602880477905	-7.02417230606079	-8.18181324005127	-0.133231624960899	0.234412044286728	-0.00239883782342076
-5.5920877456665	-7.02279853820801	-8.18184947967529	-0.133295387029648	0.234323412179947	-0.0023953621275723
-5.59706830978394	-7.02790546417236	-8.17859268188477	-0.133350431919098	0.234232068061829	-0.00233687995932996
-5.58950090408325	-7.02120542526245	-8.18213367462158	-0.133431375026703	0.234398573637009	-0.00233466713689268
-5.59296941757202	-7.02422904968262	-8.17289638519287	-0.133409589529037	0.234340250492096	-0.00236194208264351
-5.58497619628906	-7.02170324325562	-8.18243503570557	-0.1335579007864	0.234415158629417	-0.00227983226068318
-5.59089994430542	-7.0233416557312	-8.18063545227051	-0.133589491248131	0.234362751245499	-0.00248347432352602
-5.58669281005859	-7.02712249755859	-8.18343257904053	-0.133630335330963	0.234463229775429	-0.00237296754494309
-5.58135271072388	-7.02175521850586	-8.17419338226318	-0.133804619312286	0.234324052929878	-0.00247883843258023
-5.58685159683228	-7.02789735794067	-8.18623352050781	-0.133820876479149	0.234523177146912	-0.00237028859555721
-5.57401895523071	-7.01911783218384	-8.17378997802734	-0.133886098861694	0.234476163983345	-0.00245614326559007
-5.58299016952515	-7.02316379547119	-8.18552684783936	-0.134010836482048	0.234479770064354	-0.00250241020694375
-5.57718420028687	-7.02719497680664	-8.18471240997314	-0.133973121643066	0.234665632247925	-0.00253157690167427
-5.57726049423218	-7.02310419082642	-8.18379878997803	-0.134127035737038	0.234593987464905	-0.00252251955680549
-5.58201694488525	-7.03169679641724	-8.19167041778564	-0.134114518761635	0.234595760703087	-0.00265261461026967
-5.57948160171509	-7.03166770935059	-8.19515800476074	-0.134189933538437	0.234821036458015	-0.00258970749564469
-5.57742500305176	-7.02975606918335	-8.18943881988525	-0.134328693151474	0.234597787261009	-0.0026495261117816
-5.57908058166504	-7.03270387649536	-8.19211578369141	-0.134299486875534	0.234782427549362	-0.00263240118511021
-5.57155084609985	-7.02772665023804	-8.19846820831299	-0.13435186445713	0.234774366021156	-0.00263094389811158
-5.57707262039185	-7.03462505340576	-8.19205570220947	-0.134433552622795	0.234825566411018	-0.00268609123304486
-5.57481575012207	-7.03821468353271	-8.19485092163086	-0.134379267692566	0.234986409544945	-0.00270810746587813
-5.57673406600952	-7.03642845153809	-8.19525909423828	-0.134530499577522	0.234949693083763	-0.00278850505128503
-5.57350063323975	-7.04471254348755	-8.20861053466797	-0.134528651833534	0.235025197267532	-0.0027770942542702
-5.57530307769775	-7.04000616073608	-8.19971370697021	-0.134625434875488	0.235088542103767	-0.00287828803993762
-5.57808446884155	-7.04218196868896	-8.21030902862549	-0.134573578834534	0.234986260533333	-0.00280724465847015
-5.57582569122314	-7.04183340072632	-8.19644832611084	-0.134694516658783	0.235222652554512	-0.00293089589104056
-5.57390928268433	-7.0405912399292	-8.21038913726807	-0.134696483612061	0.235110193490982	-0.00290410337038338
-5.57382249832153	-7.04385280609131	-8.20696353912354	-0.134709745645523	0.235240668058395	-0.00297572021372616
-5.57402992248535	-7.0449366569519	-8.21342658996582	-0.134725123643875	0.235388308763504	-0.00289042200893164
-5.57629156112671	-7.04626560211182	-8.20497226715088	-0.134752511978149	0.235234171152115	-0.00301319872960448
-5.57071018218994	-7.04692840576172	-8.21636390686035	-0.134896576404572	0.235400512814522	-0.00295467209070921
-5.57911396026611	-7.04925632476807	-8.2112922668457	-0.134872108697891	0.235293805599213	-0.00309934094548225
-5.57635927200317	-7.04981708526611	-8.21989154815674	-0.134898334741592	0.23549148440361	-0.00298510910943151
-5.57106781005859	-7.04686975479126	-8.20242404937744	-0.135089099407196	0.235393017530441	-0.00306224706582725
-5.57850360870361	-7.05184745788574	-8.21832942962646	-0.135152235627174	0.235468447208405	-0.00298560038208961
-5.56496572494507	-7.04474782943726	-8.21532917022705	-0.135132253170013	0.235438302159309	-0.003055325942114
-5.56955718994141	-7.04910135269165	-8.21541023254395	-0.135339841246605	0.235450953245163	-0.00303461728617549
-5.57041645050049	-7.05059623718262	-8.21019840240479	-0.135141223669052	0.235550954937935	-0.00305300438776612
-5.56433391571045	-7.04456949234009	-8.21605014801025	-0.135410308837891	0.23566409945488	-0.00299092312343419
-5.57352209091187	-7.05747270584106	-8.21663093566895	-0.135268911719322	0.235532611608505	-0.00311028421856463
-5.57028007507324	-7.05028009414673	-8.22161674499512	-0.135534077882767	0.235726058483124	-0.00306404125876725
-5.56955766677856	-7.05247163772583	-8.22224426269531	-0.135517865419388	0.235601603984833	-0.00304546626284719
-5.57679986953735	-7.05685472488403	-8.22557926177979	-0.135572835803032	0.23576158285141	-0.00300706038251519
-5.56799840927124	-7.04765176773071	-8.22514629364014	-0.135703280568123	0.235704436898232	-0.00302900769747794
-5.57515287399292	-7.05760431289673	-8.22754764556885	-0.135745421051979	0.235786661505699	-0.00298574334010482
-5.57026672363281	-7.05527496337891	-8.22787857055664	-0.135658636689186	0.235818296670914	-0.00293655460700393
-5.57107400894165	-7.04959440231323	-8.22098350524902	-0.135868683457375	0.235836625099182	-0.00297431997023523
-5.57183647155762	-7.06194019317627	-8.23474216461182	-0.135730057954788	0.235735133290291	-0.00292821368202567
-5.56933069229126	-7.05261754989624	-8.22689342498779	-0.135834023356438	0.23588764667511	-0.00291618728078902
-5.57030010223389	-7.05568265914917	-8.22361755371094	-0.135824382305145	0.235705196857452	-0.00288420845754445
-5.56650972366333	-7.05566596984863	-8.21926116943359	-0.13586987555027	0.235887110233307	-0.00283857760950923
-5.5606484413147	-7.0485463142395	-8.22483730316162	-0.135908901691437	0.235738396644592	-0.00285913934931159
-5.55981302261353	-7.05704593658447	-8.2174186706543	-0.135879829525948	0.235786080360413	-0.00284329894930124
-5.5625786781311	-7.05279064178467	-8.22717189788818	-0.135948821902275	0.2357307523489	-0.00277956039644778
-5.5620584487915	-7.05426120758057	-8.21743392944336	-0.135833144187927	0.23581936955452	-0.00281261699274182
-5.55496740341187	-7.05225658416748	-8.21922874450684	-0.135931402444839	0.235841333866119	-0.00267305155284703
-5.56266069412231	-7.05090045928955	-8.2136344909668	-0.135893300175667	0.235719636082649	-0.00283947167918086
-5.55623579025269	-7.05020952224731	-8.21884632110596	-0.135867431759834	0.235814452171326	-0.00264696311205626
-5.5529580116272	-7.04919481277466	-8.20038795471191	-0.136063754558563	0.235636368393898	-0.00265820929780602
-5.5584979057312	-7.05073070526123	-8.20678615570068	-0.136054083704948	0.235709741711617	-0.00255792867392302
-5.54403495788574	-7.04296922683716	-8.20098114013672	-0.136003479361534	0.235717847943306	-0.00257327617146075
-5.55486297607422	-7.04526805877686	-8.20893287658691	-0.136174187064171	0.235597684979439	-0.00251156254671514
-5.54665422439575	-7.04436016082764	-8.19733810424805	-0.136057779192925	0.235679969191551	-0.00247843214310706
-5.54247379302979	-7.04176568984985	-8.19490718841553	-0.136194139719009	0.235617205500603	-0.00241841771639884
-5.55439567565918	-7.04768371582031	-8.20563793182373	-0.136113539338112	0.235552802681923	-0.00242422823794186
-5.54411888122559	-7.04194784164429	-8.19670009613037	-0.136224955320358	0.235680595040321	-0.00236556911841035
-5.55082893371582	-7.04247856140137	-8.19893360137939	-0.136238127946854	0.23547126352787	-0.00232861586846411
-5.54586696624756	-7.04482650756836	-8.19039535522461	-0.136385604739189	0.235661029815674	-0.00228037731721997
-5.54112911224365	-7.03712844848633	-8.19445133209229	-0.136371865868568	0.235514670610428	-0.0022520546335727
-5.54506254196167	-7.04551935195923	-8.19033432006836	-0.136424764990807	0.235491126775742	-0.00223454809747636
-5.53892087936401	-7.04054164886475	-8.18864631652832	-0.136452257633209	0.235561147332191	-0.00214407267048955
-5.54226493835449	-7.04031753540039	-8.1811695098877	-0.13654100894928	0.235469475388527	-0.00223412178456783
-5.53966951370239	-7.0445761680603	-8.19105243682861	-0.136504039168358	0.235546246170998	-0.00211367616429925
-5.53501129150391	-7.03798484802246	-8.17602825164795	-0.136638730764389	0.235540732741356	-0.00219389284029603
-5.54065752029419	-7.04398918151855	-8.17831325531006	-0.136602655053139	0.235370382666588	-0.00206606858409941
-5.53315687179565	-7.03762435913086	-8.16328239440918	-0.136810421943665	0.235397100448608	-0.00216821627691388
-5.54082250595093	-7.0404109954834	-8.1778392791748	-0.136861354112625	0.235527202486992	-0.00201068329624832
-5.52574729919434	-7.03428220748901	-8.1672477722168	-0.136886030435562	0.235404938459396	-0.00201211124658585
-5.53662586212158	-7.03509092330933	-8.16900825500488	-0.137086629867554	0.235434785485268	-0.00198303372599185
-5.52900838851929	-7.03681516647339	-8.16250324249268	-0.136977985501289	0.235489189624786	-0.00195924751460552
-5.53623819351196	-7.02865791320801	-8.1575927734375	-0.13711978495121	0.235495269298553	-0.00203065737150609
-5.53739213943481	-7.033935546875	-8.16913032531738	-0.137047722935677	0.235536068677902	-0.00206184480339289
[truncated: 10,463 more rows]
