# Supplementary material for: Identification of Haptic Based Guiding Using Hard Reins
Source: PLoS One. 2015 Jul 22;10(7):e0132020. doi: 10.1371/journal.pone.0132020 (PMC4511788; doi:10.1371/journal.pone.0132020)
Supplement: S6 File — (ZIP) [file pone.0132020.s006.zip › Exp2_ForceData2/Subject8/path3/T2.csv]

Force X (N)	Force Y (N)	Force Z (N)	Torque X (N-m)	Torque Y (N-m)	Torque Z (N-m)	Frequency = 10000	Averaging Level = 16	F/T Serial Number = FT11772	Time Started = 18/02/2013 10:29:50
-9.25448703765869	-8.6804313659668	-8.60626888275146	-0.172400280833244	0.125615268945694	-0.0724738463759422
-9.25356197357178	-8.68060111999512	-8.60921478271484	-0.172483429312706	0.125551357865334	-0.072474479675293
-9.243239402771	-8.67225742340088	-8.6122932434082	-0.172465279698372	0.125350445508957	-0.0724377483129501
-9.23803329467773	-8.6712474822998	-8.6118688583374	-0.172334983944893	0.125442072749138	-0.0724643096327782
-9.24037075042725	-8.67584228515625	-8.61193084716797	-0.172369405627251	0.125600159168243	-0.0724804922938347
-9.24596118927002	-8.68397903442383	-8.60634517669678	-0.172573640942574	0.125715464353561	-0.0724536255002022
-9.24352264404297	-8.68351936340332	-8.60612964630127	-0.17260205745697	0.125647023320198	-0.0724280625581741
-9.23968124389648	-8.68127155303955	-8.60706233978271	-0.172563374042511	0.125591933727264	-0.0723815634846687
-9.2400541305542	-8.67630290985107	-8.61383438110352	-0.17244216799736	0.125704988837242	-0.0723605826497078
-9.24541473388672	-8.6754150390625	-8.6225414276123	-0.172380998730659	0.125887975096703	-0.0723396837711334
-9.25002002716064	-8.67968368530273	-8.61318969726563	-0.172619044780731	0.125925362110138	-0.0723267942667007
-9.25075340270996	-8.67948627471924	-8.60732173919678	-0.172677963972092	0.125858455896378	-0.0722891315817833
-9.24203395843506	-8.67583274841309	-8.62260723114014	-0.172706335783005	0.125760793685913	-0.0722231939435005
-9.24096393585205	-8.67105674743652	-8.62564754486084	-0.17255274951458	0.125754222273827	-0.0722452104091644
-9.24452304840088	-8.67395687103271	-8.62570858001709	-0.172588929533958	0.125846743583679	-0.0722416117787361
-9.25127792358398	-8.6762113571167	-8.62520885467529	-0.172711744904518	0.125974044203758	-0.0722229406237602
-9.2517261505127	-8.68205642700195	-8.62917613983154	-0.172887101769447	0.126056268811226	-0.0721932202577591
-9.24896812438965	-8.68390846252441	-8.61981010437012	-0.172921359539032	0.125945627689362	-0.0720629617571831
-9.24524402618408	-8.67845821380615	-8.62053203582764	-0.172975346446037	0.12592126429081	-0.0720429494976997
-9.24578094482422	-8.67613506317139	-8.62843894958496	-0.172767668962479	0.125992387533188	-0.0720470100641251
-9.2488489151001	-8.67362976074219	-8.63377571105957	-0.172713279724121	0.126080870628357	-0.0720123648643494
-9.25047206878662	-8.67594146728516	-8.62670516967773	-0.172863483428955	0.126217260956764	-0.0720074251294136
-9.25394058227539	-8.68028163909912	-8.61528587341309	-0.172950029373169	0.126304060220718	-0.0719437748193741
-9.2479305267334	-8.67623710632324	-8.61410808563232	-0.172956958413124	0.126182228326797	-0.0718917995691299
-9.23672008514404	-8.67142200469971	-8.62051391601563	-0.172943651676178	0.126068770885468	-0.071834996342659
-9.23730659484863	-8.67084789276123	-8.62321472167969	-0.172903493046761	0.126128345727921	-0.0717509090900421
-9.23677539825439	-8.671706199646	-8.62614631652832	-0.172909647226334	0.126310169696808	-0.0717368423938751
-9.23947811126709	-8.67825984954834	-8.6234130859375	-0.173073619604111	0.126521393656731	-0.0716989859938622
-9.24121570587158	-8.68148136138916	-8.61559772491455	-0.173250690102577	0.126409962773323	-0.0716080591082573
-9.23781299591064	-8.67901420593262	-8.61379337310791	-0.173341765999794	0.126387506723404	-0.0715201646089554
-9.23136806488037	-8.6707067489624	-8.62194919586182	-0.17328354716301	0.126359388232231	-0.071481354534626
-9.23594284057617	-8.66588973999023	-8.62630081176758	-0.173140108585358	0.126515209674835	-0.071444496512413
-9.24213218688965	-8.6681022644043	-8.63083457946777	-0.173314049839973	0.12660525739193	-0.0713689774274826
-9.24757671356201	-8.66825294494629	-8.63119316101074	-0.173455089330673	0.126594394445419	-0.0712985992431641
-9.24763774871826	-8.66784763336182	-8.62616062164307	-0.173519760370255	0.126600548624992	-0.0712512135505676
-9.24647903442383	-8.66483306884766	-8.62741088867188	-0.17365226149559	0.126477792859077	-0.0712414458394051
-9.2488489151001	-8.66152286529541	-8.63132667541504	-0.17372228205204	0.126290321350098	-0.0711232572793961
-9.24123764038086	-8.65832424163818	-8.63674449920654	-0.173568412661552	0.12634751200676	-0.0711234509944916
-9.2445592880249	-8.6553316116333	-8.64504909515381	-0.173529177904129	0.126413986086845	-0.0710685029625893
-9.25225067138672	-8.66073703765869	-8.6401481628418	-0.173775881528854	0.126547038555145	-0.0710927173495293
-9.25850296020508	-8.6671199798584	-8.6345796585083	-0.173929169774055	0.126524984836578	-0.0710082575678825
-9.25455284118652	-8.66399192810059	-8.63654899597168	-0.173948705196381	0.126347705721855	-0.0709422305226326
-9.25155830383301	-8.65917205810547	-8.63901329040527	-0.173904821276665	0.12630632519722	-0.0708939433097839
-9.25228595733643	-8.65750980377197	-8.63557052612305	-0.173795074224472	0.126283958554268	-0.0709543526172638
-9.25459861755371	-8.65333938598633	-8.63837146759033	-0.173741266131401	0.126394286751747	-0.0709162130951881
-9.25787830352783	-8.65505981445313	-8.63678741455078	-0.173764735460281	0.126425474882126	-0.0709292739629745
-9.2596321105957	-8.65890789031982	-8.62095069885254	-0.173873260617256	0.12639793753624	-0.0708987414836884
-9.26238822937012	-8.65833950042725	-8.62312412261963	-0.174016773700714	0.1262426674366	-0.0708534643054008
-9.25467777252197	-8.64916038513184	-8.63396263122559	-0.173944517970085	0.126096859574318	-0.0708507373929024
-9.25131320953369	-8.64748001098633	-8.63351058959961	-0.173786908388138	0.126037463545799	-0.0708248987793922
-9.260085105896	-8.64962863922119	-8.63433265686035	-0.173856779932976	0.126200735569	-0.0708270892500877
-9.26430606842041	-8.65584278106689	-8.63277816772461	-0.174027040600777	0.126295879483223	-0.0708757862448692
-9.26637840270996	-8.65586566925049	-8.62964725494385	-0.174104914069176	0.126251190900803	-0.0708364844322205
-9.26512813568115	-8.65753650665283	-8.62788677215576	-0.174122020602226	0.126055404543877	-0.0707908049225807
-9.26187133789063	-8.6527156829834	-8.6302547454834	-0.174078345298767	0.125955447554588	-0.0708254277706146
-9.2602481842041	-8.64612483978271	-8.6335563659668	-0.173909053206444	0.125959411263466	-0.0708430558443069
-9.26485252380371	-8.64332962036133	-8.64020252227783	-0.173800483345985	0.12605020403862	-0.0708038285374641
-9.26830673217773	-8.65102386474609	-8.62525939941406	-0.173947915434837	0.125971958041191	-0.0708957761526108
-9.26747512817383	-8.64975929260254	-8.62133502960205	-0.174044281244278	0.12588669359684	-0.0708636194467545
-9.2561674118042	-8.64413928985596	-8.62324619293213	-0.173947602510452	0.125713124871254	-0.0708983242511749
-9.24778175354004	-8.64082813262939	-8.62790870666504	-0.173750400543213	0.125687703490257	-0.0709264278411865
-9.2490291595459	-8.64167213439941	-8.61702442169189	-0.173773422837257	0.12569385766983	-0.0709903687238693
-9.25133037567139	-8.64539623260498	-8.61300277709961	-0.173836514353752	0.125833436846733	-0.0709959268569946
-9.25023937225342	-8.65291786193848	-8.60746765136719	-0.173899680376053	0.12586122751236	-0.0709889829158783
-9.2447338104248	-8.64821338653564	-8.60090923309326	-0.173771783709526	0.125704765319824	-0.0709812715649605
-9.23533916473389	-8.64422416687012	-8.60872268676758	-0.173672616481781	0.125764816999435	-0.0710211470723152
-9.23822212219238	-8.64307403564453	-8.60377883911133	-0.173537999391556	0.125818014144897	-0.0711052790284157
-9.24861717224121	-8.65100574493408	-8.59376049041748	-0.173614412546158	0.125983148813248	-0.0710951760411263
-9.24237537384033	-8.64957809448242	-8.58512210845947	-0.173646256327629	0.125950887799263	-0.0711294710636139
-9.2413330078125	-8.64855670928955	-8.59651851654053	-0.17364613711834	0.125827088952065	-0.071132130920887
-9.23463916778564	-8.6453800201416	-8.60110378265381	-0.173540234565735	0.125771701335907	-0.0711770281195641
-9.23579978942871	-8.64883804321289	-8.6074686050415	-0.173473730683327	0.125870749354362	-0.0711651518940926
-9.24172115325928	-8.65095138549805	-8.60539531707764	-0.17359371483326	0.125989809632301	-0.0712413415312767
-9.24752712249756	-8.65719223022461	-8.60881519317627	-0.173643589019775	0.126009866595268	-0.0712569579482079
-9.25281524658203	-8.66225814819336	-8.60520076751709	-0.173869416117668	0.12596283853054	-0.071211151778698
-9.24281024932861	-8.65755176544189	-8.60878467559814	-0.173768177628517	0.125819280743599	-0.0712431818246841
-9.2388277053833	-8.65048980712891	-8.61620712280273	-0.173572719097137	0.125802457332611	-0.071252852678299
-9.24408340454102	-8.65330505371094	-8.61362552642822	-0.173543766140938	0.125840708613396	-0.0713246911764145
-9.25442886352539	-8.66060256958008	-8.61432552337646	-0.173616752028465	0.126023173332214	-0.0713236182928085
-9.25290679931641	-8.66145610809326	-8.60631465911865	-0.173810452222824	0.125879436731339	-0.0713548064231873
-9.24432373046875	-8.65934371948242	-8.60844898223877	-0.173740595579147	0.12573516368866	-0.071328267455101
-9.24364376068115	-8.6586332321167	-8.61532878875732	-0.173739194869995	0.125639468431473	-0.0713217481970787
-9.24559783935547	-8.65824508666992	-8.61261367797852	-0.173658058047295	0.125759288668633	-0.0713524520397186
-9.24475955963135	-8.66224098205566	-8.62069129943848	-0.173653602600098	0.125870645046234	-0.0713705494999886
-9.25234031677246	-8.66493129730225	-8.60820484161377	-0.173735320568085	0.125931963324547	-0.071324959397316
-9.2542085647583	-8.67182159423828	-8.60602378845215	-0.174000039696693	0.125906854867935	-0.0712461918592453
-9.24383640289307	-8.66503715515137	-8.60812664031982	-0.173872068524361	0.125752583146095	-0.0712385028600693
-9.24161815643311	-8.66147041320801	-8.61429023742676	-0.173695176839828	0.1258235424757	-0.0711911544203758
-9.24806880950928	-8.66448211669922	-8.61754035949707	-0.173706725239754	0.125984162092209	-0.071196436882019
-9.25483417510986	-8.66642093658447	-8.60944271087646	-0.173776552081108	0.126124739646912	-0.0712229609489441
-9.25439929962158	-8.67019748687744	-8.60203742980957	-0.173814833164215	0.126036405563354	-0.0711797401309013
-9.24540424346924	-8.6683931350708	-8.60491943359375	-0.173863023519516	0.125927686691284	-0.0711516290903091
-9.24088478088379	-8.66210746765137	-8.60810947418213	-0.173805862665176	0.125887468457222	-0.0711236149072647
-9.24250888824463	-8.66430854797363	-8.60966396331787	-0.173697009682655	0.126094788312912	-0.0711732357740402
-9.25149726867676	-8.67150020599365	-8.60646533966064	-0.173864230513573	0.126224800944328	-0.0711752399802208
-9.25157928466797	-8.67124652862549	-8.6009521484375	-0.173928514122963	0.126120656728745	-0.0710710287094116
-9.24765872955322	-8.66943168640137	-8.60805130004883	-0.173931553959846	0.126036867499352	-0.071023091673851
-9.24916839599609	-8.66325283050537	-8.61279106140137	-0.173785462975502	0.126161634922028	-0.071067787706852
-9.2541332244873	-8.66298580169678	-8.62127876281738	-0.173717394471169	0.126187741756439	-0.0710190832614899
-9.26001739501953	-8.66373252868652	-8.61052513122559	-0.173866227269173	0.126326069235802	-0.0710028782486916
-9.25859260559082	-8.66388130187988	-8.60968780517578	-0.173967346549034	0.126154467463493	-0.0710475146770477
-9.25701236724854	-8.65745544433594	-8.61749744415283	-0.173982992768288	0.125964596867561	-0.0710086897015572
-9.2532787322998	-8.654616355896	-8.62353992462158	-0.17387230694294	0.126012802124023	-0.0710697546601295
-9.25741577148438	-8.6588830947876	-8.62488555908203	-0.17388591170311	0.126180678606033	-0.0710888728499413
-9.26556205749512	-8.66204929351807	-8.61817169189453	-0.174085363745689	0.126132413744926	-0.0711169689893723
-9.26291084289551	-8.66285133361816	-8.62232494354248	-0.174190670251846	0.126070603728294	-0.0710611194372177
-9.25854301452637	-8.65592193603516	-8.61711502075195	-0.174017518758774	0.126028969883919	-0.0710722729563713
-9.26090431213379	-8.65154647827148	-8.62540817260742	-0.173870980739594	0.126098409295082	-0.0710768476128578
-9.26486396789551	-8.65214443206787	-8.62505340576172	-0.174001395702362	0.126182898879051	-0.0711183473467827
-9.2669153213501	-8.65426349639893	-8.61958885192871	-0.174072533845901	0.126109153032303	-0.0711170807480812
-9.26418018341064	-8.65334701538086	-8.61884498596191	-0.174205034971237	0.126019522547722	-0.0710696056485176
-9.25508880615234	-8.64792633056641	-8.61789131164551	-0.174059644341469	0.125896662473679	-0.0710389241576195
-9.24947929382324	-8.64292240142822	-8.62631511688232	-0.173924833536148	0.125868543982506	-0.0710446313023567
-9.25228309631348	-8.64923286437988	-8.62096405029297	-0.174014940857887	0.126094341278076	-0.0710869058966637
-9.25664520263672	-8.65413570404053	-8.62091541290283	-0.174132108688354	0.126219376921654	-0.0710932984948158
-9.26139259338379	-8.65539360046387	-8.61564350128174	-0.174173027276993	0.126174584031105	-0.0710749328136444
-9.25579166412354	-8.65548896789551	-8.6143798828125	-0.17438505589962	0.126053810119629	-0.070986732840538
-9.24970436096191	-8.65114784240723	-8.62042999267578	-0.174290120601654	0.125943765044212	-0.0709962472319603
-9.25130558013916	-8.64298629760742	-8.62488651275635	-0.174159988760948	0.126051738858223	-0.0709670409560204
-9.25425720214844	-8.64123249053955	-8.63003253936768	-0.174091890454292	0.12617701292038	-0.0709551572799683
-9.26074028015137	-8.64613056182861	-8.62582969665527	-0.174286335706711	0.126166641712189	-0.0709474608302116
-9.26394748687744	-8.64748954772949	-8.61510848999023	-0.174428358674049	0.126044765114784	-0.0708913579583168
-9.25632953643799	-8.64116764068604	-8.6197452545166	-0.174441456794739	0.125893712043762	-0.0708210915327072
-9.24825572967529	-8.63692474365234	-8.63016319274902	-0.174274742603302	0.125787973403931	-0.0708319395780563
-9.2554874420166	-8.63827705383301	-8.63450527191162	-0.174320116639137	0.125991806387901	-0.0708708614110947
-9.25700759887695	-8.64321994781494	-8.623046875	-0.174489811062813	0.12602773308754	-0.0708130300045013
-9.25680541992188	-8.64641094207764	-8.62518787384033	-0.174592271447182	0.126026600599289	-0.0707560777664185
-9.24942588806152	-8.64418506622314	-8.62516975402832	-0.174542292952538	0.12582865357399	-0.0707367584109306
-9.24915504455566	-8.63663673400879	-8.6246976852417	-0.174449861049652	0.125914394855499	-0.0707105621695518
-9.25186729431152	-8.63722038269043	-8.62566375732422	-0.174297630786896	0.126059174537659	-0.0707539618015289
-9.2562952041626	-8.6416540145874	-8.61848163604736	-0.174377664923668	0.126117169857025	-0.0706611946225166
-9.25051879882813	-8.64155864715576	-8.61532115936279	-0.174517005681992	0.126050055027008	-0.0707214027643204
-9.24237251281738	-8.63786602020264	-8.61722183227539	-0.174441084265709	0.125900208950043	-0.0706554055213928
-9.23538208007813	-8.6369571685791	-8.61552047729492	-0.174295976758003	0.125893071293831	-0.070643849670887
-9.23699569702148	-8.63917350769043	-8.62400436401367	-0.17429918050766	0.126036316156387	-0.0706573128700256
-9.24266719818115	-8.6440954208374	-8.62005233764648	-0.174394935369492	0.126236528158188	-0.0706321895122528
-9.24277210235596	-8.64607620239258	-8.61769008636475	-0.174485176801682	0.126320540904999	-0.070558026432991
-9.23995399475098	-8.6505651473999	-8.61413383483887	-0.174528524279594	0.126260727643967	-0.0705045536160469
-9.23366832733154	-8.64776134490967	-8.61319065093994	-0.174487873911858	0.126191526651382	-0.0704591572284698
-9.23141384124756	-8.6416597366333	-8.62376689910889	-0.174261495471001	0.126350983977318	-0.0704610124230385
-9.2371072769165	-8.64291381835938	-8.62113380432129	-0.174227148294449	0.126470848917961	-0.0704837217926979
-9.24328327178955	-8.64857006072998	-8.61762619018555	-0.174277186393738	0.126585960388184	-0.0704441517591476
-9.24039745330811	-8.6472053527832	-8.61459350585938	-0.174380213022232	0.126513302326202	-0.07042296230793
-9.23139095306396	-8.64621639251709	-8.62157821655273	-0.17435722053051	0.126494884490967	-0.0704010203480721
-9.22839164733887	-8.64460182189941	-8.61973762512207	-0.174282431602478	0.126486897468567	-0.0703615546226501
-9.2314977645874	-8.64823722839355	-8.62741470336914	-0.174192309379578	0.126648053526878	-0.0703882873058319
-9.22938632965088	-8.64836311340332	-8.61669445037842	-0.174287721514702	0.126870155334473	-0.0704466477036476
-9.23294830322266	-8.65842533111572	-8.61632537841797	-0.174335241317749	0.126975685358047	-0.0703805834054947
-9.23608207702637	-8.66395473480225	-8.60979557037354	-0.174445748329163	0.126953631639481	-0.0703059360384941
-9.22661399841309	-8.66141510009766	-8.61063194274902	-0.174365431070328	0.126903533935547	-0.0702582821249962
-9.22220611572266	-8.65814971923828	-8.61703205108643	-0.174289152026176	0.126966923475266	-0.0702774450182915
-9.22250938415527	-8.65434074401855	-8.61627388000488	-0.174211025238037	0.127073183655739	-0.0702663585543633
-9.22707176208496	-8.65629196166992	-8.62186431884766	-0.17418010532856	0.127178162336349	-0.0701909288764
-9.23155784606934	-8.65823650360107	-8.61649036407471	-0.174372330307961	0.12723945081234	-0.0702166557312012
-9.23281955718994	-8.66007041931152	-8.61858749389648	-0.174478903412819	0.127268314361572	-0.0701284632086754
-9.23153781890869	-8.65935707092285	-8.62387943267822	-0.174553513526917	0.12713161110878	-0.0700917765498161
-9.22707939147949	-8.65431308746338	-8.62803745269775	-0.174563333392143	0.127017363905907	-0.0700352042913437
-9.22571468353271	-8.64821243286133	-8.63821125030518	-0.174514725804329	0.126990720629692	-0.0699915140867233
-9.23229217529297	-8.65144729614258	-8.64364719390869	-0.17452447116375	0.127128824591637	-0.0700350403785706
-9.23752784729004	-8.65393543243408	-8.64188957214355	-0.174624487757683	0.127215698361397	-0.0700013637542725
-9.24557113647461	-8.65935516357422	-8.63872241973877	-0.174811944365501	0.127215951681137	-0.0699872672557831
-9.24594020843506	-8.66174793243408	-8.63972854614258	-0.17495784163475	0.127150267362595	-0.0698946490883827
-9.2424898147583	-8.658522605896	-8.63859558105469	-0.174916550517082	0.127035781741142	-0.0698868036270142
-9.2425708770752	-8.65522289276123	-8.65029811859131	-0.174807041883469	0.127065375447273	-0.0698888525366783
-9.24910926818848	-8.65187168121338	-8.64834022521973	-0.174767777323723	0.127123177051544	-0.0698699280619621
-9.25351142883301	-8.65625953674316	-8.64960670471191	-0.174774765968323	0.12722060084343	-0.0698144361376762
-9.26006412506104	-8.65832328796387	-8.65047359466553	-0.174835383892059	0.127303227782249	-0.0698077604174614
-9.25890159606934	-8.65946578979492	-8.63775444030762	-0.174993947148323	0.127167627215385	-0.0698225051164627
-9.25320816040039	-8.6567268371582	-8.64571380615234	-0.175012961030006	0.126968666911125	-0.0697402581572533
-9.24895668029785	-8.65058898925781	-8.6498384475708	-0.174908503890038	0.126994103193283	-0.0697575360536575
-9.24859237670898	-8.6512565612793	-8.65416526794434	-0.174818202853203	0.127064734697342	-0.0697492212057114
-9.25972938537598	-8.65809440612793	-8.65049362182617	-0.174971058964729	0.127304300665855	-0.0697394460439682
-9.26151466369629	-8.66211795806885	-8.64702320098877	-0.17521345615387	0.127248108386993	-0.0695945844054222
-9.25720310211182	-8.66015148162842	-8.65060234069824	-0.175140365958214	0.127220124006271	-0.0695891007781029
-9.25667285919189	-8.65569972991943	-8.65798377990723	-0.175063341856003	0.127131268382072	-0.0695410743355751
-9.26060676574707	-8.65072727203369	-8.66457843780518	-0.174991890788078	0.127251490950584	-0.0694538578391075
-9.26608276367188	-8.64840602874756	-8.66456413269043	-0.174983382225037	0.127313807606697	-0.0694733932614326
-9.27251243591309	-8.65477657318115	-8.65742969512939	-0.175152853131294	0.127451807260513	-0.0693682432174683
-9.2694034576416	-8.64821720123291	-8.6570930480957	-0.175220504403114	0.127262860536575	-0.0693333297967911
-9.26265430450439	-8.64434242248535	-8.66678524017334	-0.175154581665993	0.127126380801201	-0.0691910535097122
-9.26211452484131	-8.64342308044434	-8.66811180114746	-0.175110682845116	0.127200618386269	-0.0691870301961899
-9.26376724243164	-8.64195537567139	-8.66660308837891	-0.175050750374794	0.127315297722816	-0.0691519007086754
-9.27073192596436	-8.64279079437256	-8.6626501083374	-0.175156593322754	0.127477213740349	-0.0690849274396896
-9.26990222930908	-8.648850440979	-8.6638240814209	-0.17529384791851	0.127563923597336	-0.069009855389595
-9.27203559875488	-8.64750289916992	-8.66230964660645	-0.175397455692291	0.12754425406456	-0.0688979774713516
-9.26587963104248	-8.64412117004395	-8.6614351272583	-0.175288900732994	0.127395942807198	-0.0688425004482269
-9.26069355010986	-8.63968658447266	-8.65915775299072	-0.175218403339386	0.127484530210495	-0.0687485635280609
-9.2609395980835	-8.6342658996582	-8.66459941864014	-0.175134062767029	0.127572119235992	-0.0687032118439674
-9.26288795471191	-8.63393306732178	-8.66594123840332	-0.175043180584908	0.127738296985626	-0.0685589611530304
-9.27005100250244	-8.63558292388916	-8.66548633575439	-0.175137937068939	0.12783582508564	-0.0685463100671768
-9.27144908905029	-8.63864135742188	-8.65317630767822	-0.175242394208908	0.127908781170845	-0.0684256553649902
-9.26746654510498	-8.63619804382324	-8.6512451171875	-0.175278976559639	0.127867236733437	-0.0683622062206268
-9.26628589630127	-8.6312198638916	-8.65584087371826	-0.175378948450089	0.127785593271255	-0.0682466924190521
-9.26201152801514	-8.62789535522461	-8.66463184356689	-0.175376638770103	0.127702295780182	-0.0681546777486801
-9.26153469085693	-8.62733745574951	-8.66842079162598	-0.175287857651711	0.12774121761322	-0.068036250770092
-9.25910568237305	-8.62268161773682	-8.67760944366455	-0.175309151411057	0.127811640501022	-0.0679612159729004
-9.26550197601318	-8.62501621246338	-8.67739868164063	-0.175374448299408	0.127902150154114	-0.0679533928632736
-9.27485942840576	-8.63093852996826	-8.67120265960693	-0.175625383853912	0.128045558929443	-0.0678272768855095
-9.27176856994629	-8.6263952255249	-8.66867065429688	-0.175655245780945	0.127883955836296	-0.0677543878555298
-9.26666736602783	-8.62683582305908	-8.6758508682251	-0.175710886716843	0.127856254577637	-0.06766377389431
-9.26148414611816	-8.62146949768066	-8.67780780792236	-0.175601035356522	0.127794936299324	-0.0676430836319923
-9.26401901245117	-8.6187629699707	-8.68411731719971	-0.175435662269592	0.127839222550392	-0.0676087588071823
-9.26983737945557	-8.61860084533691	-8.67582511901855	-0.175460875034332	0.128017708659172	-0.0675847455859184
-9.27060127258301	-8.6227331161499	-8.67540454864502	-0.175571352243423	0.128016337752342	-0.0675627440214157
-9.27019119262695	-8.62712287902832	-8.66948890686035	-0.175641521811485	0.128041416406631	-0.0675594583153725
-9.26632118225098	-8.62315559387207	-8.66673851013184	-0.17571459710598	0.127867311239243	-0.0675110295414925
-9.25754356384277	-8.61886310577393	-8.67361259460449	-0.17562347650528	0.127709910273552	-0.0674629956483841
-9.25217342376709	-8.61940383911133	-8.66945648193359	-0.175532281398773	0.127826169133186	-0.0674628242850304
-9.25146293640137	-8.62258815765381	-8.6668643951416	-0.175499305129051	0.127961575984955	-0.067476749420166
-9.25558757781982	-8.626708984375	-8.65772342681885	-0.175548747181892	0.128094866871834	-0.0675105080008507
-9.25644302368164	-8.63010692596436	-8.65530490875244	-0.175670817494392	0.128183841705322	-0.0674409568309784
-9.25628280639648	-8.63148212432861	-8.6594877243042	-0.17571185529232	0.128207147121429	-0.0674139410257339
-9.24948692321777	-8.63178157806396	-8.66145420074463	-0.175715863704681	0.12814824283123	-0.0673691555857658
-9.25038719177246	-8.62960147857666	-8.66346168518066	-0.175611346960068	0.128088876605034	-0.0673341304063797
-9.24489116668701	-8.62375926971436	-8.66641330718994	-0.175558432936668	0.128227457404137	-0.0673103183507919
-9.25039386749268	-8.62123394012451	-8.67248249053955	-0.175399735569954	0.128368347883224	-0.0673105493187904
-9.24837875366211	-8.62576770782471	-8.6672248840332	-0.175505444407463	0.128431662917137	-0.0673363730311394
-9.25382900238037	-8.62730312347412	-8.65972900390625	-0.175545275211334	0.128518387675285	-0.0672814399003983
-9.25100231170654	-8.62471961975098	-8.65749835968018	-0.175556257367134	0.128411754965782	-0.0673022642731667
-9.23966407775879	-8.62196731567383	-8.66330051422119	-0.175532802939415	0.128238961100578	-0.0672887712717056
-9.23653316497803	-8.61769485473633	-8.66862392425537	-0.175459533929825	0.128297701478004	-0.0673029571771622
-9.2339448928833	-8.6176290512085	-8.6652660369873	-0.175390392541885	0.128324776887894	-0.0672822669148445
-9.23522853851318	-8.61653137207031	-8.66811561584473	-0.17539818584919	0.128543257713318	-0.0673720240592957
-9.23785018920898	-8.62220001220703	-8.66249847412109	-0.175482958555222	0.12858834862709	-0.0673328414559364
-9.24257850646973	-8.62827777862549	-8.66368198394775	-0.175654694437981	0.128643706440926	-0.0673453062772751
-9.23693561553955	-8.62355327606201	-8.66053199768066	-0.175593301653862	0.128407940268517	-0.067357562482357
-9.23072052001953	-8.621657371521	-8.67137145996094	-0.175530612468719	0.128409966826439	-0.0673326626420021
-9.23346328735352	-8.6157283782959	-8.67653179168701	-0.175366923213005	0.128527447581291	-0.067375548183918
-9.23660659790039	-8.61859703063965	-8.67903137207031	-0.175351679325104	0.12864887714386	-0.0674037337303162
-9.24274730682373	-8.62167739868164	-8.67615127563477	-0.175443440675735	0.12874861061573	-0.0675138533115387
-9.24556446075439	-8.62355995178223	-8.66873836517334	-0.175525665283203	0.128742069005966	-0.0675164833664894
-9.24423408508301	-8.62530994415283	-8.66446495056152	-0.175587803125381	0.128701820969582	-0.0675678253173828
-9.23997116088867	-8.62359714508057	-8.66953468322754	-0.175548568367958	0.128537610173225	-0.0675633773207664
-9.23803997039795	-8.61705589294434	-8.68246841430664	-0.175498500466347	0.128484636545181	-0.0676565170288086
-9.23793601989746	-8.61965465545654	-8.6746129989624	-0.175449877977371	0.128566443920135	-0.0677190646529198
-9.24324607849121	-8.62318897247314	-8.67511081695557	-0.17541915178299	0.128731578588486	-0.0677151679992676
-9.24720764160156	-8.63008308410645	-8.67318916320801	-0.175587028264999	0.128775656223297	-0.0678087845444679
-9.24588871002197	-8.63480472564697	-8.67454242706299	-0.175703912973404	0.128649070858955	-0.0678089112043381
-9.24083995819092	-8.62928295135498	-8.6678638458252	-0.175556823611259	0.128537222743034	-0.0678621232509613
-9.23577213287354	-8.62623500823975	-8.67519187927246	-0.175445541739464	0.128588512539864	-0.0679083839058876
-9.23848628997803	-8.62489986419678	-8.67638683319092	-0.175349041819572	0.128613039851189	-0.0679566785693169
-9.24294662475586	-8.62544918060303	-8.67465209960938	-0.175317838788033	0.128760546445847	-0.0679946318268776
-9.24431324005127	-8.62946510314941	-8.67342758178711	-0.175403192639351	0.12875796854496	-0.0680012851953506
-9.24359798431396	-8.62827396392822	-8.66169929504395	-0.175457611680031	0.128646582365036	-0.0680291354656219
-9.23690509796143	-8.62202930450439	-8.67638969421387	-0.175519123673439	0.128446206450462	-0.0679944604635239
-9.23631000518799	-8.61973285675049	-8.66815853118896	-0.175442337989807	0.128372997045517	-0.0679814219474792
-9.23599147796631	-8.61743640899658	-8.67471313476563	-0.175368964672089	0.128369316458702	-0.0680024772882462
-9.24377632141113	-8.6190710067749	-8.67098712921143	-0.175342082977295	0.128504499793053	-0.068042665719986
-9.25031566619873	-8.62501811981201	-8.67215156555176	-0.175546556711197	0.128627881407738	-0.0680907070636749
-9.25158977508545	-8.62817001342773	-8.67026519775391	-0.175639376044273	0.128635823726654	-0.06807491928339
-9.24678516387939	-8.62835025787354	-8.66311264038086	-0.175635308027267	0.12844754755497	-0.0680903643369675
-9.24166107177734	-8.62575340270996	-8.66467189788818	-0.175586134195328	0.128280267119408	-0.0681590884923935
-9.23723983764648	-8.62283420562744	-8.66130924224854	-0.175448283553123	0.128374129533768	-0.0682070404291153
-9.2379846572876	-8.62196445465088	-8.66799259185791	-0.17521907389164	0.128528073430061	-0.0682796984910965
-9.24376678466797	-8.6290225982666	-8.65819931030273	-0.17533515393734	0.128530114889145	-0.0683903321623802
-9.24574661254883	-8.62919807434082	-8.64738082885742	-0.175429880619049	0.12853142619133	-0.0683834105730057
-9.23609161376953	-8.62786102294922	-8.64945411682129	-0.175417304039001	0.128339827060699	-0.0685109794139862
-9.22900676727295	-8.62277317047119	-8.65554046630859	-0.175285518169403	0.128280773758888	-0.0685097053647041
-9.22733974456787	-8.62593364715576	-8.65168952941895	-0.175151959061623	0.128293335437775	-0.0686158463358879
-9.23019790649414	-8.62510871887207	-8.65452671051025	-0.1751748919487	0.128390669822693	-0.0687104165554047
-9.23331832885742	-8.62895202636719	-8.65085315704346	-0.175196841359138	0.128608703613281	-0.0688169971108437
-9.23466968536377	-8.63541603088379	-8.65051460266113	-0.175247088074684	0.12861829996109	-0.0688586607575417
-9.23305416107178	-8.6392707824707	-8.64011192321777	-0.175381243228912	0.128522962331772	-0.0688676312565804
-9.22556018829346	-8.63651466369629	-8.64091300964355	-0.175232276320457	0.128445699810982	-0.0689300373196602
-9.21779346466064	-8.63157367706299	-8.64713191986084	-0.175081863999367	0.128500506281853	-0.0690330490469933
-9.21726512908936	-8.63290882110596	-8.64377689361572	-0.17488956451416	0.12857723236084	-0.0691488310694695
-9.22307777404785	-8.63233852386475	-8.64614963531494	-0.174848884344101	0.128751084208488	-0.0692184045910835
-9.22483539581299	-8.63626766204834	-8.63841724395752	-0.174941211938858	0.128828704357147	-0.0693431124091148
-9.2212495803833	-8.63829803466797	-8.63251495361328	-0.174981847405434	0.128798723220825	-0.0694263428449631
-9.21777248382568	-8.63955974578857	-8.62266159057617	-0.174881160259247	0.128788381814957	-0.0694965571165085
-9.20742511749268	-8.63918113708496	-8.62805557250977	-0.174920365214348	0.128697365522385	-0.0695967823266983
-9.2014102935791	-8.63675403594971	-8.6292667388916	-0.174776077270508	0.128671884536743	-0.0696769207715988
-9.19351673126221	-8.63784122467041	-8.62923431396484	-0.174585655331612	0.12872739136219	-0.0697983726859093
-9.193115234375	-8.64124584197998	-8.62524795532227	-0.174579560756683	0.1289431899786	-0.0699330121278763
-9.19504356384277	-8.64620113372803	-8.61382484436035	-0.174644529819489	0.129124000668526	-0.0700267478823662
-9.19156455993652	-8.65271663665771	-8.61139678955078	-0.174746215343475	0.129124209284782	-0.0700902342796326
-9.18516063690186	-8.65332794189453	-8.61213493347168	-0.174679696559906	0.129059180617332	-0.070220910012722
-9.17540454864502	-8.64932537078857	-8.61282539367676	-0.174486011266708	0.129052802920341	-0.0703030824661255
-9.17696475982666	-8.64423561096191	-8.61569786071777	-0.174407765269279	0.12919844686985	-0.0704596340656281
-9.1814136505127	-8.64715385437012	-8.61422348022461	-0.174350082874298	0.129331976175308	-0.0705484971404076
-9.18173980712891	-8.65027713775635	-8.60363578796387	-0.174331694841385	0.129365369677544	-0.0706745013594627
-9.18091869354248	-8.6513671875	-8.5969181060791	-0.174518242478371	0.129334554076195	-0.0707370713353157
-9.17444038391113	-8.65000057220459	-8.60597896575928	-0.174442410469055	0.129140064120293	-0.0707967951893806
-9.17232322692871	-8.64668655395508	-8.60738372802734	-0.174328520894051	0.129140615463257	-0.0709153413772583
-9.17097759246826	-8.64414119720459	-8.61543750762939	-0.174204424023628	0.129278749227524	-0.0710806101560593
-9.17769241333008	-8.65017032623291	-8.61529731750488	-0.174314901232719	0.12934872508049	-0.071212463080883
-9.18386936187744	-8.66077136993408	-8.61181831359863	-0.17446306347847	0.129458084702492	-0.0713339522480965
-9.18735790252686	-8.6626443862915	-8.61464977264404	-0.174523875117302	0.129392072558403	-0.0714708343148232
-9.18182277679443	-8.66361904144287	-8.61385059356689	-0.174467340111732	0.129240348935127	-0.0715786963701248
-9.18289375305176	-8.65882968902588	-8.6137752532959	-0.17437481880188	0.129255548119545	-0.0717423856258392
-9.18701648712158	-8.65865898132324	-8.61626243591309	-0.174309492111206	0.129360765218735	-0.0718629658222198
-9.19409084320068	-8.66591453552246	-8.6156063079834	-0.174271270632744	0.12944407761097	-0.0720177218317986
-9.19640445709229	-8.66751766204834	-8.60340785980225	-0.174426317214966	0.129416525363922	-0.0721652507781982
-9.19582176208496	-8.67068862915039	-8.60261631011963	-0.174510926008224	0.129294648766518	-0.0722934305667877
-9.18953609466553	-8.66650295257568	-8.60199642181396	-0.174433574080467	0.12921054661274	-0.0724603533744812
-9.18173694610596	-8.66668605804443	-8.61317825317383	-0.174298286437988	0.12911419570446	-0.0726561471819878
-9.18787097930908	-8.66930294036865	-8.60836124420166	-0.174286291003227	0.129076108336449	-0.072828471660614
-9.19112586975098	-8.67245960235596	-8.60306644439697	-0.174335211515427	0.129255995154381	-0.0730132758617401
-9.19388103485107	-8.68001461029053	-8.60723304748535	-0.174499362707138	0.129404872655869	-0.0731926113367081
-9.1967887878418	-8.68334579467773	-8.60452651977539	-0.174537435173988	0.129254415631294	-0.0733375623822212
-9.19709968566895	-8.68441963195801	-8.60375022888184	-0.174659699201584	0.129200965166092	-0.0734946876764297
-9.19387912750244	-8.68174839019775	-8.60041999816895	-0.174440562725067	0.12919445335865	-0.07368503510952
-9.20074081420898	-8.68352699279785	-8.61552047729492	-0.174406856298447	0.129379525780678	-0.0738893449306488
-9.20808029174805	-8.69112968444824	-8.60565280914307	-0.174533143639565	0.129488930106163	-0.0741589367389679
-9.21026229858398	-8.68966579437256	-8.60128974914551	-0.17462232708931	0.129417508840561	-0.074316568672657
-9.20002460479736	-8.69374847412109	-8.60466575622559	-0.174598380923271	0.129345595836639	-0.0745376199483871
-9.19316673278809	-8.69094657897949	-8.60866737365723	-0.174447387456894	0.129322990775108	-0.0747773870825768
-9.19606781005859	-8.69367980957031	-8.60710620880127	-0.174506351351738	0.129454970359802	-0.0750266164541245
-9.19643115997314	-8.69880485534668	-8.60495948791504	-0.174473598599434	0.129689767956734	-0.075280524790287
-9.19694423675537	-8.70929431915283	-8.60044860839844	-0.174558028578758	0.129878029227257	-0.075505293905735
-9.19503211975098	-8.71403121948242	-8.59317684173584	-0.174698978662491	0.129911094903946	-0.0756539776921272
-9.19314479827881	-8.71712875366211	-8.58824062347412	-0.174709409475327	0.129964649677277	-0.0758488550782204
-9.18336582183838	-8.71435737609863	-8.59034824371338	-0.174515038728714	0.130065351724625	-0.0760698020458221
-9.1779956817627	-8.71493530273438	-8.59711360931396	-0.174431577324867	0.13022768497467	-0.0762621238827705
-9.17712211608887	-8.7163257598877	-8.59224414825439	-0.174354001879692	0.130420565605164	-0.0764581263065338
-9.17930316925049	-8.72046661376953	-8.58347320556641	-0.174414917826653	0.130622744560242	-0.0766134709119797
-9.17543029785156	-8.72626781463623	-8.58397102355957	-0.174481764435768	0.130856454372406	-0.0767862722277641
-9.17211151123047	-8.72960662841797	-8.57677268981934	-0.174619242548943	0.13092802464962	-0.0769616365432739
-9.17036437988281	-8.72866249084473	-8.57568168640137	-0.174592107534409	0.13103012740612	-0.0770797878503799
-9.16332244873047	-8.72729969024658	-8.57876968383789	-0.174632027745247	0.131064549088478	-0.0772594437003136
-9.15689945220947	-8.72413635253906	-8.58946704864502	-0.174493968486786	0.131132021546364	-0.0774003639817238
-9.15801239013672	-8.72810840606689	-8.5887565612793	-0.174402207136154	0.131380036473274	-0.0775570049881935
-9.16325759887695	-8.72970485687256	-8.59221458435059	-0.174457415938377	0.131646782159805	-0.0777434259653091
-9.16756629943848	-8.73773956298828	-8.58685398101807	-0.174599289894104	0.131860420107841	-0.0778526067733765
-9.17213916778564	-8.73809242248535	-8.59070110321045	-0.174729660153389	0.132054328918457	-0.0780214220285416
-9.16889762878418	-8.74226379394531	-8.59573173522949	-0.174770385026932	0.132098615169525	-0.0781662687659264
-9.16395282745361	-8.73740577697754	-8.59304523468018	-0.174771383404732	0.132092833518982	-0.0782891139388084
-9.16364765167236	-8.73726177215576	-8.59700679779053	-0.174793660640717	0.132209926843643	-0.078404389321804
-9.16581249237061	-8.73380565643311	-8.60446357727051	-0.174660608172417	0.132382616400719	-0.0786301121115685
-9.17137050628662	-8.73467254638672	-8.60992431640625	-0.174543276429176	0.13262178003788	-0.0787481516599655
-9.17523860931396	-8.73963928222656	-8.59297370910645	-0.174851134419441	0.132732272148132	-0.0788784250617027
-9.1749324798584	-8.7395133972168	-8.59744930267334	-0.174963861703873	0.132748305797577	-0.0789378955960274
-9.16659927368164	-8.73604774475098	-8.59961700439453	-0.174918919801712	0.132672294974327	-0.0791194513440132
-9.16114711761475	-8.73417186737061	-8.61070442199707	-0.174884334206581	0.13273923099041	-0.0791597962379456
-9.16482448577881	-8.73647022247314	-8.60091209411621	-0.174891322851181	0.132889777421951	-0.0792980343103409
-9.16802024841309	-8.74162197113037	-8.59966564178467	-0.17497207224369	0.133136704564095	-0.0793565437197685
-9.17003631591797	-8.74343585968018	-8.60388374328613	-0.17510811984539	0.133318617939949	-0.0794746056199074
-9.16964912414551	-8.74590396881104	-8.60199642181396	-0.175236955285072	0.133250460028648	-0.0794433429837227
-9.16565990447998	-8.74329948425293	-8.60000705718994	-0.175285696983337	0.133203506469727	-0.0795093551278114
-9.16447353363037	-8.73768520355225	-8.60200309753418	-0.175150483846664	0.133361309766769	-0.0795754119753838
-9.16722583770752	-8.73876571655273	-8.61439323425293	-0.175098866224289	0.133593171834946	-0.0796031728386879
-9.17451953887939	-8.73951053619385	-8.60842704772949	-0.175213992595673	0.133756995201111	-0.0796462818980217
-9.17927932739258	-8.74155426025391	-8.60202693939209	-0.175373837351799	0.133889764547348	-0.0797012001276016
-9.17613887786865	-8.74320125579834	-8.60533237457275	-0.175555020570755	0.133879736065865	-0.0797176212072372
-9.17433452606201	-8.73747444152832	-8.61090183258057	-0.175521343946457	0.133824899792671	-0.0797633156180382
-9.17317867279053	-8.7326545715332	-8.62065982818604	-0.175528928637505	0.133803158998489	-0.0797881111502647
-9.17279624938965	-8.72849369049072	-8.6221399307251	-0.175477653741837	0.133965641260147	-0.0798694044351578
-9.17359161376953	-8.73107528686523	-8.62700843811035	-0.175523430109024	0.13413393497467	-0.0799290910363197
-9.17757606506348	-8.73330402374268	-8.62940692901611	-0.175675928592682	0.134326472878456	-0.0800028070807457
-9.18658638000488	-8.73914527893066	-8.62044620513916	-0.175887912511826	0.134462475776672	-0.0800284817814827
-9.1814603805542	-8.73724555969238	-8.61996936798096	-0.17590057849884	0.134333729743958	-0.0800665616989136
-9.17276954650879	-8.73205757141113	-8.62903213500977	-0.175873219966888	0.134316310286522	-0.0801091492176056
-9.17637062072754	-8.72904491424561	-8.63035583496094	-0.175756648182869	0.134479627013206	-0.0802522152662277
-9.18070030212402	-8.7306661605835	-8.63450813293457	-0.175788998603821	0.134626910090446	-0.0802649185061455
-9.18350219726563	-8.73204517364502	-8.62815952301025	-0.175918564200401	0.134753122925758	-0.0803085789084435
-9.18146991729736	-8.73421669006348	-8.62648296356201	-0.17611388862133	0.134701311588287	-0.08029904961586
-9.18099308013916	-8.72918033599854	-8.63152122497559	-0.176223203539848	0.134566813707352	-0.0803722515702248
-9.17656517028809	-8.72471809387207	-8.63080787658691	-0.176212996244431	0.134558975696564	-0.0803661495447159
-9.17222785949707	-8.72399806976318	-8.64142799377441	-0.176168516278267	0.13457827270031	-0.0803899317979813
-9.17415237426758	-8.72461986541748	-8.63925647735596	-0.176178529858589	0.13473154604435	-0.0804229602217674
-9.17907905578613	-8.72850513458252	-8.64340686798096	-0.17625792324543	0.134991437196732	-0.0805219486355782
-9.18453216552734	-8.73214817047119	-8.63746643066406	-0.176450163125992	0.135151356458664	-0.0804863795638084
-9.18316459655762	-8.73568630218506	-8.63381576538086	-0.176658540964127	0.135072246193886	-0.0804727599024773
-9.18183040618896	-8.73405647277832	-8.6338415145874	-0.176696836948395	0.135164573788643	-0.0804936736822128
-9.17668056488037	-8.73427391052246	-8.63768005371094	-0.176593333482742	0.135102450847626	-0.0805203691124916
-9.17811489105225	-8.72910404205322	-8.63724803924561	-0.176657184958458	0.135262221097946	-0.080526739358902
-9.17646884918213	-8.72774028778076	-8.64191818237305	-0.176520451903343	0.135389938950539	-0.0805558934807777
-9.18137264251709	-8.73010921478271	-8.64949512481689	-0.17653925716877	0.135647669434547	-0.0805945619940758
-9.18806266784668	-8.7351188659668	-8.63851261138916	-0.176714316010475	0.135760188102722	-0.0806482583284378
-9.18937873840332	-8.73627471923828	-8.63837146759033	-0.176814764738083	0.135796502232552	-0.0806407108902931
-9.18714141845703	-8.73294258117676	-8.63471412658691	-0.176801070570946	0.135776981711388	-0.0807120651006699
-9.17780017852783	-8.73042488098145	-8.64859580993652	-0.176794394850731	0.135763972997665	-0.0807171314954758
-9.17651271820068	-8.72805690765381	-8.64528274536133	-0.176734119653702	0.135855749249458	-0.0807294026017189
-9.17648220062256	-8.72919654846191	-8.65054130554199	-0.176719769835472	0.136010929942131	-0.0806857869029045
-9.18078708648682	-8.72809505462646	-8.65210437774658	-0.176865488290787	0.136150345206261	-0.0807196348905563
-9.18660831451416	-8.73444271087646	-8.65580081939697	-0.176910370588303	0.136335596442223	-0.0806367918848991
-9.19097805023193	-8.73970890045166	-8.65434646606445	-0.177171871066093	0.136334076523781	-0.0806310921907425
-9.19157409667969	-8.7335376739502	-8.6572151184082	-0.177161931991577	0.136310338973999	-0.0806102976202965
-9.1878080368042	-8.73002338409424	-8.66757488250732	-0.177035078406334	0.136323258280754	-0.0806770846247673
-9.19788265228271	-8.73038864135742	-8.67270278930664	-0.176966518163681	0.136430189013481	-0.0807562917470932
-9.20669078826904	-8.73117446899414	-8.68006324768066	-0.177016705274582	0.136550843715668	-0.0808147564530373
-9.21496868133545	-8.73663330078125	-8.67955017089844	-0.177251547574997	0.136661350727081	-0.0809209570288658
-9.21974563598633	-8.7398624420166	-8.67726039886475	-0.177352383732796	0.136624202132225	-0.0809631273150444
-9.21561431884766	-8.73856639862061	-8.68392562866211	-0.17732509970665	0.136457711458206	-0.0810538306832314
-9.21503448486328	-8.7356481552124	-8.68614482879639	-0.17732435464859	0.136411041021347	-0.0810623914003372
-9.21352195739746	-8.73469161987305	-8.69594860076904	-0.177331820130348	0.136317804455757	-0.0811635628342628
-9.22058200836182	-8.73820781707764	-8.69691848754883	-0.177331909537315	0.136572316288948	-0.0812493488192558
-9.22333335876465	-8.73942279815674	-8.70089530944824	-0.177423641085625	0.136666238307953	-0.081302136182785
-9.22951889038086	-8.74545001983643	-8.69235992431641	-0.177603349089622	0.136714950203896	-0.0812628865242004
-9.23075103759766	-8.74856472015381	-8.69411659240723	-0.177789926528931	0.136611312627792	-0.0812983512878418
-9.22596836090088	-8.74538326263428	-8.69899368286133	-0.177604213356972	0.136578157544136	-0.0813757330179214
-9.22087574005127	-8.73939228057861	-8.70144939422607	-0.177491620182991	0.136565163731575	-0.0814071595668793
-9.22056293487549	-8.73771667480469	-8.69974422454834	-0.177479028701782	0.136520221829414	-0.0813713446259499
-9.22546863555908	-8.74098682403564	-8.70205879211426	-0.177447244524956	0.136657536029816	-0.0814389362931252
-9.22997188568115	-8.74312686920166	-8.70535850524902	-0.177327319979668	0.136798709630966	-0.0815280750393867
-9.2296667098999	-8.74777984619141	-8.69467067718506	-0.177564173936844	0.136834308505058	-0.0815949067473412
-9.23272705078125	-8.74556541442871	-8.69813251495361	-0.177640601992607	0.136727124452591	-0.0814944505691528
-9.22117710113525	-8.74160766601563	-8.70509243011475	-0.177596241235733	0.136626735329628	-0.0815275460481644
-9.21747970581055	-8.73717212677002	-8.71245098114014	-0.177424490451813	0.136648297309875	-0.081548310816288
-9.22668838500977	-8.73993015289307	-8.7154598236084	-0.177458599209785	0.136883914470673	-0.0815863162279129
-9.23096370697021	-8.74453830718994	-8.71557998657227	-0.177659571170807	0.136993065476418	-0.0816057026386261
-9.23689651489258	-8.74578952789307	-8.71576499938965	-0.177706718444824	0.137098848819733	-0.0815434157848358
-9.23361206054688	-8.74767112731934	-8.70782375335693	-0.17780676484108	0.137031242251396	-0.0815718173980713
-9.23062324523926	-8.7477331161499	-8.71574783325195	-0.177793145179749	0.137065038084984	-0.0815426558256149
-9.22931098937988	-8.74202632904053	-8.71792697906494	-0.177650660276413	0.137163490056992	-0.0815679132938385
-9.23015689849854	-8.74177932739258	-8.72601890563965	-0.17750395834446	0.137313336133957	-0.0816332995891571
-9.23638439178467	-8.74474716186523	-8.71464157104492	-0.177677616477013	0.137473806738853	-0.0816853940486908
-9.23758125305176	-8.74687385559082	-8.71311092376709	-0.177832081913948	0.137521728873253	-0.0816443040966988
-9.22904777526855	-8.74637699127197	-8.70750617980957	-0.177845075726509	0.137420251965523	-0.0816758424043655
-9.2209415435791	-8.74211311340332	-8.72048187255859	-0.177706345915794	0.137382671236992	-0.0817062929272652
-9.21686553955078	-8.74221324920654	-8.71870994567871	-0.177645474672318	0.137435153126717	-0.0817516669631004
-9.21406078338623	-8.74598979949951	-8.71627521514893	-0.177669003605843	0.137641981244087	-0.0817539393901825
-9.21506786346436	-8.74502658843994	-8.71736907958984	-0.177707314491272	0.137769609689713	-0.0818158760666847
-9.21508693695068	-8.7463846206665	-8.71317195892334	-0.177822306752205	0.13786806166172	-0.0818225890398026
-9.21553707122803	-8.75240707397461	-8.70293140411377	-0.177992090582848	0.137919455766678	-0.0817196667194366
-9.20855903625488	-8.74979019165039	-8.70465278625488	-0.177907258272171	0.137849763035774	-0.0817152783274651
-9.19740200042725	-8.74414253234863	-8.70657062530518	-0.177799135446548	0.137791350483894	-0.0817651525139809
-9.19774913787842	-8.73735523223877	-8.71084690093994	-0.177662700414658	0.137976437807083	-0.0817751437425613
-9.20045280456543	-8.73700523376465	-8.70988082885742	-0.177694112062454	0.138130515813828	-0.0817560777068138
-9.20060634613037	-8.74001884460449	-8.70130920410156	-0.177866473793983	0.138182520866394	-0.0817437916994095
-9.20014762878418	-8.73893642425537	-8.69788074493408	-0.17785732448101	0.138150602579117	-0.0817098617553711
-9.19548797607422	-8.7359094619751	-8.70273494720459	-0.17787891626358	0.138054892420769	-0.0817328989505768
-9.18718433380127	-8.73343849182129	-8.70630073547363	-0.177859202027321	0.137974724173546	-0.0816947892308235
-9.18196296691895	-8.72601413726807	-8.70735168457031	-0.177808493375778	0.137958750128746	-0.0816511660814285
-9.18150043487549	-8.72872543334961	-8.70522212982178	-0.177810773253441	0.138217210769653	-0.0817311257123947
-9.188720703125	-8.73348999023438	-8.71283149719238	-0.177928939461708	0.138364195823669	-0.0817363411188126
-9.18986511230469	-8.73249912261963	-8.70178508758545	-0.178063452243805	0.138374179601669	-0.0817209929227829
-9.18319225311279	-8.7351655960083	-8.70184230804443	-0.178205117583275	0.138307675719261	-0.0816467106342316
-9.17714786529541	-8.73009777069092	-8.70018577575684	-0.178149566054344	0.13825049996376	-0.0816778242588043
-9.17531394958496	-8.72570514678955	-8.70449638366699	-0.178016573190689	0.138229712843895	-0.0816967487335205
-9.17691612243652	-8.72474956512451	-8.70350360870361	-0.177959635853767	0.138308122754097	-0.0817343592643738
-9.17842769622803	-8.72179985046387	-8.71189594268799	-0.178004741668701	0.138401046395302	-0.0817925482988358
-9.17847442626953	-8.72348213195801	-8.71166706085205	-0.177978217601776	0.138511642813683	-0.0818040296435356
-9.1815767288208	-8.7246732711792	-8.70377254486084	-0.178157538175583	0.138528138399124	-0.081826314330101
-9.18345260620117	-8.72390460968018	-8.69989967346191	-0.17826834321022	0.138467580080032	-0.0818870067596436
-9.17469596862793	-8.72141933441162	-8.70499610900879	-0.178303942084312	0.138378396630287	-0.0819057300686836
-9.16986274719238	-8.71778392791748	-8.71338558197021	-0.178227379918098	0.138235718011856	-0.0819353088736534
-9.16638374328613	-8.71539783477783	-8.71636962890625	-0.178134694695473	0.138346910476685	-0.0819773003458977
-9.1697359085083	-8.71431541442871	-8.72060394287109	-0.178164556622505	0.138436421751976	-0.081996388733387
-9.17448711395264	-8.71795845031738	-8.71517276763916	-0.178326264023781	0.138524934649467	-0.0819880589842796
-9.1782865524292	-8.72201061248779	-8.71253776550293	-0.178483799099922	0.138528108596802	-0.0819711908698082
-9.18059539794922	-8.72428703308105	-8.72027206420898	-0.178561553359032	0.138495489954948	-0.0819310024380684
-9.17625617980957	-8.71981811523438	-8.72269535064697	-0.178653702139854	0.138334527611732	-0.0819169953465462
-9.17659854888916	-8.7178430557251	-8.7219877243042	-0.178710088133812	0.1383907943964	-0.081887349486351
-9.17339038848877	-8.71400451660156	-8.72969818115234	-0.178632691502571	0.138382613658905	-0.081920400261879
-9.17648124694824	-8.71012306213379	-8.73862457275391	-0.178476706147194	0.138497576117516	-0.0819331184029579
-9.18438148498535	-8.7151050567627	-8.73508358001709	-0.178633108735085	0.138697311282158	-0.0819613635540009
-9.18783664703369	-8.71842002868652	-8.72624969482422	-0.178752973675728	0.138685777783394	-0.0819062888622284
-9.18314075469971	-8.71485900878906	-8.73176956176758	-0.178802073001862	0.138558894395828	-0.081957146525383
-9.17570018768311	-8.71035766601563	-8.73647594451904	-0.178752511739731	0.138458475470543	-0.081933431327343
-9.17521667480469	-8.7075080871582	-8.73842811584473	-0.178786009550095	0.13846729695797	-0.0819342285394669
-9.17807579040527	-8.70900726318359	-8.73910713195801	-0.178700506687164	0.138704806566238	-0.0819913595914841
-9.17812824249268	-8.71624946594238	-8.7416296005249	-0.178875714540482	0.138879090547562	-0.0820329338312149
-9.17996406555176	-8.71916389465332	-8.7317476272583	-0.179024890065193	0.138883098959923	-0.0819947943091393
-9.17929840087891	-8.72058296203613	-8.73528671264648	-0.179081186652184	0.138846561312675	-0.0819618925452232
-9.16872692108154	-8.71363925933838	-8.73725414276123	-0.178969606757164	0.138869181275368	-0.0820492431521416
-9.16354084014893	-8.70909595489502	-8.7436056137085	-0.178923070430756	0.138940185308456	-0.0820242092013359
-9.16262149810791	-8.7109546661377	-8.74294567108154	-0.178773775696754	0.139087602496147	-0.0821144357323647
-9.16752624511719	-8.7085599899292	-8.74282264709473	-0.178844675421715	0.139211878180504	-0.0821041092276573
-9.17122936248779	-8.70835494995117	-8.74114036560059	-0.178937464952469	0.139373302459717	-0.0820820555090904
-9.16891956329346	-8.7125358581543	-8.74028491973877	-0.179040372371674	0.139394819736481	-0.0820182412862778
-9.16906356811523	-8.70861148834229	-8.74382591247559	-0.179152548313141	0.139386042952538	-0.081963874399662
-9.16523361206055	-8.70754814147949	-8.74829959869385	-0.178965672850609	0.139429435133934	-0.0819408074021339
-9.16328811645508	-8.70678520202637	-8.75516510009766	-0.178944855928421	0.139560997486115	-0.0819269865751266
-9.17304706573486	-8.71081733703613	-8.75622177124023	-0.17897067964077	0.139825418591499	-0.0819673463702202
-9.17968273162842	-8.71756076812744	-8.75672435760498	-0.17927473783493	0.140118554234505	-0.0819345489144325
-9.17900943756104	-8.72057437896729	-8.75311183929443	-0.179376766085625	0.140135169029236	-0.0818898305296898
-9.17440223693848	-8.72008609771729	-8.75885581970215	-0.179399862885475	0.140110835433006	-0.0818198248744011
-9.17046642303467	-8.7164134979248	-8.76030254364014	-0.179370284080505	0.140202209353447	-0.0818476155400276
-9.16989421844482	-8.71370410919189	-8.76376914978027	-0.179292514920235	0.14035277068615	-0.0818065777420998
-9.17102241516113	-8.71070861816406	-8.77211666107178	-0.179280444979668	0.140604794025421	-0.0818068012595177
-9.17466640472412	-8.71420669555664	-8.77617168426514	-0.179366424679756	0.140812247991562	-0.0818076804280281
-9.18172550201416	-8.71615505218506	-8.77373504638672	-0.179387226700783	0.141049265861511	-0.081725113093853
-9.17788505554199	-8.71728229522705	-8.77077293395996	-0.179529532790184	0.141122326254845	-0.0816623717546463
-9.18160724639893	-8.71825408935547	-8.77209186553955	-0.179737016558647	0.14117357134819	-0.0815528631210327
-9.17590045928955	-8.71573352813721	-8.77813911437988	-0.179734393954277	0.141150936484337	-0.0814941227436066
-9.17259788513184	-8.71114635467529	-8.7854528427124	-0.179716616868973	0.141189157962799	-0.0814184695482254
-9.17384910583496	-8.70965385437012	-8.79028797149658	-0.179745122790337	0.141319796442986	-0.0813813358545303
-9.17316055297852	-8.71225547790527	-8.79631423950195	-0.179741486907005	0.141439244151115	-0.0812842845916748
-9.17735767364502	-8.70714378356934	-8.79640197753906	-0.179794564843178	0.14157934486866	-0.0812152475118637
-9.18126583099365	-8.71252059936523	-8.7969274520874	-0.17989981174469	0.141811832785606	-0.0811756402254105
-9.18392467498779	-8.71896457672119	-8.80772590637207	-0.180074438452721	0.142039626836777	-0.0810163244605064
-9.18595504760742	-8.71882629394531	-8.79427909851074	-0.180214986205101	0.142038643360138	-0.0808185040950775
-9.18330001831055	-8.71796798706055	-8.8090353012085	-0.18037486076355	0.142002359032631	-0.0807050764560699
-9.17833232879639	-8.71287536621094	-8.81329917907715	-0.180311948060989	0.142055809497833	-0.0805310755968094
-9.18317604064941	-8.70710182189941	-8.8168306350708	-0.180193156003952	0.142257794737816	-0.080367423593998
-9.18773555755615	-8.7078971862793	-8.81803226470947	-0.180311858654022	0.142406553030014	-0.080295242369175
-9.19177341461182	-8.7097053527832	-8.8203706741333	-0.180471926927567	0.142502680420876	-0.0801361426711082
-9.19213104248047	-8.70990562438965	-8.81420135498047	-0.180609136819839	0.142548114061356	-0.0799297839403152
-9.18724155426025	-8.7099494934082	-8.82357692718506	-0.180719688534737	0.142505615949631	-0.079746276140213
-9.18835258483887	-8.70698070526123	-8.82278156280518	-0.180759951472282	0.142489299178123	-0.0796190574765205
-9.18266582489014	-8.70102596282959	-8.82149314880371	-0.180777356028557	0.14241835474968	-0.0794695392251015
-9.17553234100342	-8.69591617584229	-8.83628845214844	-0.180705592036247	0.142416074872017	-0.0792956128716469
-9.17323684692383	-8.69482707977295	-8.83594036102295	-0.18069452047348	0.142526850104332	-0.0791566371917725
-9.17208003997803	-8.69422626495361	-8.834641456604	-0.180709511041641	0.142610684037209	-0.0789753645658493
-9.17726802825928	-8.6964111328125	-8.82947731018066	-0.18086613714695	0.142820477485657	-0.0788369029760361
-9.17585372924805	-8.69784355163574	-8.82873916625977	-0.180998578667641	0.142816573381424	-0.0786842703819275
-9.17329025268555	-8.6959400177002	-8.82902336120605	-0.181049793958664	0.142854288220406	-0.0785553380846977
-9.16306686401367	-8.69477081298828	-8.83402538299561	-0.18104062974453	0.142751976847649	-0.0784700289368629
-9.15997695922852	-8.68864727020264	-8.83237648010254	-0.181026294827461	0.142739191651344	-0.0783871114253998
-9.15506458282471	-8.68612194061279	-8.84285163879395	-0.18089596927166	0.142786666750908	-0.078378789126873
-9.15475749969482	-8.67959690093994	-8.8464937210083	-0.180718645453453	0.142998561263084	-0.0783673748373985
-9.15345668792725	-8.68393802642822	-8.84506511688232	-0.180749848484993	0.143127739429474	-0.0783388838171959
-9.15615844726563	-8.68785762786865	-8.84015941619873	-0.180816322565079	0.143209129571915	-0.0783231481909752
-9.15179824829102	-8.6857385635376	-8.8363208770752	-0.18089859187603	0.143249005079269	-0.0783181264996529
-9.1451473236084	-8.68561363220215	-8.84487533569336	-0.180823355913162	0.143068119883537	-0.0783322900533676
-9.13803482055664	-8.68604564666748	-8.84929656982422	-0.18078675866127	0.143116638064384	-0.0783546641469002
-9.13568305969238	-8.68532943725586	-8.85088920593262	-0.180590137839317	0.143221855163574	-0.0784451961517334
-9.13708686828613	-8.68358039855957	-8.85392951965332	-0.180563375353813	0.143423676490784	-0.0784830823540688
-9.13879680633545	-8.69248962402344	-8.85811042785645	-0.180552333593369	0.143636479973793	-0.0785721689462662
-9.13823699951172	-8.69599151611328	-8.86295890808105	-0.180572599172592	0.143755227327347	-0.0785895138978958
-9.14029216766357	-8.70114994049072	-8.85490608215332	-0.180594384670258	0.143815413117409	-0.0785993114113808
-9.13456153869629	-8.70071506500244	-8.86126327514648	-0.180719241499901	0.143802389502525	-0.0785647481679916
-9.12856960296631	-8.69790458679199	-8.87309741973877	-0.180457130074501	0.143798306584358	-0.0786733478307724
-9.12625694274902	-8.69662284851074	-8.88145160675049	-0.180266171693802	0.143927946686745	-0.0786975994706154
-9.13232135772705	-8.69835948944092	-8.88358497619629	-0.18023519217968	0.144115135073662	-0.0787890180945396
-9.13556003570557	-8.70096111297607	-8.89411067962646	-0.180170491337776	0.144311621785164	-0.0788791254162788
-9.14055252075195	-8.70492744445801	-8.90056228637695	-0.180243119597435	0.144485801458359	-0.0789217054843903
-9.13990116119385	-8.7106819152832	-8.89361190795898	-0.180309057235718	0.144522413611412	-0.0789622589945793
-9.14302349090576	-8.70871067047119	-8.90691947937012	-0.180311769247055	0.144479542970657	-0.0789990797638893
-9.13737773895264	-8.70639419555664	-8.91244697570801	-0.180301383137703	0.144418954849243	-0.0790302380919456
-9.1348705291748	-8.70632648468018	-8.92957878112793	-0.180079817771912	0.144481047987938	-0.0790428817272186
-9.14013767242432	-8.70987892150879	-8.93354892730713	-0.18003137409687	0.144690290093422	-0.079072043299675
-9.14718532562256	-8.71329402923584	-8.93686103820801	-0.180015325546265	0.144925683736801	-0.079133003950119
-9.15540218353271	-8.7184419631958	-8.94134330749512	-0.180174827575684	0.14498895406723	-0.0792347118258476
-9.16118431091309	-8.72250461578369	-8.94765567779541	-0.18026103079319	0.1450185328722	-0.0791644379496574
-9.15822505950928	-8.72075176239014	-8.95691967010498	-0.180258601903915	0.145005658268929	-0.0791547298431396
-9.15746974945068	-8.72230052947998	-8.95633220672607	-0.180181473493576	0.14493665099144	-0.0791486278176308
-9.16242980957031	-8.72316551208496	-8.96636199951172	-0.180152967572212	0.144887790083885	-0.0791669860482216
-9.15910243988037	-8.71708202362061	-8.96963214874268	-0.180015087127686	0.144950747489929	-0.0791786909103394
-9.16316509246826	-8.71492195129395	-8.97890281677246	-0.17987684905529	0.145042419433594	-0.0791699215769768
-9.16906833648682	-8.72190570831299	-8.97527885437012	-0.179849416017532	0.145191311836243	-0.0791762843728065
-9.17583847045898	-8.72021579742432	-8.98591041564941	-0.179773315787315	0.145293727517128	-0.0791359022259712
-9.18170928955078	-8.72605419158936	-8.97264099121094	-0.179988741874695	0.145338013768196	-0.079092301428318
-9.18115043640137	-8.72449207305908	-8.9766263961792	-0.179966792464256	0.145256519317627	-0.0789734199643135
-9.1778736114502	-8.72281074523926	-8.98484516143799	-0.180002763867378	0.145132094621658	-0.0788216143846512
-9.17344379425049	-8.72071647644043	-8.99265766143799	-0.179931879043579	0.145116478204727	-0.078780010342598
-9.17241191864014	-8.71413135528564	-8.99741649627686	-0.179867669939995	0.145057588815689	-0.0786638557910919
-9.17313766479492	-8.71257591247559	-8.99736499786377	-0.17982605099678	0.145213171839714	-0.0786034166812897
-9.17543029785156	-8.71445655822754	-8.99933338165283	-0.179814413189888	0.145350724458694	-0.0785310342907906
-9.18139839172363	-8.72194004058838	-8.99477958679199	-0.179916486144066	0.145453482866287	-0.0783973410725594
-9.18140506744385	-8.72215557098389	-8.99208068847656	-0.180062741041183	0.145432397723198	-0.0782212689518929
-9.17434310913086	-8.7205924987793	-8.99553298950195	-0.180028766393661	0.145370543003082	-0.078112430870533
-9.16550636291504	-8.71692943572998	-9.00232791900635	-0.179871410131454	0.145342886447906	-0.0779819637537003
-9.16943836212158	-8.71265983581543	-9.00368404388428	-0.179706454277039	0.145456373691559	-0.0779260247945786
-9.1719970703125	-8.71035671234131	-9.00477123260498	-0.179671362042427	0.145603597164154	-0.0777625367045403
-9.17434501647949	-8.70832443237305	-9.00853443145752	-0.179640427231789	0.14562851190567	-0.0776725485920906
-9.17899131774902	-8.7124662399292	-9.00217151641846	-0.179715871810913	0.145738616585732	-0.0775531828403473
-9.18026924133301	-8.71350765228271	-8.99806594848633	-0.179757118225098	0.1457908898592	-0.0774141326546669
-9.17775535583496	-8.71162796020508	-8.99231147766113	-0.179843857884407	0.145690932869911	-0.0772527009248734
-9.1768102645874	-8.71148300170898	-8.9918212890625	-0.17991241812706	0.145692229270935	-0.0770661905407906
-9.17317295074463	-8.70628643035889	-9.00084114074707	-0.179878398776054	0.145652338862419	-0.0769509375095367
-9.16673851013184	-8.70359230041504	-9.00792121887207	-0.179788857698441	0.145600691437721	-0.0767898112535477
-9.16850566864014	-8.70472145080566	-9.01050758361816	-0.179736375808716	0.145745724439621	-0.0766541361808777
-9.17006206512451	-8.701003074646	-9.01572036743164	-0.179724633693695	0.145891025662422	-0.0765236243605614
-9.17741775512695	-8.70434856414795	-9.01191902160645	-0.179776191711426	0.146005794405937	-0.0764021053910255
-9.18209075927734	-8.70693111419678	-9.01339626312256	-0.179934978485107	0.146195441484451	-0.0762691125273705
-9.18311786651611	-8.70860385894775	-9.01787567138672	-0.179955244064331	0.14623886346817	-0.0761427581310272
-9.1841516494751	-8.71043491363525	-9.01885509490967	-0.180040091276169	0.14625458419323	-0.0759976729750633
-9.18469619750977	-8.70947647094727	-9.02193164825439	-0.18017016351223	0.146221220493317	-0.0757983773946762
-9.18420600891113	-8.70709800720215	-9.02523040771484	-0.180147245526314	0.146229416131973	-0.0756456255912781
-9.182297706604	-8.70811462402344	-9.03148555755615	-0.180223479866982	0.146268993616104	-0.0755662173032761
-9.18381500244141	-8.70430278778076	-9.03322505950928	-0.180119901895523	0.146372213959694	-0.0754956677556038
-9.18552780151367	-8.70218372344971	-9.04642581939697	-0.180055111646652	0.146415814757347	-0.0753949135541916
-9.19205379486084	-8.70387268066406	-9.0525951385498	-0.180114239454269	0.14660681784153	-0.0753611251711845
-9.19946384429932	-8.70343208312988	-9.05486965179443	-0.18001788854599	0.146769151091576	-0.0753316655755043
-9.20781230926514	-8.70966053009033	-9.05906295776367	-0.180182859301567	0.14695131778717	-0.0752416551113129
-9.21268177032471	-8.71687507629395	-9.05514621734619	-0.180309474468231	0.147052600979805	-0.0752745568752289
-9.2177848815918	-8.7210807800293	-9.05939388275146	-0.180330023169518	0.147114530205727	-0.0752174258232117
-9.21852397918701	-8.72062206268311	-9.05885410308838	-0.18043041229248	0.147073104977608	-0.0751932486891747
-9.21640014648438	-8.72275447845459	-9.06619739532471	-0.180509686470032	0.147081464529037	-0.075140193104744
-9.21661186218262	-8.72106552124023	-9.07081413269043	-0.180418968200684	0.147189721465111	-0.0751698687672615
-9.2163143157959	-8.72216129302979	-9.0806188583374	-0.18035751581192	0.147201597690582	-0.0751131847500801
-9.21960067749023	-8.72588539123535	-9.08132076263428	-0.180334970355034	0.147400885820389	-0.0750925466418266
-9.22589111328125	-8.72632503509521	-9.0942554473877	-0.18035414814949	0.147597596049309	-0.0751161947846413
-9.23546028137207	-8.73121356964111	-9.09579753875732	-0.180517613887787	0.147729456424713	-0.0751172602176666
-9.24070358276367	-8.73425006866455	-9.10023593902588	-0.180551156401634	0.147942304611206	-0.0750570446252823
-9.24583339691162	-8.74208736419678	-9.10569000244141	-0.180668994784355	0.148104697465897	-0.075070895254612
-9.24821281433105	-8.74567317962646	-9.10363483428955	-0.180806308984756	0.148173600435257	-0.0749784708023071
-9.25396823883057	-8.75048160552979	-9.1035737991333	-0.180848017334938	0.148201301693916	-0.0749223753809929
-9.25160121917725	-8.74652767181396	-9.10818386077881	-0.180828019976616	0.148271083831787	-0.0749296769499779
-9.24851608276367	-8.74564647674561	-9.11934852600098	-0.180739402770996	0.148370936512947	-0.0748698860406876
-9.2553768157959	-8.74647045135498	-9.12714767456055	-0.180656895041466	0.148621037602425	-0.0748439729213715
-9.26188659667969	-8.74720764160156	-9.13392448425293	-0.180583029985428	0.148814886808395	-0.074847899377346
-9.26472473144531	-8.74994850158691	-9.13558578491211	-0.180698111653328	0.148965209722519	-0.0748067945241928
-9.27294158935547	-8.75785350799561	-9.13904476165771	-0.180808991193771	0.149166211485863	-0.0748021602630615
-9.27451705932617	-8.75821781158447	-9.13878536224365	-0.180893659591675	0.149393022060394	-0.0747082754969597
-9.27559852600098	-8.75969123840332	-9.13987922668457	-0.181008473038673	0.14949132502079	-0.0746830329298973
-9.27921009063721	-8.76215839385986	-9.14259624481201	-0.181059047579765	0.149485602974892	-0.074569508433342
-9.27640819549561	-8.75776958465576	-9.14215183258057	-0.181085854768753	0.149631768465042	-0.0745029300451279
-9.2744722366333	-8.75577831268311	-9.15638256072998	-0.18110579252243	0.149689912796021	-0.0743937492370605
-9.26926517486572	-8.75544929504395	-9.16030311584473	-0.180987760424614	0.149799317121506	-0.074321560561657
-9.27270793914795	-8.75602149963379	-9.1654577255249	-0.181009083986282	0.150064304471016	-0.074266292154789
-9.27816200256348	-8.76078414916992	-9.17243480682373	-0.181034341454506	0.150361433625221	-0.0742168873548508
-9.27941799163818	-8.76328659057617	-9.16770172119141	-0.181180074810982	0.150565430521965	-0.0742039382457733
-9.28191661834717	-8.76500034332275	-9.17308044433594	-0.181192100048065	0.150739520788193	-0.0741416290402412
-9.28309059143066	-8.76723766326904	-9.16980075836182	-0.181311473250389	0.150926068425179	-0.0740687847137451
-9.28021430969238	-8.77102470397949	-9.17223358154297	-0.181343480944633	0.151083186268806	-0.0740271806716919
-9.28065776824951	-8.76980590820313	-9.1697826385498	-0.181382358074188	0.151127725839615	-0.0739711374044418
-9.28258228302002	-8.77517700195313	-9.17347621917725	-0.181503787636757	0.151407405734062	-0.073895700275898
-9.28036403656006	-8.7743444442749	-9.16890048980713	-0.181484460830688	0.151422098278999	-0.0737828612327576
-9.27707672119141	-8.77610015869141	-9.1724796295166	-0.181660562753677	0.151555553078651	-0.0736936554312706
-9.27650356292725	-8.7702522277832	-9.17602825164795	-0.181532174348831	0.151720866560936	-0.0736412033438683
-9.27170658111572	-8.77332019805908	-9.1818208694458	-0.181590661406517	0.151820376515388	-0.0735290199518204
-9.27220821380615	-8.77098178863525	-9.19369125366211	-0.181609481573105	0.15208300948143	-0.0734633803367615
-9.27701663970947	-8.7692346572876	-9.20030212402344	-0.181619331240654	0.152250841259956	-0.0733360052108765
-9.28208065032959	-8.76684188842773	-9.20583915710449	-0.181644439697266	0.152486488223076	-0.0732180699706078
-9.28462505340576	-8.77077865600586	-9.20653438568115	-0.181768819689751	0.152638167142868	-0.0731094256043434
-9.28893661499023	-8.76777458190918	-9.21406650543213	-0.181778594851494	0.152837470173836	-0.0730159878730774
-9.29341411590576	-8.77213954925537	-9.21041107177734	-0.181922927498817	0.153014674782753	-0.0728947892785072
-9.29582023620605	-8.77512645721436	-9.21063423156738	-0.182084366679192	0.153128758072853	-0.0727571919560432
-9.29707717895508	-8.77162837982178	-9.21274471282959	-0.182226300239563	0.153237715363503	-0.0726406648755074
-9.30003643035889	-8.77420520782471	-9.21482372283936	-0.18222713470459	0.153399392962456	-0.0725150629878044
-9.29860496520996	-8.77100276947021	-9.21879863739014	-0.182298332452774	0.153424382209778	-0.0724355801939964
-9.2952127456665	-8.76923847198486	-9.22253513336182	-0.182341560721397	0.153465777635574	-0.0723176822066307
-9.29150867462158	-8.7682523727417	-9.22799587249756	-0.182380259037018	0.15352763235569	-0.0722170174121857
-9.28661918640137	-8.76547527313232	-9.2282133102417	-0.182349100708961	0.153618976473808	-0.0721187070012093
-9.28850173950195	-8.76094436645508	-9.22978115081787	-0.182393759489059	0.153739348053932	-0.0720090568065643
-9.28303527832031	-8.75995349884033	-9.23299980163574	-0.182370066642761	0.153870493173599	-0.0719449371099472
-9.27723217010498	-8.75672721862793	-9.24043083190918	-0.182357519865036	0.153935775160789	-0.0717910304665565
-9.27904605865479	-8.75732707977295	-9.23920345306396	-0.182364583015442	0.154195994138718	-0.0717355832457542
-9.28053092956543	-8.75997066497803	-9.25077629089355	-0.182428330183029	0.154408723115921	-0.0717098116874695
-9.2876672744751	-8.76187515258789	-9.24183464050293	-0.182524919509888	0.154622182250023	-0.0716059282422066
-9.28891277313232	-8.76560497283936	-9.24381256103516	-0.182633399963379	0.154782131314278	-0.071471631526947
-9.28946876525879	-8.7635669708252	-9.2489652633667	-0.182750210165977	0.154887601733208	-0.0713876932859421
-9.29345989227295	-8.76448917388916	-9.24848365783691	-0.182820126414299	0.154931366443634	-0.0712855383753777
-9.2912769317627	-8.76491546630859	-9.25246047973633	-0.182848498225212	0.155070185661316	-0.0712368041276932
-9.29457092285156	-8.76327037811279	-9.26394748687744	-0.182853072881699	0.155105963349342	-0.0712049901485443
-9.2978048324585	-8.76613330841064	-9.26090621948242	-0.18291038274765	0.155227839946747	-0.0711315646767616
-9.29762363433838	-8.75954532623291	-9.2745532989502	-0.182841032743454	0.155273020267487	-0.0711291655898094
-9.29973888397217	-8.75987720489502	-9.28009033203125	-0.182833895087242	0.155422210693359	-0.07115288823843
-9.30472755432129	-8.75840377807617	-9.28207492828369	-0.182708784937859	0.155562251806259	-0.0711690038442612
-9.31156349182129	-8.7581844329834	-9.29487895965576	-0.182644784450531	0.155745923519135	-0.0712001398205757
-9.31635856628418	-8.76205825805664	-9.29489040374756	-0.182707726955414	0.1559137403965	-0.0712117403745651
-9.32281112670898	-8.76337051391602	-9.30225849151611	-0.182755798101425	0.156052246689796	-0.0712602660059929
-9.32258129119873	-8.76581478118896	-9.30150604248047	-0.182873278856277	0.156074240803719	-0.0712867751717567
-9.32885646820068	-8.76822853088379	-9.30633449554443	-0.182899594306946	0.156142979860306	-0.0713444575667381
-9.32854270935059	-8.76822376251221	-9.3081521987915	-0.182977244257927	0.156326130032539	-0.0713351294398308
-9.32655048370361	-8.76862812042236	-9.30972385406494	-0.183025851845741	0.156240165233612	-0.0713982507586479
-9.32474422454834	-8.76904773712158	-9.31304931640625	-0.183067157864571	0.156126230955124	-0.0713177397847176
-9.32338333129883	-8.76639461517334	-9.32085609436035	-0.183035746216774	0.156222105026245	-0.0713414177298546
-9.32412338256836	-8.76388072967529	-9.32730770111084	-0.182963341474533	0.156230986118317	-0.0712914913892746
-9.32453536987305	-8.76162242889404	-9.33103466033936	-0.182863265275955	0.156358122825623	-0.0712861567735672
-9.31871795654297	-8.75914859771729	-9.34263896942139	-0.182949364185333	0.156306952238083	-0.07127945125103
-9.32418918609619	-8.76317405700684	-9.34092330932617	-0.182951837778091	0.156501978635788	-0.0712538957595825
-9.32373332977295	-8.76114845275879	-9.35119533538818	-0.182955875992775	0.156505763530731	-0.0712242946028709
-9.33091640472412	-8.7627477645874	-9.34686279296875	-0.182997927069664	0.156566366553307	-0.0711509436368942
-9.33449363708496	-8.7637882232666	-9.34577751159668	-0.183069050312042	0.156628102064133	-0.0710800141096115
-9.33641815185547	-8.76361751556396	-9.35346508026123	-0.183034583926201	0.156768977642059	-0.0710837617516518
-9.34070682525635	-8.76730155944824	-9.35127353668213	-0.183132141828537	0.156817257404327	-0.0710455700755119
-9.3408317565918	-8.77194309234619	-9.35035991668701	-0.183233544230461	0.156868487596512	-0.0709715932607651
-9.34422206878662	-8.77211475372314	-9.35603809356689	-0.183217078447342	0.156852051615715	-0.0709193348884583
-9.34165573120117	-8.77399253845215	-9.34854888916016	-0.183352470397949	0.156770706176758	-0.0708268955349922
-9.33748054504395	-8.77060890197754	-9.35352516174316	-0.183282449841499	0.156665563583374	-0.070713683962822
-9.33099937438965	-8.76858901977539	-9.35370063781738	-0.183231368660927	0.156616821885109	-0.0707120671868324
-9.33029365539551	-8.7667293548584	-9.35801601409912	-0.183218479156494	0.156635537743568	-0.0707019940018654
-9.33084678649902	-8.76547145843506	-9.35114765167236	-0.183097630739212	0.156604275107384	-0.0705849230289459
-9.3303050994873	-8.76495552062988	-9.35122871398926	-0.183021947741508	0.156609654426575	-0.0705858319997787
-9.33398818969727	-8.76611614227295	-9.35526847839355	-0.182999506592751	0.156648963689804	-0.0706111341714859
-9.3326358795166	-8.76229667663574	-9.36150646209717	-0.182824313640594	0.156718611717224	-0.0706295296549797
-9.3336181640625	-8.76769638061523	-9.34707546234131	-0.182771429419518	0.156755268573761	-0.0706092342734337
-9.33584117889404	-8.76516723632813	-9.35542869567871	-0.182747662067413	0.156815052032471	-0.0705982223153114
-9.33233642578125	-8.7694616317749	-9.34249591827393	-0.18281152844429	0.156697109341621	-0.0705705732107162
-9.33750534057617	-8.76950836181641	-9.33869171142578	-0.182899683713913	0.156697243452072	-0.0703844949603081
-9.34367656707764	-8.76891803741455	-9.33890151977539	-0.182934731245041	0.156585767865181	-0.0702776163816452
-9.34635734558105	-8.7740650177002	-9.34799671173096	-0.182872489094734	0.156546056270599	-0.070248045027256
-9.34478855133057	-8.77310371398926	-9.34414386749268	-0.182770073413849	0.156446352601051	-0.070302814245224
-9.33753967285156	-8.77159881591797	-9.34439373016357	-0.182712823152542	0.15633487701416	-0.0703442245721817
-9.33616161346436	-8.77267932891846	-9.34729099273682	-0.182709515094757	0.156188324093819	-0.070413313806057
-9.33221626281738	-8.77049922943115	-9.34604454040527	-0.182556539773941	0.15621529519558	-0.0704391747713089
-9.3296365737915	-8.76863956451416	-9.34234428405762	-0.182434692978859	0.15621329843998	-0.0704198852181435
-9.33206176757813	-8.77353954315186	-9.33774852752686	-0.182445660233498	0.156252548098564	-0.070447638630867
-9.33816814422607	-8.7782621383667	-9.33841991424561	-0.182511314749718	0.156371057033539	-0.0703252255916595
-9.34454917907715	-8.77917098999023	-9.33541297912598	-0.182563468813896	0.156213596463203	-0.0702416375279427
-9.35180950164795	-8.78284931182861	-9.33153533935547	-0.182627528905869	0.156183138489723	-0.0700513273477554
-9.35488128662109	-8.77885913848877	-9.3216724395752	-0.182596534490585	0.156009912490845	-0.0699645429849625
-9.35711765289307	-8.78166007995605	-9.3226261138916	-0.18250498175621	0.155830770730972	-0.0698474496603012
-9.36397743225098	-8.78535938262939	-9.32656288146973	-0.182519122958183	0.155836626887321	-0.0698841512203217
-9.36832427978516	-8.7858190536499	-9.3217830657959	-0.182370364665985	0.155792042613029	-0.0699423998594284
-9.36773109436035	-8.78759956359863	-9.31907367706299	-0.182316347956657	0.15575684607029	-0.069975771009922
-9.3667459487915	-8.79195785522461	-9.31096267700195	-0.182250156998634	0.155714347958565	-0.070160761475563
-9.36122989654541	-8.79150199890137	-9.31210231781006	-0.182131856679916	0.155718371272087	-0.0702396556735039
-9.35754489898682	-8.79313564300537	-9.30424118041992	-0.182085663080215	0.155701547861099	-0.0704015344381332
-9.36066055297852	-8.78963470458984	-9.30207633972168	-0.182019874453545	0.155683279037476	-0.070490762591362
-9.36149787902832	-8.79403305053711	-9.29653167724609	-0.18201906979084	0.155737549066544	-0.0704113692045212
-9.37114715576172	-8.79895496368408	-9.29703044891357	-0.182025715708733	0.155761316418648	-0.0703115090727806
-9.37655925750732	-8.80562496185303	-9.2918701171875	-0.182093292474747	0.155760198831558	-0.0703195184469223
-9.38097763061523	-8.81069183349609	-9.28774929046631	-0.182098105549812	0.155754163861275	-0.0703988969326019
-9.38100337982178	-8.81086444854736	-9.28276443481445	-0.182053133845329	0.155652448534966	-0.0704745724797249
-9.38288593292236	-8.81039428710938	-9.27763175964355	-0.182088166475296	0.155470624566078	-0.0704884082078934
-9.38743019104004	-8.81096649169922	-9.2741527557373	-0.182070419192314	0.155409172177315	-0.0704802870750427
-9.38576412200928	-8.81385517120361	-9.27066516876221	-0.181989341974258	0.155326277017593	-0.0705536454916
-9.38538455963135	-8.81224155426025	-9.28160095214844	-0.181790307164192	0.155169740319252	-0.0705580711364746
-9.39304161071777	-8.81863594055176	-9.26905536651611	-0.181602030992508	0.155184373259544	-0.0704964399337769
-9.39937305450439	-8.82586002349854	-9.27301597595215	-0.181562453508377	0.155164301395416	-0.070554718375206
-9.40753173828125	-8.83187484741211	-9.26842975616455	-0.181630373001099	0.155171975493431	-0.0708735734224319
-9.40723609924316	-8.83809375762939	-9.25667476654053	-0.181642085313797	0.155168488621712	-0.0711461678147316
-9.40334701538086	-8.83691787719727	-9.25109195709229	-0.181760102510452	0.155094161629677	-0.0713105201721191
-9.39614105224609	-8.83756351470947	-9.24596500396729	-0.18182584643364	0.155074462294579	-0.0714585334062576
-9.39223098754883	-8.84399700164795	-9.24141693115234	-0.181761860847473	0.155152261257172	-0.071771927177906
-9.3884220123291	-8.85030555725098	-9.24150371551514	-0.181649997830391	0.155146077275276	-0.0719804614782333
-9.3861780166626	-8.85846424102783	-9.23741912841797	-0.181752979755402	0.155185386538506	-0.0723008364439011
-9.38291263580322	-8.86235618591309	-9.23545837402344	-0.18168993294239	0.15526220202446	-0.0726007148623466
-9.37999534606934	-8.86614036560059	-9.23991584777832	-0.181637942790985	0.155299738049507	-0.0729051679372787
-9.37832260131836	-8.86709594726563	-9.23556995391846	-0.181636571884155	0.155276417732239	-0.073183961212635
-9.37585258483887	-8.87020015716553	-9.23366260528564	-0.181683659553528	0.155271425843239	-0.0734156742691994
-9.37614822387695	-8.86996173858643	-9.23393154144287	-0.181586742401123	0.155403479933739	-0.0735836327075958
-9.37600040435791	-8.86803340911865	-9.23616409301758	-0.181602388620377	0.155430644750595	-0.0738150849938393
-9.3812198638916	-8.86962699890137	-9.22810840606689	-0.181600570678711	0.155424669384956	-0.0739526078104973
-9.38309764862061	-8.87278270721436	-9.22802829742432	-0.181565880775452	0.155402228236198	-0.0740971863269806
-9.38213443756104	-8.8720235824585	-9.22618007659912	-0.181522220373154	0.155576482415199	-0.0743029192090034
-9.38509559631348	-8.87549209594727	-9.21305465698242	-0.181593149900436	0.155536562204361	-0.0745385810732841
-9.38176822662354	-8.87747001647949	-9.20940399169922	-0.181601479649544	0.155650168657303	-0.0747124552726746
-9.37721729278564	-8.87799644470215	-9.19666957855225	-0.181644082069397	0.155554741621017	-0.0749365463852882
-9.37433242797852	-8.88061237335205	-9.19138336181641	-0.181749746203423	0.155633881688118	-0.0750760659575462
-9.37169170379639	-8.87966251373291	-9.19070911407471	-0.181722968816757	0.15561731159687	-0.0753278061747551
-9.36598873138428	-8.88099765777588	-9.18434619903564	-0.181773588061333	0.155563101172447	-0.0755253285169601
-9.35935020446777	-8.88313674926758	-9.18555927276611	-0.181728586554527	0.155544608831406	-0.0757332891225815
-9.35489749908447	-8.8803186416626	-9.18600940704346	-0.18169316649437	0.155618399381638	-0.0759900286793709
-9.35383224487305	-8.87865352630615	-9.18275547027588	-0.181671246886253	0.15563690662384	-0.0762480497360229
-9.35059833526611	-8.87938690185547	-9.18073081970215	-0.181599572300911	0.155731216073036	-0.0764502063393593
-9.34303283691406	-8.87796306610107	-9.17535591125488	-0.181569561362267	0.155761882662773	-0.0766504779458046
-9.33981323242188	-8.88043785095215	-9.17397212982178	-0.181560680270195	0.155976444482803	-0.0769369527697563
-9.33834362030029	-8.87950801849365	-9.17307949066162	-0.181515157222748	0.156093969941139	-0.0770338028669357
-9.34084033966064	-8.88277244567871	-9.16957378387451	-0.181516140699387	0.156254068017006	-0.0772373676300049
-9.33553600311279	-8.88203907012939	-9.16271209716797	-0.181729733943939	0.156387686729431	-0.0773218125104904
-9.33329010009766	-8.87986278533936	-9.16164493560791	-0.18176557123661	0.156378716230392	-0.0774621367454529
-9.32681465148926	-8.88225078582764	-9.14779376983643	-0.181818976998329	0.156407564878464	-0.0775095596909523
-9.31784248352051	-8.87947273254395	-9.13923835754395	-0.181815579533577	0.156404703855515	-0.0777111276984215
-9.30934715270996	-8.87760353088379	-9.14046478271484	-0.181740149855614	0.156423404812813	-0.0778387263417244
-9.30295276641846	-8.87387847900391	-9.14364719390869	-0.181745424866676	0.156423911452293	-0.0780388787388802
-9.29129028320313	-8.87168788909912	-9.13230228424072	-0.181648775935173	0.156474053859711	-0.0781569704413414
-9.28564739227295	-8.86409950256348	-9.13992595672607	-0.181517377495766	0.156566187739372	-0.0783600062131882
-9.28438377380371	-8.86501789093018	-9.13076782226563	-0.181494832038879	0.156672760844231	-0.0785635784268379
-9.28226757049561	-8.86760330200195	-9.12888050079346	-0.181417807936668	0.156823992729187	-0.0787469819188118
-9.28397274017334	-8.87137126922607	-9.12363147735596	-0.181528598070145	0.156938165426254	-0.0789903402328491
-9.28881168365479	-8.8757152557373	-9.11885261535645	-0.18150982260704	0.157047942280769	-0.0792211517691612
-9.28459644317627	-8.87804412841797	-9.11091232299805	-0.181639641523361	0.157125309109688	-0.0794593989849091
-9.28630542755127	-8.88297271728516	-9.10969161987305	-0.181727901101112	0.157102346420288	-0.0796555578708649
-9.27532768249512	-8.8806324005127	-9.10966110229492	-0.181794539093971	0.157072693109512	-0.0798592567443848
-9.26806354522705	-8.87855243682861	-9.11137676239014	-0.181720808148384	0.157088831067085	-0.080046184360981
-9.26159858703613	-8.87337398529053	-9.12353610992432	-0.181840270757675	0.157081142067909	-0.0802956894040108
-9.25536632537842	-8.87022399902344	-9.12123489379883	-0.181703314185143	0.157217860221863	-0.0804913341999054
-9.25224494934082	-8.87286949157715	-9.12718391418457	-0.181568920612335	0.157314330339432	-0.0807239711284637
-9.25286769866943	-8.87577819824219	-9.12786483764648	-0.18167020380497	0.157593756914139	-0.0809137970209122
-9.24835968017578	-8.87641620635986	-9.12884998321533	-0.181787356734276	0.157697081565857	-0.0810708850622177
-9.24644947052002	-8.87696266174316	-9.12898635864258	-0.1818637996912	0.1578678637743	-0.0812436938285828
-9.24460601806641	-8.87978935241699	-9.12764644622803	-0.182021751999855	0.157963946461678	-0.0813392847776413
-9.23686408996582	-8.87888526916504	-9.12723159790039	-0.182040825486183	0.158137291669846	-0.0814615786075592
-9.23017978668213	-8.88121700286865	-9.13075733184814	-0.182182639837265	0.158150762319565	-0.0816016495227814
-9.2285099029541	-8.88389015197754	-9.13584041595459	-0.182196915149689	0.158265605568886	-0.0817760899662972
-9.22169876098633	-8.87774276733398	-9.13472270965576	-0.182216599583626	0.158294394612312	-0.0819355323910713
-9.2183723449707	-8.87946605682373	-9.14104080200195	-0.182277604937553	0.158365309238434	-0.0820665061473846
-9.2143611907959	-8.87487316131592	-9.14243412017822	-0.182278573513031	0.158581525087357	-0.0822475329041481
-9.21201515197754	-8.87651920318604	-9.15242767333984	-0.182281300425529	0.158720895648003	-0.0823873281478882
-9.21154022216797	-8.87918758392334	-9.15050029754639	-0.182259023189545	0.158872097730637	-0.0825960785150528
-9.21192932128906	-8.87702083587646	-9.1589994430542	-0.182303681969643	0.158998787403107	-0.0827427878975868
-9.21807670593262	-8.88316917419434	-9.15951061248779	-0.182338729500771	0.15931835770607	-0.0830337181687355
-9.22010612487793	-8.88680076599121	-9.16495323181152	-0.182461440563202	0.159525275230408	-0.0832966566085815
-9.21917343139648	-8.89184665679932	-9.16800117492676	-0.182559430599213	0.159745022654533	-0.0834984555840492
-9.22021198272705	-8.89613914489746	-9.1598424911499	-0.182680502533913	0.159909769892693	-0.0838244333863258
-9.22640037536621	-8.90270328521729	-9.16320037841797	-0.182741761207581	0.160128384828568	-0.0841765701770782
-9.22144603729248	-8.90721416473389	-9.16508769989014	-0.182982012629509	0.160227462649345	-0.0845056772232056
-9.22430896759033	-8.91180992126465	-9.16608047485352	-0.183082237839699	0.160401180386543	-0.0848038047552109
-9.21789169311523	-8.91462993621826	-9.16852378845215	-0.183219328522682	0.160501673817635	-0.0851240307092667
-9.21625709533691	-8.91021728515625	-9.175856590271	-0.183196261525154	0.160676553845406	-0.0854426920413971
-9.19754505157471	-8.9017333984375	-9.16757583618164	-0.183182820677757	0.160810396075249	-0.0856890678405762
-9.16266441345215	-8.89212608337402	-9.14905548095703	-0.183442771434784	0.160760581493378	-0.085756354033947
-9.16598224639893	-8.91547298431396	-9.16086578369141	-0.183157160878181	0.160868614912033	-0.0861454382538795
-9.18838405609131	-8.93620300292969	-9.18873405456543	-0.182869002223015	0.161363393068314	-0.0869432091712952
-9.18701267242432	-8.92704200744629	-9.19000434875488	-0.183109894394875	0.161875575780869	-0.0873706415295601
-9.1808500289917	-8.92556285858154	-9.1818675994873	-0.183237135410309	0.162018865346909	-0.0873842388391495
-9.17484378814697	-8.93259716033936	-9.18524646759033	-0.183504953980446	0.16236124932766	-0.087614394724369
-9.17919731140137	-8.93204689025879	-9.17395401000977	-0.183556511998177	0.162668630480766	-0.0879427120089531
-9.20168209075928	-8.939377784729	-9.1913890838623	-0.183810353279114	0.162828326225281	-0.0880640149116516
-9.21127986907959	-8.94789886474609	-9.20078468322754	-0.183945342898369	0.162915453314781	-0.0882094204425812
-9.20699405670166	-8.95626068115234	-9.2064733505249	-0.184053599834442	0.163188934326172	-0.0883234143257141
-9.19471549987793	-8.95149993896484	-9.19869422912598	-0.18401026725769	0.163514837622643	-0.0885902792215347
-9.18923950195313	-8.9463062286377	-9.20136833190918	-0.184038802981377	0.163702815771103	-0.0887584760785103
-9.18900299072266	-8.94997787475586	-9.20643043518066	-0.183952644467354	0.163906246423721	-0.0890611186623573
-9.19473457336426	-8.94637966156006	-9.22231197357178	-0.183988362550735	0.164117157459259	-0.0893396288156509
-9.19254302978516	-8.94116115570068	-9.21708393096924	-0.183976486325264	0.164375975728035	-0.0895379483699799
-9.18440818786621	-8.94577980041504	-9.21072292327881	-0.184093296527863	0.164569735527039	-0.0896680355072021
-9.18148612976074	-8.95039653778076	-9.21365642547607	-0.184013217687607	0.164733588695526	-0.0899609699845314
-9.1831226348877	-8.95674228668213	-9.2052698135376	-0.184062659740448	0.164891421794891	-0.090262345969677
-9.19022750854492	-8.96177577972412	-9.20744800567627	-0.184102326631546	0.165120184421539	-0.0905026346445084
-9.18860340118408	-8.96893692016602	-9.20298099517822	-0.184218287467957	0.165176659822464	-0.090864472091198
-9.19276237487793	-8.9757833480835	-9.20313453674316	-0.184239223599434	0.16540402173996	-0.09117541462183
-9.18843555450439	-8.97824859619141	-9.19909954071045	-0.18439507484436	0.165543004870415	-0.0914847627282143
-9.18450546264648	-8.97814273834229	-9.20639896392822	-0.184478312730789	0.165717422962189	-0.09171362221241
-9.17895889282227	-8.98289680480957	-9.20786380767822	-0.184490874409676	0.165870487689972	-0.0918948575854301
-9.17560386657715	-8.98385143280029	-9.21857452392578	-0.184594556689262	0.165994584560394	-0.0921406149864197
-9.17384147644043	-8.98123741149902	-9.22877216339111	-0.184550151228905	0.166166320443153	-0.0923629403114319
-9.16900634765625	-8.98083686828613	-9.24230670928955	-0.184623524546623	0.166410192847252	-0.0926044583320618
-9.16681671142578	-8.98494338989258	-9.25771522521973	-0.184557348489761	0.166535824537277	-0.0927853807806969
-9.17006397247314	-8.98931884765625	-9.2627592086792	-0.184608593583107	0.166891872882843	-0.09306750446558
-9.17571544647217	-8.99241352081299	-9.27299499511719	-0.184565216302872	0.167134672403336	-0.0933233350515366
-9.18315029144287	-8.99648666381836	-9.2755126953125	-0.184623241424561	0.167342752218246	-0.0934925004839897
-9.18567752838135	-8.99991798400879	-9.27400493621826	-0.18482306599617	0.167454063892365	-0.0937151238322258
-9.19157791137695	-9.00315475463867	-9.28170490264893	-0.184917494654655	0.16772173345089	-0.0939260646700859
-9.19011211395264	-9.00998592376709	-9.27429962158203	-0.184996917843819	0.1677615493536	-0.0941326767206192
-9.1860876083374	-9.0090503692627	-9.28178405761719	-0.185099244117737	0.16785654425621	-0.0943263620138168
-9.1806640625	-9.01176452636719	-9.27121353149414	-0.18512025475502	0.167832553386688	-0.0944178476929665
-9.17716312408447	-9.01442909240723	-9.28194904327393	-0.185198813676834	0.167955741286278	-0.0945179760456085
-9.17178344726563	-9.00867366790771	-9.27971649169922	-0.185146659612656	0.168016135692596	-0.0946182236075401
-9.16792392730713	-9.00317668914795	-9.29206371307373	-0.185182273387909	0.1680006980896	-0.0946422144770622
-9.16516780853271	-9.00175285339355	-9.29540538787842	-0.185140937566757	0.1681919246912	-0.0946956053376198
-9.16501808166504	-8.99995899200439	-9.2996187210083	-0.185038402676582	0.168384447693825	-0.0947452113032341
-9.16430568695068	-8.99843597412109	-9.30703544616699	-0.185171604156494	0.168505683541298	-0.0947678834199905
-9.16472053527832	-8.99527359008789	-9.30839252471924	-0.185054540634155	0.168678149580956	-0.0947311148047447
-9.16320991516113	-8.99637413024902	-9.31570339202881	-0.185165703296661	0.168836906552315	-0.0946879684925079
-9.16472339630127	-8.99862766265869	-9.31544399261475	-0.185187980532646	0.168993026018143	-0.0947386026382446
-9.16702651977539	-9.00173950195313	-9.3169469833374	-0.18522022664547	0.169186905026436	-0.0946907326579094
-9.1648063659668	-9.00430679321289	-9.31897926330566	-0.185299754142761	0.169258058071136	-0.0946827232837677
-9.1635046005249	-9.0010347366333	-9.32834625244141	-0.185389488935471	0.169339284300804	-0.0946579128503799
-9.15093326568604	-8.99811744689941	-9.32987594604492	-0.185385465621948	0.169329836964607	-0.0946701020002365
-9.14342403411865	-8.99123668670654	-9.33749580383301	-0.185311481356621	0.1694146245718	-0.0945567563176155
-9.13289070129395	-8.98889064788818	-9.34913063049316	-0.185279190540314	0.169522628188133	-0.094467394053936
-9.11933898925781	-8.98425388336182	-9.36212253570557	-0.185165300965309	0.169649004936218	-0.0943157896399498
-9.11441421508789	-8.97886848449707	-9.36352157592773	-0.185053482651711	0.169818192720413	-0.0942261293530464
-9.10710620880127	-8.97931957244873	-9.37343788146973	-0.185070976614952	0.169912099838257	-0.0940657779574394
-9.10300159454346	-8.97688007354736	-9.38164901733398	-0.185129508376122	0.170023337006569	-0.0939358696341515
-9.09888076782227	-8.97396373748779	-9.38635158538818	-0.185082525014877	0.170197144150734	-0.093839667737484
-9.08992481231689	-8.96673011779785	-9.390700340271	-0.185007646679878	0.170368447899818	-0.0936687961220741
-9.08602905273438	-8.9692440032959	-9.39238929748535	-0.185060247778893	0.170558467507362	-0.0935350880026817
-9.08564853668213	-8.96561431884766	-9.40027141571045	-0.185088396072388	0.170641392469406	-0.0933137908577919
-9.07793235778809	-8.96373748779297	-9.39590454101563	-0.185166090726852	0.170746669173241	-0.093030646443367
-9.07537460327148	-8.96030712127686	-9.39891529083252	-0.185199499130249	0.170815005898476	-0.0928280279040337
-9.06752490997314	-8.95028781890869	-9.40103149414063	-0.185177117586136	0.170809537172318	-0.0925662815570831
-9.05767440795898	-8.94596385955811	-9.40367221832275	-0.1852146089077	0.170850962400436	-0.0923158228397369
-9.04928302764893	-8.9384651184082	-9.41263675689697	-0.185191407799721	0.170885339379311	-0.0920899659395218
-9.04225921630859	-8.93329620361328	-9.41812705993652	-0.1850306391716	0.170958071947098	-0.0917829647660255
-9.03467082977295	-8.93062305450439	-9.42335033416748	-0.184985369443893	0.17109352350235	-0.0915489047765732
-9.0250129699707	-8.91768455505371	-9.43399238586426	-0.18481433391571	0.171189218759537	-0.0912835448980331
-9.01532363891602	-8.91015338897705	-9.45192432403564	-0.18456207215786	0.171302229166031	-0.0908827781677246
-9.01463317871094	-8.9044771194458	-9.45462894439697	-0.184345737099648	0.171577632427216	-0.0906249359250069
-9.01438903808594	-8.900315284729	-9.4653205871582	-0.184337750077248	0.171852767467499	-0.0902531445026398
-9.00810432434082	-8.89688301086426	-9.46436595916748	-0.184302747249603	0.171920567750931	-0.0900427103042603
-9.0009593963623	-8.8921947479248	-9.46584987640381	-0.184309706091881	0.172028049826622	-0.0897377207875252
-8.98783493041992	-8.8849048614502	-9.47479438781738	-0.184289708733559	0.172099024057388	-0.089452289044857
-8.97383689880371	-8.87647438049316	-9.48053932189941	-0.184107139706612	0.172115981578827	-0.0890317335724831
-8.96015453338623	-8.86945724487305	-9.49364376068115	-0.183887362480164	0.172214463353157	-0.0886873304843903
-8.94098281860352	-8.85926914215088	-9.50705909729004	-0.18383115530014	0.172195553779602	-0.08824123442173
-8.92588233947754	-8.84596538543701	-9.51441383361816	-0.18356117606163	0.172219127416611	-0.0877695307135582
-8.91161251068115	-8.83334827423096	-9.52042102813721	-0.183353155851364	0.172306045889854	-0.0873188376426697
-8.89726829528809	-8.82293701171875	-9.53132724761963	-0.183217465877533	0.17240671813488	-0.0867612063884735
-8.88809871673584	-8.81650733947754	-9.53608322143555	-0.183144241571426	0.172523722052574	-0.0862332955002785
-8.87932205200195	-8.80819988250732	-9.54073143005371	-0.183110997080803	0.17253614962101	-0.0856113433837891
-8.87367057800293	-8.80247497558594	-9.5389986038208	-0.1830815076828	0.172617569565773	-0.0849312469363213
-8.8661470413208	-8.7911434173584	-9.53970909118652	-0.18325300514698	0.17263263463974	-0.0841797962784767
-8.85396194458008	-8.77918720245361	-9.54391765594482	-0.183212473988533	0.172589212656021	-0.0834458470344543
-8.83924102783203	-8.76281929016113	-9.54943561553955	-0.183218196034431	0.17246587574482	-0.0826620012521744
-8.82496070861816	-8.74872493743896	-9.55485534667969	-0.183147609233856	0.172401696443558	-0.0817935392260551
-8.80473709106445	-8.7304573059082	-9.5581169128418	-0.183087676763535	0.172327756881714	-0.0809611082077026
-8.78660678863525	-8.70983791351318	-9.57262992858887	-0.183020070195198	0.172347441315651	-0.0800586566329002
-8.77243518829346	-8.68785381317139	-9.57827854156494	-0.18295818567276	0.172357469797134	-0.0791078880429268
-8.76456832885742	-8.66763973236084	-9.59442138671875	-0.182967811822891	0.172491058707237	-0.0781581327319145
-8.75405597686768	-8.65317249298096	-9.59771728515625	-0.182991847395897	0.172566369175911	-0.0772531256079674
-8.74534034729004	-8.6363525390625	-9.60477828979492	-0.183197513222694	0.172635525465012	-0.076387882232666
-8.73244857788086	-8.62338256835938	-9.6058521270752	-0.183428749442101	0.172619685530663	-0.075541153550148
-8.72051811218262	-8.60791301727295	-9.61851215362549	-0.18365278840065	0.172724425792694	-0.0747076496481895
-8.7009973526001	-8.59070587158203	-9.62637615203857	-0.183808520436287	0.172705009579659	-0.0738011673092842
-8.69237518310547	-8.57302379608154	-9.63250732421875	-0.183944225311279	0.172593250870705	-0.072961837053299
-8.68493175506592	-8.5530834197998	-9.64130306243896	-0.184213295578957	0.172485366463661	-0.0721046477556229
-8.67949295043945	-8.54422378540039	-9.65144062042236	-0.184318408370018	0.172548562288284	-0.0713849663734436
-8.67583274841309	-8.52904987335205	-9.65901374816895	-0.184489846229553	0.17273373901844	-0.0706614255905151
-8.67109203338623	-8.51976680755615	-9.65728950500488	-0.184876888990402	0.172928526997566	-0.0699083134531975
-8.67122745513916	-8.5141134262085	-9.66750812530518	-0.185194686055183	0.172958195209503	-0.0691585540771484
-8.66587448120117	-8.50324249267578	-9.67472171783447	-0.18560403585434	0.172875449061394	-0.0683144629001617
-8.6586217880249	-8.48590183258057	-9.68035507202148	-0.185936287045479	0.172836810350418	-0.0674150288105011
-8.64959716796875	-8.47173690795898	-9.69714164733887	-0.186289623379707	0.17276519536972	-0.0665726810693741
-8.64023208618164	-8.45046901702881	-9.70534420013428	-0.186540842056274	0.172750294208527	-0.0657170861959457
-8.63875961303711	-8.43777561187744	-9.71241092681885	-0.186874032020569	0.172605991363525	-0.0648809149861336
-8.6335620880127	-8.41639137268066	-9.72335529327393	-0.187205776572227	0.172635093331337	-0.0640986710786819
-8.62278652191162	-8.40020561218262	-9.73137092590332	-0.187464505434036	0.172612249851227	-0.0633230209350586
-8.62168884277344	-8.38287544250488	-9.74054050445557	-0.18774650990963	0.172640219330788	-0.062558576464653
-8.61857128143311	-8.3676700592041	-9.75097274780273	-0.188129529356956	0.172632142901421	-0.0618478581309319
-8.62035942077637	-8.3557767868042	-9.75783061981201	-0.188500389456749	0.172580718994141	-0.0611025467514992
-8.61945724487305	-8.34507083892822	-9.76664066314697	-0.188925102353096	0.172540575265884	-0.0604046992957592
-8.61297988891602	-8.33060264587402	-9.76371288299561	-0.189414143562317	0.172503814101219	-0.0596613213419914
-8.60738945007324	-8.32145404815674	-9.76914882659912	-0.189807087182999	0.172495022416115	-0.0589550919830799
-8.59826469421387	-8.30606174468994	-9.77700233459473	-0.190142676234245	0.172384291887283	-0.0582902282476425
-8.58906173706055	-8.2901611328125	-9.78979206085205	-0.190484970808029	0.172316789627075	-0.0576398856937885
-8.58566761016846	-8.27848815917969	-9.80444717407227	-0.190963909029961	0.172299727797508	-0.0569963119924068
-8.5755090713501	-8.26572608947754	-9.81535148620605	-0.191238775849342	0.172255590558052	-0.0563684031367302
-8.56647872924805	-8.24910640716553	-9.82924270629883	-0.19152919948101	0.17230960726738	-0.0557177625596523
-8.56353187561035	-8.23858261108398	-9.84042263031006	-0.191747084259987	0.172448188066483	-0.0550676845014095
-8.56127262115479	-8.23156452178955	-9.85637855529785	-0.192003533244133	0.172437727451324	-0.0543634332716465
-8.55953025817871	-8.22327136993408	-9.86477947235107	-0.192377030849457	0.172665357589722	-0.0537103675305843
-8.5643482208252	-8.21266555786133	-9.87939262390137	-0.192659690976143	0.172685876488686	-0.0530085451900959
-8.57478809356689	-8.21228218078613	-9.89393329620361	-0.192966029047966	0.172825247049332	-0.052318561822176
-8.58545303344727	-8.20896434783936	-9.9053955078125	-0.19336861371994	0.172936171293259	-0.0515867732465267
-8.5886173248291	-8.20321369171143	-9.9224100112915	-0.193662419915199	0.173053845763206	-0.0506529659032822
-8.59419441223145	-8.1958122253418	-9.91724681854248	-0.193876504898071	0.172821298241615	-0.049676738679409
-8.59950923919678	-8.19168853759766	-9.92006397247314	-0.194195836782455	0.17246687412262	-0.0486803390085697
-8.60318565368652	-8.17788314819336	-9.93377876281738	-0.194104880094528	0.17218329012394	-0.047416914254427
-8.61894416809082	-8.17884540557861	-9.94300937652588	-0.194175317883492	0.171924576163292	-0.046273086220026
-8.63054466247559	-8.16987228393555	-9.94719314575195	-0.19418765604496	0.171668618917465	-0.0451475046575069
-8.63609886169434	-8.16638851165771	-9.93844795227051	-0.194007694721222	0.171113923192024	-0.0439530313014984
-8.65582180023193	-8.14821529388428	-9.94937705993652	-0.193872332572937	0.170473083853722	-0.0420372001826763
-8.70068073272705	-8.14331150054932	-9.95434188842773	-0.193872392177582	0.170301660895348	-0.0402549654245377
-8.72537899017334	-8.13701152801514	-9.94540500640869	-0.194119408726692	0.170347899198532	-0.0392888598144054
-8.72103786468506	-8.13345623016357	-9.93241405487061	-0.194070711731911	0.170333385467529	-0.0386914722621441
-8.69132328033447	-8.13102340698242	-9.93041038513184	-0.194005861878395	0.170408248901367	-0.038403645157814
-8.66053009033203	-8.12380027770996	-9.92665767669678	-0.194095388054848	0.170358657836914	-0.0382670015096664
-8.64311981201172	-8.10962390899658	-9.94426822662354	-0.194187134504318	0.170416131615639	-0.038169126957655
-8.62986373901367	-8.10175323486328	-9.95565414428711	-0.194174036383629	0.170539334416389	-0.0379588417708874
-8.63798236846924	-8.09976196289063	-9.98471355438232	-0.194259405136108	0.170865476131439	-0.0375836491584778
-8.63693714141846	-8.09313869476318	-9.99692249298096	-0.194283127784729	0.170945167541504	-0.0368364006280899
-8.64786243438721	-8.08398723602295	-10.0079832077026	-0.194365933537483	0.17099940776825	-0.0359882973134518
-8.66573333740234	-8.07815074920654	-10.0228338241577	-0.19462750852108	0.171041369438171	-0.0355047546327114
-8.67254066467285	-8.07060050964355	-10.0212888717651	-0.194854453206062	0.171007141470909	-0.0350759103894234
-8.67002487182617	-8.06706428527832	-10.0201015472412	-0.194856718182564	0.17093925178051	-0.0345544628798962
-8.66698169708252	-8.06575012207031	-10.0203952789307	-0.194870918989182	0.170895338058472	-0.0343987978994846
-8.67123603820801	-8.07457828521729	-10.0314283370972	-0.194878026843071	0.171037048101425	-0.0343517921864986
-8.66475677490234	-8.07979297637939	-10.0411109924316	-0.194667905569077	0.171412751078606	-0.0343080088496208
-8.65171051025391	-8.08496284484863	-10.0612154006958	-0.194475054740906	0.171672642230988	-0.0343067236244679
-8.64190196990967	-8.08854389190674	-10.0776805877686	-0.194382786750793	0.171976566314697	-0.0343936532735825
-8.63179016113281	-8.08658599853516	-10.0971422195435	-0.194214537739754	0.172375053167343	-0.0343605130910873
-8.62239456176758	-8.08162403106689	-10.1111936569214	-0.194203808903694	0.172793462872505	-0.0343556962907314
-8.61580181121826	-8.07710075378418	-10.1330280303955	-0.194030627608299	0.173141926527023	-0.0341614671051502
-8.61977195739746	-8.08011150360107	-10.1454029083252	-0.193964928388596	0.173532024025917	-0.0340615510940552
-8.61649227142334	-8.07982635498047	-10.1607179641724	-0.19397933781147	0.17391175031662	-0.0340153872966766
-8.61734485626221	-8.07956790924072	-10.1714897155762	-0.194001272320747	0.174288883805275	-0.0339788943529129
-8.62118816375732	-8.08125782012939	-10.183895111084	-0.193900972604752	0.174693390727043	-0.0338622815907002
-8.62136173248291	-8.08695125579834	-10.2022800445557	-0.193861037492752	0.175101950764656	-0.0337941944599152
-8.62535285949707	-8.09176254272461	-10.2107458114624	-0.193860456347466	0.175513997673988	-0.0337216816842556
-8.62526702880859	-8.09462261199951	-10.2271490097046	-0.193784087896347	0.175900191068649	-0.0337070487439632
-8.62191104888916	-8.09808731079102	-10.2378273010254	-0.193776711821556	0.176242128014565	-0.0337492451071739
-8.61719131469727	-8.09618759155273	-10.2522287368774	-0.19377139210701	0.176636263728142	-0.0337757728993893
-8.61959552764893	-8.09999942779541	-10.267541885376	-0.193708389997482	0.177013754844666	-0.0337955877184868
-8.61912441253662	-8.107834815979	-10.2822179794312	-0.193684667348862	0.177431851625443	-0.0338766202330589
-8.61923027038574	-8.11025238037109	-10.3008003234863	-0.193646162748337	0.177869662642479	-0.033922977745533
-8.61681938171387	-8.11979007720947	-10.3095598220825	-0.19363871216774	0.178351297974586	-0.033915426582098
-8.61464977264404	-8.12246513366699	-10.3268070220947	-0.193579241633415	0.178822472691536	-0.034062035381794
-8.61481666564941	-8.12551307678223	-10.3451900482178	-0.193546235561371	0.179126650094986	-0.034115094691515
-8.61964225769043	-8.13280963897705	-10.3651971817017	-0.193583980202675	0.17960624396801	-0.0341126881539822
-8.62250232696533	-8.13525104522705	-10.3773069381714	-0.193540811538696	0.179981574416161	-0.0341355241835117
-8.62382507324219	-8.13798141479492	-10.3911485671997	-0.193554550409317	0.180435135960579	-0.0340407080948353
-8.62263202667236	-8.14134311676025	-10.4067535400391	-0.193395867943764	0.180809542536736	-0.0340115092694759
-8.62697982788086	-8.14437961578369	-10.4216947555542	-0.193394407629967	0.181197583675385	-0.033957626670599
-8.62763690948486	-8.14824485778809	-10.435585975647	-0.193338364362717	0.181508883833885	-0.0340144783258438
-8.62294864654541	-8.15271186828613	-10.4466361999512	-0.19338271021843	0.181846410036087	-0.0340450666844845
-8.61994647979736	-8.15092372894287	-10.4626216888428	-0.193276852369308	0.182256087660789	-0.0340960212051868
-8.62119674682617	-8.15696144104004	-10.4747371673584	-0.193253681063652	0.182548731565475	-0.0341579504311085
-8.62262344360352	-8.16234874725342	-10.4854679107666	-0.193176776170731	0.18300849199295	-0.0342907123267651
-8.62022304534912	-8.16533946990967	-10.5000658035278	-0.193153828382492	0.183282017707825	-0.0343685150146484
-8.62639904022217	-8.17126846313477	-10.5114059448242	-0.193137317895889	0.183661058545113	-0.0343930460512638
-8.62554168701172	-8.17581653594971	-10.5165309906006	-0.193107336759567	0.183972373604774	-0.0344659239053726
-8.63060188293457	-8.17810249328613	-10.5291967391968	-0.193144202232361	0.18429459631443	-0.0344888418912888
-8.62999153137207	-8.1812915802002	-10.5381708145142	-0.193124055862427	0.184514343738556	-0.0345355346798897
-8.63114452362061	-8.18450164794922	-10.543776512146	-0.193216398358345	0.184794306755066	-0.0345630310475826
-8.6310396194458	-8.18688106536865	-10.5554122924805	-0.193161815404892	0.185067519545555	-0.0346622057259083
-8.63424015045166	-8.1891918182373	-10.5662307739258	-0.193260803818703	0.18533755838871	-0.0347630456089973
-8.63379955291748	-8.1934700012207	-10.5797634124756	-0.193333625793457	0.185531362891197	-0.0351094678044319
-8.63748741149902	-8.20020580291748	-10.5871772766113	-0.193294659256935	0.185770809650421	-0.035193957388401
-8.64277935028076	-8.21109199523926	-10.5886182785034	-0.193423897027969	0.186091512441635	-0.0351548157632351
-8.64911365509033	-8.21179485321045	-10.5982189178467	-0.193414285778999	0.186272710561752	-0.0352332517504692
-8.65296459197998	-8.21896839141846	-10.6063013076782	-0.193578392267227	0.186459422111511	-0.0353071130812168
-8.65308570861816	-8.21791744232178	-10.6131238937378	-0.193588495254517	0.186567008495331	-0.035297654569149
-8.65338897705078	-8.22214031219482	-10.6231164932251	-0.193767905235291	0.186735555529594	-0.035286370664835
-8.6572322845459	-8.2234468460083	-10.6293725967407	-0.193766638636589	0.186834648251534	-0.0355721823871136
-8.65863704681396	-8.23032283782959	-10.6351346969604	-0.193927362561226	0.187036797404289	-0.0356429032981396
-8.66094303131104	-8.23354339599609	-10.6325159072876	-0.193997234106064	0.187149077653885	-0.0357362143695354
-8.66120910644531	-8.23283195495605	-10.6313886642456	-0.194167941808701	0.18720431625843	-0.0358091443777084
-8.66615962982178	-8.23547744750977	-10.6387004852295	-0.19426366686821	0.187219902873039	-0.0359977260231972
-8.67728328704834	-8.24081230163574	-10.6406126022339	-0.194318100810051	0.187314331531525	-0.0358948297798634
-8.68536567687988	-8.25012016296387	-10.6531496047974	-0.194469526410103	0.187494203448296	-0.0358355604112148
-8.68921375274658	-8.25149726867676	-10.653600692749	-0.194674342870712	0.187425777316093	-0.0360448956489563
-8.69292736053467	-8.25532817840576	-10.6595029830933	-0.194795578718185	0.187519416213036	-0.0361673980951309
-8.69286918640137	-8.25821781158447	-10.6608009338379	-0.19483856856823	0.187430202960968	-0.0362345837056637
-8.69489192962646	-8.26830673217773	-10.6564798355103	-0.194949790835381	0.187516570091248	-0.0364550277590752
-8.69175624847412	-8.27700805664063	-10.6541032791138	-0.194933727383614	0.187576919794083	-0.0366926752030849
-8.69219589233398	-8.28342151641846	-10.6590023040771	-0.195003375411034	0.187643066048622	-0.0368272960186005
-8.69330596923828	-8.28448009490967	-10.65318775177	-0.195039376616478	0.187507927417755	-0.036999449133873
-8.68848323822021	-8.28802585601807	-10.6450214385986	-0.195166245102882	0.187500089406967	-0.0372234098613262
-8.68488311767578	-8.28824615478516	-10.6510334014893	-0.195160955190659	0.187513545155525	-0.0373737588524818
-8.68457126617432	-8.29129219055176	-10.6436491012573	-0.195254221558571	0.187515154480934	-0.0373892262578011
-8.67514896392822	-8.28941345214844	-10.6475381851196	-0.195182874798775	0.187564089894295	-0.0375879444181919
-8.66976356506348	-8.28443145751953	-10.6371593475342	-0.195225641131401	0.187462314963341	-0.0377280190587044
-8.66371631622314	-8.28184700012207	-10.6439142227173	-0.195290923118591	0.187490031123161	-0.0377699099481106
-8.65721988677979	-8.27994632720947	-10.6366014480591	-0.195323899388313	0.187502846121788	-0.0378369353711605
-8.65161323547363	-8.27595710754395	-10.6431617736816	-0.195341870188713	0.187575846910477	-0.0378549993038177
-8.64591979980469	-8.27097415924072	-10.6378679275513	-0.195275038480759	0.187586233019829	-0.0378916338086128
-8.63895606994629	-8.2672758102417	-10.6386623382568	-0.195356369018555	0.187631338834763	-0.0379468314349651
-8.63351631164551	-8.25995540618896	-10.6317157745361	-0.195380687713623	0.187616556882858	-0.0380598455667496
-8.62131118774414	-8.25282764434814	-10.6400547027588	-0.195506811141968	0.187713861465454	-0.0380915701389313
-8.61772155761719	-8.25010299682617	-10.6346158981323	-0.195493996143341	0.187737867236137	-0.0381073802709579
-8.61126327514648	-8.25131225585938	-10.6310911178589	-0.195479586720467	0.187755450606346	-0.0381348133087158
-8.60366725921631	-8.24880981445313	-10.6326875686646	-0.195552185177803	0.187795594334602	-0.0381506234407425
-8.60323619842529	-8.24891757965088	-10.6243200302124	-0.195633575320244	0.18790890276432	-0.0382013246417046
-8.59179306030273	-8.24373531341553	-10.6294708251953	-0.195705875754356	0.187982499599457	-0.0382458306849003
-8.58805751800537	-8.24406623840332	-10.6225309371948	-0.195825546979904	0.188020020723343	-0.0382230840623379
-8.58041000366211	-8.24056339263916	-10.6299381256104	-0.195887640118599	0.188195198774338	-0.0382621809840202
-8.57383441925049	-8.23493576049805	-10.6297512054443	-0.195940136909485	0.188234448432922	-0.0383454374969006
-8.5627498626709	-8.23143196105957	-10.6342926025391	-0.195987790822983	0.188403591513634	-0.0382685549557209
-8.55642986297607	-8.22687530517578	-10.6364212036133	-0.196024030447006	0.188525304198265	-0.0381699874997139
-8.54638862609863	-8.22314262390137	-10.6380815505981	-0.196079358458519	0.188634529709816	-0.0381894260644913
-8.54057216644287	-8.22104644775391	-10.641074180603	-0.196184575557709	0.188793882727623	-0.0381894372403622
-8.53137683868408	-8.22123622894287	-10.6487989425659	-0.196211233735085	0.188863143324852	-0.0381368100643158
-8.52527523040771	-8.20760726928711	-10.6526498794556	-0.196231350302696	0.188952744007111	-0.0380750298500061
-8.51718711853027	-8.20708084106445	-10.6533489227295	-0.196220308542252	0.189032256603241	-0.0380279943346977
-8.50838375091553	-8.20290565490723	-10.6546812057495	-0.196247801184654	0.189166903495789	-0.037949226796627
-8.50309658050537	-8.20023441314697	-10.6543607711792	-0.196321174502373	0.189283326268196	-0.0378357172012329
-8.4920597076416	-8.19461727142334	-10.6565361022949	-0.196274161338806	0.189298197627068	-0.037804514169693
-8.48631381988525	-8.19103622436523	-10.6533632278442	-0.196259900927544	0.189313560724258	-0.0377119816839695
-8.47972393035889	-8.18551158905029	-10.658465385437	-0.196241855621338	0.18933017551899	-0.0376955643296242
-8.4719352722168	-8.18621349334717	-10.6485834121704	-0.19621866941452	0.189387366175652	-0.0375806391239166
-8.46323680877686	-8.18255805969238	-10.6574907302856	-0.196156412363052	0.189402252435684	-0.037500586360693
-8.45987510681152	-8.1825475692749	-10.6454429626465	-0.196252793073654	0.189435809850693	-0.0374809093773365
-8.45054054260254	-8.17962741851807	-10.6499118804932	-0.196207940578461	0.189498364925385	-0.0374660789966583
-8.4461145401001	-8.17343425750732	-10.649525642395	-0.196214899420738	0.189463227987289	-0.0373632796108723
-8.44222640991211	-8.17602062225342	-10.6437320709229	-0.196145847439766	0.189554437994957	-0.0373099744319916
-8.43429946899414	-8.17317199707031	-10.6501083374023	-0.196048468351364	0.189598277211189	-0.0372588448226452
-8.4363842010498	-8.17541790008545	-10.6473541259766	-0.196075052022934	0.189658775925636	-0.0371902361512184
-8.42879390716553	-8.17669200897217	-10.6532020568848	-0.195962503552437	0.189614057540894	-0.0370972268283367
-8.42946815490723	-8.17459201812744	-10.6485528945923	-0.196005582809448	0.189693883061409	-0.0369923152029514
-8.42138004302979	-8.16992092132568	-10.6543416976929	-0.196033611893654	0.18956258893013	-0.0368470773100853
-8.42381477355957	-8.17304801940918	-10.6534624099731	-0.195961892604828	0.18964895606041	-0.0368627421557903
-8.41845035552979	-8.1682653427124	-10.6507244110107	-0.195989459753036	0.189622208476067	-0.036785788834095
-8.41637325286865	-8.16839790344238	-10.6478815078735	-0.195989280939102	0.189451724290848	-0.0366909950971603
-8.41334915161133	-8.16696262359619	-10.6454973220825	-0.195954605937004	0.189433544874191	-0.0365865305066109
-8.41359901428223	-8.16392707824707	-10.6449012756348	-0.195888131856918	0.189350962638855	-0.0365253686904907
-8.41195678710938	-8.16739940643311	-10.6446676254272	-0.195866420865059	0.189275950193405	-0.0363428518176079
-8.41540145874023	-8.16795635223389	-10.6413354873657	-0.19582699239254	0.189186438918114	-0.0362511239945889
-8.4131383895874	-8.17187976837158	-10.6281061172485	-0.195724368095398	0.189158022403717	-0.0362357497215271
-8.40925121307373	-8.17130565643311	-10.6234474182129	-0.195690751075745	0.188965290784836	-0.0361715406179428
-8.40556812286377	-8.17460346221924	-10.6129674911499	-0.195670381188393	0.188892811536789	-0.03615577891469
-8.4039421081543	-8.17214012145996	-10.6155138015747	-0.195515692234039	0.188699305057526	-0.0361231304705143
-8.40232181549072	-8.17393207550049	-10.6014337539673	-0.195357114076614	0.18855619430542	-0.0360328927636147
-8.39986133575439	-8.17460346221924	-10.5966119766235	-0.195281788706779	0.188439086079597	-0.0360251627862453
-8.39401149749756	-8.17473793029785	-10.5908689498901	-0.195195987820625	0.188268229365349	-0.0360761918127537
-8.39071655273438	-8.17265510559082	-10.582498550415	-0.195090979337692	0.188164710998535	-0.036072850227356
-8.38686561584473	-8.1721019744873	-10.5764579772949	-0.195018485188484	0.18799252808094	-0.036079078912735
-8.38301372528076	-8.17471599578857	-10.5738439559937	-0.19490097463131	0.187797427177429	-0.0359269678592682
-8.38271903991699	-8.1724157333374	-10.5692720413208	-0.194798707962036	0.187617734074593	-0.0359022282063961
-8.37816619873047	-8.17220401763916	-10.563232421875	-0.1946741938591	0.187555342912674	-0.0358867049217224
-8.37539291381836	-8.17100238800049	-10.5612392425537	-0.194478377699852	0.187427863478661	-0.0358032621443272
-8.3736743927002	-8.1716833114624	-10.5580453872681	-0.194494098424911	0.187293097376823	-0.0357964336872101
-8.37177085876465	-8.16976356506348	-10.545018196106	-0.194388955831528	0.187088713049889	-0.035836536437273
-8.37278747558594	-8.17198753356934	-10.5433664321899	-0.194354385137558	0.186975985765457	-0.0358860567212105
-8.3700065612793	-8.1754732131958	-10.5442304611206	-0.194311887025833	0.186764419078827	-0.0358519554138184
-8.36816501617432	-8.17681312561035	-10.5239315032959	-0.1943429261446	0.186506658792496	-0.0358547903597355
-8.36675262451172	-8.17406177520752	-10.5222873687744	-0.194280877709389	0.186308637261391	-0.0357830636203289
-8.37265777587891	-8.17262840270996	-10.5094890594482	-0.194259017705917	0.186112433671951	-0.0356453061103821
-8.36746406555176	-8.17093372344971	-10.4986572265625	-0.194125160574913	0.185940206050873	-0.0355106703937054
-8.36426830291748	-8.16818141937256	-10.5010070800781	-0.194178834557533	0.185634478926659	-0.0354256667196751
-8.36402797698975	-8.16845226287842	-10.4893236160278	-0.194158032536507	0.185576781630516	-0.0353006795048714
-8.35863399505615	-8.16788005828857	-10.4902782440186	-0.194118514657021	0.185319617390633	-0.0352474860846996
-8.36041736602783	-8.16663646697998	-10.4826879501343	-0.194143205881119	0.1852046251297	-0.0351683869957924
-8.35438442230225	-8.16431427001953	-10.4779796600342	-0.194206044077873	0.184962153434753	-0.0349045172333717
-8.35881900787354	-8.16121196746826	-10.4706792831421	-0.194257751107216	0.184772685170174	-0.0347267016768456
-8.364333152771	-8.15705585479736	-10.4688701629639	-0.194409266114235	0.184510543942451	-0.0345467776060104
-8.36855602264404	-8.15509510040283	-10.4553318023682	-0.194464281201363	0.184318035840988	-0.0343580804765224
-8.37141704559326	-8.15581798553467	-10.4486932754517	-0.194529175758362	0.184165462851524	-0.0342457965016365
-8.37381744384766	-8.1560230255127	-10.4466533660889	-0.194560974836349	0.183987960219383	-0.0341802351176739
-8.36839199066162	-8.16417789459229	-10.4422960281372	-0.194601073861122	0.183866605162621	-0.0341817587614059
-8.3697452545166	-8.1724681854248	-10.4361524581909	-0.194818571209908	0.183617904782295	-0.0343043580651283
-8.37243938446045	-8.17837333679199	-10.4263525009155	-0.194956719875336	0.183370500802994	-0.0341675952076912
-8.36806392669678	-8.16942882537842	-10.4180402755737	-0.194959715008736	0.183000683784485	-0.0337965451180935
-8.36960506439209	-8.16351127624512	-10.4060258865356	-0.195033326745033	0.182772010564804	-0.033550351858139
-8.36747455596924	-8.15585708618164	-10.393967628479	-0.194907173514366	0.182472094893456	-0.0333987958729267
-8.37026500701904	-8.16012001037598	-10.3841876983643	-0.194834545254707	0.182371079921722	-0.0334738194942474
-8.37030506134033	-8.17034244537354	-10.3795385360718	-0.194685593247414	0.182241722941399	-0.0335438661277294
-8.37049770355225	-8.18018817901611	-10.3760862350464	-0.194564074277878	0.182269990444183	-0.0337520726025105
-8.36221408843994	-8.18650817871094	-10.3713750839233	-0.19439809024334	0.1822150349617	-0.0337953381240368
-8.35823059082031	-8.18729782104492	-10.3786697387695	-0.194334238767624	0.182294264435768	-0.0337460413575172
-8.35195064544678	-8.18585014343262	-10.3756923675537	-0.194193691015244	0.182261064648628	-0.0335689373314381
-8.34960460662842	-8.17926788330078	-10.3725881576538	-0.194101914763451	0.182222381234169	-0.0332949608564377
-8.3522834777832	-8.17372989654541	-10.3719043731689	-0.193952620029449	0.18213315308094	-0.0330992564558983
-8.35767555236816	-8.1701078414917	-10.376428604126	-0.193859398365021	0.182073995471001	-0.0330604910850525
-8.36488151550293	-8.1722297668457	-10.3674402236938	-0.193693727254868	0.181911408901215	-0.0332005061209202
-8.36613178253174	-8.18264389038086	-10.3705024719238	-0.193519234657288	0.181960314512253	-0.0333019942045212
-8.37048530578613	-8.19408130645752	-10.3674421310425	-0.193320125341415	0.182121559977531	-0.0335174389183521
-8.37051391601563	-8.20359230041504	-10.3690319061279	-0.193192079663277	0.18216198682785	-0.0334707498550415
-8.36674690246582	-8.20310211181641	-10.3609447479248	-0.193010494112968	0.182167261838913	-0.0333329699933529
-8.3633508682251	-8.19661712646484	-10.3608627319336	-0.192886039614677	0.182123765349388	-0.033047828823328
-8.35937690734863	-8.19174766540527	-10.3557043075562	-0.192682087421417	0.182048410177231	-0.0327651016414166
-8.35702610015869	-8.18545532226563	-10.3630456924438	-0.192533999681473	0.182091310620308	-0.0324381366372108
-8.35961723327637	-8.17925930023193	-10.3565340042114	-0.192387923598289	0.182106450200081	-0.0322073996067047
-8.35559272766113	-8.17009162902832	-10.3663339614868	-0.192170083522797	0.182045519351959	-0.0320142172276974
-8.35616207122803	-8.16736316680908	-10.3701438903809	-0.192032098770142	0.182079464197159	-0.0318588241934776
-8.35190010070801	-8.16360855102539	-10.3688449859619	-0.191878259181976	0.181975722312927	-0.0317972674965858
-8.35683155059814	-8.16472053527832	-10.3662700653076	-0.19178070127964	0.18202318251133	-0.0316308923065662
-8.35894012451172	-8.16315841674805	-10.3659496307373	-0.191711187362671	0.181881278753281	-0.0314793139696121
-8.358473777771	-8.16237163543701	-10.3639602661133	-0.191574528813362	0.181830912828445	-0.0313098132610321
-8.3622522354126	-8.15829372406006	-10.3687744140625	-0.191459760069847	0.181708961725235	-0.031113563105464
-8.36659526824951	-8.15493392944336	-10.3627796173096	-0.191407322883606	0.181673526763916	-0.0308989696204662
-8.36282444000244	-8.15496158599854	-10.3572130203247	-0.191343352198601	0.181514427065849	-0.0307887941598892
-8.35976219177246	-8.14580917358398	-10.353853225708	-0.191211462020874	0.181409522891045	-0.0307405423372984
-8.36041355133057	-8.14412593841553	-10.352481842041	-0.191221922636032	0.181305602192879	-0.0306456070393324
-8.35615253448486	-8.14113235473633	-10.3553781509399	-0.190995499491692	0.181234866380692	-0.0304829720407724
-8.35782241821289	-8.13778591156006	-10.3511409759521	-0.191029757261276	0.18115060031414	-0.0303288083523512
-8.35987758636475	-8.13648128509521	-10.3523530960083	-0.190840125083923	0.181103333830833	-0.0301394760608673
-8.36342430114746	-8.13380908966064	-10.3607969284058	-0.190811768174171	0.180994510650635	-0.0298439748585224
-8.36825847625732	-8.13236808776855	-10.3583068847656	-0.190648347139359	0.181034967303276	-0.0296608936041594
-8.37542724609375	-8.13601016998291	-10.3575344085693	-0.190684571862221	0.18093104660511	-0.0295277778059244
-8.37746810913086	-8.13868999481201	-10.3586931228638	-0.19059644639492	0.180874288082123	-0.0294184219092131
-8.38011837005615	-8.13803386688232	-10.35520362854	-0.190577879548073	0.180719539523125	-0.0293513778597116
-8.38433742523193	-8.13985919952393	-10.3535394668579	-0.190547451376915	0.180563539266586	-0.0292466282844543
-8.38134288787842	-8.13628768920898	-10.3423509597778	-0.190479874610901	0.180464774370193	-0.0292230527848005
-8.38662242889404	-8.13690853118896	-10.3410987854004	-0.19050407409668	0.180375069379807	-0.0291479621082544
-8.38319778442383	-8.13664150238037	-10.3365058898926	-0.190414100885391	0.180177882313728	-0.0291076209396124
-8.38884162902832	-8.13681125640869	-10.3333215713501	-0.190490677952766	0.1800806671381	-0.029058400541544
-8.39048290252686	-8.13767051696777	-10.3284502029419	-0.190442100167274	0.17996121942997	-0.0290769003331661
-8.3984842300415	-8.14183712005615	-10.328426361084	-0.190476357936859	0.179974868893623	-0.0290611293166876
-8.4000301361084	-8.14322185516357	-10.3304271697998	-0.190477252006531	0.179919585585594	-0.0291498210281134
-8.40246486663818	-8.14792346954346	-10.3295001983643	-0.190541580319405	0.179872676730156	-0.0292231217026711
-8.40174961090088	-8.14680862426758	-10.331524848938	-0.190517008304596	0.179784134030342	-0.0292499121278524
-8.40635299682617	-8.1472749710083	-10.3357925415039	-0.190604567527771	0.179694190621376	-0.0291736647486687
-8.40923690795898	-8.14661598205566	-10.339412689209	-0.19061005115509	0.179619982838631	-0.0290044844150543
-8.41651153564453	-8.13998699188232	-10.3424263000488	-0.190629184246063	0.179477870464325	-0.0288288164883852
-8.4221363067627	-8.13618659973145	-10.3426303863525	-0.190648972988129	0.179296553134918	-0.0286460258066654
-8.42261791229248	-8.13028144836426	-10.3394145965576	-0.190772533416748	0.179121747612953	-0.028450895100832
-8.43014621734619	-8.12912273406982	-10.3366889953613	-0.190869942307472	0.178944453597069	-0.0282628126442432
-8.43048763275146	-8.12542247772217	-10.3342761993408	-0.190881192684174	0.178780004382133	-0.0281507801264524
-8.42925834655762	-8.12424659729004	-10.3278341293335	-0.19101171195507	0.178634941577911	-0.0281706377863884
-8.42038440704346	-8.11660003662109	-10.3230209350586	-0.191127687692642	0.178385257720947	-0.0286060869693756
-8.40834522247314	-8.10882091522217	-10.3130722045898	-0.191169217228889	0.17809197306633	-0.028774781152606
-8.39526557922363	-8.10202407836914	-10.3134183883667	-0.1910699903965	0.177984431385994	-0.0287280287593603
-8.39386081695557	-8.09897804260254	-10.3092823028564	-0.191046312451363	0.177891299128532	-0.0285830609500408
-8.39519309997559	-8.0972843170166	-10.3073902130127	-0.19094255566597	0.177778542041779	-0.0283425264060497
-8.3963623046875	-8.09746742248535	-10.3042821884155	-0.19092008471489	0.17779067158699	-0.0280838441103697
-8.40659236907959	-8.09868240356445	-10.3095331192017	-0.190871298313141	0.17770129442215	-0.0279190912842751
-8.41272926330566	-8.09758377075195	-10.3012561798096	-0.190843194723129	0.177636131644249	-0.0278256330639124
-8.41610813140869	-8.09715938568115	-10.2985706329346	-0.190888613462448	0.177491649985313	-0.0276020094752312
-8.41836452484131	-8.09618949890137	-10.2974081039429	-0.190812721848488	0.177289322018623	-0.0274576935917139
-8.42154693603516	-8.09587955474854	-10.2950267791748	-0.190759286284447	0.177264258265495	-0.0272560380399227
-8.41924571990967	-8.09191513061523	-10.2957763671875	-0.190807148814201	0.177038595080376	-0.0272595677524805
-8.4164342880249	-8.08620548248291	-10.2867136001587	-0.190837532281876	0.17691545188427	-0.0272616874426603
-8.41219806671143	-8.07914543151855	-10.2831201553345	-0.190839678049088	0.176750063896179	-0.0272977035492659
-8.41164684295654	-8.07009696960449	-10.2789678573608	-0.190941154956818	0.176492601633072	-0.0272969361394644
-8.40893459320068	-8.06680202484131	-10.281325340271	-0.190892666578293	0.176432833075523	-0.0271826982498169
-8.40797424316406	-8.06628513336182	-10.2866134643555	-0.190866082906723	0.17630797624588	-0.0269104298204184
-8.42174434661865	-8.07194519042969	-10.2933444976807	-0.190672218799591	0.176233276724815	-0.0267347227782011
-8.42523097991943	-8.07650661468506	-10.2962608337402	-0.190531641244888	0.176154226064682	-0.0264957584440708
-8.43603038787842	-8.08613777160645	-10.2946357727051	-0.190443500876427	0.176168471574783	-0.0262500960379839
-8.44137191772461	-8.09111404418945	-10.3006114959717	-0.190248891711235	0.176000833511353	-0.0260382127016783
-8.45356464385986	-8.09840106964111	-10.2979183197021	-0.190059050917625	0.175961792469025	-0.025868596509099
-8.45733737945557	-8.10277271270752	-10.2950744628906	-0.189933612942696	0.175841346383095	-0.0258177369832993
-8.46074676513672	-8.10458564758301	-10.2891645431519	-0.189726784825325	0.175643518567085	-0.0257747806608677
-8.45856666564941	-8.10050868988037	-10.2853593826294	-0.189813479781151	0.175404146313667	-0.0257549397647381
-8.45976448059082	-8.09232234954834	-10.2845344543457	-0.189902618527412	0.175082713365555	-0.0256913937628269
-8.45785903930664	-8.08345699310303	-10.2868070602417	-0.189929410815239	0.174874037504196	-0.025640094652772
-8.45153522491455	-8.07093811035156	-10.2770948410034	-0.189989492297173	0.174629986286163	-0.0255032666027546
-8.44902992248535	-8.06414031982422	-10.2792406082153	-0.190103009343147	0.174310982227325	-0.0254168380051851
-8.44266796112061	-8.05355262756348	-10.2717132568359	-0.190239295363426	0.17416912317276	-0.0254090316593647
-8.44298362731934	-8.04441928863525	-10.2751493453979	-0.190392106771469	0.174007564783096	-0.0253754816949368
-8.43619346618652	-8.035080909729	-10.2702350616455	-0.190626710653305	0.173759713768959	-0.0254698637872934
-8.43881607055664	-8.03308582305908	-10.2720146179199	-0.190744325518608	0.173627600073814	-0.0254164002835751
-8.43578338623047	-8.03348159790039	-10.2669410705566	-0.190758407115936	0.173391208052635	-0.0254128091037273
-8.43636989593506	-8.04156303405762	-10.266375541687	-0.190691202878952	0.173271268606186	-0.0253592506051064
-8.43772983551025	-8.04865074157715	-10.2720136642456	-0.190740615129471	0.173154428601265	-0.0253804940730333
-8.4422607421875	-8.05338478088379	-10.2677602767944	-0.190637156367302	0.172972321510315	-0.025249058380723
-8.4434289932251	-8.05315589904785	-10.2604694366455	-0.190650060772896	0.172886997461319	-0.025241257622838
-8.44344234466553	-8.05690765380859	-10.2537298202515	-0.190551340579987	0.172559335827827	-0.0250949654728174
-8.44473552703857	-8.05682277679443	-10.2544832229614	-0.190425485372543	0.172350898385048	-0.0249081216752529
-8.45153903961182	-8.06186103820801	-10.2390584945679	-0.19034144282341	0.172199055552483	-0.0247890781611204
-8.45208740234375	-8.07045269012451	-10.2410335540771	-0.19024583697319	0.172026768326759	-0.0246932245790958
-8.45345211029053	-8.07334613800049	-10.2282190322876	-0.190227910876274	0.171778351068497	-0.0245478935539722
-8.45210647583008	-8.06985092163086	-10.2244052886963	-0.190058469772339	0.171569854021072	-0.0245387554168701
-8.4485387802124	-8.07003784179688	-10.2175731658936	-0.190080881118774	0.171371191740036	-0.0244985073804855
-8.4417142868042	-8.06489181518555	-10.213451385498	-0.190005287528038	0.171199753880501	-0.0243999939411879
-8.43546390533447	-8.06283569335938	-10.2052316665649	-0.190113976597786	0.171031177043915	-0.0242815036326647
-8.4360818862915	-8.05744361877441	-10.2050085067749	-0.190039128065109	0.17084439098835	-0.0241264719516039
-8.43887901306152	-8.05459213256836	-10.2037343978882	-0.190039098262787	0.170804440975189	-0.0239487010985613
-8.44512844085693	-8.06611728668213	-10.2036762237549	-0.19001504778862	0.170739218592644	-0.023765292018652
-8.45489978790283	-8.07352924346924	-10.2143936157227	-0.189965009689331	0.170810043811798	-0.0236274003982544
-8.46266746520996	-8.08495235443115	-10.2025184631348	-0.189931467175484	0.170717418193817	-0.0235812496393919
-8.46762275695801	-8.09201812744141	-10.205509185791	-0.189936891198158	0.170693650841713	-0.0235617756843567
-8.47104072570801	-8.10068988800049	-10.1876792907715	-0.189993232488632	0.170491680502892	-0.0235011745244265
-8.47791576385498	-8.1065034866333	-10.1800909042358	-0.19002003967762	0.170330852270126	-0.0234039612114429
-8.47713756561279	-8.11080455780029	-10.1693868637085	-0.189949810504913	0.170135796070099	-0.0232036300003529
-8.47666072845459	-8.11982345581055	-10.1577072143555	-0.189933449029922	0.17002834379673	-0.0230278726667166
-8.47694492340088	-8.12370014190674	-10.1434440612793	-0.189875781536102	0.169784501194954	-0.022896209731698
-8.47357273101807	-8.12728404998779	-10.1302604675293	-0.189846992492676	0.169710069894791	-0.0227723941206932
-8.4717378616333	-8.13264656066895	-10.1198663711548	-0.189841896295547	0.169527620077133	-0.022697240114212
-8.46673965454102	-8.13973999023438	-10.1107568740845	-0.189808443188667	0.169415265321732	-0.0226047448813915
-8.46512031555176	-8.14460182189941	-10.1018171310425	-0.189861014485359	0.169176608324051	-0.0225227698683739
-8.4595422744751	-8.14681529998779	-10.092230796814	-0.18975567817688	0.169085338711739	-0.022438932210207
-8.45981693267822	-8.14883422851563	-10.082368850708	-0.189776659011841	0.168922632932663	-0.0222761463373899
-8.45585441589355	-8.14871883392334	-10.0700235366821	-0.189771071076393	0.168812558054924	-0.0222620218992233
-8.44738483428955	-8.14332866668701	-10.0685606002808	-0.189661905169487	0.168687775731087	-0.0221975613385439
-8.43842792510986	-8.14334583282471	-10.0540828704834	-0.189528495073318	0.168574631214142	-0.0222170129418373
-8.43197822570801	-8.14448165893555	-10.0424213409424	-0.189523562788963	0.168435379862785	-0.0220519360154867
-8.42629241943359	-8.14606952667236	-10.0344848632813	-0.189490884542465	0.168326541781425	-0.0219571478664875
-8.42105579376221	-8.14926242828369	-10.025710105896	-0.189554497599602	0.16818730533123	-0.0217946022748947
-8.41360282897949	-8.14774608612061	-10.0217132568359	-0.189545571804047	0.168095022439957	-0.021725969389081
-8.40996360778809	-8.14834308624268	-10.0049724578857	-0.189508527517319	0.167860731482506	-0.0215927120298147
-8.40557479858398	-8.14868450164795	-9.99666881561279	-0.189398646354675	0.167797446250916	-0.0214964095503092
-8.39463329315186	-8.14764499664307	-9.98369789123535	-0.189335539937019	0.167679205536842	-0.0213640704751015
-8.39179039001465	-8.14764595031738	-9.97761154174805	-0.189232766628265	0.167621955275536	-0.0213486440479755
-8.37849903106689	-8.14619064331055	-9.96689224243164	-0.188998088240623	0.167463213205338	-0.0213215537369251
-8.37148952484131	-8.14407157897949	-9.96830749511719	-0.188943266868591	0.167406991124153	-0.0212737396359444
-8.35938930511475	-8.14432621002197	-9.96218204498291	-0.188729390501976	0.167270198464394	-0.0212106872349977
-8.35044193267822	-8.14259624481201	-9.95748233795166	-0.188580065965652	0.167214184999466	-0.0211533363908529
-8.34204006195068	-8.14391326904297	-9.9546947479248	-0.188370272517204	0.167091906070709	-0.0210829395800829
-8.33475780487061	-8.14459228515625	-9.95081043243408	-0.188255280256271	0.167074933648109	-0.021074952557683
-8.32921028137207	-8.1426420211792	-9.95029735565186	-0.188106164336205	0.167051374912262	-0.020983325317502
-8.32189178466797	-8.14083957672119	-9.95071601867676	-0.187988042831421	0.166843816637993	-0.020930228754878
-8.31356143951416	-8.13540172576904	-9.95034503936768	-0.187769785523415	0.166749835014343	-0.0209831018000841
-8.31165027618408	-8.13362979888916	-9.93902492523193	-0.187577113509178	0.166608452796936	-0.0209698881953955
-8.30074787139893	-8.12643051147461	-9.94051933288574	-0.187492191791534	0.166342183947563	-0.0209910310804844
-8.29499530792236	-8.12813663482666	-9.93453979492188	-0.187414973974228	0.166168317198753	-0.0210530217736959
-8.28387832641602	-8.12445735931396	-9.92782306671143	-0.187206298112869	0.165859371423721	-0.0211355946958065
-8.2769136428833	-8.12059688568115	-9.91605091094971	-0.187088042497635	0.165756896138191	-0.0212453752756119
-8.26633358001709	-8.11671161651611	-9.90800094604492	-0.186880990862846	0.165467247366905	-0.0212948098778725
-8.2552661895752	-8.11301612854004	-9.8928747177124	-0.186792701482773	0.165301486849785	-0.0214283932000399
-8.24692630767822	-8.11241340637207	-9.89123058319092	-0.186560839414597	0.165106579661369	-0.0215356685221195
-8.23992729187012	-8.10303115844727	-9.87432765960693	-0.186314091086388	0.164892986416817	-0.0216373279690742
-8.22471809387207	-8.10504245758057	-9.86497020721436	-0.186182796955109	0.164759531617165	-0.0217734221369028
-8.21610832214355	-8.10043716430664	-9.85375881195068	-0.186024218797684	0.164569422602654	-0.0219220630824566
-8.2038049697876	-8.10097122192383	-9.84792232513428	-0.185801595449448	0.164469033479691	-0.0220906268805265
-8.19351100921631	-8.09936428070068	-9.83403968811035	-0.185724809765816	0.16434933245182	-0.0222440045326948
-8.18300247192383	-8.10093975067139	-9.82214832305908	-0.185485884547234	0.164281532168388	-0.0223892796784639
-8.17655277252197	-8.09938621520996	-9.81584167480469	-0.185228034853935	0.164222866296768	-0.0225416030734777
-8.16766738891602	-8.0991153717041	-9.79865550994873	-0.18503400683403	0.164192110300064	-0.0227573309093714
-8.15795516967773	-8.10110950469971	-9.7911548614502	-0.184869006276131	0.164006188511848	-0.0228710062801838
-8.14580631256104	-8.10058879852295	-9.77996635437012	-0.18466617166996	0.164039045572281	-0.0230552926659584
-8.13829708099365	-8.09685325622559	-9.76742935180664	-0.184481665492058	0.163906961679459	-0.0231854729354382
-8.1258602142334	-8.09609222412109	-9.75756359100342	-0.184243395924568	0.163859218358994	-0.0233586616814137
-8.11520862579346	-8.09201335906982	-9.74912929534912	-0.184025019407272	0.163769781589508	-0.0234613735228777
-8.10263061523438	-8.09074592590332	-9.73759937286377	-0.183762341737747	0.163666516542435	-0.0236405450850725
-8.09018516540527	-8.08739948272705	-9.72629070281982	-0.183652982115746	0.16363912820816	-0.0237421747297049
-8.08468818664551	-8.08510971069336	-9.71152591705322	-0.183451071381569	0.163535922765732	-0.0238365530967712
-8.07306289672852	-8.08313751220703	-9.70735263824463	-0.183294549584389	0.163552835583687	-0.02400067076087
-8.06332302093506	-8.08084774017334	-9.70192909240723	-0.183222621679306	0.163478046655655	-0.0240823943167925
-8.05235576629639	-8.07667922973633	-9.69587516784668	-0.183035418391228	0.163487777113914	-0.0242363009601831
-8.04164886474609	-8.07360076904297	-9.68817138671875	-0.182947918772697	0.163441270589828	-0.024348696693778
-8.03825855255127	-8.07256031036377	-9.67442989349365	-0.18285770714283	0.163535609841347	-0.0245509725064039
-8.02762794494629	-8.07137012481689	-9.67881488800049	-0.182741582393646	0.163530975580215	-0.0247618481516838
-8.02446269989014	-8.07433032989502	-9.66466903686523	-0.182672008872032	0.163648366928101	-0.0252304635941982
-8.01526355743408	-8.07975673675537	-9.66844844818115	-0.182593747973442	0.1637953966856	-0.0256270859390497
-8.01058864593506	-8.08509635925293	-9.65806198120117	-0.182584896683693	0.163860306143761	-0.0259023439139128
-7.99954557418823	-8.08580780029297	-9.65166473388672	-0.18249873816967	0.163982361555099	-0.026107843965292
-7.99634599685669	-8.08152961730957	-9.64991188049316	-0.182557567954063	0.164078995585442	-0.0262039173394442
-7.99111080169678	-8.08083152770996	-9.64268970489502	-0.182600811123848	0.164154633879662	-0.0263888593763113
-7.98139381408691	-8.07487297058105	-9.63992691040039	-0.182525381445885	0.164220482110977	-0.0265124253928661
-7.9773006439209	-8.07292175292969	-9.63549137115479	-0.182580649852753	0.164421051740646	-0.0267231073230505
-7.97086191177368	-8.07121181488037	-9.63416004180908	-0.182530611753464	0.164524123072624	-0.0269111599773169
-7.96909809112549	-8.07060146331787	-9.63155841827393	-0.182583779096603	0.164847746491432	-0.0271106120198965
-7.96239423751831	-8.06868171691895	-9.64107704162598	-0.182554364204407	0.165039509534836	-0.0272710435092449
-7.96444272994995	-8.06704711914063	-9.63143062591553	-0.182690352201462	0.165256232023239	-0.0273816585540771
-7.95847320556641	-8.06772518157959	-9.63258647918701	-0.182699725031853	0.165451720356941	-0.0275989640504122
-7.95153045654297	-8.0583963394165	-9.63099479675293	-0.182769641280174	0.16556890308857	-0.0277225431054831
-7.9480357170105	-8.05889511108398	-9.63003826141357	-0.18283785879612	0.165823072195053	-0.0278648249804974
-7.94540166854858	-8.05596446990967	-9.63557624816895	-0.18289341032505	0.166123777627945	-0.0280271731317043
-7.94150638580322	-8.057541847229	-9.63200283050537	-0.183058932423592	0.166314899921417	-0.0281983558088541
-7.94321012496948	-8.05514526367188	-9.63009834289551	-0.183139711618423	0.166638270020485	-0.0283032301813364
-7.93995380401611	-8.05344200134277	-9.6294002532959	-0.183172777295113	0.166932120919228	-0.0286052525043488
-7.93697118759155	-8.06255626678467	-9.62907314300537	-0.183192819356918	0.167294085025787	-0.0290182698518038
-7.93130302429199	-8.07125282287598	-9.63068962097168	-0.183287069201469	0.167522490024567	-0.02944047562778
-7.92372417449951	-8.08222961425781	-9.62806224822998	-0.183414846658707	0.167692020535469	-0.0297463405877352
-7.92868852615356	-8.09153842926025	-9.64222812652588	-0.183493137359619	0.167916670441628	-0.0298839304596186
-7.93999004364014	-8.09947490692139	-9.64144325256348	-0.183465152978897	0.168088674545288	-0.0298411399126053
-7.94312143325806	-8.10096073150635	-9.63719654083252	-0.183557629585266	0.168375268578529	-0.0300273932516575
-7.93557214736938	-8.09370517730713	-9.63026332855225	-0.183701604604721	0.168458521366119	-0.0303963907063007
-7.92774343490601	-8.0804386138916	-9.62029552459717	-0.183739453554153	0.168517291545868	-0.0307399947196245
-7.91164255142212	-8.06547737121582	-9.62228202819824	-0.183718964457512	0.168615907430649	-0.0309114065021276
-7.90140295028687	-8.05119705200195	-9.62265872955322	-0.183731704950333	0.16868382692337	-0.0309176240116358
-7.89394569396973	-8.0446834564209	-9.62238025665283	-0.183699518442154	0.168956845998764	-0.0310510899871588
-7.88692712783813	-8.03622150421143	-9.63595867156982	-0.183717653155327	0.169304326176643	-0.0311675127595663
-7.88432455062866	-8.03506278991699	-9.6321325302124	-0.18377548456192	0.169737249612808	-0.0314159765839577
-7.8755259513855	-8.03153705596924	-9.63865566253662	-0.183839708566666	0.170000776648521	-0.0316049940884113
-7.86763334274292	-8.0289306640625	-9.63501358032227	-0.183982148766518	0.170305907726288	-0.0317896977066994
-7.86160850524902	-8.02591133117676	-9.63089847564697	-0.184036582708359	0.170597061514854	-0.0320622064173222
-7.86011171340942	-8.02896785736084	-9.62604999542236	-0.184087887406349	0.17076151072979	-0.0323770977556705
-7.84812307357788	-8.03285217285156	-9.62759113311768	-0.184257835149765	0.170780450105667	-0.0327938497066498
-7.87181043624878	-8.06395530700684	-9.63689136505127	-0.184131637215614	0.17103536427021	-0.0323296375572681
-7.89715719223022	-8.10005187988281	-9.64320659637451	-0.183998957276344	0.171502932906151	-0.0321580953896046
-7.91141748428345	-8.11923122406006	-9.6508674621582	-0.184095963835716	0.171886414289474	-0.0325033292174339
-7.91125249862671	-8.11896896362305	-9.6454381942749	-0.184181332588196	0.171995297074318	-0.0330189913511276
-7.89365291595459	-8.0984992980957	-9.63785648345947	-0.184359654784203	0.171806707978249	-0.0334114544093609
-7.87649393081665	-8.07003021240234	-9.6336612701416	-0.184402853250504	0.171833485364914	-0.0336042158305645
-7.85836029052734	-8.04976844787598	-9.637451171875	-0.184362381696701	0.171960353851318	-0.0335743241012096
-7.8519139289856	-8.03639793395996	-9.65148067474365	-0.184393048286438	0.172107040882111	-0.0334540233016014
-7.84871530532837	-8.03274154663086	-9.66238498687744	-0.184269979596138	0.172521412372589	-0.0333381667733192
-7.84742450714111	-8.03699588775635	-9.68573570251465	-0.184221282601357	0.172893434762955	-0.0330877304077148
-7.86052799224854	-8.04755783081055	-9.70112419128418	-0.184346452355385	0.173447743058205	-0.0330221466720104
-7.86242389678955	-8.05416393280029	-9.70785713195801	-0.18442440032959	0.173773214221001	-0.0331467017531395
-7.86919260025024	-8.06196594238281	-9.70806884765625	-0.184571549296379	0.173935934901237	-0.0331129282712936
-7.87409353256226	-8.0695104598999	-9.70667743682861	-0.184825643897057	0.174076274037361	-0.0332110486924648
-7.87506580352783	-8.07077789306641	-9.70088958740234	-0.184859782457352	0.174055621027946	-0.0332507193088531
-7.8701024055481	-8.06947612762451	-9.70094299316406	-0.184818625450134	0.174131393432617	-0.0332028418779373
-7.86726140975952	-8.06727600097656	-9.70423126220703	-0.184792801737785	0.174161925911903	-0.0331910848617554
-7.86066389083862	-8.06253528594971	-9.70669174194336	-0.184669032692909	0.174240067601204	-0.0330636538565159
-7.86028003692627	-8.05427837371826	-9.70669460296631	-0.184723615646362	0.174304947257042	-0.0328207537531853
-7.8576545715332	-8.05080986022949	-9.71778202056885	-0.184686884284019	0.174347475171089	-0.0326934643089771
-7.85502958297729	-8.0404634475708	-9.7243070602417	-0.184633880853653	0.174502030014992	-0.0324199013411999
-7.86281871795654	-8.04804039001465	-9.73015785217285	-0.184720799326897	0.174718499183655	-0.0322511903941631
-7.87266063690186	-8.05342578887939	-9.74362659454346	-0.184687852859497	0.174914330244064	-0.0320927836000919
-7.87400913238525	-8.05779552459717	-9.74257564544678	-0.184847876429558	0.174975112080574	-0.0319607704877853
-7.87953042984009	-8.05241584777832	-9.74038314819336	-0.184888005256653	0.175132364034653	-0.0316122695803642
-7.87948703765869	-8.04656314849854	-9.73690509796143	-0.185016289353371	0.175123676657677	-0.0314021371304989
-7.88416481018066	-8.03636264801025	-9.73802757263184	-0.184947863221169	0.175169616937637	-0.0311402287334204
-7.882483959198	-8.03214836120605	-9.72977542877197	-0.184931620955467	0.175280705094337	-0.0309712570160627
-7.87934541702271	-8.03181171417236	-9.73511123657227	-0.184967011213303	0.175215780735016	-0.03093714825809
-7.88786935806274	-8.03776550292969	-9.74247455596924	-0.184986189007759	0.175271421670914	-0.0308652464300394
-7.88881158828735	-8.04735374450684	-9.74671173095703	-0.184987112879753	0.175428256392479	-0.030830143019557
-7.88910150527954	-8.05564594268799	-9.75560569763184	-0.185130774974823	0.175583094358444	-0.0308274235576391
-7.89265441894531	-8.05975723266602	-9.76382923126221	-0.185017839074135	0.175716355443001	-0.0307691022753716
-7.89223289489746	-8.06143665313721	-9.76808452606201	-0.185059860348701	0.175733104348183	-0.0306304860860109
-7.89525461196899	-8.05513381958008	-9.77062320709229	-0.18506070971489	0.175804331898689	-0.0305644255131483
-7.89631509780884	-8.05463409423828	-9.76901245117188	-0.185150071978569	0.175727516412735	-0.0303565971553326
-7.90631771087646	-8.04992198944092	-9.77186107635498	-0.185060158371925	0.175782784819603	-0.030059527605772
-7.91157960891724	-8.05012035369873	-9.77297496795654	-0.185088440775871	0.175862580537796	-0.029846329241991
-7.91776704788208	-8.05288219451904	-9.77775573730469	-0.185297280550003	0.175853043794632	-0.0296409279108047
-7.92587900161743	-8.0518913269043	-9.78305721282959	-0.185370072722435	0.175883874297142	-0.0295644737780094
-7.92698240280151	-8.04729461669922	-9.78463268280029	-0.185516938567162	0.175914019346237	-0.0293364841490984
-7.93253993988037	-8.04871559143066	-9.78598690032959	-0.185592159628868	0.176024883985519	-0.0292011387646198
-7.94397449493408	-8.04927825927734	-9.79128170013428	-0.185750156641006	0.175987601280212	-0.0290540009737015
-7.96161127090454	-8.04854774475098	-9.80066108703613	-0.185880750417709	0.176019251346588	-0.0289649534970522
-7.96616840362549	-8.04776000976563	-9.79817771911621	-0.185970678925514	0.176005423069	-0.0287883616983891
-7.97006893157959	-8.04976844787598	-9.80141353607178	-0.186101526021957	0.175971940159798	-0.0287947226315737
-7.96787214279175	-8.04893016815186	-9.80761337280273	-0.186086058616638	0.176060825586319	-0.0287570860236883
-7.97119998931885	-8.04612159729004	-9.8007173538208	-0.186190724372864	0.175970941781998	-0.0287736095488071
-7.97091484069824	-8.05045413970947	-9.80057144165039	-0.186208367347717	0.176001474261284	-0.0287321228533983
-7.97103691101074	-8.05145740509033	-9.80761623382568	-0.186246901750565	0.175945594906807	-0.0287535805255175
-7.97479820251465	-8.05648803710938	-9.80566692352295	-0.186249345541	0.17599630355835	-0.0288569293916225
-7.97712993621826	-8.05687618255615	-9.81119728088379	-0.186205118894577	0.175952449440956	-0.0289941430091858
-7.98018455505371	-8.05971240997314	-9.80313682556152	-0.186295434832573	0.175921052694321	-0.0290094595402479
-7.98102569580078	-8.06230926513672	-9.7962646484375	-0.186333984136581	0.175908133387566	-0.0290607269853354
-7.98431825637817	-8.06459903717041	-9.79212284088135	-0.186335489153862	0.175855368375778	-0.02906159684062
-7.98895597457886	-8.0653657913208	-9.79565715789795	-0.186407417058945	0.175812169909477	-0.0290849767625332
-7.99190759658813	-8.06830310821533	-9.79336547851563	-0.186457872390747	0.175722673535347	-0.0290589202195406
-7.99041175842285	-8.07479476928711	-9.79098033905029	-0.186427786946297	0.175799056887627	-0.029098317027092
-7.99500894546509	-8.07733249664307	-9.79277896881104	-0.186342880129814	0.175838693976402	-0.0292017869651318
-7.99775457382202	-8.08158302307129	-9.79344749450684	-0.186330929398537	0.17585314810276	-0.0291374828666449
-7.99563312530518	-8.08581924438477	-9.79890060424805	-0.186286941170692	0.176034435629845	-0.0292517840862274
-7.99479961395264	-8.09188556671143	-9.79360198974609	-0.186238169670105	0.175965547561646	-0.0293248556554317
-7.99506711959839	-8.09794425964355	-9.78910160064697	-0.186256721615791	0.175980925559998	-0.0294226165860891
-7.99557733535767	-8.10553359985352	-9.79193305969238	-0.186123982071877	0.175925061106682	-0.0294753219932318
-7.99639558792114	-8.11188507080078	-9.79069423675537	-0.186093419790268	0.176093131303787	-0.0296126957982779
-7.99791765213013	-8.11774349212646	-9.79092979431152	-0.185918360948563	0.17608354985714	-0.0297785177826881
-7.99920320510864	-8.12484455108643	-9.79449939727783	-0.185875564813614	0.17609466612339	-0.0299815349280834
-7.999680519104	-8.13007545471191	-9.79102516174316	-0.185742646455765	0.176037579774857	-0.0300913490355015
-8.00162220001221	-8.13748550415039	-9.78844165802002	-0.185697749257088	0.176076665520668	-0.0301798116415739
-8.00283718109131	-8.1436767578125	-9.7920560836792	-0.185584664344788	0.176087215542793	-0.0301846712827683
-8.00717926025391	-8.15020179748535	-9.79586505889893	-0.185474678874016	0.176040634512901	-0.0302081666886806
-8.00976753234863	-8.16389942169189	-9.7946662902832	-0.185345336794853	0.176042333245277	-0.0304091591387987
-8.01390552520752	-8.18097305297852	-9.80316925048828	-0.185100957751274	0.17597758769989	-0.0304736346006393
-8.03978252410889	-8.22168159484863	-9.82190322875977	-0.18494413793087	0.176301434636116	-0.0300025828182697
-8.05074501037598	-8.25063133239746	-9.82831287384033	-0.184840336441994	0.176612168550491	-0.0304972622543573
-8.03913497924805	-8.24698829650879	-9.82523918151855	-0.184949159622192	0.176580563187599	-0.031179441139102
-8.0310583114624	-8.2237491607666	-9.81900882720947	-0.184826523065567	0.176356941461563	-0.0314784683287144
-8.02511978149414	-8.21397590637207	-9.82068538665771	-0.184632360935211	0.176258951425552	-0.0311002321541309
-8.03177165985107	-8.21120548248291	-9.82724285125732	-0.184533387422562	0.176306277513504	-0.0308425240218639
-8.03661251068115	-8.21627998352051	-9.82579040527344	-0.184485420584679	0.176443457603455	-0.0306498315185308
-8.04241466522217	-8.2234411239624	-9.83589744567871	-0.184335291385651	0.176458105444908	-0.0305845271795988
-8.04515075683594	-8.22298336029053	-9.83264350891113	-0.184193521738052	0.176445737481117	-0.0304728820919991
-8.04666900634766	-8.22842693328857	-9.83880805969238	-0.184194564819336	0.176482141017914	-0.0303706172853708
-8.05407333374023	-8.23819255828857	-9.83874797821045	-0.184111773967743	0.17657171189785	-0.0304976236075163
-8.06037425994873	-8.24972057342529	-9.84187030792236	-0.184069216251373	0.176603600382805	-0.0306360796093941
-8.06946849822998	-8.2625560760498	-9.84503841400146	-0.184029549360275	0.176582291722298	-0.0308520924299955
-8.07470893859863	-8.27133941650391	-9.85203075408936	-0.184008479118347	0.176567748188972	-0.0309641435742378
-8.0790958404541	-8.28036499023438	-9.8441047668457	-0.184028655290604	0.176455646753311	-0.0311280786991119
-8.08437824249268	-8.28400039672852	-9.84350776672363	-0.183941692113876	0.176304772496223	-0.0311926677823067
-8.0910587310791	-8.29240322113037	-9.83732318878174	-0.184003323316574	0.176297202706337	-0.0312715955078602
-8.09287452697754	-8.29316711425781	-9.84038066864014	-0.18401537835598	0.176183238625526	-0.0313440635800362
-8.09835720062256	-8.29694938659668	-9.83510303497314	-0.184078484773636	0.176053613424301	-0.0313673093914986
-8.10260009765625	-8.29744911193848	-9.83232975006104	-0.184072598814964	0.175937756896019	-0.0314067602157593
-8.10533237457275	-8.2983570098877	-9.83390331268311	-0.184118464589119	0.17591005563736	-0.031366765499115
-8.11213493347168	-8.30442333221436	-9.8348445892334	-0.184074282646179	0.175776779651642	-0.0313753262162209
-8.11311626434326	-8.30860900878906	-9.83628559112549	-0.184074863791466	0.175707131624222	-0.0313896872103214
-8.12289524078369	-8.3147497177124	-9.83537292480469	-0.18417900800705	0.175540506839752	-0.0314151346683502
-8.1255407333374	-8.312668800354	-9.84050273895264	-0.184106677770615	0.175383165478706	-0.0313390865921974
-8.13591766357422	-8.31682968139648	-9.83423519134521	-0.184174418449402	0.175133049488068	-0.0313016548752785
-8.14131164550781	-8.31733226776123	-9.83125591278076	-0.184141740202904	0.174932256340981	-0.0311577618122101
-8.14953994750977	-8.3214635848999	-9.82511043548584	-0.184274047613144	0.174691513180733	-0.03106957860291
-8.15566730499268	-8.32324504852295	-9.82104110717773	-0.184260278940201	0.174477472901344	-0.0309474971145391
-8.16631317138672	-8.32757568359375	-9.81538963317871	-0.184220969676971	0.174170359969139	-0.030812244862318
-8.17538928985596	-8.33322525024414	-9.81687641143799	-0.184190556406975	0.173936799168587	-0.0307564679533243
-8.18532371520996	-8.34141445159912	-9.80436992645264	-0.184299558401108	0.173500955104828	-0.0305753257125616
-8.19833469390869	-8.34598064422607	-9.80057716369629	-0.184269517660141	0.173202693462372	-0.0304245259612799
-8.23221969604492	-8.36086559295654	-9.81877326965332	-0.184339016675949	0.172671362757683	-0.0303039029240608
-8.27401828765869	-8.37074375152588	-9.84693336486816	-0.184691667556763	0.171971261501312	-0.0299545209854841
-8.24229431152344	-8.35838508605957	-9.81392860412598	-0.184884577989578	0.172084882855415	-0.0295340679585934
-8.23967361450195	-8.37014293670654	-9.80929470062256	-0.184785678982735	0.172019004821777	-0.0296512488275766
-8.27693653106689	-8.38158321380615	-9.82852649688721	-0.184814691543579	0.171772241592407	-0.0298483781516552
-8.28835201263428	-8.39401817321777	-9.83380603790283	-0.184938743710518	0.171360045671463	-0.0299472510814667
-8.28859043121338	-8.39754009246826	-9.82693290710449	-0.18501390516758	0.17105770111084	-0.0299865528941154
-8.29247379302979	-8.38423728942871	-9.80658626556396	-0.185214966535568	0.170792400836945	-0.0299260746687651
-8.3031702041626	-8.37816715240479	-9.80006408691406	-0.1854208111763	0.170124590396881	-0.0297481250017881
-8.30944442749023	-8.37094211578369	-9.78636932373047	-0.185617312788963	0.169683709740639	-0.0294433087110519
-8.31523704528809	-8.36980247497559	-9.78453159332275	-0.185718700289726	0.169145882129669	-0.0292108803987503
-8.31662082672119	-8.37384128570557	-9.77249336242676	-0.185868427157402	0.168826147913933	-0.0291233323514462
-8.32311058044434	-8.38024711608887	-9.76812934875488	-0.185843288898468	0.168630957603455	-0.0289999824017286
-8.33102035522461	-8.38627338409424	-9.76960182189941	-0.185797199606895	0.168421983718872	-0.0289210733026266
-8.32699298858643	-8.38820457458496	-9.76228046417236	-0.185710281133652	0.168290600180626	-0.0287874154746532
-8.32444667816162	-8.38705062866211	-9.76380825042725	-0.18568380177021	0.16809855401516	-0.028550224378705
-8.33275032043457	-8.36918258666992	-9.77119731903076	-0.185582756996155	0.167678147554398	-0.0281808450818062
-8.34152793884277	-8.35073089599609	-9.76277732849121	-0.185660719871521	0.167320072650909	-0.0276182629168034
-8.33840370178223	-8.32784652709961	-9.76163101196289	-0.1856389939785	0.167069375514984	-0.0271493140608072
-8.33644866943359	-8.31203937530518	-9.75066471099854	-0.185509279370308	0.166786000132561	-0.0267315525561571
-8.33587646484375	-8.29721736907959	-9.75118827819824	-0.185684368014336	0.166394770145416	-0.0266565214842558
-8.31755256652832	-8.27156734466553	-9.72652244567871	-0.185585156083107	0.165964931249619	-0.0264246109873056
-8.3110523223877	-8.25211524963379	-9.71568775177002	-0.185580402612686	0.165679603815079	-0.0259245075285435
-8.31948184967041	-8.22920322418213	-9.7194938659668	-0.185496017336845	0.165223807096481	-0.0253648981451988
-8.31906604766846	-8.2019100189209	-9.71117877960205	-0.18560916185379	0.164810374379158	-0.024847412481904
-8.30891895294189	-8.18388748168945	-9.69545078277588	-0.185646206140518	0.164346516132355	-0.0243518520146608
-8.30711841583252	-8.16101932525635	-9.69201850891113	-0.18572461605072	0.163987323641777	-0.0240042190998793
-8.30309104919434	-8.14434242248535	-9.69383144378662	-0.185660123825073	0.163495987653732	-0.0236909240484238
-8.29209995269775	-8.13048362731934	-9.68749237060547	-0.185667917132378	0.163204029202461	-0.0234009549021721
-8.27888965606689	-8.11194801330566	-9.68794345855713	-0.185580089688301	0.163061767816544	-0.0232738684862852
-8.26695823669434	-8.10013389587402	-9.6823787689209	-0.185753166675568	0.162733420729637	-0.0232147984206676
-8.24560070037842	-8.08708667755127	-9.68069934844971	-0.185850262641907	0.162563040852547	-0.0233749989420176
-8.22595119476318	-8.07171154022217	-9.67256450653076	-0.185761779546738	0.162358745932579	-0.0233601462095976
-8.21295166015625	-8.06093597412109	-9.67102336883545	-0.185678645968437	0.162180796265602	-0.0231178663671017
-8.20447444915771	-8.0476188659668	-9.67652893066406	-0.185622081160545	0.161987856030464	-0.0228956546634436
-8.19685459136963	-8.04457855224609	-9.67233753204346	-0.185690075159073	0.161971777677536	-0.0227126702666283
-8.18442440032959	-8.03816795349121	-9.66424369812012	-0.185604766011238	0.161879286170006	-0.0226124692708254
-8.18225574493408	-8.03097152709961	-9.66048526763916	-0.185657411813736	0.161816865205765	-0.0225886460393667
-8.17651176452637	-8.02755832672119	-9.65949821472168	-0.185611724853516	0.161605566740036	-0.0224803779274225
-8.17130661010742	-8.02999114990234	-9.65664386749268	-0.185642078518867	0.161579102277756	-0.0224152226001024
-8.16879844665527	-8.03233432769775	-9.65591239929199	-0.185485780239105	0.161640346050262	-0.0224218033254147
-8.16841506958008	-8.03800582885742	-9.66105365753174	-0.185497120022774	0.1615389585495	-0.0223251450806856
-8.1679859161377	-8.03679847717285	-9.66194343566895	-0.185415238142014	0.161668986082077	-0.02229318395257
-8.16199207305908	-8.04307746887207	-9.65858840942383	-0.185412019491196	0.161661684513092	-0.0221963617950678
-8.164870262146	-8.04560565948486	-9.66303253173828	-0.1855249106884	0.161701276898384	-0.0221371967345476
-8.1676082611084	-8.04496002197266	-9.66329383850098	-0.185531705617905	0.161715522408485	-0.0220323819667101
-8.17154884338379	-8.04739093780518	-9.66893672943115	-0.185590758919716	0.161714553833008	-0.0218731928616762
-8.17126369476318	-8.04894828796387	-9.66956043243408	-0.185628965497017	0.16171969473362	-0.0217334423214197
-8.17627811431885	-8.05288505554199	-9.66999626159668	-0.185705527663231	0.161792919039726	-0.0215722098946571
-8.1784086227417	-8.05524826049805	-9.67487907409668	-0.185758635401726	0.161714613437653	-0.0214524213224649
-8.17915630340576	-8.05819797515869	-9.67545223236084	-0.185831531882286	0.161721006035805	-0.0213284399360418
-8.18394660949707	-8.06085109710693	-9.67954921722412	-0.185940444469452	0.161743327975273	-0.0211813766509295
-8.18476104736328	-8.05998039245605	-9.67239189147949	-0.186009153723717	0.16160549223423	-0.02095633931458
-8.17778873443604	-8.05191040039063	-9.67427349090576	-0.186040669679642	0.161446809768677	-0.0205588489770889
-8.16867733001709	-8.03790092468262	-9.66075801849365	-0.186232388019562	0.16096331179142	-0.0199524853378534
-8.16695690155029	-8.01215839385986	-9.65532493591309	-0.186579540371895	0.160595297813416	-0.0188341848552227
-8.1810827255249	-7.97128534317017	-9.64186382293701	-0.186999350786209	0.160158157348633	-0.0174593813717365
-8.20590972900391	-7.95186758041382	-9.65248966217041	-0.187340497970581	0.159920826554298	-0.0165801625698805
-8.21969890594482	-7.95192718505859	-9.66806888580322	-0.187394022941589	0.159714356064796	-0.0161959622055292
-8.22131252288818	-7.96108865737915	-9.69166946411133	-0.187515437602997	0.159831583499908	-0.0159832034260035
-8.20916843414307	-7.9581503868103	-9.70372104644775	-0.187554121017456	0.16010157763958	-0.0157597046345472
-8.19018173217773	-7.95532274246216	-9.71436882019043	-0.187728479504585	0.160519525408745	-0.0154795767739415
-8.18227577209473	-7.94533920288086	-9.72049522399902	-0.187934175133705	0.160829767584801	-0.0152062810957432
-8.1808032989502	-7.94427871704102	-9.7179594039917	-0.188092663884163	0.160888537764549	-0.0149756539613008
-8.18965816497803	-7.94554615020752	-9.72334861755371	-0.188179388642311	0.160697937011719	-0.0149853164330125
-8.20266723632813	-7.94956254959106	-9.71832370758057	-0.188154712319374	0.160496935248375	-0.0150571996346116
-8.21175003051758	-7.94762325286865	-9.74017715454102	-0.188114926218987	0.16042272746563	-0.0151154855266213
-8.21293926239014	-7.94279623031616	-9.74359893798828	-0.188198298215866	0.160487726330757	-0.0151259768754244
-8.20422744750977	-7.93630933761597	-9.75034809112549	-0.188231959939003	0.160809874534607	-0.0149312475696206
-8.19560527801514	-7.93280506134033	-9.76136207580566	-0.188321590423584	0.161234602332115	-0.0146500077098608
-8.18936729431152	-7.92457103729248	-9.77808666229248	-0.188340410590172	0.161414906382561	-0.0140219423919916
-8.18843841552734	-7.91182518005371	-9.78908443450928	-0.188455238938332	0.161636859178543	-0.0135001819580793
-8.19080352783203	-7.89400863647461	-9.80095291137695	-0.188483968377113	0.161910757422447	-0.0130749261006713
-8.19387340545654	-7.87857294082642	-9.80161094665527	-0.188557088375092	0.162168890237808	-0.0128228776156902
-8.19010734558105	-7.87271881103516	-9.81627750396729	-0.188558503985405	0.16226752102375	-0.012466536834836
-8.18817615509033	-7.86575889587402	-9.82863330841064	-0.188613966107368	0.162428259849548	-0.0120251392945647
-8.18868827819824	-7.85915946960449	-9.83853244781494	-0.188576355576515	0.162615075707436	-0.0116431629285216
-8.19672298431396	-7.85696363449097	-9.84949684143066	-0.188636019825935	0.162830874323845	-0.0113034322857857
-8.19675254821777	-7.85647630691528	-9.85671138763428	-0.188673511147499	0.163066565990448	-0.0111384838819504
-8.19677448272705	-7.85386562347412	-9.85917472839355	-0.188581466674805	0.163390472531319	-0.0110037941485643
-8.19266414642334	-7.85109615325928	-9.85798072814941	-0.18854995071888	0.163550272583961	-0.0108217494562268
-8.19325828552246	-7.84988975524902	-9.86614608764648	-0.188530832529068	0.163691803812981	-0.0106768794357777
-8.19001960754395	-7.84847450256348	-9.86642646789551	-0.188445329666138	0.163738146424294	-0.0106222676113248
-8.19262599945068	-7.84864473342896	-9.8726978302002	-0.188408449292183	0.163837537169456	-0.0105252880603075
-8.19165802001953	-7.8502836227417	-9.8765869140625	-0.188420295715332	0.163874283432961	-0.0104106161743402
-8.18611621856689	-7.84619188308716	-9.88552379608154	-0.188399598002434	0.16391858458519	-0.0102439867332578
-8.18393898010254	-7.83894968032837	-9.88950443267822	-0.188433423638344	0.164097473025322	-0.00992958061397076
-8.177077293396	-7.83655738830566	-9.89140701293945	-0.188486188650131	0.164145901799202	-0.00967483967542648
-8.17664432525635	-7.82922506332397	-9.90379428863525	-0.188441500067711	0.164213046431541	-0.00935796648263931
-8.17536640167236	-7.82586622238159	-9.8960599899292	-0.188620150089264	0.164227694272995	-0.00905489549040794
-8.17449378967285	-7.81891107559204	-9.90272235870361	-0.188744276762009	0.1641596108675	-0.00870565138757229
-8.18180751800537	-7.81738710403442	-9.90163898468018	-0.188983291387558	0.164117380976677	-0.00839916151016951
-8.18304634094238	-7.80941677093506	-9.90682411193848	-0.189219385385513	0.164049848914146	-0.00798107404261827
-8.18925380706787	-7.79927730560303	-9.90635108947754	-0.189363017678261	0.164038553833961	-0.00762720080092549
-8.19160461425781	-7.79866695404053	-9.91416168212891	-0.189600020647049	0.164089933037758	-0.00721784122288227
-8.19830703735352	-7.78999042510986	-9.91440963745117	-0.189707383513451	0.164230331778526	-0.00695004221051931
-8.20085430145264	-7.78548097610474	-9.92266941070557	-0.189865678548813	0.164288356900215	-0.00662317546084523
-8.20015144348145	-7.77631950378418	-9.9295072555542	-0.18996699154377	0.164323344826698	-0.00638440391048789
-8.20316791534424	-7.77025651931763	-9.93023681640625	-0.190098956227303	0.164360612630844	-0.00615749415010214
-8.19587421417236	-7.75980854034424	-9.93857669830322	-0.190133154392242	0.164475470781326	-0.00596546987071633
-8.19585227966309	-7.74939012527466	-9.94199657440186	-0.190229326486588	0.164391100406647	-0.0057002967223525
-8.1902437210083	-7.74037981033325	-9.94631958007813	-0.190290525555611	0.164387106895447	-0.00541637185961008
-8.18792629241943	-7.73096752166748	-9.94396495819092	-0.190415069460869	0.164336770772934	-0.00516506237909198
-8.18318176269531	-7.72073888778687	-9.95705413818359	-0.190507829189301	0.16422601044178	-0.00487635144963861
-8.18581199645996	-7.71599435806274	-9.94986724853516	-0.190656900405884	0.164293631911278	-0.00467981537804008
-8.18593502044678	-7.70951986312866	-9.94774913787842	-0.190866276621819	0.164240598678589	-0.00440152501687407
-8.18726444244385	-7.70399713516235	-9.94052696228027	-0.191102981567383	0.164282217621803	-0.00420751329511404
-8.1888256072998	-7.69932508468628	-9.94582462310791	-0.191176474094391	0.164350971579552	-0.00400784239172935
-8.18396854400635	-7.69002628326416	-9.93820571899414	-0.191306844353676	0.164370313286781	-0.00381139130331576
-8.18589210510254	-7.6695613861084	-9.94542980194092	-0.191238477826118	0.164261803030968	-0.00327143771573901
-8.18529796600342	-7.6483473777771	-9.94939804077148	-0.191335693001747	0.164210215210915	-0.00277783558703959
-8.17940521240234	-7.64363050460815	-9.9453125	-0.191489920020103	0.164054185152054	-0.00254253321327269
-8.17410945892334	-7.64166975021362	-9.94222450256348	-0.191859364509583	0.164062693715096	-0.00246640527620912
-8.16725158691406	-7.63992023468018	-9.9387321472168	-0.192072167992592	0.164015352725983	-0.00244943029247224
-8.16588497161865	-7.63775253295898	-9.93533706665039	-0.192315876483917	0.164020761847496	-0.00225297105498612
-8.1629467010498	-7.63218784332275	-9.93376350402832	-0.192353844642639	0.164118856191635	-0.00212269113399088
-8.161865234375	-7.63074731826782	-9.93828010559082	-0.192466095089912	0.164292991161346	-0.00204115873202682
-8.15721321105957	-7.62383365631104	-9.94622230529785	-0.192598685622215	0.164394572377205	-0.00201982562430203
-8.150071144104	-7.61608505249023	-9.94693088531494	-0.192644521594048	0.164409399032593	-0.00191797874867916
-8.14547920227051	-7.60737895965576	-9.9442138671875	-0.192711129784584	0.164367631077766	-0.00183625950012356
-8.13971328735352	-7.6023063659668	-9.94982147216797	-0.192879840731621	0.164331898093224	-0.00167670275550336
-8.14084625244141	-7.5974063873291	-9.94234943389893	-0.193001180887222	0.164324775338173	-0.00154360313899815
-8.13862895965576	-7.59204006195068	-9.94917869567871	-0.193222418427467	0.164383262395859	-0.00142062082886696
-8.14143753051758	-7.58522415161133	-9.9487133026123	-0.193495154380798	0.164467304944992	-0.00135414290707558
-8.14126014709473	-7.5852689743042	-9.94352054595947	-0.193658068776131	0.164657860994339	-0.00127434020396322
-8.14899921417236	-7.58471250534058	-9.94051170349121	-0.193836018443108	0.164959192276001	-0.00116637453902513
-8.14183139801025	-7.57923984527588	-9.94204616546631	-0.19393202662468	0.165081903338432	-0.00112394231837243
-8.13838672637939	-7.57568120956421	-9.95108604431152	-0.193958342075348	0.165293097496033	-0.00112731906119734
-8.12956237792969	-7.56891965866089	-9.95473861694336	-0.194002911448479	0.165419384837151	-0.00116723938845098
-8.12293720245361	-7.56247663497925	-9.95693778991699	-0.194064870476723	0.165424898266792	-0.00109454931225628
-8.11309432983398	-7.56108856201172	-9.95732975006104	-0.194257140159607	0.165464460849762	-0.00107495067641139
-8.11066818237305	-7.55702543258667	-9.95714950561523	-0.194447159767151	0.16561895608902	-0.000998708186671138
-8.106125831604	-7.56043291091919	-9.95535755157471	-0.194691136479378	0.165747746825218	-0.000948857108596712
-8.10917377471924	-7.55859041213989	-9.95568943023682	-0.19500096142292	0.165904060006142	-0.000944525934755802
-8.10766315460205	-7.55904293060303	-9.95636558532715	-0.195103853940964	0.166225805878639	-0.000908283633179963
-8.10929298400879	-7.5552830696106	-9.96284484863281	-0.195157378911972	0.166523769497871	-0.000831587531138211
-8.09837055206299	-7.54720830917358	-9.97680187225342	-0.195200815796852	0.166697263717651	-0.000692308240104467
-8.08850288391113	-7.53906583786011	-9.98067855834961	-0.19518019258976	0.166629150509834	-0.000464881479274482
-8.06888484954834	-7.52864170074463	-9.97837352752686	-0.195319905877113	0.166622430086136	-0.000235176368732937
-8.06258869171143	-7.5214695930481	-9.9774808883667	-0.195471882820129	0.166730806231499	1.50837877299637E-05
-8.06213855743408	-7.51790380477905	-9.97887134552002	-0.195681288838387	0.166863605380058	0.000164737095474266
-8.06360530853271	-7.5137414932251	-9.97147750854492	-0.195823580026627	0.166997864842415	0.000183555617695674
-8.06753349304199	-7.51802349090576	-9.97424983978271	-0.19594207406044	0.167285189032555	0.000135506386868656
-8.06212997436523	-7.51674222946167	-9.97371959686279	-0.195875898003578	0.16744989156723	-2.50357661570888E-05
-8.05404949188232	-7.52096366882324	-9.97600936889648	-0.195944368839264	0.167588666081429	-0.000182837306056172
-8.04215145111084	-7.52285957336426	-9.97190570831299	-0.196058019995689	0.167514488101006	-0.000284193985862657
-8.03079414367676	-7.52212905883789	-9.96353530883789	-0.19613328576088	0.167540401220322	-0.000354033953044564
-8.0246410369873	-7.53202676773071	-9.95035076141357	-0.196303695440292	0.167529597878456	-0.000432888453360647
-8.0244197845459	-7.53377676010132	-9.95179748535156	-0.196365401148796	0.16753813624382	-0.000459420669358224
-8.02109718322754	-7.53374767303467	-9.95250225067139	-0.196438908576965	0.167723074555397	-0.00055003009038046
-8.01670837402344	-7.53116989135742	-9.95527362823486	-0.196388423442841	0.167836844921112	-0.000608867325354367
-8.0056266784668	-7.52555751800537	-9.9590368270874	-0.196333482861519	0.167942136526108	-0.000657201162539423
-7.99514961242676	-7.52129411697388	-9.96093463897705	-0.19634585082531	0.167994394898415	-0.000646167492959648
-7.98297739028931	-7.5227198600769	-9.96662616729736	-0.196413218975067	0.168001934885979	-0.000510215177200735
-7.97055053710938	-7.52374219894409	-9.95190334320068	-0.196653887629509	0.168210044503212	-0.000786233169492334
-7.97308444976807	-7.51392650604248	-9.95113468170166	-0.1964430809021	0.168287053704262	-0.00061310944147408
-8.00438690185547	-7.50178241729736	-9.96295166015625	-0.19613853096962	0.168712139129639	2.89305194201006E-06
-8.02551746368408	-7.48977613449097	-9.97544574737549	-0.196286931633949	0.169004932045937	0.000580172229092568
-8.01502227783203	-7.47628545761108	-9.9754524230957	-0.196525365114212	0.169022172689438	0.000713510671630502
-8.00113868713379	-7.45941352844238	-9.96907138824463	-0.196814477443695	0.168963417410851	0.000713698274921626
-7.99391508102417	-7.45374488830566	-9.96756362915039	-0.197068482637405	0.168722495436668	0.00074223120464012
-7.99732112884521	-7.45110607147217	-9.96901226043701	-0.19718325138092	0.168517783284187	0.00056254182709381
-8.00994682312012	-7.46003866195679	-9.98439693450928	-0.197406128048897	0.168513104319572	0.00050080893561244
-8.00995635986328	-7.4611291885376	-9.99559593200684	-0.197451025247574	0.16886642575264	0.000515813706442714
-8.00249481201172	-7.45686054229736	-10.0110855102539	-0.197517603635788	0.169404923915863	0.000465921504655853
-7.98973798751831	-7.45342540740967	-10.0135250091553	-0.197576925158501	0.169711858034134	0.000501056027133018
-7.97686910629272	-7.44688701629639	-10.014479637146	-0.197694003582001	0.169823676347733	0.00055931945098564
-7.98435258865356	-7.44737768173218	-10.0151023864746	-0.197989955544472	0.169991567730904	0.000599661201704293
-7.99642658233643	-7.45266151428223	-10.0239925384521	-0.198201909661293	0.170022070407867	0.000660139543469995
-8.00371837615967	-7.45523500442505	-10.0221977233887	-0.198335900902748	0.170199379324913	0.000661759462673217
-8.00683784484863	-7.45148658752441	-10.0294828414917	-0.198367416858673	0.170393690466881	0.000621872022747993
-7.99865293502808	-7.45005083084106	-10.0419940948486	-0.198389381170273	0.170622557401657	0.000602668267674744
-7.99492597579956	-7.44939374923706	-10.0490207672119	-0.198394417762756	0.170790433883667	0.000652765680570155
-7.98901700973511	-7.45130300521851	-10.0488624572754	-0.198572665452957	0.171007752418518	0.000833432481158525
-7.99870777130127	-7.45609521865845	-10.0638456344604	-0.198723301291466	0.171193286776543	0.0008642632747069
-8.01446914672852	-7.4671745300293	-10.0631904602051	-0.199058294296265	0.171453252434731	0.000960635661613196
-8.02122211456299	-7.46723794937134	-10.067943572998	-0.19911216199398	0.17168815433979	0.000947512802667916
-8.01570606231689	-7.46327066421509	-10.0759048461914	-0.199347257614136	0.171906217932701	0.00100619427394122
-7.99979782104492	-7.45206165313721	-10.06787109375	-0.199385344982147	0.171984419226646	0.0010546037228778
-7.98754119873047	-7.44490051269531	-10.0760126113892	-0.19926992058754	0.17201055586338	0.00101595255546272
-7.96979141235352	-7.44834518432617	-10.0853881835938	-0.19931235909462	0.172033175826073	0.000991243170574307
-7.95362520217896	-7.45482301712036	-10.0952749252319	-0.199206948280334	0.172150611877441	0.000925746513530612
-7.94315338134766	-7.45864582061768	-10.1008234024048	-0.199239581823349	0.172525137662888	0.000752268882934004
-7.9452657699585	-7.4612774848938	-10.0977210998535	-0.199196696281433	0.172981590032578	0.000569895259104669
-7.94353199005127	-7.46631336212158	-10.0927658081055	-0.199204370379448	0.173390790820122	0.000480597052956
-7.94450759887695	-7.47064876556396	-10.0929336547852	-0.199156060814857	0.173585668206215	0.000450304854894057
-7.94763040542603	-7.47418975830078	-10.0847215652466	-0.199156194925308	0.173616498708725	0.000426848942879587
-7.94426870346069	-7.47922706604004	-10.0805377960205	-0.199130967259407	0.173249155282974	0.000388696353184059
-7.93651485443115	-7.48076295852661	-10.079870223999	-0.19916644692421	0.173054456710815	0.000305800698697567
-7.92931795120239	-7.48935985565186	-10.0802879333496	-0.199229776859283	0.172961562871933	7.20948082744144E-05
-7.924729347229	-7.49511098861694	-10.0844573974609	-0.199406892061234	0.173178717494011	-0.000193483152543195
-7.92027235031128	-7.49794769287109	-10.095573425293	-0.199328422546387	0.173665151000023	-0.000366172345820814
-7.90899753570557	-7.49786424636841	-10.1086845397949	-0.199389293789864	0.174226552248001	-0.000410041771829128
-7.88787317276001	-7.50167798995972	-10.11732006073	-0.19938625395298	0.174684032797813	-0.000357669428922236
-7.87101364135742	-7.50065994262695	-10.1230049133301	-0.199279025197029	0.175093799829483	-0.000411278655519709
-7.86151695251465	-7.50686931610107	-10.1193199157715	-0.199313595890999	0.175256162881851	-0.000573007680941373
-7.85868263244629	-7.50853490829468	-10.1189002990723	-0.199394837021828	0.175159990787506	-0.000784852483775467
-7.86769866943359	-7.51157712936401	-10.1106958389282	-0.199481606483459	0.175030887126923	-0.00107916095294058
-7.87416696548462	-7.51198101043701	-10.0974807739258	-0.199582859873772	0.175023406744003	-0.00126407376956195
-7.87453126907349	-7.5137038230896	-10.0941467285156	-0.199574902653694	0.175072029232979	-0.00136558117810637
-7.86673498153687	-7.51393604278564	-10.0963382720947	-0.199620097875595	0.175162509083748	-0.00136888166889548
-7.85851860046387	-7.50702571868896	-10.1080055236816	-0.199437841773033	0.175353944301605	-0.00134317518677562
-7.85004854202271	-7.50870943069458	-10.1039133071899	-0.199412167072296	0.175395503640175	-0.00141081493347883
-7.84040784835815	-7.50740814208984	-10.1129026412964	-0.19938263297081	0.175455883145332	-0.00144841696601361
-7.83700466156006	-7.50527477264404	-10.1091995239258	-0.199432343244553	0.175597682595253	-0.00155495211947709
-7.83400821685791	-7.50353145599365	-10.1132011413574	-0.199480682611465	0.175715878605843	-0.00166714133229107
-7.83443546295166	-7.49782276153564	-10.1120624542236	-0.199535802006721	0.175781279802322	-0.00175530568230897
-7.83652210235596	-7.49869155883789	-10.1132431030273	-0.19957435131073	0.175945550203323	-0.00175907753873616
-7.83876848220825	-7.49380540847778	-10.1115226745605	-0.19953316450119	0.176075845956802	-0.00186771154403687
-7.83519506454468	-7.49413824081421	-10.1150302886963	-0.199459254741669	0.176186382770538	-0.00203633401542902
-7.83691501617432	-7.49096536636353	-10.1092014312744	-0.199320808053017	0.176224246621132	-0.00222254847176373
-7.83062410354614	-7.4943699836731	-10.108738899231	-0.199230596423149	0.176173061132431	-0.0024441690184176
-7.8297004699707	-7.49000310897827	-10.0963144302368	-0.199153006076813	0.176068380475044	-0.00263390131294727
-7.82501363754272	-7.49160671234131	-10.09068775177	-0.199080035090446	0.176063537597656	-0.00284316833131015
-7.82236623764038	-7.49189186096191	-10.0894947052002	-0.199098721146584	0.175952941179276	-0.00305791920982301
-7.82378625869751	-7.49334907531738	-10.0829658508301	-0.199016451835632	0.175978854298592	-0.00329623394645751
-7.82226228713989	-7.49518966674805	-10.0770425796509	-0.199073672294617	0.175971284508705	-0.00339593621902168
-7.82647275924683	-7.49501609802246	-10.0684356689453	-0.19904200732708	0.176036685705185	-0.00355958822183311
-7.82952690124512	-7.49802350997925	-10.0715274810791	-0.198966950178146	0.176130205392838	-0.00367459794506431
-7.8325252532959	-7.49806976318359	-10.0682144165039	-0.198979303240776	0.176173105835915	-0.00380953424610198
-7.83869934082031	-7.49675464630127	-10.0638847351074	-0.198869287967682	0.176156774163246	-0.00391297554597259
-7.83976078033447	-7.49607610702515	-10.0626783370972	-0.198811531066895	0.176154583692551	-0.00410704640671611
-7.84282970428467	-7.49401569366455	-10.0697555541992	-0.198709383606911	0.175950899720192	-0.00419717421755195
-7.85127735137939	-7.49849510192871	-10.0679769515991	-0.19855172932148	0.175931677222252	-0.0040183262899518
-7.86187314987183	-7.51000452041626	-10.0608310699463	-0.198416188359261	0.175799265503883	-0.00394537765532732
-7.86456441879272	-7.51035261154175	-10.0512495040894	-0.198292911052704	0.175647512078285	-0.00425222888588905
-7.86691474914551	-7.51261711120605	-10.0308971405029	-0.198377445340157	0.175265997648239	-0.00463158916682005
-7.8640456199646	-7.51122379302979	-10.0189743041992	-0.198361575603485	0.174932613968849	-0.00490873074159026
-7.86516237258911	-7.51723718643188	-10.0057964324951	-0.198296830058098	0.174733489751816	-0.00517252460122108
-7.86571073532104	-7.5243124961853	-9.99415493011475	-0.19823445379734	0.174566358327866	-0.00531100342050195
-7.8704948425293	-7.52934789657593	-9.98712253570557	-0.198065370321274	0.174488008022308	-0.0054998928681016
-7.873375415802	-7.53736352920532	-9.98463535308838	-0.197937473654747	0.174435868859291	-0.00561357662081718
-7.8759126663208	-7.53843116760254	-9.97543239593506	-0.19770872592926	0.174403667449951	-0.00583468470722437
-7.87478017807007	-7.53736352920532	-9.97362518310547	-0.197554498910904	0.174219697713852	-0.00610994827002287
-7.87383508682251	-7.53555059432983	-9.96537208557129	-0.197306647896767	0.17396804690361	-0.00628119055181742
-7.87288379669189	-7.53919363021851	-9.95370101928711	-0.197158381342888	0.173692718148232	-0.00642730621621013
-7.87320995330811	-7.5389609336853	-9.94828414916992	-0.197030663490295	0.17337004840374	-0.00658032670617104
-7.87448501586914	-7.54319143295288	-9.93912696838379	-0.1968914270401	0.173191115260124	-0.00673746457323432
-7.87554883956909	-7.54630661010742	-9.93460273742676	-0.196812093257904	0.172912836074829	-0.00684188911691308
-7.8820686340332	-7.55278015136719	-9.91702842712402	-0.196726068854332	0.172742813825607	-0.00706803193315864
-7.89028358459473	-7.55697917938232	-9.90622425079346	-0.196648567914963	0.172690153121948	-0.00724299484863877
-7.89241313934326	-7.55899381637573	-9.90054130554199	-0.196543291211128	0.172566935420036	-0.00745013868436217
-7.89573097229004	-7.56023788452148	-9.89786338806152	-0.196332022547722	0.172429889440536	-0.00759260635823011
-7.89461183547974	-7.56482315063477	-9.89518928527832	-0.196217551827431	0.172273844480515	-0.00779937859624624
-7.89390230178833	-7.56385231018066	-9.89289855957031	-0.195934727787971	0.17208406329155	-0.00794850010424852
-7.89400243759155	-7.56754970550537	-9.88832473754883	-0.195815861225128	0.17202827334404	-0.0081880260258913
-7.89017105102539	-7.56657552719116	-9.89212131500244	-0.195546850562096	0.171834260225296	-0.0083876010030508
-7.89072465896606	-7.56820917129517	-9.89351367950439	-0.195427387952805	0.171671107411385	-0.00856887735426426
-7.89211654663086	-7.57671737670898	-9.89273166656494	-0.195262044668198	0.171518221497536	-0.00862578954547644
-7.89219617843628	-7.57769155502319	-9.88602447509766	-0.195099353790283	0.171460017561913	-0.00863282755017281
-7.88944530487061	-7.57838869094849	-9.8832836151123	-0.195092216134071	0.171309024095535	-0.00878894608467817
-7.89050960540771	-7.57742834091187	-9.88102436065674	-0.194920539855957	0.171189859509468	-0.00872575305402279
-7.89878988265991	-7.5843391418457	-9.87533187866211	-0.194901913404465	0.171176895499229	-0.00862489733844996
-7.90520477294922	-7.58894109725952	-9.87933254241943	-0.19480986893177	0.171142339706421	-0.00847076624631882
-7.91034317016602	-7.59155702590942	-9.88219356536865	-0.194803595542908	0.171178698539734	-0.00845916569232941
-7.91915655136108	-7.59030628204346	-9.89194011688232	-0.194670394062996	0.171231031417847	-0.00837931130081415
-7.94893836975098	-7.59050941467285	-9.91360473632813	-0.194459348917007	0.171486392617226	-0.00813516322523355
-7.99416780471802	-7.59387922286987	-9.93859958648682	-0.194243475794792	0.171856433153152	-0.0073638129979372
-8.04850769042969	-7.57946300506592	-9.94944381713867	-0.194164022803307	0.172014623880386	-0.00631175469607115
-8.08014869689941	-7.55335998535156	-9.93253707885742	-0.194442883133888	0.171210169792175	-0.00533974636346102
-8.06704044342041	-7.51851367950439	-9.90604591369629	-0.194636464118958	0.170128732919693	-0.00505342008545995
-8.02457618713379	-7.49902868270874	-9.86115455627441	-0.194759652018547	0.169157281517982	-0.00547781679779291
-7.97269058227539	-7.501060962677	-9.85314178466797	-0.194670662283897	0.168791949748993	-0.00644867261871696
-7.93841886520386	-7.52398347854614	-9.84146404266357	-0.194422945380211	0.168843939900398	-0.00749702099710703
-7.91111135482788	-7.54170846939087	-9.85508441925049	-0.193981871008873	0.169146507978439	-0.00832151435315609
-7.9011435508728	-7.55631351470947	-9.85940837860107	-0.193643286824226	0.169298395514488	-0.00875586085021496
-7.90237236022949	-7.56744289398193	-9.86820220947266	-0.193379983305931	0.169415384531021	-0.00860795751214027
-7.92241239547729	-7.5829291343689	-9.8669900894165	-0.193343684077263	0.169509962201118	-0.00824003107845783
-7.94616985321045	-7.587317943573	-9.87038707733154	-0.193292990326881	0.169533208012581	-0.00782911945134401
-7.97200441360474	-7.59045791625977	-9.86357688903809	-0.193338230252266	0.169443532824516	-0.007524358574301
-7.99676132202148	-7.58265352249146	-9.85333156585693	-0.193388283252716	0.169215470552444	-0.00736639555543661
-8.00757217407227	-7.56877183914185	-9.84488201141357	-0.19328299164772	0.168871909379959	-0.00725365290418267
-8.00222110748291	-7.55609655380249	-9.82531642913818	-0.193266853690147	0.168527156114578	-0.00739235477522016
-7.98615789413452	-7.53913640975952	-9.82072067260742	-0.192953139543533	0.168282389640808	-0.00766636524349451
-7.96659755706787	-7.5310320854187	-9.81254863739014	-0.192790314555168	0.168010920286179	-0.00800536852329969
-7.94356203079224	-7.52925443649292	-9.81008720397949	-0.192460253834724	0.167819917201996	-0.00840970780700445
-7.9205002784729	-7.53106164932251	-9.80237483978271	-0.192284747958183	0.167662501335144	-0.0088819982483983
-7.90356016159058	-7.53511762619019	-9.80015563964844	-0.192025050520897	0.16763362288475	-0.00935924239456654
-7.89480352401733	-7.5384349822998	-9.78800106048584	-0.191894844174385	0.167519316077232	-0.00991902127861977
-7.89322710037231	-7.54984045028687	-9.78139877319336	-0.191756665706635	0.167414098978043	-0.0104871699586511
-7.89540529251099	-7.55770206451416	-9.77400302886963	-0.191616505384445	0.167367994785309	-0.0111045138910413
-7.90294790267944	-7.57232332229614	-9.75997638702393	-0.191570982336998	0.167318135499954	-0.0116009898483753
-7.9079761505127	-7.57523536682129	-9.75344753265381	-0.19136406481266	0.167114719748497	-0.0121204759925604
-7.9113335609436	-7.58293151855469	-9.73491859436035	-0.191235259175301	0.166885271668434	-0.0125532355159521
-7.90781927108765	-7.58242130279541	-9.72365665435791	-0.191105276346207	0.166647955775261	-0.0131275271996856
-7.91542863845825	-7.605299949646	-9.72458362579346	-0.190885230898857	0.166553184390068	-0.013255113735795
-7.93054819107056	-7.63494110107422	-9.72854232788086	-0.190578818321228	0.166607290506363	-0.0135511010885239
-7.92886829376221	-7.65170049667358	-9.71858024597168	-0.190389201045036	0.166614353656769	-0.0142253190279007
-7.91855955123901	-7.65083074569702	-9.70721530914307	-0.190072789788246	0.166371211409569	-0.0150215430185199
-7.90024280548096	-7.64034509658813	-9.68954944610596	-0.189741581678391	0.166049495339394	-0.0154953552410007
-7.88624477386475	-7.63034915924072	-9.67464733123779	-0.189514517784119	0.165666595101357	-0.0155602311715484
-7.88512849807739	-7.62262630462646	-9.65995788574219	-0.189135998487473	0.165445178747177	-0.0155462045222521
-7.88451147079468	-7.61961603164673	-9.66151332855225	-0.188904315233231	0.16519621014595	-0.0155194597318769
-7.88495588302612	-7.6192831993103	-9.64505863189697	-0.188744977116585	0.16488541662693	-0.0155512755736709
-7.88539123535156	-7.61958980560303	-9.63115978240967	-0.188416242599487	0.164643883705139	-0.0156489349901676
-7.88304948806763	-7.6204400062561	-9.61530303955078	-0.188354626297951	0.164370328187943	-0.0158724635839462
-7.88130140304565	-7.63412857055664	-9.60551261901855	-0.188161164522171	0.164071843028069	-0.0160818565636873
-7.88405179977417	-7.64268112182617	-9.60124969482422	-0.188016921281815	0.163808256387711	-0.0162786450237036
-7.88522672653198	-7.65800380706787	-9.59025287628174	-0.187854990363121	0.163707062602043	-0.016654035076499
-7.88813877105713	-7.66322135925293	-9.57594776153564	-0.187733009457588	0.163405761122704	-0.0169968996196985
-7.88530349731445	-7.66270923614502	-9.56506061553955	-0.187573835253716	0.163180664181709	-0.0173473171889782
-7.8829779624939	-7.66461229324341	-9.55013561248779	-0.187413647770882	0.162824526429176	-0.0175705123692751
-7.8848557472229	-7.66767024993896	-9.54047107696533	-0.187290146946907	0.162684142589569	-0.0178406741470099
-7.88538026809692	-7.67536020278931	-9.53299903869629	-0.187108352780342	0.162423476576805	-0.0179743971675634
-7.88978290557861	-7.68113660812378	-9.52204036712646	-0.186994791030884	0.162287175655365	-0.0181387029588223
-7.88964796066284	-7.68513536453247	-9.5146541595459	-0.186882391571999	0.16207067668438	-0.0183393992483616
-7.89243030548096	-7.69033813476563	-9.50064754486084	-0.186730518937111	0.161943569779396	-0.0185816809535027
-7.89505434036255	-7.70014953613281	-9.49975776672363	-0.186529651284218	0.161791667342186	-0.0187316127121449
-7.8988184928894	-7.71000862121582	-9.49251461029053	-0.186465844511986	0.161648064851761	-0.0188722293823957
-7.90275859832764	-7.7162938117981	-9.48185443878174	-0.186331614851952	0.161552757024765	-0.0190988257527351
-7.90305042266846	-7.7151665687561	-9.48257827758789	-0.186174795031548	0.161331504583359	-0.0191822368651628
-7.90737581253052	-7.71588850021362	-9.46442127227783	-0.18603752553463	0.161290183663368	-0.0193331316113472
-7.90750169754028	-7.71470546722412	-9.46271991729736	-0.185919940471649	0.161067768931389	-0.0193837974220514
-7.91480827331543	-7.71611738204956	-9.44865036010742	-0.185866221785545	0.160944238305092	-0.0194708164781332
-7.9116849899292	-7.73870706558228	-9.45252799987793	-0.185889840126038	0.160775408148766	-0.0195958409458399
-7.91135931015015	-7.77833271026611	-9.46280097961426	-0.185935035347939	0.160414516925812	-0.0199602860957384
-7.90617847442627	-7.78753805160522	-9.44870090484619	-0.185661122202873	0.16060782968998	-0.0205717869102955
-7.88672924041748	-7.81719207763672	-9.44163227081299	-0.185770660638809	0.160650372505188	-0.0213604345917702
-7.88855075836182	-7.86620903015137	-9.44883823394775	-0.185576751828194	0.160954132676125	-0.0219271127134562
-7.89706754684448	-7.91009998321533	-9.46356868743896	-0.185521572828293	0.16106578707695	-0.0225903820246458
-7.89935922622681	-7.93436765670776	-9.45980167388916	-0.185426220297813	0.161086678504944	-0.0233025252819061
-7.89312505722046	-7.93635511398315	-9.44956874847412	-0.185389637947083	0.160869657993317	-0.023745633661747
-7.89138698577881	-7.9258451461792	-9.42987251281738	-0.185431435704231	0.160629019141197	-0.0240746755152941
-7.89165687561035	-7.91896867752075	-9.41940116882324	-0.185471221804619	0.160300001502037	-0.0241402313113213
-7.90479469299316	-7.92316484451294	-9.41505718231201	-0.185617595911026	0.160045549273491	-0.0241851378232241
-7.91363859176636	-7.93187570571899	-9.41900062561035	-0.185762941837311	0.159803479909897	-0.024202398955822
-7.92058515548706	-7.94563436508179	-9.41132164001465	-0.185828343033791	0.159615159034729	-0.0243385210633278
-7.9186806678772	-7.95479965209961	-9.40984725952148	-0.185730263590813	0.159480795264244	-0.0245476942509413
-7.92251968383789	-7.96889638900757	-9.41136837005615	-0.18586091697216	0.159415304660797	-0.0247179921716452
-7.91708850860596	-7.98676824569702	-9.41018390655518	-0.18573434650898	0.159375339746475	-0.025065653026104
-7.91809606552124	-7.99910497665405	-9.41455554962158	-0.185663968324661	0.159306690096855	-0.0256066620349884
-7.9229211807251	-8.02007865905762	-9.41264533996582	-0.185587212443352	0.159292951226234	-0.0260840691626072
-7.91997337341309	-8.04285335540771	-9.41471672058105	-0.185552731156349	0.15916819870472	-0.0264462735503912
-7.92236232757568	-8.05337810516357	-9.40443229675293	-0.185375466942787	0.159208297729492	-0.0270031820982695
-7.92275476455688	-8.05489063262939	-9.40235805511475	-0.185290575027466	0.158743798732758	-0.027297604829073
-7.92737245559692	-8.0507287979126	-9.39261150360107	-0.185395911335945	0.158501476049423	-0.0274024810642004
-7.92433643341064	-8.0479850769043	-9.38320541381836	-0.185347825288773	0.158309638500214	-0.0274462327361107
-7.93102312088013	-8.05654621124268	-9.37307643890381	-0.185372918844223	0.158140063285828	-0.0275753624737263
-7.93878841400146	-8.06966304779053	-9.375807762146	-0.185298085212708	0.158062338829041	-0.0277414657175541
-7.94348907470703	-8.08456516265869	-9.37813282012939	-0.185213819146156	0.157937690615654	-0.0280752759426832
-7.94703435897827	-8.09449481964111	-9.37323760986328	-0.185100868344307	0.157954275608063	-0.0283706057816744
-7.94664001464844	-8.1096658706665	-9.37835216522217	-0.185019955039024	0.15781532227993	-0.0286582186818123
-7.94819259643555	-8.12582969665527	-9.37118816375732	-0.185036614537239	0.157803446054459	-0.028999388217926
-7.94456577301025	-8.12978649139404	-9.37056350708008	-0.184941977262497	0.157679259777069	-0.0292875189334154
-7.94741344451904	-8.12941837310791	-9.35879421234131	-0.184921309351921	0.157622039318085	-0.0294606927782297
-7.95028877258301	-8.13068199157715	-9.35661220550537	-0.185002982616425	0.157547250390053	-0.0295206774026155
-7.95364189147949	-8.13601398468018	-9.35023403167725	-0.18492266535759	0.157327815890312	-0.0295790005475283
-7.95248746871948	-8.1377649307251	-9.34524440765381	-0.184929683804512	0.157209485769272	-0.0296934340149164
-7.9567666053772	-8.14780521392822	-9.33754920959473	-0.184955924749374	0.157262369990349	-0.0297427102923393
-7.95943737030029	-8.15266513824463	-9.33554840087891	-0.1849475055933	0.15707740187645	-0.0299189686775208
-7.95883083343506	-8.15529727935791	-9.33187580108643	-0.184965968132019	0.157013654708862	-0.0300941299647093
-7.96589374542236	-8.15921592712402	-9.32592296600342	-0.184946864843369	0.156807467341423	-0.0302143599838018
-7.96983051300049	-8.1645565032959	-9.32113552093506	-0.185090348124504	0.156712517142296	-0.0303532760590315
-7.96973514556885	-8.17244815826416	-9.31570434570313	-0.185176655650139	0.156676948070526	-0.030452573671937
-7.97204685211182	-8.18265151977539	-9.30782318115234	-0.185339748859406	0.156758695840836	-0.030602129176259
-7.9780797958374	-8.18570423126221	-9.30569362640381	-0.185275301337242	0.15667599439621	-0.0308327488601208
-7.97583103179932	-8.18302536010742	-9.30701732635498	-0.185490384697914	0.156447201967239	-0.0310874786227942
-7.98835420608521	-8.18640804290771	-9.30729675292969	-0.185378506779671	0.156289547681808	-0.0308857727795839
-8.02059459686279	-8.21360874176025	-9.31900501251221	-0.185180380940437	0.156415998935699	-0.03043551184237
-8.04597473144531	-8.23837566375732	-9.32933712005615	-0.185369595885277	0.156550318002701	-0.0305795632302761
-8.05605506896973	-8.23844242095947	-9.31526851654053	-0.185484930872917	0.156641721725464	-0.0309969373047352
-8.04937171936035	-8.21885395050049	-9.30599784851074	-0.185771897435188	0.156305581331253	-0.0314217694103718
-8.04234981536865	-8.18617630004883	-9.2819652557373	-0.185828924179077	0.155968874692917	-0.0313310883939266
-8.04285526275635	-8.1629056930542	-9.28490543365479	-0.185906484723091	0.155697479844093	-0.030807277187705
-8.055006980896	-8.14767742156982	-9.28769779205322	-0.185820654034615	0.155701041221619	-0.0303373150527477
-8.07522010803223	-8.13870620727539	-9.29391765594482	-0.185693845152855	0.155802220106125	-0.0300336740911007
-8.0881233215332	-8.12702751159668	-9.29495143890381	-0.185743302106857	0.155848950147629	-0.0300237499177456
-8.09704208374023	-8.11257457733154	-9.27578926086426	-0.185728251934052	0.155942171812057	-0.0299979671835899
-8.09978103637695	-8.09333896636963	-9.26527881622314	-0.18568018078804	0.155909955501556	-0.0300380680710077
-8.10910034179688	-8.08234596252441	-9.25085544586182	-0.185681626200676	0.155684977769852	-0.0300546549260616
-8.12467575073242	-8.07542610168457	-9.24145317077637	-0.18558643758297	0.155483201146126	-0.0300448164343834
-8.13729190826416	-8.06282806396484	-9.22218418121338	-0.185493260622025	0.155361145734787	-0.0300845056772232
-8.14503002166748	-8.05722713470459	-9.20597743988037	-0.185427993535995	0.155112326145172	-0.0302243623882532
-8.1511869430542	-8.05210494995117	-9.19164180755615	-0.185260847210884	0.155009031295776	-0.0304307360202074
-8.1475830078125	-8.05260276794434	-9.1804370880127	-0.185041025280952	0.154942959547043	-0.0306867025792599
-8.14698314666748	-8.05899429321289	-9.17603588104248	-0.184791639447212	0.154919862747192	-0.031009728088975
-8.13973140716553	-8.06919193267822	-9.17330551147461	-0.184451058506966	0.154952391982079	-0.0313965901732445
-8.13966369628906	-8.07610607147217	-9.1778039932251	-0.184062898159027	0.155159488320351	-0.0317739024758339
-8.13644599914551	-8.08737468719482	-9.17373085021973	-0.183683335781097	0.155303835868835	-0.0319922044873238
-8.13996410369873	-8.09597110748291	-9.17554092407227	-0.183368310332298	0.15545591711998	-0.0322067327797413
-8.14222812652588	-8.09944534301758	-9.16982269287109	-0.183055490255356	0.155575141310692	-0.0323014743626118
-8.16315746307373	-8.10994529724121	-9.19019794464111	-0.182917803525925	0.155361756682396	-0.0322521030902863
-8.1657543182373	-8.1101131439209	-9.18384075164795	-0.182885736227036	0.155418455600739	-0.0319773182272911
-8.15853309631348	-8.11556720733643	-9.18140125274658	-0.182595908641815	0.155658319592476	-0.0317416563630104
-8.16576671600342	-8.13472080230713	-9.18250179290771	-0.182594329118729	0.155742809176445	-0.0317864865064621
-8.17431545257568	-8.14631462097168	-9.19168376922607	-0.182377025485039	0.155792564153671	-0.0318870693445206
-8.17483425140381	-8.1628360748291	-9.18274784088135	-0.182364493608475	0.155837044119835	-0.0319930128753185
-8.1732120513916	-8.16574001312256	-9.17952919006348	-0.182452514767647	0.155785650014877	-0.0322304852306843
-8.174635887146	-8.16129589080811	-9.16429042816162	-0.182534635066986	0.155542150139809	-0.0325085408985615
-8.17639827728271	-8.15644836425781	-9.14756774902344	-0.182767137885094	0.15515048801899	-0.0325340144336224
-8.17713260650635	-8.14771270751953	-9.12928295135498	-0.182955116033554	0.1548071205616	-0.0325900427997112
-8.1833553314209	-8.14492893218994	-9.11490249633789	-0.183165431022644	0.154411017894745	-0.0324987024068832
-8.18703842163086	-8.14749240875244	-9.09679698944092	-0.1832035779953	0.154187500476837	-0.0324626974761486
-8.19436073303223	-8.15873432159424	-9.08884906768799	-0.183253616094589	0.15389496088028	-0.0324971936643124
-8.19978141784668	-8.16874027252197	-9.07521057128906	-0.183249592781067	0.153662979602814	-0.0325344614684582
-8.20250988006592	-8.18414878845215	-9.06568336486816	-0.183219075202942	0.153474390506744	-0.0326408371329308
-8.20255088806152	-8.19195461273193	-9.05664443969727	-0.183201611042023	0.153251260519028	-0.0330065488815308
-8.20815467834473	-8.19729518890381	-9.05659675598145	-0.182897493243217	0.153041288256645	-0.0330379530787468
-8.22001266479492	-8.21355247497559	-9.06029415130615	-0.182715982198715	0.152937024831772	-0.0327944606542587
-8.22038650512695	-8.21737670898438	-9.05484580993652	-0.182548075914383	0.152816280722618	-0.0329800844192505
-8.21273517608643	-8.20931911468506	-9.05056476593018	-0.182478323578835	0.152510955929756	-0.0330289006233215
-8.21036052703857	-8.20617389678955	-9.04261207580566	-0.182432934641838	0.152375087141991	-0.0328798666596413
-8.21343040466309	-8.20997333526611	-9.04815006256104	-0.182261392474175	0.152350172400475	-0.0326545871794224
-8.22029209136963	-8.22044849395752	-9.05359935760498	-0.182222992181778	0.152305588126183	-0.0325841456651688
-8.22612285614014	-8.22524738311768	-9.05473518371582	-0.182196229696274	0.152140125632286	-0.0325560458004475
-8.23707866668701	-8.22763729095459	-9.05287456512451	-0.182191029191017	0.151997029781342	-0.0325665324926376
-8.23409557342529	-8.21974182128906	-9.0452356338501	-0.182195752859116	0.151773631572723	-0.0324444696307182
-8.24663162231445	-8.2147970199585	-9.04314041137695	-0.182366415858269	0.151407793164253	-0.0322712883353233
-8.25164127349854	-8.21489143371582	-9.03419876098633	-0.182358399033546	0.151081472635269	-0.0321392193436623
-8.26039886474609	-8.21744632720947	-9.03330230712891	-0.182417407631874	0.150784507393837	-0.0320653058588505
-8.2683801651001	-8.21771812438965	-9.03158092498779	-0.18247963488102	0.150506108999252	-0.0319821685552597
-8.27615070343018	-8.22447395324707	-9.02780818939209	-0.182446241378784	0.150150716304779	-0.031979214400053
-8.27682209014893	-8.22958374023438	-9.02927398681641	-0.182429134845734	0.149885788559914	-0.0319826565682888
-8.27945899963379	-8.23448371887207	-9.02782821655273	-0.182322144508362	0.149669140577316	-0.0320173315703869
-8.28659820556641	-8.24326133728027	-9.0323657989502	-0.182379677891731	0.149322152137756	-0.0320735238492489
-8.2891263961792	-8.24492359161377	-9.02725315093994	-0.18229441344738	0.149104759097099	-0.0320524051785469
-8.29037952423096	-8.2444486618042	-9.02638530731201	-0.182335197925568	0.148874774575233	-0.0320445671677589
-8.29984951019287	-8.24780750274658	-9.01509761810303	-0.182243630290031	0.1486626714468	-0.03197380900383
-8.30499267578125	-8.24805927276611	-9.01803779602051	-0.182282537221909	0.148445442318916	-0.0318135693669319
-8.31255722045898	-8.24892997741699	-9.01076316833496	-0.182291060686111	0.148265808820724	-0.0317186824977398
-8.31384563446045	-8.2509765625	-9.01220226287842	-0.182255908846855	0.147932469844818	-0.0316420942544937
-8.31754493713379	-8.25489807128906	-9.00916290283203	-0.182334318757057	0.147702798247337	-0.0315530709922314
-8.32626056671143	-8.26119709014893	-9.01243209838867	-0.182322651147842	0.14752659201622	-0.0314117111265659
-8.33357048034668	-8.26796340942383	-9.00805473327637	-0.182305827736855	0.147398620843887	-0.0313066504895687
-8.33841609954834	-8.27272129058838	-9.01425647735596	-0.182255014777184	0.147322207689285	-0.0312089920043945
-8.34726810455322	-8.28080368041992	-9.01371192932129	-0.182432800531387	0.147107794880867	-0.0310764312744141
-8.3554630279541	-8.28905391693115	-9.0175838470459	-0.182462975382805	0.146970927715302	-0.0309583973139524
-8.3587007522583	-8.29189491271973	-9.02666568756104	-0.182572647929192	0.146855562925339	-0.0308279152959585
-8.36336135864258	-8.29590606689453	-9.02656555175781	-0.182725057005882	0.146712973713875	-0.0307688806205988
-8.37088298797607	-8.29812335968018	-9.03779125213623	-0.182764768600464	0.146545842289925	-0.0306254737079144
-8.37504005432129	-8.30497741699219	-9.03992652893066	-0.182901620864868	0.146366328001022	-0.0304912012070417
-8.3850154876709	-8.30563163757324	-9.04838562011719	-0.183020323514938	0.146163761615753	-0.0304132383316755
-8.39228916168213	-8.30893516540527	-9.05423641204834	-0.18311895430088	0.14608097076416	-0.0303129013627768
-8.39990520477295	-8.31368637084961	-9.06021595001221	-0.183233350515366	0.145895153284073	-0.0301639791578054
-8.41033935546875	-8.31897258758545	-9.06044864654541	-0.183356538414955	0.145765870809555	-0.0300936326384544
-8.41662788391113	-8.32385349273682	-9.06653785705566	-0.183466300368309	0.145539864897728	-0.0300102382898331
-8.4252815246582	-8.32640171051025	-9.06751441955566	-0.183540999889374	0.145321413874626	-0.0299173649400473
-8.43361568450928	-8.33009719848633	-9.07306861877441	-0.183610916137695	0.145172730088234	-0.0299102663993835
-8.43623733520508	-8.3328914642334	-9.07893371582031	-0.183646768331528	0.144890293478966	-0.0298622120171785
-8.44509792327881	-8.33638954162598	-9.07798290252686	-0.183782458305359	0.144746452569962	-0.0298339817672968
-8.44764137268066	-8.34120464324951	-9.08635997772217	-0.183807715773582	0.144448027014732	-0.0297596491873264
-8.45462799072266	-8.34628963470459	-9.08486652374268	-0.183880612254143	0.144374340772629	-0.0297803226858377
-8.45962810516357	-8.3503303527832	-9.0966100692749	-0.1839559674263	0.144146919250488	-0.0297217946499586
-8.46500396728516	-8.35303497314453	-9.09965419769287	-0.184015586972237	0.143981173634529	-0.02970383875072
-8.46856594085693	-8.35689830780029	-9.10828971862793	-0.184082046151161	0.143770232796669	-0.0297037251293659
-8.47511959075928	-8.36108207702637	-9.1086311340332	-0.184173092246056	0.143581479787827	-0.0296294968575239
-8.47872829437256	-8.3641357421875	-9.11426067352295	-0.184195190668106	0.14336870610714	-0.029579846188426
-8.48472023010254	-8.36913967132568	-9.12021064758301	-0.184287652373314	0.143125876784325	-0.0295410808175802
-8.48836517333984	-8.37296772003174	-9.12271404266357	-0.184299528598785	0.142948105931282	-0.0295657869428396
-8.49062919616699	-8.3724536895752	-9.13499546051025	-0.184347927570343	0.142706856131554	-0.0294807739555836
-8.49425411224365	-8.37527465820313	-9.13116836547852	-0.184460341930389	0.142467990517616	-0.0294503755867481
-8.4970235824585	-8.37543392181396	-9.141845703125	-0.184442728757858	0.142256334424019	-0.0294252578169107
-8.49951267242432	-8.3792724609375	-9.14256381988525	-0.184460952877998	0.142087072134018	-0.0293841194361448
-8.50318241119385	-8.37998390197754	-9.15236759185791	-0.184454128146172	0.141757383942604	-0.0293515268713236
-8.50716495513916	-8.38552665710449	-9.15354251861572	-0.184566348791122	0.141620561480522	-0.0292730834335089
-8.50600337982178	-8.38749599456787	-9.16763114929199	-0.184541150927544	0.141327798366547	-0.0292026177048683
-8.51245975494385	-8.38941955566406	-9.16326808929443	-0.184498250484467	0.141127169132233	-0.029175728559494
-8.51260280609131	-8.39416980743408	-9.17626285552979	-0.184622436761856	0.140936359763145	-0.0290858037769794
-8.51435089111328	-8.39405918121338	-9.17836380004883	-0.184640005230904	0.140664026141167	-0.0290455464273691
-8.51683616638184	-8.39639759063721	-9.18977546691895	-0.184575915336609	0.140470206737518	-0.0289200227707624
-8.51461505889893	-8.39538955688477	-9.19507122039795	-0.184596031904221	0.140197396278381	-0.0288133062422276
-8.51574325561523	-8.39302253723145	-9.1926097869873	-0.184555485844612	0.139979511499405	-0.0286469161510468
-8.51733589172363	-8.39303970336914	-9.19399642944336	-0.184542536735535	0.139675542712212	-0.0285233873873949
-8.52216148376465	-8.39267730712891	-9.19577693939209	-0.184468790888786	0.139484614133835	-0.028377290815115
-8.52157974243164	-8.39030075073242	-9.20384693145752	-0.184382155537605	0.139171347022057	-0.0281847883015871
-8.52471923828125	-8.3858060836792	-9.19382190704346	-0.184253379702568	0.138967022299767	-0.0280619189143181
-8.52414512634277	-8.38378047943115	-9.20335865020752	-0.184128567576408	0.138641461730003	-0.0278222188353539
-8.52518177032471	-8.38193130493164	-9.19629192352295	-0.184030443429947	0.138437867164612	-0.0277053937315941
-8.52398109436035	-8.3802318572998	-9.19674301147461	-0.183787018060684	0.138236999511719	-0.0274915024638176
-8.5242919921875	-8.37991142272949	-9.19773197174072	-0.183678179979324	0.137964144349098	-0.02731161005795
-8.52142524719238	-8.37592506408691	-9.20595645904541	-0.183462858200073	0.137780606746674	-0.0271238200366497
-8.52346038818359	-8.37090015411377	-9.20375061035156	-0.183336839079857	0.137554615736008	-0.0269041936844587
-8.52300453186035	-8.3700647354126	-9.200852394104	-0.183022543787956	0.137440487742424	-0.026732200756669
-8.51790714263916	-8.36457633972168	-9.20823383331299	-0.182750135660172	0.1371780782938	-0.0264588911086321
-8.51711177825928	-8.36250591278076	-9.21806621551514	-0.182492405176163	0.137039214372635	-0.0262169558554888
-8.51875114440918	-8.35979747772217	-9.21636867523193	-0.182116970419884	0.136875048279762	-0.0259261392056942
-8.5221643447876	-8.3576717376709	-9.22029209136963	-0.181963920593262	0.136736467480659	-0.0256966389715672
-8.52787303924561	-8.35596370697021	-9.22592735290527	-0.181673809885979	0.136526972055435	-0.0253942012786865
-8.53368377685547	-8.35352230072021	-9.22731971740723	-0.181383222341537	0.136357545852661	-0.0251146629452705
-8.53565120697021	-8.34906196594238	-9.23297691345215	-0.18116469681263	0.136097744107246	-0.0247904565185308
-8.53855895996094	-8.34543800354004	-9.23340129852295	-0.180846557021141	0.135784089565277	-0.0245062187314034
-8.5392951965332	-8.34308624267578	-9.23439598083496	-0.180583208799362	0.13562123477459	-0.0242171138525009
-8.54399299621582	-8.33946132659912	-9.23676681518555	-0.180289313197136	0.135348841547966	-0.0239919759333134
-8.53828716278076	-8.33428192138672	-9.23475456237793	-0.179837018251419	0.135149732232094	-0.0237877834588289
-8.5382137298584	-8.32494640350342	-9.24044418334961	-0.179535642266273	0.134939849376678	-0.0235192868858576
-8.53316688537598	-8.31992435455322	-9.23872089385986	-0.179236963391304	0.13480743765831	-0.023330295458436
-8.53364753723145	-8.30996513366699	-9.2442798614502	-0.178776934742928	0.134692803025246	-0.0230320375412703
-8.52433109283447	-8.30093955993652	-9.24544811248779	-0.178457513451576	0.134487792849541	-0.022801386192441
-8.52289390563965	-8.28899002075195	-9.24980354309082	-0.178054422140121	0.134310826659203	-0.0225472152233124
-8.51436996459961	-8.28143882751465	-9.25366973876953	-0.177690893411636	0.134171053767204	-0.0222598798573017
-8.51027393341064	-8.26971340179443	-9.25804328918457	-0.177318125963211	0.134036764502525	-0.0220222417265177
-8.50351619720459	-8.26170063018799	-9.26195526123047	-0.17697574198246	0.133854553103447	-0.0217912662774324
-8.49578380584717	-8.25375843048096	-9.25922966003418	-0.176704823970795	0.133690282702446	-0.0216002371162176
-8.49359226226807	-8.24112606048584	-9.26664352416992	-0.176358848810196	0.133401870727539	-0.0214012153446674
-8.48408699035645	-8.22984600067139	-9.2554817199707	-0.176054939627647	0.133176073431969	-0.0212081018835306
-8.48420810699463	-8.22210788726807	-9.25073146820068	-0.17577275633812	0.133051067590714	-0.021025450900197
-8.4742259979248	-8.21223735809326	-9.24827861785889	-0.175435051321983	0.132865116000175	-0.0209505818784237
-8.47033596038818	-8.2069034576416	-9.25467205047607	-0.175130590796471	0.132699713110924	-0.0207504443824291
-8.4655065536499	-8.1959285736084	-9.25109195709229	-0.174918666481972	0.132586255669594	-0.0205971300601959
-8.46219921112061	-8.18939685821533	-9.2517147064209	-0.174647450447083	0.132440224289894	-0.020417544990778
-8.45794105529785	-8.18053150177002	-9.25535583496094	-0.174430981278419	0.132286816835403	-0.0202484540641308
-8.45512676239014	-8.16944217681885	-9.25396347045898	-0.174134492874146	0.13209767639637	-0.0200853943824768
-8.44986629486084	-8.15811634063721	-9.25368309020996	-0.173936143517494	0.132075935602188	-0.0198472682386637
-8.44702339172363	-8.14685249328613	-9.25571346282959	-0.173790633678436	0.131888493895531	-0.0196120627224445
-8.4448766708374	-8.13508796691895	-9.25676250457764	-0.173524618148804	0.131877318024635	-0.0193943902850151
-8.44136238098145	-8.12465476989746	-9.25728225708008	-0.173442423343658	0.131719902157784	-0.0192020703107119
-8.44080829620361	-8.11211109161377	-9.26854038238525	-0.173259362578392	0.131662964820862	-0.0189920794218779
-8.43556976318359	-8.10222244262695	-9.27004051208496	-0.173163369297981	0.131528690457344	-0.0188830159604549
-8.43343734741211	-8.09228992462158	-9.27219581604004	-0.172950491309166	0.131503492593765	-0.0187531597912312
-8.42790222167969	-8.08842658996582	-9.27297782897949	-0.172879174351692	0.131434753537178	-0.0186900906264782
-8.42430782318115	-8.07925319671631	-9.27817153930664	-0.172772243618965	0.131393626332283	-0.018660731613636
-8.42030906677246	-8.07419490814209	-9.28212070465088	-0.17273023724556	0.131334885954857	-0.0185857862234116
-8.41708183288574	-8.0651159286499	-9.28175640106201	-0.172654747962952	0.131330639123917	-0.0185912996530533
-8.41804981231689	-8.05886650085449	-9.27971363067627	-0.172559976577759	0.131467059254646	-0.0185468029230833
-8.41498374938965	-8.05782699584961	-9.28319072723389	-0.172527685761452	0.131426841020584	-0.0185124259442091
-8.41386222839355	-8.05093765258789	-9.28577995300293	-0.172578170895576	0.131376475095749	-0.0184484533965588
-8.41303062438965	-8.0449686050415	-9.28565311431885	-0.172521635890007	0.131430745124817	-0.0183937922120094
-8.40977668762207	-8.03980159759521	-9.29110908508301	-0.172476053237915	0.131415978074074	-0.0183367151767015
-8.41285228729248	-8.0345573425293	-9.28813552856445	-0.172488495707512	0.131396189332008	-0.0183209199458361
-8.40851974487305	-8.02848720550537	-9.28888607025146	-0.172456070780754	0.131299331784248	-0.0182377006858587
-8.40807914733887	-8.02239608764648	-9.28487300872803	-0.172520965337753	0.131337091326714	-0.0182381458580494
-8.40583992004395	-8.01762771606445	-9.28529834747314	-0.172592982649803	0.131302997469902	-0.0181892011314631
-8.40541934967041	-8.008957862854	-9.29270935058594	-0.172584980726242	0.131279185414314	-0.0181619077920914
-8.40559673309326	-8.00540065765381	-9.28775978088379	-0.172598719596863	0.131279900670052	-0.0181016344577074
-8.40658760070801	-7.99944734573364	-9.28997802734375	-0.17265759408474	0.131301015615463	-0.0181344356387854
-8.40758514404297	-7.99176979064941	-9.291184425354	-0.172675952315331	0.131251871585846	-0.0181523244827986
-8.41107082366943	-7.98921871185303	-9.29452133178711	-0.172746255993843	0.131329789757729	-0.0181456450372934
-8.41083908081055	-7.98002672195435	-9.29442119598389	-0.172699585556984	0.131293296813965	-0.0182378254830837
-8.41137027740479	-7.97534799575806	-9.29887962341309	-0.17285118997097	0.131352633237839	-0.0182631481438875
-8.40650939941406	-7.96363067626953	-9.29894161224365	-0.172965452075005	0.131406038999557	-0.0185222029685974
-8.39108085632324	-7.9516167640686	-9.30173778533936	-0.173266559839249	0.13151915371418	-0.0192698501050472
-8.36915397644043	-7.93889188766479	-9.29970073699951	-0.173470988869667	0.131529524922371	-0.0199257675558329
-8.35011386871338	-7.93454170227051	-9.30939769744873	-0.173580259084702	0.13165345788002	-0.0201435033231974
-8.34452819824219	-7.93065500259399	-9.31703853607178	-0.173581197857857	0.13181646168232	-0.0201724208891392
-8.35426330566406	-7.9320240020752	-9.33232021331787	-0.173679992556572	0.132062152028084	-0.0201353058218956
-8.36814022064209	-7.93459892272949	-9.33826351165771	-0.173685744404793	0.132226958870888	-0.0201438944786787
-8.38330841064453	-7.93146133422852	-9.3424596786499	-0.173826277256012	0.132255554199219	-0.0201318264007568
-8.39653205871582	-7.92184734344482	-9.33586311340332	-0.173987537622452	0.132294520735741	-0.0201162938028574
-8.3963041305542	-7.91548824310303	-9.3182258605957	-0.174123302102089	0.132131740450859	-0.0201899539679289
-8.3950138092041	-7.90632963180542	-9.30873489379883	-0.174330309033394	0.132055371999741	-0.0202865246683359
-8.39335346221924	-7.90331792831421	-9.31623268127441	-0.174449682235718	0.132018372416496	-0.0204803366214037
-8.39526653289795	-7.90500831604004	-9.32497310638428	-0.174662932753563	0.132113292813301	-0.0204900354146957
-8.38490581512451	-7.89675188064575	-9.33158206939697	-0.17490066587925	0.132344976067543	-0.0207783039659262
-8.37521648406982	-7.89809226989746	-9.34524345397949	-0.175075963139534	0.132680982351303	-0.0211759768426418
-8.3695125579834	-7.89761972427368	-9.35630035400391	-0.175207674503326	0.132883116602898	-0.0215138532221317
-8.3703556060791	-7.90135431289673	-9.37166309356689	-0.175416827201843	0.133156418800354	-0.0217244066298008
-8.37157726287842	-7.90564012527466	-9.39958095550537	-0.175689682364464	0.133440896868706	-0.0219392888247967
-8.3786096572876	-7.90385818481445	-9.40653896331787	-0.175896883010864	0.133802637457848	-0.0221046693623066
-8.39169502258301	-7.90409326553345	-9.42086124420166	-0.17627589404583	0.134100407361984	-0.0222055148333311
-8.39699459075928	-7.89949893951416	-9.42835903167725	-0.176596686244011	0.134159728884697	-0.0222645066678524
-8.40936279296875	-7.90134048461914	-9.44486427307129	-0.176966980099678	0.134487122297287	-0.0224130991846323
-8.41287803649902	-7.90163993835449	-9.45632362365723	-0.177268400788307	0.134679242968559	-0.0226148646324873
-8.422532081604	-7.90685081481934	-9.47031116485596	-0.177477106451988	0.134888544678688	-0.0226910132914782
-8.4313497543335	-7.91068553924561	-9.48583602905273	-0.177789062261581	0.135108560323715	-0.0228431206196547
-8.43826866149902	-7.91670417785645	-9.49777412414551	-0.17810246348381	0.135382533073425	-0.0230544675141573
-8.44533538818359	-7.91778612136841	-9.50950527191162	-0.178418517112732	0.13547195494175	-0.0233478806912899
-8.45154094696045	-7.92388343811035	-9.52256965637207	-0.178804963827133	0.135572239756584	-0.0236224979162216
-8.46034622192383	-7.92991495132446	-9.53940868377686	-0.179159328341484	0.13571885228157	-0.0238487906754017
-8.45919990539551	-7.94159173965454	-9.54652309417725	-0.179718971252441	0.135805115103722	-0.0244386494159698
-8.46420383453369	-7.93560266494751	-9.55186748504639	-0.180142655968666	0.135902985930443	-0.0245401542633772
-8.48500728607178	-7.93402194976807	-9.56884384155273	-0.180599525570869	0.135960057377815	-0.0244456902146339
-8.50116062164307	-7.9277663230896	-9.58572769165039	-0.181082338094711	0.136081874370575	-0.0243574101477861
-8.51447010040283	-7.93501901626587	-9.5926342010498	-0.181565836071968	0.136222153902054	-0.0244961753487587
-8.51908302307129	-7.93775177001953	-9.60551643371582	-0.181995689868927	0.136332228779793	-0.0247612576931715
-8.52771186828613	-7.94511938095093	-9.61198616027832	-0.182445138692856	0.136598378419876	-0.0251771844923496
-8.53522396087646	-7.95123195648193	-9.63443946838379	-0.182908043265343	0.13677191734314	-0.0255094971507788
-8.54056930541992	-7.96302270889282	-9.63504123687744	-0.183542743325233	0.137170895934105	-0.0263659916818142
-8.52686595916748	-7.97610187530518	-9.65750694274902	-0.18425464630127	0.137428596615791	-0.0279485229402781
-8.52294254302979	-8.01102828979492	-9.68125057220459	-0.185013070702553	0.137749344110489	-0.0293008890002966
-8.51839351654053	-8.04384231567383	-9.7053861618042	-0.185606822371483	0.138234958052635	-0.0303268581628799
-8.51790332794189	-8.04820442199707	-9.71764087677002	-0.186072319746017	0.138565361499786	-0.0307978261262178
-8.52891445159912	-8.04230499267578	-9.73323059082031	-0.186506450176239	0.138752892613411	-0.0304556097835302
-8.55927467346191	-8.03330039978027	-9.75345897674561	-0.187102675437927	0.138967350125313	-0.0294915232807398
-8.60532665252686	-8.0303783416748	-9.7645435333252	-0.187779605388641	0.139130204916	-0.0285367034375668
-8.65637111663818	-8.03275775909424	-9.77431106567383	-0.188499733805656	0.139346033334732	-0.0277232360094786
-8.69086456298828	-8.03976345062256	-9.77517414093018	-0.189222410321236	0.139547318220139	-0.027368001639843
-8.70545387268066	-8.04485130310059	-9.76119613647461	-0.189813554286957	0.139769017696381	-0.027981897816062
-8.726806640625	-8.05862236022949	-9.77170085906982	-0.190229371190071	0.139787137508392	-0.0288861654698849
-8.74777793884277	-8.08134460449219	-9.79860210418701	-0.190668731927872	0.139926180243492	-0.0295436400920153
-8.734938621521	-8.09749984741211	-9.82889175415039	-0.191531330347061	0.140557646751404	-0.0307517554610968
-8.70621585845947	-8.11973476409912	-9.86001300811768	-0.192539349198341	0.141203135251999	-0.0321219936013222
-8.67287826538086	-8.1306676864624	-9.8808536529541	-0.193306460976601	0.141821697354317	-0.0332766212522984
-8.6527099609375	-8.13164329528809	-9.90421295166016	-0.193710252642632	0.142330572009087	-0.0339613109827042
-8.65889644622803	-8.13123512268066	-9.94207954406738	-0.193853542208672	0.142797842621803	-0.0338477678596973
-8.69292736053467	-8.13597965240479	-9.96940231323242	-0.194303035736084	0.143284007906914	-0.0334230549633503
-8.7313060760498	-8.13057422637939	-9.9893102645874	-0.194861531257629	0.143708601593971	-0.0328596830368042
-8.76833724975586	-8.11729431152344	-9.98859691619873	-0.195646524429321	0.143814161419868	-0.0322131142020226
-8.79316234588623	-8.10161876678467	-9.98196506500244	-0.196287021040916	0.143731668591499	-0.0313295163214207
-8.81885528564453	-8.09444999694824	-9.97717380523682	-0.196972385048866	0.143576234579086	-0.0303569622337818
-8.84894466400146	-8.10101318359375	-9.98494720458984	-0.197443917393684	0.143621817231178	-0.0296313408762217
-8.87381839752197	-8.11542415618896	-10.0018758773804	-0.197942644357681	0.143779188394547	-0.0292998757213354
-8.88504505157471	-8.12882614135742	-10.0130338668823	-0.198371157050133	0.143934711813927	-0.0292732901871204
-8.8857946395874	-8.13603401184082	-10.0237665176392	-0.1988185942173	0.144217848777771	-0.0294178612530231
-8.88172435760498	-8.13084983825684	-10.034520149231	-0.199063420295715	0.144509166479111	-0.0295547619462013
-8.88175010681152	-8.12847995758057	-10.0470037460327	-0.199503645300865	0.144771665334702	-0.0295803211629391
-8.87947082519531	-8.11805152893066	-10.0656127929688	-0.199871107935905	0.145049661397934	-0.0296971220523119
-8.88617420196533	-8.12199687957764	-10.0837688446045	-0.200478494167328	0.145361602306366	-0.0299228932708502
-8.89713191986084	-8.13068771362305	-10.1047115325928	-0.201010212302208	0.145613506436348	-0.0303779672831297
-8.90936470031738	-8.1361665725708	-10.1241226196289	-0.201498493552208	0.145959451794624	-0.0305871218442917
-8.921142578125	-8.13658428192139	-10.1321668624878	-0.201782166957855	0.146201893687248	-0.0303720589727163
-8.94231128692627	-8.13431167602539	-10.1436529159546	-0.202187150716782	0.146380707621574	-0.0298007093369961
-8.97332000732422	-8.13479232788086	-10.1519746780396	-0.202381506562233	0.146469846367836	-0.0290835183113813
-8.99900722503662	-8.13724708557129	-10.1586351394653	-0.202696532011032	0.146569892764091	-0.0284601673483849
-9.0247049331665	-8.13721370697021	-10.1738090515137	-0.202932372689247	0.146692499518394	-0.0280574299395084
-9.03990840911865	-8.13776588439941	-10.1799507141113	-0.203291386365891	0.146617278456688	-0.0277346018701792
-9.04477405548096	-8.12886905670166	-10.1818532943726	-0.20340733230114	0.146650195121765	-0.0275589656084776
-9.04850769042969	-8.12289524078369	-10.1888608932495	-0.203536331653595	0.146640300750732	-0.0273909457027912
-9.04121875762939	-8.115234375	-10.2024936676025	-0.203703731298447	0.146588832139969	-0.0272616762667894
-9.04067707061768	-8.11084175109863	-10.2042999267578	-0.20395065844059	0.146635323762894	-0.0271041560918093
-9.03747749328613	-8.11100006103516	-10.2185297012329	-0.204116985201836	0.146725580096245	-0.0269436091184616
-9.04554748535156	-8.1140775680542	-10.2280368804932	-0.20439013838768	0.146949365735054	-0.0268574450165033
-9.05362510681152	-8.11434650421143	-10.241491317749	-0.204595237970352	0.147083416581154	-0.0267516542226076
-9.06638622283936	-8.12021064758301	-10.2403364181519	-0.204847261309624	0.147262796759605	-0.0265938173979521
-9.07517242431641	-8.12036418914795	-10.2441596984863	-0.205011501908302	0.147363394498825	-0.0264572389423847
-9.08449935913086	-8.12455081939697	-10.2485942840576	-0.205130368471146	0.147455126047134	-0.0263258647173643
-9.096435546875	-8.12685394287109	-10.2459669113159	-0.205288901925087	0.147563323378563	-0.0260543022304773
-9.10409355163574	-8.12531471252441	-10.2451801300049	-0.205321833491325	0.147620126605034	-0.0258619096130133
-9.11140727996826	-8.12850284576416	-10.2451992034912	-0.205362021923065	0.147604927420616	-0.0256873723119497
-9.11832809448242	-8.12487506866455	-10.2536878585815	-0.20526747405529	0.147669672966003	-0.0254313703626394
-9.11803340911865	-8.12307357788086	-10.2497272491455	-0.205387815833092	0.147693693637848	-0.0252297092229128
-9.11363697052002	-8.12153720855713	-10.2555932998657	-0.205345749855042	0.147606939077377	-0.0250200685113668
-9.11581993103027	-8.12241363525391	-10.245964050293	-0.205519422888756	0.147633627057076	-0.0248364955186844
-9.10985279083252	-8.12149810791016	-10.2516498565674	-0.205622047185898	0.147625863552094	-0.024583350867033
-9.11310863494873	-8.12038516998291	-10.2450857162476	-0.205733507871628	0.147773683071136	-0.0244145859032869
-9.11227035522461	-8.12361717224121	-10.2521743774414	-0.205830454826355	0.147917449474335	-0.0242195464670658
[truncated: 11,145 more rows]
