# Supplementary material for: Identification of Haptic Based Guiding Using Hard Reins
Source: PLoS One. 2015 Jul 22;10(7):e0132020. doi: 10.1371/journal.pone.0132020 (PMC4511788; doi:10.1371/journal.pone.0132020)
Supplement: S6 File — (ZIP) [file pone.0132020.s006.zip › Exp2_ForceData2/Subject8/path3/T3.csv]

Force X (N)	Force Y (N)	Force Z (N)	Torque X (N-m)	Torque Y (N-m)	Torque Z (N-m)	Frequency = 10000	Averaging Level = 16	F/T Serial Number = FT11772	Time Started = 18/02/2013 10:30:37
-10.4052248001099	-8.41123104095459	-12.0590143203735	-0.0822405517101288	0.300922453403473	-0.0580899938941002
-10.4080753326416	-8.40842342376709	-12.0550146102905	-0.0822182595729828	0.300944685935974	-0.0581213906407356
-10.4076557159424	-8.40772914886475	-12.0664024353027	-0.0822143778204918	0.30091804265976	-0.0581399984657764
-10.4124240875244	-8.40807914733887	-12.0663347244263	-0.0822514444589615	0.300987333059311	-0.0581789016723633
-10.4140558242798	-8.40817070007324	-12.068169593811	-0.0822301059961319	0.301075488328934	-0.0581238605082035
-10.4135522842407	-8.40966987609863	-12.0651559829712	-0.0822817906737328	0.30110776424408	-0.058165654540062
-10.4152669906616	-8.40999603271484	-12.0694799423218	-0.0822495594620705	0.301128447055817	-0.0582052394747734
-10.416766166687	-8.40968227386475	-12.0646715164185	-0.0823210775852203	0.301218807697296	-0.0582002103328705
-10.4141149520874	-8.40792942047119	-12.0734300613403	-0.0822396948933601	0.301215082406998	-0.058249406516552
-10.4145212173462	-8.41038513183594	-12.0684366226196	-0.0822720751166344	0.30130460858345	-0.058264821767807
-10.4127321243286	-8.40825462341309	-12.0692491531372	-0.0822134912014008	0.301385968923569	-0.0583234131336212
-10.410361289978	-8.40925312042236	-12.071117401123	-0.0822896808385849	0.301338076591492	-0.0583106428384781
-10.4115018844604	-8.40850067138672	-12.0685968399048	-0.0822924003005028	0.30144801735878	-0.058367881923914
-10.408392906189	-8.40844249725342	-12.071008682251	-0.0823275819420815	0.30148446559906	-0.0584094189107418
-10.4058237075806	-8.41117572784424	-12.0659189224243	-0.0823513120412827	0.301604330539703	-0.0584876760840416
-10.4066715240479	-8.41175365447998	-12.0697240829468	-0.0823728442192078	0.301672399044037	-0.0584932081401348
-10.4010848999023	-8.41270542144775	-12.0687961578369	-0.0823722556233406	0.301710426807404	-0.058563232421875
-10.3979368209839	-8.41634941101074	-12.0715169906616	-0.082452118396759	0.301765084266663	-0.0585946477949619
-10.4015254974365	-8.4173469543457	-12.0662269592285	-0.0824114456772804	0.301847279071808	-0.0586795397102833
-10.400411605835	-8.41904544830322	-12.0723209381104	-0.0823889747262001	0.301951885223389	-0.0587726309895515
-10.3975925445557	-8.42145538330078	-12.0683765411377	-0.0824797824025154	0.3019640147686	-0.0587647147476673
-10.3994693756104	-8.42716789245605	-12.072304725647	-0.0825050696730614	0.302092999219894	-0.0587931610643864
-10.3924388885498	-8.42990207672119	-12.065224647522	-0.0824997127056122	0.302088469266891	-0.0589054077863693
-10.3938846588135	-8.43325233459473	-12.0712013244629	-0.0825577899813652	0.302126199007034	-0.0590023845434189
-10.3916149139404	-8.43401432037354	-12.0754346847534	-0.0825669169425964	0.302272260189056	-0.0589788518846035
-10.3941030502319	-8.43620300292969	-12.0740976333618	-0.0825907960534096	0.302348792552948	-0.0590232126414776
-10.396785736084	-8.4435453414917	-12.0745687484741	-0.0826273187994957	0.302421510219574	-0.0590539388358593
-10.390625	-8.44166851043701	-12.0721960067749	-0.0826478525996208	0.302411615848541	-0.0591276250779629
-10.3896017074585	-8.44496631622314	-12.0791711807251	-0.0826480686664581	0.302458435297012	-0.0591019690036774
-10.3914937973022	-8.44694805145264	-12.0780172348022	-0.0826649144291878	0.302556395530701	-0.0591096021234989
-10.3884353637695	-8.44582843780518	-12.0782585144043	-0.0827067941427231	0.30265286564827	-0.059125229716301
-10.3846664428711	-8.4493293762207	-12.0798006057739	-0.0827005803585052	0.302670270204544	-0.0591657906770706
-10.3875856399536	-8.44885444641113	-12.0766553878784	-0.0827128291130066	0.302843064069748	-0.0591052398085594
-10.380690574646	-8.44887351989746	-12.0752172470093	-0.0827373787760735	0.302837491035461	-0.0590910501778126
-10.381175994873	-8.45265960693359	-12.0774087905884	-0.0827754363417625	0.30279666185379	-0.059042364358902
-10.3806467056274	-8.45222663879395	-12.0724868774414	-0.0827892124652863	0.302865028381348	-0.0590493865311146
-10.3759250640869	-8.45019626617432	-12.0699529647827	-0.0827618092298508	0.302890658378601	-0.0589801818132401
-10.3796854019165	-8.4527063369751	-12.075737953186	-0.0828781276941299	0.30299174785614	-0.0589873045682907
-10.3806753158569	-8.4505558013916	-12.0768404006958	-0.0828075855970383	0.302977353334427	-0.0589440725743771
-10.3790674209595	-8.45054340362549	-12.0779275894165	-0.0828566700220108	0.302913457155228	-0.0589637719094753
-10.3866682052612	-8.45058536529541	-12.0776023864746	-0.0828386768698692	0.302989661693573	-0.0589585788547993
-10.3921070098877	-8.45009136199951	-12.0866098403931	-0.0829070284962654	0.303100287914276	-0.0589194037020206
-10.3954248428345	-8.45211982727051	-12.0856790542603	-0.0828789696097374	0.302990078926086	-0.0588911809027195
-10.4035406112671	-8.45296764373779	-12.0918598175049	-0.082907423377037	0.303075015544891	-0.0588348507881165
-10.4070196151733	-8.45172500610352	-12.093373298645	-0.0829050540924072	0.303045898675919	-0.0588617436587811
-10.4117631912231	-8.45127582550049	-12.1016359329224	-0.0829488188028336	0.303011775016785	-0.0588692501187325
-10.4201593399048	-8.45546340942383	-12.1071929931641	-0.0829743295907974	0.303081333637238	-0.0588725917041302
-10.4237546920776	-8.45116996765137	-12.1067667007446	-0.0829336494207382	0.30307936668396	-0.0588252209126949
-10.4297933578491	-8.45352172851563	-12.1100311279297	-0.082946389913559	0.303060680627823	-0.0588047616183758
-10.4314250946045	-8.45469665527344	-12.1142539978027	-0.0829614773392677	0.303103446960449	-0.0588100366294384
-10.4352941513062	-8.44993782043457	-12.1212320327759	-0.0828201100230217	0.303041249513626	-0.0587840266525745
-10.439715385437	-8.45328998565674	-12.1152009963989	-0.0829738825559616	0.303064823150635	-0.0587879605591297
-10.4408779144287	-8.4533805847168	-12.11439037323	-0.0829156041145325	0.303019404411316	-0.0587906390428543
-10.4425563812256	-8.4535083770752	-12.1138820648193	-0.0829516723752022	0.302981615066528	-0.0587673857808113
-10.4414939880371	-8.45490741729736	-12.1147079467773	-0.0829591602087021	0.30291685461998	-0.0587461926043034
-10.4389963150024	-8.45321846008301	-12.1145296096802	-0.0829445570707321	0.302888959646225	-0.0587090998888016
-10.4363870620728	-8.45126533508301	-12.1137762069702	-0.0829254984855652	0.302823126316071	-0.0587130524218082
-10.4405670166016	-8.45181846618652	-12.1123876571655	-0.0829329192638397	0.302868366241455	-0.0586945749819279
-10.4403142929077	-8.45148181915283	-12.1139011383057	-0.082934133708477	0.302854806184769	-0.0586975067853928
-10.4384574890137	-8.45027160644531	-12.1152496337891	-0.0828814506530762	0.302734017372131	-0.0586579330265522
-10.4405727386475	-8.45271301269531	-12.1123666763306	-0.0829338878393173	0.302769511938095	-0.0586758852005005
-10.438796043396	-8.44892597198486	-12.1152429580688	-0.0828798338770866	0.302725940942764	-0.0586348287761211
-10.4395503997803	-8.44962406158447	-12.11501121521	-0.0829019919037819	0.30275821685791	-0.0586586855351925
-10.4397916793823	-8.45109558105469	-12.1166105270386	-0.0829030722379684	0.302725970745087	-0.0585889294743538
-10.4409637451172	-8.45137596130371	-12.1131629943848	-0.0829218998551369	0.302656471729279	-0.0585898049175739
-10.4429903030396	-8.45164966583252	-12.114595413208	-0.0829590633511543	0.302662134170532	-0.0585898086428642
-10.4410839080811	-8.45262241363525	-12.1139707565308	-0.0829169303178787	0.302733719348907	-0.0585774481296539
-10.4418258666992	-8.45088386535645	-12.1161127090454	-0.0828688964247704	0.302585005760193	-0.0585093125700951
-10.4430513381958	-8.45484924316406	-12.1145191192627	-0.0828970894217491	0.302692830562592	-0.0585358031094074
-10.4421768188477	-8.45335292816162	-12.1145706176758	-0.0829108133912086	0.302693158388138	-0.0585562884807587
-10.4406728744507	-8.45439434051514	-12.1145505905151	-0.0829535275697708	0.302654176950455	-0.0585624277591705
-10.4433040618896	-8.45882606506348	-12.1182098388672	-0.0829854011535645	0.30266535282135	-0.0585241615772247
-10.440052986145	-8.45493698120117	-12.1149339675903	-0.0829380378127098	0.302637070417404	-0.0585155226290226
-10.442816734314	-8.45805835723877	-12.1141910552979	-0.0829967632889748	0.302643179893494	-0.0585490390658379
-10.4421672821045	-8.45895767211914	-12.1122703552246	-0.0829876810312271	0.302748411893845	-0.0585672818124294
-10.44211769104	-8.45763874053955	-12.1179189682007	-0.0829712450504303	0.302717834711075	-0.0586009882390499
-10.4416351318359	-8.46123123168945	-12.1180725097656	-0.08295688778162	0.302650392055511	-0.0585801005363464
-10.4393129348755	-8.46027660369873	-12.1118421554565	-0.0829142034053802	0.302702128887177	-0.0586684122681618
-10.4392557144165	-8.45622539520264	-12.1170806884766	-0.0828682035207748	0.30277419090271	-0.0586715452373028
-10.4396743774414	-8.46167373657227	-12.1211004257202	-0.0828922018408775	0.302800178527832	-0.0587371699512005
-10.4410362243652	-8.46176624298096	-12.121467590332	-0.0829286575317383	0.302805602550507	-0.0587300844490528
-10.4365329742432	-8.46341228485107	-12.1130456924438	-0.0829098522663116	0.302805483341217	-0.0588005892932415
-10.4400873184204	-8.46207427978516	-12.1167964935303	-0.0828404054045677	0.302819669246674	-0.0588666312396526
-10.4400310516357	-8.46467971801758	-12.1177396774292	-0.0828948169946671	0.302906155586243	-0.0588508658111095
-10.4406909942627	-8.45941638946533	-12.1211156845093	-0.0828078910708427	0.302913218736649	-0.0588589236140251
-10.4440441131592	-8.4649486541748	-12.1134843826294	-0.0828308686614037	0.302935481071472	-0.0588781461119652
-10.4394559860229	-8.46245670318604	-12.1197862625122	-0.0828901454806328	0.30299574136734	-0.0589191541075706
-10.4378871917725	-8.46263313293457	-12.123911857605	-0.0828055366873741	0.302915722131729	-0.0588837862014771
-10.4413862228394	-8.46309661865234	-12.1140089035034	-0.0828903168439865	0.303032010793686	-0.0589555501937866
-10.4410037994385	-8.46333789825439	-12.1137380599976	-0.0828699767589569	0.30302157998085	-0.0588938221335411
-10.4382133483887	-8.46304607391357	-12.1153993606567	-0.0827661901712418	0.303026914596558	-0.058918721973896
-10.4371147155762	-8.46341228485107	-12.1230278015137	-0.0827984511852264	0.30299124121666	-0.0588707029819489
-10.4374418258667	-8.46128368377686	-12.1125612258911	-0.0828174352645874	0.303000330924988	-0.0588706322014332
-10.4354228973389	-8.46119594573975	-12.1124048233032	-0.0827908366918564	0.303041815757751	-0.0588821247220039
-10.4343519210815	-8.45930767059326	-12.1141443252563	-0.0827836096286774	0.303006529808044	-0.0588555596768856
-10.437424659729	-8.4649543762207	-12.1146793365479	-0.0828776434063911	0.303140342235565	-0.0587962307035923
-10.4327173233032	-8.46260547637939	-12.1124897003174	-0.0828878730535507	0.303038239479065	-0.0588347502052784
-10.4373798370361	-8.46447658538818	-12.1171932220459	-0.0828355252742767	0.303087204694748	-0.0588814057409763
-10.439227104187	-8.46627521514893	-12.1152772903442	-0.0828998610377312	0.303197652101517	-0.0588236041367054
-10.4366893768311	-8.46686363220215	-12.1162519454956	-0.0828678980469704	0.303184866905212	-0.058875672519207
-10.4399442672729	-8.46835422515869	-12.1185150146484	-0.082886777818203	0.303200542926788	-0.0588741824030876
-10.4408836364746	-8.46795082092285	-12.1198348999023	-0.0828940495848656	0.303262829780579	-0.0589224770665169
-10.4394369125366	-8.46706199645996	-12.1238079071045	-0.0827954113483429	0.303278177976608	-0.058925561606884
-10.4399938583374	-8.47303676605225	-12.1234502792358	-0.0829383954405785	0.303321599960327	-0.0590057708323002
-10.4401979446411	-8.47138404846191	-12.1260805130005	-0.0828954726457596	0.303295850753784	-0.0590010099112988
-10.441689491272	-8.47018241882324	-12.1307029724121	-0.0828249081969261	0.303348749876022	-0.0590633377432823
-10.436164855957	-8.47301864624023	-12.132381439209	-0.0828886702656746	0.303351700305939	-0.0590609833598137
-10.4347476959229	-8.47380065917969	-12.1260499954224	-0.0828699320554733	0.303383588790894	-0.0591165460646153
-10.4265584945679	-8.47112274169922	-12.1264276504517	-0.0827890336513519	0.303296446800232	-0.0592212863266468
-10.4278764724731	-8.47676277160645	-12.1268539428711	-0.0828745514154434	0.303368628025055	-0.059212613850832
-10.4263248443604	-8.47845649719238	-12.1267862319946	-0.0828242748975754	0.303384572267532	-0.059304241091013
-10.4188938140869	-8.4774284362793	-12.1209774017334	-0.0828559771180153	0.303353726863861	-0.0593702830374241
-10.4203729629517	-8.47907066345215	-12.1254901885986	-0.0828681141138077	0.303408354520798	-0.0594421103596687
-10.4207897186279	-8.48216152191162	-12.1249399185181	-0.0828735679388046	0.303560644388199	-0.0594176314771175
-10.4183435440063	-8.48188877105713	-12.1182804107666	-0.0828648135066032	0.30354255437851	-0.0595278963446617
-10.4190139770508	-8.48294448852539	-12.1296415328979	-0.0828612670302391	0.303558170795441	-0.0595672875642776
-10.4183111190796	-8.48542022705078	-12.1323308944702	-0.0828157067298889	0.303676277399063	-0.0596775449812412
-10.421688079834	-8.48384475708008	-12.1373481750488	-0.0827387347817421	0.303689777851105	-0.0597174726426601
-10.4230728149414	-8.4897575378418	-12.1336336135864	-0.0828054621815681	0.303799837827683	-0.0598163492977619
-10.4267063140869	-8.48874187469482	-12.1359214782715	-0.082759715616703	0.303847134113312	-0.0599367432296276
-10.4258842468262	-8.48870372772217	-12.1442174911499	-0.0827121585607529	0.303919821977615	-0.0600374788045883
-10.4249544143677	-8.49194049835205	-12.1521673202515	-0.0827918499708176	0.303918212652206	-0.0601537376642227
-10.4254198074341	-8.49324798583984	-12.1544990539551	-0.0826787725090981	0.304075837135315	-0.0602768287062645
-10.4238634109497	-8.49456405639648	-12.1528787612915	-0.0827052891254425	0.304038196802139	-0.0603624060750008
-10.4221324920654	-8.49707984924316	-12.1542520523071	-0.0826934576034546	0.304104596376419	-0.0604512058198452
-10.4210004806519	-8.49852561950684	-12.1511840820313	-0.0826138257980347	0.304089516401291	-0.0605156943202019
-10.4160242080688	-8.49624633789063	-12.1582870483398	-0.0826436281204224	0.304030388593674	-0.0606461688876152
-10.4160718917847	-8.49622440338135	-12.1503353118896	-0.0825779139995575	0.304113775491714	-0.0607551485300064
-10.4137916564941	-8.49443435668945	-12.1511535644531	-0.082554891705513	0.30416676402092	-0.0608370006084442
-10.409255027771	-8.49719905853271	-12.1531143188477	-0.0825899615883827	0.304088830947876	-0.0608672499656677
-10.4104690551758	-8.49900722503662	-12.1542987823486	-0.082606352865696	0.304232001304626	-0.060857716947794
-10.4018135070801	-8.50014209747314	-12.1464214324951	-0.0825854614377022	0.304058253765106	-0.0609401017427444
-10.3982744216919	-8.49733734130859	-12.1470651626587	-0.0825417637825012	0.304063826799393	-0.0610044859349728
-10.3969573974609	-8.49925899505615	-12.1458044052124	-0.082492358982563	0.304117292165756	-0.0610104911029339
-10.3961610794067	-8.49868488311768	-12.1388120651245	-0.0824991464614868	0.304117202758789	-0.0610519982874393
-10.3973932266235	-8.49956226348877	-12.1409759521484	-0.0825249552726746	0.304101318120956	-0.0611131452023983
-10.3929510116577	-8.49891948699951	-12.1353101730347	-0.0825455188751221	0.304132789373398	-0.0611622631549835
-10.3956203460693	-8.49342823028564	-12.1448135375977	-0.0824854671955109	0.30400350689888	-0.0611253492534161
-10.3987979888916	-8.49799728393555	-12.1416807174683	-0.0825371071696281	0.304062068462372	-0.0611586980521679
-10.3967332839966	-8.49551582336426	-12.1377601623535	-0.0824572965502739	0.304034262895584	-0.0611580684781075
-10.4007158279419	-8.49411010742188	-12.1373682022095	-0.0825001671910286	0.304034292697906	-0.0612394362688065
-10.4056806564331	-8.49299144744873	-12.1382026672363	-0.0825018137693405	0.304123163223267	-0.0612770467996597
-10.4065742492676	-8.4896879196167	-12.1384801864624	-0.0824611559510231	0.304032206535339	-0.0612498559057713
-10.4072608947754	-8.49180507659912	-12.1407251358032	-0.0825573205947876	0.303972363471985	-0.0612573251128197
-10.4111995697021	-8.48953533172607	-12.1384859085083	-0.0824150517582893	0.303963392972946	-0.061260923743248
-10.4104156494141	-8.48374652862549	-12.1410493850708	-0.082386739552021	0.30390739440918	-0.0613105520606041
-10.4161739349365	-8.48576068878174	-12.1389322280884	-0.0824285745620728	0.303926110267639	-0.0612811595201492
-10.417218208313	-8.48298168182373	-12.1414356231689	-0.0824040248990059	0.303900957107544	-0.0613526403903961
-10.4155797958374	-8.48020839691162	-12.1385250091553	-0.0824378654360771	0.303801745176315	-0.0613723769783974
-10.4199018478394	-8.47470283508301	-12.1378021240234	-0.0823023691773415	0.303840935230255	-0.0613606572151184
-10.4211435317993	-8.47968101501465	-12.1389541625977	-0.0823167413473129	0.303848266601563	-0.0613510757684708
-10.4179077148438	-8.47341632843018	-12.1322336196899	-0.0823317766189575	0.303719490766525	-0.0613187439739704
-10.4172515869141	-8.47470569610596	-12.1317539215088	-0.082387812435627	0.30369958281517	-0.0613253191113472
-10.4152984619141	-8.47017478942871	-12.1226768493652	-0.0823085978627205	0.303652346134186	-0.0612752996385098
-10.4153785705566	-8.46681880950928	-12.1235628128052	-0.0822986364364624	0.303589135408401	-0.0612367540597916
-10.4171438217163	-8.46895217895508	-12.1146459579468	-0.0823279172182083	0.303624510765076	-0.0611968077719212
-10.4163331985474	-8.46728706359863	-12.1146697998047	-0.0823155716061592	0.303573161363602	-0.0611674077808857
-10.4138288497925	-8.46542835235596	-12.1094646453857	-0.082361213862896	0.303592562675476	-0.0610914714634418
-10.4133605957031	-8.4657154083252	-12.1119585037231	-0.0823625326156616	0.30359098315239	-0.0610320456326008
-10.4120473861694	-8.46244525909424	-12.1090211868286	-0.0823113173246384	0.303570926189423	-0.0609808899462223
-10.4109268188477	-8.46293926239014	-12.1001787185669	-0.0823539718985558	0.30355367064476	-0.0609453208744526
-10.4114236831665	-8.45890522003174	-12.1017389297485	-0.0823076739907265	0.303622186183929	-0.0609225258231163
-10.4112243652344	-8.45711421966553	-12.1089754104614	-0.082315556704998	0.303594827651978	-0.0608657412230968
-10.4112892150879	-8.45757293701172	-12.1094455718994	-0.0823847725987434	0.303619176149368	-0.0607871450483799
-10.4117879867554	-8.45306396484375	-12.1076564788818	-0.0823169574141502	0.303578794002533	-0.0607857368886471
-10.4106855392456	-8.45164680480957	-12.1075325012207	-0.0823915526270866	0.303581118583679	-0.0607071109116077
-10.4151744842529	-8.44870185852051	-12.10777759552	-0.0823217183351517	0.303614139556885	-0.0606952160596848
-10.4155368804932	-8.44924259185791	-12.1045627593994	-0.0824402347207069	0.303655236959457	-0.0606191419064999
-10.4122123718262	-8.4464282989502	-12.1095876693726	-0.0823548138141632	0.303532868623734	-0.0605502650141716
-10.4169750213623	-8.44758796691895	-12.1070232391357	-0.0824506059288979	0.3035768866539	-0.0605227835476398
-10.4122800827026	-8.44283866882324	-12.1057815551758	-0.0823351815342903	0.303543746471405	-0.0605248175561428
-10.4128227233887	-8.44360637664795	-12.1079206466675	-0.0824205651879311	0.30352121591568	-0.060425378382206
-10.4161796569824	-8.4443187713623	-12.1116380691528	-0.0824075117707253	0.303567349910736	-0.0603636354207993
-10.4116859436035	-8.44242668151855	-12.1033926010132	-0.0824624970555305	0.303422451019287	-0.0603833496570587
-10.4092473983765	-8.4440336227417	-12.0983953475952	-0.0824443101882935	0.303396910429001	-0.0603011660277843
-10.4076118469238	-8.44442939758301	-12.0994672775269	-0.0824719071388245	0.303426384925842	-0.060312706977129
-10.4025096893311	-8.44073677062988	-12.1031351089478	-0.0824407115578651	0.303374290466309	-0.0602004788815975
-10.4028549194336	-8.44394016265869	-12.0961580276489	-0.0825065970420837	0.303339421749115	-0.0601867586374283
-10.4024085998535	-8.44569492340088	-12.0923757553101	-0.0825496986508369	0.30335795879364	-0.0601219981908798
-10.4001731872559	-8.44621753692627	-12.0855407714844	-0.0825444608926773	0.303353577852249	-0.0601100586354733
-10.4016094207764	-8.4467248916626	-12.0856943130493	-0.0825681686401367	0.303392052650452	-0.0601061545312405
-10.3958129882813	-8.44577980041504	-12.0909576416016	-0.0824796929955482	0.303357511758804	-0.0600664727389812
-10.3973445892334	-8.45026969909668	-12.0961761474609	-0.0825828239321709	0.303340286016464	-0.0601097531616688
-10.3963346481323	-8.44907665252686	-12.0915231704712	-0.0825745463371277	0.303419053554535	-0.0601305961608887
-10.3977613449097	-8.45206928253174	-12.0844793319702	-0.0825513675808907	0.303451210260391	-0.0601907707750797
-10.3953514099121	-8.4544677734375	-12.0961599349976	-0.0826238021254539	0.303521364927292	-0.0601891204714775
-10.398250579834	-8.45318508148193	-12.0908994674683	-0.0825671702623367	0.303532123565674	-0.0602358691394329
-10.3938207626343	-8.45578670501709	-12.0911483764648	-0.0825710669159889	0.303499460220337	-0.0602497979998589
-10.3989210128784	-8.45700454711914	-12.0926818847656	-0.0825396999716759	0.303550720214844	-0.0603372901678085
-10.3934841156006	-8.45780754089355	-12.0953254699707	-0.0825195908546448	0.303607702255249	-0.0603438057005405
-10.3935699462891	-8.45972919464111	-12.0912618637085	-0.082502692937851	0.303598493337631	-0.0603586286306381
-10.3964548110962	-8.4623498916626	-12.0917749404907	-0.082568384706974	0.303694427013397	-0.0603852607309818
-10.3868618011475	-8.46395683288574	-12.0868501663208	-0.0825719013810158	0.303549319505692	-0.0604510456323624
-10.388819694519	-8.46152305603027	-12.0919818878174	-0.0826105549931526	0.303671091794968	-0.0604796782135963
-10.3851270675659	-8.46657180786133	-12.0900831222534	-0.0825336948037148	0.30373603105545	-0.0604880712926388
-10.3807353973389	-8.46421337127686	-12.0862865447998	-0.0825439989566803	0.303727358579636	-0.0604562982916832
-10.3780860900879	-8.46807956695557	-12.0811748504639	-0.0825547724962235	0.303752809762955	-0.0605103187263012
-10.3724231719971	-8.46851253509521	-12.0790405273438	-0.0826613008975983	0.303839057683945	-0.0605430379509926
-10.3702020645142	-8.46778392791748	-12.0801439285278	-0.0825603678822517	0.303852885961533	-0.060469064861536
-10.3684778213501	-8.46737098693848	-12.0805864334106	-0.0825900435447693	0.303923547267914	-0.0604866519570351
-10.3669490814209	-8.47007751464844	-12.0829706192017	-0.0825815945863724	0.303952008485794	-0.0605302192270756
-10.3650960922241	-8.46695041656494	-12.0780010223389	-0.0826602056622505	0.304015517234802	-0.0604888685047627
-10.3632345199585	-8.46806335449219	-12.0827312469482	-0.0825875699520111	0.304017573595047	-0.0604548640549183
-10.3638162612915	-8.46597099304199	-12.0815019607544	-0.0825891345739365	0.304124861955643	-0.0604908764362335
-10.3571262359619	-8.46640968322754	-12.0847787857056	-0.0826681554317474	0.30414018034935	-0.0605331845581532
-10.3602952957153	-8.4666690826416	-12.0808448791504	-0.0826777443289757	0.304205507040024	-0.0605219081044197
-10.3568210601807	-8.46530628204346	-12.0862188339233	-0.082688182592392	0.304362118244171	-0.0605138503015041
-10.3564882278442	-8.46207141876221	-12.0875854492188	-0.0826822146773338	0.304276794195175	-0.0605150759220123
-10.3549909591675	-8.46440410614014	-12.0901203155518	-0.0826720744371414	0.304393172264099	-0.0605147443711758
-10.3521461486816	-8.45599269866943	-12.0881080627441	-0.0826762989163399	0.304426938295364	-0.0604742467403412
-10.3539819717407	-8.46023464202881	-12.0876693725586	-0.0827872678637505	0.304473340511322	-0.0604583658277988
-10.3507423400879	-8.45936870574951	-12.0882215499878	-0.0828206539154053	0.304551154375076	-0.0603735521435738
-10.3504486083984	-8.45495891571045	-12.0902490615845	-0.0827656835317612	0.30450713634491	-0.0603459067642689
-10.3507804870605	-8.45455837249756	-12.0911474227905	-0.0828301310539246	0.304550588130951	-0.0602568797767162
-10.3452091217041	-8.45174503326416	-12.0819931030273	-0.0828535109758377	0.304516553878784	-0.0602031871676445
-10.3400459289551	-8.44865608215332	-12.0869197845459	-0.0828411802649498	0.304501086473465	-0.0600971467792988
-10.3390445709229	-8.44833087921143	-12.0772895812988	-0.0829367190599442	0.304492622613907	-0.0599729008972645
-10.3368663787842	-8.44270038604736	-12.0728693008423	-0.0828942134976387	0.304470121860504	-0.0598958618938923
-10.3332862854004	-8.44178104400635	-12.066764831543	-0.0830189287662506	0.304502338171005	-0.0598433315753937
-10.3328695297241	-8.43769264221191	-12.0638742446899	-0.0829810574650764	0.304576754570007	-0.0596771538257599
-10.3270225524902	-8.43240261077881	-12.0673828125	-0.0829378366470337	0.304448992013931	-0.0595590621232986
-10.3266000747681	-8.43136978149414	-12.058424949646	-0.0830634832382202	0.304490864276886	-0.0594840981066227
-10.3216571807861	-8.42834854125977	-12.0565900802612	-0.0831021070480347	0.304376423358917	-0.0592980273067951
-10.3227443695068	-8.42365455627441	-12.0438175201416	-0.0832070112228394	0.304416418075562	-0.059202928096056
-10.3207502365112	-8.42301082611084	-12.0408945083618	-0.0832100510597229	0.304466426372528	-0.0590681359171867
-10.3201303482056	-8.415771484375	-12.0349225997925	-0.0831876695156097	0.304367274045944	-0.0589453279972076
-10.3205614089966	-8.4140567779541	-12.0437335968018	-0.0832099914550781	0.304305583238602	-0.0587921291589737
-10.3237838745117	-8.41223430633545	-12.0358610153198	-0.0832194611430168	0.3043312728405	-0.0586769171059132
-10.3223142623901	-8.40557765960693	-12.034125328064	-0.0832861512899399	0.304236203432083	-0.0585787408053875
-10.3324346542358	-8.40317535400391	-12.0396156311035	-0.0833196118474007	0.304281830787659	-0.0584592968225479
-10.3370790481567	-8.39979553222656	-12.0443725585938	-0.0834023505449295	0.304308772087097	-0.0583926364779472
-10.3400459289551	-8.39687919616699	-12.0405683517456	-0.0834410265088081	0.304160416126251	-0.0582553818821907
-10.346230506897	-8.3953914642334	-12.0361280441284	-0.0834571346640587	0.304164290428162	-0.0581862963736057
-10.3498258590698	-8.39068222045898	-12.0415878295898	-0.0834719464182854	0.304194420576096	-0.0580917187035084
-10.3512010574341	-8.38938522338867	-12.0407934188843	-0.0835085660219193	0.304106086492538	-0.0579782985150814
-10.3589143753052	-8.39140319824219	-12.0466566085815	-0.0835794284939766	0.304134875535965	-0.0578735284507275
-10.3599157333374	-8.38284778594971	-12.040976524353	-0.0835709646344185	0.304042547941208	-0.0578209087252617
-10.361026763916	-8.38265514373779	-12.0436525344849	-0.0835868790745735	0.304001897573471	-0.0577529855072498
-10.3636713027954	-8.38266849517822	-12.0437259674072	-0.0836096704006195	0.304001361131668	-0.057685948908329
-10.3617172241211	-8.37765216827393	-12.0506286621094	-0.0835543498396873	0.303919762372971	-0.0575872883200645
-10.3656635284424	-8.38201522827148	-12.0388374328613	-0.0836259350180626	0.304016828536987	-0.0575668513774872
-10.3650674819946	-8.3789005279541	-12.0433588027954	-0.083633080124855	0.303983151912689	-0.0575395077466965
-10.3654174804688	-8.37892436981201	-12.0516147613525	-0.0836817547678947	0.304018586874008	-0.057510931044817
-10.3670291900635	-8.37884426116943	-12.0502510070801	-0.0836892426013947	0.303992211818695	-0.0574650689959526
-10.3639631271362	-8.3763952255249	-12.0537776947021	-0.0836132168769836	0.304024040699005	-0.0574315004050732
-10.3620252609253	-8.37648677825928	-12.0435104370117	-0.0836850181221962	0.304008662700653	-0.057460330426693
-10.3619623184204	-8.37444019317627	-12.0413732528687	-0.0836777463555336	0.304124981164932	-0.0574461705982685
-10.3589811325073	-8.37229442596436	-12.0537061691284	-0.0836300775408745	0.304055064916611	-0.0574484765529633
-10.3551864624023	-8.37464046478271	-12.054295539856	-0.0836594551801682	0.304029285907745	-0.0574148371815681
-10.3547563552856	-8.37203025817871	-12.0477266311646	-0.0836529359221458	0.304179280996323	-0.0574409663677216
-10.348237991333	-8.37050247192383	-12.0537176132202	-0.0837265998125076	0.304190099239349	-0.0574010871350765
-10.347752571106	-8.36990070343018	-12.0516223907471	-0.083666205406189	0.304271131753922	-0.0573922656476498
-10.3434724807739	-8.36982822418213	-12.0560960769653	-0.0836930274963379	0.304414868354797	-0.0573684833943844
-10.3376655578613	-8.37168025970459	-12.0552005767822	-0.0837298035621643	0.304400652647018	-0.05732037499547
-10.3356561660767	-8.37435531616211	-12.0491590499878	-0.083749495446682	0.304526537656784	-0.0573282167315483
-10.3298873901367	-8.36760997772217	-12.0534257888794	-0.08374934643507	0.304586201906204	-0.057338435202837
-10.3268785476685	-8.36948013305664	-12.0545587539673	-0.0838127434253693	0.304650068283081	-0.0572639591991901
-10.3264017105103	-8.36910438537598	-12.0515537261963	-0.0838336795568466	0.304812729358673	-0.0572843961417675
-10.3243560791016	-8.37117958068848	-12.0508117675781	-0.0839013829827309	0.304896801710129	-0.0572703257203102
-10.3204278945923	-8.37021446228027	-12.0564107894897	-0.0839040726423264	0.304934173822403	-0.0572487637400627
-10.3210134506226	-8.36869049072266	-12.0585079193115	-0.0839425697922707	0.305114418268204	-0.0572530031204224
-10.3170385360718	-8.36801242828369	-12.0604295730591	-0.0839222520589828	0.305154949426651	-0.0571885667741299
-10.3180742263794	-8.36919593811035	-12.0606088638306	-0.0839454904198647	0.305378049612045	-0.0572382658720016
-10.3167781829834	-8.36808967590332	-12.0609645843506	-0.084029033780098	0.305468916893005	-0.0572201535105705
-10.317364692688	-8.36893844604492	-12.0638914108276	-0.0840370208024979	0.305568516254425	-0.05720454454422
-10.3205442428589	-8.37218856811523	-12.0670890808105	-0.0841339081525803	0.305759757757187	-0.0571989119052887
-10.3192453384399	-8.36815929412842	-12.0713310241699	-0.0840484872460365	0.30575904250145	-0.0572111792862415
-10.3225259780884	-8.36874771118164	-12.0707702636719	-0.0841331779956818	0.305840760469437	-0.0572192706167698
-10.3248338699341	-8.37027740478516	-12.0689353942871	-0.084181547164917	0.306020200252533	-0.0572278238832951
-10.3264179229736	-8.36783409118652	-12.0764274597168	-0.084137037396431	0.306077927350998	-0.05719193816185
-10.3254976272583	-8.36888408660889	-12.0820121765137	-0.0842961519956589	0.306181818246841	-0.0571666210889816
-10.3322305679321	-8.36864757537842	-12.0799770355225	-0.0843234285712242	0.306314617395401	-0.0571890734136105
-10.3316116333008	-8.36793231964111	-12.0883150100708	-0.0843314379453659	0.306280702352524	-0.0571671351790428
-10.3375329971313	-8.36555576324463	-12.0929431915283	-0.0843371748924255	0.30632421374321	-0.0571465045213699
-10.3429956436157	-8.36845207214355	-12.0941982269287	-0.0843877270817757	0.306454747915268	-0.0571079701185226
-10.3403482437134	-8.36357975006104	-12.0913782119751	-0.0843868181109428	0.306421756744385	-0.0571454092860222
-10.3457708358765	-8.36673545837402	-12.0935287475586	-0.0844626724720001	0.306451261043549	-0.0571428909897804
-10.3493242263794	-8.36482429504395	-12.0945110321045	-0.0845026820898056	0.306506246328354	-0.0571218691766262
-10.3452577590942	-8.36330986022949	-12.0993490219116	-0.0843945890665054	0.306416869163513	-0.057073350995779
-10.3503694534302	-8.36557483673096	-12.0957403182983	-0.0844902023673058	0.30643430352211	-0.0570817179977894
-10.3488807678223	-8.36333084106445	-12.0944766998291	-0.0845283418893814	0.306541562080383	-0.0570903159677982
-10.349100112915	-8.35918617248535	-12.1012487411499	-0.0844558849930763	0.306440770626068	-0.0570823028683662
-10.350154876709	-8.36556625366211	-12.0951995849609	-0.08456951379776	0.306460112333298	-0.0570468306541443
-10.3548583984375	-8.36282539367676	-12.0959205627441	-0.0845097750425339	0.306443363428116	-0.0570810884237289
-10.3537769317627	-8.36167621612549	-12.0937547683716	-0.0845427736639977	0.306356936693192	-0.0570410415530205
-10.3532848358154	-8.36400413513184	-12.0940561294556	-0.0845579728484154	0.306315541267395	-0.0569713935256004
-10.3525466918945	-8.35987091064453	-12.0877046585083	-0.0844507813453674	0.306282848119736	-0.0570507943630219
-10.3515653610229	-8.35907649993896	-12.0891914367676	-0.0845067575573921	0.306146711111069	-0.0570398084819317
-10.3552150726318	-8.35920429229736	-12.0929288864136	-0.084499679505825	0.306199759244919	-0.0569926686584949
-10.3565006256104	-8.35697460174561	-12.0940341949463	-0.0845045372843742	0.306109964847565	-0.0569956712424755
-10.3527412414551	-8.35770225524902	-12.0862045288086	-0.0844389647245407	0.305963307619095	-0.0569662228226662
-10.3593139648438	-8.35633277893066	-12.0898990631104	-0.084535263478756	0.305988132953644	-0.0569640509784222
-10.3554363250732	-8.35557842254639	-12.0892305374146	-0.0844777002930641	0.305897533893585	-0.0570083074271679
-10.3572683334351	-8.35155200958252	-12.085844039917	-0.0844572260975838	0.305826485157013	-0.0569751411676407
-10.3587961196899	-8.35394477844238	-12.090576171875	-0.0844987630844116	0.305740296840668	-0.0568923503160477
-10.3608446121216	-8.35274219512939	-12.0851516723633	-0.084457129240036	0.305591374635696	-0.0569576062262058
-10.358437538147	-8.3516263961792	-12.0813360214233	-0.084454670548439	0.305530846118927	-0.0569340623915195
-10.3567867279053	-8.34991931915283	-12.081654548645	-0.0844116508960724	0.305414408445358	-0.0569279119372368
-10.3602075576782	-8.34444332122803	-12.0900888442993	-0.0843063816428185	0.305390954017639	-0.0568861216306686
-10.3588590621948	-8.34713363647461	-12.0773582458496	-0.0843973755836487	0.305299878120422	-0.0568714588880539
-10.3634033203125	-8.34547519683838	-12.0754709243774	-0.0843098163604736	0.305276781320572	-0.0568656176328659
-10.3630437850952	-8.3449878692627	-12.0832395553589	-0.084276057779789	0.305190652608871	-0.056870874017477
-10.3664979934692	-8.34547805786133	-12.0785684585571	-0.08432587236166	0.305222898721695	-0.0568130128085613
-10.3665256500244	-8.34434032440186	-12.0824947357178	-0.0843038558959961	0.305144131183624	-0.056831419467926
-10.3682823181152	-8.34146404266357	-12.0855312347412	-0.0843293368816376	0.30504709482193	-0.0568456649780273
-10.3703508377075	-8.34041309356689	-12.0817518234253	-0.0842742994427681	0.305067270994186	-0.0568783357739449
-10.3691864013672	-8.33734512329102	-12.0872497558594	-0.0841995999217033	0.305005133152008	-0.0568800084292889
-10.3714170455933	-8.3374137878418	-12.0889263153076	-0.0842418670654297	0.30501514673233	-0.0569073669612408
-10.3727045059204	-8.33468818664551	-12.0884447097778	-0.0841713920235634	0.304957419633865	-0.0569551326334476
-10.3689680099487	-8.33151340484619	-12.0859088897705	-0.084146611392498	0.304873257875443	-0.0570354051887989
-10.3743200302124	-8.33250141143799	-12.0899496078491	-0.0841136053204536	0.304937213659287	-0.0570766441524029
-10.3746271133423	-8.32962703704834	-12.0904445648193	-0.0840618312358856	0.305028438568115	-0.0570706129074097
-10.374885559082	-8.32828903198242	-12.0929012298584	-0.0841179564595222	0.304896175861359	-0.0571552440524101
-10.379599571228	-8.32826805114746	-12.0969352722168	-0.0841622799634933	0.304963409900665	-0.0572228096425533
-10.3774719238281	-8.32650852203369	-12.0993957519531	-0.0840193629264832	0.304866015911102	-0.057318177074194
-10.3753261566162	-8.32314491271973	-12.1089925765991	-0.0839810520410538	0.304895967245102	-0.0573718510568142
-10.382116317749	-8.32483291625977	-12.1110000610352	-0.0839995816349983	0.304928153753281	-0.0573811270296574
-10.3814010620117	-8.32206344604492	-12.1131105422974	-0.083982490003109	0.304948449134827	-0.0574732534587383
-10.3850183486938	-8.32548713684082	-12.1107139587402	-0.0839489698410034	0.304938435554504	-0.0576752126216888
-10.3901996612549	-8.3259744644165	-12.1190557479858	-0.0840352326631546	0.304937332868576	-0.0577946752309799
-10.3947944641113	-8.32700634002686	-12.1309432983398	-0.0838922634720802	0.304900139570236	-0.0578533709049225
-10.4014263153076	-8.33194732666016	-12.1297464370728	-0.0839751660823822	0.304946810007095	-0.0579590499401093
-10.4044437408447	-8.33273983001709	-12.1411867141724	-0.0838749259710312	0.30498868227005	-0.0580203197896481
-10.4073791503906	-8.3343448638916	-12.1386699676514	-0.083932638168335	0.305056512355804	-0.0581649504601955
-10.409294128418	-8.33841896057129	-12.1425848007202	-0.0839001685380936	0.305106312036514	-0.0582801178097725
-10.410285949707	-8.33680057525635	-12.145525932312	-0.0838273391127586	0.305117845535278	-0.0583479665219784
-10.4092636108398	-8.34107685089111	-12.1503190994263	-0.0838425979018211	0.305097967386246	-0.0584722794592381
-10.41379737854	-8.34169292449951	-12.1512956619263	-0.0837961807847023	0.305134475231171	-0.0586000196635723
-10.411545753479	-8.33879089355469	-12.1528549194336	-0.0837884917855263	0.305139988660812	-0.0587494522333145
-10.4116992950439	-8.34600925445557	-12.1490898132324	-0.0838655009865761	0.305217653512955	-0.0588150694966316
-10.4148464202881	-8.34698009490967	-12.160740852356	-0.0838212966918945	0.305254071950912	-0.0589164756238461
-10.4090795516968	-8.34879398345947	-12.1601076126099	-0.083788275718689	0.305178195238113	-0.0590218529105186
-10.4137659072876	-8.34832954406738	-12.1632452011108	-0.0837825164198875	0.305297791957855	-0.0591957718133926
-10.4087381362915	-8.35303688049316	-12.1642656326294	-0.0837259367108345	0.305310666561127	-0.0592992454767227
-10.4107141494751	-8.35513305664063	-12.1663036346436	-0.0837531462311745	0.305356293916702	-0.0594667606055737
-10.409571647644	-8.36091136932373	-12.1724367141724	-0.0838137269020081	0.305456131696701	-0.0595337115228176
-10.4079256057739	-8.36142349243164	-12.1664867401123	-0.0837629660964012	0.30538347363472	-0.0596801526844502
-10.4044189453125	-8.36621189117432	-12.1702394485474	-0.083783283829689	0.30548819899559	-0.0598302148282528
-10.408935546875	-8.37023544311523	-12.1699934005737	-0.0837796330451965	0.305529594421387	-0.0599142462015152
-10.4060974121094	-8.36823081970215	-12.1831579208374	-0.0836423262953758	0.305519044399261	-0.0600208751857281
-10.4083786010742	-8.37475967407227	-12.1781673431396	-0.0836814418435097	0.305612504482269	-0.0601233914494514
-10.4056625366211	-8.37627792358398	-12.1771039962769	-0.0836828649044037	0.305599212646484	-0.060288779437542
-10.4059886932373	-8.37614727020264	-12.1823148727417	-0.0836852565407753	0.305584639310837	-0.0603495612740517
-10.4060792922974	-8.38074970245361	-12.18470287323	-0.0837051346898079	0.305611401796341	-0.0604618266224861
-10.4084529876709	-8.38177299499512	-12.186713218689	-0.0836580321192741	0.305586010217667	-0.0605329871177673
-10.4084701538086	-8.38680458068848	-12.1813888549805	-0.0837051123380661	0.305633246898651	-0.0606635510921478
-10.4115047454834	-8.38978385925293	-12.1831092834473	-0.0837029740214348	0.305728852748871	-0.0607577711343765
-10.4102001190186	-8.38497829437256	-12.1820249557495	-0.0836136266589165	0.305613785982132	-0.0609282217919827
-10.4113855361938	-8.39077091217041	-12.1842555999756	-0.0836724191904068	0.305622905492783	-0.0609664842486382
-10.4128093719482	-8.39076232910156	-12.1812677383423	-0.0836242586374283	0.305647790431976	-0.0611286982893944
-10.4111309051514	-8.39126491546631	-12.1846160888672	-0.0836766958236694	0.305564492940903	-0.0612512603402138
-10.411810874939	-8.39396572113037	-12.1821556091309	-0.0836332440376282	0.305487096309662	-0.0613407455384731
-10.4173231124878	-8.39909839630127	-12.179630279541	-0.0835565328598022	0.305566251277924	-0.0614684075117111
-10.412618637085	-8.40064525604248	-12.1751947402954	-0.0836396962404251	0.305425465106964	-0.0615186728537083
-10.4158220291138	-8.4010009765625	-12.1745462417603	-0.0836108401417732	0.305415511131287	-0.0617033317685127
-10.4178533554077	-8.40141201019287	-12.1772994995117	-0.0835270434617996	0.305360466241837	-0.061814408749342
-10.4172534942627	-8.40535354614258	-12.1731452941895	-0.083513043820858	0.305336564779282	-0.0619492828845978
-10.4189920425415	-8.40922832489014	-12.1712036132813	-0.0835680961608887	0.305392771959305	-0.0620557218790054
-10.4174509048462	-8.40872383117676	-12.1693840026855	-0.0835444182157516	0.305183500051498	-0.062241330742836
-10.4191608428955	-8.41222381591797	-12.1682729721069	-0.0835901722311974	0.305128842592239	-0.0622991472482681
-10.4182968139648	-8.41751766204834	-12.1708917617798	-0.0834314450621605	0.305123567581177	-0.0624661333858967
-10.4242839813232	-8.41767501831055	-12.1717672348022	-0.0834507867693901	0.30504035949707	-0.0625517815351486
-10.4259757995605	-8.42284297943115	-12.1688261032104	-0.0834728255867958	0.304998964071274	-0.0626942813396454
-10.4280862808228	-8.42262268066406	-12.1637096405029	-0.0834626480937004	0.304967284202576	-0.0628884136676788
-10.4259481430054	-8.42655658721924	-12.1697731018066	-0.0834418535232544	0.304852515459061	-0.0629486441612244
-10.4280338287354	-8.43009567260742	-12.16468334198	-0.0834663286805153	0.304747968912125	-0.0630577579140663
-10.4298553466797	-8.43112468719482	-12.1625871658325	-0.0833470299839973	0.304729849100113	-0.0632125437259674
-10.4340047836304	-8.43232345581055	-12.1605386734009	-0.0834062248468399	0.304550617933273	-0.06336310505867
-10.4336671829224	-8.43862438201904	-12.1567344665527	-0.0833688080310822	0.304607897996902	-0.0634692460298538
-10.4337167739868	-8.43810272216797	-12.1599416732788	-0.083310604095459	0.304465889930725	-0.0635703355073929
-10.4318208694458	-8.44134712219238	-12.1510801315308	-0.0833384320139885	0.304343461990356	-0.0636952593922615
-10.4347314834595	-8.44559955596924	-12.1449556350708	-0.0833276882767677	0.304323762655258	-0.0638413280248642
-10.4338226318359	-8.44477272033691	-12.1492719650269	-0.0832540616393089	0.304302543401718	-0.0639662221074104
-10.432110786438	-8.44976043701172	-12.1484212875366	-0.0832851380109787	0.304241508245468	-0.0640332251787186
-10.4320583343506	-8.45366191864014	-12.1437759399414	-0.0832914784550667	0.304178327322006	-0.0641327500343323
-10.4272193908691	-8.45523262023926	-12.1350545883179	-0.0832717567682266	0.304021924734116	-0.0642742738127708
-10.4279012680054	-8.45689487457275	-12.132098197937	-0.0832779705524445	0.30402284860611	-0.0643410086631775
-10.4274854660034	-8.46069812774658	-12.1321678161621	-0.0833027884364128	0.304024010896683	-0.0644634366035461
-10.4261178970337	-8.4604024887085	-12.1250343322754	-0.0832349732518196	0.303999453783035	-0.0645060315728188
-10.4255962371826	-8.46796131134033	-12.1254062652588	-0.0833312273025513	0.30388879776001	-0.0646124258637428
-10.4242391586304	-8.4658031463623	-12.1262111663818	-0.0833028331398964	0.303962677717209	-0.0646878331899643
-10.4276828765869	-8.46800518035889	-12.1308546066284	-0.0831574350595474	0.303867727518082	-0.0647630169987679
-10.427453994751	-8.47243309020996	-12.1213884353638	-0.0832953676581383	0.303855270147324	-0.0648743063211441
-10.4283418655396	-8.47285461425781	-12.1257438659668	-0.0832643955945969	0.303902119398117	-0.0649361163377762
-10.4283638000488	-8.47356414794922	-12.1253900527954	-0.0832775682210922	0.303857803344727	-0.0650083273649216
-10.4289512634277	-8.47771644592285	-12.1204490661621	-0.0833089575171471	0.303775191307068	-0.0650672540068626
-10.4333915710449	-8.47713851928711	-12.1214065551758	-0.0832650661468506	0.303817063570023	-0.0651641190052032
-10.4308280944824	-8.47926902770996	-12.1233863830566	-0.0833295732736588	0.303734838962555	-0.0652415901422501
-10.4351949691772	-8.48177337646484	-12.122917175293	-0.0832658335566521	0.303828984498978	-0.0652614235877991
-10.4334411621094	-8.48154163360596	-12.1249780654907	-0.083262987434864	0.303843587636948	-0.0653473809361458
-10.4329643249512	-8.48507976531982	-12.1220788955688	-0.0834075734019279	0.303803563117981	-0.0653905794024467
-10.435996055603	-8.4846305847168	-12.1241683959961	-0.0833291187882423	0.303916037082672	-0.065513052046299
-10.4322319030762	-8.48441791534424	-12.1215982437134	-0.0832782313227654	0.303882926702499	-0.0655966550111771
-10.4320812225342	-8.48689937591553	-12.1244192123413	-0.083295039832592	0.303848177194595	-0.0656679943203926
-10.4339590072632	-8.48758888244629	-12.1243209838867	-0.0833964794874191	0.303944408893585	-0.0657036006450653
-10.4281530380249	-8.48614597320557	-12.1207666397095	-0.0834192335605621	0.303862124681473	-0.0658583492040634
-10.4262266159058	-8.48549270629883	-12.1230211257935	-0.0834016650915146	0.303869038820267	-0.0659101083874702
-10.4250211715698	-8.49004173278809	-12.1292409896851	-0.0833549201488495	0.303981840610504	-0.0659566819667816
-10.4246063232422	-8.48841953277588	-12.1260232925415	-0.083365872502327	0.304015398025513	-0.0661057308316231
-10.4226922988892	-8.49309253692627	-12.121374130249	-0.0833693221211433	0.304103165864944	-0.0662107765674591
-10.4241733551025	-8.49243927001953	-12.1257514953613	-0.0833905413746834	0.304159253835678	-0.0663217604160309
-10.4192419052124	-8.49168682098389	-12.1320457458496	-0.0832609385251999	0.304140448570251	-0.0664041489362717
-10.420259475708	-8.49375247955322	-12.1331634521484	-0.0833578407764435	0.304111510515213	-0.0665455460548401
-10.4160432815552	-8.49558544158936	-12.1333322525024	-0.0833166688680649	0.304251372814178	-0.0666512250900269
-10.4142637252808	-8.49885368347168	-12.1236715316772	-0.0832875072956085	0.304223328828812	-0.0667978525161743
-10.4143209457397	-8.49844074249268	-12.1281127929688	-0.0833298787474632	0.30434387922287	-0.0669697001576424
-10.4131097793579	-8.49971199035645	-12.1325798034668	-0.0832656100392342	0.304434150457382	-0.0670917928218842
-10.4108419418335	-8.50066661834717	-12.1309680938721	-0.0832817181944847	0.304449647665024	-0.0671741887927055
-10.4111642837524	-8.50010871887207	-12.1374073028564	-0.083242729306221	0.304434239864349	-0.0673275589942932
-10.4055852890015	-8.50210285186768	-12.1345338821411	-0.0832721292972565	0.304441332817078	-0.0674126148223877
-10.4073543548584	-8.49906158447266	-12.1350994110107	-0.0831226110458374	0.304563194513321	-0.0675856322050095
-10.4071884155273	-8.50000667572021	-12.1312875747681	-0.0832051187753677	0.304598927497864	-0.0676900297403336
-10.4017181396484	-8.50181198120117	-12.1334648132324	-0.0831633806228638	0.304585009813309	-0.0678245276212692
-10.407021522522	-8.50220203399658	-12.133960723877	-0.0831462070345879	0.304672032594681	-0.0679450929164886
-10.3997735977173	-8.50201225280762	-12.1336278915405	-0.0831556543707848	0.304659277200699	-0.0681112483143806
-10.4013738632202	-8.50118637084961	-12.131495475769	-0.0831020995974541	0.304595082998276	-0.0682481899857521
-10.4015893936157	-8.50246143341064	-12.1356468200684	-0.0830488130450249	0.304659992456436	-0.0683125481009483
-10.3956851959229	-8.50292110443115	-12.1275024414063	-0.0830943882465363	0.304619640111923	-0.0684379190206528
-10.3976888656616	-8.50850200653076	-12.1251659393311	-0.0830789804458618	0.304626703262329	-0.0685412064194679
-10.3925533294678	-8.50260829925537	-12.123384475708	-0.0830646902322769	0.304544687271118	-0.0686669871211052
-10.3926420211792	-8.50366592407227	-12.1234636306763	-0.0830189138650894	0.304548412561417	-0.068712055683136
-10.3917045593262	-8.50561809539795	-12.1215696334839	-0.0830856561660767	0.304563879966736	-0.0688031762838364
-10.3932256698608	-8.50432586669922	-12.1217355728149	-0.0829591006040573	0.304542511701584	-0.0688460171222687
-10.3906345367432	-8.50486183166504	-12.1155271530151	-0.0829824060201645	0.304504483938217	-0.0690018609166145
-10.3959169387817	-8.50376892089844	-12.1106729507446	-0.0829403251409531	0.304426461458206	-0.0690579488873482
-10.3917236328125	-8.50238227844238	-12.1170797348022	-0.0829223468899727	0.304355829954147	-0.0691312253475189
-10.3938264846802	-8.50571727752686	-12.1131887435913	-0.0829212591052055	0.304314702749252	-0.0691633895039558
-10.3916778564453	-8.50490093231201	-12.110405921936	-0.0828727334737778	0.30430805683136	-0.0692626535892487
-10.3951835632324	-8.50516223907471	-12.1070518493652	-0.0828841179609299	0.304146021604538	-0.0693426206707954
-10.3948831558228	-8.50604057312012	-12.1093406677246	-0.0828529447317123	0.30412432551384	-0.0694469958543777
-10.3941402435303	-8.50524806976318	-12.1150646209717	-0.0827633515000343	0.304072052240372	-0.0694872513413429
-10.3937253952026	-8.50606155395508	-12.1086740493774	-0.0828287899494171	0.303976088762283	-0.0695490017533302
-10.3923845291138	-8.50427627563477	-12.0997076034546	-0.0827256366610527	0.303955554962158	-0.0696202591061592
-10.3879327774048	-8.50232410430908	-12.1054859161377	-0.0826982706785202	0.303852081298828	-0.0696821436285973
-10.3921117782593	-8.50409507751465	-12.1002149581909	-0.0826873853802681	0.303703159093857	-0.0697845593094826
-10.3932456970215	-8.50308132171631	-12.0987234115601	-0.0826267525553703	0.303767740726471	-0.0697565972805023
-10.3858957290649	-8.50160789489746	-12.0961170196533	-0.0825509130954742	0.303511053323746	-0.0698758959770203
-10.3886518478394	-8.50798034667969	-12.0895662307739	-0.0826091691851616	0.303495436906815	-0.0699283480644226
-10.3858909606934	-8.50428485870361	-12.089262008667	-0.0824799314141274	0.303349912166595	-0.0700046792626381
-10.3865518569946	-8.50476837158203	-12.0856161117554	-0.082491859793663	0.303383052349091	-0.0700253918766975
-10.388219833374	-8.51046943664551	-12.0827503204346	-0.0825281664729118	0.303315699100494	-0.0700712129473686
-10.382924079895	-8.50842761993408	-12.0751457214355	-0.082485631108284	0.303158700466156	-0.0701802894473076
-10.3848819732666	-8.51070213317871	-12.0808153152466	-0.0824334993958473	0.303137302398682	-0.0702794641256332
-10.385272026062	-8.51655197143555	-12.0786447525024	-0.0824073106050491	0.303097695112228	-0.0703186392784119
-10.3858308792114	-8.51429653167725	-12.0766677856445	-0.0823548287153244	0.303006440401077	-0.0703737065196037
-10.3870887756348	-8.52198028564453	-12.0646381378174	-0.0824215561151505	0.302994787693024	-0.0705007985234261
-10.3865795135498	-8.52069473266602	-12.0666961669922	-0.0823753476142883	0.302984774112701	-0.0705485716462135
-10.384485244751	-8.52057075500488	-12.0670747756958	-0.0822805464267731	0.302884578704834	-0.0705760046839714
-10.3842554092407	-8.52717590332031	-12.0689849853516	-0.0823532938957214	0.302788853645325	-0.0706909149885178
-10.3838329315186	-8.52827930450439	-12.056734085083	-0.0822862908244133	0.302685409784317	-0.0707652270793915
-10.38001537323	-8.52834892272949	-12.0551309585571	-0.0823286846280098	0.302692830562592	-0.0708423554897308
-10.3840179443359	-8.53026866912842	-12.0510597229004	-0.082272931933403	0.302621483802795	-0.0708602219820023
-10.3802947998047	-8.53176498413086	-12.0544605255127	-0.0822161957621574	0.30260756611824	-0.0709526911377907
-10.3745079040527	-8.53675174713135	-12.0504055023193	-0.0822547823190689	0.302513539791107	-0.0709785744547844
-10.3817453384399	-8.53487873077393	-12.0447387695313	-0.0821837410330772	0.302483707666397	-0.0710660219192505
-10.376522064209	-8.53691959381104	-12.0450572967529	-0.0821610018610954	0.302487134933472	-0.0711073949933052
-10.375072479248	-8.53702449798584	-12.0435161590576	-0.0821283087134361	0.302359968423843	-0.0711865127086639
-10.3750581741333	-8.54006671905518	-12.0475854873657	-0.0821331813931465	0.302383422851563	-0.0712387636303902
-10.3708925247192	-8.5412425994873	-12.036150932312	-0.0821810811758041	0.302270174026489	-0.0713208839297295
-10.3717966079712	-8.54554557800293	-12.0332193374634	-0.0820947140455246	0.302254199981689	-0.0713809207081795
-10.368782043457	-8.54387378692627	-12.0297842025757	-0.0820779055356979	0.302181124687195	-0.0714631155133247
-10.3673362731934	-8.54368114471436	-12.0349063873291	-0.0819619372487068	0.302175909280777	-0.0715249627828598
-10.3678894042969	-8.55006980895996	-12.0311794281006	-0.082042895257473	0.302177488803864	-0.071604311466217
-10.3674478530884	-8.55084991455078	-12.0263509750366	-0.0820176526904106	0.302207708358765	-0.071671262383461
-10.3676090240479	-8.55266761779785	-12.0296430587769	-0.0819939002394676	0.302149444818497	-0.0717397704720497
-10.3678379058838	-8.55445003509521	-12.0294008255005	-0.0820412561297417	0.302251815795898	-0.0717931240797043
-10.3697309494019	-8.55546379089355	-12.037052154541	-0.0819234922528267	0.302150785923004	-0.0718620046973228
-10.3715286254883	-8.56040668487549	-12.0273389816284	-0.0819965302944183	0.302207887172699	-0.071942150592804
-10.3767995834351	-8.55981159210205	-12.0287580490112	-0.081866517663002	0.30223873257637	-0.0720150023698807
-10.3760776519775	-8.56008052825928	-12.0317649841309	-0.081960141658783	0.302232533693314	-0.0720837414264679
-10.3782472610474	-8.56424903869629	-12.0374927520752	-0.0819784477353096	0.302155882120132	-0.07212845236063
-10.3826265335083	-8.56333160400391	-12.0356950759888	-0.0818320587277412	0.302228450775146	-0.0721772387623787
-10.3788185119629	-8.56478977203369	-12.0402584075928	-0.0818814635276794	0.302191317081451	-0.0722388103604317
-10.3832683563232	-8.56640529632568	-12.0411062240601	-0.0818429961800575	0.302223682403564	-0.0722820311784744
-10.3835725784302	-8.56756591796875	-12.0426187515259	-0.0818866714835167	0.302281022071838	-0.0723535269498825
-10.3831415176392	-8.57046508789063	-12.0432910919189	-0.0818383768200874	0.302229762077332	-0.0723723545670509
-10.3843097686768	-8.5697546005249	-12.041410446167	-0.0818497389554977	0.302251547574997	-0.0724221020936966
-10.3829393386841	-8.5700159072876	-12.0426206588745	-0.0818611159920692	0.302323251962662	-0.0723688378930092
-10.3832244873047	-8.57267379760742	-12.0463352203369	-0.0818355679512024	0.302230656147003	-0.0724418982863426
-10.3859872817993	-8.5738410949707	-12.0457935333252	-0.0818319469690323	0.302318245172501	-0.0724078267812729
-10.3864641189575	-8.57079982757568	-12.0499982833862	-0.0818061009049416	0.302297174930573	-0.0724602937698364
-10.3869705200195	-8.57077026367188	-12.0497455596924	-0.0818488597869873	0.302349746227264	-0.0724710449576378
-10.3886375427246	-8.57571697235107	-12.0536804199219	-0.0818078368902206	0.302372574806213	-0.072431668639183
-10.3913011550903	-8.57306861877441	-12.0601015090942	-0.0818013623356819	0.302403897047043	-0.0724251866340637
-10.392541885376	-8.57158184051514	-12.0616960525513	-0.0817872956395149	0.302444458007813	-0.0724920406937599
-10.3983612060547	-8.57658290863037	-12.0658769607544	-0.0819070041179657	0.302548885345459	-0.0724751949310303
-10.3963470458984	-8.57372570037842	-12.0679349899292	-0.0817755609750748	0.30248299241066	-0.0724188759922981
-10.4007434844971	-8.57374286651611	-12.0733451843262	-0.0819080173969269	0.302507996559143	-0.0724412426352501
-10.4009160995483	-8.57363986968994	-12.0738763809204	-0.0818780511617661	0.302597433328629	-0.0725164264440537
-10.3997030258179	-8.57092666625977	-12.0741491317749	-0.0818356946110725	0.302546799182892	-0.072473980486393
-10.3988265991211	-8.57511520385742	-12.0825080871582	-0.0819226428866386	0.302564024925232	-0.0724269896745682
-10.4014720916748	-8.57130527496338	-12.0834302902222	-0.0818734988570213	0.302607774734497	-0.0724278539419174
-10.400936126709	-8.56968021392822	-12.0792770385742	-0.0818649530410767	0.302554696798325	-0.0724868699908257
-10.402624130249	-8.5734167098999	-12.0846099853516	-0.0819731131196022	0.302611231803894	-0.0724558904767036
-10.4033832550049	-8.5706205368042	-12.0880918502808	-0.0819157958030701	0.30275359749794	-0.0724542438983917
-10.4005317687988	-8.57049083709717	-12.0881690979004	-0.0818968340754509	0.302590787410736	-0.072445459663868
-10.4034643173218	-8.57080078125	-12.0900049209595	-0.0819227024912834	0.302743941545486	-0.0724507421255112
-10.3966588973999	-8.57029628753662	-12.082447052002	-0.0819135531783104	0.302657216787338	-0.0724643021821976
-10.3986034393311	-8.56526851654053	-12.0855150222778	-0.0818732529878616	0.302706271409988	-0.0724535062909126
-10.3952465057373	-8.56724834442139	-12.0846614837646	-0.0818978697061539	0.302704751491547	-0.0724619477987289
-10.3932418823242	-8.56443500518799	-12.0863819122314	-0.0818582698702812	0.302680015563965	-0.0723764598369598
-10.3935928344727	-8.56751918792725	-12.0822172164917	-0.0818815231323242	0.302741557359695	-0.0723695009946823
-10.3897314071655	-8.56407260894775	-12.0815753936768	-0.0818860456347466	0.30269929766655	-0.0724455341696739
-10.3885726928711	-8.56415939331055	-12.0784940719604	-0.0819024741649628	0.302765309810638	-0.0723870247602463
-10.3862762451172	-8.56211566925049	-12.0770511627197	-0.0819506645202637	0.30278617143631	-0.0724116638302803
-10.3840255737305	-8.56082725524902	-12.0836038589478	-0.0818341970443726	0.302729189395905	-0.0723879262804985
-10.381739616394	-8.56064414978027	-12.0702724456787	-0.0818897634744644	0.302804559469223	-0.0723569765686989
-10.381609916687	-8.55514335632324	-12.070164680481	-0.0819030031561852	0.302852898836136	-0.0723789557814598
-10.3754644393921	-8.55409908294678	-12.0667552947998	-0.081923820078373	0.302805423736572	-0.0723137930035591
-10.3804950714111	-8.5548152923584	-12.0724611282349	-0.0819500237703323	0.302824079990387	-0.072344146668911
-10.3755960464478	-8.5497579574585	-12.0735054016113	-0.0818668901920319	0.302866071462631	-0.0723185017704964
-10.3727102279663	-8.54837799072266	-12.0725793838501	-0.0819942504167557	0.302808165550232	-0.0722900852560997
-10.3780002593994	-8.54519653320313	-12.0687503814697	-0.0819512531161308	0.302941471338272	-0.0723105743527412
-10.3782749176025	-8.54198265075684	-12.0755863189697	-0.0819482132792473	0.302925288677216	-0.0722554251551628
-10.3766050338745	-8.54476356506348	-12.0786952972412	-0.0820304825901985	0.302844971418381	-0.0722415000200272
-10.3775777816772	-8.53771018981934	-12.0775947570801	-0.0819371044635773	0.302900731563568	-0.0722434669733047
-10.379207611084	-8.53542900085449	-12.0809764862061	-0.0820765793323517	0.302895814180374	-0.0722915679216385
-10.3803262710571	-8.53417015075684	-12.0805311203003	-0.0820750817656517	0.302885204553604	-0.0722707957029343
-10.3838491439819	-8.53366374969482	-12.0834560394287	-0.0820162296295166	0.302995353937149	-0.07222019135952
-10.3854303359985	-8.5330867767334	-12.0879430770874	-0.0820785239338875	0.302859663963318	-0.0722488984465599
-10.3894004821777	-8.53056049346924	-12.0855131149292	-0.0821213349699974	0.302934318780899	-0.0722358822822571
-10.390082359314	-8.52750968933105	-12.0855445861816	-0.0820820555090904	0.302849501371384	-0.072186641395092
-10.3908243179321	-8.52028942108154	-12.0935411453247	-0.0820602253079414	0.302858263254166	-0.0721429958939552
-10.3995456695557	-8.52073192596436	-12.091869354248	-0.0820701494812965	0.302801191806793	-0.0721051543951035
-10.3978824615479	-8.51621723175049	-12.091760635376	-0.0820493623614311	0.302814215421677	-0.0720952451229095
-10.398024559021	-8.514817237854	-12.088547706604	-0.0821021124720573	0.302732855081558	-0.0720987766981125
-10.4016666412354	-8.5081672668457	-12.0913076400757	-0.0821033343672752	0.302743315696716	-0.0720305591821671
-10.4032707214355	-8.50426864624023	-12.0987558364868	-0.0819699615240097	0.302565485239029	-0.0720144882798195
-10.4052410125732	-8.50349903106689	-12.0947847366333	-0.08201664686203	0.302594363689423	-0.0719662308692932
-10.4071044921875	-8.49854564666748	-12.0928421020508	-0.0820795297622681	0.30252394080162	-0.0719362869858742
-10.4069805145264	-8.49443435668945	-12.0925073623657	-0.0820410996675491	0.30243769288063	-0.0719126984477043
-10.406964302063	-8.49225997924805	-12.0964632034302	-0.0820732191205025	0.302313655614853	-0.0718002766370773
-10.4125213623047	-8.48804569244385	-12.0914115905762	-0.0819256007671356	0.302321404218674	-0.0717668309807777
-10.4111156463623	-8.48606395721436	-12.0921669006348	-0.0819181054830551	0.302244961261749	-0.0717987567186356
-10.4157762527466	-8.48495674133301	-12.0905790328979	-0.0819186493754387	0.302221894264221	-0.0717594996094704
-10.4200792312622	-8.48637199401855	-12.0970487594604	-0.0819665566086769	0.302199810743332	-0.0717273205518723
-10.4207963943481	-8.48536014556885	-12.09361743927	-0.0819445922970772	0.302111774682999	-0.071686252951622
-10.4242458343506	-8.48543453216553	-12.0953989028931	-0.0819316729903221	0.302105456590652	-0.0717707797884941
-10.423487663269	-8.48308753967285	-12.0881843566895	-0.0818147659301758	0.302054047584534	-0.071689784526825
-10.4225416183472	-8.48221111297607	-12.0924024581909	-0.081870324909687	0.301964163780212	-0.0716429874300957
-10.4263372421265	-8.48471641540527	-12.0946130752563	-0.0818611234426498	0.302029639482498	-0.0716092437505722
-10.423134803772	-8.48471164703369	-12.0929431915283	-0.0818461179733276	0.301894843578339	-0.0715767294168472
-10.4242811203003	-8.48558044433594	-12.0915899276733	-0.0818499848246574	0.301870554685593	-0.0715466290712357
-10.4215860366821	-8.48362255096436	-12.0927505493164	-0.0817764773964882	0.301897406578064	-0.0715151354670525
-10.4198131561279	-8.48152351379395	-12.0923175811768	-0.0817707255482674	0.301797986030579	-0.0714433416724205
-10.4197359085083	-8.48259449005127	-12.0808382034302	-0.0818348452448845	0.3018499314785	-0.0713971108198166
-10.4172048568726	-8.4808292388916	-12.0830602645874	-0.0817157477140427	0.301805913448334	-0.0713223367929459
-10.4106359481812	-8.48290252685547	-12.0822114944458	-0.0817879214882851	0.301782071590424	-0.0713293999433517
-10.4105987548828	-8.48528003692627	-12.0808200836182	-0.0818189531564713	0.301772505044937	-0.0712980628013611
-10.4103469848633	-8.47956943511963	-12.0803565979004	-0.0817239359021187	0.301784753799438	-0.0712926387786865
-10.4136562347412	-8.48265552520752	-12.0757284164429	-0.0817298740148544	0.301767349243164	-0.0712659060955048
-10.4136629104614	-8.48189258575439	-12.082989692688	-0.0817258059978485	0.301813155412674	-0.0712501183152199
-10.4131374359131	-8.48076915740967	-12.0881757736206	-0.0816981494426727	0.301773220300674	-0.0712452232837677
-10.4132213592529	-8.48002910614014	-12.0909643173218	-0.0817121937870979	0.301756829023361	-0.0712478458881378
-10.4203586578369	-8.48098659515381	-12.0979900360107	-0.0816568657755852	0.301832377910614	-0.0712863057851791
-10.4190044403076	-8.47586631774902	-12.0968809127808	-0.0816392228007317	0.301860302686691	-0.0713295787572861
-10.4213848114014	-8.48059368133545	-12.0994806289673	-0.0816633477807045	0.301826268434525	-0.0712905824184418
-10.4259805679321	-8.48187160491943	-12.1077480316162	-0.0817727521061897	0.301885485649109	-0.0713801458477974
-10.4249858856201	-8.48309803009033	-12.1015920639038	-0.0817528069019318	0.301887094974518	-0.0714115053415298
-10.4268817901611	-8.4774694442749	-12.1101045608521	-0.081696629524231	0.301854938268662	-0.0714456290006638
-10.4296588897705	-8.48312091827393	-12.1093292236328	-0.0817146971821785	0.301922589540482	-0.0714715495705605
-10.4279956817627	-8.47929954528809	-12.1146068572998	-0.0816917642951012	0.301938593387604	-0.0714987367391586
-10.4289112091064	-8.48416042327881	-12.1108865737915	-0.0817857086658478	0.301958382129669	-0.0715781599283218
-10.4280548095703	-8.4791431427002	-12.1176319122314	-0.0818592235445976	0.301911652088165	-0.0716316476464272
-10.4255495071411	-8.47727680206299	-12.1171283721924	-0.0817587822675705	0.301926255226135	-0.071622334420681
-10.42702293396	-8.48295497894287	-12.1146192550659	-0.0818779915571213	0.301934629678726	-0.0716767460107803
-10.4262886047363	-8.47969913482666	-12.1127843856812	-0.0819346606731415	0.301993548870087	-0.0717436298727989
-10.4247808456421	-8.48358917236328	-12.1125354766846	-0.081947423517704	0.301976025104523	-0.0717586353421211
-10.4241437911987	-8.48839664459229	-12.1173877716064	-0.0820260047912598	0.301964581012726	-0.0718170702457428
-10.4234476089478	-8.48645973205566	-12.1033000946045	-0.0820385217666626	0.302101105451584	-0.0718366131186485
-10.4150085449219	-8.48841953277588	-12.104884147644	-0.0820678249001503	0.302020132541656	-0.071849524974823
-10.4153985977173	-8.48999786376953	-12.1022024154663	-0.0822050794959068	0.302077293395996	-0.071887232363224
-10.4102449417114	-8.48965835571289	-12.1023550033569	-0.0821484699845314	0.302155345678329	-0.0719202011823654
-10.4111728668213	-8.49362945556641	-12.0984907150269	-0.0822275429964066	0.302182406187058	-0.0718626156449318
-10.409538269043	-8.49300003051758	-12.103443145752	-0.0822200179100037	0.302346795797348	-0.0718795731663704
-10.4054851531982	-8.49212741851807	-12.0977153778076	-0.0822992324829102	0.302278101444244	-0.0719050318002701
-10.4090385437012	-8.49399471282959	-12.0950860977173	-0.0822722688317299	0.302401632070541	-0.0719200372695923
-10.4097900390625	-8.49298000335693	-12.0980424880981	-0.0822948440909386	0.302544146776199	-0.0719201937317848
-10.405951499939	-8.49230766296387	-12.1005897521973	-0.0823838114738464	0.302483171224594	-0.0719045251607895
-10.4103183746338	-8.49202346801758	-12.1006813049316	-0.0823748856782913	0.302616536617279	-0.0718649327754974
-10.4077816009521	-8.48634338378906	-12.1001815795898	-0.0824282169342041	0.302681237459183	-0.0719162225723267
-10.4064102172852	-8.48159790039063	-12.1027870178223	-0.0823687314987183	0.302679061889648	-0.0718244761228561
-10.4067373275757	-8.48260402679443	-12.1017799377441	-0.0824573412537575	0.302820980548859	-0.0718013942241669
-10.4084129333496	-8.47525215148926	-12.1017227172852	-0.0823365598917007	0.30278354883194	-0.0717537105083466
-10.4042253494263	-8.47565269470215	-12.0932664871216	-0.0824505314230919	0.302815169095993	-0.0717058032751083
-10.4016904830933	-8.47131252288818	-12.0935249328613	-0.0824492275714874	0.302841812372208	-0.0716556310653687
-10.3964757919312	-8.46542263031006	-12.0952959060669	-0.0824246555566788	0.302820682525635	-0.0715428441762924
-10.3964262008667	-8.4625129699707	-12.0864448547363	-0.0824786573648453	0.302821069955826	-0.0714755207300186
-10.3919191360474	-8.45903873443604	-12.0760059356689	-0.0824397429823875	0.302786946296692	-0.0713802576065063
-10.3846244812012	-8.45411109924316	-12.0724296569824	-0.0825040936470032	0.302756875753403	-0.0713185146450996
-10.3840398788452	-8.45420551300049	-12.0688495635986	-0.0824977308511734	0.302731186151505	-0.0711801424622536
-10.3770046234131	-8.444167137146	-12.0613508224487	-0.082423634827137	0.302654832601547	-0.0710625126957893
-10.3708820343018	-8.44518661499023	-12.0539541244507	-0.0824912786483765	0.302515387535095	-0.0709376633167267
-10.3689098358154	-8.44085693359375	-12.0472764968872	-0.0825322344899178	0.302529364824295	-0.0708481669425964
-10.3673601150513	-8.43732357025146	-12.0405006408691	-0.0825644508004189	0.30251532793045	-0.0706874802708626
-10.3603639602661	-8.43492984771729	-12.0365705490112	-0.0826073363423347	0.302364379167557	-0.0705211311578751
-10.3601150512695	-8.43736839294434	-12.0219812393188	-0.0826484337449074	0.302471578121185	-0.07039425522089
-10.354058265686	-8.43336296081543	-12.0217981338501	-0.0826460048556328	0.302352100610733	-0.0702765062451363
-10.354097366333	-8.43045043945313	-12.0127449035645	-0.0826504305005074	0.302286118268967	-0.0701754540205002
-10.3554792404175	-8.43125343322754	-12.0084419250488	-0.0826596170663834	0.302324503660202	-0.0700237601995468
-10.3494396209717	-8.42708778381348	-12.0044746398926	-0.0826564580202103	0.302172839641571	-0.0699533745646477
-10.3464336395264	-8.42656135559082	-12.0005207061768	-0.082622803747654	0.302084237337112	-0.0697926580905914
-10.3501462936401	-8.42531490325928	-11.9976043701172	-0.0826082155108452	0.302155256271362	-0.0697088316082954
-10.3480834960938	-8.42041015625	-11.9937772750854	-0.0826117098331451	0.302061647176743	-0.0696261823177338
-10.3497200012207	-8.41967678070068	-11.9902782440186	-0.0826002135872841	0.30202654004097	-0.0695604383945465
-10.3487205505371	-8.41931629180908	-11.9880561828613	-0.0825453773140907	0.301939755678177	-0.0694285705685616
-10.3525505065918	-8.41545963287354	-11.9895009994507	-0.0825427919626236	0.301856994628906	-0.0693606808781624
-10.3542680740356	-8.41142463684082	-11.99342918396	-0.0824694111943245	0.301678419113159	-0.0693076997995377
-10.3583316802979	-8.40919208526611	-11.9839038848877	-0.0824849233031273	0.301602274179459	-0.0692306980490685
-10.3590297698975	-8.40755081176758	-11.9903602600098	-0.0824136286973953	0.301522046327591	-0.0691853240132332
-10.3630199432373	-8.40561103820801	-11.9876708984375	-0.0824299827218056	0.301369398832321	-0.0690952241420746
-10.367901802063	-8.40539455413818	-11.9870595932007	-0.0824097543954849	0.301140636205673	-0.0691220611333847
-10.372597694397	-8.40181350708008	-11.988245010376	-0.0824022889137268	0.301090866327286	-0.0690330341458321
-10.3710145950317	-8.40155601501465	-11.9849328994751	-0.0823382511734962	0.30078461766243	-0.069011390209198
-10.3763427734375	-8.40447616577148	-11.9822177886963	-0.0823508128523827	0.300679862499237	-0.068987637758255
-10.3805150985718	-8.39996147155762	-11.9829387664795	-0.0822254046797752	0.300566077232361	-0.0689301192760468
-10.3822889328003	-8.40184783935547	-11.9875459671021	-0.0822270140051842	0.300392866134644	-0.0688733458518982
-10.3889589309692	-8.40505504608154	-11.9808292388916	-0.0821823924779892	0.300232827663422	-0.0688713788986206
-10.3893966674805	-8.40615367889404	-11.9747772216797	-0.0822175145149231	0.300086736679077	-0.0688449069857597
-10.3924894332886	-8.4090518951416	-11.9743070602417	-0.082151435315609	0.299949824810028	-0.0688206851482391
-10.3957004547119	-8.41066932678223	-11.9746017456055	-0.0821608453989029	0.299866586923599	-0.0687680467963219
-10.3967180252075	-8.41036605834961	-11.9710493087769	-0.0820664465427399	0.299758553504944	-0.0687614232301712
-10.3977146148682	-8.40810871124268	-11.9783391952515	-0.0820731967687607	0.299565404653549	-0.0687291547656059
-10.4006204605103	-8.41377925872803	-11.9656372070313	-0.0819802358746529	0.29947817325592	-0.0687028467655182
-10.4016017913818	-8.41486930847168	-11.9748315811157	-0.0819515138864517	0.29941913485527	-0.0686945989727974
-10.4010171890259	-8.41516780853271	-11.9686737060547	-0.0819427520036697	0.299204796552658	-0.0686924979090691
-10.4062938690186	-8.41598224639893	-11.9684076309204	-0.0818744078278542	0.299193441867828	-0.0686729922890663
-10.4077091217041	-8.41579341888428	-11.9686985015869	-0.0817992389202118	0.299140214920044	-0.0686876773834229
-10.4057264328003	-8.41874408721924	-11.971378326416	-0.0818396136164665	0.299050599336624	-0.0686406418681145
-10.412184715271	-8.42183303833008	-11.9745121002197	-0.0817456319928169	0.298934102058411	-0.0686140730977058
-10.4120378494263	-8.41881084442139	-11.9656610488892	-0.0817229673266411	0.298858821392059	-0.0686514154076576
-10.4168252944946	-8.42049503326416	-11.9724349975586	-0.0816983729600906	0.298746824264526	-0.0686369314789772
-10.4227056503296	-8.42094326019287	-11.9744968414307	-0.0816890224814415	0.298757582902908	-0.0686416104435921
-10.4274873733521	-8.42141914367676	-11.9770126342773	-0.0814533308148384	0.298592656850815	-0.0686447024345398
-10.4297218322754	-8.42326259613037	-11.9785289764404	-0.0815962105989456	0.298564106225967	-0.0686332806944847
-10.4317197799683	-8.4252405166626	-11.9773931503296	-0.0816518068313599	0.298532783985138	-0.068664014339447
-10.4347066879272	-8.42171764373779	-11.9832572937012	-0.0815227031707764	0.298365324735641	-0.0686049237847328
-10.4423961639404	-8.42463684082031	-11.9794626235962	-0.0815290287137032	0.298360407352448	-0.0686088353395462
-10.445029258728	-8.42402267456055	-11.9806137084961	-0.0814259648323059	0.298244148492813	-0.0686063319444656
-10.4477043151855	-8.42642116546631	-11.9801092147827	-0.0814681574702263	0.298200815916061	-0.0686313137412071
-10.4531469345093	-8.42929458618164	-11.9838075637817	-0.0815021097660065	0.29814425110817	-0.0686236545443535
-10.4594106674194	-8.42451000213623	-11.9805021286011	-0.0813474804162979	0.298073977231979	-0.068603977560997
-10.4584264755249	-8.42812347412109	-11.983546257019	-0.081432931125164	0.29789400100708	-0.0685450956225395
-10.4638996124268	-8.42702198028564	-11.9779682159424	-0.0813761055469513	0.297948062419891	-0.0685454830527306
-10.4667100906372	-8.42815685272217	-11.985541343689	-0.0814172402024269	0.29794505238533	-0.0685177519917488
-10.4648180007935	-8.43071746826172	-11.9827070236206	-0.0814304053783417	0.297754019498825	-0.0684722661972046
-10.4727258682251	-8.43332195281982	-11.9800930023193	-0.0815079435706139	0.29776331782341	-0.0684433281421661
-10.4689846038818	-8.42859840393066	-11.9741353988647	-0.081404060125351	0.297669649124146	-0.068446546792984
-10.4755172729492	-8.42917346954346	-11.9814577102661	-0.0814585909247398	0.297642916440964	-0.0684283524751663
-10.479697227478	-8.43159484863281	-11.98166847229	-0.0814695656299591	0.297675311565399	-0.0683486983180046
-10.4799318313599	-8.42973709106445	-11.9732465744019	-0.0814465582370758	0.297535866498947	-0.0683966279029846
-10.4822359085083	-8.4275484085083	-11.9800157546997	-0.081442229449749	0.29755225777626	-0.0683291181921959
-10.4843816757202	-8.42792510986328	-11.9830455780029	-0.0814764201641083	0.297582685947418	-0.0682423040270805
-10.4885263442993	-8.42723369598389	-11.9868841171265	-0.0814364701509476	0.297506630420685	-0.0682310238480568
-10.4933748245239	-8.42677688598633	-11.9792194366455	-0.0815174505114555	0.29756110906601	-0.0682006254792213
-10.4953756332397	-8.42775058746338	-11.9863882064819	-0.0815606862306595	0.297499626874924	-0.0681722164154053
-10.4991073608398	-8.42354869842529	-11.9898500442505	-0.0814926326274872	0.297450751066208	-0.0681323632597923
-10.4955434799194	-8.42205905914307	-11.9910755157471	-0.0815403759479523	0.297433018684387	-0.0680558681488037
-10.5010013580322	-8.42057704925537	-11.9877910614014	-0.0815663933753967	0.297433704137802	-0.0680535733699799
-10.5057783126831	-8.42081260681152	-11.9907512664795	-0.0816234797239304	0.297532081604004	-0.0679636150598526
-10.5023250579834	-8.41751670837402	-11.9882259368896	-0.0816241428256035	0.29741957783699	-0.0678971186280251
-10.5061750411987	-8.41801834106445	-11.990553855896	-0.0815877467393875	0.297333061695099	-0.0678880587220192
-10.5057754516602	-8.41445636749268	-11.9949188232422	-0.0816901698708534	0.297377020120621	-0.0678081288933754
-10.5044384002686	-8.41533184051514	-11.9852180480957	-0.0816947892308235	0.297307521104813	-0.0677414610981941
-10.5072040557861	-8.41564464569092	-11.989860534668	-0.0818138048052788	0.297361373901367	-0.0676441788673401
-10.5014991760254	-8.4111213684082	-11.9876775741577	-0.0818214267492294	0.297249138355255	-0.0676418468356133
-10.5028476715088	-8.40741729736328	-11.9891395568848	-0.0817721411585808	0.297214180231094	-0.0675364658236504
-10.5013799667358	-8.41013240814209	-11.9849300384521	-0.0818513780832291	0.297199487686157	-0.0674959346652031
-10.5027694702148	-8.40707492828369	-11.9823207855225	-0.081833153963089	0.297145813703537	-0.0674143731594086
-10.5038681030273	-8.4071626663208	-11.9856243133545	-0.0818820595741272	0.297209829092026	-0.0673766508698463
-10.5049486160278	-8.40426254272461	-11.9837894439697	-0.0819844678044319	0.297228515148163	-0.0673220753669739
-10.5041351318359	-8.4030647277832	-11.9846696853638	-0.0819226205348969	0.297174632549286	-0.0672645717859268
-10.5046491622925	-8.40114498138428	-11.979175567627	-0.0820421129465103	0.297099947929382	-0.0671982765197754
-10.5070686340332	-8.40177631378174	-11.9797048568726	-0.0820662975311279	0.297193139791489	-0.0671736970543861
-10.5050477981567	-8.39934158325195	-11.9866094589233	-0.0820286348462105	0.297126114368439	-0.0671291500329971
-10.5019931793213	-8.39969348907471	-11.9820041656494	-0.0820828080177307	0.297064393758774	-0.0670380443334579
-10.5066785812378	-8.3974494934082	-11.9815425872803	-0.0820536389946938	0.297141343355179	-0.067023754119873
-10.5018377304077	-8.39387130737305	-11.9858255386353	-0.0821243301033974	0.297139465808868	-0.066969707608223
-10.5077085494995	-8.39548492431641	-11.9783658981323	-0.0821148976683617	0.297143906354904	-0.0669051706790924
-10.5062007904053	-8.39470672607422	-11.9827690124512	-0.0821841433644295	0.297148674726486	-0.0668534487485886
-10.506646156311	-8.39347267150879	-11.9804344177246	-0.0821823477745056	0.29702964425087	-0.0668385252356529
-10.5089645385742	-8.3923168182373	-11.9841413497925	-0.082226574420929	0.297071605920792	-0.0667684003710747
-10.5059776306152	-8.38499355316162	-11.9780426025391	-0.0821902379393578	0.29702216386795	-0.0666854530572891
-10.5031337738037	-8.38479137420654	-11.9812068939209	-0.082195907831192	0.297007352113724	-0.0666168555617332
-10.5071926116943	-8.38344478607178	-11.9753170013428	-0.0822505429387093	0.296995878219604	-0.0665875822305679
-10.5035905838013	-8.37958335876465	-11.9777021408081	-0.0822086855769157	0.296946734189987	-0.0664830133318901
-10.5040292739868	-8.37901306152344	-11.9730129241943	-0.0822901055216789	0.296942561864853	-0.0663789361715317
-10.5026082992554	-8.37776851654053	-11.9711856842041	-0.0823476687073708	0.296966910362244	-0.0662964358925819
-10.4996604919434	-8.37319374084473	-11.9758949279785	-0.0823496729135513	0.296836018562317	-0.0661828741431236
-10.4984273910522	-8.37565612792969	-11.964994430542	-0.0824523419141769	0.296892911195755	-0.0661217272281647
-10.5019416809082	-8.37232303619385	-11.9666013717651	-0.0824533402919769	0.29690620303154	-0.0660329908132553
-10.4984273910522	-8.37191772460938	-11.9594593048096	-0.0824518129229546	0.296866863965988	-0.0659153014421463
-10.4962272644043	-8.37014484405518	-11.9595966339111	-0.0824510976672173	0.296812891960144	-0.0657963976264
-10.4971113204956	-8.36746978759766	-11.9546003341675	-0.0824662372469902	0.296823143959045	-0.0657206922769547
-10.4962949752808	-8.36276245117188	-11.9588260650635	-0.0825165137648582	0.296823471784592	-0.0656367018818855
-10.4947090148926	-8.36075973510742	-11.9595708847046	-0.082533210515976	0.2968570291996	-0.0655199661850929
-10.5008039474487	-8.36312580108643	-11.9562559127808	-0.0825888961553574	0.296924471855164	-0.0654140040278435
-10.4981698989868	-8.3578462600708	-11.9513502120972	-0.0826062262058258	0.296878457069397	-0.0653275102376938
-10.4999847412109	-8.35724544525146	-11.9576139450073	-0.0826716423034668	0.29687637090683	-0.065259613096714
-10.5029296875	-8.35374450683594	-11.9590091705322	-0.0826509296894073	0.296939998865128	-0.0651568919420242
-10.5053796768188	-8.353515625	-11.9647035598755	-0.0826968401670456	0.296903550624847	-0.0651416629552841
-10.510311126709	-8.3530445098877	-11.9658250808716	-0.0827071741223335	0.296959400177002	-0.0650738477706909
-10.5071229934692	-8.35134696960449	-11.9656352996826	-0.0827354043722153	0.296907663345337	-0.0650471225380898
-10.5081462860107	-8.34739971160889	-11.9692268371582	-0.0827584490180016	0.296886146068573	-0.0649792402982712
-10.5128841400146	-8.34935760498047	-11.9695692062378	-0.0827886313199997	0.296904683113098	-0.0650137588381767
-10.5113000869751	-8.34536838531494	-11.9719724655151	-0.082769975066185	0.296866804361343	-0.064961738884449
-10.5112161636353	-8.34698867797852	-11.969687461853	-0.0828117579221725	0.296838790178299	-0.0648919492959976
-10.516170501709	-8.34481334686279	-11.9689445495605	-0.0828525573015213	0.296868801116943	-0.0648675933480263
-10.5150022506714	-8.34500122070313	-11.9687557220459	-0.0827956721186638	0.296831637620926	-0.0648321807384491
-10.5176954269409	-8.34452247619629	-11.9685974121094	-0.0829192996025085	0.296777695417404	-0.0648071244359016
-10.5163717269897	-8.34242057800293	-11.9602813720703	-0.0828876718878746	0.29685840010643	-0.0647756606340408
-10.5200138092041	-8.34142208099365	-11.9689455032349	-0.0829072594642639	0.29683056473732	-0.0647263452410698
-10.5214262008667	-8.34471321105957	-11.9645166397095	-0.0829421877861023	0.296770304441452	-0.0646820291876793
-10.5249252319336	-8.34361553192139	-11.9649686813354	-0.0828855037689209	0.296733289957047	-0.0646809712052345
-10.5237016677856	-8.3412914276123	-11.9671440124512	-0.0828518196940422	0.296745508909225	-0.0646414160728455
-10.5291357040405	-8.34049415588379	-11.9705905914307	-0.0829661563038826	0.296682953834534	-0.0646081939339638
-10.5300817489624	-8.34646511077881	-11.9707565307617	-0.0830191969871521	0.296692371368408	-0.0645311325788498
-10.5298938751221	-8.34300327301025	-11.9646215438843	-0.0830457657575607	0.296616971492767	-0.0645439252257347
-10.534481048584	-8.34012031555176	-11.970365524292	-0.0829901695251465	0.296538978815079	-0.0644769445061684
-10.5369071960449	-8.3411693572998	-11.9700393676758	-0.0830310732126236	0.296519428491592	-0.0644546374678612
-10.5397796630859	-8.34192562103271	-11.9735717773438	-0.0830026641488075	0.296491116285324	-0.0643910989165306
-10.5418357849121	-8.34182643890381	-11.9751863479614	-0.083086334168911	0.296470433473587	-0.0643880441784859
-10.5462427139282	-8.34323787689209	-11.9769535064697	-0.0831402242183685	0.29642441868782	-0.0643611326813698
-10.5464496612549	-8.33934020996094	-11.9815425872803	-0.0830230265855789	0.29632505774498	-0.0642899498343468
-10.5475625991821	-8.34369564056396	-11.9740600585938	-0.0831675007939339	0.296216428279877	-0.0642813518643379
-10.5547609329224	-8.34282970428467	-11.9803323745728	-0.083140917122364	0.296258360147476	-0.0642187148332596
-10.5551681518555	-8.33994483947754	-11.9809761047363	-0.083163321018219	0.296121269464493	-0.0641794204711914
-10.5581712722778	-8.3432559967041	-11.9832582473755	-0.0832213014364243	0.296047925949097	-0.0640620067715645
-10.5613737106323	-8.34117984771729	-11.9840078353882	-0.0831380560994148	0.295985490083694	-0.0640878975391388
-10.5655660629272	-8.34095096588135	-11.9786596298218	-0.0831919312477112	0.295944511890411	-0.0639913603663445
-10.5678939819336	-8.34427547454834	-11.9862871170044	-0.0831656083464623	0.295884430408478	-0.0639763697981834
-10.572491645813	-8.34287738800049	-11.9865627288818	-0.0831702277064323	0.295851677656174	-0.0638847872614861
-10.5699605941772	-8.34204196929932	-11.9847707748413	-0.0832293853163719	0.295723497867584	-0.0638026297092438
-10.5776090621948	-8.34486293792725	-11.9803199768066	-0.0832131952047348	0.295660942792892	-0.0637704581022263
-10.5739154815674	-8.34176540374756	-11.9778919219971	-0.0832189321517944	0.295582294464111	-0.0637897774577141
-10.5764770507813	-8.34489631652832	-11.9798974990845	-0.0831818655133247	0.295501381158829	-0.0637181475758553
-10.5797033309937	-8.34629821777344	-11.9766292572021	-0.0832759365439415	0.295511573553085	-0.0636221691966057
-10.5785293579102	-8.34340953826904	-11.973295211792	-0.0832167863845825	0.295375347137451	-0.0635791793465614
-10.5805997848511	-8.34748649597168	-11.9771661758423	-0.0832737013697624	0.295298844575882	-0.0635323747992516
-10.5818710327148	-8.34902763366699	-11.9774990081787	-0.0832627490162849	0.295282274484634	-0.0634822696447372
-10.5820646286011	-8.34494972229004	-11.9827194213867	-0.0831935033202171	0.295183718204498	-0.0634333118796349
-10.5884208679199	-8.35018920898438	-11.9777908325195	-0.0832256451249123	0.295227438211441	-0.0634292662143707
-10.5915775299072	-8.35051727294922	-11.9757413864136	-0.0832807421684265	0.295226365327835	-0.0634078457951546
-10.5920124053955	-8.34793949127197	-11.9797010421753	-0.0831587240099907	0.295138001441956	-0.0633651912212372
-10.5931711196899	-8.34909439086914	-11.9873123168945	-0.0831299498677254	0.295087873935699	-0.0632945597171783
-10.5971240997314	-8.35107135772705	-11.9790782928467	-0.0831695273518562	0.295072555541992	-0.0633084923028946
-10.5967817306519	-8.348708152771	-11.9815225601196	-0.0831379592418671	0.295003861188889	-0.0633123070001602
-10.6029481887817	-8.3513298034668	-11.9839420318604	-0.0831124112010002	0.294986814260483	-0.0632785707712173
-10.5991926193237	-8.35257530212402	-11.9854402542114	-0.0831362903118134	0.295005947351456	-0.0632757321000099
-10.5987300872803	-8.34962368011475	-11.977746963501	-0.0831407010555267	0.294894635677338	-0.0632224902510643
-10.6018190383911	-8.35191440582275	-11.976414680481	-0.083130955696106	0.294937491416931	-0.0632497891783714
-10.6001386642456	-8.34882545471191	-11.9818058013916	-0.0830499902367592	0.294915497303009	-0.0631622821092606
-10.5978393554688	-8.34954261779785	-11.98326587677	-0.0830904617905617	0.29480305314064	-0.0631281509995461
-10.5972585678101	-8.35182094573975	-11.9795389175415	-0.0831521824002266	0.294825345277786	-0.0631281211972237
-10.5925817489624	-8.34765243530273	-11.9739894866943	-0.0830884352326393	0.29473415017128	-0.0631416067481041
-10.5897207260132	-8.34531593322754	-11.98131275177	-0.0829995423555374	0.294674009084702	-0.0630459263920784
-10.5914678573608	-8.3477144241333	-11.9771099090576	-0.0830454751849175	0.294697403907776	-0.0630246549844742
-10.5927486419678	-8.34692287445068	-11.9681587219238	-0.0830346643924713	0.294682949781418	-0.0630452558398247
-10.5880975723267	-8.34676074981689	-11.9707202911377	-0.0830774679780006	0.294574737548828	-0.0630021169781685
-10.5912075042725	-8.34536743164063	-11.9743976593018	-0.0830628797411919	0.294619500637054	-0.0630458816885948
-10.5877485275269	-8.34088039398193	-11.9796667098999	-0.0830054581165314	0.294542104005814	-0.0629998818039894
-10.5897121429443	-8.34292697906494	-11.9685163497925	-0.0830255672335625	0.294564664363861	-0.0630463883280754
-10.589150428772	-8.34660625457764	-11.965217590332	-0.0830586701631546	0.294624388217926	-0.0630536824464798
-10.5848255157471	-8.34368991851807	-11.9664812088013	-0.0829984173178673	0.294537246227264	-0.0630646422505379
-10.584192276001	-8.34313106536865	-11.9666061401367	-0.0830710902810097	0.294471979141235	-0.063019871711731
-10.5834407806396	-8.34416770935059	-11.9658470153809	-0.0830072909593582	0.29447740316391	-0.0630596205592155
-10.5799579620361	-8.34320449829102	-11.966570854187	-0.0829761773347855	0.294482946395874	-0.0630524978041649
-10.5817785263062	-8.34558963775635	-11.9675693511963	-0.0829942151904106	0.294448345899582	-0.0630578994750977
-10.5819606781006	-8.34760284423828	-11.969108581543	-0.0830666497349739	0.294563293457031	-0.0630156472325325
-10.5762510299683	-8.34644031524658	-11.9605474472046	-0.0830535963177681	0.29445406794548	-0.0630800127983093
-10.5770883560181	-8.34429550170898	-11.9682779312134	-0.0830410718917847	0.294427871704102	-0.0630696415901184
-10.5770959854126	-8.34660243988037	-11.9700117111206	-0.0829898789525032	0.294448792934418	-0.0630872920155525
-10.5743541717529	-8.34375286102295	-11.9712266921997	-0.0830822736024857	0.294494092464447	-0.0630326122045517
-10.5729322433472	-8.34721755981445	-11.9694871902466	-0.0831139832735062	0.294458150863647	-0.0630609840154648
-10.5678997039795	-8.34536457061768	-11.9640703201294	-0.0831126645207405	0.294463455677032	-0.063093513250351
-10.5680351257324	-8.34599781036377	-11.9730529785156	-0.0830938592553139	0.294385969638824	-0.0630789026618004
-10.568507194519	-8.345778465271	-11.9677972793579	-0.0831722095608711	0.294464111328125	-0.0630491152405739
-10.5676012039185	-8.34489154815674	-11.9625911712646	-0.0830607563257217	0.294405311346054	-0.0630544871091843
-10.5667552947998	-8.34699726104736	-11.9622182846069	-0.0831943973898888	0.294390171766281	-0.0630378723144531
-10.5670356750488	-8.35040187835693	-11.9680681228638	-0.0832305774092674	0.294365555047989	-0.0629973188042641
-10.5656642913818	-8.34988403320313	-11.9672870635986	-0.0831519961357117	0.294357687234879	-0.0629804953932762
-10.5633277893066	-8.35111808776855	-11.9678621292114	-0.0832143723964691	0.294335812330246	-0.0629573911428452
-10.5655727386475	-8.35078811645508	-11.9604091644287	-0.0832152143120766	0.294356226921082	-0.0630088895559311
-10.5624132156372	-8.34969806671143	-11.9594459533691	-0.0832052603363991	0.294403403997421	-0.0630452483892441
-10.5615854263306	-8.35022258758545	-11.9622840881348	-0.0832833871245384	0.294310063123703	-0.0629581287503242
-10.5609340667725	-8.35348796844482	-11.9606990814209	-0.0832175612449646	0.294399917125702	-0.0630650371313095
-10.5601558685303	-8.34812450408936	-11.9610385894775	-0.0831608176231384	0.294372230768204	-0.0630386918783188
-10.5605602264404	-8.34975624084473	-11.9588603973389	-0.0832179635763168	0.294298827648163	-0.0630635246634483
-10.5630903244019	-8.35128784179688	-11.9578905105591	-0.0832104757428169	0.294398784637451	-0.063032329082489
-10.5605392456055	-8.34750747680664	-11.959568977356	-0.0832699909806252	0.294283717870712	-0.0631180703639984
-10.5605812072754	-8.34961795806885	-11.9623680114746	-0.0832262113690376	0.294233918190002	-0.0631247907876968
-10.5597457885742	-8.34945392608643	-11.9594068527222	-0.0832292139530182	0.294268757104874	-0.0631460919976234
-10.5606994628906	-8.34483623504639	-11.9589996337891	-0.0831145271658897	0.294150829315186	-0.0631847679615021
-10.5561590194702	-8.3476390838623	-11.9574737548828	-0.0832145139575005	0.294149249792099	-0.0632186159491539
-10.5585374832153	-8.34881782531738	-11.9534463882446	-0.0831900537014008	0.294178277254105	-0.0632804781198502
-10.5563850402832	-8.35083770751953	-11.955883026123	-0.0831066891551018	0.29407149553299	-0.0632794722914696
-10.5555734634399	-8.3493185043335	-11.9510650634766	-0.0831137225031853	0.29398101568222	-0.0633218288421631
-10.5548028945923	-8.35014057159424	-11.9431657791138	-0.0831500366330147	0.294045895338058	-0.0633729994297028
-10.5551261901855	-8.35020351409912	-11.9479551315308	-0.0830950513482094	0.293997287750244	-0.0633976310491562
-10.5518064498901	-8.35277557373047	-11.9515409469604	-0.083179883658886	0.29388827085495	-0.0633987262845039
-10.5562438964844	-8.35268306732178	-11.9369192123413	-0.0830593332648277	0.293903350830078	-0.0634784922003746
-10.5527725219727	-8.35206413269043	-11.9410314559937	-0.0830847024917603	0.293872117996216	-0.0634803101420403
-10.5520792007446	-8.35574054718018	-11.9420948028564	-0.083098441362381	0.293770253658295	-0.0635161548852921
-10.5529146194458	-8.35847759246826	-11.9396123886108	-0.083119735121727	0.293873161077499	-0.0634891539812088
-10.5525417327881	-8.3541955947876	-11.9302015304565	-0.0830997005105019	0.293790727853775	-0.0635724365711212
-10.5510997772217	-8.35471439361572	-11.9400663375854	-0.0830568820238113	0.293759495019913	-0.0635490939021111
-10.5520372390747	-8.35958194732666	-11.9369878768921	-0.0830990672111511	0.293815135955811	-0.0635980144143105
-10.5542821884155	-8.35737419128418	-11.9332132339478	-0.0830762386322021	0.293706953525543	-0.0636213049292564
-10.5545139312744	-8.35408592224121	-11.9368839263916	-0.0831373855471611	0.293685555458069	-0.063642717897892
-10.5604400634766	-8.35634803771973	-11.9375658035278	-0.0831928700208664	0.293708622455597	-0.0636429637670517
-10.5578956604004	-8.35362529754639	-11.9410247802734	-0.0830875560641289	0.293648988008499	-0.0636951923370361
-10.5657978057861	-8.35359954833984	-11.9379625320435	-0.0831393077969551	0.293666422367096	-0.0637678429484367
-10.5712633132935	-8.35793876647949	-11.9479122161865	-0.0832002684473991	0.293647706508636	-0.0638428702950478
-10.5746717453003	-8.3564281463623	-11.9467639923096	-0.0831138789653778	0.29355451464653	-0.0638946667313576
-10.5751667022705	-8.35686492919922	-11.9498147964478	-0.0831801891326904	0.29349672794342	-0.0639868006110191
-10.5827035903931	-8.36111068725586	-11.9510736465454	-0.0831612423062325	0.293531984090805	-0.0641025304794312
-10.5863256454468	-8.363037109375	-11.9653186798096	-0.0832035019993782	0.293531239032745	-0.0641265735030174
-10.5905323028564	-8.36553001403809	-11.953387260437	-0.0832275599241257	0.293421030044556	-0.0642481818795204
-10.5945997238159	-8.36914730072021	-11.9564037322998	-0.0832309126853943	0.293423175811768	-0.0643636882305145
-10.5953054428101	-8.37189197540283	-11.9637794494629	-0.0831845849752426	0.293365448713303	-0.0644508078694344
-10.5974388122559	-8.3726863861084	-11.9666547775269	-0.0831852033734322	0.293321996927261	-0.0645551085472107
-10.6020288467407	-8.37918758392334	-11.965163230896	-0.0832556486129761	0.293359577655792	-0.0645847842097282
-10.6025362014771	-8.37735557556152	-11.9598970413208	-0.0831822976469994	0.293324679136276	-0.0647460594773293
-10.6053924560547	-8.38001537322998	-11.9603395462036	-0.083222471177578	0.29318556189537	-0.0648341774940491
-10.6075754165649	-8.38513469696045	-11.9650459289551	-0.0832382068037987	0.293231159448624	-0.0649470537900925
-10.6090526580811	-8.38665390014648	-11.9623441696167	-0.0831634849309921	0.293186247348785	-0.0649899020791054
-10.6093797683716	-8.39230442047119	-11.9580125808716	-0.0832464098930359	0.29314461350441	-0.0650831833481789
-10.6118230819702	-8.39006328582764	-11.9615983963013	-0.0832338705658913	0.293160110712051	-0.0652000233530998
-10.6128120422363	-8.39309215545654	-11.9638004302979	-0.0831887647509575	0.293083339929581	-0.0652633979916573
-10.6142120361328	-8.39403915405273	-11.9691591262817	-0.0832329541444778	0.293048143386841	-0.0653241649270058
-10.6156549453735	-8.39563369750977	-11.9618358612061	-0.0831166505813599	0.293039262294769	-0.0654128268361092
-10.6128587722778	-8.39382171630859	-11.965539932251	-0.0832357257604599	0.292938560247421	-0.0654769912362099
-10.6124057769775	-8.39633560180664	-11.9616022109985	-0.0831619799137115	0.292954862117767	-0.0655611008405685
-10.6163625717163	-8.40384292602539	-11.9611158370972	-0.083278015255928	0.293023139238358	-0.0655819252133369
-10.6095094680786	-8.3979320526123	-11.9589900970459	-0.0831727087497711	0.292922228574753	-0.0656892135739326
-10.6129665374756	-8.40012168884277	-11.9602756500244	-0.0831984505057335	0.292873382568359	-0.0657687410712242
-10.6146554946899	-8.4026575088501	-11.9557209014893	-0.0831997916102409	0.292913794517517	-0.0657827705144882
-10.6077880859375	-8.40476703643799	-11.9552001953125	-0.0832847058773041	0.292838364839554	-0.0658784285187721
-10.6043767929077	-8.40432453155518	-11.9491930007935	-0.0832354798913002	0.292809098958969	-0.0659539848566055
-10.6056756973267	-8.4074068069458	-11.9489116668701	-0.0833045914769173	0.292891830205917	-0.0660179182887077
-10.604211807251	-8.40517807006836	-11.9538278579712	-0.0832042023539543	0.292805671691895	-0.0660567805171013
-10.6039924621582	-8.41109752655029	-11.9463348388672	-0.0832841396331787	0.292895525693893	-0.0662011653184891
-10.6047115325928	-8.41456508636475	-11.9512271881104	-0.0832909494638443	0.292926847934723	-0.0662441551685333
-10.6030769348145	-8.41222858428955	-11.9495258331299	-0.0832491517066956	0.292925268411636	-0.0663429275155067
-10.6004886627197	-8.41440963745117	-11.9540567398071	-0.0832839012145996	0.292926043272018	-0.0664001181721687
-10.6064147949219	-8.41760063171387	-11.9515209197998	-0.0832382366061211	0.292914986610413	-0.0665019825100899
-10.6059770584106	-8.41424560546875	-11.9528512954712	-0.0832032412290573	0.292979061603546	-0.0666435211896896
-10.6074047088623	-8.42070388793945	-11.9539918899536	-0.0832957997918129	0.292941391468048	-0.0666943490505219
-10.6098203659058	-8.42280960083008	-11.9566259384155	-0.0832709446549416	0.293036252260208	-0.0667992904782295
-10.6068468093872	-8.42406845092773	-11.9571504592896	-0.0833043232560158	0.293056786060333	-0.066888190805912
-10.6064081192017	-8.42434215545654	-11.9570083618164	-0.0833066999912262	0.293091535568237	-0.0669502094388008
-10.6059417724609	-8.42654418945313	-11.9564485549927	-0.0832620486617088	0.293164551258087	-0.0670223534107208
-10.6030511856079	-8.42801570892334	-11.9534244537354	-0.0832593142986298	0.293062150478363	-0.0671417638659477
-10.6058874130249	-8.42873096466064	-11.9514398574829	-0.0833361223340034	0.293141901493073	-0.0672002583742142
-10.6003494262695	-8.42916297912598	-11.9497337341309	-0.0832983702421188	0.293065905570984	-0.0672831907868385
-10.5989942550659	-8.42924880981445	-11.9545001983643	-0.0832533910870552	0.293034553527832	-0.067282423377037
-10.5978708267212	-8.43165588378906	-11.950514793396	-0.0833081528544426	0.293101787567139	-0.067414179444313
-10.5984706878662	-8.4293212890625	-11.9470291137695	-0.0832746922969818	0.293143093585968	-0.0674919039011002
-10.5918083190918	-8.43070602416992	-11.9452562332153	-0.0832547396421433	0.293082535266876	-0.0675375834107399
-10.5922269821167	-8.43255233764648	-11.9430713653564	-0.0833778530359268	0.293067514896393	-0.0676124319434166
-10.591157913208	-8.42927551269531	-11.9437627792358	-0.0832574293017387	0.293085098266602	-0.0676863864064217
-10.5922784805298	-8.43574142456055	-11.9434871673584	-0.0833413004875183	0.29303577542305	-0.0677896738052368
-10.5939750671387	-8.43575572967529	-11.9396886825562	-0.0833417773246765	0.293117195367813	-0.0678629726171494
-10.5950813293457	-8.4350471496582	-11.941349029541	-0.0832974463701248	0.293004482984543	-0.0679474323987961
-10.5963411331177	-8.43941497802734	-11.9440202713013	-0.0833789333701134	0.293011099100113	-0.067993275821209
-10.5998430252075	-8.44116020202637	-11.9421710968018	-0.083296611905098	0.293100506067276	-0.0680737793445587
-10.5996971130371	-8.43826007843018	-11.9419984817505	-0.0832693353295326	0.293069005012512	-0.0682117640972137
-10.6036891937256	-8.4428768157959	-11.945574760437	-0.0832684338092804	0.293045431375504	-0.0682687014341354
-10.6119222640991	-8.44610500335693	-11.9494466781616	-0.0833193734288216	0.293107360601425	-0.0682938098907471
-10.6067819595337	-8.44693088531494	-11.945592880249	-0.0833263695240021	0.29300981760025	-0.0684080719947815
-10.6123533248901	-8.44992160797119	-11.9491758346558	-0.0833656936883926	0.293089717626572	-0.0685070231556892
-10.6123161315918	-8.44977760314941	-11.9513540267944	-0.0832033380866051	0.293026596307755	-0.0685863122344017
-10.6127958297729	-8.44936561584473	-11.9485607147217	-0.0832257866859436	0.29307833313942	-0.068598285317421
-10.6154651641846	-8.45485210418701	-11.942512512207	-0.0832951068878174	0.293094664812088	-0.0687082335352898
-10.6108703613281	-8.4504337310791	-11.9489126205444	-0.0833681300282478	0.293091863393784	-0.0688018575310707
-10.6121578216553	-8.45072174072266	-11.9509744644165	-0.0832499042153358	0.29302778840065	-0.0688377767801285
-10.6145811080933	-8.45420360565186	-11.9459209442139	-0.0833389759063721	0.293114095926285	-0.0688826888799667
-10.613073348999	-8.45095157623291	-11.9386577606201	-0.0832640826702118	0.293058961629868	-0.0689392983913422
-10.6130638122559	-8.4545259475708	-11.9387865066528	-0.0833327025175095	0.293073862791061	-0.0689705014228821
-10.6137962341309	-8.457594871521	-11.9379196166992	-0.0833623707294464	0.293146908283234	-0.0690440386533737
-10.6116666793823	-8.45888805389404	-11.9442253112793	-0.0832998380064964	0.293082356452942	-0.0690675526857376
-10.6101379394531	-8.46005344390869	-11.9388599395752	-0.0832892656326294	0.293163627386093	-0.0690586939454079
-10.6142797470093	-8.46319770812988	-11.9398927688599	-0.0832531675696373	0.293197751045227	-0.0690983533859253
-10.6093740463257	-8.46081447601318	-11.9392175674438	-0.0833043083548546	0.293228656053543	-0.0691943168640137
-10.614315032959	-8.46509838104248	-11.944842338562	-0.0833162590861321	0.29324147105217	-0.0691979974508286
-10.6154890060425	-8.46728038787842	-11.9437465667725	-0.0833322107791901	0.293391823768616	-0.0692547485232353
-10.6106157302856	-8.47075843811035	-11.9437475204468	-0.0834015011787415	0.293271094560623	-0.0692799240350723
-10.6124801635742	-8.47208023071289	-11.9466857910156	-0.0833725109696388	0.293444573879242	-0.069279357790947
-10.6142158508301	-8.47293376922607	-11.9465351104736	-0.0834339559078217	0.293441236019135	-0.0692311376333237
-10.6105585098267	-8.47072792053223	-11.9430150985718	-0.0834390670061111	0.29343917965889	-0.0692561119794846
-10.6120891571045	-8.47440624237061	-11.9478092193604	-0.0834587961435318	0.293507635593414	-0.0692474842071533
-10.6095809936523	-8.47443866729736	-11.9420232772827	-0.0834940075874329	0.293541073799133	-0.0692412257194519
-10.6098737716675	-8.46904945373535	-11.9501247406006	-0.08350969851017	0.29356786608696	-0.0691613852977753
-10.6062250137329	-8.47464275360107	-11.9453315734863	-0.0835025012493134	0.2936110496521	-0.0691318511962891
-10.6085662841797	-8.47154235839844	-11.9405670166016	-0.083570584654808	0.29369592666626	-0.0691274851560593
-10.6023111343384	-8.46967887878418	-11.9417333602905	-0.0835170745849609	0.293682456016541	-0.0690709203481674
-10.6058874130249	-8.46872901916504	-11.9421091079712	-0.0836714580655098	0.293703198432922	-0.0689926594495773
-10.6062917709351	-8.47027206420898	-11.9420557022095	-0.0836318731307983	0.293850839138031	-0.0689719095826149
-10.6029529571533	-8.46707153320313	-11.9340143203735	-0.0836126357316971	0.293819457292557	-0.0689430385828018
-10.6062860488892	-8.47029113769531	-11.9394788742065	-0.083726167678833	0.293895035982132	-0.0688652247190475
-10.6053314208984	-8.46634578704834	-11.9399337768555	-0.0836838260293007	0.29396465420723	-0.0688021034002304
-10.6046342849731	-8.46566009521484	-11.9379539489746	-0.083725817501545	0.293946653604507	-0.0687674656510353
-10.6073436737061	-8.46418380737305	-11.9372663497925	-0.0837292075157166	0.294025212526321	-0.0687527433037758
-10.6080131530762	-8.46383285522461	-11.9437818527222	-0.0838068649172783	0.294139593839645	-0.0687330663204193
-10.6111059188843	-8.46295166015625	-11.9436874389648	-0.083787776529789	0.294116318225861	-0.0686627477407455
-10.6152944564819	-8.46186828613281	-11.9467258453369	-0.083841510117054	0.294247210025787	-0.0686130747199059
-10.613450050354	-8.457839012146	-11.9461708068848	-0.0838628560304642	0.29421654343605	-0.0686157792806625
-10.6171388626099	-8.45737838745117	-11.9490747451782	-0.0838461890816689	0.294234693050385	-0.0685681849718094
-10.6176710128784	-8.45388698577881	-11.9520568847656	-0.0838698074221611	0.294298380613327	-0.0685398057103157
-10.6199655532837	-8.44964790344238	-11.9500207901001	-0.0838997289538383	0.294283032417297	-0.0684359967708588
-10.6216650009155	-8.45272731781006	-11.9543657302856	-0.0839282274246216	0.294356524944305	-0.0684090703725815
-10.6208972930908	-8.44901847839355	-11.9561719894409	-0.0839569121599197	0.294307559728622	-0.0684368535876274
-10.6212587356567	-8.44696807861328	-11.9543771743774	-0.0839839726686478	0.294216156005859	-0.0683518946170807
-10.6206617355347	-8.44573879241943	-11.953649520874	-0.084042064845562	0.29431414604187	-0.0683136880397797
-10.6205720901489	-8.43989658355713	-11.961859703064	-0.0839570015668869	0.294231951236725	-0.0682234466075897
-10.620265007019	-8.44252014160156	-11.9547252655029	-0.0839809030294418	0.294256538152695	-0.0682170614600182
-10.6199331283569	-8.44001483917236	-11.9570360183716	-0.0840860083699226	0.294228136539459	-0.0682135820388794
-10.6184692382813	-8.44122409820557	-11.954870223999	-0.0840500742197037	0.294195115566254	-0.0681636855006218
-10.6178894042969	-8.44034481048584	-11.9655055999756	-0.0840874239802361	0.294159263372421	-0.0681151151657104
-10.617938041687	-8.44039916992188	-11.9567241668701	-0.0840447843074799	0.294141352176666	-0.0680770128965378
-10.6155786514282	-8.43835353851318	-11.9523277282715	-0.0841166526079178	0.29402956366539	-0.0681327432394028
-10.6194581985474	-8.4396333694458	-11.9562835693359	-0.0841102078557014	0.29412853717804	-0.068116307258606
-10.6198778152466	-8.44077301025391	-11.9560518264771	-0.0840428620576859	0.294136673212051	-0.0680768862366676
-10.61767578125	-8.44343376159668	-11.9617776870728	-0.084101065993309	0.294135838747025	-0.0680907294154167
-10.6181297302246	-8.44447708129883	-11.9552965164185	-0.084075964987278	0.294148713350296	-0.0680441707372665
-10.6133270263672	-8.44282531738281	-11.9621019363403	-0.0840661153197289	0.294118702411652	-0.0680951476097107
-10.617564201355	-8.44393157958984	-11.9585485458374	-0.0840575620532036	0.294098138809204	-0.068044938147068
-10.6159753799438	-8.4422550201416	-11.9707527160645	-0.0840343609452248	0.294220060110092	-0.0680127590894699
-10.6141300201416	-8.44397640228271	-11.9625873565674	-0.0840808376669884	0.294151127338409	-0.068010039627552
-10.6173124313354	-8.44582462310791	-11.9656934738159	-0.0840379372239113	0.294236779212952	-0.067972406744957
-10.613826751709	-8.44249534606934	-11.9615535736084	-0.0840243324637413	0.294204145669937	-0.0679827332496643
-10.6115102767944	-8.43948459625244	-11.9675159454346	-0.0840171799063683	0.294180661439896	-0.0678844824433327
-10.6129064559937	-8.44181251525879	-11.9663152694702	-0.0840205252170563	0.29427096247673	-0.0678448602557182
-10.6112728118896	-8.43907833099365	-11.9670543670654	-0.0839546620845795	0.294307410717011	-0.0678265914320946
-10.6126079559326	-8.43935203552246	-11.9661502838135	-0.0839584693312645	0.294306755065918	-0.0678075551986694
-10.6109819412231	-8.43850898742676	-11.9693355560303	-0.0839548483490944	0.294381737709045	-0.0677663087844849
-10.6092662811279	-8.43330764770508	-11.9793825149536	-0.0838166326284409	0.29432088136673	-0.0677349045872688
-10.6136837005615	-8.4343147277832	-11.9763889312744	-0.0839060395956039	0.294418454170227	-0.0677042976021767
-10.6164350509644	-8.43407726287842	-11.9780960083008	-0.0838272348046303	0.294444859027863	-0.0676777511835098
-10.6177406311035	-8.42921447753906	-11.9783687591553	-0.0838364064693451	0.294414788484573	-0.0676719471812248
-10.6170330047607	-8.43069553375244	-11.9835987091064	-0.0838660672307014	0.294463008642197	-0.0676179826259613
-10.6230516433716	-8.42684268951416	-11.9818849563599	-0.0837811976671219	0.294489204883575	-0.0675754323601723
-10.6191740036011	-8.42656803131104	-11.9839200973511	-0.0837534740567207	0.294408798217773	-0.0675843358039856
-10.6247844696045	-8.42588043212891	-11.9833269119263	-0.0837750360369682	0.294513732194901	-0.0675350874662399
-10.6222867965698	-8.42442035675049	-11.984486579895	-0.0836797207593918	0.294541209936142	-0.0674966052174568
-10.6245250701904	-8.42535877227783	-11.9853010177612	-0.0837957710027695	0.294508099555969	-0.067407101392746
-10.6254549026489	-8.42486381530762	-11.9915418624878	-0.0837565809488297	0.294582009315491	-0.0674234628677368
-10.6175050735474	-8.422682762146	-11.9811506271362	-0.0837931931018829	0.294466435909271	-0.0673867389559746
-10.6161823272705	-8.42263507843018	-11.9761991500854	-0.0837506204843521	0.294483065605164	-0.0673195049166679
-10.61474609375	-8.42114639282227	-11.9824142456055	-0.0837462767958641	0.294529438018799	-0.0672938898205757
-10.6143112182617	-8.42128658294678	-11.9840908050537	-0.0837162360548973	0.29451322555542	-0.0672410130500793
-10.6157941818237	-8.4209508895874	-11.9839010238647	-0.0837472304701805	0.294602632522583	-0.0671355873346329
-10.6155195236206	-8.4164342880249	-11.9777173995972	-0.0838597789406776	0.294549852609634	-0.0671553537249565
-10.6164093017578	-8.42131900787354	-11.9805154800415	-0.0838855803012848	0.294552892446518	-0.0670947209000587
-10.6164245605469	-8.41879177093506	-11.9752264022827	-0.0838233903050423	0.294610857963562	-0.0670728757977486
-10.6162395477295	-8.41610240936279	-11.9851398468018	-0.0837715566158295	0.294571191072464	-0.0670488178730011
-10.6218395233154	-8.41700458526611	-11.9827680587769	-0.0838538184762001	0.294685930013657	-0.067010872066021
-10.6202478408813	-8.41549587249756	-11.9829444885254	-0.0839105173945427	0.294729292392731	-0.0669872462749481
-10.6229906082153	-8.41535663604736	-11.9840698242188	-0.0839355662465096	0.294752240180969	-0.0669101923704147
-10.6226320266724	-8.41107082366943	-11.9862976074219	-0.0839310735464096	0.294806003570557	-0.0669214203953743
-10.6242179870605	-8.40813827514648	-11.9929609298706	-0.0838614851236343	0.294739872217178	-0.0668643265962601
-10.6283645629883	-8.40947723388672	-11.9913339614868	-0.0840287059545517	0.294837057590485	-0.0667845532298088
-10.6269102096558	-8.40872764587402	-11.999005317688	-0.0839851126074791	0.294855386018753	-0.0667065009474754
-10.6286687850952	-8.41094589233398	-11.9887933731079	-0.0840827748179436	0.29495432972908	-0.0667135566473007
-10.6338386535645	-8.40697574615479	-11.9936046600342	-0.0841226279735565	0.294998556375504	-0.0666615515947342
-10.6329174041748	-8.40335845947266	-11.9970149993896	-0.0840931609272957	0.294961541891098	-0.0665626004338264
-10.6280994415283	-8.40556716918945	-11.9990043640137	-0.0841584727168083	0.294945985078812	-0.0664643198251724
-10.6321096420288	-8.40762042999268	-11.9941625595093	-0.0841963961720467	0.295075505971909	-0.0664744600653648
-10.6258630752563	-8.40262699127197	-11.9940700531006	-0.0841900557279587	0.295078963041306	-0.06642896682024
-10.6259489059448	-8.40576362609863	-11.9912633895874	-0.0842773541808128	0.295150548219681	-0.0663528591394424
-10.62375831604	-8.40551376342773	-11.9993591308594	-0.0842957124114037	0.295250654220581	-0.066325955092907
-10.6235914230347	-8.40705490112305	-11.9990091323853	-0.0843404829502106	0.295258700847626	-0.0662681832909584
-10.625602722168	-8.40425682067871	-11.9943227767944	-0.0843097940087318	0.295354783535004	-0.0662613362073898
-10.6189270019531	-8.4040994644165	-11.9954280853271	-0.0843426138162613	0.295387446880341	-0.0662402436137199
-10.6238498687744	-8.40392303466797	-12.0058069229126	-0.0843823626637459	0.295451790094376	-0.0662452429533005
-10.6241064071655	-8.40319919586182	-12.0089721679688	-0.0843947306275368	0.295626193284988	-0.0662357434630394
-10.6210966110229	-8.40463733673096	-12.0036191940308	-0.0844410508871078	0.29565817117691	-0.0662565007805824
-10.6235704421997	-8.40453338623047	-12.0078659057617	-0.0844217538833618	0.295762479305267	-0.0662582665681839
-10.6197891235352	-8.40179634094238	-12.0084638595581	-0.084430418908596	0.295773267745972	-0.0663224756717682
-10.6182317733765	-8.40036964416504	-12.0082368850708	-0.0844635814428329	0.295861214399338	-0.0663105919957161
-10.6199111938477	-8.40191173553467	-12.01784324646	-0.0844231694936752	0.295974254608154	-0.0663216114044189
-10.6166210174561	-8.39907264709473	-12.0169878005981	-0.0844524204730988	0.296078830957413	-0.0662799254059792
-10.6152057647705	-8.40246868133545	-12.0166912078857	-0.0845055803656578	0.296125590801239	-0.0662908107042313
-10.6131458282471	-8.39838695526123	-12.0159959793091	-0.0844418257474899	0.296150594949722	-0.0662977397441864
-10.6133251190186	-8.40114116668701	-12.0257396697998	-0.0844480991363525	0.296254873275757	-0.0662806034088135
-10.6109752655029	-8.39534759521484	-12.0254487991333	-0.0844449773430824	0.296250462532043	-0.0662788152694702
-10.608419418335	-8.39335250854492	-12.0230731964111	-0.0844294652342796	0.296344548463821	-0.0662079378962517
-10.6078443527222	-8.39670944213867	-12.0250663757324	-0.0844510719180107	0.296393007040024	-0.0661551207304001
-10.6056222915649	-8.39189434051514	-12.0319395065308	-0.084425762295723	0.296472072601318	-0.0660762414336205
-10.5998382568359	-8.39307689666748	-12.0197067260742	-0.0845364108681679	0.296550631523132	-0.0660876333713531
-10.6000595092773	-8.39175033569336	-12.0237579345703	-0.0844737589359283	0.296565681695938	-0.0660189762711525
-10.5933961868286	-8.38757228851318	-12.0235443115234	-0.0845144614577293	0.296579271554947	-0.0659173205494881
-10.5955476760864	-8.38772678375244	-12.0276508331299	-0.084559828042984	0.296627283096313	-0.0658438727259636
-10.595157623291	-8.38226413726807	-12.0243997573853	-0.0845665633678436	0.29667940735817	-0.0657423138618469
-10.5944375991821	-8.37975311279297	-12.0190315246582	-0.0845534130930901	0.296745479106903	-0.0656836554408073
-10.5971813201904	-8.38017845153809	-12.0235271453857	-0.0845875069499016	0.296783149242401	-0.0655807554721832
-10.5933103561401	-8.3757266998291	-12.0264692306519	-0.0846251025795937	0.296781897544861	-0.0654580816626549
-10.5961360931396	-8.37562847137451	-12.0322685241699	-0.0846222192049026	0.296772569417953	-0.0653315037488937
-10.5982894897461	-8.37117576599121	-12.0322160720825	-0.0846096202731133	0.296900928020477	-0.0652618631720543
-10.5993709564209	-8.36831188201904	-12.0301647186279	-0.0846414938569069	0.296889066696167	-0.0651532262563705
-10.6063480377197	-8.3661994934082	-12.0352582931519	-0.0846842378377914	0.296951711177826	-0.0650352314114571
-10.6089935302734	-8.36359024047852	-12.037784576416	-0.0847872123122215	0.297012120485306	-0.0649031177163124
-10.608136177063	-8.3620080947876	-12.0379238128662	-0.084790050983429	0.29694989323616	-0.0648056045174599
-10.6126852035522	-8.36093044281006	-12.0367555618286	-0.0848550647497177	0.297060310840607	-0.0646521970629692
-10.609824180603	-8.3560266494751	-12.0316638946533	-0.084850512444973	0.297050386667252	-0.0645810812711716
-10.6105785369873	-8.35218238830566	-12.0397911071777	-0.084858164191246	0.297059148550034	-0.0643690899014473
-10.6111660003662	-8.34961032867432	-12.0357265472412	-0.0848677977919579	0.297149389982224	-0.0641888082027435
-10.6083364486694	-8.34666156768799	-12.0332918167114	-0.0849830508232117	0.297062695026398	-0.0641178339719772
-10.6095733642578	-8.34472560882568	-12.0333003997803	-0.0849465280771255	0.297107130289078	-0.0639206245541573
-10.6077194213867	-8.33928298950195	-12.024863243103	-0.0850235894322395	0.297085016965866	-0.0637994781136513
-10.6060037612915	-8.33816719055176	-12.0282859802246	-0.0850685238838196	0.29703962802887	-0.0636193826794624
-10.6030540466309	-8.33551502227783	-12.0223169326782	-0.0851554274559021	0.297085076570511	-0.0634611323475838
-10.60080909729	-8.33232402801514	-12.0279550552368	-0.0851370543241501	0.297012984752655	-0.0632588118314743
-10.6013946533203	-8.33145999908447	-12.021258354187	-0.0852049365639687	0.297104269266129	-0.0630910024046898
-10.5989608764648	-8.32508754730225	-12.0160369873047	-0.0852308869361877	0.297062933444977	-0.0629161819815636
-10.599045753479	-8.32394695281982	-12.0140857696533	-0.0853550806641579	0.297077417373657	-0.0627977922558784
-10.6013898849487	-8.32448196411133	-12.0164136886597	-0.0853874981403351	0.297198116779327	-0.0626809522509575
-10.5974359512329	-8.31743431091309	-12.0205574035645	-0.0853279903531075	0.297122925519943	-0.062548540532589
-10.604944229126	-8.31750774383545	-12.0224685668945	-0.0854595527052879	0.297325104475021	-0.0623987764120102
-10.6059532165527	-8.31229305267334	-12.0312480926514	-0.0854110643267632	0.297265917062759	-0.0623012259602547
-10.6112947463989	-8.30986309051514	-12.0346546173096	-0.0854990631341934	0.297359764575958	-0.0622156821191311
-10.614673614502	-8.30915355682373	-12.0353202819824	-0.0855699554085732	0.297432601451874	-0.0621511079370975
-10.6170701980591	-8.30227661132813	-12.0409145355225	-0.0855432450771332	0.297464787960052	-0.0620926357805729
-10.6188955307007	-8.30285835266113	-12.0502958297729	-0.0855843499302864	0.297494649887085	-0.0619571134448051
-10.6228666305542	-8.29685020446777	-12.0479927062988	-0.0855280607938766	0.297483950853348	-0.0619155280292034
-10.6211280822754	-8.29320907592773	-12.0486154556274	-0.0855884328484535	0.297539085149765	-0.0618791468441486
-10.6257343292236	-8.29126262664795	-12.052960395813	-0.0856544375419617	0.297526657581329	-0.0618288032710552
-10.6268339157104	-8.2883472442627	-12.0602235794067	-0.0856353342533112	0.297625809907913	-0.06179179251194
-10.6294937133789	-8.2872371673584	-12.0605945587158	-0.0856028497219086	0.297575205564499	-0.0617306120693684
-10.6321907043457	-8.28532218933105	-12.0659666061401	-0.0855670347809792	0.297624826431274	-0.0617338456213474
-10.6260709762573	-8.28322601318359	-12.0628356933594	-0.0856216922402382	0.297523528337479	-0.0617233887314796
-10.6309957504272	-8.2823429107666	-12.0633420944214	-0.085617907345295	0.297610133886337	-0.0616672150790691
-10.6292295455933	-8.27749633789063	-12.0634794235229	-0.085571251809597	0.297656655311584	-0.0616623423993587
-10.631199836731	-8.28027439117432	-12.0677909851074	-0.0856399983167648	0.297649472951889	-0.0616257861256599
-10.631537437439	-8.27972507476807	-12.0695056915283	-0.0856468081474304	0.297747075557709	-0.0616428218781948
-10.6276817321777	-8.28167819976807	-12.0651769638062	-0.0856278985738754	0.297687172889709	-0.0615672171115875
-10.6285982131958	-8.2814359664917	-12.0646905899048	-0.0856353640556335	0.297722697257996	-0.0615368857979774
-10.6245489120483	-8.28001594543457	-12.0592288970947	-0.0856203585863113	0.29770764708519	-0.0615401268005371
-10.6274604797363	-8.28082752227783	-12.0665845870972	-0.0856419205665588	0.297784894704819	-0.0615042336285114
-10.6216506958008	-8.27430438995361	-12.0691661834717	-0.0856088772416115	0.29776868224144	-0.061506412923336
-10.6252241134644	-8.27556705474854	-12.0704507827759	-0.0856506898999214	0.297836720943451	-0.061432022601366
-10.6260242462158	-8.27663612365723	-12.0716342926025	-0.0856537669897079	0.297962039709091	-0.0613951049745083
-10.6213102340698	-8.27622604370117	-12.0740842819214	-0.0856349840760231	0.297910332679749	-0.0613941885530949
-10.6264696121216	-8.27251243591309	-12.0774240493774	-0.0857163667678833	0.297966778278351	-0.061396662145853
-10.6204833984375	-8.27307796478271	-12.0756177902222	-0.0856248363852501	0.298003405332565	-0.0613752566277981
-10.6251659393311	-8.27207851409912	-12.0793609619141	-0.085629440844059	0.298052072525024	-0.0613382048904896
-10.6263246536255	-8.27379417419434	-12.0862979888916	-0.0856689214706421	0.298112541437149	-0.0613129250705242
-10.6270217895508	-8.2706298828125	-12.085916519165	-0.0856238752603531	0.298135161399841	-0.0612856298685074
-10.6262693405151	-8.274169921875	-12.089916229248	-0.085665762424469	0.298233985900879	-0.061316654086113
-10.6291627883911	-8.27430438995361	-12.0928258895874	-0.0856807976961136	0.298305183649063	-0.0613038092851639
-10.6247606277466	-8.27332878112793	-12.0861835479736	-0.0857318863272667	0.298257499933243	-0.0612612441182137
-10.6290845870972	-8.27508640289307	-12.088680267334	-0.0857243239879608	0.29826620221138	-0.0612737573683262
-10.6277723312378	-8.27445793151855	-12.0978736877441	-0.0856790021061897	0.298356086015701	-0.0612270496785641
-10.6284980773926	-8.2770357131958	-12.0939054489136	-0.0857689529657364	0.298335999250412	-0.0612378045916557
-10.6268577575684	-8.27545642852783	-12.0931015014648	-0.0857497826218605	0.298447906970978	-0.0612411014735699
-10.6274118423462	-8.27693843841553	-12.0904960632324	-0.0857918038964272	0.298498421907425	-0.0612734332680702
-10.6301050186157	-8.27778244018555	-12.0951242446899	-0.0857467204332352	0.298590004444122	-0.0612345859408379
-10.6307935714722	-8.27774047851563	-12.0954847335815	-0.0857953205704689	0.298644006252289	-0.0612298808991909
-10.6296033859253	-8.27890586853027	-12.0994834899902	-0.0858480110764503	0.298668414354324	-0.0612195320427418
-10.631402015686	-8.27963352203369	-12.0937738418579	-0.0857571586966515	0.298701673746109	-0.0612466260790825
-10.6270904541016	-8.28215408325195	-12.0938177108765	-0.0858166217803955	0.298771053552628	-0.0613208003342152
-10.6315202713013	-8.28387546539307	-12.0954456329346	-0.0858214348554611	0.298829257488251	-0.0613376088440418
-10.6291837692261	-8.28219223022461	-12.1001176834106	-0.085777647793293	0.298897355794907	-0.0614099726080894
-10.6295700073242	-8.2893180847168	-12.0997180938721	-0.0858754813671112	0.299017459154129	-0.0614514648914337
-10.6311893463135	-8.28598785400391	-12.107310295105	-0.0858237966895103	0.299110621213913	-0.0614835396409035
-10.627516746521	-8.28935718536377	-12.1056327819824	-0.0858718827366829	0.299118936061859	-0.0615522116422653
-10.6272811889648	-8.28983020782471	-12.1046447753906	-0.0858299657702446	0.299218088388443	-0.061607588082552
-10.6233825683594	-8.28947067260742	-12.1090841293335	-0.0858975276350975	0.299202591180801	-0.0617314875125885
-10.6247549057007	-8.29326820373535	-12.104850769043	-0.0858644098043442	0.299325734376907	-0.0618309900164604
-10.6200265884399	-8.29335117340088	-12.1038751602173	-0.0858652740716934	0.299452722072601	-0.0618739798665047
-10.6169805526733	-8.29655742645264	-12.1140642166138	-0.0858755335211754	0.299435406923294	-0.0619969628751278
-10.6142616271973	-8.29870414733887	-12.111759185791	-0.0859271362423897	0.299610614776611	-0.0620967335999012
-10.6064834594727	-8.30082988739014	-12.1134014129639	-0.0859000608325005	0.299630641937256	-0.0621398352086544
-10.6049165725708	-8.3061637878418	-12.1056995391846	-0.0859740823507309	0.299704343080521	-0.0622592270374298
-10.596531867981	-8.30481052398682	-12.1051416397095	-0.0859378501772881	0.299718052148819	-0.0623622573912144
-10.5949392318726	-8.31214714050293	-12.1013698577881	-0.0859286412596703	0.299814969301224	-0.062518984079361
-10.5884342193604	-8.30960083007813	-12.1091194152832	-0.0859188660979271	0.299887508153915	-0.0626235082745552
-10.5843753814697	-8.31315994262695	-12.1066751480103	-0.0859295353293419	0.299976855516434	-0.0627477318048477
-10.5837154388428	-8.31226253509521	-12.1109104156494	-0.0858744606375694	0.300083369016647	-0.0628410503268242
-10.5791835784912	-8.31607246398926	-12.1119365692139	-0.0859049931168556	0.300142109394073	-0.0630095228552818
-10.5799779891968	-8.31809139251709	-12.1187896728516	-0.0858800783753395	0.300256758928299	-0.0630513951182365
-10.5739259719849	-8.3197021484375	-12.1113758087158	-0.0859054923057556	0.300271034240723	-0.0632576942443848
-10.5751791000366	-8.32084274291992	-12.1113767623901	-0.0859522894024849	0.300397992134094	-0.0633390471339226
-10.5691108703613	-8.31864070892334	-12.1200618743896	-0.0858858302235603	0.300396382808685	-0.0634670481085777
-10.5714950561523	-8.32448959350586	-12.1196584701538	-0.0859245285391808	0.300484329462051	-0.0636329874396324
-10.5681180953979	-8.32211208343506	-12.1226596832275	-0.0859019383788109	0.300539582967758	-0.0637316033244133
-10.5661563873291	-8.32542133331299	-12.1272134780884	-0.0858909338712692	0.300558149814606	-0.0638001263141632
-10.5665607452393	-8.32777881622314	-12.1249542236328	-0.0858960598707199	0.300650298595428	-0.0639292821288109
-10.5628662109375	-8.32994174957275	-12.122220993042	-0.0858068689703941	0.300648540258408	-0.0640666410326958
-10.5633220672607	-8.33410263061523	-12.1300058364868	-0.0859148055315018	0.300646483898163	-0.0640999972820282
-10.5579805374146	-8.33305931091309	-12.1234083175659	-0.0859004706144333	0.300669014453888	-0.0642173588275909
-10.5595579147339	-8.33688735961914	-12.1217002868652	-0.0858725979924202	0.300710678100586	-0.0642787739634514
-10.5552005767822	-8.33655834197998	-12.1202430725098	-0.0858430340886116	0.300686240196228	-0.0644057989120483
-10.5542459487915	-8.33755111694336	-12.1253519058228	-0.085845910012722	0.300717711448669	-0.0643946379423141
-10.5543603897095	-8.33823490142822	-12.1277780532837	-0.0858628675341606	0.300786912441254	-0.0644844397902489
-10.5549554824829	-8.33886241912842	-12.1338272094727	-0.0857592821121216	0.300807058811188	-0.0644791498780251
-10.5570287704468	-8.33932399749756	-12.1297817230225	-0.0857925564050674	0.300887852907181	-0.0645582228899002
-10.5549297332764	-8.33940887451172	-12.1303186416626	-0.0857789292931557	0.300865918397903	-0.0646104589104652
-10.5556993484497	-8.33848476409912	-12.1267433166504	-0.0857589319348335	0.300909042358398	-0.0646489635109901
-10.5563488006592	-8.34115791320801	-12.1312322616577	-0.0857584923505783	0.30094850063324	-0.0646949112415314
-10.5584402084351	-8.33843231201172	-12.1394462585449	-0.0856939926743507	0.300976514816284	-0.0647071599960327
-10.5602531433105	-8.33608245849609	-12.141188621521	-0.0857117921113968	0.301077425479889	-0.0647454336285591
-10.5621252059937	-8.33244037628174	-12.1405057907104	-0.0855968967080116	0.30109703540802	-0.0647764652967453
-10.5623798370361	-8.33302021026611	-12.1383867263794	-0.0856257453560829	0.301219820976257	-0.0648421868681908
-10.5601959228516	-8.33047676086426	-12.139988899231	-0.0855752900242805	0.30111625790596	-0.0648147165775299
-10.5588293075562	-8.33012962341309	-12.1414127349854	-0.0855507478117943	0.301189869642258	-0.0649016946554184
-10.5600442886353	-8.32798194885254	-12.1406164169312	-0.0855512544512749	0.301234602928162	-0.0649393945932388
-10.5570869445801	-8.32349491119385	-12.1390933990479	-0.0854729861021042	0.301198601722717	-0.0649343132972717
-10.5579385757446	-8.32350635528564	-12.1412334442139	-0.085491843521595	0.301290422677994	-0.0649704337120056
-10.5551137924194	-8.32183742523193	-12.1473655700684	-0.0854231715202332	0.301307320594788	-0.0649846270680428
-10.5538625717163	-8.32029247283936	-12.133394241333	-0.0854129195213318	0.301292955875397	-0.0650590807199478
-10.5524911880493	-8.3216609954834	-12.1351327896118	-0.0854006037116051	0.30139034986496	-0.0650905966758728
-10.5463943481445	-8.31802082061768	-12.1357421875	-0.0853985771536827	0.301346689462662	-0.0651076659560204
-10.5468559265137	-8.3186502456665	-12.1322984695435	-0.0853715613484383	0.30138698220253	-0.0650921985507011
-10.5451545715332	-8.31712341308594	-12.1349592208862	-0.0853429660201073	0.301412910223007	-0.0651118531823158
-10.5428628921509	-8.31745338439941	-12.1327848434448	-0.0853544995188713	0.301381528377533	-0.0650682300329208
-10.5417938232422	-8.31509685516357	-12.1303625106812	-0.085336834192276	0.301426142454147	-0.0651324689388275
-10.5379981994629	-8.31461048126221	-12.1304578781128	-0.0853547602891922	0.301456362009048	-0.0651765614748001
-10.5375509262085	-8.31533527374268	-12.1271228790283	-0.085292860865593	0.301541686058044	-0.0652225613594055
-10.5317420959473	-8.31140613555908	-12.1245250701904	-0.0853288248181343	0.301474004983902	-0.0652644410729408
-10.5353031158447	-8.31414127349854	-12.1294994354248	-0.0853703990578651	0.30160516500473	-0.0652611553668976
-10.5325059890747	-8.31163311004639	-12.1264266967773	-0.0853466987609863	0.301681905984879	-0.0652991607785225
-10.5273370742798	-8.31329154968262	-12.1325559616089	-0.0853704437613487	0.301634162664413	-0.0653840005397797
-10.5266027450562	-8.3107795715332	-12.1233224868774	-0.0852729603648186	0.301734268665314	-0.0654328614473343
-10.5236797332764	-8.31165218353271	-12.1294059753418	-0.0853190124034882	0.301715731620789	-0.0655162483453751
-10.5249528884888	-8.31361961364746	-12.1246957778931	-0.085339367389679	0.301786541938782	-0.0655797198414803
-10.5201225280762	-8.31032848358154	-12.1297636032104	-0.0853792726993561	0.301849901676178	-0.0656335726380348
-10.520489692688	-8.31087589263916	-12.1241006851196	-0.0853250920772552	0.301896065473557	-0.065705806016922
-10.517333984375	-8.31171321868896	-12.1274681091309	-0.0854572430253029	0.302014797925949	-0.0657459199428558
-10.5122976303101	-8.31345748901367	-12.1300134658813	-0.0854358896613121	0.301974982023239	-0.0658473670482636
-10.515604019165	-8.31535911560059	-12.1215305328369	-0.0855095162987709	0.302042096853256	-0.0658596456050873
-10.5088558197021	-8.31234264373779	-12.121395111084	-0.0855221748352051	0.302130401134491	-0.0659982338547707
-10.5142755508423	-8.31515979766846	-12.1250200271606	-0.0854681730270386	0.302124321460724	-0.0660490542650223
-10.5118713378906	-8.31284809112549	-12.1286306381226	-0.0854766070842743	0.302248328924179	-0.0661631003022194
-10.5125255584717	-8.31270503997803	-12.1327390670776	-0.0855401307344437	0.302261173725128	-0.0662483647465706
-10.5178928375244	-8.31779956817627	-12.1328554153442	-0.0855280235409737	0.302486479282379	-0.0663265660405159
-10.5144834518433	-8.31688594818115	-12.1303110122681	-0.0855711996555328	0.302446186542511	-0.0664881840348244
-10.5183229446411	-8.32229995727539	-12.1332340240479	-0.0855947956442833	0.302619874477386	-0.0665911734104156
-10.516016960144	-8.32158660888672	-12.1419305801392	-0.0855904445052147	0.302760243415833	-0.0666828081011772
-10.517502784729	-8.32332611083984	-12.1512422561646	-0.0855484828352928	0.302826881408691	-0.0667945146560669
-10.5195035934448	-8.32686710357666	-12.144416809082	-0.0856178775429726	0.302965760231018	-0.0669501200318336
-10.5196008682251	-8.32705974578857	-12.1493263244629	-0.0855653211474419	0.30302882194519	-0.0670903995633125
-10.5150775909424	-8.33279895782471	-12.148980140686	-0.0856496095657349	0.303151398897171	-0.0672610551118851
-10.5139398574829	-8.33652687072754	-12.1486120223999	-0.0856578126549721	0.303381025791168	-0.0673871785402298
-10.5102558135986	-8.33811092376709	-12.1516752243042	-0.0855712443590164	0.303348273038864	-0.0675298571586609
-10.5104103088379	-8.34020709991455	-12.1538028717041	-0.0856518000364304	0.303540796041489	-0.0676347985863686
-10.504786491394	-8.34389877319336	-12.1558313369751	-0.0856601670384407	0.303585469722748	-0.067718468606472
-10.5005407333374	-8.34677600860596	-12.1549243927002	-0.085707813501358	0.303755640983582	-0.0679005831480026
-10.4944076538086	-8.34771537780762	-12.1517457962036	-0.0856776759028435	0.303833842277527	-0.0680322870612144
-10.4906358718872	-8.34923076629639	-12.1553401947021	-0.0857043638825417	0.303902715444565	-0.0681764557957649
-10.487325668335	-8.35257816314697	-12.1553840637207	-0.0857384204864502	0.304091513156891	-0.0682721808552742
-10.4844369888306	-8.35225868225098	-12.1582307815552	-0.0856237038969994	0.30419534444809	-0.0683941021561623
-10.4794397354126	-8.35377216339111	-12.1626386642456	-0.0857022702693939	0.304215371608734	-0.0685202702879906
-10.4773559570313	-8.35620498657227	-12.1570129394531	-0.0856387838721275	0.304314464330673	-0.0686236768960953
-10.4734983444214	-8.35666751861572	-12.1566019058228	-0.0856998562812805	0.304384469985962	-0.0688235387206078
-10.4757499694824	-8.3584508895874	-12.1589984893799	-0.0856766775250435	0.304532647132874	-0.0689131617546082
-10.4743003845215	-8.36030006408691	-12.1647081375122	-0.0856799483299255	0.304638624191284	-0.0690577775239944
-10.4727096557617	-8.36442852020264	-12.1662492752075	-0.0856859013438225	0.304694026708603	-0.0691454485058784
-10.4761171340942	-8.36456871032715	-12.168249130249	-0.0856584310531616	0.304727137088776	-0.0692315176129341
-10.4747705459595	-8.36976528167725	-12.1738548278809	-0.085759349167347	0.304825067520142	-0.069405734539032
-10.4756193161011	-8.3688325881958	-12.1706686019897	-0.0856236964464188	0.304857730865479	-0.0695019438862801
-10.4722394943237	-8.3706579208374	-12.1803512573242	-0.0857159644365311	0.30497482419014	-0.0696156546473503
-10.4717569351196	-8.3738956451416	-12.1755599975586	-0.0856584310531616	0.304977059364319	-0.069719061255455
-10.4752216339111	-8.37806224822998	-12.1769256591797	-0.0857421234250069	0.305126368999481	-0.0697899684309959
-10.4696617126465	-8.38014984130859	-12.1841621398926	-0.0856949463486671	0.305060923099518	-0.0698573663830757
-10.4742650985718	-8.38320732116699	-12.1751279830933	-0.0857049822807312	0.305179595947266	-0.0699365958571434
-10.4705724716187	-8.38175964355469	-12.1749057769775	-0.0856781527400017	0.305196344852448	-0.0700235515832901
-10.4694871902466	-8.38739109039307	-12.1752767562866	-0.0857589766383171	0.305228710174561	-0.070106029510498
-10.4674816131592	-8.38630390167236	-12.1738729476929	-0.0857546329498291	0.305275648832321	-0.0701469108462334
-10.4673290252686	-8.38802433013916	-12.1744213104248	-0.0856974646449089	0.305268377065659	-0.0702246502041817
-10.4652156829834	-8.39270496368408	-12.17600440979	-0.0857240781188011	0.305316388607025	-0.0701897367835045
-10.4659833908081	-8.39202213287354	-12.1705713272095	-0.0857241153717041	0.30534839630127	-0.0702969282865524
-10.4644212722778	-8.39620494842529	-12.1687269210815	-0.0857330709695816	0.305332183837891	-0.0704075768589973
-10.4643936157227	-8.39387607574463	-12.1665010452271	-0.0857514888048172	0.305334687232971	-0.0704898536205292
-10.4646759033203	-8.39781951904297	-12.1699590682983	-0.0857432261109352	0.305379688739777	-0.070575937628746
-10.46471118927	-8.4007682800293	-12.1669511795044	-0.0857692733407021	0.305429726839066	-0.070632666349411
-10.4680299758911	-8.40027618408203	-12.1717681884766	-0.0856434479355812	0.30545899271965	-0.0706685855984688
-10.4679470062256	-8.40399742126465	-12.1703910827637	-0.0857437551021576	0.305501699447632	-0.0707198157906532
-10.4678516387939	-8.40196704864502	-12.1700811386108	-0.0857094377279282	0.305596858263016	-0.0707756578922272
-10.470757484436	-8.40638256072998	-12.1649122238159	-0.085745133459568	0.305601924657822	-0.070866733789444
-10.4707174301147	-8.40422630310059	-12.1680383682251	-0.0857497081160545	0.30567541718483	-0.0709547251462936
-10.4712133407593	-8.40613174438477	-12.1717777252197	-0.0857904106378555	0.305711001157761	-0.0709315910935402
-10.470850944519	-8.40531730651855	-12.1652898788452	-0.0857875496149063	0.30578687787056	-0.0710397437214851
-10.4704608917236	-8.40346336364746	-12.1747198104858	-0.0857283025979996	0.305791527032852	-0.0709823369979858
-10.4710597991943	-8.40788078308105	-12.1652135848999	-0.0858054608106613	0.305908232927322	-0.0710480958223343
-10.4712543487549	-8.40513229370117	-12.1661815643311	-0.0857818797230721	0.305958718061447	-0.071091391146183
-10.469126701355	-8.40677356719971	-12.1657285690308	-0.0858255103230476	0.30596649646759	-0.0711032748222351
-10.4721508026123	-8.40725135803223	-12.1670188903809	-0.0858461558818817	0.306056201457977	-0.071175329387188
-10.4664478302002	-8.40564823150635	-12.1669445037842	-0.0857881084084511	0.306055396795273	-0.0711613520979881
-10.469654083252	-8.40845203399658	-12.1673698425293	-0.0859396606683731	0.306113868951797	-0.0711763352155685
-10.4713335037231	-8.40212345123291	-12.1700172424316	-0.0858046561479568	0.306173086166382	-0.0712560042738914
-10.4695701599121	-8.404128074646	-12.1641979217529	-0.0858847945928574	0.306289196014404	-0.0713022723793983
-10.473482131958	-8.40409564971924	-12.1686592102051	-0.085877425968647	0.306373834609985	-0.0713276490569115
-10.4725313186646	-8.40097808837891	-12.1681909561157	-0.0858673304319382	0.306356638669968	-0.0714014321565628
-10.4725885391235	-8.40310668945313	-12.1694297790527	-0.0859434753656387	0.306384027004242	-0.0714531615376472
-10.4728031158447	-8.40002059936523	-12.167049407959	-0.0858610719442368	0.306528180837631	-0.0715247690677643
-10.4706201553345	-8.39887237548828	-12.1630077362061	-0.0859020352363586	0.306570380926132	-0.0715381503105164
-10.4721708297729	-8.39853000640869	-12.1656322479248	-0.0859428197145462	0.306589424610138	-0.0716265663504601
-10.4740724563599	-8.39895343780518	-12.1690521240234	-0.0859175696969032	0.30668118596077	-0.071646936237812
-10.4703588485718	-8.39902210235596	-12.1614398956299	-0.085968405008316	0.306607782840729	-0.0717017650604248
-10.4717016220093	-8.40536785125732	-12.162543296814	-0.0860252901911736	0.306788355112076	-0.0717286169528961
-10.4681587219238	-8.40084648132324	-12.1604204177856	-0.0860146507620811	0.30674946308136	-0.0717962980270386
-10.4676342010498	-8.40170955657959	-12.1579141616821	-0.0859990641474724	0.30680239200592	-0.0718488246202469
-10.4655351638794	-8.40049457550049	-12.1614189147949	-0.0859788432717323	0.306881904602051	-0.0718719065189362
-10.4630060195923	-8.39995384216309	-12.1539831161499	-0.0860358476638794	0.306928634643555	-0.0719233825802803
-10.4630270004272	-8.40366458892822	-12.1600704193115	-0.0860351547598839	0.307024866342545	-0.0718958824872971
-10.4572706222534	-8.40197277069092	-12.1509876251221	-0.0860871747136116	0.307046204805374	-0.0719406232237816
-10.4586381912231	-8.40594673156738	-12.1534824371338	-0.0860928893089294	0.307027667760849	-0.0719540268182755
-10.4553499221802	-8.40171527862549	-12.1485576629639	-0.0860840678215027	0.307028442621231	-0.0720210075378418
-10.458948135376	-8.40180683135986	-12.1555376052856	-0.0861287713050842	0.307055592536926	-0.0720309764146805
-10.4597492218018	-8.40279960632324	-12.1552953720093	-0.0861406102776527	0.307129621505737	-0.0720508694648743
-10.460334777832	-8.40084266662598	-12.1635284423828	-0.0860990285873413	0.307107537984848	-0.0720801204442978
-10.4623956680298	-8.40248870849609	-12.1594324111938	-0.0861997380852699	0.30716872215271	-0.072179451584816
-10.4636554718018	-8.40270805358887	-12.1632242202759	-0.0861161649227142	0.307252287864685	-0.072274811565876
-10.4631900787354	-8.39906597137451	-12.1697626113892	-0.0860407650470734	0.307175487279892	-0.0722512826323509
-10.4661426544189	-8.40151405334473	-12.1623706817627	-0.0861237496137619	0.307236969470978	-0.0722894445061684
-10.4658784866333	-8.4020938873291	-12.1750659942627	-0.0860931724309921	0.307194471359253	-0.0723257884383202
-10.468695640564	-8.40360736846924	-12.1672468185425	-0.0860677883028984	0.307230204343796	-0.072442352771759
-10.4691553115845	-8.40471935272217	-12.1708383560181	-0.0861194059252739	0.307225167751312	-0.0724625214934349
-10.4675426483154	-8.40232181549072	-12.1677579879761	-0.0861258134245873	0.307225614786148	-0.0725188851356506
-10.470157623291	-8.40613746643066	-12.1713199615479	-0.0861273854970932	0.307247042655945	-0.0725449621677399
-10.4684715270996	-8.40507125854492	-12.1697540283203	-0.0860766842961311	0.307212710380554	-0.0725885108113289
-10.4675159454346	-8.40548038482666	-12.1772689819336	-0.086045153439045	0.307156443595886	-0.0725747421383858
-10.4688386917114	-8.40724849700928	-12.1694297790527	-0.0860313698649406	0.307251900434494	-0.0726801082491875
-10.4672718048096	-8.40432834625244	-12.1698837280273	-0.0860529765486717	0.30716136097908	-0.0728159695863724
-10.4699563980103	-8.40486431121826	-12.1645727157593	-0.0860254466533661	0.307265281677246	-0.0728762298822403
-10.4664630889893	-8.40450954437256	-12.1742877960205	-0.0860064923763275	0.307234525680542	-0.0728863924741745
-10.4634170532227	-8.40596008300781	-12.1761236190796	-0.0860158652067184	0.307170659303665	-0.0729699656367302
-10.4648008346558	-8.40642929077148	-12.1722459793091	-0.0859550014138222	0.307207554578781	-0.0731042921543121
-10.4599552154541	-8.40771865844727	-12.1737546920776	-0.0859341025352478	0.307145863771439	-0.0732249692082405
-10.4619846343994	-8.41002368927002	-12.1674652099609	-0.0858714282512665	0.307262778282166	-0.0733573585748672
-10.4566841125488	-8.40816593170166	-12.1711483001709	-0.0858762860298157	0.307213395833969	-0.0734753832221031
-10.4562082290649	-8.41213798522949	-12.1687145233154	-0.0858745649456978	0.307176351547241	-0.0736264511942863
-10.4557456970215	-8.41340351104736	-12.1732454299927	-0.0859170705080032	0.307345479726791	-0.0737238004803658
-10.4518594741821	-8.41479969024658	-12.1701259613037	-0.0858318135142326	0.307194858789444	-0.0738619938492775
-10.4539766311646	-8.41848754882813	-12.1635246276855	-0.0858258008956909	0.307372987270355	-0.0739831775426865
-10.449933052063	-8.41690444946289	-12.1655340194702	-0.0857950001955032	0.307301640510559	-0.0741228833794594
-10.4496002197266	-8.42237281799316	-12.166937828064	-0.0857871398329735	0.307384848594666	-0.0742997974157333
-10.4464998245239	-8.42335796356201	-12.1673727035522	-0.0857590213418007	0.307471632957459	-0.074448749423027
-10.4449224472046	-8.42560863494873	-12.1662740707397	-0.0857402384281158	0.307558327913284	-0.0746090337634087
-10.4465560913086	-8.43091487884521	-12.1709794998169	-0.0857458412647247	0.307704865932465	-0.0747257024049759
-10.4411315917969	-8.43388938903809	-12.1650838851929	-0.0856923609972	0.307651370763779	-0.0749094560742378
-10.4432773590088	-8.43511199951172	-12.1682834625244	-0.0856543034315109	0.30775511264801	-0.0751024410128593
-10.4384050369263	-8.43703651428223	-12.1687335968018	-0.0857178792357445	0.307832956314087	-0.075318232178688
-10.4373159408569	-8.44091892242432	-12.1695556640625	-0.0856471434235573	0.307973265647888	-0.0754766836762428
-10.4379215240479	-8.44288635253906	-12.1700019836426	-0.0856076627969742	0.308043450117111	-0.0756803676486015
-10.4337692260742	-8.44367980957031	-12.1773099899292	-0.0856335014104843	0.30806964635849	-0.0758636370301247
-10.4323863983154	-8.44919967651367	-12.1694927215576	-0.0856147855520248	0.308226674795151	-0.0760162249207497
-10.4275569915771	-8.44884586334229	-12.1676654815674	-0.0856079533696175	0.308311998844147	-0.0762133225798607
-10.4289999008179	-8.4541654586792	-12.1662979125977	-0.0856143608689308	0.308438032865524	-0.0764325633645058
-10.422890663147	-8.45783519744873	-12.1669435501099	-0.0856516882777214	0.30856391787529	-0.07663244754076
-10.4164457321167	-8.45951080322266	-12.1706695556641	-0.0856094062328339	0.308495372533798	-0.0767893046140671
-10.415961265564	-8.46222019195557	-12.1652736663818	-0.0856152921915054	0.308711677789688	-0.0769890770316124
-10.4122686386108	-8.46494007110596	-12.1684494018555	-0.0855199918150902	0.308771729469299	-0.0770735070109367
-10.410005569458	-8.47030162811279	-12.1620693206787	-0.085649736225605	0.308841913938522	-0.0772546231746674
-10.4083337783813	-8.47042274475098	-12.1614646911621	-0.0855645686388016	0.308954685926437	-0.0773965194821358
-10.4016780853271	-8.47617340087891	-12.1599674224854	-0.0855914875864983	0.308984726667404	-0.0775968953967094
-10.4028120040894	-8.47662258148193	-12.1589546203613	-0.0856047868728638	0.309186339378357	-0.0776996910572052
-10.3971347808838	-8.47707939147949	-12.1615505218506	-0.0855897143483162	0.309226006269455	-0.0778336971998215
-10.397777557373	-8.48506641387939	-12.1650590896606	-0.0857439786195755	0.309279799461365	-0.0779625028371811
-10.3948907852173	-8.48186492919922	-12.1642723083496	-0.0856531783938408	0.309393316507339	-0.0780646875500679
-10.3946475982666	-8.48471260070801	-12.1605501174927	-0.0856826677918434	0.30945211648941	-0.0782336667180061
-10.3944883346558	-8.48789215087891	-12.1578722000122	-0.0856494307518005	0.30950203537941	-0.0783442333340645
-10.3918361663818	-8.48993015289307	-12.1607570648193	-0.0857548415660858	0.309573769569397	-0.0785090997815132
-10.3934001922607	-8.49211406707764	-12.1618413925171	-0.0857552364468575	0.309692651033401	-0.0785864293575287
-10.3912315368652	-8.49009037017822	-12.1603765487671	-0.0857368186116219	0.30967590212822	-0.0787156447768211
-10.3901472091675	-8.49168491363525	-12.1588716506958	-0.0858230367302895	0.309714078903198	-0.0787851363420486
-10.3882102966309	-8.49281311035156	-12.1565980911255	-0.0858554393053055	0.309757858514786	-0.0788707137107849
-10.3840303421021	-8.49631309509277	-12.1565551757813	-0.0858128815889359	0.309722036123276	-0.0789763629436493
-10.3881187438965	-8.49854469299316	-12.1504707336426	-0.0858817547559738	0.309747755527496	-0.0790280103683472
-10.3819780349731	-8.49523639678955	-12.1536884307861	-0.0858763679862022	0.309786438941956	-0.0790950730443001
-10.3865365982056	-8.49998760223389	-12.1502065658569	-0.085863895714283	0.309765517711639	-0.0791536420583725
-10.3835716247559	-8.5005989074707	-12.1538791656494	-0.0859063267707825	0.309881150722504	-0.0792029500007629
-10.3801879882813	-8.50321578979492	-12.1475057601929	-0.0860229730606079	0.309794723987579	-0.0793066471815109
-10.3806257247925	-8.5036449432373	-12.1479816436768	-0.0859705731272697	0.309823364019394	-0.0793251469731331
-10.3770694732666	-8.50518131256104	-12.1473369598389	-0.0861026123166084	0.309773981571198	-0.0793864354491234
-10.3824806213379	-8.50329494476318	-12.1437826156616	-0.0859843790531158	0.309903889894485	-0.0794234499335289
-10.3792972564697	-8.50183963775635	-12.1546401977539	-0.0859500914812088	0.309844583272934	-0.079463817179203
-10.384183883667	-8.5035924911499	-12.1534328460693	-0.0859665796160698	0.309860944747925	-0.0794467478990555
-10.3884744644165	-8.50064659118652	-12.1522932052612	-0.0860405191779137	0.309922337532043	-0.0794551745057106
-10.3896446228027	-8.50073432922363	-12.1545600891113	-0.0859973058104515	0.309804975986481	-0.0795260146260262
-10.3946170806885	-8.49739456176758	-12.1545867919922	-0.0860205441713333	0.309895992279053	-0.0795842558145523
-10.3924884796143	-8.49710559844971	-12.1613388061523	-0.0860199108719826	0.309855222702026	-0.0796438753604889
-10.3976211547852	-8.49628353118896	-12.1621999740601	-0.0860216096043587	0.309746652841568	-0.0796800702810287
-10.4020080566406	-8.49451446533203	-12.1623573303223	-0.0860110223293304	0.309900552034378	-0.0796725302934647
-10.3987913131714	-8.49230766296387	-12.1678991317749	-0.0860269591212273	0.309723377227783	-0.0797454044222832
-10.4038610458374	-8.49616527557373	-12.163987159729	-0.085985466837883	0.309781491756439	-0.079787015914917
-10.4005584716797	-8.49131774902344	-12.1665544509888	-0.0859571769833565	0.309711188077927	-0.0798251032829285
-10.4034967422485	-8.49356460571289	-12.1657018661499	-0.0859503969550133	0.309733480215073	-0.0798906087875366
-10.4000644683838	-8.49068832397461	-12.1614828109741	-0.0859125405550003	0.309711009263992	-0.079999715089798
-10.4016723632813	-8.49134063720703	-12.163049697876	-0.0858506262302399	0.309601664543152	-0.0800236165523529
-10.4006271362305	-8.49191856384277	-12.1564159393311	-0.0858578607439995	0.309649378061295	-0.0800306797027588
-10.3961248397827	-8.49434661865234	-12.1671705245972	-0.0858731046319008	0.309630513191223	-0.0800697505474091
-10.3971519470215	-8.49573802947998	-12.1581735610962	-0.0858678296208382	0.309573024511337	-0.080078162252903
-10.3923139572144	-8.49371814727783	-12.1542768478394	-0.0858623534440994	0.309556484222412	-0.0801249966025352
-10.3920774459839	-8.49768257141113	-12.1484966278076	-0.0858024135231972	0.309610188007355	-0.0801428779959679
-10.3864097595215	-8.49597454071045	-12.1502246856689	-0.0858267694711685	0.309590578079224	-0.0802531912922859
-10.3837070465088	-8.49448394775391	-12.1490077972412	-0.0858101695775986	0.309528052806854	-0.0802351012825966
-10.3842496871948	-8.49860763549805	-12.1455373764038	-0.0857814326882362	0.30961486697197	-0.080253854393959
-10.3798122406006	-8.4937219619751	-12.1557283401489	-0.0858049765229225	0.309556096792221	-0.0802524164319038
-10.3799123764038	-8.49731063842773	-12.1495399475098	-0.0858139023184776	0.309673219919205	-0.0803399682044983
-10.380485534668	-8.49434280395508	-12.1449289321899	-0.0857547521591187	0.309661060571671	-0.0803397372364998
-10.3780002593994	-8.49533843994141	-12.1504974365234	-0.0858072191476822	0.309670507907867	-0.0803671926259995
-10.3842935562134	-8.49611377716064	-12.1492586135864	-0.0858428999781609	0.309789389371872	-0.0803541839122772
-10.378680229187	-8.49235820770264	-12.1579113006592	-0.0857426896691322	0.309759438037872	-0.0804125145077705
-10.381308555603	-8.49471473693848	-12.1564388275146	-0.0858579501509666	0.309756577014923	-0.0804040506482124
-10.3798713684082	-8.48993968963623	-12.1586198806763	-0.085760124027729	0.30980783700943	-0.0804640650749207
-10.3781938552856	-8.49171161651611	-12.1476268768311	-0.0858588963747025	0.309763610363007	-0.0804661586880684
-10.3789539337158	-8.49338817596436	-12.1507196426392	-0.0858713984489441	0.309888958930969	-0.0804327726364136
-10.3799867630005	-8.492112159729	-12.1568641662598	-0.0858008041977882	0.309952914714813	-0.0805101841688156
-10.3780994415283	-8.49428367614746	-12.1599369049072	-0.0859318599104881	0.309898853302002	-0.0804922059178352
-10.3781843185425	-8.49484634399414	-12.1547698974609	-0.0858957543969154	0.309976905584335	-0.0804636105895042
-10.3727226257324	-8.4956750869751	-12.1524314880371	-0.0859816074371338	0.309898853302002	-0.0804728046059608
-10.3778467178345	-8.49592781066895	-12.1513366699219	-0.0859484076499939	0.310039699077606	-0.0805120766162872
-10.3760938644409	-8.49467372894287	-12.1565408706665	-0.0859858021140099	0.310103118419647	-0.0805643200874329
-10.3758764266968	-8.49659538269043	-12.1510992050171	-0.0860295444726944	0.310063093900681	-0.0805385485291481
-10.378791809082	-8.49785423278809	-12.155291557312	-0.0860113948583603	0.31018054485321	-0.0805246159434319
-10.376971244812	-8.49747657775879	-12.1581315994263	-0.086028128862381	0.310121536254883	-0.0805490240454674
-10.3799085617065	-8.50008773803711	-12.1547250747681	-0.0860275104641914	0.310252875089645	-0.0806508585810661
-10.3816747665405	-8.5000057220459	-12.1576471328735	-0.0861150398850441	0.310287594795227	-0.0806750729680061
-10.3840456008911	-8.49872207641602	-12.1579275131226	-0.0860339105129242	0.310302525758743	-0.080682784318924
-10.3839893341064	-8.50379753112793	-12.160572052002	-0.086114339530468	0.31039571762085	-0.0807137936353683
-10.3867998123169	-8.50053310394287	-12.1629886627197	-0.0861347615718842	0.310351073741913	-0.0807568654417992
-10.3888111114502	-8.50595855712891	-12.1621828079224	-0.0861641839146614	0.310446441173553	-0.0807582587003708
-10.3890590667725	-8.50378799438477	-12.1616353988647	-0.0861953049898148	0.310437232255936	-0.0808262899518013
-10.3868761062622	-8.50404739379883	-12.1678781509399	-0.0861487090587616	0.31044152379036	-0.0808039754629135
-10.3893690109253	-8.5065746307373	-12.1626930236816	-0.0861776694655418	0.310523062944412	-0.0808593779802322
-10.3882389068604	-8.50473499298096	-12.1702585220337	-0.086149550974369	0.310502350330353	-0.0808592066168785
-10.3903369903564	-8.50799751281738	-12.1658372879028	-0.0862528905272484	0.310602962970734	-0.0809005945920944
-10.387020111084	-8.50631904602051	-12.1658086776733	-0.0862154215574265	0.310630708932877	-0.0809663832187653
-10.3871908187866	-8.50732707977295	-12.1715726852417	-0.086238756775856	0.310579985380173	-0.0809812918305397
-10.389009475708	-8.50836086273193	-12.1715621948242	-0.0862288251519203	0.310626149177551	-0.0810081288218498
-10.3903493881226	-8.50789737701416	-12.1766166687012	-0.0861808806657791	0.310685247182846	-0.0810977518558502
-10.3906202316284	-8.51101398468018	-12.1696014404297	-0.0862226784229279	0.31077516078949	-0.0810520276427269
-10.3884258270264	-8.50958919525146	-12.1749277114868	-0.086213193833828	0.310745358467102	-0.0811496078968048
-10.3887510299683	-8.51504421234131	-12.1733827590942	-0.0862804651260376	0.310795545578003	-0.0812461376190186
-10.3902368545532	-8.51613235473633	-12.1755170822144	-0.0862163603305817	0.3109050989151	-0.0812449157238007
-10.3876705169678	-8.51556205749512	-12.1737518310547	-0.0862115547060966	0.310852289199829	-0.081325463950634
-10.3895444869995	-8.51499271392822	-12.1765165328979	-0.086250513792038	0.310867249965668	-0.0813532248139381
-10.3820104598999	-8.5139274597168	-12.1795349121094	-0.0861781612038612	0.310851246118546	-0.0813940167427063
-10.3825788497925	-8.51646518707275	-12.1839084625244	-0.0862801149487495	0.310841292142868	-0.0814081877470016
-10.3806180953979	-8.51553916931152	-12.1817054748535	-0.0862188562750816	0.310898840427399	-0.0814607441425323
-10.3791522979736	-8.51749801635742	-12.1778526306152	-0.0862428694963455	0.310921609401703	-0.0814900174736977
-10.3806829452515	-8.51945972442627	-12.1775102615356	-0.086214691400528	0.311019867658615	-0.0815967172384262
-10.3742370605469	-8.5189733505249	-12.1817007064819	-0.0861656069755554	0.310964792966843	-0.081577330827713
-10.3742427825928	-8.52011013031006	-12.1854362487793	-0.0862298011779785	0.311003506183624	-0.0815517902374268
-10.3710899353027	-8.51962471008301	-12.1821603775024	-0.0862174332141876	0.311063796281815	-0.0816274359822273
-10.3727512359619	-8.52164745330811	-12.1790943145752	-0.0862647965550423	0.311098158359528	-0.0816554501652718
-10.3745937347412	-8.5229024887085	-12.1768751144409	-0.0861832275986671	0.311123937368393	-0.0817487314343452
-10.3724851608276	-8.52049160003662	-12.1877202987671	-0.0861530229449272	0.3111492395401	-0.0817911326885223
-10.3705205917358	-8.52147102355957	-12.1857976913452	-0.0861927941441536	0.311122953891754	-0.081809364259243
-10.3746175765991	-8.52606201171875	-12.1871690750122	-0.0862511172890663	0.311280369758606	-0.0818808749318123
-10.3696966171265	-8.52356719970703	-12.1865644454956	-0.0861565694212914	0.311136305332184	-0.0819080397486687
-10.3748035430908	-8.52582454681396	-12.1921072006226	-0.0861494690179825	0.31124410033226	-0.0819896832108498
-10.3694772720337	-8.52363872528076	-12.1800651550293	-0.0861982330679893	0.311197847127914	-0.0820490941405296
-10.3759956359863	-8.52655220031738	-12.1883316040039	-0.0861776471138	0.311197608709335	-0.082085445523262
-10.3730783462524	-8.5245304107666	-12.1900281906128	-0.0861296281218529	0.311302006244659	-0.0821667537093163
-10.3728256225586	-8.52594661712646	-12.1868677139282	-0.0861191004514694	0.311247140169144	-0.0822075605392456
-10.3738842010498	-8.52889919281006	-12.1887426376343	-0.086135521531105	0.311325997114182	-0.0822423994541168
-10.371675491333	-8.52709865570068	-12.1906270980835	-0.0861575528979301	0.311288088560104	-0.0823406800627708
-10.3738203048706	-8.52598667144775	-12.1911182403564	-0.0860891789197922	0.311242938041687	-0.0823453813791275
-10.3727979660034	-8.52998542785645	-12.1850986480713	-0.0861676186323166	0.311317145824432	-0.0824325233697891
-10.37122631073	-8.52621746063232	-12.1930141448975	-0.0860621631145477	0.311284691095352	-0.0824551656842232
-10.3746452331543	-8.52901077270508	-12.1856241226196	-0.086084745824337	0.311243623495102	-0.0824479684233665
-10.3696889877319	-8.52821636199951	-12.1858224868774	-0.0860835239291191	0.311265856027603	-0.0825429782271385
-10.3698463439941	-8.52950477600098	-12.1832990646362	-0.0860628634691238	0.311208039522171	-0.0825757905840874
-10.3711471557617	-8.52991962432861	-12.1835517883301	-0.0860834345221519	0.31122875213623	-0.0826439037919044
-10.3694171905518	-8.53168106079102	-12.188099861145	-0.0860324203968048	0.311175733804703	-0.0826501324772835
-10.3706874847412	-8.53262615203857	-12.1876735687256	-0.0860832929611206	0.31119179725647	-0.0827160254120827
-10.3680553436279	-8.53360843658447	-12.1828660964966	-0.0860748589038849	0.311152547597885	-0.0827795118093491
-10.3680095672607	-8.53655815124512	-12.175820350647	-0.086085319519043	0.311140567064285	-0.0828385800123215
-10.3693180084229	-8.53564548492432	-12.1808309555054	-0.0860437080264091	0.311184704303741	-0.0828886926174164
-10.3687114715576	-8.53667449951172	-12.1729526519775	-0.0860069915652275	0.311165750026703	-0.0828993171453476
-10.3658256530762	-8.54015827178955	-12.1791334152222	-0.0860298201441765	0.311099290847778	-0.0829044654965401
-10.3622341156006	-8.53919696807861	-12.1778259277344	-0.0859742909669876	0.311036348342896	-0.08295539021492
-10.3649473190308	-8.54216766357422	-12.1740493774414	-0.0860533118247986	0.311020344495773	-0.0829666927456856
-10.3641567230225	-8.53793430328369	-12.1748600006104	-0.0860060825943947	0.310983121395111	-0.0829949602484703
-10.3607273101807	-8.53983020782471	-12.1651277542114	-0.085965633392334	0.310858726501465	-0.0830253586173058
-10.356369972229	-8.54115962982178	-12.1587181091309	-0.0859753340482712	0.310906857252121	-0.0830164402723312
-10.3554925918579	-8.5380744934082	-12.1600770950317	-0.0859767347574234	0.310849964618683	-0.0830168053507805
-10.3548698425293	-8.54083347320557	-12.1542205810547	-0.0860135927796364	0.31086266040802	-0.083013154566288
-10.3523979187012	-8.53775215148926	-12.1513414382935	-0.0859914049506187	0.310799360275269	-0.083009846508503
-10.3483200073242	-8.53893661499023	-12.1515274047852	-0.0860565677285194	0.310671895742416	-0.0829854905605316
-10.3482894897461	-8.5366849899292	-12.1437473297119	-0.0860296711325645	0.310682028532028	-0.0830447226762772
-10.3470726013184	-8.53617000579834	-12.1433820724487	-0.0859990790486336	0.310568332672119	-0.0830368101596832
-10.3486127853394	-8.53640937805176	-12.1392955780029	-0.0859789550304413	0.310640752315521	-0.083037830889225
-10.3428535461426	-8.53459167480469	-12.1363000869751	-0.0859472900629044	0.310585200786591	-0.0830883532762527
-10.3474731445313	-8.53773975372314	-12.1361513137817	-0.085955984890461	0.310570240020752	-0.0830687806010246
-10.3489866256714	-8.53508472442627	-12.1367902755737	-0.0859620422124863	0.310574382543564	-0.0830508768558502
-10.3449192047119	-8.5382604598999	-12.1395301818848	-0.0860508009791374	0.310488641262054	-0.0830664336681366
-10.3498678207397	-8.53950309753418	-12.1316022872925	-0.0860100835561752	0.310506165027618	-0.0831044688820839
-10.3448257446289	-8.5399112701416	-12.1357841491699	-0.0860023945569992	0.310480147600174	-0.0831369385123253
-10.3492050170898	-8.53981685638428	-12.1337337493896	-0.0859483554959297	0.310451954603195	-0.0832138508558273
-10.3485870361328	-8.53884410858154	-12.1305379867554	-0.0860113129019737	0.310522347688675	-0.083258293569088
-10.3467559814453	-8.53918933868408	-12.1345043182373	-0.0859373137354851	0.310452342033386	-0.0832745954394341
-10.3500232696533	-8.54097270965576	-12.1350336074829	-0.0860010161995888	0.310514032840729	-0.083296500146389
-10.3446741104126	-8.54076290130615	-12.134578704834	-0.0859533175826073	0.310439616441727	-0.0833410546183586
-10.349760055542	-8.54483890533447	-12.1331777572632	-0.086004413664341	0.310479134321213	-0.0834015309810638
-10.3450345993042	-8.53735542297363	-12.1279268264771	-0.0859199166297913	0.310427099466324	-0.0834269374608994
-10.3436231613159	-8.54085826873779	-12.1306896209717	-0.0859484970569611	0.310365259647369	-0.0834558829665184
-10.3454427719116	-8.53987789154053	-12.1281957626343	-0.0859066247940063	0.310436338186264	-0.0835033431649208
-10.3415126800537	-8.54067325592041	-12.1256971359253	-0.0859121009707451	0.310330122709274	-0.0835141316056252
-10.3444385528564	-8.54049015045166	-12.1291751861572	-0.0859077647328377	0.310406416654587	-0.08359694480896
-10.3411483764648	-8.53900337219238	-12.1192855834961	-0.0858854427933693	0.310279846191406	-0.0836377888917923
-10.3423767089844	-8.54336071014404	-12.1228427886963	-0.0858902335166931	0.31026229262352	-0.0836483985185623
-10.3417253494263	-8.53914260864258	-12.1164951324463	-0.0858321189880371	0.310293257236481	-0.0837741568684578
-10.342604637146	-8.5398063659668	-12.1284437179565	-0.0858006253838539	0.310206383466721	-0.0837324559688568
-10.3458557128906	-8.5404806137085	-12.1194467544556	-0.0858068540692329	0.310270875692368	-0.0837834477424622
-10.3461141586304	-8.54019832611084	-12.1296815872192	-0.0857133865356445	0.310192614793777	-0.0838506445288658
-10.3499488830566	-8.54397583007813	-12.1175594329834	-0.0857750922441483	0.310166358947754	-0.0838722586631775
-10.3465900421143	-8.54505634307861	-12.1196765899658	-0.0857532247900963	0.310217499732971	-0.0839957892894745
-10.3476428985596	-8.54443550109863	-12.1270351409912	-0.0857059434056282	0.310121357440948	-0.0840184837579727
-10.3500947952271	-8.54537105560303	-12.1242780685425	-0.085670493543148	0.310114592313766	-0.084051251411438
-10.3483858108521	-8.54612922668457	-12.1269445419312	-0.0856509357690811	0.310061722993851	-0.0841025784611702
-10.346941947937	-8.54859828948975	-12.119345664978	-0.0856357663869858	0.310113519430161	-0.0842001959681511
-10.3467216491699	-8.55099868774414	-12.1186923980713	-0.0856608152389526	0.310039132833481	-0.0842292830348015
-10.3469486236572	-8.55137538909912	-12.1181516647339	-0.0856171026825905	0.310001820325851	-0.0842814743518829
-10.3461227416992	-8.55267143249512	-12.1203298568726	-0.0856277570128441	0.309984385967255	-0.0843277797102928
-10.3452768325806	-8.55180644989014	-12.1193723678589	-0.0855712816119194	0.309923827648163	-0.0843478888273239
-10.3421611785889	-8.55377864837646	-12.1159744262695	-0.0856013670563698	0.309839963912964	-0.0843695998191834
-10.3441753387451	-8.55366802215576	-12.1147365570068	-0.0855846032500267	0.309803336858749	-0.0844106152653694
-10.3400707244873	-8.55256175994873	-12.1145048141479	-0.0855805650353432	0.309740126132965	-0.0844944044947624
-10.3449068069458	-8.55534172058105	-12.1107912063599	-0.085510790348053	0.30970162153244	-0.0844719111919403
-10.3449821472168	-8.55588817596436	-12.118766784668	-0.0855330154299736	0.309778124094009	-0.0845538452267647
-10.3397216796875	-8.55647754669189	-12.1151847839355	-0.0855765864253044	0.309549033641815	-0.0845437347888947
-10.3473148345947	-8.55778121948242	-12.108359336853	-0.08552086353302	0.309665560722351	-0.0846421867609024
-10.3411426544189	-8.55339527130127	-12.1143808364868	-0.0854505971074104	0.309618294239044	-0.0846528336405754
-10.3407249450684	-8.55876064300537	-12.1115159988403	-0.0854583010077477	0.309554696083069	-0.0846530050039291
-10.3432779312134	-8.56028079986572	-12.1130151748657	-0.0854748040437698	0.309535592794418	-0.084713339805603
-10.3404922485352	-8.56023025512695	-12.0987854003906	-0.0854392275214195	0.309482991695404	-0.0847323909401894
-10.3383102416992	-8.56194305419922	-12.1035099029541	-0.08548304438591	0.309448480606079	-0.0847707316279411
-10.3366985321045	-8.55874443054199	-12.0989217758179	-0.0854509025812149	0.309408783912659	-0.0847755968570709
-10.3357810974121	-8.55928707122803	-12.0978879928589	-0.085420548915863	0.309380024671555	-0.0847757384181023
-10.3331317901611	-8.56136703491211	-12.0976591110229	-0.0854698270559311	0.309372544288635	-0.0847982540726662
-10.331732749939	-8.55789089202881	-12.0935077667236	-0.0853784382343292	0.309397369623184	-0.0847759172320366
-10.3325309753418	-8.55959606170654	-12.0907354354858	-0.0854028388857841	0.309371888637543	-0.0848288759589195
-10.3276529312134	-8.55978107452393	-12.0849981307983	-0.0854881033301353	0.309288024902344	-0.0848555043339729
-10.3310794830322	-8.55717372894287	-12.0825071334839	-0.0854022204875946	0.309289842844009	-0.0848583355545998
-10.3313398361206	-8.55787181854248	-12.0790700912476	-0.0854344144463539	0.309387028217316	-0.0848962217569351
-10.3270635604858	-8.55245208740234	-12.0889348983765	-0.0853567272424698	0.309246599674225	-0.0848878994584084
-10.331109046936	-8.55655384063721	-12.0746936798096	-0.0854235738515854	0.309243649244308	-0.0849400982260704
-10.3302145004272	-8.5543794631958	-12.0816373825073	-0.0854115858674049	0.309172213077545	-0.0849599242210388
-10.3281002044678	-8.55429077148438	-12.0760955810547	-0.0854514911770821	0.30911722779274	-0.0849713683128357
-10.3334150314331	-8.55384922027588	-12.071798324585	-0.0854200273752213	0.309196680784225	-0.0849977880716324
-10.3316535949707	-8.55377960205078	-12.0712890625	-0.0852890908718109	0.30916765332222	-0.0849898532032967
-10.3328723907471	-8.55615425109863	-12.0736885070801	-0.0854320451617241	0.3091000020504	-0.0849911123514175
-10.3339653015137	-8.55079078674316	-12.067666053772	-0.0852958634495735	0.309132516384125	-0.0849838480353355
-10.3353729248047	-8.55380439758301	-12.0618486404419	-0.0853294879198074	0.30902561545372	-0.0850178673863411
-10.3358898162842	-8.55104351043701	-12.0652713775635	-0.0853754952549934	0.309075325727463	-0.0850207135081291
-10.3353710174561	-8.55036354064941	-12.06019115448	-0.0853599235415459	0.309061080217361	-0.0850372835993767
-10.3336277008057	-8.55432796478271	-12.0594997406006	-0.0853393152356148	0.309029698371887	-0.0850157216191292
-10.3343181610107	-8.55118656158447	-12.0531883239746	-0.0852851271629334	0.308990359306335	-0.0850215926766396
-10.3299493789673	-8.55061721801758	-12.0573120117188	-0.0853444561362267	0.308907598257065	-0.0850410163402557
-10.3312540054321	-8.55444812774658	-12.0557336807251	-0.08531903475523	0.308916002511978	-0.0850288569927216
-10.3348846435547	-8.55226230621338	-12.0578498840332	-0.0852780193090439	0.308955639600754	-0.0849961787462235
-10.3326778411865	-8.55198097229004	-12.0554809570313	-0.0853561535477638	0.30886498093605	-0.0849963501095772
-10.3348836898804	-8.55487632751465	-12.0472898483276	-0.0853291153907776	0.30895271897316	-0.0850072801113129
-10.3320913314819	-8.55072116851807	-12.0532369613647	-0.0853588506579399	0.308827638626099	-0.0850550755858421
-10.3364162445068	-8.55181694030762	-12.0553712844849	-0.0852893739938736	0.308791309595108	-0.0850620418787003
-10.3353242874146	-8.54889869689941	-12.054557800293	-0.0852949097752571	0.308756172657013	-0.0850421264767647
-10.3354644775391	-8.55048561096191	-12.0521430969238	-0.0853211358189583	0.308677703142166	-0.0850232541561127
-10.3395481109619	-8.5551233291626	-12.0519618988037	-0.0853356644511223	0.308727532625198	-0.0850062221288681
-10.3369970321655	-8.5517463684082	-12.0510492324829	-0.085327111184597	0.308637529611588	-0.0850371643900871
-10.3380603790283	-8.55335140228271	-12.0481309890747	-0.08526860922575	0.308623522520065	-0.0850917175412178
-10.338152885437	-8.55361938476563	-12.0448627471924	-0.0853154584765434	0.308588862419128	-0.0850751027464867
-10.3393182754517	-8.5541467666626	-12.0590219497681	-0.0852654576301575	0.308547675609589	-0.085085466504097
-10.3397331237793	-8.55498218536377	-12.0465869903564	-0.0852394998073578	0.30855605006218	-0.0850660428404808
-10.3383560180664	-8.55446529388428	-12.0541362762451	-0.0851816311478615	0.308491766452789	-0.0850409045815468
-10.3394861221313	-8.55674076080322	-12.0493698120117	-0.0852335542440414	0.308500319719315	-0.0850761532783508
-10.3381652832031	-8.55709075927734	-12.0496549606323	-0.0851683467626572	0.308421641588211	-0.0850665494799614
-10.3343753814697	-8.55608177185059	-12.0512094497681	-0.0851942449808121	0.308320820331573	-0.0850592330098152
-10.3369398117065	-8.55827522277832	-12.0530881881714	-0.085184171795845	0.308371335268021	-0.0850814655423164
-10.332953453064	-8.55780601501465	-12.0525274276733	-0.0851030796766281	0.308274269104004	-0.0850250348448753
-10.3303422927856	-8.56222248077393	-12.0479183197021	-0.0852358937263489	0.308329463005066	-0.0850652903318405
-10.3328638076782	-8.56101322174072	-12.0456514358521	-0.0851123109459877	0.308333724737167	-0.0850619524717331
-10.3286828994751	-8.56217098236084	-12.0520067214966	-0.0852082893252373	0.308276325464249	-0.0850386694073677
-10.3262729644775	-8.56587791442871	-12.0540857315063	-0.0852105319499969	0.308203756809235	-0.0850066393613815
-10.3282012939453	-8.56509971618652	-12.0483455657959	-0.0851690620183945	0.308213323354721	-0.0850196406245232
-10.3242225646973	-8.56299304962158	-12.0532054901123	-0.0851007401943207	0.308135360479355	-0.0850089341402054
-10.3293657302856	-8.56575775146484	-12.0533008575439	-0.0851201713085175	0.308199554681778	-0.0850325301289558
-10.3268947601318	-8.56602191925049	-12.0573625564575	-0.085153341293335	0.308221161365509	-0.0850332230329514
-10.3279438018799	-8.56836605072021	-12.0579032897949	-0.0851617828011513	0.308149635791779	-0.0849927589297295
-10.3286094665527	-8.56971263885498	-12.0606470108032	-0.08517886698246	0.308256179094315	-0.0850148499011993
-10.3236293792725	-8.5675745010376	-12.0586824417114	-0.0851380750536919	0.308118641376495	-0.0850229188799858
-10.32666015625	-8.56903553009033	-12.0673160552979	-0.0851505622267723	0.308154731988907	-0.0849797502160072
-10.3272037506104	-8.57042026519775	-12.06125831604	-0.085155077278614	0.30819097161293	-0.0849605277180672
-10.3239850997925	-8.56970977783203	-12.0644521713257	-0.0852160900831223	0.308138251304626	-0.0849351659417152
-10.3269777297974	-8.57249450683594	-12.0624027252197	-0.0851752758026123	0.30820694565773	-0.0848913267254829
-10.3238515853882	-8.56891536712646	-12.0563650131226	-0.0851749107241631	0.308087646961212	-0.0849210470914841
-10.3258981704712	-8.57346439361572	-12.0565910339355	-0.0852356851100922	0.308149695396423	-0.0848985314369202
-10.3249740600586	-8.56814765930176	-12.0582189559937	-0.0851852893829346	0.308110892772675	-0.0848768651485443
-10.3248329162598	-8.568039894104	-12.0652637481689	-0.0851722583174706	0.308110445737839	-0.0848522409796715
-10.3276090621948	-8.57023334503174	-12.0602397918701	-0.0851679369807243	0.30814528465271	-0.0848347023129463
-10.3247928619385	-8.56490421295166	-12.0573301315308	-0.0851887464523315	0.308133900165558	-0.0848087295889854
-10.3280210494995	-8.56785011291504	-12.0578536987305	-0.0852333530783653	0.308069795370102	-0.0848139300942421
-10.3282785415649	-8.56575965881348	-12.0597810745239	-0.085218645632267	0.308087378740311	-0.0847794488072395
-10.3288516998291	-8.56125164031982	-12.0636777877808	-0.0852089375257492	0.308106958866119	-0.0847557038068771
-10.3296146392822	-8.56126594543457	-12.0565223693848	-0.0852756127715111	0.308092296123505	-0.0847326889634132
-10.3287677764893	-8.56018829345703	-12.0582466125488	-0.0852143093943596	0.308031409978867	-0.0846669897437096
-10.3326034545898	-8.56021022796631	-12.057315826416	-0.0852802842855453	0.308071941137314	-0.0847008228302002
-10.3344449996948	-8.55485057830811	-12.0543212890625	-0.0852803140878677	0.30806627869606	-0.084645688533783
-10.330867767334	-8.55511856079102	-12.0556974411011	-0.0852704420685768	0.307951331138611	-0.0846602246165276
-10.3322668075562	-8.55156707763672	-12.0538110733032	-0.0853224769234657	0.30792510509491	-0.0845180451869965
-10.3309354782104	-8.54800796508789	-12.045786857605	-0.0852480754256248	0.307846575975418	-0.0844754725694656
-10.3334312438965	-8.54547119140625	-12.0480461120605	-0.0852747559547424	0.307786554098129	-0.084401473402977
-10.329719543457	-8.54382610321045	-12.0449028015137	-0.0852821990847588	0.307718753814697	-0.0843860656023026
-10.3320941925049	-8.54120826721191	-12.0315361022949	-0.085268571972847	0.30761706829071	-0.0842698067426682
-10.3324460983276	-8.54022216796875	-12.0375862121582	-0.0853294804692268	0.307629525661469	-0.0841801092028618
-10.3301095962524	-8.53149795532227	-12.0329847335815	-0.0853214040398598	0.307535976171494	-0.0840959325432777
-10.3296985626221	-8.53092002868652	-12.0295028686523	-0.0853810831904411	0.307512313127518	-0.0839039981365204
-10.3311605453491	-8.52803039550781	-12.0156364440918	-0.0852997899055481	0.307423532009125	-0.0838434472680092
-10.3287734985352	-8.52193546295166	-12.0148477554321	-0.085351936519146	0.307314902544022	-0.0838027745485306
-10.3288497924805	-8.52138137817383	-12.0134563446045	-0.0853324010968208	0.307248890399933	-0.083688884973526
-10.3285913467407	-8.51843738555908	-12.0095319747925	-0.0853677988052368	0.307244539260864	-0.0836094319820404
-10.3268136978149	-8.51407718658447	-12.0024976730347	-0.0852941945195198	0.307098954916	-0.0834778919816017
-10.3295373916626	-8.5152645111084	-11.9960899353027	-0.0853624641895294	0.307021677494049	-0.0833991467952728
-10.3242359161377	-8.50983715057373	-11.9928426742554	-0.0853286683559418	0.306966781616211	-0.0833721607923508
-10.3268442153931	-8.50905132293701	-11.9931077957153	-0.0853585451841354	0.306897342205048	-0.0832698866724968
-10.3291301727295	-8.50699615478516	-11.992546081543	-0.0853724628686905	0.306827515363693	-0.0831591263413429
-10.3275127410889	-8.5040225982666	-11.9919109344482	-0.085358701646328	0.306720286607742	-0.0830800905823708
-10.3277626037598	-8.50534820556641	-11.9882850646973	-0.0854625701904297	0.30666983127594	-0.083004467189312
-10.3273553848267	-8.50051212310791	-11.9854688644409	-0.0853928104043007	0.306544005870819	-0.0830091461539268
-10.33154296875	-8.49862194061279	-11.9862022399902	-0.0853673294186592	0.306499660015106	-0.082906685769558
-10.3278541564941	-8.49807453155518	-11.9846897125244	-0.0854019597172737	0.306445360183716	-0.0828622654080391
-10.3294992446899	-8.49318313598633	-11.9881296157837	-0.0852900892496109	0.306296348571777	-0.08272735029459
-10.3302536010742	-8.49414157867432	-11.977108001709	-0.0853829681873322	0.306224554777145	-0.0827124938368797
-10.3330392837524	-8.4937801361084	-11.9760675430298	-0.0853564515709877	0.306108474731445	-0.0825556814670563
-10.3322334289551	-8.49102878570557	-11.9775743484497	-0.0853560790419579	0.306030213832855	-0.0825025662779808
-10.3298826217651	-8.49318790435791	-11.9787406921387	-0.0853616446256638	0.305955737829208	-0.0824084877967834
-10.3297719955444	-8.48989677429199	-11.9782218933105	-0.0852752402424812	0.305797100067139	-0.0823746249079704
-10.3299713134766	-8.49183082580566	-11.9729690551758	-0.085376463830471	0.305696278810501	-0.0823664292693138
-10.3320379257202	-8.49058151245117	-11.970253944397	-0.0853098332881927	0.30557245016098	-0.0823600068688393
-10.3272247314453	-8.49362564086914	-11.9655714035034	-0.0853312313556671	0.305483967065811	-0.0823716893792152
-10.3283166885376	-8.49549961090088	-11.9614114761353	-0.0853769928216934	0.305414795875549	-0.0823559463024139
-10.3254804611206	-8.49096488952637	-11.9573125839233	-0.0853003710508347	0.30524930357933	-0.0823284462094307
-10.322361946106	-8.49417686462402	-11.9605283737183	-0.0852884948253632	0.305210113525391	-0.0823285430669785
-10.3222732543945	-8.49517726898193	-11.956862449646	-0.0853270068764687	0.305125027894974	-0.0823335126042366
-10.3184661865234	-8.49730682373047	-11.9558973312378	-0.08526611328125	0.304969102144241	-0.082340843975544
-10.3185253143311	-8.49767971038818	-11.9494762420654	-0.0852770581841469	0.304922372102737	-0.0823448449373245
-10.3139524459839	-8.49597072601318	-11.9469814300537	-0.0852694511413574	0.304886013269424	-0.0823179110884666
-10.3121328353882	-8.50042724609375	-11.9403285980225	-0.0852547883987427	0.304834425449371	-0.08232731372118
-10.31081199646	-8.50065231323242	-11.9450645446777	-0.0852353498339653	0.304856091737747	-0.0823279246687889
-10.3055391311646	-8.50380229949951	-11.9378089904785	-0.0852446332573891	0.304691880941391	-0.0823123902082443
-10.3050708770752	-8.50649833679199	-11.9337749481201	-0.0851712375879288	0.304688513278961	-0.0823192968964577
-10.2983551025391	-8.50430774688721	-11.9324197769165	-0.0851805508136749	0.304657191038132	-0.082328662276268
-10.3003330230713	-8.50423240661621	-11.9321336746216	-0.0851936191320419	0.30457729101181	-0.0822900757193565
-10.2999906539917	-8.50453758239746	-11.9342069625854	-0.0851835235953331	0.304662972688675	-0.0822421312332153
-10.2986869812012	-8.50720405578613	-11.9299411773682	-0.0851986706256866	0.304616570472717	-0.0822809562087059
-10.2992658615112	-8.50831127166748	-11.9280605316162	-0.0851031392812729	0.304539263248444	-0.08226078748703
-10.2965526580811	-8.50894451141357	-11.9257154464722	-0.0851135849952698	0.304496288299561	-0.0822472721338272
-10.2969007492065	-8.50549602508545	-11.9333190917969	-0.084985114634037	0.30457592010498	-0.0822203084826469
-10.2996339797974	-8.51002025604248	-11.9219837188721	-0.0850875750184059	0.304527580738068	-0.0822076424956322
-10.3002824783325	-8.50508594512939	-11.9206228256226	-0.0849905759096146	0.304583162069321	-0.0821967124938965
-10.3002605438232	-8.51027774810791	-11.9243431091309	-0.0850342288613319	0.304599642753601	-0.0821969881653786
-10.2995443344116	-8.50943946838379	-11.9184417724609	-0.0849784091114998	0.304605782032013	-0.0822122693061829
-10.2982053756714	-8.50426006317139	-11.9303274154663	-0.0849037021398544	0.304512768983841	-0.0821528285741806
-10.3002500534058	-8.50796508789063	-11.9239273071289	-0.0849631056189537	0.304586917161942	-0.0821242928504944
-10.2992725372314	-8.50582981109619	-11.9194002151489	-0.0848115161061287	0.304563492536545	-0.0821187496185303
-10.2985324859619	-8.50532054901123	-11.9203519821167	-0.0849579945206642	0.304512947797775	-0.0821034461259842
-10.2984762191772	-8.504563331604	-11.9185409545898	-0.0849968418478966	0.304591089487076	-0.0820507183670998
-10.2998046875	-8.50437641143799	-11.9177856445313	-0.0848759710788727	0.304544985294342	-0.0820533931255341
-10.2987508773804	-8.50322532653809	-11.9203090667725	-0.0849551483988762	0.304510205984116	-0.0820386633276939
-10.3004684448242	-8.5026912689209	-11.9126996994019	-0.0848118215799332	0.30457866191864	-0.0820363685488701
-10.2986850738525	-8.49764919281006	-11.9215974807739	-0.0847908034920692	0.304554909467697	-0.0820272713899612
-10.3037242889404	-8.49981498718262	-11.9250993728638	-0.0849315673112869	0.304656624794006	-0.0819475427269936
-10.3050746917725	-8.49772453308105	-11.9306535720825	-0.0849103927612305	0.304697811603546	-0.0819171816110611
-10.3028745651245	-8.49988269805908	-11.9228925704956	-0.0848926529288292	0.304716378450394	-0.0818666592240334
-10.306902885437	-8.49495315551758	-11.9212198257446	-0.084876112639904	0.304722040891647	-0.08186174929142
-10.3037748336792	-8.49234390258789	-11.9231815338135	-0.0849121734499931	0.304747313261032	-0.081848718225956
-10.304102897644	-8.49191093444824	-11.9267625808716	-0.0848787054419518	0.304756581783295	-0.0817800238728523
-10.3048830032349	-8.49293994903564	-11.9261465072632	-0.0849847346544266	0.304815024137497	-0.0817334875464439
-10.303858757019	-8.48956298828125	-11.9219284057617	-0.0849474146962166	0.304708182811737	-0.0816824212670326
-10.3045625686646	-8.48830890655518	-11.9248914718628	-0.084968164563179	0.304787963628769	-0.0816723257303238
-10.303973197937	-8.48840236663818	-11.9259204864502	-0.0849410146474838	0.304776191711426	-0.0816150680184364
-10.2990684509277	-8.48199558258057	-11.9326868057251	-0.0848978161811829	0.304684668779373	-0.0815345197916031
-10.3042392730713	-8.48561191558838	-11.931734085083	-0.084991842508316	0.304795771837235	-0.0814761891961098
-10.3020572662354	-8.48167514801025	-11.931435585022	-0.0849741101264954	0.304749965667725	-0.0814805775880814
-10.3034057617188	-8.48146629333496	-11.9289293289185	-0.0850051492452621	0.304726958274841	-0.081388495862484
-10.2994613647461	-8.48034286499023	-11.9302082061768	-0.0850253254175186	0.304778784513474	-0.0813468545675278
-10.3004713058472	-8.47518825531006	-11.9355974197388	-0.0849859863519669	0.304647952318192	-0.081272266805172
-10.3038082122803	-8.47641086578369	-11.9341497421265	-0.0850709155201912	0.304721504449844	-0.0812636241316795
-10.3031702041626	-8.47199249267578	-11.9339952468872	-0.0850100219249725	0.304714202880859	-0.081199161708355
-10.303900718689	-8.47221279144287	-11.935170173645	-0.08505879342556	0.304647535085678	-0.0811460912227631
-10.3064756393433	-8.47147846221924	-11.9343996047974	-0.085111141204834	0.304638415575027	-0.0810963064432144
-10.3050193786621	-8.46580600738525	-11.9349222183228	-0.0850397944450378	0.304527461528778	-0.0810107663273811
-10.3037242889404	-8.46276473999023	-11.9394578933716	-0.0850263684988022	0.30450502038002	-0.0809771046042442
-10.3068437576294	-8.46455669403076	-11.9321985244751	-0.0850832909345627	0.304514527320862	-0.0809170231223106
-10.3035745620728	-8.4580135345459	-11.9351844787598	-0.0850087702274323	0.304451376199722	-0.0808921605348587
-10.3091659545898	-8.46008491516113	-11.9363775253296	-0.0850804671645164	0.304412215948105	-0.0807834193110466
-10.3073987960815	-8.45809745788574	-11.9419927597046	-0.0850451737642288	0.304346561431885	-0.0807434767484665
-10.3046102523804	-8.4584321975708	-11.9362277984619	-0.0850990638136864	0.304190844297409	-0.0807424858212471
-10.3084545135498	-8.45520877838135	-11.9352521896362	-0.0849573984742165	0.304171532392502	-0.0807146802544594
-10.3063364028931	-8.45387649536133	-11.9347791671753	-0.0849904790520668	0.304180383682251	-0.0806614086031914
-10.305760383606	-8.45469856262207	-11.932520866394	-0.085042417049408	0.304029941558838	-0.0805850178003311
-10.3095369338989	-8.45512294769287	-11.930269241333	-0.0850463584065437	0.304095596075058	-0.0805543214082718
-10.3081302642822	-8.45506191253662	-11.926061630249	-0.0850697159767151	0.303882241249084	-0.08058001101017
-10.3087882995605	-8.45545768737793	-11.9175281524658	-0.0850017219781876	0.303906619548798	-0.0805693194270134
-10.3099365234375	-8.45423889160156	-11.9208841323853	-0.0850460827350616	0.303902924060822	-0.0805411785840988
-10.3096656799316	-8.45096206665039	-11.9255704879761	-0.0848958939313889	0.303757220506668	-0.0805221199989319
-10.3150949478149	-8.45554351806641	-11.9171905517578	-0.0850252732634544	0.303747355937958	-0.080534540116787
-10.3152027130127	-8.45132541656494	-11.9162702560425	-0.0849164128303528	0.303707450628281	-0.0805153921246529
-10.3158864974976	-8.45605087280273	-11.9238662719727	-0.0849838331341743	0.303608357906342	-0.0805371627211571
-10.3236503601074	-8.45553016662598	-11.9203071594238	-0.085017517209053	0.303665816783905	-0.080536775290966
-10.3239574432373	-8.45303916931152	-11.9259748458862	-0.0849085673689842	0.303615123033524	-0.0805077478289604
-10.3232793807983	-8.45455837249756	-11.9175901412964	-0.0850001648068428	0.303638488054276	-0.0805556550621986
-10.3279647827148	-8.45709991455078	-11.9233779907227	-0.0849845185875893	0.303595751523972	-0.0806349590420723
-10.3272171020508	-8.45738887786865	-11.9235715866089	-0.0849704071879387	0.303527384996414	-0.0805954113602638
-10.3283786773682	-8.46072006225586	-11.9260206222534	-0.0850675776600838	0.303535878658295	-0.0806282535195351
-10.3326091766357	-8.45849132537842	-11.9229555130005	-0.0849531888961792	0.303530186414719	-0.0806800499558449
-10.3293714523315	-8.46123313903809	-11.9251728057861	-0.0849938616156578	0.30344170331955	-0.0807588398456573
-10.3330955505371	-8.46433734893799	-11.9156169891357	-0.0850677937269211	0.303493350744247	-0.0807889401912689
-10.3311891555786	-8.46255207061768	-11.9243278503418	-0.0849769338965416	0.303541094064713	-0.0808096081018448
-10.3341970443726	-8.46453857421875	-11.9199666976929	-0.0850620418787003	0.303422152996063	-0.0808468088507652
-10.331732749939	-8.4672679901123	-11.9215688705444	-0.0850852280855179	0.303462237119675	-0.0809623599052429
-10.3315124511719	-8.46621894836426	-11.9229793548584	-0.0849947556853294	0.303510397672653	-0.0809912234544754
-10.3318605422974	-8.4696683883667	-11.921238899231	-0.0850466266274452	0.303416907787323	-0.0810419693589211
-10.3362073898315	-8.47464179992676	-11.9201002120972	-0.0850392505526543	0.303490489721298	-0.0811104476451874
-10.3303251266479	-8.47357654571533	-11.9185848236084	-0.0851035565137863	0.303428769111633	-0.0812219083309174
-10.3322658538818	-8.47610092163086	-11.9213438034058	-0.0850985497236252	0.303452908992767	-0.0812625214457512
-10.3297491073608	-8.47918033599854	-11.9203767776489	-0.085086964070797	0.30349200963974	-0.0813559368252754
-10.3313989639282	-8.4786958694458	-11.9274101257324	-0.0850987136363983	0.303496837615967	-0.0813566371798515
-10.3297357559204	-8.48101615905762	-11.921669960022	-0.0852111652493477	0.303560763597488	-0.0814846456050873
-10.330696105957	-8.48073577880859	-11.9195051193237	-0.0851003974676132	0.303607016801834	-0.081572912633419
-10.3297576904297	-8.48165893554688	-11.9193859100342	-0.0850938186049461	0.303565442562103	-0.0816406011581421
-10.3271627426147	-8.48696422576904	-11.9155197143555	-0.0851862728595734	0.303634136915207	-0.081747904419899
-10.3252153396606	-8.48545360565186	-11.9173622131348	-0.0851272866129875	0.303643882274628	-0.0817702487111092
-10.3248682022095	-8.48922920227051	-11.9168920516968	-0.0851824656128883	0.303702861070633	-0.0818324610590935
-10.3229742050171	-8.48940372467041	-11.9179010391235	-0.0851025730371475	0.303739488124847	-0.0818863958120346
-10.3221035003662	-8.4912691116333	-11.9189796447754	-0.085171714425087	0.303757578134537	-0.0819603577256203
-10.3200788497925	-8.49333667755127	-11.9278726577759	-0.0852172076702118	0.303774029016495	-0.0819265395402908
-10.3184795379639	-8.49140930175781	-11.9210538864136	-0.0851320326328278	0.303787052631378	-0.0820170640945435
-10.317554473877	-8.49403190612793	-11.9137487411499	-0.0852121114730835	0.303877830505371	-0.0820884704589844
-10.3204879760742	-8.49503898620605	-11.9204149246216	-0.0851250737905502	0.303916603326797	-0.0821078270673752
-10.3208837509155	-8.49471473693848	-11.919605255127	-0.0851610079407692	0.304019391536713	-0.0821839272975922
-10.3164720535278	-8.49776268005371	-11.9209136962891	-0.0852102562785149	0.303994506597519	-0.0822276994585991
-10.3230209350586	-8.49829196929932	-11.9239768981934	-0.0852813422679901	0.304122179746628	-0.0822582766413689
-10.3217163085938	-8.49841213226318	-11.9236812591553	-0.0852463468909264	0.304105699062347	-0.0823249518871307
-10.3234100341797	-8.49939632415771	-11.9255428314209	-0.0852241739630699	0.304082989692688	-0.0824582055211067
-10.3231439590454	-8.49759387969971	-11.9299421310425	-0.0851386412978172	0.304133147001266	-0.0824751406908035
-10.3257999420166	-8.50209522247314	-11.9286060333252	-0.0851752832531929	0.304199695587158	-0.0825614854693413
-10.3277187347412	-8.50315761566162	-11.9320049285889	-0.0851747766137123	0.304276376962662	-0.0825875476002693
-10.3263111114502	-8.50045776367188	-11.9297981262207	-0.0851484388113022	0.304228842258453	-0.0826254338026047
-10.3285531997681	-8.5027961730957	-11.9347515106201	-0.0851551666855812	0.3042993247509	-0.0827253833413124
-10.3260850906372	-8.50397682189941	-11.9310150146484	-0.0851084813475609	0.304324567317963	-0.0827784761786461
-10.327431678772	-8.50141716003418	-11.9395999908447	-0.0851058140397072	0.30431541800499	-0.0827746242284775
-10.3276662826538	-8.50424289703369	-11.9319105148315	-0.0851250812411308	0.304352104663849	-0.0828455612063408
-10.3271856307983	-8.50336933135986	-11.9346914291382	-0.0850959345698357	0.304363280534744	-0.0828093811869621
-10.3296031951904	-8.50624561309814	-11.9298315048218	-0.0851150527596474	0.304425328969955	-0.0829479098320007
-10.327618598938	-8.50739574432373	-11.9326753616333	-0.0851285010576248	0.304406493902206	-0.0829988867044449
-10.3260869979858	-8.50423622131348	-11.9405822753906	-0.085063211619854	0.304385244846344	-0.0830522328615189
-10.3284864425659	-8.50521945953369	-11.9296207427979	-0.0850719064474106	0.304518282413483	-0.0830783471465111
-10.326208114624	-8.50736618041992	-11.9415349960327	-0.0850172117352486	0.304433286190033	-0.0831500813364983
-10.327564239502	-8.51239967346191	-11.9307889938354	-0.0850391015410423	0.304495304822922	-0.0832214429974556
-10.3283643722534	-8.50971794128418	-11.9324703216553	-0.0849752873182297	0.304438203573227	-0.0832867473363876
-10.3276138305664	-8.51119709014893	-11.9342031478882	-0.0850149244070053	0.30448254942894	-0.0833502262830734
-10.3269367218018	-8.5123872756958	-11.9285650253296	-0.0849926248192787	0.304548919200897	-0.0834644660353661
-10.3255796432495	-8.51372814178467	-11.9316492080688	-0.0849645435810089	0.304577648639679	-0.0835247859358788
-10.3267688751221	-8.5150671005249	-11.9377155303955	-0.0849656015634537	0.304565668106079	-0.0836161971092224
-10.3240966796875	-8.51598834991455	-11.9348487854004	-0.0848803296685219	0.304530203342438	-0.0836379081010818
-10.3239822387695	-8.51647758483887	-11.930591583252	-0.0849931612610817	0.304482012987137	-0.0837302356958389
-10.319917678833	-8.5181188583374	-11.9317350387573	-0.0848833993077278	0.304540365934372	-0.0838716477155685
-10.3203811645508	-8.51888275146484	-11.9277057647705	-0.0848998129367828	0.304517924785614	-0.083924762904644
-10.319920539856	-8.52119159698486	-11.9359540939331	-0.0848798081278801	0.304535657167435	-0.0840357914566994
-10.3175392150879	-8.52029228210449	-11.9357223510742	-0.0848791524767876	0.304455935955048	-0.0841396823525429
-10.313572883606	-8.52280330657959	-11.9339246749878	-0.0848678946495056	0.304457247257233	-0.0842274725437164
-10.3147735595703	-8.5254602432251	-11.9288549423218	-0.0848674476146698	0.304467260837555	-0.0843289121985435
-10.3074893951416	-8.52215099334717	-11.9316711425781	-0.0849052369594574	0.304472148418427	-0.084427185356617
-10.3090572357178	-8.52922534942627	-11.931734085083	-0.0848885402083397	0.304383754730225	-0.0845709666609764
-10.3085527420044	-8.52891063690186	-11.9365205764771	-0.084891214966774	0.304482638835907	-0.0846401080489159
-10.3039484024048	-8.5290412902832	-11.9329967498779	-0.0847997665405273	0.304383546113968	-0.0847746506333351
-10.3076477050781	-8.53518962860107	-11.9282064437866	-0.0848816856741905	0.304431945085526	-0.0848992317914963
-10.3047657012939	-8.53386878967285	-11.9324016571045	-0.084827832877636	0.304390370845795	-0.085079550743103
-10.3061838150024	-8.53784275054932	-11.9275712966919	-0.0848314613103867	0.304367810487747	-0.0852233171463013
-10.30992603302	-8.53907108306885	-11.9326601028442	-0.0848466157913208	0.304477721452713	-0.0852705985307693
-10.3051013946533	-8.54208755493164	-11.9363031387329	-0.0848841518163681	0.304399192333221	-0.0854494795203209
-10.3105478286743	-8.54691505432129	-11.9353685379028	-0.0848057940602303	0.304428249597549	-0.0856364443898201
-10.3073959350586	-8.54610919952393	-11.933051109314	-0.0847638696432114	0.304401814937592	-0.0857568010687828
-10.3072175979614	-8.5476016998291	-11.9411516189575	-0.0847080200910568	0.304312288761139	-0.0858724415302277
-10.3070917129517	-8.55094242095947	-11.9375314712524	-0.0847917795181274	0.304382562637329	-0.0859986022114754
-10.3040933609009	-8.55246734619141	-11.9381647109985	-0.0847132951021194	0.304332077503204	-0.0860897600650787
-10.3030338287354	-8.5544261932373	-11.9344701766968	-0.0847470462322235	0.304339468479156	-0.0862546637654305
-10.307713508606	-8.55519390106201	-11.9308910369873	-0.0846828892827034	0.304387539625168	-0.0863263085484505
-10.300853729248	-8.55616188049316	-11.9350671768188	-0.084581270813942	0.304260283708572	-0.0864348411560059
-10.3027172088623	-8.55557918548584	-11.935884475708	-0.0847025886178017	0.304250508546829	-0.0864991694688797
-10.2993335723877	-8.5564489364624	-11.9292726516724	-0.0846029967069626	0.304256170988083	-0.0865936726331711
-10.2989406585693	-8.55501842498779	-11.9283609390259	-0.0845803990960121	0.304218977689743	-0.0866734609007835
-10.2972249984741	-8.55852127075195	-11.9321975708008	-0.0846399813890457	0.304183602333069	-0.0867280215024948
-10.2962331771851	-8.55601215362549	-11.9328870773315	-0.0845263227820396	0.304144233465195	-0.0868063420057297
-10.2974052429199	-8.55756950378418	-11.9313726425171	-0.0846038684248924	0.304017901420593	-0.0868619456887245
-10.2993955612183	-8.55354309082031	-11.9287977218628	-0.084493562579155	0.304089903831482	-0.0869268849492073
-10.2991828918457	-8.55416679382324	-11.9316759109497	-0.0844666138291359	0.304048717021942	-0.086987093091011
-10.3024606704712	-8.55393409729004	-11.9267387390137	-0.0844512656331062	0.303986847400665	-0.0869869738817215
-10.3075180053711	-8.55458068847656	-11.9324655532837	-0.0844073742628098	0.304082542657852	-0.0869966074824333
-10.3040475845337	-8.55440235137939	-11.9313697814941	-0.0843591317534447	0.304008096456528	-0.0870606675744057
-10.3127422332764	-8.55760383605957	-11.9367351531982	-0.0843820571899414	0.304060071706772	-0.0870696231722832
-10.3102626800537	-8.55154895782471	-11.9365606307983	-0.0843006819486618	0.303953438997269	-0.0870864987373352
-10.314959526062	-8.55326366424561	-11.9352111816406	-0.0843413397669792	0.303902179002762	-0.0871309489011765
-10.3190546035767	-8.55207920074463	-11.9386005401611	-0.0842417478561401	0.30399027466774	-0.0870778113603592
-10.3179368972778	-8.55294799804688	-11.9384956359863	-0.0842530280351639	0.303906142711639	-0.0871601551771164
-10.3241004943848	-8.55109977722168	-11.9393663406372	-0.0842300802469254	0.303913712501526	-0.0870271548628807
-10.3216924667358	-8.54896926879883	-11.9378080368042	-0.0841952189803123	0.303881078958511	-0.0870644003152847
-10.3216390609741	-8.54734134674072	-11.9476251602173	-0.0841547921299934	0.303832828998566	-0.0869867354631424
-10.3220348358154	-8.54793548583984	-11.9410696029663	-0.0841457396745682	0.303909122943878	-0.0868962556123734
-10.3225021362305	-8.54268169403076	-11.9479837417603	-0.0840910822153091	0.303804367780685	-0.086827464401722
-10.3207111358643	-8.53903388977051	-11.9401950836182	-0.0840836688876152	0.303837984800339	-0.0866883993148804
-10.3165102005005	-8.53121089935303	-11.9379005432129	-0.0840509310364723	0.303803741931915	-0.0865514799952507
-10.3128547668457	-8.5279483795166	-11.9423913955688	-0.0840156078338623	0.303794622421265	-0.0864376053214073
-10.3159093856812	-8.53130912780762	-11.9496669769287	-0.0840626507997513	0.303810834884644	-0.0863848477602005
-10.3116455078125	-8.52990341186523	-11.9532785415649	-0.0839341506361961	0.303724408149719	-0.0863655284047127
-10.3138427734375	-8.53219509124756	-11.9499368667603	-0.0839526504278183	0.303852319717407	-0.0863497778773308
-10.3166608810425	-8.52715110778809	-11.9538803100586	-0.0839973315596581	0.303848206996918	-0.0864134132862091
-10.3158826828003	-8.52976226806641	-11.9543380737305	-0.0840001851320267	0.303860157728195	-0.0864671170711517
-10.3189487457275	-8.53018665313721	-11.9597053527832	-0.0839309245347977	0.303863763809204	-0.0864750146865845
-10.3170938491821	-8.52912712097168	-11.9574785232544	-0.0839230194687843	0.303818941116333	-0.0865288227796555
-10.3171920776367	-8.53116226196289	-11.9688148498535	-0.0839064419269562	0.30381041765213	-0.0865427181124687
-10.317512512207	-8.53029727935791	-11.962254524231	-0.083895780146122	0.303797155618668	-0.0865840837359428
-10.3151340484619	-8.53019142150879	-11.9623193740845	-0.0838475972414017	0.303813725709915	-0.0865775719285011
-10.3191347122192	-8.53419208526611	-11.9588108062744	-0.0838617160916328	0.303801149129868	-0.0866174101829529
-10.3156204223633	-8.53212451934814	-11.9645862579346	-0.0837732627987862	0.303837388753891	-0.0866643860936165
-10.3125619888306	-8.53924751281738	-11.9629640579224	-0.0838372632861137	0.303744435310364	-0.0866616070270538
-10.3130207061768	-8.54037475585938	-11.9679651260376	-0.0838412791490555	0.303820461034775	-0.0867593809962273
-10.3054571151733	-8.53916645050049	-11.9599151611328	-0.0837984532117844	0.303706407546997	-0.0868472531437874
-10.3063583374023	-8.54072666168213	-11.9536266326904	-0.0837285220623016	0.303770333528519	-0.0869446247816086
-10.302020072937	-8.53933811187744	-11.9584369659424	-0.0837777182459831	0.303728938102722	-0.0869875103235245
-10.2988319396973	-8.5432767868042	-11.954062461853	-0.0837614312767982	0.303682059049606	-0.08708356320858
-10.2955722808838	-8.54626274108887	-11.9551229476929	-0.0837486535310745	0.303680390119553	-0.087074026465416
-10.2942714691162	-8.54500865936279	-11.9442071914673	-0.0837645307183266	0.303630620241165	-0.0872126594185829
-10.2901525497437	-8.54948806762695	-11.9408264160156	-0.0837706625461578	0.303711712360382	-0.0872804597020149
-10.2851600646973	-8.54685306549072	-11.9357042312622	-0.0837856754660606	0.303579479455948	-0.0873595401644707
-10.2889432907104	-8.54763412475586	-11.9380884170532	-0.0836976915597916	0.303688824176788	-0.0873915627598763
-10.2826118469238	-8.54739761352539	-11.9396524429321	-0.0836722999811172	0.303634136915207	-0.0875175446271896
-10.2823209762573	-8.54787921905518	-11.9435529708862	-0.0836812257766724	0.303611218929291	-0.0875623002648354
-10.2798023223877	-8.55273628234863	-11.9396734237671	-0.0836982652544975	0.303762853145599	-0.0876146480441093
-10.2770080566406	-8.55352592468262	-11.9276008605957	-0.0837594643235207	0.303725093603134	-0.0877275317907333
-10.2770948410034	-8.55405616760254	-11.9284229278564	-0.0837361514568329	0.303769499063492	-0.0878717377781868
-10.2722635269165	-8.55441570281982	-11.9289636611938	-0.0837559178471565	0.303764015436172	-0.0879263207316399
-10.2659769058228	-8.55600929260254	-11.9257164001465	-0.0837406739592552	0.303758978843689	-0.0880083963274956
-10.2657918930054	-8.55580139160156	-11.9224300384521	-0.0836894512176514	0.303892403841019	-0.0880973339080811
-10.2652177810669	-8.5573205947876	-11.9244222640991	-0.083728700876236	0.30384686589241	-0.0881854966282845
-10.2626695632935	-8.55776309967041	-11.9189796447754	-0.083766832947731	0.303871273994446	-0.0882893279194832
-10.2622194290161	-8.56027889251709	-11.9164018630981	-0.0838255882263184	0.304066687822342	-0.0883804634213448
-10.2567853927612	-8.55787372589111	-11.920750617981	-0.083744965493679	0.30403083562851	-0.0884517058730125
-10.2583074569702	-8.56207084655762	-11.9135704040527	-0.0838653966784477	0.304041057825089	-0.0885162875056267
-10.256477355957	-8.56067657470703	-11.9193267822266	-0.0838236063718796	0.304170727729797	-0.0886201709508896
-10.2556190490723	-8.56197834014893	-11.9123783111572	-0.0838384479284287	0.304216027259827	-0.0887351855635643
-10.2598400115967	-8.56409168243408	-11.9128179550171	-0.0838685184717178	0.304391741752625	-0.0888665691018105
-10.2556772232056	-8.558424949646	-11.9216632843018	-0.0838001295924187	0.304395496845245	-0.0889244079589844
-10.2566013336182	-8.56422805786133	-11.9225902557373	-0.0839053466916084	0.304450869560242	-0.0889825075864792
-10.258358001709	-8.5648136138916	-11.9197635650635	-0.0838450267910957	0.304507464170456	-0.0891108065843582
-10.2528600692749	-8.56581592559814	-11.9238586425781	-0.0839115083217621	0.304559081792831	-0.089142233133316
-10.2555561065674	-8.56552791595459	-11.9177188873291	-0.0838646218180656	0.304705888032913	-0.0892083793878555
-10.2510652542114	-8.56439304351807	-11.9232149124146	-0.0838978439569473	0.304746061563492	-0.0892904475331306
-10.2490491867065	-8.56639003753662	-11.9228448867798	-0.083931490778923	0.30474266409874	-0.0893637835979462
-10.2498617172241	-8.57049083709717	-11.9241189956665	-0.0840156003832817	0.304920226335526	-0.0893360674381256
-10.2466650009155	-8.56707000732422	-11.9177331924438	-0.0840081721544266	0.304891258478165	-0.0894400402903557
-10.2444944381714	-8.57065200805664	-11.9146194458008	-0.0839718952775002	0.304954320192337	-0.0895263403654099
-10.2399797439575	-8.56464290618896	-11.9221334457397	-0.0839477777481079	0.304993867874146	-0.0895733684301376
-10.2385396957397	-8.56879997253418	-11.9232912063599	-0.0840170234441757	0.30502387881279	-0.0895660370588303
-10.2373962402344	-8.57071781158447	-11.9233121871948	-0.0840292870998383	0.305141776800156	-0.089623250067234
-10.232593536377	-8.56797218322754	-11.91965675354	-0.0840321853756905	0.305128931999207	-0.0896882116794586
-10.2351312637329	-8.5695972442627	-11.9228534698486	-0.0840650275349617	0.305174469947815	-0.0897584185004234
-10.2301006317139	-8.56904029846191	-11.9221811294556	-0.0840409770607948	0.305244654417038	-0.0898340940475464
-10.2297916412354	-8.56900310516357	-11.9244184494019	-0.083949476480484	0.305243819952011	-0.0898462161421776
-10.2294883728027	-8.57182312011719	-11.9256010055542	-0.0840298384428024	0.305332362651825	-0.0898700207471848
-10.2267255783081	-8.56807804107666	-11.9269504547119	-0.0839378088712692	0.305309772491455	-0.0899430885910988
-10.2303028106689	-8.57207107543945	-11.9259452819824	-0.0839862748980522	0.305405586957932	-0.0899675190448761
-10.2245740890503	-8.5714750289917	-11.9173622131348	-0.0839433968067169	0.305394887924194	-0.0900146663188934
-10.2261304855347	-8.57354545593262	-11.9196758270264	-0.0839542001485825	0.305410593748093	-0.0900383442640305
-10.2266073226929	-8.57454681396484	-11.9233293533325	-0.0839753299951553	0.305456548929214	-0.090092159807682
-10.2230587005615	-8.57453060150146	-11.9287748336792	-0.0839182063937187	0.305381149053574	-0.0900809243321419
-10.2256383895874	-8.57581329345703	-11.9253273010254	-0.0839375182986259	0.30549618601799	-0.0901374220848084
-10.2250671386719	-8.57613372802734	-11.9276676177979	-0.0839268490672112	0.305458307266235	-0.0901122316718102
-10.2270536422729	-8.57880401611328	-11.9250640869141	-0.0839285552501678	0.30545848608017	-0.0901430994272232
-10.229154586792	-8.57952213287354	-11.9246349334717	-0.0839198753237724	0.305504411458969	-0.0901770442724228
-10.2278985977173	-8.57998752593994	-11.9317598342896	-0.0838858187198639	0.30543377995491	-0.0901878997683525
-10.2327032089233	-8.58429431915283	-11.925332069397	-0.0839536786079407	0.305533885955811	-0.0901838317513466
-10.2316837310791	-8.58167743682861	-11.931788444519	-0.0837903544306755	0.305504500865936	-0.0902201384305954
-10.2373294830322	-8.58196640014648	-11.9340476989746	-0.0838929936289787	0.305462092161179	-0.0902759209275246
-10.237735748291	-8.58229732513428	-11.9384202957153	-0.0838036239147186	0.305510431528091	-0.0903064459562302
-10.2392549514771	-8.58551216125488	-11.9368753433228	-0.0838538035750389	0.305437564849854	-0.0903530269861221
-10.2408132553101	-8.58745288848877	-11.9355525970459	-0.0838639959692955	0.305456608533859	-0.090377077460289
-10.2439222335815	-8.58683681488037	-11.9433317184448	-0.0838289335370064	0.305451929569244	-0.0904393345117569
-10.2442016601563	-8.58974838256836	-11.9456558227539	-0.0838076323270798	0.305397212505341	-0.0904371216893196
-10.2500371932983	-8.58931159973145	-11.9459753036499	-0.0837298855185509	0.305388867855072	-0.0905245989561081
-10.2496166229248	-8.59164619445801	-11.9523878097534	-0.0837455540895462	0.30533954501152	-0.0905521363019943
-10.2514152526855	-8.59100914001465	-11.94797706604	-0.0836532637476921	0.305373072624207	-0.0905693769454956
-10.2522039413452	-8.59805774688721	-11.9547815322876	-0.0837040916085243	0.305362910032272	-0.0906780436635017
-10.2575769424438	-8.60135650634766	-11.9495534896851	-0.0836316496133804	0.305286318063736	-0.0908188819885254
-10.258129119873	-8.6016206741333	-11.9586935043335	-0.083585686981678	0.305422276258469	-0.0909392982721329
-10.2625341415405	-8.60869407653809	-11.9613161087036	-0.0836100652813911	0.305398404598236	-0.0909746885299683
-10.2685880661011	-8.60971736907959	-11.9673833847046	-0.0835381746292114	0.305521726608276	-0.0910861268639565
-10.2655029296875	-8.61571216583252	-11.9699382781982	-0.0835501477122307	0.305393874645233	-0.0911157429218292
-10.2712240219116	-8.61370849609375	-11.9688386917114	-0.0834525898098946	0.305463820695877	-0.0912403911352158
-10.2723579406738	-8.61534881591797	-11.9677400588989	-0.0834828242659569	0.305489420890808	-0.0912785083055496
-10.2737131118774	-8.61857128143311	-11.972749710083	-0.0834483578801155	0.305464923381805	-0.0913820192217827
-10.2758646011353	-8.62044048309326	-11.9776611328125	-0.0834369957447052	0.30554062128067	-0.0914277136325836
-10.2762575149536	-8.62506294250488	-11.9769659042358	-0.0834284424781799	0.305515915155411	-0.0914445593953133
-10.2791519165039	-8.62537288665771	-11.9819583892822	-0.0834179595112801	0.305621147155762	-0.0915464013814926
-10.2747354507446	-8.62533378601074	-11.985372543335	-0.0833953320980072	0.305541694164276	-0.0916332602500916
-10.2789859771729	-8.63097095489502	-11.9808197021484	-0.083355538547039	0.30567279458046	-0.0917034819722176
-10.2761611938477	-8.63002872467041	-11.9888944625854	-0.0833548977971077	0.305643498897552	-0.0917812511324883
-10.2770414352417	-8.6307430267334	-11.986349105835	-0.0832703933119774	0.305703788995743	-0.0917702615261078
-10.2779903411865	-8.6331262588501	-11.9903020858765	-0.0833785310387611	0.305813938379288	-0.0918138772249222
-10.2792549133301	-8.63183116912842	-11.9835777282715	-0.0833529457449913	0.305780827999115	-0.0918850302696228
-10.2798328399658	-8.63575077056885	-11.9897975921631	-0.083316795527935	0.305836141109467	-0.0919412896037102
-10.2773895263672	-8.63214302062988	-11.9858598709106	-0.0833813548088074	0.305866241455078	-0.0920136794447899
-10.2791204452515	-8.63436698913574	-11.9916353225708	-0.08331348747015	0.305884778499603	-0.0920187458395958
-10.2798671722412	-8.63360595703125	-11.9901561737061	-0.083347000181675	0.306021243333817	-0.092074491083622
-10.2805757522583	-8.63332366943359	-11.9978609085083	-0.0833389312028885	0.306025356054306	-0.0920764952898026
-10.2813692092896	-8.63605880737305	-11.9970045089722	-0.0833765342831612	0.306166499853134	-0.0921692252159119
-10.2838468551636	-8.63587188720703	-11.9987592697144	-0.0833202674984932	0.306248366832733	-0.0922012701630592
-10.2834615707397	-8.63600635528564	-12.002818107605	-0.0834159180521965	0.306235730648041	-0.0922569558024406
-10.2868947982788	-8.63713455200195	-11.9999523162842	-0.0834332183003426	0.306293845176697	-0.0922633111476898
-10.2828502655029	-8.63152313232422	-12.0103015899658	-0.0833346620202065	0.306322008371353	-0.0923114717006683
-10.2877721786499	-8.63393878936768	-12.0031147003174	-0.083370678126812	0.306381642818451	-0.0923320949077606
-10.2867183685303	-8.6349048614502	-12.0058975219727	-0.0833764225244522	0.306379169225693	-0.0923389196395874
-10.2879276275635	-8.63408374786377	-12.0073795318604	-0.08344566822052	0.3064846098423	-0.0923909693956375
-10.2892723083496	-8.63598918914795	-12.0167150497437	-0.0835563614964485	0.306496202945709	-0.092447817325592
-10.2907104492188	-8.63283348083496	-12.0153388977051	-0.0834438055753708	0.30648273229599	-0.092436820268631
-10.2878732681274	-8.63476943969727	-12.017617225647	-0.0835438072681427	0.306449890136719	-0.0924365296959877
-10.29212474823	-8.6324291229248	-12.0132646560669	-0.0834905356168747	0.306497305631638	-0.0925336331129074
-10.290548324585	-8.6322135925293	-12.019229888916	-0.0835664570331573	0.306519865989685	-0.0925478413701057
-10.2946252822876	-8.63564586639404	-12.0221719741821	-0.0835741460323334	0.306481510400772	-0.0925989374518394
-10.2926054000854	-8.63436126708984	-12.0250272750854	-0.0835657343268394	0.306561768054962	-0.0926233753561974
-10.2960987091064	-8.63601112365723	-12.0260524749756	-0.0835760235786438	0.306520581245422	-0.0926503837108612
-10.2963762283325	-8.63461971282959	-12.0326061248779	-0.0835660994052887	0.30656772851944	-0.0927420407533646
-10.2944936752319	-8.63692474365234	-12.0258731842041	-0.0835214629769325	0.306479513645172	-0.0927998274564743
-10.2979030609131	-8.63600063323975	-12.0251340866089	-0.0834762305021286	0.306529372930527	-0.0928939431905746
-10.2960739135742	-8.63746070861816	-12.0324373245239	-0.0835064426064491	0.306517392396927	-0.0929364189505577
-10.2932929992676	-8.63973712921143	-12.0314655303955	-0.0835633724927902	0.306483417749405	-0.0930501520633698
-10.2948713302612	-8.64208507537842	-12.0340156555176	-0.0835153013467789	0.306584805250168	-0.0930676758289337
-10.2880668640137	-8.643874168396	-12.0312185287476	-0.0834665149450302	0.306431978940964	-0.0931221693754196
-10.2857580184937	-8.64431667327881	-12.0261793136597	-0.0835173279047012	0.306538134813309	-0.0932276621460915
-10.2806940078735	-8.64590263366699	-12.0254735946655	-0.0835340321063995	0.306410580873489	-0.0933074206113815
-10.282018661499	-8.64897537231445	-12.0171995162964	-0.0834504365921021	0.30645090341568	-0.0933697521686554
-10.2728233337402	-8.64673614501953	-12.0245456695557	-0.0834272131323814	0.306402057409287	-0.0934415459632874
-10.2728080749512	-8.6498327255249	-12.0169038772583	-0.0834296718239784	0.30640509724617	-0.0935359373688698
-10.2651920318604	-8.64995956420898	-12.0167074203491	-0.0833583250641823	0.306440383195877	-0.0935932472348213
-10.2611074447632	-8.6524486541748	-12.0157699584961	-0.0833645835518837	0.306351035833359	-0.0936808064579964
-10.2614469528198	-8.65409660339355	-12.0150499343872	-0.0834201499819756	0.306463599205017	-0.093699611723423
-10.2564401626587	-8.6552734375	-12.0095167160034	-0.0834014788269997	0.306343287229538	-0.0938235446810722
-10.2542324066162	-8.66117191314697	-12.0111503601074	-0.0833989679813385	0.306451737880707	-0.093834787607193
-10.2457008361816	-8.66234016418457	-12.0060138702393	-0.0833819955587387	0.306392252445221	-0.0939060002565384
-10.2491817474365	-8.66213607788086	-12.0082502365112	-0.0833578631281853	0.306314527988434	-0.0939915999770164
-10.2469081878662	-8.6639404296875	-12.0068073272705	-0.0833732485771179	0.306437939405441	-0.0940623953938484
-10.2429533004761	-8.66480922698975	-12.0104293823242	-0.0832726657390594	0.306347519159317	-0.0941086038947105
-10.2454528808594	-8.66850185394287	-12.0022411346436	-0.083298847079277	0.306416541337967	-0.0941706448793411
-10.2415294647217	-8.66736125946045	-12.0030927658081	-0.083264634013176	0.306433588266373	-0.0942564904689789
-10.2432909011841	-8.67214202880859	-12.0008478164673	-0.0833053216338158	0.306424647569656	-0.0942860990762711
-10.2414903640747	-8.67043781280518	-12.0016212463379	-0.083300493657589	0.306449860334396	-0.0943472161889076
-10.2402429580688	-8.6685676574707	-12.004976272583	-0.083195298910141	0.30633082985878	-0.0943349823355675
-10.241795539856	-8.67681503295898	-11.9982023239136	-0.0832375213503838	0.306392908096313	-0.0943925306200981
-10.2371768951416	-8.67410278320313	-11.9998168945313	-0.0831879451870918	0.30637988448143	-0.0943614467978477
-10.2377700805664	-8.67899894714355	-11.9942026138306	-0.0832304283976555	0.306412249803543	-0.0944277793169022
-10.2400465011597	-8.67693138122559	-11.9957237243652	-0.0832333415746689	0.306402653455734	-0.094444066286087
-10.2426347732544	-8.67853260040283	-11.9954814910889	-0.0831980407238007	0.306381642818451	-0.0944452360272408
-10.2438402175903	-8.68004512786865	-11.9960355758667	-0.0832600966095924	0.306317061185837	-0.094442680478096
-10.243239402771	-8.6766471862793	-11.9984703063965	-0.0831870213150978	0.306361347436905	-0.0944088771939278
-10.246675491333	-8.68141651153564	-11.9987049102783	-0.0832724869251251	0.306358337402344	-0.0944192260503769
-10.249547958374	-8.67954158782959	-11.9998016357422	-0.0832341313362122	0.30643817782402	-0.0944312140345573
-10.2503986358643	-8.67954540252686	-11.9909629821777	-0.083309181034565	0.306317865848541	-0.0944204926490784
-10.254243850708	-8.68168830871582	-11.9953842163086	-0.0832586884498596	0.30641171336174	-0.0944152399897575
-10.253604888916	-8.68144035339355	-11.9936552047729	-0.0832332670688629	0.306442767381668	-0.0943784415721893
-10.2554426193237	-8.68345928192139	-12.0032691955566	-0.0833275988698006	0.306377321481705	-0.0943001583218575
-10.2609357833862	-8.68032550811768	-11.9998731613159	-0.0832808911800385	0.30640920996666	-0.0943114459514618
-10.2622623443604	-8.67764186859131	-12.0071649551392	-0.0832368582487106	0.306300520896912	-0.0942569300532341
-10.2656698226929	-8.67826271057129	-12.0063943862915	-0.0832664594054222	0.306368201971054	-0.0942289978265762
-10.2682189941406	-8.67616844177246	-12.0057754516602	-0.0832203850150108	0.30638712644577	-0.0942181125283241
-10.2718687057495	-8.67569637298584	-12.0057783126831	-0.0833405256271362	0.306358277797699	-0.09416164457798
-10.2750959396362	-8.67847156524658	-12.0098104476929	-0.0833510905504227	0.30645352602005	-0.0940603241324425
-10.276554107666	-8.67524528503418	-12.0173645019531	-0.0833043456077576	0.306358963251114	-0.0940365269780159
-10.2790575027466	-8.67473793029785	-12.0137987136841	-0.083258680999279	0.306426703929901	-0.094092883169651
-10.278244972229	-8.67269039154053	-12.0160627365112	-0.0833260416984558	0.306348770856857	-0.0940191447734833
-10.282844543457	-8.67407131195068	-12.0172395706177	-0.0832827314734459	0.306395441293716	-0.0939817279577255
-10.2847728729248	-8.67271518707275	-12.0237817764282	-0.0832616835832596	0.306411176919937	-0.09389927983284
-10.2874803543091	-8.67092990875244	-12.0229196548462	-0.0832750871777534	0.306402683258057	-0.0939068421721458
-10.2898788452148	-8.67425537109375	-12.0286569595337	-0.0833138599991798	0.306542336940765	-0.0938255786895752
-10.2873849868774	-8.67166137695313	-12.0210447311401	-0.0832965970039368	0.306386977434158	-0.0937993228435516
-10.2912034988403	-8.67205810546875	-12.026219367981	-0.0833400264382362	0.306487560272217	-0.0937515497207642
-10.2901268005371	-8.67056751251221	-12.0244073867798	-0.0832442715764046	0.30652591586113	-0.0937497019767761
-10.2869710922241	-8.66539669036865	-12.0400896072388	-0.0832007005810738	0.306445002555847	-0.0936519727110863
-10.2907657623291	-8.6655797958374	-12.0314121246338	-0.0832038372755051	0.306562662124634	-0.0936205461621284
-10.2905244827271	-8.661301612854	-12.0363321304321	-0.0832285061478615	0.306507706642151	-0.0935652703046799
-10.2922525405884	-8.66133213043213	-12.0363569259644	-0.0832373425364494	0.306643187999725	-0.0934598445892334
-10.2878828048706	-8.65896224975586	-12.0336542129517	-0.0832629203796387	0.30662590265274	-0.0934561565518379
-10.2861661911011	-8.65891647338867	-12.0355215072632	-0.0832873284816742	0.306607216596603	-0.0934039726853371
-10.2856025695801	-8.65850353240967	-12.0369634628296	-0.0832517221570015	0.306665271520615	-0.0933319553732872
-10.2881298065186	-8.65387058258057	-12.0397472381592	-0.0831670165061951	0.306709110736847	-0.0932442024350166
-10.2863340377808	-8.65734386444092	-12.0348882675171	-0.0832939818501472	0.306755572557449	-0.0932455435395241
-10.2871532440186	-8.65186500549316	-12.0379524230957	-0.0831993222236633	0.306782186031342	-0.0931723564863205
-10.2850131988525	-8.65320587158203	-12.0370206832886	-0.0832473412156105	0.306815028190613	-0.0931439772248268
-10.2877712249756	-8.65244293212891	-12.0422315597534	-0.0832811370491982	0.306831359863281	-0.0930795222520828
-10.285285949707	-8.65089321136475	-12.0459938049316	-0.0831670761108398	0.30685830116272	-0.0930558368563652
-10.2843980789185	-8.64921474456787	-12.0428419113159	-0.0832153707742691	0.306844413280487	-0.0929298996925354
-10.2855234146118	-8.64852619171143	-12.0445041656494	-0.0831957310438156	0.306873887777328	-0.0928836166858673
-10.2863187789917	-8.64939785003662	-12.0426197052002	-0.0832944810390472	0.306890368461609	-0.092836357653141
-10.2870721817017	-8.64859962463379	-12.0485038757324	-0.0832869932055473	0.307009190320969	-0.0927601307630539
-10.2873668670654	-8.64754581451416	-12.047137260437	-0.0832255482673645	0.307021737098694	-0.0926419496536255
-10.28635597229	-8.64581203460693	-12.0481729507446	-0.0832954868674278	0.306993931531906	-0.0926240012049675
-10.2882947921753	-8.64450931549072	-12.0469770431519	-0.0833058580756187	0.307072788476944	-0.0925450995564461
-10.2850914001465	-8.64217376708984	-12.0456924438477	-0.0833329558372498	0.306957215070724	-0.0924783945083618
-10.2913579940796	-8.63934326171875	-12.0495071411133	-0.0832301154732704	0.307127326726913	-0.0924324095249176
-10.2883205413818	-8.6399040222168	-12.0484580993652	-0.0833678841590881	0.307090550661087	-0.0923426672816277
-10.2866525650024	-8.64017868041992	-12.0528440475464	-0.0834035351872444	0.307140678167343	-0.0922741591930389
-10.2899188995361	-8.64196014404297	-12.0535268783569	-0.0834233313798904	0.307122707366943	-0.0922069475054741
-10.2843637466431	-8.64034080505371	-12.0490303039551	-0.0834955051541328	0.307041347026825	-0.0921580791473389
-10.2859678268433	-8.63950061798096	-12.0508365631104	-0.0834293439984322	0.307034403085709	-0.092193566262722
-10.2829551696777	-8.6387243270874	-12.047700881958	-0.0834908410906792	0.307154297828674	-0.0920964851975441
-10.2877817153931	-8.63638019561768	-12.0511236190796	-0.0834509581327438	0.307111829519272	-0.092083252966404
-10.287691116333	-8.63836097717285	-12.0515975952148	-0.0835106745362282	0.307176411151886	-0.0920258387923241
-10.2857122421265	-8.63761520385742	-12.0507125854492	-0.0835434570908546	0.307121366262436	-0.0919856503605843
-10.2875413894653	-8.63846111297607	-12.0540866851807	-0.0835445895791054	0.307182371616364	-0.0919883400201797
-10.2850122451782	-8.63645172119141	-12.054105758667	-0.0835771486163139	0.307158797979355	-0.0919658318161964
-10.2890615463257	-8.63673114776611	-12.0574932098389	-0.0835891515016556	0.30716460943222	-0.09199308604002
-10.288501739502	-8.63634395599365	-12.0558624267578	-0.083636149764061	0.307233452796936	-0.0919203385710716
-10.2871866226196	-8.6363468170166	-12.0651760101318	-0.0835360139608383	0.307232230901718	-0.0919266939163208
-10.2899980545044	-8.63809204101563	-12.0608921051025	-0.0836697593331337	0.307305783033371	-0.09190983325243
-10.2897434234619	-8.63834762573242	-12.0547389984131	-0.0835772156715393	0.307362735271454	-0.0918961688876152
-10.2888154983521	-8.63733577728271	-12.0573225021362	-0.0836018547415733	0.307274878025055	-0.0918892174959183
-10.2877731323242	-8.6376428604126	-12.0595865249634	-0.0836867764592171	0.307346135377884	-0.0918806344270706
-10.285888671875	-8.63614845275879	-12.0637645721436	-0.0835899338126183	0.307238012552261	-0.0918450057506561
-10.2908124923706	-8.63907432556152	-12.0566911697388	-0.0836783871054649	0.307428032159805	-0.0918484851717949
-10.2899732589722	-8.63691139221191	-12.0648040771484	-0.0836749449372292	0.307353407144547	-0.091781347990036
-10.2869272232056	-8.63980960845947	-12.0594701766968	-0.0836952477693558	0.307316452264786	-0.0918100699782372
-10.2898426055908	-8.63864231109619	-12.0587167739868	-0.0837059989571571	0.307386636734009	-0.0917543098330498
-10.288911819458	-8.63870525360107	-12.0584602355957	-0.0837377607822418	0.307462334632874	-0.0917434245347977
-10.2928733825684	-8.63888549804688	-12.059886932373	-0.0836940482258797	0.307477593421936	-0.0917056724429131
-10.294563293457	-8.63774299621582	-12.0613555908203	-0.0837567448616028	0.307414054870605	-0.0917184948921204
-10.3005151748657	-8.63973617553711	-12.0697870254517	-0.083710215985775	0.307492822408676	-0.0916904583573341
-10.3021697998047	-8.63744258880615	-12.0687561035156	-0.083687350153923	0.307437628507614	-0.0916843861341476
-10.3057851791382	-8.64225673675537	-12.0730295181274	-0.08380077034235	0.307486951351166	-0.0917016118764877
-10.3086977005005	-8.63860321044922	-12.0786399841309	-0.0837575867772102	0.307442367076874	-0.09168441593647
-10.310809135437	-8.64313793182373	-12.0749044418335	-0.0837912186980248	0.307494193315506	-0.0917232409119606
-10.3120346069336	-8.64242839813232	-12.0769968032837	-0.0837522149085999	0.30742672085762	-0.0916531682014465
-10.3125877380371	-8.64286518096924	-12.0732889175415	-0.0838243439793587	0.307398527860641	-0.0916547030210495
-10.3128910064697	-8.64294052124023	-12.0758428573608	-0.0837637856602669	0.307462066411972	-0.091615118086338
-10.3117780685425	-8.64482593536377	-12.0704851150513	-0.0837869718670845	0.307452082633972	-0.0916365906596184
-10.3145627975464	-8.64363098144531	-12.0793418884277	-0.0838340073823929	0.307512283325195	-0.0915892794728279
-10.3107061386108	-8.64180469512939	-12.0745220184326	-0.0837640017271042	0.307429969310761	-0.0915415808558464
-10.3115644454956	-8.64354419708252	-12.0722122192383	-0.083849161863327	0.307439357042313	-0.0914995521306992
-10.3102903366089	-8.64320278167725	-12.0761404037476	-0.0837615430355072	0.307346910238266	-0.0914697870612144
-10.3092384338379	-8.64375400543213	-12.0678186416626	-0.083890326321125	0.307416260242462	-0.0914090052247047
-10.3094596862793	-8.6428279876709	-12.0759229660034	-0.0838079750537872	0.307387709617615	-0.0913191288709641
-10.3081436157227	-8.64471054077148	-12.067943572998	-0.0838618576526642	0.307408958673477	-0.0913199111819267
-10.3084201812744	-8.64166259765625	-12.0680484771729	-0.08378616720438	0.307299584150314	-0.0912955775856972
-10.3066082000732	-8.643385887146	-12.0670709609985	-0.0838820710778236	0.307351052761078	-0.0912765339016914
-10.3093366622925	-8.64070796966553	-12.0659580230713	-0.0838540345430374	0.307401806116104	-0.0912219360470772
-10.3069047927856	-8.64605903625488	-12.0675258636475	-0.0838967710733414	0.307458728551865	-0.0911938846111298
-10.3104629516602	-8.64167881011963	-12.0668411254883	-0.0838737636804581	0.307453960180283	-0.0911211520433426
-10.3089942932129	-8.63984966278076	-12.0653448104858	-0.083845779299736	0.307452887296677	-0.0910603627562523
-10.3132438659668	-8.64506912231445	-12.072790145874	-0.0839207470417023	0.307458788156509	-0.0910274833440781
-10.3125524520874	-8.63866996765137	-12.0714435577393	-0.0838336274027824	0.307403206825256	-0.0909836366772652
-10.3145122528076	-8.64013290405273	-12.0682172775269	-0.0838952213525772	0.307431399822235	-0.0908878147602081
-10.31516456604	-8.63839054107666	-12.0761222839355	-0.0838239192962646	0.307448863983154	-0.0908157005906105
-10.317590713501	-8.63994789123535	-12.0725574493408	-0.0838858485221863	0.30741935968399	-0.0907890051603317
-10.3183965682983	-8.63917827606201	-12.0667533874512	-0.0838050469756126	0.307469844818115	-0.0907174646854401
-10.3218355178833	-8.6377124786377	-12.0707664489746	-0.0838437676429749	0.307421326637268	-0.0907126069068909
-10.3232040405273	-8.6359691619873	-12.076135635376	-0.0837939977645874	0.307458221912384	-0.0906893089413643
-10.3248081207275	-8.63433647155762	-12.069920539856	-0.0837503373622894	0.307423412799835	-0.0906425267457962
-10.3286075592041	-8.63322639465332	-12.0782928466797	-0.0838488340377808	0.307436913251877	-0.0905893594026566
-10.3303718566895	-8.63098335266113	-12.0832481384277	-0.0837770029902458	0.307374894618988	-0.0905471965670586
-10.3334646224976	-8.63226509094238	-12.0805606842041	-0.0838159695267677	0.307367652654648	-0.0905288681387901
-10.3377256393433	-8.63225364685059	-12.0801086425781	-0.0837592110037804	0.30739414691925	-0.0905219987034798
-10.3385438919067	-8.63325214385986	-12.0800447463989	-0.0838609412312508	0.307254940271378	-0.0905426517128944
-10.3430948257446	-8.63242626190186	-12.0824193954468	-0.0838001146912575	0.30732786655426	-0.0905667617917061
-10.3427209854126	-8.63162422180176	-12.0871057510376	-0.0837951675057411	0.307277828454971	-0.0905258432030678
-10.3454446792603	-8.63323783874512	-12.086181640625	-0.0837845504283905	0.307300060987473	-0.0905190482735634
-10.3455829620361	-8.63366031646729	-12.0866250991821	-0.0837802365422249	0.307234525680542	-0.0905256718397141
-10.3471126556396	-8.63499164581299	-12.0880994796753	-0.0838115215301514	0.307246834039688	-0.0905665531754494
-10.3467292785645	-8.63432598114014	-12.0799903869629	-0.0837986618280411	0.307200700044632	-0.0905557945370674
-10.3432006835938	-8.63446617126465	-12.0798721313477	-0.0838436558842659	0.307135403156281	-0.0906154960393906
-10.3465843200684	-8.63589572906494	-12.0809049606323	-0.0838196650147438	0.307160824537277	-0.0906308144330978
-10.346245765686	-8.63154792785645	-12.0887699127197	-0.0837657079100609	0.307168036699295	-0.0906598642468452
-10.347864151001	-8.63515472412109	-12.0852355957031	-0.0837845280766487	0.307153195142746	-0.090650275349617
-10.3477745056152	-8.63468074798584	-12.0836315155029	-0.0837859287858009	0.307191282510757	-0.0907346457242966
-10.3427104949951	-8.63465404510498	-12.0808963775635	-0.08388502150774	0.307066768407822	-0.0907658934593201
-10.3447074890137	-8.63653755187988	-12.0804796218872	-0.0837756618857384	0.307104974985123	-0.090752899646759
-10.3429546356201	-8.6313362121582	-12.0804252624512	-0.083769291639328	0.307065188884735	-0.090777575969696
-10.3440275192261	-8.63530731201172	-12.081075668335	-0.0837632194161415	0.307033240795136	-0.0908430740237236
-10.343635559082	-8.63668346405029	-12.0775938034058	-0.0837772414088249	0.307069689035416	-0.0908268913626671
-10.3416156768799	-8.6367769241333	-12.078595161438	-0.0837166234850883	0.306902945041656	-0.0908557400107384
-10.3425855636597	-8.63828468322754	-12.0814380645752	-0.0837427228689194	0.306969374418259	-0.0907941982150078
-10.3391065597534	-8.63980388641357	-12.0785703659058	-0.0836879760026932	0.306851595640183	-0.0908231660723686
-10.3412103652954	-8.64399719238281	-12.067663192749	-0.0838017463684082	0.306879818439484	-0.0908202230930328
-10.3404922485352	-8.64158248901367	-12.0699729919434	-0.0837097689509392	0.306876540184021	-0.0908514335751534
-10.3410234451294	-8.64466953277588	-12.0696668624878	-0.0837807282805443	0.306794017553329	-0.0908639803528786
-10.3409013748169	-8.64303970336914	-12.0688343048096	-0.0837446972727776	0.306846767663956	-0.0908406972885132
-10.3392639160156	-8.64490032196045	-12.0701532363892	-0.0836630016565323	0.306731402873993	-0.090803399682045
-10.3430547714233	-8.64348602294922	-12.0697231292725	-0.0835802182555199	0.306744664907455	-0.0907689109444618
-10.3412456512451	-8.64614009857178	-12.0685977935791	-0.0836685597896576	0.30669766664505	-0.0907957479357719
-10.3432178497314	-8.64834213256836	-12.0680770874023	-0.0836154222488403	0.306716978549957	-0.0907416865229607
-10.3427124023438	-8.64541435241699	-12.0655403137207	-0.0836076587438583	0.306594729423523	-0.0906965732574463
-10.3439493179321	-8.64919853210449	-12.0624399185181	-0.0836057439446449	0.306526988744736	-0.0906676203012466
-10.3429117202759	-8.64612197875977	-12.0620851516724	-0.0835915058851242	0.306415200233459	-0.0906452462077141
-10.3466987609863	-8.64810085296631	-12.0645179748535	-0.0835541188716888	0.306390017271042	-0.0905782505869865
-10.3481769561768	-8.65094470977783	-12.0600280761719	-0.083601601421833	0.306336432695389	-0.0904907211661339
-10.3508739471436	-8.64666080474854	-12.0653810501099	-0.0835144892334938	0.306240499019623	-0.0903906300663948
-10.3546304702759	-8.65191841125488	-12.0627336502075	-0.0835587903857231	0.306194692850113	-0.0902948677539825
-10.3564319610596	-8.6523551940918	-12.0644474029541	-0.0835532918572426	0.306065618991852	-0.0903014987707138
[truncated: 15,981 more rows]
