# Supplementary material for: Identification of Haptic Based Guiding Using Hard Reins
Source: PLoS One. 2015 Jul 22;10(7):e0132020. doi: 10.1371/journal.pone.0132020 (PMC4511788; doi:10.1371/journal.pone.0132020)
Supplement: S6 File — (ZIP) [file pone.0132020.s006.zip › Exp2_ForceData2/Subject8/path3/T4.csv]

Force X (N)	Force Y (N)	Force Z (N)	Torque X (N-m)	Torque Y (N-m)	Torque Z (N-m)	Frequency = 10000	Averaging Level = 16	F/T Serial Number = FT11772	Time Started = 18/02/2013 10:35:32
-4.35334014892578	-7.27010774612427	-9.09569454193115	-0.142588511109352	0.200323715806007	0.00701749557629228
-4.35741519927979	-7.27553367614746	-9.11562919616699	-0.142311424016953	0.200054422020912	0.0070955608971417
-4.35306787490845	-7.27739715576172	-9.12512874603271	-0.142166018486023	0.199872463941574	0.00717505300417542
-4.35300445556641	-7.2779712677002	-9.12855052947998	-0.142150357365608	0.199954614043236	0.00733833992853761
-4.36610841751099	-7.27061223983765	-9.12789249420166	-0.142133772373199	0.19984182715416	0.00733679393306375
-4.36712265014648	-7.27795028686523	-9.12337684631348	-0.14226271212101	0.199572369456291	0.00736258085817099
-4.37572050094604	-7.28570461273193	-9.13517093658447	-0.142118632793427	0.199338957667351	0.00744054559618235
-4.38820791244507	-7.28051042556763	-9.14029502868652	-0.141850546002388	0.199056059122086	0.00743886362761259
-4.39285373687744	-7.28712701797485	-9.14037322998047	-0.141946911811829	0.198920950293541	0.00752823846414685
-4.39838981628418	-7.29215431213379	-9.14370250701904	-0.142024680972099	0.198743671178818	0.00761362724006176
-4.40079355239868	-7.29108762741089	-9.1425313949585	-0.141933456063271	0.198478415608406	0.00761337904259562
-4.40905427932739	-7.29491710662842	-9.14334106445313	-0.141930460929871	0.198325082659721	0.00770036224275827
-4.42384910583496	-7.29535007476807	-9.15470886230469	-0.141830176115036	0.198105126619339	0.00760913174599409
-4.43408393859863	-7.29936122894287	-9.16347789764404	-0.141729980707169	0.197874739766121	0.00754445558413863
-4.44530868530273	-7.30472660064697	-9.17624092102051	-0.141569629311562	0.197705194354057	0.00753872934728861
-4.45188236236572	-7.30583763122559	-9.18807029724121	-0.141253024339676	0.197500184178352	0.00764756463468075
-4.44558811187744	-7.31195783615112	-9.18576526641846	-0.141136363148689	0.197454109787941	0.00767907267436385
-4.44166803359985	-7.31418609619141	-9.17464542388916	-0.141005337238312	0.197306036949158	0.00779787404462695
-4.44614505767822	-7.3138952255249	-9.17905139923096	-0.140778496861458	0.197254881262779	0.00781444367021322
-4.4420804977417	-7.31475305557251	-9.17474365234375	-0.14077328145504	0.196980640292168	0.00791343674063683
-4.44191408157349	-7.31330537796021	-9.17076110839844	-0.140733599662781	0.19679781794548	0.00792459584772587
-4.44524478912354	-7.30638027191162	-9.16016960144043	-0.140668213367462	0.196731701493263	0.00812475569546223
-4.4408483505249	-7.29962968826294	-9.15826225280762	-0.140713036060333	0.196485936641693	0.00825909804552794
-4.43796348571777	-7.29144430160522	-9.1445837020874	-0.140783429145813	0.196271508932114	0.00837726239115
-4.43633460998535	-7.28191804885864	-9.1393575668335	-0.140706181526184	0.196154892444611	0.00850082561373711
-4.43521070480347	-7.27286195755005	-9.13423919677734	-0.140603110194206	0.195888087153435	0.00856655184179544
-4.43498563766479	-7.26670694351196	-9.13253593444824	-0.140630930662155	0.195616528391838	0.00867061130702496
-4.43274784088135	-7.26021146774292	-9.12973308563232	-0.140615746378899	0.195472463965416	0.00883324909955263
-4.4320592880249	-7.2556848526001	-9.13520240783691	-0.14054611325264	0.195200383663177	0.00889569986611605
-4.43336009979248	-7.25260162353516	-9.13618564605713	-0.140446916222572	0.194906890392303	0.00893437117338181
-4.4411792755127	-7.24596643447876	-9.14215660095215	-0.140267983078957	0.194681704044342	0.00894302595406771
-4.44318580627441	-7.24321746826172	-9.16191005706787	-0.140132963657379	0.194254755973816	0.00888778176158667
-4.44359254837036	-7.23991584777832	-9.16315841674805	-0.139816775918007	0.193954855203629	0.00887569691985846
-4.4329252243042	-7.24347352981567	-9.16647529602051	-0.139635220170021	0.193854361772537	0.00899707805365324
-4.43378639221191	-7.24038553237915	-9.16872501373291	-0.139418393373489	0.193639189004898	0.00895354896783829
-4.43359565734863	-7.24050521850586	-9.17489433288574	-0.139157876372337	0.193301200866699	0.00886853039264679
-4.43531560897827	-7.24208688735962	-9.18942070007324	-0.138858482241631	0.192936480045319	0.00876117497682571
-4.43362760543823	-7.2408766746521	-9.19995498657227	-0.138490945100784	0.192662745714188	0.00870751682668924
-4.43034887313843	-7.23454761505127	-9.20867252349854	-0.138288542628288	0.192456677556038	0.00870298966765404
-4.42649936676025	-7.23699522018433	-9.21054172515869	-0.13814389705658	0.192302092909813	0.00870785024017096
-4.42158222198486	-7.23770236968994	-9.21041202545166	-0.13796178996563	0.191985100507736	0.00868561584502459
-4.41786098480225	-7.23632192611694	-9.20889282226563	-0.13759957253933	0.191652104258537	0.00871787592768669
-4.41744041442871	-7.23987293243408	-9.22835540771484	-0.137278810143471	0.191480591893196	0.00875235721468925
-4.4120659828186	-7.2393045425415	-9.23061561584473	-0.137037917971611	0.191172361373901	0.0087631493806839
-4.40981149673462	-7.23497200012207	-9.22636413574219	-0.136931255459785	0.190932378172874	0.00876429956406355
-4.40573501586914	-7.24157857894897	-9.23280334472656	-0.136690109968185	0.190836533904076	0.00887904316186905
-4.39884662628174	-7.23984050750732	-9.23742580413818	-0.136373400688171	0.19059382379055	0.00895880814641714
-4.39168214797974	-7.2380166053772	-9.23989391326904	-0.136077299714088	0.190299674868584	0.00904740393161774
-4.3876633644104	-7.24091529846191	-9.24665832519531	-0.13579361140728	0.19008694589138	0.00917024351656437
-4.37724876403809	-7.23895883560181	-9.24894142150879	-0.135486006736755	0.189802065491676	0.00928074028342962
-4.36501598358154	-7.24347686767578	-9.25545597076416	-0.13531582057476	0.189630582928658	0.00941640138626099
-4.35757350921631	-7.24321413040161	-9.26365280151367	-0.134866788983345	0.189452841877937	0.00961319636553526
-4.34276008605957	-7.24176359176636	-9.26806545257568	-0.134557887911797	0.189209625124931	0.00976663455367088
-4.3299355506897	-7.24738502502441	-9.27077388763428	-0.134360685944557	0.189038574695587	0.00987744797021151
-4.31884050369263	-7.24912929534912	-9.27454566955566	-0.134028345346451	0.188930243253708	0.0101109966635704
-4.31065082550049	-7.24754333496094	-9.28809547424316	-0.133709877729416	0.188738659024239	0.0102424612268806
-4.30015802383423	-7.25123453140259	-9.28683090209961	-0.133500665426254	0.188592866063118	0.0104571618139744
-4.29153394699097	-7.25431108474731	-9.29829406738281	-0.133198827505112	0.188457056879997	0.0106375673785806
-4.28074073791504	-7.25213098526001	-9.2972993850708	-0.132893741130829	0.188269898295403	0.0107918865978718
-4.27114629745483	-7.25900554656982	-9.30476665496826	-0.132701531052589	0.188125759363174	0.0109723471105099
-4.26889991760254	-7.26208925247192	-9.31732559204102	-0.132278755307198	0.188087299466133	0.0111280335113406
-4.25870752334595	-7.26689720153809	-9.32449913024902	-0.131980136036873	0.18784162402153	0.0113234026357532
-4.25001049041748	-7.27302598953247	-9.32853031158447	-0.131778493523598	0.187834456562996	0.0115001406520605
-4.24162483215332	-7.27673530578613	-9.33569622039795	-0.13147708773613	0.187708511948586	0.0116822477430105
-4.2336802482605	-7.28277015686035	-9.34541702270508	-0.131224915385246	0.187554001808167	0.0118051553145051
-4.22195672988892	-7.28673601150513	-9.35213279724121	-0.130950719118118	0.187434524297714	0.0120182894170284
-4.2158579826355	-7.29092788696289	-9.35215091705322	-0.130642384290695	0.187399953603745	0.0122282998636365
-4.2070198059082	-7.29553985595703	-9.36269950866699	-0.13056680560112	0.187309920787811	0.0122744450345635
-4.19630765914917	-7.30048084259033	-9.36514472961426	-0.130316868424416	0.187272146344185	0.012426046654582
-4.19012355804443	-7.30513095855713	-9.36894130706787	-0.130103126168251	0.187301948666573	0.0126151675358415
-4.17530965805054	-7.3116250038147	-9.37812232971191	-0.129971787333488	0.187257811427116	0.0129698123782873
-4.16654300689697	-7.31456184387207	-9.37675285339355	-0.129889979958534	0.187113478779793	0.0130008021369576
-4.15654373168945	-7.31740283966064	-9.38278198242188	-0.12967737019062	0.187151104211807	0.0131799466907978
-4.14634370803833	-7.32462310791016	-9.38945865631104	-0.129551708698273	0.187105342745781	0.0134200258180499
-4.1307544708252	-7.32440280914307	-9.38981342315674	-0.1294035166502	0.187029048800468	0.0135950436815619
-4.12457704544067	-7.32730579376221	-9.39258003234863	-0.129284799098969	0.187105387449265	0.0137045383453369
-4.11228370666504	-7.33280277252197	-9.39604568481445	-0.129181399941444	0.187100887298584	0.0139718940481544
-4.09644889831543	-7.33429384231567	-9.40078353881836	-0.129085004329681	0.187014698982239	0.0141788432374597
-4.08665990829468	-7.33648014068604	-9.39387702941895	-0.129061669111252	0.187093704938889	0.0143078062683344
-4.07735538482666	-7.33823442459106	-9.40015697479248	-0.129059165716171	0.187121942639351	0.0144961634650826
-4.06987047195435	-7.34176206588745	-9.39506340026855	-0.129040852189064	0.187089964747429	0.0146826272830367
-4.0634183883667	-7.3456392288208	-9.3964319229126	-0.128984361886978	0.187057554721832	0.014846202917397
-4.05897998809814	-7.34855842590332	-9.3934268951416	-0.129062995314598	0.187115997076035	0.0149705950170755
-4.05201578140259	-7.34777116775513	-9.39565372467041	-0.129076167941093	0.187143921852112	0.0151457665488124
-4.04989242553711	-7.34951639175415	-9.39032077789307	-0.128991395235062	0.187210991978645	0.0153512507677078
-4.04648780822754	-7.34890365600586	-9.3904333114624	-0.129084452986717	0.187297493219376	0.0154023421928287
-4.04717588424683	-7.35072326660156	-9.3962287902832	-0.129050374031067	0.187306568026543	0.0155457090586424
-4.0422248840332	-7.35415983200073	-9.40340900421143	-0.129019647836685	0.187412887811661	0.015633761882782
-4.0365743637085	-7.35648584365845	-9.40151500701904	-0.129080221056938	0.187455326318741	0.015760313719511
-4.03193807601929	-7.36389112472534	-9.40745449066162	-0.129022270441055	0.187640428543091	0.0159339439123869
-4.02362632751465	-7.37071418762207	-9.4119758605957	-0.129007443785667	0.187650293111801	0.0160841587930918
-4.02096176147461	-7.37551879882813	-9.41174221038818	-0.12899823486805	0.187762036919594	0.0162226837128401
-4.01807022094727	-7.38458633422852	-9.41984462738037	-0.128991812467575	0.187939375638962	0.0162985380738974
-4.01069498062134	-7.38977193832397	-9.41951465606689	-0.128978431224823	0.188097909092903	0.0163852851837873
-4.00599575042725	-7.39036083221436	-9.42015838623047	-0.129017934203148	0.188181698322296	0.0163887869566679
-4.00592136383057	-7.39374542236328	-9.42305374145508	-0.129059493541718	0.188392281532288	0.0163626745343208
-4.00327634811401	-7.39649486541748	-9.429856300354	-0.129122242331505	0.188484445214272	0.0163312815129757
-4.00042343139648	-7.3943772315979	-9.43350028991699	-0.129106387495995	0.188601061701775	0.016381299123168
-4.00955772399902	-7.3707332611084	-9.43126106262207	-0.128947257995605	0.188754498958588	0.0154144037514925
-4.01668548583984	-7.36300420761108	-9.43847274780273	-0.129103451967239	0.18888945877552	0.0150262359529734
-3.9975254535675	-7.37210750579834	-9.43720054626465	-0.129120066761971	0.188933998346329	0.0154236815869808
-3.99087905883789	-7.3793478012085	-9.42985057830811	-0.129107445478439	0.18904422223568	0.0156192760914564
-3.98906230926514	-7.38084840774536	-9.42918968200684	-0.129181236028671	0.189234018325806	0.0157258063554764
-3.9857451915741	-7.37984848022461	-9.43112754821777	-0.129214838147163	0.189362198114395	0.0157255083322525
-3.98432302474976	-7.37613201141357	-9.43075847625732	-0.129229038953781	0.189405217766762	0.0157300718128681
-3.9797146320343	-7.38117408752441	-9.42975425720215	-0.129485785961151	0.189647063612938	0.015787361189723
-3.98290014266968	-7.38494873046875	-9.42903995513916	-0.129474177956581	0.189733132719994	0.0159232690930367
-3.98239779472351	-7.39087104797363	-9.4330358505249	-0.129529401659966	0.18998496234417	0.0159974079579115
-3.99022221565247	-7.3905143737793	-9.43023204803467	-0.129632264375687	0.190073400735855	0.0158496871590614
-4.0038628578186	-7.39321660995483	-9.42576217651367	-0.12975886464119	0.190238982439041	0.0157026275992393
-4.01965236663818	-7.40362071990967	-9.42041015625	-0.129957586526871	0.190480798482895	0.0155552625656128
-4.05303001403809	-7.42054510116577	-9.42827415466309	-0.130086600780487	0.190779194235802	0.0153695186600089
-4.09924936294556	-7.4402379989624	-9.44101428985596	-0.130209997296333	0.19103567302227	0.0150493877008557
-4.15512418746948	-7.47363901138306	-9.46939468383789	-0.130326166749001	0.191282421350479	0.0144189260900021
-4.20559310913086	-7.5011739730835	-9.49593448638916	-0.130195885896683	0.191395074129105	0.0137099837884307
-4.24286985397339	-7.5144681930542	-9.51644515991211	-0.130097940564156	0.191669657826424	0.0131609868258238
-4.2711935043335	-7.52933835983276	-9.51713180541992	-0.130205973982811	0.191845744848251	0.0128460070118308
-4.28980207443237	-7.53383588790894	-9.51467323303223	-0.13056643307209	0.19212618470192	0.0127134127542377
-4.30093669891357	-7.52878475189209	-9.49234962463379	-0.130971372127533	0.192189499735832	0.0126036349684
-4.31298875808716	-7.52566146850586	-9.46501541137695	-0.131521627306938	0.192447274923325	0.0125703383237123
-4.32160520553589	-7.52112817764282	-9.4299373626709	-0.132190689444542	0.192683324217796	0.0125508205965161
-4.33321475982666	-7.51297521591187	-9.39767456054688	-0.132933080196381	0.192873522639275	0.012478563003242
-4.34801912307739	-7.50804662704468	-9.36529159545898	-0.13370069861412	0.19305631518364	0.0124040776863694
-4.36426115036011	-7.49623870849609	-9.33665561676025	-0.134497880935669	0.193307340145111	0.0122920330613852
-4.37788391113281	-7.4830117225647	-9.3095531463623	-0.135398536920547	0.193548873066902	0.0121310045942664
-4.39723968505859	-7.46404027938843	-9.26144886016846	-0.136547416448593	0.193623512983322	0.01204136852175
-4.41785430908203	-7.44403409957886	-9.23065948486328	-0.137638375163078	0.193793967366219	0.0119886444881558
-4.44056415557861	-7.42237710952759	-9.19313335418701	-0.138706997036934	0.193873807787895	0.0118777053430676
-4.46527528762817	-7.39605379104614	-9.15519905090332	-0.139701396226883	0.193633913993835	0.0117212329059839
-4.49354124069214	-7.37261486053467	-9.12430286407471	-0.140678212046623	0.193726643919945	0.011636727489531
-4.51526594161987	-7.35663318634033	-9.09070301055908	-0.141789048910141	0.193659603595734	0.0115607175976038
-4.53940773010254	-7.3393235206604	-9.06777954101563	-0.142676874995232	0.193468987941742	0.0114921219646931
-4.5626425743103	-7.32265996932983	-9.04110813140869	-0.143636450171471	0.193383142352104	0.0114483153447509
-4.58616876602173	-7.30412864685059	-9.022141456604	-0.144571930170059	0.193164095282555	0.01146300137043
-4.60772466659546	-7.28717279434204	-9.01011276245117	-0.145391628146172	0.192932710051537	0.0114846462383866
-4.626624584198	-7.26680040359497	-8.98769283294678	-0.146289765834808	0.192793130874634	0.0114439055323601
-4.64273977279663	-7.24944734573364	-8.96885776519775	-0.147134616971016	0.19260773062706	0.0114761758595705
-4.65916204452515	-7.23223114013672	-8.95538234710693	-0.147912383079529	0.192384868860245	0.0115446066483855
-4.6684193611145	-7.20893430709839	-8.93661975860596	-0.148709386587143	0.192134588956833	0.0115505727007985
-4.67989110946655	-7.19461870193481	-8.9248628616333	-0.149529874324799	0.191922232508659	0.0115956477820873
-4.69552946090698	-7.17984056472778	-8.90462779998779	-0.150131896138191	0.191662520170212	0.0116958757862449
-4.7033486366272	-7.1635684967041	-8.89367580413818	-0.150754883885384	0.191440030932426	0.0116461860015988
-4.71314144134521	-7.15065002441406	-8.87932872772217	-0.151420101523399	0.191303282976151	0.0116352904587984
-4.72732257843018	-7.14155006408691	-8.86803436279297	-0.152060553431511	0.191097736358643	0.0116732940077782
-4.74223041534424	-7.12663602828979	-8.85831928253174	-0.152515769004822	0.19078728556633	0.0116914082318544
-4.7556414604187	-7.1219630241394	-8.83978462219238	-0.153090164065361	0.190643817186356	0.0116846729069948
-4.7681827545166	-7.11420154571533	-8.83410167694092	-0.153507187962532	0.190436109900475	0.0116661516949534
-4.78422117233276	-7.09984970092773	-8.83038997650146	-0.153879880905151	0.1901965290308	0.0117002297192812
-4.79559946060181	-7.0981297492981	-8.82255554199219	-0.154404148459435	0.190078780055046	0.0117044365033507
-4.80311584472656	-7.09165287017822	-8.81520938873291	-0.154699042439461	0.189890712499619	0.0117652816697955
-4.81688928604126	-7.08062124252319	-8.80642890930176	-0.154997542500496	0.189755171537399	0.0117603745311499
-4.8239917755127	-7.07943201065063	-8.79718017578125	-0.155382737517357	0.189612090587616	0.0118354158475995
-4.83326196670532	-7.07348299026489	-8.79857730865479	-0.155596852302551	0.189424470067024	0.0119480015709996
-4.84127855300903	-7.06716394424438	-8.79262351989746	-0.155832171440125	0.189288884401321	0.0119484197348356
-4.84521579742432	-7.05717754364014	-8.78869342803955	-0.156101226806641	0.189157217741013	0.0119430450722575
-4.85383129119873	-7.05219554901123	-8.77964401245117	-0.156214684247971	0.189027458429337	0.0120788058266044
-4.86133718490601	-7.04613780975342	-8.77878952026367	-0.156389802694321	0.188857570290565	0.0121560785919428
-4.86715269088745	-7.03912544250488	-8.77641296386719	-0.156469419598579	0.18868850171566	0.0121794389560819
-4.88478469848633	-7.03562450408936	-8.786057472229	-0.156444236636162	0.188621401786804	0.0122177880257368
-4.89394807815552	-7.02411842346191	-8.79816818237305	-0.156414911150932	0.188404977321625	0.0122270528227091
-4.89819765090942	-7.00982904434204	-8.79154491424561	-0.156597226858139	0.188410893082619	0.0122474255040288
-4.89709806442261	-6.99804735183716	-8.77449321746826	-0.156879931688309	0.188458532094955	0.0125145707279444
-4.90288782119751	-6.99129438400269	-8.76767349243164	-0.157030031085014	0.188217684626579	0.0126289865002036
-4.91204166412354	-6.98585224151611	-8.77019786834717	-0.156735345721245	0.187936052680016	0.0125399092212319
-4.92536592483521	-6.9855580329895	-8.78220558166504	-0.156449481844902	0.187782436609268	0.0124223083257675
-4.93329954147339	-6.98371934890747	-8.79510116577148	-0.156321376562119	0.187611296772957	0.0124263493344188
-4.93642473220825	-6.971031665802	-8.78959560394287	-0.156330302357674	0.187576696276665	0.0123534332960844
-4.9411883354187	-6.96920299530029	-8.78475666046143	-0.156329452991486	0.187528848648071	0.0124402167275548
-4.94257164001465	-6.96843481063843	-8.79819202423096	-0.156238451600075	0.187405198812485	0.012379378080368
-4.94228029251099	-6.95741271972656	-8.80375385284424	-0.155924156308174	0.187166646122932	0.0122760124504566
-4.94470548629761	-6.94474363327026	-8.80226993560791	-0.155747309327126	0.187118172645569	0.0122043890878558
-4.9460506439209	-6.93785715103149	-8.80784606933594	-0.15574286878109	0.187081471085548	0.0121140750125051
-4.94676065444946	-6.93058967590332	-8.81283760070801	-0.155602335929871	0.186938479542732	0.0119272973388433
-4.95209932327271	-6.91742277145386	-8.81878471374512	-0.155256107449532	0.18680128455162	0.0118330847471952
-4.95659017562866	-6.91058397293091	-8.83304309844971	-0.155121803283691	0.186678096652031	0.0117096556350589
-4.95679044723511	-6.90047597885132	-8.84027671813965	-0.154999867081642	0.186540842056274	0.0114733157679439
-4.95971965789795	-6.88929224014282	-8.84336948394775	-0.154769778251648	0.186440885066986	0.0113516617566347
-4.96111679077148	-6.88560104370117	-8.85884475708008	-0.15466320514679	0.186337381601334	0.0112501010298729
-4.96453094482422	-6.87900638580322	-8.88400459289551	-0.154288709163666	0.186110362410545	0.0111522153019905
-4.96374177932739	-6.87589883804321	-8.89657402038574	-0.15408755838871	0.186087891459465	0.010875029489398
-4.96597051620483	-6.87413501739502	-8.90244579315186	-0.15380884706974	0.185957998037338	0.010669456794858
-4.96595668792725	-6.87349939346313	-8.91425609588623	-0.153550922870636	0.18602828681469	0.0104683497920632
-4.96392250061035	-6.87461853027344	-8.92049026489258	-0.153345063328743	0.185934856534004	0.0102651650086045
-4.96750974655151	-6.87337684631348	-8.92973232269287	-0.1530621945858	0.185795709490776	0.0100819654762745
-4.9736795425415	-6.87264776229858	-8.94479370117188	-0.152762740850449	0.185638844966888	0.00984387006610632
-4.97521305084229	-6.87066841125488	-8.96158313751221	-0.152486845850945	0.185604497790337	0.00962690450251102
-4.96982002258301	-6.86791753768921	-8.96603775024414	-0.15240690112114	0.185447797179222	0.0094914436340332
-4.96889495849609	-6.86119508743286	-8.97243499755859	-0.152110025286675	0.185505226254463	0.00929685309529305
-4.96719455718994	-6.85799837112427	-8.98597049713135	-0.151858523488045	0.185412541031837	0.0091595696285367
-4.95843887329102	-6.85469150543213	-8.99628162384033	-0.151615977287292	0.185264304280281	0.00894608721137047
-4.95707750320435	-6.84961223602295	-8.99935245513916	-0.1513641923666	0.185268819332123	0.00880255736410618
-4.95459032058716	-6.84915208816528	-9.00184917449951	-0.151196137070656	0.185287952423096	0.0086636682972312
-4.94853496551514	-6.84752798080444	-9.01974773406982	-0.150918766856194	0.18519714474678	0.00850394926965237
-4.94863939285278	-6.83831214904785	-9.02658271789551	-0.150708168745041	0.18519102036953	0.00827490352094173
-4.94769716262817	-6.83838081359863	-9.02867984771729	-0.150645807385445	0.185229510068893	0.00818478316068649
-4.9474515914917	-6.83336877822876	-9.04076957702637	-0.150377675890923	0.185120120644569	0.00802927557379007
-4.94309711456299	-6.82926750183105	-9.04315853118896	-0.150199294090271	0.185078158974648	0.00789426360279322
-4.94387531280518	-6.82566452026367	-9.04797744750977	-0.150074005126953	0.185155659914017	0.00775056285783648
-4.94338274002075	-6.82181215286255	-9.05823707580566	-0.149824991822243	0.185153961181641	0.00764811458066106
-4.93860530853271	-6.81992483139038	-9.06033706665039	-0.149819895625114	0.185241490602493	0.00774981919676065
-4.91750144958496	-6.84390020370483	-9.05470085144043	-0.149909183382988	0.185291215777397	0.00865997467190027
-4.91351318359375	-6.84250783920288	-9.06621265411377	-0.149600297212601	0.185144037008286	0.00864866655319929
-4.91766691207886	-6.83110189437866	-9.07718086242676	-0.149364843964577	0.185018718242645	0.00855634268373251
-4.91716766357422	-6.82614946365356	-9.07983493804932	-0.149237737059593	0.185003042221069	0.00848174467682838
-4.91584587097168	-6.82422971725464	-9.07618999481201	-0.149193897843361	0.185004323720932	0.00855871383100748
-4.91151142120361	-6.8189811706543	-9.08129405975342	-0.149112209677696	0.184885412454605	0.00843658857047558
-4.91224575042725	-6.81287384033203	-9.08666706085205	-0.148967891931534	0.184782147407532	0.00843850150704384
-4.91529035568237	-6.8057107925415	-9.08488178253174	-0.148789942264557	0.184812277555466	0.00851035583764315
-4.9146614074707	-6.80240488052368	-9.08907508850098	-0.148875176906586	0.184656798839569	0.00842692516744137
-4.91028261184692	-6.79568099975586	-9.08785152435303	-0.148782208561897	0.184600055217743	0.0084226792678237
-4.91205501556396	-6.7900242805481	-9.08388900756836	-0.148676484823227	0.184532195329666	0.00848388858139515
-4.91094446182251	-6.78098678588867	-9.08449268341064	-0.148691043257713	0.184445157647133	0.00848487578332424
-4.91300821304321	-6.77363204956055	-9.08815574645996	-0.148673340678215	0.18426114320755	0.00841385591775179
-4.91656017303467	-6.76361322402954	-9.08315181732178	-0.148553058505058	0.184185341000557	0.0083342744037509
-4.9164023399353	-6.75877809524536	-9.08607387542725	-0.148617058992386	0.184122070670128	0.00842700619250536
-4.91064119338989	-6.75018501281738	-9.09723663330078	-0.148549318313599	0.183917135000229	0.00848773308098316
-4.91329860687256	-6.74073505401611	-9.0903902053833	-0.148441299796104	0.183867573738098	0.00850259978324175
-4.91773748397827	-6.73427104949951	-9.08808326721191	-0.148466914892197	0.183725416660309	0.00850982218980789
-4.91711091995239	-6.72175979614258	-9.08911323547363	-0.148420006036758	0.183621063828468	0.00842945277690887
-4.92163991928101	-6.71224451065063	-9.09111785888672	-0.1484384983778	0.183554619550705	0.00844655930995941
-4.92294311523438	-6.70195388793945	-9.07964706420898	-0.14849080145359	0.183470532298088	0.0084878234192729
-4.921715259552	-6.69544982910156	-9.07765007019043	-0.148554548621178	0.183327004313469	0.00862681493163109
-4.91861200332642	-6.68806076049805	-9.07428932189941	-0.148669883608818	0.183310553431511	0.00880985427647829
-4.92284536361694	-6.67751789093018	-9.06782341003418	-0.148785784840584	0.183172732591629	0.00888954848051071
-4.92448568344116	-6.66977977752686	-9.06160831451416	-0.148839130997658	0.18306340277195	0.00896842125803232
-4.92507266998291	-6.66009473800659	-9.05501365661621	-0.148964866995811	0.18293708562851	0.00900012161582708
-4.92644548416138	-6.65088558197021	-9.04385852813721	-0.149096071720123	0.182852238416672	0.00906041916459799
-4.92858505249023	-6.64134407043457	-9.03685855865479	-0.149276748299599	0.182796850800514	0.00917755253612995
-4.93002557754517	-6.63246870040894	-9.02723789215088	-0.149387627840042	0.182605668902397	0.00923181232064962
-4.92867946624756	-6.6224627494812	-9.01626968383789	-0.149545952677727	0.182520657777786	0.00933635234832764
-4.93516731262207	-6.61318111419678	-9.00613403320313	-0.149762317538261	0.182453364133835	0.00949247274547815
-4.93790769577026	-6.60372543334961	-8.99643230438232	-0.149982929229736	0.182329505681992	0.00952058099210262
-4.93978404998779	-6.59394454956055	-8.98627662658691	-0.15017394721508	0.182157471776009	0.00961084477603436
-4.94371366500854	-6.5879168510437	-8.97768783569336	-0.150348946452141	0.182150170207024	0.00972920283675194
-4.94924926757813	-6.58101892471313	-8.96555233001709	-0.150621369481087	0.182068154215813	0.00988390576094389
-4.95266246795654	-6.57362604141235	-8.95832061767578	-0.150743961334229	0.181993067264557	0.00984310358762741
-4.95720338821411	-6.5682954788208	-8.95700073242188	-0.15091547369957	0.181888550519943	0.00996419508010149
-4.95813798904419	-6.5684027671814	-8.95023059844971	-0.151144206523895	0.181948363780975	0.0100678242743015
-4.96144819259644	-6.56370639801025	-8.94608783721924	-0.151256546378136	0.181863069534302	0.0100959446281195
-4.97029161453247	-6.55738639831543	-8.93824863433838	-0.151354983448982	0.181849181652069	0.0101292626932263
-4.9744815826416	-6.56026649475098	-8.93360328674316	-0.151542812585831	0.181929305195808	0.0101950094103813
-4.97482490539551	-6.56025314331055	-8.92704963684082	-0.151664048433304	0.181872069835663	0.010224586352706
-4.98753499984741	-6.55139970779419	-8.92251110076904	-0.151739373803139	0.182009100914001	0.01017349306494
-4.99992561340332	-6.55276489257813	-8.92366981506348	-0.151955649256706	0.18211966753006	0.0101229650899768
-5.0078239440918	-6.55586338043213	-8.935791015625	-0.152077198028564	0.181984543800354	0.0101572349667549
-5.0003924369812	-6.55878877639771	-8.94086933135986	-0.152049049735069	0.182224243879318	0.0102278795093298
-4.99722862243652	-6.57083749771118	-8.94211006164551	-0.151875197887421	0.182575955986977	0.0101949870586395
-4.9968056678772	-6.59090089797974	-8.93680286407471	-0.151770785450935	0.182660520076752	0.0099451057612896
-5.00113296508789	-6.59531688690186	-8.94351863861084	-0.151870235800743	0.182750776410103	0.00985892303287983
-5.01263475418091	-6.58677101135254	-8.95190238952637	-0.151889130473137	0.182680606842041	0.00964677147567272
-5.02300119400024	-6.5833911895752	-8.95114707946777	-0.151937454938889	0.182840079069138	0.00961257237941027
-5.02852487564087	-6.57837247848511	-8.94579315185547	-0.152308806777	0.182903498411179	0.00987553130835295
-5.02902412414551	-6.56946182250977	-8.94276714324951	-0.152526959776878	0.182870253920555	0.01004499476403
-5.03484010696411	-6.55715990066528	-8.93279647827148	-0.152590379118919	0.182873830199242	0.0102122649550438
-5.03812122344971	-6.55015325546265	-8.92404079437256	-0.152715727686882	0.182878062129021	0.0101754488423467
-5.03883028030396	-6.5507345199585	-8.91842746734619	-0.152807205915451	0.182861015200615	0.0101394765079021
-5.04291439056396	-6.54975271224976	-8.90738773345947	-0.152699738740921	0.182861655950546	0.01011264603585
-5.04367446899414	-6.54630136489868	-8.90233135223389	-0.152832359075546	0.182821914553642	0.0101769929751754
-5.0483136177063	-6.54688358306885	-8.90214824676514	-0.152973368763924	0.182778999209404	0.0101728504523635
-5.0493278503418	-6.54268264770508	-8.89023971557617	-0.153008058667183	0.182741567492485	0.0101444208994508
-5.05850315093994	-6.53498411178589	-8.89274024963379	-0.153056398034096	0.182780802249908	0.0101656150072813
-5.06346035003662	-6.52657270431519	-8.88673305511475	-0.15317340195179	0.182829886674881	0.010155756957829
-5.06411695480347	-6.52162218093872	-8.87847900390625	-0.15334065258503	0.182779803872108	0.0102086067199707
-5.06722831726074	-6.51693964004517	-8.86814975738525	-0.153411030769348	0.182758271694183	0.0102430935949087
-5.07222604751587	-6.51305294036865	-8.87112998962402	-0.153357118368149	0.182814419269562	0.0102828964591026
-5.06831693649292	-6.5105619430542	-8.86237812042236	-0.153439536690712	0.182761162519455	0.0102962292730808
-5.07140827178955	-6.50920581817627	-8.85599136352539	-0.153478756546974	0.182743296027184	0.0104025211185217
-5.07515859603882	-6.50509738922119	-8.85252475738525	-0.153568029403687	0.182800054550171	0.0103842001408339
-5.07521867752075	-6.50011253356934	-8.85055446624756	-0.153602033853531	0.182754933834076	0.0103014400228858
-5.07639503479004	-6.49583530426025	-8.83983421325684	-0.15361712872982	0.182698652148247	0.010365167632699
-5.07844972610474	-6.49336671829224	-8.83644390106201	-0.153721764683723	0.182771891355515	0.010438478551805
-5.07746028900146	-6.49332332611084	-8.8345947265625	-0.153855919837952	0.182763233780861	0.0104694683104753
-5.08281850814819	-6.4868483543396	-8.82957172393799	-0.153833299875259	0.182714730501175	0.0104341479018331
-5.08547306060791	-6.48192453384399	-8.82618045806885	-0.153867393732071	0.182841941714287	0.010407161898911
-5.0854058265686	-6.48360252380371	-8.82488250732422	-0.15398582816124	0.182838886976242	0.0104850698262453
-5.08639240264893	-6.48212766647339	-8.82553386688232	-0.153891235589981	0.182812064886093	0.0105573460459709
-5.09084510803223	-6.48068332672119	-8.82316589355469	-0.153921619057655	0.182856783270836	0.0105118276551366
-5.09047889709473	-6.47928667068481	-8.82258701324463	-0.153957098722458	0.182844400405884	0.0104623502120376
-5.09345674514771	-6.47915887832642	-8.81461715698242	-0.153979361057281	0.182816535234451	0.0104638580232859
-5.09496688842773	-6.47543859481812	-8.81768798828125	-0.154038682579994	0.182895421981812	0.0103868534788489
-5.09755563735962	-6.47202444076538	-8.8170166015625	-0.154058292508125	0.182895824313164	0.0104155139997602
-5.09881067276001	-6.47669506072998	-8.80930519104004	-0.154122799634933	0.182913616299629	0.010466949082911
-5.10025501251221	-6.47373723983765	-8.81119251251221	-0.154142960906029	0.182996332645416	0.0104971900582314
-5.1058874130249	-6.47198820114136	-8.80737686157227	-0.154100447893143	0.182974696159363	0.010463822633028
-5.1072211265564	-6.46955299377441	-8.80804634094238	-0.154123649001122	0.183024480938911	0.0104391137138009
-5.11277675628662	-6.47004985809326	-8.80595111846924	-0.154099881649017	0.18300886452198	0.0103536928072572
-5.11642360687256	-6.46610593795776	-8.80941677093506	-0.154150173068047	0.183013245463371	0.0103002609685063
-5.11819124221802	-6.46539640426636	-8.81261825561523	-0.154177218675613	0.183148816227913	0.0102590890601277
-5.12272787094116	-6.46880722045898	-8.81103801727295	-0.154151424765587	0.183180421590805	0.0102391764521599
-5.12243366241455	-6.46602630615234	-8.81472206115723	-0.154157117009163	0.183118566870689	0.0102504100650549
-5.12210845947266	-6.4632420539856	-8.80603122711182	-0.154054433107376	0.183227479457855	0.0102816708385944
-5.12262868881226	-6.46307468414307	-8.80324554443359	-0.154169827699661	0.183238983154297	0.0102005917578936
-5.12708759307861	-6.45931482315063	-8.80198001861572	-0.154199570417404	0.183270141482353	0.0101650701835752
-5.12883710861206	-6.45762872695923	-8.80172538757324	-0.154253885149956	0.183304250240326	0.0101601323112845
-5.1267523765564	-6.45473718643188	-8.79989814758301	-0.154251471161842	0.183312997221947	0.0101447338238358
-5.13119459152222	-6.45504856109619	-8.79889488220215	-0.154178723692894	0.183359757065773	0.0100819729268551
-5.1305251121521	-6.45325899124146	-8.8043270111084	-0.154309630393982	0.18341951072216	0.0101197557523847
-5.13490867614746	-6.45047092437744	-8.79601955413818	-0.154338821768761	0.183439031243324	0.0100596463307738
-5.13718795776367	-6.44994688034058	-8.79927062988281	-0.154262647032738	0.183554381132126	0.0100431172177196
-5.13775777816772	-6.44933080673218	-8.80354309082031	-0.154286295175552	0.183539241552353	0.0100368233397603
-5.13682413101196	-6.44704723358154	-8.79642200469971	-0.154259607195854	0.183544233441353	0.00997617095708847
-5.14281177520752	-6.44586849212646	-8.80585289001465	-0.154341667890549	0.183581933379173	0.0100208884105086
-5.14243459701538	-6.44485473632813	-8.80235481262207	-0.154291868209839	0.183679819107056	0.00994828902184963
-5.14260482788086	-6.44101142883301	-8.8046293258667	-0.154404416680336	0.18365004658699	0.00999092869460583
-5.14082098007202	-6.43806219100952	-8.80281925201416	-0.154387101531029	0.183748543262482	0.00995633937418461
-5.13788032531738	-6.43911218643188	-8.80004405975342	-0.154477417469025	0.183807715773582	0.00989927351474762
-5.14033174514771	-6.43592119216919	-8.80326366424561	-0.154486045241356	0.183785885572433	0.00990469288080931
-5.13960409164429	-6.43200302124023	-8.80135154724121	-0.154489502310753	0.18383501470089	0.00994951371103525
-5.14075708389282	-6.43254947662354	-8.80106544494629	-0.154510483145714	0.183880656957626	0.00996497180312872
-5.13778448104858	-6.42635202407837	-8.80165386199951	-0.154606178402901	0.183830678462982	0.00989766418933868
-5.13795137405396	-6.42365074157715	-8.79904174804688	-0.154582172632217	0.183889880776405	0.00997807923704386
-5.13831043243408	-6.42554569244385	-8.80085372924805	-0.15473946928978	0.183947250247002	0.00992199406027794
-5.13734292984009	-6.4191198348999	-8.79995346069336	-0.154741421341896	0.183913826942444	0.00989019591361284
-5.1369514465332	-6.41460704803467	-8.7924633026123	-0.154782086610794	0.18405744433403	0.00991161819547415
-5.13566112518311	-6.413170337677	-8.79153633117676	-0.154887720942497	0.184075802564621	0.00992829166352749
-5.13641214370728	-6.41108179092407	-8.79431247711182	-0.1549182087183	0.184032663702965	0.00993917509913445
-5.13642883300781	-6.40425491333008	-8.79121112823486	-0.154979512095451	0.184117496013641	0.00989485066384077
-5.1323390007019	-6.40291547775269	-8.79438972473145	-0.155022695660591	0.184148520231247	0.00994731951504946
-5.13538360595703	-6.39983940124512	-8.79501438140869	-0.155050486326218	0.184182599186897	0.00994762871414423
-5.13380861282349	-6.39819002151489	-8.79380130767822	-0.155094355344772	0.18417926132679	0.00990194175392389
-5.13407182693481	-6.39436674118042	-8.79055023193359	-0.155134588479996	0.184245392680168	0.00994865782558918
-5.13201284408569	-6.3897533416748	-8.79281997680664	-0.155159905552864	0.184310525655746	0.00990518555045128
-5.13218402862549	-6.3910436630249	-8.7906379699707	-0.155203223228455	0.184267103672028	0.00989717803895473
-5.13395118713379	-6.38956546783447	-8.7882776260376	-0.15523436665535	0.184296861290932	0.00987787358462811
-5.13569211959839	-6.39299201965332	-8.79933452606201	-0.155198082327843	0.184413850307465	0.00987251009792089
-5.13778162002563	-6.39031267166138	-8.80270004272461	-0.155149430036545	0.184418350458145	0.00979587156325579
-5.13594579696655	-6.38783836364746	-8.80519866943359	-0.155206814408302	0.184468135237694	0.00985930021852255
-5.12974834442139	-6.38734006881714	-8.79601860046387	-0.155220106244087	0.184596702456474	0.0098898746073246
-5.13248300552368	-6.39221715927124	-8.80229377746582	-0.155282437801361	0.18463422358036	0.00985754001885653
-5.12987041473389	-6.38783550262451	-8.79897689819336	-0.155278414487839	0.18467852473259	0.00985896028578281
-5.13080024719238	-6.38407611846924	-8.8011302947998	-0.155136346817017	0.18475267291069	0.0098073510453105
-5.13024950027466	-6.38928079605103	-8.80222797393799	-0.155232325196266	0.184793636202812	0.00981722958385944
-5.12891960144043	-6.38548517227173	-8.80220699310303	-0.155252918601036	0.184838935732841	0.00970992352813482
-5.13017177581787	-6.38352394104004	-8.801194190979	-0.155212253332138	0.184963077306747	0.00968763697892427
-5.12827205657959	-6.38045978546143	-8.79325294494629	-0.15533734858036	0.185024812817574	0.00967751909047365
-5.12999391555786	-6.37772464752197	-8.79640674591064	-0.155304491519928	0.185102134943008	0.00958236865699291
-5.12837553024292	-6.37349557876587	-8.79069805145264	-0.15526781976223	0.185233399271965	0.00961087830364704
-5.12715721130371	-6.37575387954712	-8.78606128692627	-0.155421361327171	0.18526117503643	0.00959780532866716
-5.12937307357788	-6.37029218673706	-8.79110813140869	-0.155358090996742	0.185399442911148	0.00957341771572828
-5.12696266174316	-6.37556457519531	-8.79206466674805	-0.155400022864342	0.185393586754799	0.00958878453820944
-5.12570905685425	-6.36949634552002	-8.78463459014893	-0.155441433191299	0.185485243797302	0.00959821883589029
-5.13007593154907	-6.36796903610229	-8.78474903106689	-0.155334502458572	0.185569256544113	0.00954246241599321
-5.12676906585693	-6.36635208129883	-8.78234004974365	-0.155532345175743	0.185636579990387	0.00949996989220381
-5.12516689300537	-6.36591529846191	-8.77590370178223	-0.155506253242493	0.185658693313599	0.0095526659861207
-5.12401723861694	-6.36425733566284	-8.77730941772461	-0.155528977513313	0.18582458794117	0.00962282065302134
-5.12131595611572	-6.3639063835144	-8.77408409118652	-0.155619919300079	0.185821577906609	0.00960860401391983
-5.11664581298828	-6.35748958587646	-8.76529407501221	-0.155697613954544	0.185837522149086	0.00953771453350782
-5.11927175521851	-6.35635471343994	-8.76686477661133	-0.155760988593102	0.185961186885834	0.00957594159990549
-5.11456251144409	-6.35598564147949	-8.76468849182129	-0.155849948525429	0.186022013425827	0.00959244836121798
-5.11236429214478	-6.35414695739746	-8.76309776306152	-0.155937641859055	0.185967817902565	0.0096658430993557
-5.11115884780884	-6.35145092010498	-8.75834083557129	-0.155967324972153	0.18614687025547	0.00970930885523558
-5.10903549194336	-6.35272169113159	-8.75611400604248	-0.156161978840828	0.186182036995888	0.00964667741209269
-5.10343837738037	-6.34558868408203	-8.75382423400879	-0.156131684780121	0.186138615012169	0.00961414538323879
-5.10385179519653	-6.34242343902588	-8.74820804595947	-0.156202808022499	0.186172917485237	0.00964248646050692
-5.10156726837158	-6.34429359436035	-8.74751663208008	-0.156315729022026	0.186260908842087	0.00959017407149076
-5.09767389297485	-6.34270000457764	-8.74814319610596	-0.156400442123413	0.186293408274651	0.00960501935333014
-5.09630441665649	-6.33778142929077	-8.7442569732666	-0.156396314501762	0.186328172683716	0.00954619515687227
-5.09550428390503	-6.3349027633667	-8.73346614837646	-0.156543076038361	0.186377912759781	0.00956050492823124
-5.09350204467773	-6.33717489242554	-8.74159717559814	-0.156535387039185	0.18643057346344	0.00954869762063026
-5.09265995025635	-6.33534860610962	-8.73907089233398	-0.156532227993011	0.186467438936234	0.00954705476760864
-5.08915185928345	-6.33326244354248	-8.7364559173584	-0.156560197472572	0.186526566743851	0.00945331528782845
-5.08981609344482	-6.33230781555176	-8.73656463623047	-0.15663768351078	0.186635494232178	0.00947501510381699
-5.08561038970947	-6.33241748809814	-8.73771667480469	-0.156627848744392	0.186607539653778	0.00946585275232792
-5.08360719680786	-6.33074808120728	-8.73869514465332	-0.156693607568741	0.186620637774467	0.00936669018119574
-5.08752870559692	-6.32870054244995	-8.73892211914063	-0.156696557998657	0.186682730913162	0.00933062750846148
-5.0830545425415	-6.32865381240845	-8.73230457305908	-0.156725808978081	0.186680540442467	0.00934845954179764
-5.07979869842529	-6.32937860488892	-8.73023223876953	-0.156728848814964	0.186725586652756	0.0093128802254796
-5.07948160171509	-6.32905340194702	-8.7297830581665	-0.156745985150337	0.186790406703949	0.00931605231016874
-5.07567453384399	-6.32932662963867	-8.72653007507324	-0.15682227909565	0.186781242489815	0.00933895446360111
-5.07364463806152	-6.33144855499268	-8.72860527038574	-0.156798705458641	0.186756655573845	0.00923107378184795
-5.07268714904785	-6.32612371444702	-8.72582817077637	-0.156728133559227	0.186804488301277	0.00918379798531532
-5.07225799560547	-6.32645225524902	-8.7248363494873	-0.156812235713005	0.186817169189453	0.00923351384699345
-5.0696702003479	-6.32936954498291	-8.72712993621826	-0.156853675842285	0.186820834875107	0.00923932064324617
-5.06952333450317	-6.32702159881592	-8.7266960144043	-0.156938776373863	0.186835944652557	0.009218480437994
-5.06362581253052	-6.32678461074829	-8.7268762588501	-0.157050952315331	0.186965182423592	0.00921865832060575
-5.06166410446167	-6.32684183120728	-8.72064399719238	-0.157130986452103	0.186886191368103	0.0092180548235774
-5.06206178665161	-6.32140779495239	-8.72205066680908	-0.157132610678673	0.186982214450836	0.00917667336761951
-5.0605525970459	-6.3261775970459	-8.72255325317383	-0.157236143946648	0.187043488025665	0.00915780942887068
-5.06167078018188	-6.32627773284912	-8.72052478790283	-0.157291427254677	0.187103807926178	0.0091785192489624
-5.06146287918091	-6.32912111282349	-8.7251672744751	-0.157378166913986	0.187196061015129	0.0091192377731204
-5.0578932762146	-6.32920932769775	-8.72651481628418	-0.157418727874756	0.187025099992752	0.00910404231399298
-5.05998706817627	-6.32464790344238	-8.71853923797607	-0.157342776656151	0.187189042568207	0.00904996506869793
-5.05410051345825	-6.3307900428772	-8.72411251068115	-0.157605648040771	0.187286347150803	0.00899707712233067
-5.05362844467163	-6.32974481582642	-8.72147178649902	-0.157534062862396	0.187360838055611	0.00894165597856045
-5.05160665512085	-6.32610750198364	-8.72159767150879	-0.157568335533142	0.187479794025421	0.00887521728873253
-5.05102729797363	-6.32946252822876	-8.72019100189209	-0.157551944255829	0.187585070729256	0.00875726714730263
-5.05295562744141	-6.33424758911133	-8.72677040100098	-0.157545164227486	0.187749579548836	0.00869106501340866
-5.05104970932007	-6.33471155166626	-8.72933483123779	-0.157501205801964	0.187825784087181	0.00855692196637392
-5.05065965652466	-6.33715629577637	-8.73074150085449	-0.157524719834328	0.187947705388069	0.00856592785567045
-5.05506324768066	-6.33651399612427	-8.73321342468262	-0.157460317015648	0.188132971525192	0.00844949018210173
-5.04774713516235	-6.33700132369995	-8.73304176330566	-0.157574087381363	0.188220128417015	0.00839890260249376
-5.04934167861938	-6.33451414108276	-8.72558116912842	-0.157588928937912	0.188394144177437	0.00835887156426907
-5.04696941375732	-6.33806610107422	-8.72835922241211	-0.157588854432106	0.188472062349319	0.00832523312419653
-5.0452938079834	-6.33723211288452	-8.73073482513428	-0.157635241746902	0.188626661896706	0.00828336086124182
-5.04475784301758	-6.33582401275635	-8.72629737854004	-0.157616853713989	0.188758313655853	0.00825878698378801
-5.04735040664673	-6.33757877349854	-8.72402667999268	-0.157617792487144	0.188994199037552	0.00827435031533241
-5.0460000038147	-6.34246635437012	-8.72458267211914	-0.157640263438225	0.189142942428589	0.0082527557387948
-5.04578733444214	-6.34041786193848	-8.71686840057373	-0.157684132456779	0.189142867922783	0.00826344173401594
-5.0435619354248	-6.3398003578186	-8.7104959487915	-0.157685905694962	0.189249694347382	0.00824383273720741
-5.04131174087524	-6.34304332733154	-8.71216106414795	-0.157733768224716	0.189437195658684	0.00819941516965628
-5.03792142868042	-6.34389638900757	-8.70635032653809	-0.157782956957817	0.189471215009689	0.00821372494101524
-5.04170274734497	-6.34099292755127	-8.70118808746338	-0.157757252454758	0.189612567424774	0.00823203474283218
-5.03629350662231	-6.34033203125	-8.69926452636719	-0.157838866114616	0.189662039279938	0.00823647249490023
-5.03192138671875	-6.33747529983521	-8.69388198852539	-0.157783359289169	0.189722076058388	0.00820940267294645
-5.03281211853027	-6.33639669418335	-8.69182205200195	-0.157789587974548	0.189843729138374	0.00830142572522163
-5.02961778640747	-6.33337116241455	-8.693359375	-0.157849073410034	0.190007910132408	0.00828208774328232
-5.02655649185181	-6.33220720291138	-8.69082546234131	-0.157848045229912	0.190120935440063	0.00828897394239903
-5.02482032775879	-6.32978916168213	-8.68762874603271	-0.1579220443964	0.190227389335632	0.00826605781912804
-5.02185249328613	-6.32817935943604	-8.68172073364258	-0.157899782061577	0.190263643860817	0.00826616212725639
-5.01906204223633	-6.32832098007202	-8.68592166900635	-0.157960429787636	0.190387383103371	0.00829718261957169
-5.01780843734741	-6.3257417678833	-8.68253231048584	-0.158005475997925	0.190445527434349	0.00828072335571051
-5.01740026473999	-6.32248878479004	-8.68125247955322	-0.158068135380745	0.190559670329094	0.00826926343142986
-5.01588821411133	-6.32161855697632	-8.67638301849365	-0.15819251537323	0.190645635128021	0.00832971464842558
-5.01307678222656	-6.32121276855469	-8.67641925811768	-0.158198326826096	0.190723538398743	0.00832282472401857
-5.01452589035034	-6.3167872428894	-8.67155933380127	-0.158216208219528	0.190704390406609	0.00830959249287844
-5.01147603988647	-6.31570863723755	-8.67018127441406	-0.158291667699814	0.190835982561111	0.00836394540965557
-5.01274633407593	-6.3162260055542	-8.67252731323242	-0.158318430185318	0.190829560160637	0.00833150371909142
-5.00724601745605	-6.31115579605103	-8.66956043243408	-0.158451870083809	0.190836891531944	0.00834773294627666
-5.00872993469238	-6.3091835975647	-8.66762447357178	-0.158385828137398	0.19091771543026	0.00840116105973721
-5.01156425476074	-6.30858993530273	-8.67379379272461	-0.158630788326263	0.19087827205658	0.00841494183987379
-5.00732612609863	-6.30513381958008	-8.66958808898926	-0.158644318580627	0.190879240632057	0.00844172481447458
-5.00795650482178	-6.30064105987549	-8.66465854644775	-0.158698603510857	0.190867483615875	0.00846899673342705
-5.00434350967407	-6.30117559432983	-8.66421413421631	-0.158805578947067	0.190827697515488	0.00861826073378325
-4.99517631530762	-6.3085036277771	-8.66731357574463	-0.158894628286362	0.190654963254929	0.00900762807577848
-4.99560070037842	-6.3051962852478	-8.66074752807617	-0.158977150917053	0.190739408135414	0.00910018943250179
-4.99438810348511	-6.30116891860962	-8.65102195739746	-0.159163564443588	0.190789669752121	0.00911226123571396
-4.99289321899414	-6.29462003707886	-8.65480709075928	-0.159313350915909	0.190708607435226	0.00918394420295954
-4.98709917068481	-6.28849983215332	-8.64924430847168	-0.159486129879951	0.190626963973045	0.00922708120197058
-4.98409795761108	-6.28755283355713	-8.64230155944824	-0.159643694758415	0.190591424703598	0.00924655608832836
-4.98220205307007	-6.2844409942627	-8.64082527160645	-0.1597730666399	0.190586343407631	0.00937756337225437
-4.97827625274658	-6.28341817855835	-8.63990211486816	-0.159911140799522	0.190423771739006	0.00941681955009699
-4.975013256073	-6.27583169937134	-8.63565158843994	-0.160102352499962	0.190330505371094	0.0094200512394309
-4.97601890563965	-6.27222967147827	-8.62990856170654	-0.160225421190262	0.19038113951683	0.00951263215392828
-4.9695200920105	-6.26956415176392	-8.63051795959473	-0.160365357995033	0.190296471118927	0.00956337060779333
-4.96827936172485	-6.26492023468018	-8.62991428375244	-0.160481214523315	0.190313056111336	0.00952973403036594
-4.96780967712402	-6.26070880889893	-8.62030124664307	-0.160558849573135	0.190265446901321	0.00953667238354683
-4.96415376663208	-6.25699329376221	-8.61860752105713	-0.160679936408997	0.190188840031624	0.00954338535666466
-4.96338796615601	-6.25482368469238	-8.61646270751953	-0.160756096243858	0.190083980560303	0.00954871810972691
-4.96241188049316	-6.25130558013916	-8.61759757995605	-0.160820320248604	0.190133601427078	0.00950641371309757
-4.9603009223938	-6.24577951431274	-8.60878944396973	-0.16090977191925	0.190133765339851	0.00957442820072174
-4.95640087127686	-6.24519014358521	-8.61313533782959	-0.16088904440403	0.190034985542297	0.00960112456232309
-4.95720243453979	-6.23842525482178	-8.60960483551025	-0.1609126329422	0.190002128481865	0.00959120504558086
-4.95378589630127	-6.24394607543945	-8.60786437988281	-0.161020413041115	0.190040066838264	0.00966418255120516
-4.95002889633179	-6.24648904800415	-8.61433506011963	-0.16091924905777	0.18997497856617	0.00970881246030331
-4.95088672637939	-6.2417459487915	-8.61341285705566	-0.160923257470131	0.189899355173111	0.00965638179332018
-4.95084857940674	-6.24257135391235	-8.60347557067871	-0.160964742302895	0.189948976039886	0.00968511588871479
-4.94816780090332	-6.24438714981079	-8.61111545562744	-0.161011815071106	0.189904168248177	0.00971298944205046
-4.94808578491211	-6.24177932739258	-8.61463737487793	-0.16100986301899	0.189885973930359	0.00967601221054792
-4.95212268829346	-6.24042129516602	-8.6030387878418	-0.161021664738655	0.189830929040909	0.00968661718070507
-4.95158338546753	-6.24345016479492	-8.60709857940674	-0.160967454314232	0.189741387963295	0.00970415025949478
-4.94984197616577	-6.24628973007202	-8.61020660400391	-0.1610506772995	0.189733594655991	0.00970807485282421
-4.94994592666626	-6.24739408493042	-8.60912990570068	-0.161022081971169	0.189617171883583	0.00973466876894236
-4.95495796203613	-6.2476749420166	-8.61129856109619	-0.160961166024208	0.189688742160797	0.00968309678137302
-4.95460987091064	-6.24611711502075	-8.60493183135986	-0.16107214987278	0.189651504158974	0.00959683582186699
-4.95391035079956	-6.24918413162231	-8.61196899414063	-0.161049544811249	0.189662545919418	0.00959305558353662
-4.95100164413452	-6.24800729751587	-8.61790752410889	-0.161026239395142	0.189634159207344	0.0095335291698575
-4.94972515106201	-6.24948883056641	-8.61444759368896	-0.16105380654335	0.189696803689003	0.00952751841396093
-4.94895505905151	-6.25099086761475	-8.62129783630371	-0.161016568541527	0.189714327454567	0.00953507889062166
-4.94835138320923	-6.24947166442871	-8.62044620513916	-0.161006659269333	0.189737856388092	0.00939311273396015
-4.94635057449341	-6.25360822677612	-8.62544345855713	-0.161014497280121	0.189753711223602	0.00945890881121159
-4.94735431671143	-6.25251197814941	-8.62634372711182	-0.160974621772766	0.189767137169838	0.00945380236953497
-4.94419527053833	-6.25700902938843	-8.62621402740479	-0.161049842834473	0.189834386110306	0.0094662681221962
-4.94090890884399	-6.25636672973633	-8.62610149383545	-0.161014348268509	0.18982669711113	0.00945576652884483
-4.93915033340454	-6.25760173797607	-8.61999702453613	-0.161053016781807	0.189939945936203	0.00950703117996454
-4.93569803237915	-6.26001167297363	-8.62240791320801	-0.161074087023735	0.189926669001579	0.0094525283202529
-4.93171358108521	-6.25833797454834	-8.62154674530029	-0.161020815372467	0.189847707748413	0.00940158497542143
-4.93144130706787	-6.25601959228516	-8.6197509765625	-0.160927459597588	0.190015569329262	0.00937332957983017
-4.93019151687622	-6.26253032684326	-8.62007236480713	-0.160878598690033	0.190097644925117	0.00940331909805536
-4.92371702194214	-6.2629508972168	-8.62055778503418	-0.160808086395264	0.190065681934357	0.0093038734048605
-4.9269642829895	-6.26568841934204	-8.62175369262695	-0.160588040947914	0.190204620361328	0.00925953779369593
-4.9239673614502	-6.27100849151611	-8.61761283874512	-0.160597443580627	0.190241158008575	0.00926612224429846
-4.92423963546753	-6.27180862426758	-8.62944602966309	-0.160483434796333	0.190221861004829	0.0091099226847291
-4.92298889160156	-6.27608442306519	-8.6221227645874	-0.160422757267952	0.190324142575264	0.00912912096828222
-4.92722511291504	-6.28125095367432	-8.62921619415283	-0.160367980599403	0.190412685275078	0.00900890585035086
-4.92874956130981	-6.28361701965332	-8.63381481170654	-0.160224840044975	0.190411821007729	0.00897275656461716
-4.92582416534424	-6.28818845748901	-8.64269733428955	-0.160123229026794	0.190408989787102	0.0089230090379715
-4.92733764648438	-6.29426145553589	-8.63999938964844	-0.160152912139893	0.190422713756561	0.00890135578811169
-4.93013715744019	-6.29947280883789	-8.64788150787354	-0.160061880946159	0.190517619252205	0.00887391902506351
-4.9317479133606	-6.30580186843872	-8.65473937988281	-0.159943431615829	0.190529853105545	0.00883703865110874
-4.93280267715454	-6.3123607635498	-8.65703392028809	-0.159966915845871	0.190520957112312	0.00876452960073948
-4.93854904174805	-6.32070875167847	-8.66970157623291	-0.159756377339363	0.190586313605309	0.00885337311774492
-4.94032859802246	-6.3277702331543	-8.6781644821167	-0.159763336181641	0.190536677837372	0.00881381705403328
-4.93982887268066	-6.33233547210693	-8.68562316894531	-0.15967558324337	0.190564855933189	0.00883479695767164
-4.94449186325073	-6.33977460861206	-8.69277095794678	-0.159533709287643	0.190565690398216	0.00887678842991591
-4.93999910354614	-6.34470987319946	-8.69180297851563	-0.159531444311142	0.190526872873306	0.00895354617387056
-4.93856716156006	-6.35032176971436	-8.69250965118408	-0.159558996558189	0.190476253628731	0.00899816025048494
-4.94067049026489	-6.35010433197021	-8.69604873657227	-0.159498900175095	0.190563157200813	0.00908370036631823
-4.9375319480896	-6.35791301727295	-8.68928813934326	-0.159670799970627	0.190581470727921	0.00916185602545738
-4.93574953079224	-6.36110639572144	-8.69055366516113	-0.159643083810806	0.190565302968025	0.00917303562164307
-4.93883228302002	-6.36129093170166	-8.69065570831299	-0.159623742103577	0.190545350313187	0.00924127176403999
-4.9354944229126	-6.36671304702759	-8.68123722076416	-0.159709557890892	0.190556779503822	0.00931527558714151
-4.93258190155029	-6.36725378036499	-8.6782808303833	-0.159841790795326	0.190593272447586	0.0093839131295681
-4.93412494659424	-6.36424207687378	-8.66976356506348	-0.159834310412407	0.190634742379189	0.00937605462968349
-4.93514490127563	-6.36812353134155	-8.65980243682861	-0.160006880760193	0.190604075789452	0.00946138240396976
-4.93362140655518	-6.37035369873047	-8.65623378753662	-0.160095557570457	0.190579012036324	0.00950673595070839
-4.93566370010376	-6.36678171157837	-8.65377330780029	-0.160148069262505	0.19060742855072	0.00957911089062691
-4.93556261062622	-6.37250900268555	-8.64949607849121	-0.160292282700539	0.190601170063019	0.00957091804593802
-4.93921995162964	-6.37247323989868	-8.65329837799072	-0.160290494561195	0.190622180700302	0.00956733711063862
-4.93932867050171	-6.37548542022705	-8.64807510375977	-0.160405024886131	0.190634936094284	0.00951541401445866
-4.94216537475586	-6.37662076950073	-8.64701175689697	-0.160394370555878	0.190564915537834	0.00948002096265554
-4.94618511199951	-6.37462997436523	-8.65067577362061	-0.160398110747337	0.190683051943779	0.00942160934209824
-4.94531726837158	-6.37806510925293	-8.65084648132324	-0.160422399640083	0.190556660294533	0.00942066684365273
-4.94866895675659	-6.37842702865601	-8.65156650543213	-0.160542815923691	0.190670639276505	0.00938643980771303
-4.95183849334717	-6.38304233551025	-8.65279674530029	-0.160459965467453	0.190691515803337	0.00938349682837725
-4.95574045181274	-6.38541269302368	-8.65658760070801	-0.160498082637787	0.190604537725449	0.0093422019854188
-4.95468997955322	-6.38436079025269	-8.65400123596191	-0.160478428006172	0.190608158707619	0.00922539457678795
-4.96050548553467	-6.38841915130615	-8.65804386138916	-0.160401031374931	0.190662667155266	0.00916708447039127
-4.96364068984985	-6.39075326919556	-8.65649032592773	-0.160458505153656	0.190661728382111	0.00910512357950211
-4.96160840988159	-6.39409923553467	-8.6635913848877	-0.160444289445877	0.190654203295708	0.00905938167124987
-4.96533727645874	-6.39691352844238	-8.65670490264893	-0.160375416278839	0.190619379281998	0.00906253140419722
-4.96776580810547	-6.40311241149902	-8.65663146972656	-0.160368889570236	0.190626576542854	0.00901062414050102
-4.96757364273071	-6.40781259536743	-8.66678237915039	-0.160281956195831	0.190602764487267	0.00893308687955141
-4.97077083587646	-6.40805149078369	-8.6667947769165	-0.160235717892647	0.190551832318306	0.00892373081296682
-4.97214365005493	-6.41293048858643	-8.66492080688477	-0.160198822617531	0.19060343503952	0.0088159404695034
-4.97390556335449	-6.41760206222534	-8.67313194274902	-0.160192221403122	0.190551295876503	0.00885066948831081
-4.97597694396973	-6.42252254486084	-8.67873954772949	-0.160089671611786	0.190472573041916	0.00880461744964123
-4.97855281829834	-6.42863702774048	-8.67474174499512	-0.160058051347733	0.190512269735336	0.00882290676236153
-4.98117160797119	-6.43125534057617	-8.68204402923584	-0.159967005252838	0.190455108880997	0.00880581233650446
-4.98308420181274	-6.43640899658203	-8.68793964385986	-0.160009324550629	0.190412402153015	0.00876495707780123
-4.98299217224121	-6.44005870819092	-8.69316101074219	-0.15989163517952	0.190340399742126	0.0087363114580512
-4.98682737350464	-6.4469199180603	-8.6945219039917	-0.159863650798798	0.19038000702858	0.00871964637190104
-4.9893479347229	-6.45197534561157	-8.69569969177246	-0.15984171628952	0.190435171127319	0.00871217530220747
-4.9877405166626	-6.45780897140503	-8.69979667663574	-0.159795522689819	0.190458238124847	0.00865066610276699
-4.99339151382446	-6.46445369720459	-8.69894504547119	-0.159804850816727	0.190469518303871	0.00865512248128653
-4.99434566497803	-6.46900749206543	-8.69477367401123	-0.159844696521759	0.19046650826931	0.00863717216998339
-4.99642467498779	-6.47413873672485	-8.69924545288086	-0.159807994961739	0.190471157431602	0.00858370028436184
-4.99968862533569	-6.47897148132324	-8.69837951660156	-0.159842237830162	0.190538018941879	0.00862569827586412
-5.00305938720703	-6.4859881401062	-8.70392799377441	-0.159884735941887	0.190527185797691	0.00864472240209579
-5.00496864318848	-6.49148273468018	-8.70473575592041	-0.159877374768257	0.190498381853104	0.00859417486935854
-5.00962018966675	-6.49434614181519	-8.70982265472412	-0.1598030179739	0.190580248832703	0.00857981946319342
-5.00965642929077	-6.5004448890686	-8.70612907409668	-0.159936606884003	0.190564900636673	0.00861940626055002
-5.01063871383667	-6.50658178329468	-8.71205234527588	-0.159933462738991	0.190593838691711	0.00857488997280598
-5.01454877853394	-6.5092134475708	-8.71140384674072	-0.159888163208961	0.190567165613174	0.00853467267006636
-5.01491641998291	-6.51614809036255	-8.71038818359375	-0.159913510084152	0.19055563211441	0.00854484550654888
-5.01670408248901	-6.52052927017212	-8.72273826599121	-0.159915760159492	0.19061578810215	0.00849974062293768
-5.01719665527344	-6.52331161499023	-8.72589206695557	-0.159964397549629	0.190614014863968	0.00846534408628941
-5.0171046257019	-6.52986669540405	-8.7229471206665	-0.160025119781494	0.190663039684296	0.00845667347311974
-5.01760244369507	-6.53659152984619	-8.72663497924805	-0.160052269697189	0.19066122174263	0.00846811104565859
-5.01836538314819	-6.53606986999512	-8.72294425964355	-0.160132020711899	0.190717682242393	0.00844748131930828
-5.01842594146729	-6.54117822647095	-8.72699451446533	-0.160254374146461	0.190744027495384	0.00847007893025875
-5.01772928237915	-6.54509210586548	-8.72667598724365	-0.160319104790688	0.190779462456703	0.00845638662576675
-5.01596355438232	-6.55101108551025	-8.73035049438477	-0.160404652357101	0.190870553255081	0.00846040900796652
-5.01737642288208	-6.55115175247192	-8.7273473739624	-0.160420179367065	0.190866380929947	0.00843976810574532
-5.01753282546997	-6.55610227584839	-8.72250938415527	-0.160478800535202	0.190989628434181	0.00841543730348349
-5.01343107223511	-6.56500101089478	-8.7260627746582	-0.160614147782326	0.190991148352623	0.00848008040338755
-5.01067018508911	-6.56466674804688	-8.72588157653809	-0.16068097949028	0.190993815660477	0.00844182632863522
-5.013352394104	-6.57064580917358	-8.72098445892334	-0.160780191421509	0.191048786044121	0.00840480905026197
-5.01425743103027	-6.57428979873657	-8.7222204208374	-0.160903543233871	0.191123992204666	0.00845654774457216
-5.0103497505188	-6.57673501968384	-8.71976566314697	-0.161016896367073	0.191201746463776	0.00845775101333857
-5.01278209686279	-6.57951784133911	-8.7211389541626	-0.161058008670807	0.191162839531898	0.00846735760569572
-5.0128755569458	-6.58287286758423	-8.72584342956543	-0.161122038960457	0.191241011023521	0.00853700283914804
-5.00911140441895	-6.58636951446533	-8.72689533233643	-0.161167830228806	0.191289439797401	0.00850420352071524
-5.01017475128174	-6.59194612503052	-8.72697925567627	-0.161164492368698	0.191335245966911	0.00851527415215969
-5.0113468170166	-6.59791660308838	-8.72112560272217	-0.161318629980087	0.191359639167786	0.00853963568806648
-5.01727819442749	-6.59875535964966	-8.73652172088623	-0.161268636584282	0.191366150975227	0.00850173458456993
-5.02050828933716	-6.59518623352051	-8.74134635925293	-0.161199152469635	0.191386193037033	0.00846783071756363
-5.01904630661011	-6.60147190093994	-8.73965740203857	-0.161221623420715	0.191396355628967	0.00853127986192703
-5.01947641372681	-6.60340738296509	-8.74479389190674	-0.161131128668785	0.191402181982994	0.00855876971036196
-5.01837062835693	-6.60124588012695	-8.7492847442627	-0.161047458648682	0.191451862454414	0.0084833949804306
-5.01800870895386	-6.6106481552124	-8.74944877624512	-0.160983338952065	0.191450119018555	0.00843766424804926
-5.02267026901245	-6.61644077301025	-8.75922393798828	-0.16100101172924	0.191447883844376	0.00834760349243879
-5.02372264862061	-6.62075901031494	-8.76290702819824	-0.160935610532761	0.191400602459908	0.0082902517169714
-5.02713108062744	-6.62273120880127	-8.7658634185791	-0.16091975569725	0.191311627626419	0.00827920064330101
-5.02985382080078	-6.62592267990112	-8.77307796478271	-0.160877764225006	0.191303595900536	0.00828210450708866
-5.02981042861938	-6.6284556388855	-8.77110576629639	-0.160870179533958	0.191297829151154	0.00829069968312979
-5.02949857711792	-6.63297700881958	-8.77054500579834	-0.160818159580231	0.191152200102806	0.00822134874761105
-5.03246831893921	-6.63261222839355	-8.77842807769775	-0.160765424370766	0.191130548715591	0.00825971644371748
-5.03432703018188	-6.6356725692749	-8.77957820892334	-0.160833239555359	0.191147938370705	0.00825441256165504
-5.03408002853394	-6.6403694152832	-8.78267955780029	-0.160730168223381	0.191003426909447	0.00819812715053558
-5.03738737106323	-6.63730049133301	-8.78754329681396	-0.160611271858215	0.190986037254333	0.00816381815820932
-5.03633165359497	-6.64425420761108	-8.79158973693848	-0.160704299807549	0.190989658236504	0.00819987338036299
-5.03728723526001	-6.64649343490601	-8.79762840270996	-0.160632893443108	0.190876483917236	0.00818336848169565
-5.03739356994629	-6.64826107025146	-8.79860782623291	-0.160575702786446	0.190846279263496	0.00810293387621641
-5.03667783737183	-6.64900350570679	-8.79795455932617	-0.160546660423279	0.190878242254257	0.00812438689172268
-5.04116630554199	-6.65494394302368	-8.80528259277344	-0.160534217953682	0.190889596939087	0.00812676083296537
-5.04030609130859	-6.65759325027466	-8.80810546875	-0.160561218857765	0.190824940800667	0.00805587507784367
-5.04086542129517	-6.66179609298706	-8.8077449798584	-0.160538747906685	0.190944641828537	0.00810481049120426
-5.04251337051392	-6.66634321212769	-8.81266403198242	-0.160562291741371	0.19095578789711	0.00817724410444498
-5.04529857635498	-6.66599988937378	-8.819655418396	-0.160468101501465	0.190964788198471	0.00810014829039574
-5.05005979537964	-6.67328310012817	-8.82718086242676	-0.160469427704811	0.191012352705002	0.00807701144367456
-5.05494499206543	-6.67870283126831	-8.83021545410156	-0.160496979951859	0.191040545701981	0.00806301273405552
-5.05605125427246	-6.68606853485107	-8.84458541870117	-0.160344466567039	0.191030070185661	0.00802528858184814
-5.0617618560791	-6.690269947052	-8.84681415557861	-0.160318568348885	0.190980195999146	0.00802861806005239
-5.06402778625488	-6.69420289993286	-8.85834503173828	-0.160174742341042	0.191083863377571	0.00804935302585363
-5.06454277038574	-6.70225477218628	-8.86443328857422	-0.160141795873642	0.191045626997948	0.0080511411651969
-5.06341791152954	-6.70405626296997	-8.86696624755859	-0.160009324550629	0.191057115793228	0.00798394531011581
-5.06602001190186	-6.70961141586304	-8.86818885803223	-0.159852758049965	0.191136062145233	0.00802186969667673
-5.06663417816162	-6.715744972229	-8.87728977203369	-0.159873113036156	0.191059678792953	0.00800445210188627
-5.07127285003662	-6.71938991546631	-8.87777900695801	-0.159677401185036	0.191045865416527	0.00798985827714205
-5.07051467895508	-6.72152709960938	-8.88728046417236	-0.15960368514061	0.190993994474411	0.00795668922364712
-5.07193756103516	-6.7259578704834	-8.88836097717285	-0.159520462155342	0.19096964597702	0.00793022383004427
-5.0758376121521	-6.72866249084473	-8.89439392089844	-0.159393489360809	0.191002085804939	0.0078994007781148
-5.07545518875122	-6.7288932800293	-8.89642143249512	-0.15936404466629	0.19091485440731	0.00785051286220551
-5.08076810836792	-6.73089361190796	-8.89885902404785	-0.159317150712013	0.190903127193451	0.00790157169103622
-5.08121538162231	-6.73605489730835	-8.90343189239502	-0.159326627850533	0.190909579396248	0.00792342144995928
-5.08552598953247	-6.73728704452515	-8.90445327758789	-0.159318834543228	0.190857231616974	0.00790988653898239
-5.08658647537231	-6.73997497558594	-8.90392684936523	-0.159289732575417	0.190824940800667	0.00796252395957708
-5.09083461761475	-6.74129247665405	-8.91068077087402	-0.159156709909439	0.190797299146652	0.00806694850325584
-5.09169960021973	-6.74619388580322	-8.91561412811279	-0.159264445304871	0.190706089138985	0.00808858871459961
-5.09005975723267	-6.74750566482544	-8.91394329071045	-0.159256786108017	0.190642103552818	0.00807131920009851
-5.09054613113403	-6.748459815979	-8.9161491394043	-0.159233570098877	0.19064798951149	0.00818573590368032
-5.09152364730835	-6.75348854064941	-8.91176128387451	-0.159400284290314	0.190623700618744	0.00824999436736107
-5.09391212463379	-6.75279188156128	-8.92373371124268	-0.15933683514595	0.190607339143753	0.00828736647963524
-5.09587001800537	-6.75151109695435	-8.91892242431641	-0.159380331635475	0.190580457448959	0.00833949260413647
-5.09560108184814	-6.75414085388184	-8.9184627532959	-0.159513100981712	0.190564319491386	0.00841300282627344
-5.09325933456421	-6.75334978103638	-8.92052936553955	-0.159517556428909	0.190467685461044	0.00851903390139341
-5.09515190124512	-6.75133895874023	-8.92368412017822	-0.159575313329697	0.190423250198364	0.00853720027953386
-5.09605979919434	-6.75505399703979	-8.92665863037109	-0.159633934497833	0.190394788980484	0.00862615182995796
-5.09542226791382	-6.75603199005127	-8.92632007598877	-0.159648001194	0.190373718738556	0.00871128216385841
-5.09224891662598	-6.75513792037964	-8.92665958404541	-0.159756362438202	0.190288126468658	0.00876921229064465
-5.09628391265869	-6.75653886795044	-8.92851257324219	-0.159743711352348	0.190279632806778	0.008771862834692
-5.0932822227478	-6.75502061843872	-8.93117809295654	-0.159711644053459	0.19018891453743	0.00878307409584522
-5.0947904586792	-6.75544023513794	-8.93233203887939	-0.159776955842972	0.190184235572815	0.00881964433938265
-5.09639263153076	-6.7574257850647	-8.94340324401855	-0.159740746021271	0.190160155296326	0.00884558446705341
-5.09283971786499	-6.75402450561523	-8.94201469421387	-0.159759879112244	0.190084785223007	0.00884500425308943
-5.09646129608154	-6.75515031814575	-8.93949604034424	-0.159816145896912	0.190105691552162	0.00887900497764349
-5.09683275222778	-6.75703620910645	-8.94989776611328	-0.159807205200195	0.190070360898972	0.00892470497637987
-5.09814453125	-6.75764751434326	-8.95174980163574	-0.159849345684052	0.190053075551987	0.00893383752554655
-5.09714794158936	-6.75538110733032	-8.95004177093506	-0.159879490733147	0.189989551901817	0.00896118860691786
-5.09429836273193	-6.7586236000061	-8.95761871337891	-0.159916579723358	0.190027415752411	0.00901693105697632
-5.09378337860107	-6.75881195068359	-8.95468807220459	-0.160020157694817	0.189899489283562	0.0090867867693305
-5.09105443954468	-6.75935316085815	-8.96260356903076	-0.160026654601097	0.189841255545616	0.0091128284111619
-5.09066772460938	-6.75765800476074	-8.96015167236328	-0.160074427723885	0.189766973257065	0.00919925142079592
-5.08832931518555	-6.75686311721802	-8.95531845092773	-0.160220459103584	0.189770057797432	0.00923451967537403
-5.08358764648438	-6.75607442855835	-8.95915794372559	-0.16029366850853	0.189688205718994	0.00926969479769468
-5.08322334289551	-6.75016117095947	-8.96395874023438	-0.160285115242004	0.189617425203323	0.00929837487637997
-5.08096504211426	-6.75099849700928	-8.95942783355713	-0.160433322191238	0.189608335494995	0.00941206980496645
-5.07962465286255	-6.74847412109375	-8.95813846588135	-0.160551309585571	0.189587816596031	0.00938928220421076
-5.07886409759521	-6.74727153778076	-8.96018028259277	-0.160595670342445	0.189500987529755	0.0094738220795989
-5.07591533660889	-6.74538421630859	-8.961350440979	-0.1607506275177	0.189447492361069	0.00952568091452122
-5.07529592514038	-6.74331378936768	-8.95956611633301	-0.160814985632896	0.189382329583168	0.00958489254117012
-5.06997919082642	-6.73722839355469	-8.96516990661621	-0.16092087328434	0.189357787370682	0.0096275145187974
-5.06732320785522	-6.73429012298584	-8.96311569213867	-0.160939082503319	0.189282342791557	0.00962824933230877
-5.06430149078369	-6.73237085342407	-8.96165466308594	-0.161033853888512	0.189273998141289	0.00959680322557688
-5.06115388870239	-6.72797155380249	-8.95924854278564	-0.161141559481621	0.189216747879982	0.00966861471533775
-5.05822134017944	-6.72724390029907	-8.96876907348633	-0.161153420805931	0.189107909798622	0.00963380932807922
-5.05691909790039	-6.7258415222168	-8.96711730957031	-0.161153078079224	0.189166218042374	0.00961228553205729
-5.05094337463379	-6.72227716445923	-8.96600914001465	-0.161309972405434	0.189166560769081	0.00965225603431463
-5.05266237258911	-6.72060346603394	-8.96968650817871	-0.161290839314461	0.189156830310822	0.00963832531124353
-5.04642534255981	-6.71893644332886	-8.97241115570068	-0.161355033516884	0.189137428998947	0.00956541765481234
-5.04844760894775	-6.71627521514893	-8.97578811645508	-0.161393314599991	0.189029261469841	0.00960613321512938
-5.04494190216064	-6.71596050262451	-8.98264122009277	-0.161439538002014	0.189116701483727	0.00959942676126957
-5.04112958908081	-6.71722793579102	-8.98138046264648	-0.1615209877491	0.189023166894913	0.00956388376653194
-5.03783321380615	-6.71680402755737	-8.98421382904053	-0.161538198590279	0.188987389206886	0.00955754611641169
-5.03709363937378	-6.71335601806641	-8.98751068115234	-0.161547973752022	0.189071953296661	0.00952437799423933
-5.03355407714844	-6.71546316146851	-8.98987770080566	-0.161599442362785	0.18889793753624	0.00951333623379469
-5.0309419631958	-6.70976161956787	-8.99317359924316	-0.161567211151123	0.188903465867043	0.00940458383411169
-5.03028106689453	-6.7112283706665	-8.98888492584229	-0.161566451191902	0.18889756500721	0.00939982384443283
-5.02484655380249	-6.71132326126099	-8.99299430847168	-0.161655247211456	0.188923850655556	0.00935911945998669
-5.01809120178223	-6.70750045776367	-8.99579334259033	-0.161655902862549	0.188895136117935	0.00930687692016363
-5.01672744750977	-6.70525074005127	-8.99312210083008	-0.161641240119934	0.188867375254631	0.0092784259468317
-5.01702117919922	-6.70610046386719	-8.98751735687256	-0.161762282252312	0.188884735107422	0.00921255256980658
-5.01327276229858	-6.70654344558716	-8.99596691131592	-0.161750718951225	0.188815787434578	0.00918169785290957
-5.00988245010376	-6.70384216308594	-9.00048923492432	-0.161825984716415	0.188824772834778	0.00917994044721127
-5.00522756576538	-6.7023401260376	-8.99107933044434	-0.16192626953125	0.18875715136528	0.00919074937701225
-5.00683069229126	-6.70162773132324	-8.9930419921875	-0.162002265453339	0.188850238919258	0.0090873409062624
-5.00318574905396	-6.69931793212891	-8.99458885192871	-0.162015065550804	0.188792183995247	0.00912031065672636
-4.99728631973267	-6.69921398162842	-8.99661731719971	-0.162099346518517	0.188712671399117	0.00905755627900362
-4.99955272674561	-6.69919681549072	-8.99317932128906	-0.162104889750481	0.188763543963432	0.00903514493256807
-4.99334239959717	-6.69865894317627	-8.99286937713623	-0.162256523966789	0.188708573579788	0.00909174606204033
-4.99401617050171	-6.70253849029541	-8.99179553985596	-0.162272348999977	0.188777282834053	0.00901114009320736
-4.99557304382324	-6.69739103317261	-9.00040817260742	-0.162334650754929	0.188729003071785	0.00898752175271511
-4.99170637130737	-6.6977858543396	-8.99713897705078	-0.162442699074745	0.188782677054405	0.00899122562259436
-4.98947954177856	-6.69950771331787	-8.99480056762695	-0.162453219294548	0.188773140311241	0.00897382013499737
-4.99028205871582	-6.69975996017456	-8.99639797210693	-0.162573665380478	0.188834667205811	0.00896094553172588
-4.98768043518066	-6.69919347763062	-8.9987735748291	-0.162605106830597	0.188812032341957	0.00896152481436729
-4.98885345458984	-6.70290279388428	-8.9957857131958	-0.162661269307137	0.188838183879852	0.00901816971600056
-4.98850536346436	-6.7056245803833	-9.00305652618408	-0.16269214451313	0.188886523246765	0.00895830523222685
-4.988440990448	-6.7045955657959	-9.00053024291992	-0.162674009799957	0.188833519816399	0.00896205380558968
-4.98919248580933	-6.70326852798462	-9.00118255615234	-0.162654474377632	0.188879355788231	0.00897031743079424
-4.99302244186401	-6.70684862136841	-9.0023078918457	-0.162705570459366	0.188855439424515	0.00897139962762594
-4.99055099487305	-6.70467662811279	-9.00739765167236	-0.162681937217712	0.188732445240021	0.00892930664122105
-4.99479103088379	-6.70463943481445	-9.00334453582764	-0.162606671452522	0.188730165362358	0.00892473105341196
-4.99540758132935	-6.70757436752319	-8.99996280670166	-0.162701889872551	0.18876750767231	0.00894467625766993
-4.99452352523804	-6.70686435699463	-9.00350570678711	-0.162673801183701	0.188701927661896	0.008897147141397
-4.9981164932251	-6.70523977279663	-9.00364685058594	-0.162717312574387	0.188612848520279	0.00892098993062973
-4.99894380569458	-6.70576190948486	-9.00497627258301	-0.162789195775986	0.188587680459023	0.00899389665573835
-5.00418901443481	-6.70458984375	-8.999680519104	-0.162707254290581	0.188559368252754	0.00897121615707874
-5.00117492675781	-6.7053337097168	-9.00632095336914	-0.162747889757156	0.18840092420578	0.0089831929653883
-5.00108242034912	-6.70407247543335	-9.00292301177979	-0.162744164466858	0.188401982188225	0.00898284930735826
-5.00512599945068	-6.70584058761597	-9.0029411315918	-0.162654146552086	0.188359752297401	0.00896716769784689
-5.00336122512817	-6.70394706726074	-9.0012731552124	-0.162643611431122	0.188249126076698	0.00900214165449142
-5.00396299362183	-6.70858097076416	-9.00362300872803	-0.162626445293427	0.18826824426651	0.00894153025001287
-5.00643157958984	-6.70582437515259	-9.00460243225098	-0.16257019340992	0.188184857368469	0.00890527386218309
-5.00569438934326	-6.70907688140869	-9.00509262084961	-0.162621259689331	0.188156500458717	0.00895694363862276
-5.0071177482605	-6.71051597595215	-9.00637054443359	-0.162533462047577	0.188126340508461	0.00898999534547329
-5.00816297531128	-6.71004486083984	-9.00660514831543	-0.162548616528511	0.188094079494476	0.00896495580673218
-5.00983858108521	-6.71006393432617	-9.01044368743896	-0.162486121058464	0.18802984058857	0.00900784227997065
-5.01392459869385	-6.7118353843689	-9.00448036193848	-0.162545576691628	0.188028991222382	0.00904582440853119
-5.01374006271362	-6.71951150894165	-9.01526927947998	-0.162498086690903	0.187948867678642	0.00908173713833094
-5.01516246795654	-6.71956014633179	-9.01528263092041	-0.162484422326088	0.187810555100441	0.00908421352505684
-5.01612997055054	-6.720383644104	-9.00771617889404	-0.162402927875519	0.187849909067154	0.00917476788163185
-5.01660346984863	-6.72538375854492	-9.01105213165283	-0.162420213222504	0.187767460942268	0.00916802044957876
-5.01396465301514	-6.7268853187561	-9.01420497894287	-0.162404626607895	0.187753081321716	0.00923445355147123
-5.01586484909058	-6.72626113891602	-9.01797008514404	-0.162302672863007	0.187715604901314	0.00919491238892078
-5.01658916473389	-6.7290210723877	-9.01111602783203	-0.162402793765068	0.187750697135925	0.00925190653651953
-5.01654767990112	-6.73319625854492	-9.01961231231689	-0.162320762872696	0.187669306993484	0.00930998101830482
-5.0174298286438	-6.73304319381714	-9.01350116729736	-0.16234302520752	0.187609985470772	0.0093928063288331
-5.01561832427979	-6.73485946655273	-9.01705360412598	-0.162301361560822	0.187622651457787	0.00948164518922567
-5.01702260971069	-6.73693180084229	-9.01312255859375	-0.162296205759048	0.187562927603722	0.00951323565095663
-5.01571846008301	-6.73832941055298	-9.0105094909668	-0.162334457039833	0.18750424683094	0.00952508114278317
-5.01811599731445	-6.74178504943848	-9.01214790344238	-0.162276417016983	0.187580853700638	0.009537641890347
-5.01750612258911	-6.74131011962891	-9.01018047332764	-0.162309423089027	0.187443226575851	0.0095817968249321
-5.01717567443848	-6.74366903305054	-9.01211261749268	-0.162258297204971	0.187434703111649	0.00958384480327368
-5.01512813568115	-6.74675512313843	-9.01743412017822	-0.162223950028419	0.187431216239929	0.00960992556065321
-5.01668405532837	-6.74929332733154	-9.01497268676758	-0.162316471338272	0.187413930892944	0.00958078633993864
-5.01833200454712	-6.74970817565918	-9.01322937011719	-0.162294045090675	0.187478467822075	0.00958831515163183
-5.01892995834351	-6.75042152404785	-9.01996231079102	-0.162357971072197	0.187439173460007	0.00962425582110882
-5.01668787002563	-6.75409746170044	-9.02336502075195	-0.162363827228546	0.187434807419777	0.00961066503077745
-5.01875495910645	-6.75501441955566	-9.01706886291504	-0.162423118948936	0.187461674213409	0.00960302632302046
-5.01698637008667	-6.75367593765259	-9.01684284210205	-0.162416651844978	0.187500953674316	0.00964892003685236
-5.01800346374512	-6.75817394256592	-9.01523303985596	-0.162505686283112	0.187572151422501	0.00959330052137375
-5.01363754272461	-6.75923824310303	-9.01833629608154	-0.162470176815987	0.187479883432388	0.00957833882421255
-5.01658725738525	-6.75723361968994	-9.01646995544434	-0.162492617964745	0.187563940882683	0.00949858408421278
-5.01508188247681	-6.7594256401062	-9.01529788970947	-0.162600338459015	0.187618583440781	0.0094850268214941
-5.01341772079468	-6.76029109954834	-9.02045154571533	-0.162667274475098	0.18764129281044	0.009426549077034
-5.01897668838501	-6.75643444061279	-9.01734638214111	-0.162668868899345	0.187661319971085	0.00933205801993608
-5.01286458969116	-6.75767135620117	-9.0207347869873	-0.162733167409897	0.187673807144165	0.00936444941908121
-5.01680421829224	-6.7563157081604	-9.02387714385986	-0.162825524806976	0.187766075134277	0.00931676384061575
-5.01741886138916	-6.75551557540894	-9.02493381500244	-0.162903934717178	0.187824860215187	0.00926884822547436
-5.01534795761108	-6.75714683532715	-9.02631187438965	-0.163000077009201	0.187823548913002	0.00912919174879789
-5.01591730117798	-6.75858402252197	-9.02070236206055	-0.163023412227631	0.187866866588593	0.00911563262343407
-5.01377153396606	-6.75816249847412	-9.02195835113525	-0.163166031241417	0.187904506921768	0.00906477682292461
-5.01689004898071	-6.75814008712769	-9.02048873901367	-0.163205116987228	0.187954872846603	0.00897486414760351
-5.01588535308838	-6.75644969940186	-9.02309131622314	-0.163331508636475	0.188013777136803	0.00888601876795292
-5.01741600036621	-6.75418901443481	-9.0259313583374	-0.163377359509468	0.188083708286285	0.00881255511194468
-5.01962995529175	-6.7543625831604	-9.02367210388184	-0.16353403031826	0.188195168972015	0.00875871162861586
-5.0184178352356	-6.75726985931396	-9.02402305603027	-0.163679599761963	0.188270583748817	0.0086823608726263
-5.02001094818115	-6.75765562057495	-9.02379417419434	-0.163797631859779	0.188288077712059	0.00858524907380342
-5.02025079727173	-6.75911521911621	-9.02820301055908	-0.16389511525631	0.188421875238419	0.00854420196264982
-5.02013206481934	-6.75945091247559	-9.02889347076416	-0.16396501660347	0.188463151454926	0.00844858679920435
-5.02166795730591	-6.76164627075195	-9.03849315643311	-0.164046555757523	0.188436448574066	0.00836938992142677
-5.02297163009644	-6.76221084594727	-9.03494262695313	-0.164008244872093	0.188601285219193	0.00828099343925714
-5.02972555160522	-6.76602411270142	-9.04360198974609	-0.164076134562492	0.188720121979713	0.00817828811705112
-5.03004026412964	-6.76852655410767	-9.05053043365479	-0.164126917719841	0.188707128167152	0.00804183166474104
-5.03301477432251	-6.76985025405884	-9.05675315856934	-0.164097413420677	0.188833802938461	0.00797851849347353
-5.03576946258545	-6.77353191375732	-9.05573654174805	-0.164074435830116	0.188850238919258	0.00786640867590904
-5.03486490249634	-6.77660942077637	-9.06308650970459	-0.16411130130291	0.188930869102478	0.00773542514070868
-5.03662872314453	-6.77524709701538	-9.06605243682861	-0.163978561758995	0.188955813646317	0.00767416600137949
-5.03867483139038	-6.77726793289185	-9.06211185455322	-0.164106220006943	0.189094379544258	0.00758793111890554
-5.04326152801514	-6.78149747848511	-9.06899929046631	-0.164033070206642	0.189087614417076	0.00749730924144387
-5.04478025436401	-6.78313684463501	-9.07082080841064	-0.164093255996704	0.189103007316589	0.00749558350071311
-5.04644536972046	-6.78253555297852	-9.07461166381836	-0.16403204202652	0.189132168889046	0.00740107102319598
-5.04926538467407	-6.79002380371094	-9.0720911026001	-0.164048656821251	0.189286649227142	0.00736466329544783
-5.05111217498779	-6.79038524627686	-9.07383441925049	-0.164043828845024	0.189272031188011	0.00731955701485276
-5.0509204864502	-6.79143714904785	-9.07256317138672	-0.164050117135048	0.189301744103432	0.00728864734992385
-5.0522632598877	-6.79302263259888	-9.07000541687012	-0.164064273238182	0.189256563782692	0.00724013755097985
-5.05133056640625	-6.79325389862061	-9.07082271575928	-0.16410619020462	0.189334079623222	0.00723747164011002
-5.0536093711853	-6.795569896698	-9.07000064849854	-0.164020627737045	0.189361557364464	0.00720711471512914
-5.05498838424683	-6.79018259048462	-9.07097721099854	-0.164067044854164	0.189337000250816	0.00714390864595771
-5.05369806289673	-6.79341316223145	-9.06767559051514	-0.164143338799477	0.189336284995079	0.00713498005643487
-5.05337858200073	-6.79672431945801	-9.06873321533203	-0.164113476872444	0.189413100481033	0.00710965972393751
-5.05399608612061	-6.79389524459839	-9.06729125976563	-0.164113238453865	0.189428731799126	0.00709636555984616
-5.05481958389282	-6.79058361053467	-9.06473731994629	-0.164090529084206	0.189313918352127	0.00715458579361439
-5.05442571640015	-6.79365682601929	-9.0623836517334	-0.164099350571632	0.189392387866974	0.00709808152168989
-5.05542802810669	-6.79459381103516	-9.06041049957275	-0.164123192429543	0.189492285251617	0.00708148861303926
-5.05314159393311	-6.79409122467041	-9.05897903442383	-0.164173305034637	0.18943963944912	0.00703433342278004
-5.05154371261597	-6.79156446456909	-9.05630683898926	-0.164096236228943	0.189451470971107	0.00705171562731266
-5.04993200302124	-6.79215097427368	-9.05353546142578	-0.164128124713898	0.189485967159271	0.00702551519498229
-5.05036306381226	-6.79259204864502	-9.05381011962891	-0.164146319031715	0.189517214894295	0.00695128412917256
-5.05109405517578	-6.79037284851074	-9.0473165512085	-0.164091795682907	0.189536333084106	0.00689743226394057
-5.05057859420776	-6.79067850112915	-9.04402923583984	-0.164176374673843	0.189571991562843	0.00689732981845737
-5.05272340774536	-6.79281044006348	-9.04720211029053	-0.164138779044151	0.189645737409592	0.00688734138384461
-5.05176782608032	-6.78961181640625	-9.04951667785645	-0.164069786667824	0.189605191349983	0.00685605360195041
-5.04943799972534	-6.78825569152832	-9.05315399169922	-0.164006486535072	0.189660221338272	0.0067664859816432
-5.05421543121338	-6.79349756240845	-9.05615043640137	-0.163828670978546	0.189673840999603	0.00675854459404945
-5.05412530899048	-6.79491138458252	-9.05186653137207	-0.163860812783241	0.189635068178177	0.00672755623236299
-5.05520391464233	-6.79730987548828	-9.05705070495605	-0.16365484893322	0.189672127366066	0.00660744309425354
-5.06326913833618	-6.7992844581604	-9.05814552307129	-0.163507044315338	0.189725771546364	0.00656406581401825
-5.06177186965942	-6.80035161972046	-9.06079864501953	-0.163526430726051	0.189747631549835	0.00648073107004166
-5.06354713439941	-6.80343914031982	-9.06198120117188	-0.163356840610504	0.189764708280563	0.00644204299896955
-5.0666708946228	-6.8044638633728	-9.06336116790771	-0.163262933492661	0.189664497971535	0.00639517931267619
-5.06781768798828	-6.80803155899048	-9.06319236755371	-0.163191363215446	0.189737468957901	0.00633518677204847
-5.07050085067749	-6.80986785888672	-9.07160663604736	-0.163123890757561	0.189703270792961	0.00627414975315332
-5.07251214981079	-6.80773162841797	-9.06827449798584	-0.163077786564827	0.189673095941544	0.00624616676941514
-5.07596921920776	-6.80906438827515	-9.06847858428955	-0.163074061274529	0.189606845378876	0.00620896043255925
-5.07878303527832	-6.81232357025146	-9.06717586517334	-0.162996336817741	0.189636081457138	0.00619627954438329
-5.08339214324951	-6.81185150146484	-9.06594657897949	-0.16298308968544	0.189645126461983	0.00611688382923603
-5.08426141738892	-6.8102068901062	-9.06730556488037	-0.162939637899399	0.189570739865303	0.00611075107008219
-5.08524227142334	-6.81164932250977	-9.06970310211182	-0.162880033254623	0.189560428261757	0.00608588941395283
-5.08813714981079	-6.81517601013184	-9.07472610473633	-0.162870094180107	0.189540475606918	0.00610462808981538
-5.08904075622559	-6.81289768218994	-9.07489681243896	-0.162841632962227	0.189423725008965	0.00602719001471996
-5.09053611755371	-6.81316995620728	-9.07104682922363	-0.162778243422508	0.1894151866436	0.00605053268373013
-5.09306526184082	-6.81554174423218	-9.07011127471924	-0.162839114665985	0.189416483044624	0.00601028557866812
-5.09541606903076	-6.80929040908813	-9.07007503509521	-0.16285265982151	0.189342439174652	0.00593222677707672
-5.09528255462646	-6.80756711959839	-9.06534385681152	-0.162790805101395	0.189322382211685	0.00602302374318242
-5.09793329238892	-6.81216859817505	-9.0657434463501	-0.162911951541901	0.189298987388611	0.00604190025478601
-5.10023212432861	-6.80842733383179	-9.06906318664551	-0.162914872169495	0.18925952911377	0.0059861890040338
-5.10278463363647	-6.80618906021118	-9.06512928009033	-0.163047596812248	0.189204320311546	0.00597173441201448
-5.10148668289185	-6.80609941482544	-9.06358814239502	-0.163101568818092	0.189090847969055	0.00600022124126554
-5.1034951210022	-6.80271816253662	-9.06773567199707	-0.163136377930641	0.189102023839951	0.00610628956928849
-5.10530662536621	-6.80387735366821	-9.06151866912842	-0.163267597556114	0.189080506563187	0.00599205587059259
-5.10586595535278	-6.80076932907104	-9.06028366088867	-0.163398876786232	0.18903486430645	0.00607837131246924
-5.10979557037354	-6.80111026763916	-9.05758476257324	-0.163450464606285	0.189012050628662	0.00610288279131055
-5.10999917984009	-6.79979181289673	-9.05748271942139	-0.163536816835403	0.188938125967979	0.00615227269008756
-5.10615539550781	-6.79775762557983	-9.06074047088623	-0.163594394922256	0.188917830586433	0.00614821305498481
-5.1102123260498	-6.79673480987549	-9.0544490814209	-0.16368156671524	0.188899368047714	0.00613088300451636
-5.11316347122192	-6.79650211334229	-9.05232048034668	-0.163846775889397	0.18892602622509	0.00614541582763195
-5.11169195175171	-6.79539823532104	-9.06192207336426	-0.163938134908676	0.18883703649044	0.00614845799282193
-5.1141562461853	-6.79315710067749	-9.05418109893799	-0.163997888565063	0.188810765743256	0.00614691991358995
-5.11329078674316	-6.79208898544312	-9.0504903793335	-0.164059534668922	0.188821718096733	0.0061709419824183
-5.11493349075317	-6.79040336608887	-9.05736637115479	-0.164046034216881	0.188770219683647	0.00616826443001628
-5.11529207229614	-6.78591299057007	-9.05657482147217	-0.164131388068199	0.188760071992874	0.00612023519352078
-5.11498880386353	-6.78711414337158	-9.04893112182617	-0.164195626974106	0.188748583197594	0.00618789764121175
-5.11781597137451	-6.78544235229492	-9.05358505249023	-0.164221495389938	0.188738256692886	0.00620589731261134
-5.11866569519043	-6.78417825698853	-9.05562305450439	-0.164235487580299	0.188664004206657	0.0061252536252141
-5.11926364898682	-6.78384685516357	-9.0518684387207	-0.164303600788116	0.18869936466217	0.00616579782217741
-5.12011528015137	-6.78515863418579	-9.05624198913574	-0.164373829960823	0.188659608364105	0.00619083223864436
-5.12230253219604	-6.78253316879272	-9.05584335327148	-0.164410501718521	0.188650086522102	0.00615650927647948
-5.12123441696167	-6.78075551986694	-9.05341625213623	-0.164498150348663	0.18858790397644	0.0062005240470171
-5.12255907058716	-6.78323888778687	-9.04776096343994	-0.164523005485535	0.188547223806381	0.00621396908536553
-5.12363243103027	-6.78120279312134	-9.04703140258789	-0.164599180221558	0.188498839735985	0.00625611841678619
-5.12386608123779	-6.77934789657593	-9.05199718475342	-0.164625182747841	0.18844510614872	0.00623317901045084
-5.12525749206543	-6.77855539321899	-9.05097484588623	-0.164781466126442	0.18841764330864	0.00625884672626853
-5.12348127365112	-6.77804899215698	-9.0476598739624	-0.164799630641937	0.188341856002808	0.00636906549334526
-5.12181282043457	-6.77871036529541	-9.05338478088379	-0.164864346385002	0.188282206654549	0.00638304743915796
-5.12595129013062	-6.77680444717407	-9.05390739440918	-0.164930954575539	0.188266649842262	0.00641563162207603
-5.12169551849365	-6.77731847763062	-9.05406093597412	-0.164983481168747	0.188185527920723	0.00648034503683448
-5.12131071090698	-6.77803897857666	-9.05128383636475	-0.16507850587368	0.188187271356583	0.00657451897859573
-5.12295961380005	-6.77068948745728	-9.05672836303711	-0.165039405226707	0.188080787658691	0.00662730587646365
-5.12357807159424	-6.77258348464966	-9.05161952972412	-0.165094912052155	0.188095420598984	0.00670271646231413
-5.12182998657227	-6.77068519592285	-9.05319213867188	-0.165169566869736	0.188044235110283	0.00681608449667692
-5.12241363525391	-6.77166509628296	-9.05309772491455	-0.165223330259323	0.188049241900444	0.00683325016871095
-5.12592601776123	-6.77028274536133	-9.05146026611328	-0.165252044796944	0.187896072864532	0.00693005230277777
-5.12530565261841	-6.7700023651123	-9.05445098876953	-0.165207341313362	0.187847107648849	0.00697996513918042
-5.12540197372437	-6.76967430114746	-9.04971694946289	-0.165235951542854	0.187834441661835	0.00698741059750319
-5.12251615524292	-6.76988649368286	-9.05658721923828	-0.165230706334114	0.187669068574905	0.00702615408226848
-5.12306976318359	-6.76838827133179	-9.05251502990723	-0.16518834233284	0.187652811408043	0.0070777996443212
-5.12241220474243	-6.76705837249756	-9.05342960357666	-0.165308713912964	0.187618762254715	0.00714912312105298
-5.1256217956543	-6.77035093307495	-9.06062698364258	-0.165297016501427	0.187541201710701	0.00714890845119953
-5.12545728683472	-6.76840591430664	-9.06094932556152	-0.165319114923477	0.187513157725334	0.0072512049227953
-5.12591981887817	-6.76961708068848	-9.06439971923828	-0.165297150611877	0.187388062477112	0.00723917130380869
-5.12841558456421	-6.77258491516113	-9.06548404693604	-0.165329530835152	0.187331229448318	0.00731531623750925
-5.12548303604126	-6.77532005310059	-9.06257438659668	-0.165418654680252	0.18731364607811	0.00735448114573956
-5.12927484512329	-6.77563810348511	-9.06875133514404	-0.165356829762459	0.187247440218925	0.00738212885335088
-5.1295223236084	-6.77238321304321	-9.06450843811035	-0.165353998541832	0.187226578593254	0.00740195950493217
-5.12601709365845	-6.77170133590698	-9.0683650970459	-0.165390804409981	0.187161147594452	0.00742880906909704
-5.13009738922119	-6.77451467514038	-9.07120418548584	-0.165397956967354	0.187171280384064	0.0074628503061831
-5.12917280197144	-6.77547979354858	-9.0748291015625	-0.165430754423141	0.187126725912094	0.00745286885648966
-5.12842702865601	-6.77248430252075	-9.07156085968018	-0.165441155433655	0.187067091464996	0.00755161140114069
-5.13450479507446	-6.77414274215698	-9.07115936279297	-0.165462478995323	0.187083899974823	0.00759362522512674
-5.13405132293701	-6.77754831314087	-9.07338809967041	-0.165480613708496	0.187047675251961	0.00764347147196531
-5.13053560256958	-6.7745680809021	-9.07759761810303	-0.165458828210831	0.186915993690491	0.00764288194477558
-5.13024377822876	-6.77326059341431	-9.07285976409912	-0.165451183915138	0.186869785189629	0.00770101929083467
-5.13311576843262	-6.77429533004761	-9.07294654846191	-0.165525734424591	0.18688639998436	0.00770293641835451
-5.13121604919434	-6.77316617965698	-9.07408618927002	-0.165458589792252	0.186808437108994	0.00774140236899257
-5.13234853744507	-6.77198028564453	-9.07976913452148	-0.165560483932495	0.186724334955215	0.00776297552511096
-5.13484668731689	-6.77192497253418	-9.07450485229492	-0.165607839822769	0.186750784516335	0.00780266290530562
-5.13461875915527	-6.77276992797852	-9.07756042480469	-0.165675446391106	0.186674356460571	0.00788009259849787
-5.13479900360107	-6.76953172683716	-9.08292102813721	-0.165711730718613	0.186597123742104	0.00790173746645451
-5.13355922698975	-6.76925230026245	-9.08048534393311	-0.1657854616642	0.186434492468834	0.00795739702880383
-5.13572835922241	-6.76528024673462	-9.08110332489014	-0.165749937295914	0.186416298151016	0.00803400576114655
-5.13369846343994	-6.76908826828003	-9.08079719543457	-0.165860235691071	0.186408489942551	0.00800325907766819
-5.13651609420776	-6.76919317245483	-9.08063983917236	-0.165870398283005	0.186322182416916	0.00810185074806213
-5.13284826278687	-6.76423215866089	-9.08031845092773	-0.165923878550529	0.18626457452774	0.00809893850237131
-5.13685655593872	-6.76317071914673	-9.08069896697998	-0.166030645370483	0.186177626252174	0.00821716338396072
-5.13533210754395	-6.76379585266113	-9.08698177337646	-0.166125744581223	0.186172485351563	0.0082687009125948
-5.13554906845093	-6.7654709815979	-9.0883264541626	-0.166243851184845	0.186107620596886	0.00829484220594168
-5.13669347763062	-6.76364898681641	-9.08742332458496	-0.166287764906883	0.186060175299644	0.00832096207886934
-5.14024305343628	-6.76377773284912	-9.08685302734375	-0.16631680727005	0.186043918132782	0.00837657041847706
-5.13802719116211	-6.76472234725952	-9.0891580581665	-0.16634064912796	0.185997754335403	0.00841594114899635
-5.13692092895508	-6.76459407806396	-9.09604740142822	-0.166367188096046	0.185899794101715	0.0083921616896987
-5.14107513427734	-6.76456165313721	-9.08854293823242	-0.166321963071823	0.185831770300865	0.00840074103325605
-5.14021015167236	-6.76511430740356	-9.08645725250244	-0.16640767455101	0.185876980423927	0.00846476387232542
-5.13926219940186	-6.76629400253296	-9.09830379486084	-0.166325271129608	0.185794964432716	0.00846377946436405
-5.14255094528198	-6.76241731643677	-9.10124111175537	-0.166369795799255	0.18584369122982	0.00849076174199581
-5.14333724975586	-6.76332426071167	-9.09554195404053	-0.166425421833992	0.18577553331852	0.00854963716119528
-5.1445951461792	-6.76152086257935	-9.09471797943115	-0.166405588388443	0.185742378234863	0.00855431240051985
-5.1462779045105	-6.7661190032959	-9.09940528869629	-0.16647769510746	0.185678288340569	0.00861702673137188
-5.1455283164978	-6.76348304748535	-9.09611701965332	-0.166407704353333	0.185533136129379	0.00862345285713673
-5.14467096328735	-6.76353073120117	-9.09769248962402	-0.166347309947014	0.185519576072693	0.00861409213393927
-5.14496755599976	-6.76711893081665	-9.09989833831787	-0.166418045759201	0.18547286093235	0.00863587111234665
-5.14770650863647	-6.76620674133301	-9.10219860076904	-0.166439190506935	0.185480758547783	0.00864532869309187
-5.15137577056885	-6.76647424697876	-9.10301113128662	-0.166393458843231	0.185530424118042	0.00866090878844261
-5.1484203338623	-6.76807641983032	-9.10649967193604	-0.166357383131981	0.185468897223473	0.00865146424621344
-5.1483998298645	-6.76970815658569	-9.1082010269165	-0.166344240307808	0.18538673222065	0.00865801703184843
-5.14946842193604	-6.76800775527954	-9.10147285461426	-0.166373699903488	0.185375526547432	0.00872744340449572
-5.15012359619141	-6.76968717575073	-9.10514545440674	-0.166321381926537	0.185342818498611	0.00870874430984259
-5.14886379241943	-6.76824045181274	-9.10340595245361	-0.166356816887856	0.185371831059456	0.00873720552772284
-5.1508412361145	-6.76991033554077	-9.1002950668335	-0.166407287120819	0.185325413942337	0.0087566627189517
-5.15307807922363	-6.77091264724731	-9.10664463043213	-0.166417583823204	0.185317978262901	0.00876637920737267
-5.15522432327271	-6.77064609527588	-9.10652446746826	-0.166454672813416	0.185347720980644	0.00881285313516855
-5.15373468399048	-6.77055311203003	-9.10480499267578	-0.166451767086983	0.185358583927155	0.00883771944791079
-5.15866470336914	-6.77261543273926	-9.10792827606201	-0.166426509618759	0.185287192463875	0.00885018799453974
-5.15449285507202	-6.77342462539673	-9.09956645965576	-0.166555941104889	0.185369819402695	0.00879950076341629
-5.15628147125244	-6.77550029754639	-9.10504627227783	-0.166501328349113	0.185298010706902	0.00886384677141905
-5.15723085403442	-6.77322912216187	-9.10765361785889	-0.166482821106911	0.185355350375175	0.0088578425347805
-5.16122150421143	-6.77554750442505	-9.10681438446045	-0.166542559862137	0.185400992631912	0.00889004394412041
-5.16509580612183	-6.77502346038818	-9.11059474945068	-0.166558727622032	0.185356259346008	0.00890718400478363
-5.16355323791504	-6.78119659423828	-9.11250114440918	-0.166529223322868	0.185350924730301	0.00887410994619131
-5.16225576400757	-6.78343439102173	-9.11678600311279	-0.166551411151886	0.185355573892593	0.00883555226027966
-5.16660070419312	-6.783043384552	-9.11810111999512	-0.166523456573486	0.18538935482502	0.0087814861908555
-5.16697072982788	-6.78676891326904	-9.11369705200195	-0.166611030697823	0.185406908392906	0.00876275263726711
-5.17303419113159	-6.790114402771	-9.12325382232666	-0.166581049561501	0.185435101389885	0.00872243102639914
-5.17520475387573	-6.78847408294678	-9.12133026123047	-0.166614100337029	0.185447975993156	0.00869495794177055
-5.173415184021	-6.79146385192871	-9.12675380706787	-0.166563764214516	0.18537662923336	0.00865892693400383
-5.18001556396484	-6.79417371749878	-9.12981986999512	-0.166566833853722	0.185440391302109	0.00864917226135731
-5.17810010910034	-6.79507160186768	-9.13158512115479	-0.166575372219086	0.185378655791283	0.00861844792962074
-5.18151664733887	-6.7986307144165	-9.13307285308838	-0.166532620787621	0.185389086604118	0.0085681639611721
-5.18117666244507	-6.80013179779053	-9.13482570648193	-0.166544914245605	0.18545064330101	0.00849906355142593
-5.18410873413086	-6.80108404159546	-9.13604736328125	-0.166554898023605	0.185457155108452	0.00849464349448681
-5.18721437454224	-6.804368019104	-9.14241218566895	-0.166673317551613	0.185533285140991	0.00836512353271246
-5.18834161758423	-6.80703115463257	-9.14191055297852	-0.16671185195446	0.185533285140991	0.0083476547151804
-5.18976783752441	-6.80725145339966	-9.14676284790039	-0.166763961315155	0.185513466596603	0.00835044682025909
-5.19250345230103	-6.81035089492798	-9.14712715148926	-0.166682422161102	0.18558631837368	0.00837281811982393
-5.19302845001221	-6.813307762146	-9.15416812896729	-0.166688904166222	0.185542121529579	0.00834368169307709
-5.19252729415894	-6.81672525405884	-9.15382766723633	-0.166650384664536	0.185534745454788	0.00825783330947161
-5.19747400283813	-6.81539964675903	-9.16094875335693	-0.16666579246521	0.185541376471519	0.00816179718822241
-5.19870376586914	-6.82170104980469	-9.16009616851807	-0.166755363345146	0.185644045472145	0.00815209932625294
-5.20256042480469	-6.82230281829834	-9.16247177124023	-0.166702300310135	0.185660734772682	0.00811720918864012
-5.20704793930054	-6.83051681518555	-9.17069625854492	-0.166685000061989	0.185747146606445	0.00804734043776989
-5.20861005783081	-6.8305287361145	-9.17890357971191	-0.166656419634819	0.185662671923637	0.00799994356930256
-5.20913696289063	-6.83544063568115	-9.1776237487793	-0.166570544242859	0.185688719153404	0.00797697715461254
-5.21295833587646	-6.83734607696533	-9.17763805389404	-0.166558891534805	0.185755744576454	0.00789404660463333
-5.21261405944824	-6.83741044998169	-9.18211650848389	-0.166505590081215	0.185799136757851	0.00776883820071816
-5.2143611907959	-6.84287261962891	-9.18459510803223	-0.16647045314312	0.18579226732254	0.00776945101097226
-5.21499729156494	-6.84311580657959	-9.19064331054688	-0.166410893201828	0.185839399695396	0.00774610973894596
-5.21933650970459	-6.8500394821167	-9.19268321990967	-0.166358143091202	0.185808077454567	0.00772046716883779
-5.2204532623291	-6.85025119781494	-9.18868923187256	-0.166280254721642	0.185870945453644	0.0076929684728384
-5.21725463867188	-6.85413408279419	-9.19651794433594	-0.166223496198654	0.185808166861534	0.00762043800204992
-5.22117471694946	-6.85394906997681	-9.18996906280518	-0.166203364729881	0.185835152864456	0.00752323586493731
-5.22290563583374	-6.85523891448975	-9.19023609161377	-0.166243523359299	0.185932144522667	0.00757388770580292
-5.22684621810913	-6.85621404647827	-9.19393062591553	-0.166220635175705	0.185996070504189	0.00747694168239832
-5.22809791564941	-6.85827207565308	-9.19517230987549	-0.166212439537048	0.185929924249649	0.0074825631454587
-5.22878837585449	-6.85779333114624	-9.19002151489258	-0.166188314557076	0.185959592461586	0.00750648695975542
-5.23201131820679	-6.86279392242432	-9.19168758392334	-0.166122242808342	0.185899198055267	0.00749141024425626
-5.23387098312378	-6.86234331130981	-9.18932247161865	-0.166180551052094	0.185934826731682	0.00744129018858075
-5.23257923126221	-6.86669015884399	-9.1923246383667	-0.166107147932053	0.185921803116798	0.0074414387345314
-5.2348747253418	-6.86349773406982	-9.19408988952637	-0.166128560900688	0.185926482081413	0.00740178115665913
-5.23581027984619	-6.86424255371094	-9.19259357452393	-0.166047051548958	0.185978770256042	0.00742967799305916
-5.23732709884644	-6.86686277389526	-9.19262599945068	-0.166191831231117	0.185978710651398	0.00741998851299286
-5.23924446105957	-6.86742830276489	-9.18878936767578	-0.166145443916321	0.185988128185272	0.00741056725382805
-5.23905515670776	-6.86522197723389	-9.18931198120117	-0.166105419397354	0.185904368758202	0.00740811321884394
-5.24122858047485	-6.86712741851807	-9.18724536895752	-0.166009053587914	0.185977533459663	0.00735431676730514
-5.24060201644897	-6.86850547790527	-9.18342685699463	-0.166057333350182	0.186010152101517	0.00727742537856102
-5.24256467819214	-6.86827182769775	-9.18359470367432	-0.166082665324211	0.186020359396935	0.00727694062516093
-5.24209833145142	-6.86473226547241	-9.18324279785156	-0.166039019823074	0.186020702123642	0.00730173895135522
-5.2467098236084	-6.86606645584106	-9.1782341003418	-0.166072428226471	0.186087131500244	0.00726897967979312
-5.24806547164917	-6.86818838119507	-9.18165016174316	-0.166037797927856	0.186102390289307	0.00725188571959734
-5.24922227859497	-6.8695650100708	-9.18002796173096	-0.165947303175926	0.186077982187271	0.0072141163982451
-5.24982595443726	-6.86732769012451	-9.17923736572266	-0.165968686342239	0.186083167791367	0.00717125087976456
-5.25314283370972	-6.86782503128052	-9.17542266845703	-0.165924564003944	0.186094865202904	0.0071279127150774
-5.2493143081665	-6.86889791488647	-9.17482471466064	-0.16592663526535	0.186145648360252	0.00710968067869544
-5.25319194793701	-6.87371015548706	-9.178635597229	-0.16583514213562	0.186133697628975	0.00709617882966995
-5.2531270980835	-6.8707332611084	-9.17534255981445	-0.165843442082405	0.186087384819984	0.00703609641641378
-5.25284862518311	-6.87189483642578	-9.17240810394287	-0.165795981884003	0.186170622706413	0.00699482578784227
-5.2548975944519	-6.87411069869995	-9.18168640136719	-0.165837541222572	0.186201423406601	0.00701671605929732
-5.25899076461792	-6.87753057479858	-9.17646980285645	-0.165843054652214	0.186276018619537	0.00697381421923637
-5.25739622116089	-6.87800264358521	-9.17314720153809	-0.165790572762489	0.18613637983799	0.00696104066446424
-5.25883436203003	-6.87728214263916	-9.17454242706299	-0.165683165192604	0.186224848031998	0.00692714424803853
-5.25707530975342	-6.88227367401123	-9.17075634002686	-0.165747776627541	0.186230227351189	0.00694958958774805
-5.25582599639893	-6.88105201721191	-9.17733955383301	-0.165659382939339	0.186215236783028	0.00691136019304395
-5.25976228713989	-6.88138294219971	-9.17871570587158	-0.165574103593826	0.186182424426079	0.00685353158041835
-5.25991058349609	-6.88353061676025	-9.1720495223999	-0.165592968463898	0.18628366291523	0.00682027591392398
-5.25962257385254	-6.88798427581787	-9.17912101745605	-0.165498197078705	0.186263829469681	0.0068211411125958
-5.26137924194336	-6.88724088668823	-9.18389225006104	-0.165442585945129	0.186385080218315	0.00678052706643939
-5.2648777961731	-6.88921117782593	-9.18160629272461	-0.165305286645889	0.186352223157883	0.00676048314198852
-5.2670373916626	-6.89182090759277	-9.18918132781982	-0.165181905031204	0.186404079198837	0.00670707272365689
-5.26675939559937	-6.89662075042725	-9.18896675109863	-0.165160343050957	0.186470150947571	0.00664832070469856
-5.26693153381348	-6.89571475982666	-9.18790245056152	-0.164992734789848	0.186314910650253	0.00662119872868061
-5.26540088653564	-6.89786529541016	-9.18528175354004	-0.164878532290459	0.186423316597939	0.00654181186109781
-5.26961994171143	-6.89807891845703	-9.18544769287109	-0.164865702390671	0.186440110206604	0.00653713941574097
-5.27028703689575	-6.89995670318604	-9.18771743774414	-0.164778828620911	0.186474993824959	0.00645387917757034
-5.2710223197937	-6.90317630767822	-9.18817806243896	-0.164710700511932	0.186452358961105	0.00642525358125567
-5.27249765396118	-6.90389204025269	-9.18588924407959	-0.164622500538826	0.186440661549568	0.00640948489308357
-5.27573919296265	-6.90619325637817	-9.18436241149902	-0.164546146988869	0.186562970280647	0.00639935163781047
-5.27493333816528	-6.91042757034302	-9.19145202636719	-0.164495900273323	0.186483442783356	0.00637131230905652
-5.27325630187988	-6.90979433059692	-9.18905353546143	-0.164423376321793	0.186465725302696	0.00631606904789805
-5.27649307250977	-6.91150379180908	-9.19165134429932	-0.164309188723564	0.186460271477699	0.0063102669082582
-5.27345848083496	-6.9124550819397	-9.18077278137207	-0.164285719394684	0.186494037508965	0.00631621852517128
-5.27570533752441	-6.91444301605225	-9.18707180023193	-0.164158374071121	0.18648387491703	0.00627589505165815
-5.27658939361572	-6.90934944152832	-9.19176197052002	-0.16413702070713	0.18651881814003	0.00619097985327244
-5.27811813354492	-6.91056776046753	-9.18474102020264	-0.164097175002098	0.186468198895454	0.00616070162504911
-5.28196811676025	-6.91108417510986	-9.18742179870605	-0.164086192846298	0.186525374650955	0.00619056355208158
-5.28130340576172	-6.91343784332275	-9.18853092193604	-0.164047673344612	0.186521634459496	0.00615954818204045
-5.27692794799805	-6.91207122802734	-9.18787670135498	-0.163977682590485	0.186422929167747	0.00612845318391919
-5.27934598922729	-6.90992832183838	-9.18342113494873	-0.163928151130676	0.186404332518578	0.00613888213410974
-5.27844667434692	-6.91222715377808	-9.1757698059082	-0.163914889097214	0.186485961079597	0.00607337709516287
-5.28232288360596	-6.9138011932373	-9.17933654785156	-0.163894757628441	0.186561495065689	0.00606655050069094
-5.28210926055908	-6.91325187683105	-9.18666553497314	-0.163860961794853	0.186521381139755	0.00606197863817215
-5.28209209442139	-6.91076421737671	-9.18873596191406	-0.163848087191582	0.186551243066788	0.0059871282428503
-5.28429460525513	-6.91325426101685	-9.18632984161377	-0.163793414831161	0.186545088887215	0.00600813189521432
-5.28364372253418	-6.91184139251709	-9.185866355896	-0.163688600063324	0.186527565121651	0.0059664398431778
-5.28580093383789	-6.91398286819458	-9.18790340423584	-0.163638174533844	0.186432540416718	0.00587310548871756
-5.28514003753662	-6.91168308258057	-9.1895112991333	-0.163632556796074	0.186462804675102	0.00582450348883867
-5.28699588775635	-6.91111326217651	-9.18394374847412	-0.163598656654358	0.186528116464615	0.00582810863852501
-5.29027700424194	-6.91222238540649	-9.19063472747803	-0.163548588752747	0.18652731180191	0.0057646781206131
-5.28804302215576	-6.91517972946167	-9.19546985626221	-0.163409724831581	0.186456680297852	0.00575150875374675
-5.28879499435425	-6.91279125213623	-9.19659519195557	-0.163454294204712	0.18642158806324	0.00570636987686157
-5.29270172119141	-6.91134548187256	-9.19118404388428	-0.163316786289215	0.186401203274727	0.00566039467230439
-5.29111337661743	-6.91623210906982	-9.19367504119873	-0.163383811712265	0.186377391219139	0.00562835112214088
-5.29167413711548	-6.91479730606079	-9.19826126098633	-0.163351446390152	0.186368972063065	0.00559156620875001
-5.29475736618042	-6.91105461120605	-9.19824695587158	-0.163269340991974	0.186390221118927	0.00550278695300221
-5.29650735855103	-6.91210985183716	-9.20071411132813	-0.163341537117958	0.186412513256073	0.00549675291404128
-5.29956674575806	-6.91191911697388	-9.20222282409668	-0.16329924762249	0.1863853931427	0.00549012003466487
-5.29964542388916	-6.91691207885742	-9.20692443847656	-0.163256108760834	0.186340481042862	0.00545800058171153
-5.29839658737183	-6.91400814056396	-9.20413780212402	-0.163167461752892	0.186271280050278	0.00541863543912768
-5.30089330673218	-6.9128737449646	-9.2046070098877	-0.163133218884468	0.186317339539528	0.00538918003439903
-5.30118083953857	-6.91584587097168	-9.1985912322998	-0.163198918104172	0.186346828937531	0.00531469751149416
-5.30276489257813	-6.9141788482666	-9.20351696014404	-0.163207530975342	0.186373725533485	0.00530729489400983
-5.30421161651611	-6.91279268264771	-9.21452331542969	-0.163147389888763	0.186364829540253	0.00527838338166475
-5.30436038970947	-6.91368246078491	-9.2083854675293	-0.163106605410576	0.186341047286987	0.00524198403581977
-5.30497407913208	-6.91399002075195	-9.2121467590332	-0.163056552410126	0.186333402991295	0.00516614224761724
-5.30220222473145	-6.91427278518677	-9.20746040344238	-0.163059428334236	0.186334952712059	0.00517508154734969
-5.30560779571533	-6.91542196273804	-9.21280002593994	-0.16303026676178	0.186289101839066	0.00515533518046141
-5.3047571182251	-6.91219711303711	-9.20913314819336	-0.162965208292007	0.186354726552963	0.00509781157597899
-5.30828094482422	-6.90990447998047	-9.20793056488037	-0.1629419028759	0.186305746436119	0.00504987128078938
-5.30745792388916	-6.91292238235474	-9.21556949615479	-0.162901237607002	0.186410173773766	0.00508084893226624
-5.30625343322754	-6.9131760597229	-9.21739673614502	-0.162887543439865	0.186309784650803	0.00502208899706602
-5.30379390716553	-6.9111213684082	-9.21493625640869	-0.162877380847931	0.186274260282516	0.00500354031100869
-5.30550956726074	-6.911208152771	-9.21777820587158	-0.162791609764099	0.186264410614967	0.00499571766704321
-5.30576992034912	-6.91051769256592	-9.21057510375977	-0.162757679820061	0.186281710863113	0.00496790558099747
-5.30553436279297	-6.91072463989258	-9.21443939208984	-0.162755623459816	0.186254218220711	0.00496090482920408
-5.30522918701172	-6.90914058685303	-9.21771144866943	-0.162747979164124	0.186345934867859	0.00492895999923348
-5.30560398101807	-6.90933847427368	-9.21401023864746	-0.162794530391693	0.186337202787399	0.00494230398908257
-5.30483245849609	-6.90557622909546	-9.21142578125	-0.162832215428352	0.18636080622673	0.0049873748794198
-5.30401945114136	-6.91058301925659	-9.21654510498047	-0.162804633378983	0.186302706599236	0.00496650347486138
-5.30092287063599	-6.90563774108887	-9.21127986907959	-0.162824466824532	0.186266988515854	0.00499455025419593
-5.29759120941162	-6.90551805496216	-9.20406818389893	-0.162816241383553	0.186249062418938	0.00499182986095548
-5.3004412651062	-6.90462636947632	-9.20343589782715	-0.162813529372215	0.186280578374863	0.0049644629471004
-5.29626178741455	-6.90324306488037	-9.20820331573486	-0.162848114967346	0.186349719762802	0.00494593754410744
-5.29866600036621	-6.89971733093262	-9.20534801483154	-0.162875920534134	0.186320319771767	0.00501415552571416
-5.29375028610229	-6.89839458465576	-9.20563125610352	-0.162919908761978	0.186327964067459	0.00499972002580762
-5.2969799041748	-6.89980363845825	-9.20449733734131	-0.16293577849865	0.186375930905342	0.0049775755032897
-5.29330348968506	-6.89795446395874	-9.19960403442383	-0.162997171282768	0.186323508620262	0.00498727010563016
-5.29607248306274	-6.9007134437561	-9.20784091949463	-0.1630018055439	0.186355456709862	0.00499672535806894
-5.29384088516235	-6.89732789993286	-9.20686435699463	-0.163009271025658	0.186408922076225	0.00498122349381447
-5.29234170913696	-6.89667844772339	-9.20967388153076	-0.163079395890236	0.186352998018265	0.00494380900636315
-5.29655504226685	-6.89865064620972	-9.21654605865479	-0.163076192140579	0.186451345682144	0.00500756129622459
-5.29616355895996	-6.90254545211792	-9.21518325805664	-0.1631800532341	0.186414077877998	0.00495585100725293
-5.29709386825562	-6.89919996261597	-9.21465015411377	-0.163094073534012	0.186396673321724	0.00496659940108657
-5.29886674880981	-6.90317869186401	-9.21637535095215	-0.16313923895359	0.186429485678673	0.0050149280577898
-5.29736852645874	-6.9059910774231	-9.21865940093994	-0.16321949660778	0.186434641480446	0.00499067176133394
-5.29510879516602	-6.90791702270508	-9.22240924835205	-0.16314908862114	0.186452135443687	0.00494511006399989
-5.29682064056396	-6.90865278244019	-9.2235860824585	-0.163222506642342	0.186469182372093	0.00494921393692493
-5.29849910736084	-6.90951681137085	-9.22217273712158	-0.163312509655952	0.186554059386253	0.00494722276926041
-5.29857492446899	-6.90939283370972	-9.22594451904297	-0.163295850157738	0.186539888381958	0.00502468971535563
-5.29859590530396	-6.91672801971436	-9.22917747497559	-0.163348317146301	0.186586290597916	0.00503017660230398
-5.2961859703064	-6.91408491134644	-9.22589111328125	-0.163285985589027	0.186546593904495	0.0050322781316936
-5.29699945449829	-6.9153790473938	-9.22333240509033	-0.163302063941956	0.186535105109215	0.00499011995270848
-5.29597568511963	-6.91745901107788	-9.22341918945313	-0.163341239094734	0.186571002006531	0.00504149310290813
-5.29948472976685	-6.92070198059082	-9.23149490356445	-0.163306415081024	0.186685413122177	0.00500798178836703
-5.29532098770142	-6.91851043701172	-9.23518085479736	-0.163335829973221	0.186685547232628	0.00502578169107437
-5.29616355895996	-6.91943979263306	-9.23373603820801	-0.163264006376266	0.186637759208679	0.00501674273982644
-5.29822111129761	-6.92539882659912	-9.23748588562012	-0.163125544786453	0.186650842428207	0.0049138655886054
-5.29435253143311	-6.92583608627319	-9.2378568649292	-0.163175344467163	0.186674162745476	0.00495743192732334
-5.29690408706665	-6.92470121383667	-9.23631381988525	-0.163186714053154	0.186737984418869	0.00496566668152809
-5.29202175140381	-6.92739868164063	-9.23375701904297	-0.163197696208954	0.186741277575493	0.00496399216353893
-5.29483842849731	-6.92750072479248	-9.22978782653809	-0.16324283182621	0.186774522066116	0.00498965941369534
-5.2963285446167	-6.92867565155029	-9.23812770843506	-0.163135185837746	0.186765611171722	0.00503655942156911
-5.29457521438599	-6.93253183364868	-9.23233985900879	-0.163215339183807	0.18672975897789	0.00495974812656641
-5.2936429977417	-6.93637466430664	-9.23827648162842	-0.163212463259697	0.186759054660797	0.00495721073821187
-5.29348850250244	-6.93623161315918	-9.23422145843506	-0.163217782974243	0.186733722686768	0.00495347520336509
-5.2940502166748	-6.93912124633789	-9.23426914215088	-0.163294479250908	0.186784416437149	0.00497967470437288
-5.29173898696899	-6.94190788269043	-9.23057174682617	-0.163286536931992	0.186826854944229	0.00501251546666026
-5.29410314559937	-6.93957424163818	-9.23672580718994	-0.163358435034752	0.18688078224659	0.00500153563916683
-5.29630136489868	-6.94169282913208	-9.22952079772949	-0.163427218794823	0.186910599470139	0.00501236692070961
-5.29364156723022	-6.94226741790771	-9.23005104064941	-0.163492798805237	0.186991900205612	0.00506573170423508
-5.29536104202271	-6.94397449493408	-9.23607444763184	-0.163540318608284	0.186985164880753	0.00513545144349337
-5.29393815994263	-6.94550895690918	-9.22609519958496	-0.163549736142159	0.186947748064995	0.00506782298907638
-5.29368257522583	-6.94473457336426	-9.22922515869141	-0.163539782166481	0.18705178797245	0.00513665890321136
-5.29143571853638	-6.94766521453857	-9.22443771362305	-0.163645774126053	0.187084272503853	0.00510698370635509
-5.29313135147095	-6.94847106933594	-9.22704601287842	-0.16362239420414	0.187108248472214	0.00505807716399431
-5.29638862609863	-6.95317125320435	-9.22247314453125	-0.163747578859329	0.187180683016777	0.0050923153758049
-5.29297304153442	-6.95224952697754	-9.22846603393555	-0.163835883140564	0.187219142913818	0.00507494108751416
-5.29596710205078	-6.95485353469849	-9.22065925598145	-0.163803324103355	0.187271937727928	0.005103865172714
-5.29360246658325	-6.95636606216431	-9.2180347442627	-0.163898184895515	0.187270894646645	0.00509030790999532
-5.29246425628662	-6.95943117141724	-9.22401714324951	-0.1639064848423	0.187283203005791	0.00505908858031034
-5.29192876815796	-6.96129751205444	-9.21974849700928	-0.163951173424721	0.187309458851814	0.0049949586391449
-5.2876558303833	-6.96526145935059	-9.22087669372559	-0.164137467741966	0.187430053949356	0.00496466923505068
-5.29070329666138	-6.96620512008667	-9.22127628326416	-0.164150908589363	0.187469750642776	0.00492519466206431
-5.2872486114502	-6.96556186676025	-9.22121620178223	-0.164214313030243	0.187524318695068	0.00479826610535383
-5.28859281539917	-6.96913909912109	-9.21010875701904	-0.16432523727417	0.187576100230217	0.00480615068227053
-5.28551959991455	-6.97590827941895	-9.21913146972656	-0.16440986096859	0.187673807144165	0.00481412373483181
-5.28142595291138	-6.98136758804321	-9.22289276123047	-0.164543017745018	0.18774126470089	0.00475202221423388
-5.27688217163086	-6.98393869400024	-9.22156047821045	-0.164672166109085	0.187733471393585	0.00471788784489036
-5.27356338500977	-6.98923969268799	-9.21022415161133	-0.164639636874199	0.187814876437187	0.00468851532787085
-5.27033758163452	-6.99264621734619	-9.21135997772217	-0.164806440472603	0.187852516770363	0.00467435689643025
-5.26841163635254	-6.99428701400757	-9.21580791473389	-0.16489976644516	0.187973663210869	0.00462656887248158
-5.26756906509399	-6.99628782272339	-9.21695041656494	-0.164892807602882	0.187922224402428	0.0045628366060555
-5.26445865631104	-7.00096845626831	-9.21352767944336	-0.165110364556313	0.18808650970459	0.00452827382832766
-5.26725101470947	-7.00810670852661	-9.21822929382324	-0.165082424879074	0.18818636238575	0.00440613180398941
-5.26540231704712	-7.00850009918213	-9.22424793243408	-0.165160000324249	0.188315838575363	0.00432660896331072
-5.26196384429932	-7.01764440536499	-9.22461795806885	-0.165171876549721	0.188275843858719	0.00427996227517724
-5.26212024688721	-7.0185341835022	-9.22938632965088	-0.165159106254578	0.18833115696907	0.0042167529463768
-5.25729751586914	-7.02741479873657	-9.22992706298828	-0.165247663855553	0.188439771533012	0.00414938200265169
-5.2571177482605	-7.03090143203735	-9.23303031921387	-0.165176182985306	0.188483893871307	0.00405897060409188
-5.25245428085327	-7.03494930267334	-9.23309898376465	-0.165237754583359	0.188488036394119	0.00395555235445499
-5.25126171112061	-7.03929948806763	-9.23549556732178	-0.165192693471909	0.188543140888214	0.0038955754134804
-5.25075149536133	-7.0426082611084	-9.23743724822998	-0.165230721235275	0.188654243946075	0.0037996971514076
-5.24860668182373	-7.04787254333496	-9.23944282531738	-0.165354922413826	0.188632324337959	0.00377568625845015
-5.24756288528442	-7.04955959320068	-9.23696422576904	-0.165316641330719	0.188676208257675	0.00371101428754628
-5.24812078475952	-7.05646896362305	-9.23492240905762	-0.165281310677528	0.188730165362358	0.00371730444021523
-5.24564981460571	-7.05749845504761	-9.23374080657959	-0.165309771895409	0.188699558377266	0.00363426562398672
-5.24585294723511	-7.06022071838379	-9.23869705200195	-0.165248960256577	0.188631549477577	0.00344548677094281
-5.24846029281616	-7.04967975616455	-9.24158096313477	-0.16518223285675	0.188570082187653	0.00319650373421609
-5.25004053115845	-7.05241107940674	-9.24085426330566	-0.165322497487068	0.188627973198891	0.00310346041806042
-5.24792194366455	-7.05285739898682	-9.24047565460205	-0.165264919400215	0.188638910651207	0.00311896554194391
-5.24989986419678	-7.0564489364624	-9.24831485748291	-0.16529269516468	0.188627913594246	0.00309128407388926
-5.24375915527344	-7.05583047866821	-9.24596500396729	-0.165248960256577	0.188507199287415	0.0030416720546782
-5.24419641494751	-7.05515289306641	-9.24191761016846	-0.165215149521828	0.188578352332115	0.0030456034000963
-5.24224853515625	-7.05732536315918	-9.23887920379639	-0.165240585803986	0.188633665442467	0.00304521014913917
-5.23988485336304	-7.05602931976318	-9.2448034286499	-0.165221780538559	0.188525274395943	0.00300048524513841
-5.24061012268066	-7.05324172973633	-9.23509407043457	-0.165243327617645	0.188493564724922	0.00291642686352134
-5.24204158782959	-7.05643033981323	-9.23520851135254	-0.165227174758911	0.188593581318855	0.00293153221718967
-5.24423313140869	-7.05622291564941	-9.23626136779785	-0.165259033441544	0.188629060983658	0.00289608305320144
-5.24207305908203	-7.05531311035156	-9.23717212677002	-0.165239304304123	0.188572987914085	0.00290991272777319
-5.24004125595093	-7.05538034439087	-9.23087024688721	-0.165231272578239	0.188481688499451	0.00285745249129832
-5.23703098297119	-7.05757617950439	-9.23410415649414	-0.165293365716934	0.188433825969696	0.00280490145087242
-5.23287105560303	-7.05569791793823	-9.23380184173584	-0.165325582027435	0.188502192497253	0.00274588237516582
-5.23244428634644	-7.05412912368774	-9.23555850982666	-0.165332987904549	0.188553690910339	0.00272393878549337
-5.23131561279297	-7.05366134643555	-9.23080253601074	-0.165431171655655	0.188488751649857	0.00272487034089863
-5.23022890090942	-7.0541844367981	-9.23361587524414	-0.165419161319733	0.188469931483269	0.00271442020311952
-5.2255597114563	-7.0533332824707	-9.23029899597168	-0.165556877851486	0.188499793410301	0.00276565016247332
-5.22305393218994	-7.0533013343811	-9.23565006256104	-0.165608659386635	0.188381016254425	0.00277324789203703
-5.2169361114502	-7.05316352844238	-9.23174285888672	-0.165748134255409	0.188407137989998	0.00278691272251308
-5.21851110458374	-7.05438756942749	-9.23261260986328	-0.165759742259979	0.188314810395241	0.00274733640253544
-5.21503639221191	-7.05666399002075	-9.23129749298096	-0.165838852524757	0.188416182994843	0.00270966300740838
-5.21592092514038	-7.05817985534668	-9.23631954193115	-0.165751859545708	0.188346982002258	0.00266772625036538
-5.21169471740723	-7.05752611160278	-9.2450122833252	-0.165768966078758	0.18836772441864	0.00260216207243502
-5.21276092529297	-7.06285572052002	-9.24574756622314	-0.165767163038254	0.188387483358383	0.00260882987640798
-5.21140193939209	-7.06153202056885	-9.25057506561279	-0.165833592414856	0.188431411981583	0.00266587338410318
-5.2088942527771	-7.0621337890625	-9.25795078277588	-0.16582278907299	0.188403964042664	0.00261517497710884
-5.20986890792847	-7.06272888183594	-9.25284481048584	-0.165812969207764	0.188314706087112	0.00259244162589312
-5.20924949645996	-7.06478595733643	-9.26148796081543	-0.165659964084625	0.188363149762154	0.00260065519250929
-5.20863437652588	-7.06833028793335	-9.26620292663574	-0.165744125843048	0.188347786664963	0.0024956779088825
-5.20748805999756	-7.06784152984619	-9.26771068572998	-0.165678381919861	0.188311666250229	0.00238767080008984
-5.20669460296631	-7.07010412216187	-9.26953315734863	-0.165751978754997	0.188309103250504	0.00239540543407202
-5.20452547073364	-7.06958675384521	-9.27790451049805	-0.165725216269493	0.188286423683167	0.00242641754448414
-5.20894956588745	-7.0714693069458	-9.28170394897461	-0.165684387087822	0.18825851380825	0.0024249714333564
-5.2049994468689	-7.0709547996521	-9.28068923950195	-0.165731698274612	0.188177734613419	0.00241141393780708
-5.20314168930054	-7.07617044448853	-9.2904806137085	-0.165690839290619	0.188206240534782	0.00242265523411334
-5.20131587982178	-7.07301092147827	-9.28958797454834	-0.165672019124031	0.188223913311958	0.0023559823166579
-5.19959735870361	-7.07520771026611	-9.29345989227295	-0.16569995880127	0.188187971711159	0.00231424323283136
-5.20275211334229	-7.07481861114502	-9.29769802093506	-0.165711045265198	0.188124850392342	0.00231901276856661
-5.20050287246704	-7.07475662231445	-9.29613304138184	-0.165745317935944	0.188167586922646	0.00236815982498229
-5.20036697387695	-7.07468318939209	-9.3026180267334	-0.165744632482529	0.18810373544693	0.00232787500135601
-5.20181798934937	-7.07490491867065	-9.29933166503906	-0.165772393345833	0.188086971640587	0.00235402467660606
-5.20007085800171	-7.07481145858765	-9.30639362335205	-0.165771007537842	0.187921360135078	0.00239674863405526
-5.19818830490112	-7.07448768615723	-9.308349609375	-0.165772452950478	0.187843069434166	0.00240899389609694
-5.19919776916504	-7.07393455505371	-9.30234336853027	-0.165753304958344	0.18779818713665	0.00243796920403838
-5.19876956939697	-7.07387685775757	-9.29770278930664	-0.165868863463402	0.187799319624901	0.00248171226121485
-5.19934749603271	-7.07438659667969	-9.30623626708984	-0.165880128741264	0.187770217657089	0.00248403078876436
-5.20076131820679	-7.06893491744995	-9.31185531616211	-0.165947079658508	0.187735065817833	0.00245973910205066
-5.20047044754028	-7.06859302520752	-9.30718803405762	-0.166057214140892	0.187669649720192	0.00254050735384226
-5.20107412338257	-7.06695747375488	-9.30983638763428	-0.166092112660408	0.187559634447098	0.00265521951951087
-5.20135307312012	-7.07104063034058	-9.31055355072021	-0.166187167167664	0.187514573335648	0.00264582852832973
-5.19846153259277	-7.06633901596069	-9.30891895294189	-0.166253432631493	0.187399283051491	0.00265514384955168
-5.19705247879028	-7.06379890441895	-9.30062484741211	-0.166330978274345	0.187398791313171	0.00278450013138354
-5.20203828811646	-7.06181716918945	-9.30321884155273	-0.166457414627075	0.187351614236832	0.00282644364051521
-5.2027850151062	-7.05832433700562	-9.30252838134766	-0.166525721549988	0.187290742993355	0.00286720390431583
-5.20207786560059	-7.05857706069946	-9.30370330810547	-0.166593119502068	0.187164306640625	0.00293022161349654
-5.20187854766846	-7.05850076675415	-9.30323791503906	-0.166621804237366	0.187000975012779	0.00296871992759407
-5.20266819000244	-7.05562829971313	-9.30810070037842	-0.166678190231323	0.186952501535416	0.00301366718485951
-5.20135641098022	-7.0537896156311	-9.30046081542969	-0.166835948824883	0.186916917562485	0.00307333609089255
-5.20579385757446	-7.05269622802734	-9.29863548278809	-0.166855037212372	0.186910524964333	0.00311675341799855
-5.2079701423645	-7.04981517791748	-9.29860877990723	-0.16704423725605	0.186808004975319	0.00321203703060746
-5.20951223373413	-7.04668283462524	-9.29644107818604	-0.167123094201088	0.186690509319305	0.00322380336001515
-5.20898771286011	-7.04411888122559	-9.29744148254395	-0.167147904634476	0.18662902712822	0.00331306806765497
-5.20833015441895	-7.04581928253174	-9.29706764221191	-0.167226538062096	0.186546549201012	0.00338117917999625
-5.2071213722229	-7.04460620880127	-9.30227279663086	-0.167231380939484	0.186383381485939	0.003376534441486
-5.21111392974854	-7.04161596298218	-9.29893398284912	-0.167309954762459	0.186315432190895	0.00343381031416357
-5.21132373809814	-7.04199600219727	-9.29335880279541	-0.167503505945206	0.186271816492081	0.00348051730543375
-5.21356725692749	-7.0411491394043	-9.28993129730225	-0.167588666081429	0.186267703771591	0.00358330062590539
-5.21468591690063	-7.03951644897461	-9.29538917541504	-0.167666301131248	0.186153918504715	0.00364088593050838
-5.2180609703064	-7.04117393493652	-9.29307651519775	-0.167705908417702	0.186020463705063	0.00371120916679502
-5.22024011611938	-7.04196453094482	-9.29769325256348	-0.1677056401968	0.186000674962997	0.00375121203251183
-5.22197723388672	-7.0461483001709	-9.29156589508057	-0.167846381664276	0.185910224914551	0.00369881722144783
-5.22325897216797	-7.041748046875	-9.29014301300049	-0.167857572436333	0.185799792408943	0.00369628216139972
-5.22400140762329	-7.04265832901001	-9.2929162979126	-0.167965054512024	0.185773551464081	0.00378223182633519
-5.22615146636963	-7.04705286026001	-9.2916088104248	-0.168049246072769	0.185833558440208	0.00381849147379398
-5.23022985458374	-7.05200052261353	-9.28804779052734	-0.168025180697441	0.185789987444878	0.00383764039725065
-5.2276029586792	-7.04974842071533	-9.29034423828125	-0.168140947818756	0.185671105980873	0.00388048333115876
-5.23049116134644	-7.05493783950806	-9.29460525512695	-0.16808857023716	0.185629591345787	0.00383307854644954
-5.23082447052002	-7.05394554138184	-9.29502964019775	-0.168159514665604	0.185634553432465	0.00379633507691324
-5.23215579986572	-7.05493402481079	-9.29559230804443	-0.168155163526535	0.185668662190437	0.00382874207571149
-5.23948287963867	-7.05880069732666	-9.29685974121094	-0.168209850788116	0.185725823044777	0.00383195141330361
-5.2396035194397	-7.06190872192383	-9.3017635345459	-0.16821101307869	0.185654833912849	0.0038102543912828
-5.23675012588501	-7.06155395507813	-9.2969970703125	-0.168139904737473	0.185571610927582	0.00378466793335974
-5.23755741119385	-7.06285762786865	-9.30202579498291	-0.168052151799202	0.185543611645699	0.00373426685109735
-5.23721790313721	-7.06422424316406	-9.30002593994141	-0.168100118637085	0.185631439089775	0.00373332668095827
-5.23919057846069	-7.06775045394897	-9.30408000946045	-0.168088003993034	0.185603186488152	0.0036819449160248
-5.23818016052246	-7.0688624382019	-9.30663681030273	-0.168079525232315	0.185644254088402	0.00368652585893869
-5.2439489364624	-7.07069778442383	-9.30714321136475	-0.168086066842079	0.185562983155251	0.00371275935322046
-5.24087190628052	-7.07149934768677	-9.30959320068359	-0.168024554848671	0.185529708862305	0.00370481773279607
-5.24026823043823	-7.07590055465698	-9.30716800689697	-0.167963773012161	0.18545962870121	0.00358966435305774
-5.24052143096924	-7.07684326171875	-9.3114767074585	-0.167932748794556	0.18551903963089	0.00356100685894489
-5.24481630325317	-7.07635974884033	-9.3129301071167	-0.167965561151505	0.185599610209465	0.00352154509164393
-5.24617481231689	-7.07995462417603	-9.31861972808838	-0.167950540781021	0.185570761561394	0.00354133872315288
-5.24589586257935	-7.08059167861938	-9.31671333312988	-0.167835891246796	0.185555458068848	0.00343015813268721
-5.24258708953857	-7.08572721481323	-9.31589889526367	-0.167875304818153	0.185558050870895	0.0033331005834043
-5.24947690963745	-7.08562469482422	-9.31844806671143	-0.167811200022697	0.185626849532127	0.00330610456876457
-5.246666431427	-7.08922147750854	-9.32834625244141	-0.167768433690071	0.185659512877464	0.00326642440631986
-5.24696016311646	-7.08991861343384	-9.32772350311279	-0.167809531092644	0.185713320970535	0.00320222903974354
-5.25075960159302	-7.09703016281128	-9.32632350921631	-0.167722165584564	0.185789614915848	0.00320290960371494
-5.25071859359741	-7.09968566894531	-9.33166217803955	-0.16774246096611	0.185730203986168	0.0031685431022197
-5.25057697296143	-7.10066795349121	-9.33909606933594	-0.16763274371624	0.185781195759773	0.00309640285558999
-5.2507643699646	-7.10425615310669	-9.33960056304932	-0.16762213408947	0.18574520945549	0.00299427611753345
-5.2492470741272	-7.10388660430908	-9.33411598205566	-0.167607128620148	0.185889914631844	0.00294472533278167
-5.25077629089355	-7.10759162902832	-9.34042739868164	-0.1676215082407	0.186024069786072	0.00293111964128912
-5.25365734100342	-7.10947465896606	-9.34013748168945	-0.167645841836929	0.186032146215439	0.00291713746264577
-5.25077104568481	-7.10967350006104	-9.34381675720215	-0.16768716275692	0.185924291610718	0.00289795221760869
-5.24994564056396	-7.11071538925171	-9.34292602539063	-0.167532086372375	0.18594416975975	0.00285343313589692
-5.25335264205933	-7.11544609069824	-9.33899402618408	-0.167544782161713	0.185973078012466	0.00280055426992476
-5.24674892425537	-7.11739826202393	-9.34512519836426	-0.167512774467468	0.185952916741371	0.00275906501337886
-5.2512092590332	-7.1158275604248	-9.34946155548096	-0.167444407939911	0.185967817902565	0.00273109250701964
-5.25198173522949	-7.11833381652832	-9.34514713287354	-0.167456358671188	0.186136648058891	0.00268314382992685
-5.25537729263306	-7.12077140808105	-9.35408496856689	-0.16747422516346	0.186124682426453	0.0026387192774564
-5.2568998336792	-7.12011623382568	-9.35436916351318	-0.167448326945305	0.186057344079018	0.00260211527347565
-5.25742530822754	-7.12556791305542	-9.35543823242188	-0.167359128594398	0.186069473624229	0.00258050858974457
-5.2577953338623	-7.12366199493408	-9.35820865631104	-0.167284578084946	0.186011105775833	0.00250026350840926
-5.2575306892395	-7.12823104858398	-9.3575382232666	-0.167276874184608	0.186076164245605	0.00245806411840022
-5.2619423866272	-7.12530994415283	-9.35628032684326	-0.167247340083122	0.186142280697823	0.00244098016992211
-5.26112365722656	-7.13070154190063	-9.35558700561523	-0.167252734303474	0.186115980148315	0.00241455249488354
-5.26090812683105	-7.12319564819336	-9.35182952880859	-0.167272254824638	0.18605349957943	0.00244353525340557
-5.26804494857788	-7.12887001037598	-9.35919189453125	-0.167166069149971	0.186119452118874	0.0024491825606674
-5.26604843139648	-7.12724828720093	-9.35521602630615	-0.167212933301926	0.186052680015564	0.0024003442376852
-5.26520919799805	-7.13105583190918	-9.35970115661621	-0.167148366570473	0.186025336384773	0.00240939296782017
-5.266197681427	-7.12611055374146	-9.35776329040527	-0.167118221521378	0.185999631881714	0.00233314628712833
-5.26734161376953	-7.1281909942627	-9.35401344299316	-0.167162775993347	0.186026409268379	0.00234578456729651
-5.26811552047729	-7.12617540359497	-9.35614490509033	-0.16714508831501	0.186034724116325	0.00238301139324903
-5.26869440078735	-7.12684059143066	-9.35930347442627	-0.167142242193222	0.186048895120621	0.00240665278397501
-5.26637887954712	-7.1257791519165	-9.35670948028564	-0.16722172498703	0.185912877321243	0.00243522389791906
-5.26938009262085	-7.12464332580566	-9.34989166259766	-0.167140513658524	0.185858592391014	0.00245926389470696
-5.2693305015564	-7.1258373260498	-9.34967803955078	-0.167171597480774	0.185844495892525	0.0024231553543359
-5.26934289932251	-7.12174367904663	-9.35043334960938	-0.167105838656425	0.185770481824875	0.00244586053304374
-5.27185010910034	-7.1180362701416	-9.34570407867432	-0.167099356651306	0.185756012797356	0.00249429699033499
-5.27706003189087	-7.11810398101807	-9.34860134124756	-0.167090490460396	0.185699343681335	0.00252857990562916
-5.27417135238647	-7.1166787147522	-9.35305309295654	-0.16710464656353	0.185679510235786	0.00260518211871386
-5.2769775390625	-7.1199951171875	-9.35155487060547	-0.167069420218468	0.185611873865128	0.00256282021291554
-5.27536964416504	-7.11509609222412	-9.34660816192627	-0.167067438364029	0.185508012771606	0.00251639890484512
-5.2829065322876	-7.11591291427612	-9.34324836730957	-0.167071506381035	0.185525357723236	0.00253615388646722
-5.28401803970337	-7.11608409881592	-9.3477144241333	-0.167074605822563	0.18549557030201	0.00254508689977229
-5.28632974624634	-7.11392402648926	-9.34752750396729	-0.166967138648033	0.185529693961143	0.00259755784645677
-5.28918170928955	-7.11574363708496	-9.35048770904541	-0.167014926671982	0.185433357954025	0.00254911906085908
-5.29062938690186	-7.11572742462158	-9.34929370880127	-0.16694387793541	0.185381785035133	0.0025176911149174
-5.29221200942993	-7.11604785919189	-9.35300922393799	-0.166877835988998	0.185364291071892	0.00248211505822837
-5.28877115249634	-7.11786127090454	-9.34873390197754	-0.166873916983604	0.185342654585838	0.00249642948620021
-5.29220533370972	-7.11640214920044	-9.35002326965332	-0.166724219918251	0.185291066765785	0.00241430150344968
-5.29161214828491	-7.11529207229614	-9.35492324829102	-0.166804671287537	0.185390442609787	0.00238460069522262
-5.2962794303894	-7.11571598052979	-9.35187911987305	-0.166779518127441	0.185273945331573	0.00239890464581549
-5.2962121963501	-7.11647844314575	-9.35586357116699	-0.166646778583527	0.185295820236206	0.00237085693515837
-5.30068874359131	-7.11862707138062	-9.35300445556641	-0.166656196117401	0.185244619846344	0.00235496228560805
-5.29220533370972	-7.11542940139771	-9.36270999908447	-0.166610732674599	0.185045227408409	0.00232039135880768
-5.29704141616821	-7.11635160446167	-9.35984230041504	-0.166446506977081	0.185076117515564	0.00226065120659769
-5.29802894592285	-7.11858558654785	-9.35623359680176	-0.166446894407272	0.185115054249763	0.00218907138332725
-5.30347919464111	-7.1186261177063	-9.35928821563721	-0.166316509246826	0.185107916593552	0.00217166938818991
-5.30649375915527	-7.11799192428589	-9.36820697784424	-0.166254609823227	0.185155212879181	0.00206597661599517
-5.3117823600769	-7.12079381942749	-9.3712911605835	-0.166120857000351	0.185072928667068	0.00200089509598911
-5.31197786331177	-7.12083148956299	-9.37499046325684	-0.165914073586464	0.185070887207985	0.0019207427976653
-5.31604290008545	-7.12661552429199	-9.38005924224854	-0.165746033191681	0.185036972165108	0.00179615395609289
-5.3140230178833	-7.12676668167114	-9.38975238800049	-0.165616884827614	0.184990957379341	0.00168738863430917
-5.31894826889038	-7.13020944595337	-9.3835563659668	-0.165478453040123	0.185033842921257	0.00166793027892709
-5.32510900497437	-7.12986040115356	-9.39891815185547	-0.165309518575668	0.185060396790504	0.00158016895875335
-5.32604503631592	-7.13295650482178	-9.39814281463623	-0.165216505527496	0.18504823744297	0.00152742513455451
-5.32820796966553	-7.13390398025513	-9.40487861633301	-0.165104538202286	0.184998139739037	0.00149190064985305
-5.32872676849365	-7.1353874206543	-9.40525531768799	-0.164975419640541	0.184973910450935	0.0014280250761658
-5.33291816711426	-7.13624906539917	-9.41039371490479	-0.164780423045158	0.18496173620224	0.00133114226628095
-5.33109569549561	-7.13685941696167	-9.41050720214844	-0.164711251854897	0.184917688369751	0.0013057995820418
-5.33620977401733	-7.14025211334229	-9.42196941375732	-0.164541259407997	0.184859678149223	0.0012302870163694
-5.33778285980225	-7.13772439956665	-9.41722774505615	-0.164472877979279	0.184910640120506	0.00114380498416722
-5.33933401107788	-7.13975095748901	-9.42106437683105	-0.164407059550285	0.184933587908745	0.00115147884935141
-5.34121417999268	-7.13964700698853	-9.42122364044189	-0.164366140961647	0.184994518756866	0.00119493552483618
-5.34258460998535	-7.14129495620728	-9.42130565643311	-0.164292246103287	0.184962943196297	0.00114629126619548
-5.33761215209961	-7.14163017272949	-9.42727565765381	-0.164216727018356	0.184890225529671	0.00110474682878703
-5.34281778335571	-7.13663101196289	-9.42742443084717	-0.164043262600899	0.184848353266716	0.00112475804053247
-5.34084033966064	-7.13878774642944	-9.42274951934814	-0.164025485515594	0.184821963310242	0.00110537640284747
-5.34020042419434	-7.14072704315186	-9.43056678771973	-0.163883611559868	0.184793710708618	0.0010955868056044
-5.34443187713623	-7.13348579406738	-9.43106365203857	-0.163793638348579	0.184744864702225	0.000994078465737402
-5.3438720703125	-7.13420820236206	-9.43104076385498	-0.16379489004612	0.184767857193947	0.00100384559482336
-5.34730768203735	-7.13244771957397	-9.43109512329102	-0.163676485419273	0.184727653861046	0.00103431905154139
-5.34920692443848	-7.13475608825684	-9.43642044067383	-0.163663640618324	0.18469962477684	0.00101264729164541
-5.34693956375122	-7.13179349899292	-9.43732357025146	-0.163541153073311	0.18458379805088	0.000972656533122063
-5.34862756729126	-7.12855577468872	-9.43800926208496	-0.163379907608032	0.184590116143227	0.000902825151570141
-5.35021591186523	-7.12797164916992	-9.44229793548584	-0.163364246487617	0.184647426009178	0.000887222122400999
-5.35406875610352	-7.12901735305786	-9.44278049468994	-0.163289144635201	0.184642314910889	0.000839393876958638
-5.35287141799927	-7.12861347198486	-9.44656562805176	-0.163220509886742	0.184619084000587	0.000790714810136706
-5.35454750061035	-7.12518453598022	-9.44246292114258	-0.163073062896729	0.184617772698402	0.000780718401074409
-5.35506439208984	-7.12440299987793	-9.44523048400879	-0.162870720028877	0.184651792049408	0.000760806084144861
-5.35393953323364	-7.12600374221802	-9.44956874847412	-0.162858575582504	0.18461474776268	0.000716391543392092
-5.35267114639282	-7.12555646896362	-9.44823741912842	-0.162738114595413	0.184626415371895	0.000685344042722136
-5.35437059402466	-7.12228488922119	-9.44969367980957	-0.162627995014191	0.184601709246635	0.00065392890246585
-5.35137367248535	-7.12386322021484	-9.44715976715088	-0.162607938051224	0.184646263718605	0.000645384308882058
-5.35386943817139	-7.1226167678833	-9.44846534729004	-0.162542149424553	0.184674888849258	0.000658293487504125
-5.35576343536377	-7.12048768997192	-9.44917488098145	-0.162490367889404	0.184710398316383	0.000643762934487313
-5.35826396942139	-7.1179461479187	-9.44456577301025	-0.162414357066154	0.184687703847885	0.000629151181783527
-5.35522890090942	-7.1180624961853	-9.4484748840332	-0.162297040224075	0.184694588184357	0.000694265414495021
-5.35428857803345	-7.12011337280273	-9.44959735870361	-0.162240996956825	0.184610888361931	0.000684428203385323
-5.35087919235229	-7.11858129501343	-9.45365047454834	-0.162130370736122	0.184577941894531	0.0006633285083808
-5.35587930679321	-7.11699151992798	-9.44474220275879	-0.162028521299362	0.184613615274429	0.000634030380751938
-5.35590887069702	-7.11541175842285	-9.44435214996338	-0.162001922726631	0.184658452868462	0.000636865617707372
-5.35675954818726	-7.11527490615845	-9.44856643676758	-0.161939844489098	0.184743195772171	0.000712396868038923
-5.3589448928833	-7.11689615249634	-9.45566940307617	-0.161861747503281	0.184670001268387	0.000694088055752218
-5.36015033721924	-7.11621522903442	-9.45757102966309	-0.161680683493614	0.184657871723175	0.000664640450850129
-5.36024618148804	-7.11494016647339	-9.4561710357666	-0.161606281995773	0.184611231088638	0.000662095670122653
-5.35775566101074	-7.11731719970703	-9.45549297332764	-0.161456763744354	0.184692785143852	0.000605273235123605
-5.36238145828247	-7.11863803863525	-9.46398544311523	-0.161431074142456	0.184680595993996	0.000606890418566763
-5.36361122131348	-7.11504173278809	-9.46216773986816	-0.161375313997269	0.184790313243866	0.000580053427256644
-5.36529684066772	-7.11644983291626	-9.46914577484131	-0.161214038729668	0.184724196791649	0.000557365943677723
-5.36873865127563	-7.11883878707886	-9.46559715270996	-0.161049231886864	0.18476302921772	0.000521242676768452
-5.36821365356445	-7.11833524703979	-9.46396160125732	-0.161062240600586	0.184747219085693	0.000467385601950809
-5.36800956726074	-7.11947011947632	-9.47507381439209	-0.160820931196213	0.184693112969398	0.00046697846846655
-5.37195777893066	-7.11758804321289	-9.48156929016113	-0.160785287618637	0.184766307473183	0.000402247766032815
-5.37591028213501	-7.11995697021484	-9.47846698760986	-0.160735487937927	0.184801906347275	0.000440296513261274
-5.3777437210083	-7.11873531341553	-9.4816255569458	-0.160554483532906	0.184840694069862	0.000425809877924621
-5.37555980682373	-7.12298154830933	-9.48696517944336	-0.160529166460037	0.184757813811302	0.000425899255787954
-5.37524843215942	-7.12125492095947	-9.48928833007813	-0.160401061177254	0.184750631451607	0.000395994342397898
-5.3768835067749	-7.12036800384521	-9.49076747894287	-0.160273998975754	0.18475553393364	0.000321514409733936
-5.3774676322937	-7.12308835983276	-9.49000930786133	-0.160288825631142	0.184811726212502	0.000350443500792608
-5.37763357162476	-7.12163305282593	-9.49197006225586	-0.160150110721588	0.184799119830132	0.000268133182544261
-5.38051700592041	-7.12005949020386	-9.49513912200928	-0.160189360380173	0.184848055243492	0.000257327279541641
-5.38277149200439	-7.12138366699219	-9.49488735198975	-0.160137847065926	0.184892818331718	0.000271642202278599
-5.38497877120972	-7.11905860900879	-9.49823379516602	-0.160036161541939	0.184928581118584	0.000234871258726344
-5.38265705108643	-7.12337017059326	-9.50338459014893	-0.159993156790733	0.184861660003662	0.000224687930312939
-5.38216495513916	-7.12315893173218	-9.50264835357666	-0.159925073385239	0.184821665287018	0.000191555474884808
-5.38273954391479	-7.12134838104248	-9.49291801452637	-0.159837022423744	0.184954136610031	0.000163444128702395
-5.38461303710938	-7.12404680252075	-9.49810886383057	-0.15996977686882	0.184945374727249	0.000141609358252026
-5.38642358779907	-7.12241697311401	-9.50439834594727	-0.1598811596632	0.185002282261848	0.000127958177472465
-5.3870062828064	-7.12317800521851	-9.50890922546387	-0.159851804375648	0.185041278600693	0.000112964386062231
-5.3873405456543	-7.12425470352173	-9.50396537780762	-0.159888789057732	0.185098960995674	7.76536180637777E-05
-5.38642597198486	-7.12690496444702	-9.50937843322754	-0.159815177321434	0.185079202055931	5.20689245604444E-05
-5.38905906677246	-7.1257438659668	-9.50956439971924	-0.159814164042473	0.185139626264572	5.3313808166422E-05
-5.3921012878418	-7.12534141540527	-9.51185989379883	-0.159816429018974	0.185133159160614	7.12833279976621E-05
-5.38955068588257	-7.12416315078735	-9.51789569854736	-0.159875720739365	0.185180649161339	3.15454381052405E-05
-5.39637279510498	-7.12277841567993	-9.51436614990234	-0.159893199801445	0.18527415394783	3.52543611370493E-05
-5.39474534988403	-7.12556648254395	-9.51821136474609	-0.159866213798523	0.185253724455833	4.04285929107573E-05
-5.39544534683228	-7.12418365478516	-9.52142906188965	-0.159845903515816	0.185247331857681	6.0397793276934E-05
-5.39288187026978	-7.12452220916748	-9.51897048950195	-0.159825220704079	0.18528325855732	6.43509883957449E-06
-5.39675045013428	-7.11807918548584	-9.52303600311279	-0.159901782870293	0.185368672013283	-1.07617779576685E-05
-5.39769983291626	-7.12104988098145	-9.51840686798096	-0.159944906830788	0.185370057821274	1.50814030348556E-05
-5.39803123474121	-7.11730146408081	-9.5219898223877	-0.16003380715847	0.185371771454811	4.59811308246572E-05
-5.39912462234497	-7.11961221694946	-9.52042675018311	-0.160039931535721	0.185384958982468	4.77406174468342E-05
-5.39575576782227	-7.11474990844727	-9.51608371734619	-0.160075858235359	0.185334965586662	1.75413897522958E-05
-5.39663457870483	-7.11183404922485	-9.51123142242432	-0.160038456320763	0.185358121991158	1.61184725584462E-05
-5.3968825340271	-7.11182546615601	-9.5047025680542	-0.16016086935997	0.185414582490921	9.12712312128861E-06
-5.39705801010132	-7.10857248306274	-9.51735210418701	-0.160145729780197	0.185428634285927	3.987287345808E-05
-5.39994668960571	-7.10277986526489	-9.517578125	-0.160173714160919	0.185439750552177	5.88092734687962E-05
-5.39922904968262	-7.10251712799072	-9.51482677459717	-0.160181030631065	0.185333058238029	5.73764045839198E-05
-5.39609575271606	-7.10238313674927	-9.50814056396484	-0.160255134105682	0.185365915298462	8.11943464213982E-05
-5.39450311660767	-7.0999584197998	-9.50503158569336	-0.160279706120491	0.185377568006516	3.38909703714307E-05
-5.39627170562744	-7.09978008270264	-9.50637531280518	-0.160332709550858	0.185425013303757	9.57994343480095E-05
-5.39450216293335	-7.09417867660522	-9.49857139587402	-0.160336554050446	0.18541693687439	0.000103414473414887
-5.39608001708984	-7.08851385116577	-9.50216674804688	-0.160450980067253	0.185405507683754	0.000122170618851669
-5.39785099029541	-7.09136152267456	-9.50010299682617	-0.160434991121292	0.185426384210587	0.000181214461917989
-5.39450836181641	-7.08789443969727	-9.49204254150391	-0.160484239459038	0.185349434614182	0.000189710379345343
-5.39569139480591	-7.08807706832886	-9.49140357971191	-0.160473167896271	0.185418173670769	0.000168053054949269
-5.39481830596924	-7.08128643035889	-9.49301433563232	-0.160546481609344	0.185418531298637	0.000132327098981477
-5.3992772102356	-7.08002758026123	-9.49289417266846	-0.160617038607597	0.185456663370132	0.000143971687066369
-5.39740467071533	-7.07780456542969	-9.49689769744873	-0.160668954253197	0.185415759682655	0.000214209037949331
-5.40204191207886	-7.08045721054077	-9.49874877929688	-0.16059273481369	0.18542492389679	0.000236181571381167
-5.40134620666504	-7.07750606536865	-9.49325561523438	-0.160616278648376	0.185356974601746	0.000223401832045056
-5.40498018264771	-7.07871866226196	-9.49398803710938	-0.160605788230896	0.18537649512291	0.000269128388026729
-5.40737438201904	-7.07563352584839	-9.492262840271	-0.160673439502716	0.1853848695755	0.000250265671638772
-5.40750122070313	-7.07696008682251	-9.49797821044922	-0.160713478922844	0.185319095849991	0.000260382803389803
-5.41007041931152	-7.07515525817871	-9.49853324890137	-0.160766631364822	0.185361862182617	0.00028450001263991
-5.41460132598877	-7.07709789276123	-9.49597358703613	-0.160762995481491	0.185434058308601	0.000363057275535539
-5.41672992706299	-7.07436275482178	-9.49894905090332	-0.160807564854622	0.185381770133972	0.000370388355804607
-5.41520214080811	-7.07820701599121	-9.49611663818359	-0.160832822322845	0.185426890850067	0.000351046764990315
-5.41455602645874	-7.07849740982056	-9.49838638305664	-0.16086408495903	0.185338094830513	0.000411716173402965
-5.41988372802734	-7.07494831085205	-9.49342727661133	-0.160895228385925	0.185461401939392	0.00039369601290673
-5.42211484909058	-7.07353782653809	-9.48793506622314	-0.16101148724556	0.185468956828117	0.000422873767092824
-5.42525434494019	-7.07337617874146	-9.49608898162842	-0.161017835140228	0.185525804758072	0.000529697746969759
-5.42574167251587	-7.07332277297974	-9.49021053314209	-0.161041721701622	0.18556122481823	0.000584908819291741
-5.42674350738525	-7.07222080230713	-9.49240970611572	-0.160992026329041	0.185496255755425	0.000585134257562459
-5.42775726318359	-7.07066488265991	-9.48807621002197	-0.161099150776863	0.185497537255287	0.0005660853930749
-5.42921543121338	-7.07041072845459	-9.49064445495605	-0.161215886473656	0.185550257563591	0.000634331721812487
-5.43472957611084	-7.07077550888062	-9.48880290985107	-0.161170288920403	0.185684099793434	0.00068694690708071
-5.43501615524292	-7.06833696365356	-9.49088191986084	-0.161223411560059	0.185660302639008	0.00073148391675204
-5.43878555297852	-7.06700372695923	-9.48463535308838	-0.161344841122627	0.185646638274193	0.000831286772154272
-5.43611526489258	-7.06542444229126	-9.48063659667969	-0.161288678646088	0.185668647289276	0.000865308335050941
-5.4380841255188	-7.0668478012085	-9.4824390411377	-0.161310806870461	0.185707196593285	0.000901228922884911
-5.43661260604858	-7.06349802017212	-9.48154449462891	-0.161371797323227	0.185666769742966	0.000959237397182733
-5.43941116333008	-7.06079006195068	-9.47959136962891	-0.16140216588974	0.185751527547836	0.000955320079810917
-5.43712139129639	-7.05800771713257	-9.46618366241455	-0.161565482616425	0.185840681195259	0.00100805121473968
-5.43909931182861	-7.05284070968628	-9.46926498413086	-0.161584004759789	0.185824140906334	0.00115105172153562
-5.43843936920166	-7.05370855331421	-9.47104930877686	-0.161606937646866	0.185853749513626	0.00123844190966338
-5.43701982498169	-7.04880475997925	-9.46193790435791	-0.161589384078979	0.185784891247749	0.00127494975458831
-5.4377064704895	-7.04671430587769	-9.45235729217529	-0.161715105175972	0.185843363404274	0.00133514648769051
-5.4404444694519	-7.04202461242676	-9.45205974578857	-0.16177661716938	0.185884535312653	0.00138890964444727
-5.44260358810425	-7.03923416137695	-9.45016956329346	-0.161839634180069	0.185966581106186	0.00149161531589925
-5.44217538833618	-7.03729200363159	-9.44732856750488	-0.161914363503456	0.185952723026276	0.00152323115617037
-5.43829345703125	-7.03418207168579	-9.43809032440186	-0.161962315440178	0.185893163084984	0.00161618832498789
-5.43849229812622	-7.03071641921997	-9.43696975708008	-0.162059128284454	0.185900837182999	0.00163515831809491
-5.4340500831604	-7.02938032150269	-9.42922401428223	-0.162151247262955	0.185888767242432	0.00167719530873001
-5.43852710723877	-7.02266407012939	-9.43102836608887	-0.162225529551506	0.18598610162735	0.00175314897205681
-5.44100189208984	-7.02076721191406	-9.42934799194336	-0.162308171391487	0.186005726456642	0.00183834356721491
-5.43765068054199	-7.01674699783325	-9.42148113250732	-0.162485003471375	0.185956463217735	0.00194911623839289
-5.43589639663696	-7.01293802261353	-9.41855144500732	-0.16244313120842	0.18592381477356	0.00200427416712046
-5.43408918380737	-7.01311063766479	-9.41018295288086	-0.162652343511581	0.185964822769165	0.00206186715513468
-5.43916654586792	-7.01049137115479	-9.41583347320557	-0.162553012371063	0.185920104384422	0.00204609823413193
-5.44195461273193	-7.00662183761597	-9.41914558410645	-0.162656232714653	0.186031877994537	0.00207195989787579
-5.44179916381836	-7.00644683837891	-9.41393661499023	-0.162877351045609	0.186015412211418	0.00215676403604448
-5.440354347229	-7.00375604629517	-9.41283512115479	-0.162859976291656	0.186048313975334	0.00224276771768928
-5.43793392181396	-7.00621461868286	-9.40742588043213	-0.162913873791695	0.186006039381027	0.00225287699140608
-5.43711042404175	-7.0056004524231	-9.40510654449463	-0.162895709276199	0.18600957095623	0.00225598947145045
-5.44278526306152	-6.99700593948364	-9.40617275238037	-0.162965565919876	0.186077669262886	0.00225749984383583
-5.44021987915039	-6.99947309494019	-9.41124534606934	-0.163067400455475	0.18605600297451	0.00240432750433683
-5.44012975692749	-6.9941987991333	-9.40276050567627	-0.163066253066063	0.186067938804626	0.00241982308216393
-5.43801784515381	-6.99257850646973	-9.39701461791992	-0.163107126951218	0.186046347022057	0.00241806241683662
-5.4391942024231	-6.98979473114014	-9.39774036407471	-0.163212910294533	0.186039656400681	0.0024754295591265
-5.44009351730347	-6.98546743392944	-9.39654064178467	-0.163207143545151	0.186023950576782	0.00246690958738327
-5.43813896179199	-6.98359346389771	-9.39594554901123	-0.163300782442093	0.186031207442284	0.00258291023783386
-5.43971347808838	-6.98464155197144	-9.38906478881836	-0.163397222757339	0.186092644929886	0.00267363106831908
-5.43623876571655	-6.98106336593628	-9.38531684875488	-0.163421273231506	0.185990050435066	0.00267835007980466
-5.43478393554688	-6.98049831390381	-9.38260555267334	-0.163418918848038	0.185967206954956	0.00265162577852607
-5.43314123153687	-6.97683954238892	-9.38258266448975	-0.163540244102478	0.186002984642982	0.00265033286996186
-5.43783664703369	-6.97517585754395	-9.37701892852783	-0.163626626133919	0.186061188578606	0.00272599351592362
-5.43805837631226	-6.97313642501831	-9.3801908493042	-0.163652032613754	0.186105728149414	0.00275777117349207
-5.43770027160645	-6.97323703765869	-9.38225555419922	-0.163737297058105	0.186015799641609	0.00277498853392899
-5.43212747573853	-6.96688270568848	-9.37982749938965	-0.16374371945858	0.185906991362572	0.00282620056532323
-5.43362998962402	-6.96704816818237	-9.37649536132813	-0.163799494504929	0.186011284589767	0.00285164127126336
-5.43153858184814	-6.96428346633911	-9.37140655517578	-0.163843378424644	0.186005592346191	0.00284779304638505
-5.42972660064697	-6.95875692367554	-9.37610149383545	-0.163886338472366	0.185970529913902	0.00293046142905951
-5.43381071090698	-6.95813894271851	-9.37053775787354	-0.164051815867424	0.185974106192589	0.00295194680802524
-5.43414306640625	-6.95652008056641	-9.36964702606201	-0.164066821336746	0.185952812433243	0.00299187307246029
-5.42986536026001	-6.95304107666016	-9.36907196044922	-0.164061069488525	0.185877159237862	0.0030489987693727
-5.42991495132446	-6.9497766494751	-9.36814308166504	-0.164065405726433	0.185916498303413	0.00297324219718575
-5.42913389205933	-6.94544172286987	-9.36627578735352	-0.164179742336273	0.185919523239136	0.00291664525866508
-5.43231439590454	-6.94371557235718	-9.36955261230469	-0.164244934916496	0.185959815979004	0.00297359772957861
-5.42735433578491	-6.94140243530273	-9.3713436126709	-0.164240330457687	0.185938999056816	0.00300284405238926
-5.4306206703186	-6.94170713424683	-9.36795234680176	-0.164249897003174	0.185906201601028	0.00293524563312531
-5.424400806427	-6.93865442276001	-9.36722946166992	-0.164279133081436	0.185930356383324	0.00291637890040874
-5.42964124679565	-6.93862581253052	-9.3664665222168	-0.164335146546364	0.186008632183075	0.00290641374886036
-5.42916631698608	-6.93598937988281	-9.37091541290283	-0.164403229951859	0.186034664511681	0.00293401442468166
-5.42642641067505	-6.93432188034058	-9.37053680419922	-0.164409473538399	0.185903161764145	0.00296327495016158
-5.42697477340698	-6.93769121170044	-9.37198162078857	-0.164412960410118	0.185966685414314	0.00294000608846545
-5.42316675186157	-6.93681669235229	-9.37681102752686	-0.164410427212715	0.18599995970726	0.0028937382157892
-5.42517423629761	-6.93547010421753	-9.37836360931396	-0.164417967200279	0.186029970645905	0.0028366579208523
-5.42546272277832	-6.93379688262939	-9.38258743286133	-0.164467021822929	0.186108380556107	0.00285685970447958
-5.42464113235474	-6.93789529800415	-9.38753414154053	-0.164461731910706	0.185999944806099	0.00280693452805281
-5.42524099349976	-6.94047498703003	-9.3872013092041	-0.164366349577904	0.186024039983749	0.00274921185337007
-5.42672681808472	-6.94003391265869	-9.39384460449219	-0.164403736591339	0.186104238033295	0.00269395019859076
-5.43096542358398	-6.94166564941406	-9.39546585083008	-0.164435893297195	0.186187893152237	0.00266135600395501
-5.43088293075562	-6.943932056427	-9.39649200439453	-0.164446413516998	0.186324641108513	0.00263820053078234
-5.43463659286499	-6.94783067703247	-9.4023609161377	-0.164428129792213	0.186203464865685	0.00266861729323864
-5.4339656829834	-6.94338464736938	-9.40410709381104	-0.164276450872421	0.186230391263962	0.0026421679649502
-5.43289756774902	-6.94714164733887	-9.40084266662598	-0.164408728480339	0.186329945921898	0.00253841234371066
-5.43457555770874	-6.9474515914917	-9.40272045135498	-0.16436430811882	0.186417311429977	0.00257182004861534
-5.43627882003784	-6.94926834106445	-9.41060829162598	-0.164337083697319	0.186461180448532	0.00256332498975098
-5.43474912643433	-6.94981622695923	-9.40356731414795	-0.164343103766441	0.186353176832199	0.00256821932271123
-5.4351692199707	-6.94865131378174	-9.41155529022217	-0.164340734481812	0.18646802008152	0.0025081317871809
-5.43422555923462	-6.9509916305542	-9.40760135650635	-0.164384812116623	0.186526387929916	0.00252895429730415
-5.43411254882813	-6.94964599609375	-9.4116096496582	-0.164457723498344	0.186656624078751	0.00252501736395061
-5.43972396850586	-6.95233964920044	-9.41161346435547	-0.164481550455093	0.186641380190849	0.00257752276957035
-5.43287897109985	-6.9557089805603	-9.40948963165283	-0.164484843611717	0.186650812625885	0.00259024207480252
-5.43479156494141	-6.9561710357666	-9.4090576171875	-0.164471328258514	0.186648964881897	0.00257586082443595
-5.43111896514893	-6.95523071289063	-9.41013717651367	-0.16449648141861	0.186807975172997	0.00258061778731644
-5.43496561050415	-6.95666551589966	-9.40937805175781	-0.164506554603577	0.186939850449562	0.00258526508696377
-5.43512630462646	-6.9581127166748	-9.41421985626221	-0.164538636803627	0.186948955059052	0.00260404567234218
-5.43541526794434	-6.95923805236816	-9.41631317138672	-0.164550676941872	0.186954542994499	0.00261255935765803
-5.43447542190552	-6.96134328842163	-9.41353988647461	-0.164480313658714	0.186969995498657	0.00263230013661087
-5.43380880355835	-6.96559953689575	-9.41174983978271	-0.164552941918373	0.186970502138138	0.00259247771464288
-5.43552350997925	-6.96571731567383	-9.41172122955322	-0.164535626769066	0.18711544573307	0.00258486298844218
-5.43587064743042	-6.96707391738892	-9.42052364349365	-0.164631620049477	0.187220111489296	0.00262770592235029
-5.43993854522705	-6.97051429748535	-9.42249488830566	-0.16462667286396	0.187200412154198	0.00267477170564234
-5.43347930908203	-6.97137069702148	-9.41388988494873	-0.164509803056717	0.187241718173027	0.00267573748715222
-5.43776321411133	-6.97341156005859	-9.40992069244385	-0.164608582854271	0.187335312366486	0.00261184223927557
-5.43912315368652	-6.97647142410278	-9.41079807281494	-0.164686292409897	0.187446266412735	0.00263699167408049
-5.43721485137939	-6.97536563873291	-9.41224956512451	-0.164705574512482	0.187503010034561	0.00269064190797508
-5.43695974349976	-6.97898721694946	-9.40701770782471	-0.164666831493378	0.187454164028168	0.00275397999212146
-5.43597507476807	-6.97728490829468	-9.41211891174316	-0.16473200917244	0.187575802206993	0.0027518542483449
-5.43653964996338	-6.97727060317993	-9.40667915344238	-0.164841786026955	0.187598913908005	0.00274146813899279
-5.43793725967407	-6.97724342346191	-9.40584468841553	-0.164920717477798	0.187714502215385	0.00280806538648903
-5.43851900100708	-6.9827995300293	-9.40239334106445	-0.164981096982956	0.187740787863731	0.00287091103382409
-5.43615818023682	-6.981773853302	-9.40288639068604	-0.164970710873604	0.187765255570412	0.00286452751606703
-5.43594551086426	-6.98226737976074	-9.39655780792236	-0.165046855807304	0.187801137566566	0.00289910403080285
-5.43419122695923	-6.98054075241089	-9.3906831741333	-0.165114924311638	0.187903419137001	0.00296113919466734
-5.4384651184082	-6.98089122772217	-9.39173603057861	-0.165231049060822	0.187983825802803	0.00300080259330571
-5.44162797927856	-6.98229169845581	-9.38558769226074	-0.165215790271759	0.188025131821632	0.0030766255222261
-5.43784523010254	-6.98503017425537	-9.38222122192383	-0.1652020663023	0.18799877166748	0.00304723926819861
-5.4391884803772	-6.98399066925049	-9.38304710388184	-0.165242210030556	0.188078686594963	0.00303143938072026
-5.43847703933716	-6.9851861000061	-9.37135696411133	-0.165310695767403	0.188170477747917	0.00307172234170139
-5.44348192214966	-6.98477125167847	-9.37303829193115	-0.165404438972473	0.188327983021736	0.00313072977587581
-5.44344186782837	-6.98659706115723	-9.37170600891113	-0.165389969944954	0.188338026404381	0.00315341399982572
-5.43950605392456	-6.98818874359131	-9.36896514892578	-0.165381520986557	0.188249051570892	0.00316093303263187
-5.44249248504639	-6.98640489578247	-9.36301803588867	-0.165264397859573	0.18834862112999	0.00318413693457842
-5.44537830352783	-6.98809814453125	-9.35951900482178	-0.16539554297924	0.188557133078575	0.00323754036799073
-5.44692182540894	-6.98696613311768	-9.36630344390869	-0.165381714701653	0.188521847128868	0.00330167333595455
-5.44179582595825	-6.99144887924194	-9.35631942749023	-0.165496945381165	0.188517853617668	0.00333129055798054
-5.44266223907471	-6.99008941650391	-9.35101222991943	-0.165489092469215	0.188487470149994	0.00331687601283193
-5.44302463531494	-6.99116039276123	-9.34763431549072	-0.165553718805313	0.188653632998466	0.00336386659182608
-5.44264888763428	-6.98812389373779	-9.34795761108398	-0.165668204426765	0.188667744398117	0.00341272680088878
-5.44027853012085	-6.99034070968628	-9.34610652923584	-0.165571138262749	0.188609778881073	0.00342361535876989
-5.43573713302612	-6.98981332778931	-9.33947467803955	-0.165644481778145	0.188707113265991	0.00341548211872578
-5.43772506713867	-6.98459005355835	-9.33773994445801	-0.165611892938614	0.18862809240818	0.00334824738092721
-5.43859195709229	-6.98181104660034	-9.33355140686035	-0.16562794148922	0.188708961009979	0.00328371580690145
-5.44169330596924	-6.97902679443359	-9.33438110351563	-0.165700539946556	0.188789159059525	0.00324810529127717
-5.4403829574585	-6.97774076461792	-9.32933616638184	-0.165645122528076	0.188748881220818	0.00325209903530777
-5.4389796257019	-6.98071575164795	-9.32225036621094	-0.165683940052986	0.188777238130569	0.00321646267548203
-5.4359974861145	-6.98102807998657	-9.32630634307861	-0.165747970342636	0.188775762915611	0.0032070039305836
-5.43338203430176	-6.9785590171814	-9.32570648193359	-0.165782511234283	0.188902571797371	0.00319572375155985
-5.43798780441284	-6.97887134552002	-9.32272243499756	-0.165837109088898	0.188969567418098	0.00325657334178686
-5.43571996688843	-6.97938919067383	-9.32057476043701	-0.165841192007065	0.18900553882122	0.00327203702181578
-5.43395948410034	-6.98228216171265	-9.32269287109375	-0.165857806801796	0.188998967409134	0.0032572764903307
-5.42959880828857	-6.97902965545654	-9.3231086730957	-0.165867298841476	0.189039245247841	0.00317805213853717
-5.4312629699707	-6.97690153121948	-9.31908702850342	-0.165830999612808	0.189086005091667	0.00317156012170017
-5.43067693710327	-6.97990703582764	-9.31333637237549	-0.165998324751854	0.189220234751701	0.00315247266553342
-5.4281268119812	-6.97968816757202	-9.32253074645996	-0.166010513901711	0.189262360334396	0.00317287421785295
-5.42688894271851	-6.97760152816772	-9.31179904937744	-0.166057527065277	0.189255133271217	0.00321243214420974
-5.42317295074463	-6.97982263565063	-9.31083965301514	-0.166049793362617	0.189168035984039	0.00315155554562807
-5.42325496673584	-6.97629356384277	-9.31009483337402	-0.166025415062904	0.189268365502357	0.00311407772824168
-5.42407083511353	-6.97773313522339	-9.30564117431641	-0.166173279285431	0.18928025662899	0.00312192644923925
-5.42319822311401	-6.97625589370728	-9.30879974365234	-0.166214838624001	0.189371064305305	0.00315166963264346
-5.42164468765259	-6.97784757614136	-9.31085014343262	-0.166294649243355	0.189414709806442	0.00315518351271749
-5.41865634918213	-6.97609376907349	-9.30618572235107	-0.166313529014587	0.18936875462532	0.00317308120429516
-5.41970252990723	-6.97910404205322	-9.30308532714844	-0.166326999664307	0.189446270465851	0.00318213901482522
-5.41326093673706	-6.97573852539063	-9.29858779907227	-0.166332989931107	0.189400106668472	0.00313746999017894
-5.41253900527954	-6.97737264633179	-9.29890251159668	-0.166342735290527	0.189508333802223	0.0031891621183604
-5.41016149520874	-6.97332143783569	-9.29921531677246	-0.166410908102989	0.189567297697067	0.0031384970061481
-5.4088716506958	-6.97451829910278	-9.29521560668945	-0.166460394859314	0.189583152532578	0.00321698840707541
-5.40818071365356	-6.97161722183228	-9.29767990112305	-0.166485726833344	0.189685136079788	0.00314678717404604
-5.4101676940918	-6.97363758087158	-9.29693603515625	-0.166513994336128	0.189676389098167	0.00315917260013521
-5.40188550949097	-6.9765419960022	-9.30324459075928	-0.166445359587669	0.189712584018707	0.00316847860813141
-5.4026927947998	-6.97440719604492	-9.29289722442627	-0.166422247886658	0.189763724803925	0.00308935018256307
-5.39912605285645	-6.97477149963379	-9.29124546051025	-0.166408747434616	0.189892053604126	0.00306545058265328
-5.40089654922485	-6.97600889205933	-9.2997522354126	-0.166445806622505	0.189969003200531	0.00303316605277359
-5.40127563476563	-6.97591686248779	-9.29657554626465	-0.166366711258888	0.190083965659142	0.00304229953326285
-5.39870119094849	-6.97682332992554	-9.29707050323486	-0.16637234389782	0.189992293715477	0.00301493145525455
-5.39355754852295	-6.97759962081909	-9.28993511199951	-0.166312947869301	0.190082043409348	0.0029756969306618
-5.39300870895386	-6.98215961456299	-9.29800605773926	-0.166354417800903	0.190195605158806	0.00292112655006349
-5.39396142959595	-6.9830265045166	-9.29633140563965	-0.166215926408768	0.190290004014969	0.00294972723349929
-5.39172744750977	-6.98311805725098	-9.29624843597412	-0.166174992918968	0.190271764993668	0.00289828749373555
-5.3861780166626	-6.98464584350586	-9.29377460479736	-0.166171386837959	0.190327703952789	0.0028584417887032
-5.38954448699951	-6.98903322219849	-9.29735851287842	-0.166136592626572	0.19039911031723	0.00281584612093866
-5.38217830657959	-6.98886060714722	-9.29469966888428	-0.166105717420578	0.190420433878899	0.00281949946656823
-5.38314437866211	-6.99527645111084	-9.2953577041626	-0.16600090265274	0.190494939684868	0.00276773236691952
-5.37841081619263	-6.99373531341553	-9.29553413391113	-0.16598929464817	0.190529197454453	0.00270329462364316
-5.38275194168091	-6.99053382873535	-9.29880428314209	-0.165909111499786	0.190573155879974	0.00270029599778354
-5.38088130950928	-6.99377346038818	-9.30386447906494	-0.165937006473541	0.190620675683022	0.00270872213877738
-5.37767171859741	-6.99843072891235	-9.30242347717285	-0.165829747915268	0.190616443753242	0.00270783947780728
-5.37688064575195	-7.00031900405884	-9.30208206176758	-0.165804833173752	0.190675884485245	0.00262852711603045
-5.37399196624756	-6.99867153167725	-9.30679512023926	-0.165660932660103	0.190785750746727	0.00259341136552393
-5.36967372894287	-7.00241756439209	-9.30241203308105	-0.16577522456646	0.19081911444664	0.00258714659139514
-5.37160968780518	-7.00158262252808	-9.30111408233643	-0.165731310844421	0.190980583429337	0.002595140831545
-5.36903142929077	-7.00205183029175	-9.30753135681152	-0.165726348757744	0.191065326333046	0.00260939146392047
-5.36543083190918	-7.00258684158325	-9.3071756362915	-0.165688097476959	0.191047161817551	0.00261178170330822
-5.36247253417969	-7.00335216522217	-9.29892635345459	-0.165651679039001	0.191090896725655	0.00257776072248816
-5.36098432540894	-7.00507640838623	-9.29567050933838	-0.165686398744583	0.191114395856857	0.00258036120794714
-5.35713672637939	-7.00386428833008	-9.3006534576416	-0.165703549981117	0.191198959946632	0.00256505631841719
-5.35689449310303	-7.00224924087524	-9.30255222320557	-0.165722593665123	0.191266536712646	0.00258965836837888
-5.35134792327881	-7.0040283203125	-9.29247283935547	-0.165808871388435	0.191333681344986	0.00257601961493492
-5.35198974609375	-7.00411605834961	-9.29592609405518	-0.165744781494141	0.191323861479759	0.0025885640643537
-5.34685230255127	-7.00330305099487	-9.29226303100586	-0.16579481959343	0.191388621926308	0.00263403309509158
-5.34687662124634	-7.00500965118408	-9.29117870330811	-0.165766984224319	0.191328927874565	0.00264860666356981
-5.34457159042358	-7.00366544723511	-9.28934955596924	-0.16574664413929	0.191445112228394	0.00261279591359198
-5.34017753601074	-7.00392818450928	-9.28786754608154	-0.165811330080032	0.191459596157074	0.00259911408647895
-5.34291172027588	-7.00602531433105	-9.29009437561035	-0.165834590792656	0.191587254405022	0.00260582938790321
-5.34118270874023	-7.00399255752563	-9.2920389175415	-0.16580206155777	0.191530838608742	0.00266879447735846
-5.3400764465332	-7.00450658798218	-9.28769397735596	-0.165863499045372	0.191555678844452	0.00268100225366652
-5.33926391601563	-7.00902128219604	-9.29279518127441	-0.165765956044197	0.191528171300888	0.00272364052943885
-5.33858108520508	-7.00844144821167	-9.28788471221924	-0.165846228599548	0.191575765609741	0.00266965362243354
-5.33759689331055	-7.0126690864563	-9.29017734527588	-0.165821462869644	0.191649362444878	0.002676194999367
-5.33767986297607	-7.00898742675781	-9.29097366333008	-0.165942505002022	0.191771611571312	0.00267311837524176
-5.3421196937561	-7.01094341278076	-9.29067802429199	-0.16595683991909	0.191710069775581	0.00266213016584516
-5.33769178390503	-7.01099586486816	-9.29064273834229	-0.165934607386589	0.19175860285759	0.0027449494227767
-5.3358268737793	-7.01511812210083	-9.28950309753418	-0.165997505187988	0.191726267337799	0.00272539933212101
-5.33216524124146	-7.01500225067139	-9.28460025787354	-0.166038557887077	0.191756531596184	0.00272135809063911
-5.33294725418091	-7.01109600067139	-9.28440093994141	-0.166081130504608	0.191785097122192	0.00272310874424875
-5.33048486709595	-7.01450777053833	-9.28904724121094	-0.166188955307007	0.191850498318672	0.00283674732781947
-5.3326587677002	-7.01145601272583	-9.28729438781738	-0.166214019060135	0.191878199577332	0.0028670106548816
-5.32808780670166	-7.01249885559082	-9.27981185913086	-0.166270449757576	0.191835671663284	0.00286531215533614
-5.32733106613159	-7.00891590118408	-9.27585029602051	-0.166354477405548	0.191845610737801	0.00295442249625921
-5.32608222961426	-7.00884914398193	-9.27576541900635	-0.166403636336327	0.191903084516525	0.00299587077461183
-5.32442569732666	-7.00411224365234	-9.27355194091797	-0.166523858904839	0.191821679472923	0.00306741567328572
-5.3258843421936	-7.00694942474365	-9.27328777313232	-0.166422992944717	0.191887080669403	0.00311155058443546
-5.32296657562256	-7.00797367095947	-9.27405071258545	-0.166495844721794	0.191782712936401	0.00316850119270384
-5.32395029067993	-7.00682973861694	-9.27932548522949	-0.166400790214539	0.191769823431969	0.00312895304523408
-5.32188510894775	-7.00422334671021	-9.27509784698486	-0.166387349367142	0.191761612892151	0.00315681402571499
-5.32393503189087	-7.00254726409912	-9.27058696746826	-0.166408374905586	0.191825911402702	0.00314845913089812
-5.3253002166748	-7.00381851196289	-9.28051090240479	-0.166389748454094	0.19185234606266	0.00323013891465962
-5.32404088973999	-7.00472831726074	-9.27929496765137	-0.166340753436089	0.191874653100967	0.00320767611265183
-5.32367324829102	-7.00377130508423	-9.28008937835693	-0.166358590126038	0.191742166876793	0.00328168226405978
-5.32592010498047	-7.00493240356445	-9.2814998626709	-0.166299626231194	0.19177371263504	0.00334661430679262
-5.3261079788208	-7.00683355331421	-9.27746105194092	-0.166316121816635	0.191728696227074	0.00328985182568431
-5.32114934921265	-7.00485372543335	-9.27694892883301	-0.166307389736176	0.191689595580101	0.00328133627772331
-5.32421255111694	-7.00397348403931	-9.27490425109863	-0.166227862238884	0.191638335585594	0.00324720004573464
-5.32483577728271	-7.00721120834351	-9.27533626556396	-0.166248336434364	0.191722005605698	0.00333456555381417
-5.32537174224854	-7.00752592086792	-9.27697563171387	-0.166328936815262	0.191702783107758	0.00333026587031782
-5.32589483261108	-7.00846099853516	-9.28031826019287	-0.166302606463432	0.19167847931385	0.00339661026373506
-5.32358598709106	-7.00911331176758	-9.28007411956787	-0.166229799389839	0.191472798585892	0.00334717193618417
-5.32177734375	-7.00874757766724	-9.27584075927734	-0.16616515815258	0.191553145647049	0.00336830038577318
-5.32737112045288	-7.00812149047852	-9.27495002746582	-0.166156694293022	0.191607162356377	0.00334189808927476
-5.32595729827881	-7.00740575790405	-9.28247833251953	-0.166116550564766	0.191605672240257	0.00336228893138468
-5.32753944396973	-7.00878715515137	-9.28263187408447	-0.166168808937073	0.191551342606544	0.00334513606503606
-5.32402181625366	-7.01150846481323	-9.29091930389404	-0.166106089949608	0.191514477133751	0.00326938810758293
-5.32714366912842	-7.01063346862793	-9.29081249237061	-0.165932208299637	0.191529750823975	0.00327938375994563
-5.32241487503052	-7.0136890411377	-9.29677200317383	-0.166018471121788	0.191560089588165	0.00324852694757283
-5.32681655883789	-7.01420307159424	-9.2930908203125	-0.165985763072968	0.191561684012413	0.0032504799310118
-5.32473993301392	-7.01386070251465	-9.29431343078613	-0.166006073355675	0.19159834086895	0.00330780143849552
-5.32761859893799	-7.01378297805786	-9.29858493804932	-0.166025713086128	0.191585347056389	0.00327193108387291
-5.32610702514648	-7.01541566848755	-9.29930114746094	-0.165912985801697	0.191553011536598	0.00328718614764512
-5.32314825057983	-7.01745843887329	-9.30037784576416	-0.165934473276138	0.191517204046249	0.00327627919614315
-5.32058382034302	-7.01945829391479	-9.30365943908691	-0.165931448340416	0.191496282815933	0.00322367739863694
-5.32247066497803	-7.01145505905151	-9.30607509613037	-0.165997594594955	0.191610142588615	0.00320524466224015
-5.32226467132568	-7.01623106002808	-9.30037975311279	-0.166029527783394	0.191571339964867	0.00322911981493235
-5.32069206237793	-7.01588153839111	-9.30407428741455	-0.165970340371132	0.191583812236786	0.00324417720548809
-5.3182897567749	-7.01824760437012	-9.30891132354736	-0.165935054421425	0.191467061638832	0.00317476480267942
-5.31185483932495	-7.01923036575317	-9.30735778808594	-0.165949955582619	0.191453501582146	0.00309847202152014
-5.31316947937012	-7.01829671859741	-9.30316257476807	-0.165951251983643	0.191494464874268	0.00302207097411156
-5.31380319595337	-7.02207803726196	-9.30809688568115	-0.165889903903008	0.191560134291649	0.00298503902740777
-5.31519842147827	-7.02596092224121	-9.32080745697021	-0.165800869464874	0.191550776362419	0.00290735857561231
-5.30984973907471	-7.02875661849976	-9.32036972045898	-0.165757849812508	0.191485717892647	0.0028031449764967
-5.31321620941162	-7.03219556808472	-9.32453441619873	-0.165617644786835	0.19157637655735	0.00272111734375358
-5.31016778945923	-7.03529644012451	-9.33361434936523	-0.16560623049736	0.191619917750359	0.00263575138524175
-5.31119060516357	-7.03636837005615	-9.33524990081787	-0.165536284446716	0.191662386059761	0.00254377629607916
-5.31056642532349	-7.04354333877563	-9.34125232696533	-0.165469482541084	0.191685289144516	0.00248120492324233
-5.3100962638855	-7.04856634140015	-9.34835624694824	-0.165476962924004	0.191759020090103	0.00236590346321464
-5.30503177642822	-7.05243301391602	-9.35757446289063	-0.165333032608032	0.19175098836422	0.00228245556354523
-5.30420970916748	-7.05547475814819	-9.35921287536621	-0.165321707725525	0.191903188824654	0.00212306133471429
-5.30129623413086	-7.05819845199585	-9.36006259918213	-0.165356889367104	0.191963195800781	0.00208793324418366
-5.30439758300781	-7.06396675109863	-9.36900329589844	-0.165293022990227	0.192025423049927	0.00204258039593697
-5.29844665527344	-7.06735229492188	-9.37636661529541	-0.165351405739784	0.192036539316177	0.00194879283662885
-5.29604768753052	-7.07134771347046	-9.37886714935303	-0.165286496281624	0.192031338810921	0.00184642046224326
-5.29668188095093	-7.07184457778931	-9.38015556335449	-0.165208265185356	0.192126110196114	0.00169825414195657
-5.29513359069824	-7.07640790939331	-9.37876987457275	-0.165310904383659	0.192186623811722	0.00165412749629468
-5.29591608047485	-7.07568550109863	-9.38345146179199	-0.16536819934845	0.192258521914482	0.00162642833311111
-5.29892730712891	-7.08155488967896	-9.38582992553711	-0.165429413318634	0.192266449332237	0.00161833234596997
-5.29549884796143	-7.08226537704468	-9.39075946807861	-0.165345877408981	0.192137345671654	0.00154303410090506
-5.2955117225647	-7.08444213867188	-9.38844108581543	-0.165331453084946	0.192227929830551	0.00148095877375454
-5.29578399658203	-7.08841466903687	-9.39855670928955	-0.165417790412903	0.192341327667236	0.00147037534043193
-5.29746103286743	-7.09100532531738	-9.40558528900146	-0.165336340665817	0.19234411418438	0.00149648054502904
-5.29466247558594	-7.09906673431396	-9.40839385986328	-0.16532801091671	0.192422896623611	0.00138543162029237
-5.29639053344727	-7.10607481002808	-9.4094409942627	-0.165286585688591	0.192416116595268	0.00131521502044052
-5.29554033279419	-7.10842990875244	-9.41874027252197	-0.165234312415123	0.19256865978241	0.00122669688425958
-5.29208898544312	-7.11641263961792	-9.41790390014648	-0.165231347084045	0.192574486136436	0.00113860564306378
-5.29244232177734	-7.11907911300659	-9.42151069641113	-0.16513979434967	0.192711919546127	0.00116331537719816
-5.29059219360352	-7.12722969055176	-9.42774105072021	-0.165094062685966	0.19270533323288	0.00108164886478335
-5.28400468826294	-7.1319842338562	-9.42722606658936	-0.165047764778137	0.192763939499855	0.0010086257243529
-5.27925109863281	-7.12949132919312	-9.42191600799561	-0.164997532963753	0.192784413695335	0.000927533605135977
-5.27766895294189	-7.13231325149536	-9.42036724090576	-0.165038585662842	0.192834988236427	0.000909070950001478
-5.27350902557373	-7.13201522827148	-9.42543697357178	-0.1649509370327	0.192894041538239	0.000892195210326463
-5.26769304275513	-7.13383817672729	-9.41849708557129	-0.164945498108864	0.192859336733818	0.000843031622935086
-5.26014423370361	-7.13658475875854	-9.41910934448242	-0.164896726608276	0.192789286375046	0.000785282056313008
-5.25797271728516	-7.13263750076294	-9.41837406158447	-0.164849758148193	0.192781955003738	0.000630702474154532
-5.25595951080322	-7.13182258605957	-9.41446495056152	-0.164895132184029	0.192824438214302	0.000674492388498038
-5.25280380249023	-7.12886476516724	-9.41089820861816	-0.16495044529438	0.192785039544106	0.000661166326608509
-5.25073671340942	-7.13206577301025	-9.40910625457764	-0.164862111210823	0.192722588777542	0.000603140913881361
-5.24596357345581	-7.1289381980896	-9.40534114837646	-0.164819702506065	0.192610785365105	0.000505099014844745
-5.24469804763794	-7.12461471557617	-9.40641593933105	-0.164757326245308	0.192599594593048	0.000450468971394002
-5.24228048324585	-7.12493276596069	-9.40142440795898	-0.164861187338829	0.192638695240021	0.000450352265033871
-5.2420334815979	-7.12479162216187	-9.40633296966553	-0.164856463670731	0.19254569709301	0.00048322620568797
-5.23311853408813	-7.12210702896118	-9.39937877655029	-0.164865016937256	0.192520514130592	0.000360847567208111
-5.23379707336426	-7.12242078781128	-9.39709663391113	-0.164804980158806	0.192442417144775	0.000345278705935925
-5.22998332977295	-7.11866283416748	-9.39870834350586	-0.1649179905653	0.192462608218193	0.000269347190624103
-5.22960805892944	-7.11614513397217	-9.39259147644043	-0.164871215820313	0.192488715052605	0.000266833376372233
-5.22830390930176	-7.11521482467651	-9.39563751220703	-0.164860904216766	0.192519247531891	0.000255289836786687
-5.22802114486694	-7.11514616012573	-9.39723873138428	-0.164820104837418	0.192378655076027	0.000225991636398248
-5.22456407546997	-7.11431932449341	-9.39660549163818	-0.164704456925392	0.192346423864365	0.000181988900294527
-5.22222900390625	-7.11107015609741	-9.39680671691895	-0.164672568440437	0.192294895648956	0.000123304285807535
-5.22253656387329	-7.109787940979	-9.39742183685303	-0.164742156863213	0.192345261573792	0.000103096812381409
-5.22309923171997	-7.10849475860596	-9.3985538482666	-0.164689391851425	0.19238018989563	9.67550440691412E-05
-5.22095394134521	-7.11093378067017	-9.39634799957275	-0.164708703756332	0.19227147102356	0.000142780932947062
-5.21523666381836	-7.10741376876831	-9.39809036254883	-0.164648547768593	0.192136183381081	0.00011997198453173
-5.21507596969604	-7.10732936859131	-9.38990306854248	-0.164532244205475	0.192079141736031	8.75412952154875E-05
-5.21038293838501	-7.10630750656128	-9.39290714263916	-0.164596065878868	0.192113444209099	9.7614734841045E-05
-5.21211576461792	-7.10394668579102	-9.39500427246094	-0.164630830287933	0.192097142338753	0.000122665544040501
-5.21170663833618	-7.1018328666687	-9.39645195007324	-0.164695009589195	0.192043408751488	0.000160959389177151
-5.21355199813843	-7.10086870193481	-9.39451885223389	-0.164638832211494	0.191917732357979	0.000217192602576688
-5.2082667350769	-7.10150003433228	-9.39475345611572	-0.164604067802429	0.191844180226326	0.000285108602838591
-5.20457935333252	-7.09926891326904	-9.39065265655518	-0.164608791470528	0.191768169403076	0.000222195012611337
-5.20422506332397	-7.09567451477051	-9.39223766326904	-0.164631932973862	0.191738799214363	0.000196142122149467
-5.20555305480957	-7.0955810546875	-9.39250755310059	-0.164578229188919	0.19177009165287	0.000340554775903001
-5.20118618011475	-7.09322452545166	-9.39773559570313	-0.164639726281166	0.191652819514275	0.00032364676008001
-5.2002739906311	-7.0919361114502	-9.39791202545166	-0.164501294493675	0.191555261611938	0.000318743288516998
-5.19635200500488	-7.09178256988525	-9.39708614349365	-0.164535671472549	0.191535413265228	0.000319960119668394
-5.19504070281982	-7.08822393417358	-9.39120101928711	-0.164455100893974	0.191460490226746	0.000366075168130919
-5.19431734085083	-7.08702278137207	-9.39545440673828	-0.164497703313828	0.191485807299614	0.00037963961949572
-5.19353532791138	-7.08322334289551	-9.39491367340088	-0.164454951882362	0.191371306777	0.000407443527365103
-5.19136190414429	-7.08244323730469	-9.39475727081299	-0.164383783936501	0.191302180290222	0.000454595923656598
-5.18775272369385	-7.08230590820313	-9.39485836029053	-0.164393231272697	0.191192522644997	0.000425072183134034
-5.18482542037964	-7.08233404159546	-9.4004020690918	-0.16426657140255	0.1911651045084	0.0003912522806786
-5.18559646606445	-7.07554149627686	-9.39509296417236	-0.16428679227829	0.191151946783066	0.000435265566920862
-5.18609523773193	-7.07579851150513	-9.39914608001709	-0.16426582634449	0.191080048680305	0.000461079413071275
-5.18368577957153	-7.0758056640625	-9.4052677154541	-0.164184466004372	0.191051840782166	0.000442204647697508
-5.18344259262085	-7.07919120788574	-9.40693664550781	-0.164220258593559	0.190901353955269	0.000430009822594002
-5.17741012573242	-7.07758045196533	-9.41121482849121	-0.16417695581913	0.190785318613052	0.000394446135032922
-5.17803192138672	-7.07503700256348	-9.40914440155029	-0.164275795221329	0.190729275345802	0.000310528732370585
-5.1739330291748	-7.07351303100586	-9.41310882568359	-0.164202183485031	0.190746277570724	0.000333803182002157
-5.17796182632446	-7.07175207138062	-9.41790199279785	-0.164260521531105	0.190752789378166	0.000375591538613662
-5.17377281188965	-7.07104969024658	-9.41895008087158	-0.164187133312225	0.190557867288589	0.000356174219632521
-5.16870355606079	-7.06712865829468	-9.41641712188721	-0.164118185639381	0.190387770533562	0.000341502483934164
-5.16698837280273	-7.06582450866699	-9.41255950927734	-0.164154946804047	0.190441638231277	0.000350960966898128
-5.16714477539063	-7.06645393371582	-9.42060470581055	-0.164228290319443	0.190446600317955	0.000357898825313896
-5.16292810440063	-7.06392097473145	-9.41693115234375	-0.164181560277939	0.190259426832199	0.000357240438461304
-5.15915489196777	-7.06232738494873	-9.42097949981689	-0.16425533592701	0.1901034116745	0.000406705978093669
-5.15819835662842	-7.06225681304932	-9.42244529724121	-0.164179384708405	0.190068632364273	0.00033087664633058
-5.15587711334229	-7.05688667297363	-9.41977596282959	-0.164270833134651	0.190110996365547	0.000273691111942753
-5.15419912338257	-7.05641555786133	-9.42430877685547	-0.164295554161072	0.189992502331734	0.00026683509349823
-5.15281391143799	-7.05686807632446	-9.42607688903809	-0.164224281907082	0.189864963293076	0.000298112659947947
-5.15135717391968	-7.05660915374756	-9.42359161376953	-0.164327278733253	0.189773961901665	0.000194637817912735
-5.14528894424438	-7.0569806098938	-9.43197059631348	-0.164271011948586	0.189701765775681	0.000107212566945236
-5.14514017105103	-7.05106687545776	-9.42768669128418	-0.164217859506607	0.189704224467278	6.17140249232762E-05
-5.14451789855957	-7.0513858795166	-9.42364025115967	-0.164240702986717	0.189608603715897	4.69078586320393E-05
-5.14319944381714	-7.04857921600342	-9.43657684326172	-0.164250120520592	0.189580678939819	1.91803464986151E-05
-5.14176368713379	-7.04887771606445	-9.43901538848877	-0.164267748594284	0.189542293548584	-4.47469610662665E-05
-5.137855052948	-7.04834127426147	-9.44240570068359	-0.164195492863655	0.189397796988487	-6.60476434859447E-05
-5.1355619430542	-7.04596090316772	-9.44242477416992	-0.164131656289101	0.189321026206017	-0.000139280688017607
-5.13473081588745	-7.04647588729858	-9.44229507446289	-0.164144709706306	0.189348295331001	-0.000217194057768211
-5.13516283035278	-7.04794645309448	-9.44996643066406	-0.164191350340843	0.189242288470268	-0.000234725273912773
-5.1330885887146	-7.04522752761841	-9.4634256362915	-0.164122387766838	0.18921472132206	-0.000276217062491924
-5.13048553466797	-7.04676961898804	-9.46050548553467	-0.164113566279411	0.189149960875511	-0.000314733159029856
-5.13016843795776	-7.04771852493286	-9.46701145172119	-0.164081290364265	0.189000755548477	-0.000350312475347891
-5.12404346466064	-7.05076360702515	-9.46712207794189	-0.164085328578949	0.188928052783012	-0.000405837723519653
-5.12484550476074	-7.05038118362427	-9.47314548492432	-0.164088323712349	0.188842207193375	-0.000423570279963315
-5.12201166152954	-7.04905414581299	-9.47050094604492	-0.164106965065002	0.18880096077919	-0.00049032416427508
-5.12301445007324	-7.04861736297607	-9.47423839569092	-0.164054974913597	0.18872831761837	-0.000529358279891312
-5.12389326095581	-7.05168676376343	-9.47842979431152	-0.164033487439156	0.18861523270607	-0.000481493887491524
-5.1172022819519	-7.05183935165405	-9.47734832763672	-0.16407322883606	0.188430234789848	-0.000570343574509025
-5.11816453933716	-7.05056285858154	-9.48482799530029	-0.163925126194954	0.188351482152939	-0.000614058342762291
-5.11398267745972	-7.04837894439697	-9.4904203414917	-0.164046183228493	0.188332349061966	-0.000641517515759915
-5.11625337600708	-7.04813146591187	-9.48323726654053	-0.164149880409241	0.188248932361603	-0.000624503300059587
-5.114661693573	-7.04796838760376	-9.48991775512695	-0.164112314581871	0.188169836997986	-0.000605820911005139
-5.10897922515869	-7.0503363609314	-9.49060344696045	-0.164190635085106	0.187976837158203	-0.000636697572190315
-5.102454662323	-7.04981756210327	-9.49260330200195	-0.164231985807419	0.18779481947422	-0.000618635152932256
-5.1042742729187	-7.04608631134033	-9.49447250366211	-0.164201557636261	0.187732398509979	-0.00068165740231052
-5.10168266296387	-7.04653882980347	-9.48676586151123	-0.164260149002075	0.187708124518394	-0.000692306493874639
-5.10047626495361	-7.04753017425537	-9.49261569976807	-0.164372086524963	0.187661528587341	-0.000650246511213481
-5.09784507751465	-7.04313945770264	-9.49886035919189	-0.164461001753807	0.18753656744957	-0.000633911113254726
-5.09792280197144	-7.04387617111206	-9.49551200866699	-0.164545670151711	0.187367901206017	-0.000568356888834387
-5.09497690200806	-7.04585790634155	-9.4919261932373	-0.164526656270027	0.187259644269943	-0.000575799320358783
-5.09008407592773	-7.04514980316162	-9.49627876281738	-0.164607182145119	0.187203630805016	-0.00061799626564607
-5.0913724899292	-7.04417419433594	-9.4989185333252	-0.164635017514229	0.187174186110497	-0.000690308283083141
-5.09220600128174	-7.04402160644531	-9.49728393554688	-0.164721518754959	0.187121123075485	-0.000640234618913382
-5.09033489227295	-7.04228639602661	-9.50156497955322	-0.164801105856895	0.187093526124954	-0.000647566688712686
-5.09424638748169	-7.04598665237427	-9.50888729095459	-0.16468445956707	0.186969682574272	-0.000681219971738756
-5.08843040466309	-7.04602003097534	-9.51284694671631	-0.164732456207275	0.186858743429184	-0.00072258576983586
-5.08886814117432	-7.04947280883789	-9.51440238952637	-0.164625406265259	0.186762377619743	-0.000734489818569273
-5.0895299911499	-7.04805183410645	-9.51210308074951	-0.164657026529312	0.186722740530968	-0.000780267117079347
-5.09177303314209	-7.04982471466064	-9.51654529571533	-0.164677515625954	0.186673268675804	-0.000796405714936554
-5.09489393234253	-7.04976511001587	-9.5184383392334	-0.164626687765121	0.1866694688797	-0.000769045727793127
-5.09152030944824	-7.05534410476685	-9.52739715576172	-0.164650842547417	0.186452299356461	-0.00077423284528777
-5.08849620819092	-7.0572829246521	-9.52964496612549	-0.16458635032177	0.186399698257446	-0.000802159192971885
-5.0884952545166	-7.05358648300171	-9.52765560150146	-0.164600282907486	0.186400681734085	-0.000879094994161278
-5.08769702911377	-7.05573892593384	-9.52361297607422	-0.164699718356133	0.186310961842537	-0.000802429218310863
-5.08658456802368	-7.05489301681519	-9.52998924255371	-0.16468021273613	0.186362892389297	-0.000739534210879356
-5.08543682098389	-7.06278324127197	-9.53189182281494	-0.164774492383003	0.186252847313881	-0.0006973622366786
-5.08023643493652	-7.05888175964355	-9.52853965759277	-0.164706215262413	0.18611966073513	-0.000746772857382894
-5.07947444915771	-7.05884838104248	-9.53004264831543	-0.164700359106064	0.186139672994614	-0.000739821291062981
-5.07483625411987	-7.05701398849487	-9.52355003356934	-0.164841815829277	0.186143442988396	-0.000702180725056678
-5.07652950286865	-7.05847549438477	-9.53169536590576	-0.164884954690933	0.186155989766121	-0.000614276388660073
-5.07349395751953	-7.05936717987061	-9.53288173675537	-0.164883404970169	0.186036109924316	-0.000498139124829322
-5.07256126403809	-7.05919408798218	-9.53229141235352	-0.164842456579208	0.185941219329834	-0.000482991250464693
-5.06949949264526	-7.05650615692139	-9.52208518981934	-0.164862886071205	0.185939759016037	-0.000475803128210828
-5.06789302825928	-7.05967330932617	-9.51821231842041	-0.164992824196815	0.185881018638611	-0.000394709466490895
-5.06800889968872	-7.05453872680664	-9.51904296875	-0.165012881159782	0.185866579413414	-0.000315984128974378
-5.06609058380127	-7.05455827713013	-9.51838397979736	-0.165061369538307	0.185711055994034	-0.000293379911454394
-5.06253290176392	-7.05795383453369	-9.51486968994141	-0.165114536881447	0.185662716627121	-0.000256856350461021
-5.06367444992065	-7.05542325973511	-9.51509380340576	-0.165126487612724	0.185532778501511	-0.000230543868383393
-5.05893039703369	-7.05054140090942	-9.50911331176758	-0.165153533220291	0.185551449656487	-0.000140193762490526
-5.05786037445068	-7.04906606674194	-9.50798416137695	-0.16521555185318	0.185514688491821	-9.70252003753558E-05
-5.05729293823242	-7.04684019088745	-9.50184535980225	-0.165294378995895	0.185490846633911	7.65783261158504E-06
-5.05566453933716	-7.04496383666992	-9.50218963623047	-0.165340930223465	0.185329794883728	0.000110175671579782
-5.05178642272949	-7.04533052444458	-9.49346446990967	-0.165340840816498	0.185211807489395	0.000128095009131357
-5.04873704910278	-7.04085683822632	-9.49020290374756	-0.16544283926487	0.185255691409111	0.000190771723282523
-5.04913091659546	-7.03589057922363	-9.48159980773926	-0.165537178516388	0.185226336121559	0.000232057835091837
-5.05063724517822	-7.03597927093506	-9.47971153259277	-0.165649339556694	0.185205608606339	0.000280013715382665
-5.04734897613525	-7.03196620941162	-9.47855377197266	-0.165742963552475	0.185059279203415	0.000400359596824273
-5.04461050033569	-7.03203296661377	-9.46982765197754	-0.165664330124855	0.184962168335915	0.000460641225799918
-5.04560136795044	-7.031578540802	-9.4630651473999	-0.165820181369781	0.184968069195747	0.000452487642178312
-5.0450234413147	-7.02967405319214	-9.4580602645874	-0.165827915072441	0.184980407357216	0.00054593913955614
-5.04676961898804	-7.02942562103271	-9.46024036407471	-0.165950253605843	0.184954434633255	0.000588240334764123
-5.04638671875	-7.02885723114014	-9.45628643035889	-0.166013613343239	0.184892162680626	0.000647120003122836
-5.04895782470703	-7.02841711044312	-9.45545291900635	-0.165961086750031	0.184870705008507	0.000646792585030198
-5.04676580429077	-7.03213500976563	-9.44353199005127	-0.166094914078712	0.184810638427734	0.000659943791106343
-5.04597663879395	-7.03114938735962	-9.44102382659912	-0.165967330336571	0.184782966971397	0.000724387413356453
-5.04510498046875	-7.02962923049927	-9.44444370269775	-0.166094154119492	0.184815391898155	0.000668567372485995
-5.04647731781006	-7.03121519088745	-9.43053150177002	-0.166175052523613	0.184812173247337	0.000750595994759351
-5.05005359649658	-7.03384065628052	-9.43615818023682	-0.166154533624649	0.18491119146347	0.000792745093349367
-5.05315589904785	-7.03965330123901	-9.43723011016846	-0.166226729750633	0.184826329350471	0.000808119541034102
-5.05087804794312	-7.04127216339111	-9.43473625183105	-0.166215658187866	0.184827610850334	0.000760532449930906
-5.04939889907837	-7.03930854797363	-9.43012809753418	-0.166245669126511	0.184820681810379	0.000705152633599937
-5.0522837638855	-7.04345703125	-9.42432975769043	-0.166332095861435	0.184962764382362	0.000721971620805562
-5.05536413192749	-7.04401159286499	-9.42618942260742	-0.166310027241707	0.185073986649513	0.000732390210032463
-5.05750560760498	-7.05288600921631	-9.43127822875977	-0.166396751999855	0.185044646263123	0.000736444548238069
-5.05439710617065	-7.05347156524658	-9.42582702636719	-0.166374459862709	0.185054734349251	0.000687218329403549
-5.05911445617676	-7.05692577362061	-9.42724132537842	-0.166317865252495	0.185052320361137	0.000691213761456311
-5.05861568450928	-7.05958986282349	-9.42352676391602	-0.166443586349487	0.185138240456581	0.000623201951384544
-5.06176853179932	-7.062087059021	-9.42446899414063	-0.166410773992538	0.185272425413132	0.000657722353935242
-5.06094074249268	-7.06310796737671	-9.42174243927002	-0.166444852948189	0.185289725661278	0.000583636981900781
-5.06509065628052	-7.06999540328979	-9.41861438751221	-0.166535183787346	0.18531297147274	0.000652722315862775
-5.06768608093262	-7.07416391372681	-9.41756343841553	-0.166573017835617	0.18546624481678	0.000671377871185541
-5.06832408905029	-7.07951259613037	-9.41940212249756	-0.166546791791916	0.18544813990593	0.000680853438097984
-5.0689525604248	-7.0797290802002	-9.41973400115967	-0.16651725769043	0.185390517115593	0.000603840686380863
-5.07036399841309	-7.08244466781616	-9.41380882263184	-0.166575372219086	0.185545891523361	0.000606635876465589
-5.07398891448975	-7.08723211288452	-9.41722583770752	-0.166624262928963	0.185585618019104	0.000635202042758465
-5.07856750488281	-7.0899224281311	-9.41373348236084	-0.166588515043259	0.185627713799477	0.000620729522779584
-5.07944631576538	-7.09133195877075	-9.40874862670898	-0.166592299938202	0.185579031705856	0.000646798347588629
-5.07862854003906	-7.09580278396606	-9.40818786621094	-0.166516721248627	0.185555264353752	0.000582879758439958
-5.08347082138062	-7.09677410125732	-9.40851211547852	-0.166557267308235	0.185653150081635	0.000556342711206526
-5.08144807815552	-7.09920740127563	-9.40099716186523	-0.166608333587646	0.185645490884781	0.000532234204001725
-5.08801984786987	-7.10298824310303	-9.41341876983643	-0.166625991463661	0.185701459646225	0.000546451658010483
-5.09553289413452	-7.0988302230835	-9.41143035888672	-0.166628018021584	0.18567106127739	0.000405198137741536
-5.09898138046265	-7.09501457214355	-9.41273403167725	-0.166524261236191	0.18557795882225	0.000148392180562951
-5.10396337509155	-7.09594869613647	-9.41044044494629	-0.166514992713928	0.185503497719765	5.05215830344241E-05
-5.10240602493286	-7.10211706161499	-9.40618705749512	-0.166534081101418	0.185538962483406	0.000111191489850171
-5.10658168792725	-7.10159063339233	-9.41422653198242	-0.166563227772713	0.185618028044701	0.000114675320219249
-5.10955715179443	-7.10356187820435	-9.4158992767334	-0.166517242789268	0.1855678409338	0.000123676829389296
-5.11018991470337	-7.10517978668213	-9.40920925140381	-0.16652549803257	0.185526311397552	0.000138947449158877
-5.11263990402222	-7.10506391525269	-9.40848541259766	-0.166344240307808	0.185568422079086	0.000127042236272246
-5.11276435852051	-7.10971069335938	-9.40786743164063	-0.166370064020157	0.185546845197678	2.76613845926477E-05
-5.11543321609497	-7.10995626449585	-9.40928554534912	-0.166354820132256	0.185571119189262	6.50535439490341E-05
-5.11990070343018	-7.11122465133667	-9.41329288482666	-0.16632679104805	0.18565671145916	5.01567919855006E-05
-5.1209774017334	-7.12005043029785	-9.4163293838501	-0.166325017809868	0.185589447617531	6.42872400931083E-05
-5.12478733062744	-7.11958265304565	-9.40941715240479	-0.166238993406296	0.185570627450943	-2.9088587325532E-05
-5.12702226638794	-7.12546157836914	-9.40543842315674	-0.166197046637535	0.185602948069572	-1.04478176581324E-05
-5.13186311721802	-7.12784767150879	-9.40891551971436	-0.166193023324013	0.185695394873619	1.76975518115796E-05
-5.13270807266235	-7.13257551193237	-9.40634059906006	-0.166157528758049	0.185666874051094	-2.13439725484932E-05
-5.13389825820923	-7.13138294219971	-9.40880298614502	-0.166034117341042	0.185615107417107	-1.22065039249719E-05
-5.13792085647583	-7.13706636428833	-9.40540504455566	-0.165884226560593	0.185676261782646	-6.37471675872803E-05
-5.13677835464478	-7.13994693756104	-9.40617656707764	-0.16592513024807	0.185715913772583	-5.96608952037059E-05
-5.13881921768188	-7.14339637756348	-9.40581703186035	-0.165879845619202	0.185743644833565	-0.000156953610712662
-5.14433193206787	-7.14786577224731	-9.40805149078369	-0.165887340903282	0.185828328132629	-0.000202569994144142
-5.14713621139526	-7.15068340301514	-9.40217590332031	-0.16581267118454	0.185827329754829	-0.000143186873174272
-5.15117359161377	-7.15670585632324	-9.40721893310547	-0.165740221738815	0.185858577489853	-0.000154129200382158
-5.15070009231567	-7.16161108016968	-9.40332794189453	-0.165718391537666	0.185833662748337	-0.000167200691066682
-5.1514310836792	-7.16768646240234	-9.40991497039795	-0.16565328836441	0.185797542333603	-0.000174713379237801
-5.15425586700439	-7.16704082489014	-9.40654182434082	-0.165625229477882	0.185891970992088	-0.000231357262236997
-5.15861415863037	-7.17020559310913	-9.40443420410156	-0.16563805937767	0.185995727777481	-0.000203239163965918
-5.16032648086548	-7.16990804672241	-9.40158462524414	-0.165653228759766	0.185929983854294	-0.000163758537382819
-5.16181421279907	-7.17872667312622	-9.40404987335205	-0.165584713220596	0.185915097594261	-0.000174044267623685
-5.15740346908569	-7.17739534378052	-9.40268898010254	-0.165579244494438	0.185854449868202	-0.000202514449483715
-5.16256761550903	-7.1794285774231	-9.39976787567139	-0.165578499436378	0.185833752155304	-0.000173816311871633
-5.16332387924194	-7.18220710754395	-9.39534759521484	-0.165605872869492	0.185905188322067	-0.00013638540985994
-5.1654691696167	-7.18607187271118	-9.40263557434082	-0.165594682097435	0.185894355177879	-4.68133912363555E-05
-5.16433811187744	-7.18454027175903	-9.39491653442383	-0.16568149626255	0.185884535312653	-5.69705662201159E-05
-5.16560363769531	-7.18765926361084	-9.39163303375244	-0.165572226047516	0.185722082853317	-0.000127302089822479
-5.16611528396606	-7.1835675239563	-9.39811038970947	-0.165558844804764	0.185751482844353	-0.00011827792332042
-5.16905355453491	-7.18761920928955	-9.3835506439209	-0.16567724943161	0.185735940933228	-0.000106304076325614
-5.1738338470459	-7.18719339370728	-9.39083480834961	-0.165611892938614	0.185765162110329	-0.000121035714983009
-5.17662143707275	-7.18919801712036	-9.38785743713379	-0.165708765387535	0.18563985824585	-7.11860047886148E-05
-5.17665004730225	-7.19004583358765	-9.3864278793335	-0.165584444999695	0.185550168156624	-4.00178068957757E-05
-5.17634248733521	-7.18903255462646	-9.38559818267822	-0.165615797042847	0.185545399785042	-6.41331571387127E-05
-5.17624807357788	-7.18949747085571	-9.37630748748779	-0.165587082505226	0.185500040650368	2.99543935398106E-05
-5.18072414398193	-7.18762350082397	-9.37808799743652	-0.165666118264198	0.185518130660057	6.49497524136677E-05
-5.18321847915649	-7.18980503082275	-9.38236141204834	-0.165611833333969	0.185397058725357	6.61285885144025E-05
-5.18068361282349	-7.18999290466309	-9.37843322753906	-0.165552467107773	0.185282915830612	3.90500645153224E-05
-5.18527698516846	-7.18919467926025	-9.3792552947998	-0.165481433272362	0.185254231095314	8.00053385319188E-05
-5.18278026580811	-7.19220638275146	-9.37081623077393	-0.165554150938988	0.185272738337517	8.97095233085565E-05
-5.18363761901855	-7.19044780731201	-9.38021850585938	-0.16552460193634	0.185180932283401	0.000146502410643734
-5.18976020812988	-7.19216823577881	-9.37728500366211	-0.165525361895561	0.185233518481255	0.000167701859027147
-5.18819236755371	-7.19172954559326	-9.37431812286377	-0.165497228503227	0.184998467564583	0.000222006812691689
-5.18752574920654	-7.19139814376831	-9.3723783493042	-0.165519893169403	0.184974476695061	0.000233167505939491
-5.19014596939087	-7.1912088394165	-9.36606788635254	-0.165587857365608	0.184979066252708	0.000244608032517135
-5.19341564178467	-7.19220590591431	-9.37153625488281	-0.165508285164833	0.184915572404861	0.00033278061891906
-5.19310092926025	-7.18801498413086	-9.37168312072754	-0.165600672364235	0.184868827462196	0.00039214055868797
-5.1916651725769	-7.19039583206177	-9.36468029022217	-0.165563464164734	0.184577360749245	0.000396781135350466
-5.1931734085083	-7.18935489654541	-9.36484146118164	-0.165606170892715	0.184622064232826	0.000400800374336541
-5.19475269317627	-7.19059562683105	-9.36515426635742	-0.165645003318787	0.184561431407928	0.000441047654021531
-5.19703722000122	-7.18950319290161	-9.3626594543457	-0.165680006146431	0.184538528323174	0.000523191876709461
-5.20036315917969	-7.19065380096436	-9.36401653289795	-0.16577821969986	0.18441241979599	0.000532799283973873
-5.19748973846436	-7.18787479400635	-9.36723613739014	-0.165806159377098	0.184345737099648	0.000586758076678962
-5.19922065734863	-7.19233226776123	-9.36674022674561	-0.165736854076385	0.184201061725616	0.00062662037089467
-5.19984006881714	-7.19053745269775	-9.36460304260254	-0.165778428316116	0.184165626764297	0.000620361533947289
-5.20165967941284	-7.19367408752441	-9.36541748046875	-0.165876403450966	0.184150129556656	0.000695882772561163
-5.20529413223267	-7.19033908843994	-9.37474250793457	-0.165885984897614	0.184107005596161	0.000771783525124192
-5.20685052871704	-7.19332075119019	-9.37843132019043	-0.165946170687675	0.184008568525314	0.000815637991763651
-5.2087197303772	-7.19530773162842	-9.37793254852295	-0.16587296128273	0.183953925967216	0.000881747982930392
-5.20780324935913	-7.19826078414917	-9.3680477142334	-0.16591639816761	0.183846354484558	0.000870032585225999
-5.20867109298706	-7.19889068603516	-9.37831592559814	-0.165885299444199	0.183804094791412	0.000881295942235738
-5.21152973175049	-7.19556951522827	-9.37783241271973	-0.165920272469521	0.183773562312126	0.000919903803151101
-5.21320295333862	-7.20101928710938	-9.37686252593994	-0.166015326976776	0.183734819293022	0.00102718232665211
-5.21405839920044	-7.19793128967285	-9.38072490692139	-0.165932610630989	0.183640405535698	0.00112328352406621
-5.21440124511719	-7.20310401916504	-9.3791389465332	-0.165996834635735	0.183545544743538	0.00108652852941304
-5.21465826034546	-7.20224523544312	-9.37588024139404	-0.166077002882957	0.183486431837082	0.00108836591243744
-5.21857070922852	-7.20044183731079	-9.38393306732178	-0.166055247187614	0.183438554406166	0.00115412753075361
-5.21316623687744	-7.2027792930603	-9.3825101852417	-0.166057035326958	0.183257654309273	0.00114671851042658
-5.21668386459351	-7.2036190032959	-9.38165760040283	-0.166135519742966	0.183223500847816	0.00121477583888918
-5.21308612823486	-7.20537328720093	-9.38465976715088	-0.166176587343216	0.183137729763985	0.00120958418119699
-5.21672487258911	-7.20208835601807	-9.38381671905518	-0.166209191083908	0.183160915970802	0.00117984774988145
-5.21129560470581	-7.20731830596924	-9.38795471191406	-0.166287049651146	0.18297278881073	0.00125323992688209
-5.21121072769165	-7.20607995986938	-9.39034652709961	-0.166316270828247	0.182875499129295	0.00123418471775949
-5.21093416213989	-7.20704746246338	-9.3903923034668	-0.166281148791313	0.182752802968025	0.00122963346075267
-5.20532464981079	-7.21067523956299	-9.39259147644043	-0.166439890861511	0.182674810290337	0.00126640743110329
-5.20442056655884	-7.21210908889771	-9.39783763885498	-0.166586831212044	0.182478725910187	0.00126567168626934
-5.20453596115112	-7.21273946762085	-9.40346431732178	-0.166683718562126	0.182404711842537	0.00131886650342494
-5.20813369750977	-7.21326923370361	-9.41119480133057	-0.166820555925369	0.182240068912506	0.00134917115792632
-5.20397853851318	-7.21113443374634	-9.41439819335938	-0.166913524270058	0.182146459817886	0.00138064636848867
-5.19848442077637	-7.21314811706543	-9.41685581207275	-0.167090579867363	0.182015478610992	0.00139871949795634
-5.19625043869019	-7.21382284164429	-9.41513061523438	-0.167195528745651	0.181929931044579	0.00136549992021173
-5.20261526107788	-7.21225595474243	-9.4141788482666	-0.167129933834076	0.18194568157196	0.00126630207523704
-5.20574474334717	-7.21501064300537	-9.41461372375488	-0.167201384902	0.181971147656441	0.00130346184596419
-5.20683336257935	-7.21705770492554	-9.42223834991455	-0.167290598154068	0.182006403803825	0.00143026059959084
-5.20129776000977	-7.22068166732788	-9.42169761657715	-0.167201787233353	0.181967929005623	0.00159635557793081
-5.19676876068115	-7.22076177597046	-9.42413806915283	-0.16723071038723	0.181818976998329	0.00157792854588479
-5.19468975067139	-7.21972036361694	-9.41803073883057	-0.167186588048935	0.181824699044228	0.00156791461631656
-5.19631004333496	-7.22173881530762	-9.42720413208008	-0.167376354336739	0.181809917092323	0.00158590124920011
-5.19833183288574	-7.22324228286743	-9.42372226715088	-0.167276680469513	0.18183197081089	0.00165352516341954
-5.19361352920532	-7.22528076171875	-9.42713165283203	-0.167355984449387	0.181695640087128	0.00165217276662588
-5.19526863098145	-7.22701835632324	-9.42636680603027	-0.167249321937561	0.181718781590462	0.00160816928837448
-5.19290256500244	-7.22697114944458	-9.42583847045898	-0.167296379804611	0.181699618697166	0.00151384563650936
-5.19207048416138	-7.22518396377563	-9.41938400268555	-0.1673873513937	0.181650280952454	0.0015216680476442
-5.19515991210938	-7.23076820373535	-9.4265661239624	-0.167416170239449	0.18172949552536	0.00162341166287661
-5.18938684463501	-7.23009538650513	-9.4285135269165	-0.167398691177368	0.181640028953552	0.00170291913673282
-5.18942546844482	-7.23311948776245	-9.42758655548096	-0.167274683713913	0.181555703282356	0.00164350611157715
-5.18669414520264	-7.23067331314087	-9.43328094482422	-0.167437762022018	0.181606397032738	0.00148367788642645
-5.19152069091797	-7.23319387435913	-9.44184589385986	-0.167497172951698	0.1815495043993	0.00152730196714401
-5.19075107574463	-7.23398351669312	-9.44124603271484	-0.167373493313789	0.181553050875664	0.00157574028708041
-5.18869113922119	-7.23800086975098	-9.44232940673828	-0.167426630854607	0.181464642286301	0.00150720914825797
-5.18945598602295	-7.23806619644165	-9.45094203948975	-0.167411774396896	0.181497797369957	0.0014614638639614
-5.18810081481934	-7.23601293563843	-9.45160388946533	-0.167413160204887	0.181490689516068	0.00148776010610163
-5.19104480743408	-7.24049139022827	-9.44733142852783	-0.167429238557816	0.181421652436256	0.00155701709445566
-5.18734312057495	-7.24246263504028	-9.45289134979248	-0.167277097702026	0.181399196386337	0.00150953966658562
-5.18126487731934	-7.25385093688965	-9.44304466247559	-0.167455285787582	0.181393206119537	0.00146886368747801
-5.18278837203979	-7.26503753662109	-9.45807075500488	-0.167442172765732	0.181366071105003	0.00143980619031936
-5.19207191467285	-7.25813674926758	-9.4756031036377	-0.167315021157265	0.181363582611084	0.00135970441624522
-5.19145441055298	-7.26069688796997	-9.47816753387451	-0.167298272252083	0.181296780705452	0.00135362229775637
-5.18405151367188	-7.26197624206543	-9.47990894317627	-0.167396396398544	0.18155512213707	0.00129050167743117
-5.18575477600098	-7.25220632553101	-9.47268581390381	-0.167282074689865	0.181617558002472	0.00126657087821513
-5.17803430557251	-7.25572109222412	-9.4691743850708	-0.167128279805183	0.181677311658859	0.00129861081950366
-5.16385316848755	-7.25911951065063	-9.46868801116943	-0.167119100689888	0.181579977273941	0.00130447302944958
-5.16552209854126	-7.25779581069946	-9.46568393707275	-0.167112097144127	0.181697130203247	0.00129937962628901
-5.16918754577637	-7.25076961517334	-9.45775318145752	-0.167250096797943	0.181801304221153	0.0012587794335559
-5.17790651321411	-7.24457263946533	-9.46095180511475	-0.167425990104675	0.181750148534775	0.0011453494662419
-5.17890119552612	-7.2466025352478	-9.46353912353516	-0.167560607194901	0.181653827428818	0.00118171540088952
-5.17629241943359	-7.24577045440674	-9.46268463134766	-0.167644932866096	0.181548863649368	0.00117879349272698
-5.17590522766113	-7.24427080154419	-9.45712947845459	-0.16766095161438	0.181498482823372	0.00119450769852847
-5.17139053344727	-7.23978805541992	-9.4595251083374	-0.167854845523834	0.181568711996078	0.00130241352599114
-5.16976594924927	-7.2429313659668	-9.45792388916016	-0.168041780591011	0.181440740823746	0.00141844910103828
-5.16588115692139	-7.23650407791138	-9.44809913635254	-0.168037444353104	0.181333795189857	0.00155700230970979
-5.16602277755737	-7.23969125747681	-9.44861698150635	-0.168130531907082	0.181268945336342	0.00155505817383528
-5.16320753097534	-7.23962259292603	-9.44300937652588	-0.168219536542892	0.18122211098671	0.00156955770216882
-5.16690635681152	-7.23716115951538	-9.44456195831299	-0.168307542800903	0.181212097406387	0.00163055793382227
-5.17179250717163	-7.24004650115967	-9.44423580169678	-0.168401673436165	0.181092992424965	0.00174943148158491
-5.17378187179565	-7.23938465118408	-9.43933773040771	-0.168409258127213	0.181044787168503	0.00172050460241735
-5.1727032661438	-7.2423620223999	-9.42834758758545	-0.168505415320396	0.18100868165493	0.00169248739257455
-5.17764520645142	-7.23829698562622	-9.43514823913574	-0.168496280908585	0.181071013212204	0.00172897428274155
-5.17867088317871	-7.24247980117798	-9.43986129760742	-0.16856287419796	0.180945724248886	0.00179726001806557
-5.17725944519043	-7.24522495269775	-9.43324279785156	-0.168508052825928	0.18089585006237	0.0018075208645314
-5.17740964889526	-7.24095869064331	-9.43077278137207	-0.168542608618736	0.180850222706795	0.00176995166111737
-5.17538738250732	-7.24040508270264	-9.43015575408936	-0.168590009212494	0.18091244995594	0.00173911347519606
-5.17796850204468	-7.23670196533203	-9.42898178100586	-0.168647795915604	0.180954396724701	0.00180091569200158
-5.18165636062622	-7.23940181732178	-9.42971992492676	-0.16865386068821	0.180864587426186	0.00182547327131033
-5.17684268951416	-7.24170684814453	-9.42266082763672	-0.168656170368195	0.180826559662819	0.00184889498632401
-5.17809820175171	-7.23905611038208	-9.42367172241211	-0.168629720807076	0.180856183171272	0.00176102574914694
-5.1843433380127	-7.23990201950073	-9.42362117767334	-0.16875621676445	0.180862873792648	0.00180403119884431
-5.18687295913696	-7.23733139038086	-9.42355537414551	-0.168734908103943	0.180919885635376	0.00187054462730885
-5.18892335891724	-7.24111890792847	-9.42347431182861	-0.168760389089584	0.180858641862869	0.0018527798820287
-5.18815135955811	-7.23863458633423	-9.41996574401855	-0.168722435832024	0.180783286690712	0.00182943197432905
-5.18891334533691	-7.23702526092529	-9.41366672515869	-0.168832302093506	0.180788889527321	0.00184298469685018
-5.19281339645386	-7.23873662948608	-9.41277599334717	-0.168879598379135	0.18088161945343	0.0019280647393316
-5.19493389129639	-7.23859930038452	-9.41256618499756	-0.168952852487564	0.180808767676353	0.00203464203514159
-5.20058727264404	-7.24324321746826	-9.41264343261719	-0.169041872024536	0.180789053440094	0.00212789489887655
-5.20235204696655	-7.24375772476196	-9.4117603302002	-0.169107988476753	0.180760055780411	0.00208299327641726
-5.20653295516968	-7.24747800827026	-9.4101734161377	-0.169254392385483	0.180788174271584	0.00212221406400204
-5.20822381973267	-7.24344062805176	-9.40830421447754	-0.169280305504799	0.180756643414497	0.00210052146576345
-5.20482015609741	-7.24422597885132	-9.40171813964844	-0.169292330741882	0.180733427405357	0.0020863120444119
-5.1968092918396	-7.24126005172729	-9.39577674865723	-0.169370621442795	0.180666014552116	0.00213406374678016
-5.19920539855957	-7.2402663230896	-9.39261150360107	-0.169373869895935	0.180694475769997	0.00207881210371852
-5.19575786590576	-7.23802757263184	-9.38814258575439	-0.169435888528824	0.180624455213547	0.0020967498421669
-5.19485807418823	-7.23566198348999	-9.37937831878662	-0.169515401124954	0.180655628442764	0.00207519391551614
-5.19525909423828	-7.23470497131348	-9.38236427307129	-0.169546470046043	0.180644944310188	0.00207206816412508
-5.19559621810913	-7.23538446426392	-9.38292789459229	-0.169617384672165	0.180679991841316	0.00206764764152467
-5.1965537071228	-7.23498821258545	-9.38135528564453	-0.169648557901382	0.180730193853378	0.0020935689099133
-5.19777059555054	-7.23514318466187	-9.37377834320068	-0.169642239809036	0.180699452757835	0.00215605576522648
-5.19652414321899	-7.23787498474121	-9.366868019104	-0.16973140835762	0.180717900395393	0.00211986480280757
-5.1948766708374	-7.238112449646	-9.36982536315918	-0.169795095920563	0.180800512433052	0.00210892339237034
-5.19787454605103	-7.23704385757446	-9.36798667907715	-0.169825628399849	0.180847883224487	0.00199442240409553
-5.19923448562622	-7.2372612953186	-9.36749649047852	-0.169875293970108	0.180881187319756	0.00198628823272884
-5.20079946517944	-7.23663282394409	-9.36780548095703	-0.16993211209774	0.180920228362083	0.00202771881595254
-5.20205211639404	-7.24320459365845	-9.37003803253174	-0.169976934790611	0.180939644575119	0.00198581721633673
-5.19831705093384	-7.24151420593262	-9.36859321594238	-0.169902697205544	0.180897384881973	0.00189418054651469
-5.20170211791992	-7.24075603485107	-9.36589527130127	-0.169892072677612	0.180963560938835	0.00179824337828904
-5.20193576812744	-7.24204158782959	-9.36593723297119	-0.169954776763916	0.181127354502678	0.00184774794615805
-5.20571136474609	-7.24342346191406	-9.37253665924072	-0.169963210821152	0.181063607335091	0.00181717658415437
-5.20008754730225	-7.24825000762939	-9.36995792388916	-0.170032814145088	0.181141391396523	0.00176088372245431
-5.20400190353394	-7.25042104721069	-9.36606979370117	-0.169990792870522	0.181094393134117	0.00175210984889418
-5.20685005187988	-7.25031471252441	-9.37174797058105	-0.170084476470947	0.181222438812256	0.00171799922827631
-5.20922899246216	-7.25124740600586	-9.37331581115723	-0.170158118009567	0.181188032031059	0.00174745928961784
-5.21081590652466	-7.25734376907349	-9.36995792388916	-0.170154616236687	0.181259229779243	0.00175572489388287
-5.2077784538269	-7.26029253005981	-9.36892604827881	-0.170157164335251	0.181260094046593	0.00171648163814098
-5.21088457107544	-7.26015472412109	-9.36562252044678	-0.170137867331505	0.181303024291992	0.0015941335586831
-5.21096706390381	-7.25948572158813	-9.36946964263916	-0.1701600253582	0.181481257081032	0.00156548037193716
-5.21435165405273	-7.26108932495117	-9.37024116516113	-0.170209378004074	0.181400686502457	0.00155090040061623
-5.21747827529907	-7.26424646377563	-9.37087631225586	-0.170134216547012	0.181447237730026	0.00152197224088013
-5.218186378479	-7.26484298706055	-9.37673282623291	-0.170280992984772	0.181515902280807	0.00150184275116771
-5.21354675292969	-7.26792001724243	-9.37537860870361	-0.17023329436779	0.181503936648369	0.00142869958654046
-5.21620559692383	-7.26414632797241	-9.37521457672119	-0.170266881585121	0.181537017226219	0.00138524489011616
-5.21941137313843	-7.26513433456421	-9.37142181396484	-0.170323595404625	0.181670010089874	0.00140216550789773
-5.21984481811523	-7.26723051071167	-9.3738317489624	-0.170417740941048	0.181763827800751	0.0014143236912787
-5.22220802307129	-7.26967334747314	-9.37805557250977	-0.170414879918098	0.181778773665428	0.00139885791577399
-5.2199878692627	-7.2700080871582	-9.37663078308105	-0.170463696122169	0.18174697458744	0.00133194599766284
-5.2202467918396	-7.27042865753174	-9.37152290344238	-0.170420899987221	0.181825175881386	0.00131896988023072
-5.22047853469849	-7.27227401733398	-9.36537075042725	-0.170606255531311	0.181978046894073	0.00127082981634885
-5.22283315658569	-7.27178525924683	-9.37340545654297	-0.170589968562126	0.18200995028019	0.00133355800062418
-5.22510004043579	-7.27334117889404	-9.37660789489746	-0.170589253306389	0.182100310921669	0.00128037668764591
-5.22371339797974	-7.27492523193359	-9.37094402313232	-0.170546323060989	0.181990846991539	0.00122817791998386
-5.22476243972778	-7.27315902709961	-9.37182426452637	-0.170555636286736	0.18211504817009	0.00119708967395127
-5.22500467300415	-7.27533102035522	-9.36801052093506	-0.170674175024033	0.18213877081871	0.00122131186071783
-5.23031520843506	-7.27308702468872	-9.37176418304443	-0.170669287443161	0.182269141077995	0.0012550667161122
-5.2294921875	-7.27642965316772	-9.37308692932129	-0.170794472098351	0.182266056537628	0.00127196009270847
-5.22623491287231	-7.27579927444458	-9.37196445465088	-0.170765608549118	0.182271614670753	0.00120667205192149
-5.22893333435059	-7.2740273475647	-9.37346458435059	-0.170693546533585	0.18228954076767	0.0012461292790249
-5.22381925582886	-7.27400159835815	-9.36590099334717	-0.170851930975914	0.182356312870979	0.00124601426068693
-5.22650146484375	-7.27099609375	-9.36491012573242	-0.170929431915283	0.182480856776237	0.00129561475478113
-5.22973203659058	-7.27073764801025	-9.37055397033691	-0.170950591564178	0.182501122355461	0.00135018804576248
-5.22449779510498	-7.26983165740967	-9.36555099487305	-0.170984178781509	0.182387679815292	0.00131074222736061
-5.22483062744141	-7.26686573028564	-9.36026382446289	-0.170992523431778	0.182396441698074	0.00129204650875181
-5.2234091758728	-7.26722383499146	-9.35721969604492	-0.17115706205368	0.18251059949398	0.0013831650139764
-5.2263822555542	-7.26028776168823	-9.35891342163086	-0.171205818653107	0.182500720024109	0.00142937072087079
[truncated: 21,623 more rows]
