# Supplementary material for: Identification of Haptic Based Guiding Using Hard Reins
Source: PLoS One. 2015 Jul 22;10(7):e0132020. doi: 10.1371/journal.pone.0132020 (PMC4511788; doi:10.1371/journal.pone.0132020)
Supplement: S6 File — (ZIP) [file pone.0132020.s006.zip › Exp2_ForceData2/Subject8/path3/T5.csv]

Force X (N)	Force Y (N)	Force Z (N)	Torque X (N-m)	Torque Y (N-m)	Torque Z (N-m)	Frequency = 10000	Averaging Level = 16	F/T Serial Number = FT11772	Time Started = 18/02/2013 10:40:29
-6.8453426361084	-8.170654296875	-10.0604867935181	-0.0143306208774447	0.235105559229851	-0.00872172228991985
-6.84310102462769	-8.17115592956543	-10.0608777999878	-0.0142952725291252	0.235088393092155	-0.00881857518106699
-6.84489297866821	-8.17384052276611	-10.0534763336182	-0.0143336523324251	0.235106378793716	-0.00880362186580896
-6.84781312942505	-8.17563915252686	-10.0536689758301	-0.0143028907477856	0.235140889883041	-0.00882662460207939
-6.846116065979	-8.17368221282959	-10.0532560348511	-0.0143200447782874	0.235109582543373	-0.0088011035695672
-6.84305381774902	-8.17139053344727	-10.0613355636597	-0.0142792174592614	0.235188096761703	-0.00884849857538939
-6.84107160568237	-8.17121315002441	-10.0543012619019	-0.0143091101199389	0.235093683004379	-0.00885193608701229
-6.84170055389404	-8.1715841293335	-10.0555982589722	-0.0143020348623395	0.235122859477997	-0.00887329410761595
-6.8418025970459	-8.17085266113281	-10.0538368225098	-0.0143652092665434	0.235139057040215	-0.00887000467628241
-6.84373426437378	-8.1712532043457	-10.0539817810059	-0.0143453069031239	0.235190168023109	-0.00883580930531025
-6.84326124191284	-8.17096519470215	-10.0518617630005	-0.0144231040030718	0.235122457146645	-0.00888644531369209
-6.84221744537354	-8.16965770721436	-10.0516910552979	-0.0144359162077308	0.235248610377312	-0.00891792587935925
-6.84072160720825	-8.17065811157227	-10.0471019744873	-0.0145058883354068	0.235236942768097	-0.0088857552036643
-6.84672164916992	-8.17332649230957	-10.0516042709351	-0.0145353171974421	0.235203251242638	-0.00884138606488705
-6.83940076828003	-8.16425704956055	-10.0559978485107	-0.0145693980157375	0.235259041190147	-0.00892534293234348
-6.84245347976685	-8.16983127593994	-10.0527963638306	-0.0146630881354213	0.23531810939312	-0.00894615892320871
-6.83983564376831	-8.1690502166748	-10.0458135604858	-0.0146259805187583	0.235244736075401	-0.00893226359039545
-6.8413257598877	-8.16979312896729	-10.0502090454102	-0.0147516475990415	0.235266491770744	-0.00897038262337446
-6.84206247329712	-8.16910076141357	-10.0477046966553	-0.0147263305261731	0.235253840684891	-0.00899954978376627
-6.84160661697388	-8.17051124572754	-10.0499448776245	-0.0148323504254222	0.235323429107666	-0.00900801084935665
-6.84197235107422	-8.16862010955811	-10.0466041564941	-0.0148601522669196	0.235467553138733	-0.0090902391821146
-6.83649587631226	-8.16730690002441	-10.0436811447144	-0.0148823596537113	0.235393539071083	-0.00907322484999895
-6.83689641952515	-8.17135524749756	-10.054648399353	-0.0148562183603644	0.23543544113636	-0.00916776433587074
-6.83621120452881	-8.17040061950684	-10.0440788269043	-0.0150412414222956	0.235483959317207	-0.00921169109642506
-6.83934211730957	-8.17169189453125	-10.0558891296387	-0.0151569508016109	0.235553935170174	-0.00921812187880278
-6.83562850952148	-8.16887855529785	-10.0462675094604	-0.0152603387832642	0.235670685768127	-0.00923137180507183
-6.8326473236084	-8.16981601715088	-10.0438203811646	-0.0152220586314797	0.235740140080452	-0.00928996317088604
-6.83025360107422	-8.17080783843994	-10.0446796417236	-0.0153231071308255	0.235695093870163	-0.00934287812560797
-6.83506011962891	-8.17052936553955	-10.053053855896	-0.0154293589293957	0.235760822892189	-0.00932819861918688
-6.82805681228638	-8.17010498046875	-10.0538272857666	-0.0155077921226621	0.235851809382439	-0.00941745284944773
-6.83039236068726	-8.17658519744873	-10.049843788147	-0.0156041337177157	0.235907375812531	-0.00950348284095526
-6.82808256149292	-8.1708345413208	-10.0489683151245	-0.0156329926103354	0.235996544361115	-0.00958491116762161
-6.82511234283447	-8.17333030700684	-10.0539121627808	-0.0157221537083387	0.236060425639153	-0.00967398658394814
-6.82067012786865	-8.17466259002686	-10.0523242950439	-0.0157260522246361	0.236078858375549	-0.00974856503307819
-6.81935119628906	-8.17476177215576	-10.0494976043701	-0.0158592611551285	0.236148566007614	-0.00980190560221672
-6.81939029693604	-8.17463874816895	-10.0525693893433	-0.015878589823842	0.236300945281982	-0.00989667698740959
-6.81449508666992	-8.17538166046143	-10.0515146255493	-0.0160046946257353	0.236356824636459	-0.00995855405926704
-6.81430006027222	-8.17630386352539	-10.0630931854248	-0.0160045716911554	0.236459746956825	-0.0100035024806857
-6.80983257293701	-8.17794322967529	-10.0566892623901	-0.0159803312271833	0.236489787697792	-0.0101492144167423
-6.8112998008728	-8.17951107025146	-10.0537405014038	-0.0160229876637459	0.236547634005547	-0.0102613121271133
-6.80612325668335	-8.17770481109619	-10.0622520446777	-0.0162151157855988	0.236719459295273	-0.0102993985638022
-6.80519437789917	-8.18167972564697	-10.0684804916382	-0.0162314362823963	0.236709803342819	-0.0103727774694562
-6.8036642074585	-8.1798095703125	-10.060004234314	-0.0163371860980988	0.236901625990868	-0.0104949390515685
-6.80167722702026	-8.18525218963623	-10.0655250549316	-0.0163451731204987	0.236963257193565	-0.0107026295736432
-6.80074739456177	-8.18623447418213	-10.0720148086548	-0.0163612458854914	0.237056329846382	-0.0107856234535575
-6.80374956130981	-8.19204902648926	-10.0756273269653	-0.0164267756044865	0.237147137522697	-0.0109396167099476
-6.80226278305054	-8.19158267974854	-10.0762014389038	-0.016453655436635	0.237212121486664	-0.0110619068145752
-6.80413103103638	-8.19841194152832	-10.0778341293335	-0.0165840350091457	0.237396910786629	-0.0112321116030216
-6.80356788635254	-8.19586849212646	-10.0832891464233	-0.0164965055882931	0.237561047077179	-0.0114084286615252
-6.79857301712036	-8.20430755615234	-10.0880746841431	-0.0165302772074938	0.237528637051582	-0.0115541871637106
-6.80139064788818	-8.20838069915771	-10.0918941497803	-0.0165265910327435	0.237688079476357	-0.0118095390498638
-6.79626893997192	-8.2084846496582	-10.0943593978882	-0.0166376065462828	0.237765848636627	-0.0119296386837959
-6.80287647247314	-8.21549701690674	-10.1005697250366	-0.0166108123958111	0.237895399332047	-0.0121055925264955
-6.79862642288208	-8.21537017822266	-10.1049957275391	-0.0165564995259047	0.238020926713943	-0.0123262414708734
-6.7960352897644	-8.2154598236084	-10.1011171340942	-0.0165038853883743	0.238238036632538	-0.0126125663518906
-6.7913932800293	-8.22005939483643	-10.1028490066528	-0.0164254512637854	0.238246574997902	-0.0127620194107294
-6.78851175308228	-8.21695518493652	-10.1057214736938	-0.0162531770765781	0.238302037119865	-0.0129899885505438
-6.78387212753296	-8.21713638305664	-10.1060829162598	-0.0162560846656561	0.238443344831467	-0.013251680880785
-6.78575086593628	-8.22304534912109	-10.1056337356567	-0.0161699689924717	0.238453209400177	-0.0134515706449747
-6.78245067596436	-8.22558879852295	-10.1107988357544	-0.0161202885210514	0.238572657108307	-0.0136294048279524
-6.78240203857422	-8.23530960083008	-10.1115474700928	-0.0160994846373796	0.238687410950661	-0.013853027485311
-6.78359794616699	-8.23822975158691	-10.1133680343628	-0.0160215552896261	0.238765180110931	-0.0139524210244417
-6.78636407852173	-8.24422740936279	-10.1137313842773	-0.0160913113504648	0.238881170749664	-0.0140797337517142
-6.7909984588623	-8.25367546081543	-10.1198396682739	-0.0160722117871046	0.239010959863663	-0.0141925998032093
-6.78977251052856	-8.25408554077148	-10.1260366439819	-0.0160452779382467	0.239004597067833	-0.0143297184258699
-6.78805160522461	-8.25795650482178	-10.1293573379517	-0.0160666536539793	0.239195883274078	-0.014496604911983
-6.7897367477417	-8.25802612304688	-10.1294364929199	-0.0159789137542248	0.239170402288437	-0.0146873351186514
-6.79174089431763	-8.26116371154785	-10.1345882415771	-0.0158936139196157	0.239287436008453	-0.0148962363600731
-6.78496122360229	-8.2630033493042	-10.1352844238281	-0.0158651322126389	0.239293962717056	-0.015042208135128
-6.78856372833252	-8.26397895812988	-10.1362829208374	-0.0158770214766264	0.239409044384956	-0.015234911814332
-6.78956651687622	-8.26225185394287	-10.1380233764648	-0.0158408712595701	0.239430457353592	-0.0153934247791767
-6.78920602798462	-8.26692008972168	-10.1397438049316	-0.015771858394146	0.239624381065369	-0.0156141724437475
-6.78781223297119	-8.27041244506836	-10.142352104187	-0.0156057830899954	0.239559516310692	-0.0157269556075335
-6.7910213470459	-8.2765007019043	-10.1385946273804	-0.0156216882169247	0.239678263664246	-0.0159516874700785
-6.78895807266235	-8.27822780609131	-10.144700050354	-0.0154879270121455	0.239816382527351	-0.0161437541246414
-6.79386806488037	-8.28924655914307	-10.1508989334106	-0.0155411781743169	0.239816889166832	-0.016384556889534
-6.79550170898438	-8.29284477233887	-10.1537094116211	-0.0153189729899168	0.239936992526054	-0.0166823230683804
-6.79322338104248	-8.30284976959229	-10.1548376083374	-0.0152525780722499	0.240060687065125	-0.0169880986213684
-6.79521560668945	-8.31546211242676	-10.1655130386353	-0.0151119725778699	0.240103453397751	-0.0172503441572189
-6.79762983322144	-8.32647323608398	-10.165470123291	-0.015076800249517	0.240273624658585	-0.0175708997994661
-6.80137491226196	-8.33450508117676	-10.1698455810547	-0.014904823154211	0.24034608900547	-0.0178627707064152
-6.80212068557739	-8.34591865539551	-10.174262046814	-0.0148180583491921	0.240490064024925	-0.018273614346981
-6.80456447601318	-8.3567943572998	-10.1851615905762	-0.0146054746583104	0.240651547908783	-0.0186625979840755
-6.80581665039063	-8.36955642700195	-10.1867971420288	-0.0144610786810517	0.240715339779854	-0.0190471857786179
-6.80908107757568	-8.38317394256592	-10.1969861984253	-0.0143704153597355	0.24088841676712	-0.0195143911987543
-6.80852937698364	-8.39344024658203	-10.1997222900391	-0.01419323310256	0.241020858287811	-0.0200262926518917
-6.81702041625977	-8.41501045227051	-10.2057056427002	-0.0139578627422452	0.241252928972244	-0.0204615127295256
-6.81579971313477	-8.42586421966553	-10.2178735733032	-0.0138273322954774	0.241420492529869	-0.0210257116705179
-6.81936550140381	-8.44482135772705	-10.225757598877	-0.0136477453634143	0.241662666201591	-0.0215575024485588
-6.81818580627441	-8.46068859100342	-10.2320470809937	-0.0134279634803534	0.241787061095238	-0.0220455098897219
-6.82094812393188	-8.47371006011963	-10.2313556671143	-0.0132240587845445	0.241934165358543	-0.0224431790411472
-6.81966400146484	-8.4849853515625	-10.2402286529541	-0.0129981730133295	0.242184206843376	-0.0228901132941246
-6.82101917266846	-8.49812507629395	-10.247576713562	-0.0127927316352725	0.242310017347336	-0.0233671441674232
-6.82288265228271	-8.50951671600342	-10.2598714828491	-0.0124864624813199	0.242548644542694	-0.0237934812903404
-6.82640838623047	-8.52517032623291	-10.2617111206055	-0.0122322607785463	0.242683365941048	-0.0241711363196373
-6.83105897903442	-8.53961753845215	-10.2693605422974	-0.0120320888236165	0.242804512381554	-0.0246037989854813
-6.82960844039917	-8.54718208312988	-10.274097442627	-0.0119346277788281	0.24296547472477	-0.025017162784934
-6.83200550079346	-8.56070327758789	-10.2806701660156	-0.0116518680006266	0.243243306875229	-0.0253743324428797
-6.82641315460205	-8.57128238677979	-10.2834529876709	-0.0114417392760515	0.243357121944427	-0.0258466228842735
-6.82855987548828	-8.58234310150146	-10.2929439544678	-0.0111298756673932	0.243536755442619	-0.0262407828122377
-6.82265901565552	-8.59059906005859	-10.2942485809326	-0.0109065566211939	0.243593528866768	-0.0266756936907768
-6.82873916625977	-8.60389709472656	-10.2999334335327	-0.0107062552124262	0.243817061185837	-0.0270926989614964
-6.82054662704468	-8.60637950897217	-10.3092241287231	-0.0106168445199728	0.243957430124283	-0.0274103730916977
-6.81908798217773	-8.61831092834473	-10.3103542327881	-0.010305717587471	0.244200095534325	-0.0277729593217373
-6.81554079055786	-8.62262439727783	-10.3175277709961	-0.0101163433864713	0.244188457727432	-0.0280936043709517
-6.81498050689697	-8.6326904296875	-10.3175563812256	-0.00989271979779005	0.244472995400429	-0.028482798486948
-6.81236839294434	-8.64120960235596	-10.329381942749	-0.00961013976484537	0.244520306587219	-0.0287740547209978
-6.81265163421631	-8.64543437957764	-10.3262414932251	-0.00939867272973061	0.244670286774635	-0.0291098896414042
-6.80773830413818	-8.64939212799072	-10.3270349502563	-0.00915766693651676	0.244842335581779	-0.0294322315603495
-6.80452442169189	-8.65670585632324	-10.3330392837524	-0.00893568340688944	0.244867101311684	-0.0297036152333021
-6.79913187026978	-8.66309833526611	-10.3442125320435	-0.0086921788752079	0.245014905929565	-0.0299684926867485
-6.79554891586304	-8.66797924041748	-10.3425884246826	-0.00851572304964066	0.245063811540604	-0.0302953273057938
-6.79781818389893	-8.67557144165039	-10.3499279022217	-0.00826545711606741	0.245181426405907	-0.0304939150810242
-6.79279708862305	-8.67833137512207	-10.3506650924683	-0.00815966725349426	0.245273798704147	-0.0306660998612642
-6.79114007949829	-8.68381214141846	-10.3647928237915	-0.00791213754564524	0.245392844080925	-0.0309180803596973
-6.78825807571411	-8.68962478637695	-10.3677263259888	-0.00775870587676764	0.245513826608658	-0.031171839684248
-6.78353786468506	-8.69409370422363	-10.3698883056641	-0.00750408554449677	0.245644971728325	-0.0313863381743431
-6.78193473815918	-8.69944667816162	-10.3718404769897	-0.0073552499525249	0.245662048459053	-0.0315373614430428
-6.78029489517212	-8.70328426361084	-10.3719339370728	-0.00723547209054232	0.245720505714417	-0.0317437425255775
-6.77404928207397	-8.70331764221191	-10.3737602233887	-0.00707853306084871	0.245844200253487	-0.0318481661379337
-6.77322673797607	-8.70590782165527	-10.3805751800537	-0.00695346528664231	0.245869547128677	-0.0319391973316669
-6.76702690124512	-8.70442676544189	-10.3858423233032	-0.00684026163071394	0.246003150939941	-0.0320680774748325
-6.76069211959839	-8.70566558837891	-10.3849811553955	-0.00665213260799646	0.245922803878784	-0.0322116799652576
-6.76115131378174	-8.70763492584229	-10.3819894790649	-0.00650280574336648	0.246039256453514	-0.0323323085904121
-6.7578272819519	-8.70591259002686	-10.3930711746216	-0.00647123204544187	0.246102407574654	-0.0323948599398136
-6.75623321533203	-8.71095657348633	-10.3921737670898	-0.00632735062390566	0.246221169829369	-0.0325046293437481
-6.75289392471313	-8.71041393280029	-10.3940849304199	-0.00624973326921463	0.246180042624474	-0.0325602069497108
-6.74930143356323	-8.7127161026001	-10.4025297164917	-0.00611004186794162	0.246269807219505	-0.0327207818627357
-6.74537324905396	-8.71273231506348	-10.4030828475952	-0.00611575087532401	0.246310755610466	-0.0327866226434708
-6.74683237075806	-8.71604061126709	-10.4088516235352	-0.00593927269801497	0.246392458677292	-0.0329056419432163
-6.7412576675415	-8.71266937255859	-10.4155139923096	-0.00594247691333294	0.246422186493874	-0.0329980105161667
-6.74211549758911	-8.72017288208008	-10.4184312820435	-0.00584191083908081	0.246565446257591	-0.0331733822822571
-6.74051570892334	-8.71924304962158	-10.4180994033813	-0.0056640631519258	0.246524065732956	-0.0332609489560127
-6.74403429031372	-8.71854496002197	-10.4288520812988	-0.00558938505128026	0.246637836098671	-0.0332979783415794
-6.74167394638062	-8.72417736053467	-10.4327640533447	-0.00554228713735938	0.246632024645805	-0.0333677306771278
-6.74189138412476	-8.72440624237061	-10.4342336654663	-0.00547144701704383	0.246692180633545	-0.0334817543625832
-6.74187469482422	-8.72214984893799	-10.4376535415649	-0.00539323827251792	0.246772244572639	-0.0335768982768059
-6.73919773101807	-8.73193550109863	-10.4437017440796	-0.00532388919964433	0.246823996305466	-0.0336894057691097
-6.73915576934814	-8.73231983184814	-10.4478940963745	-0.00512237194925547	0.246800661087036	-0.0338257290422916
-6.73887586593628	-8.73701763153076	-10.4539880752563	-0.00508287223055959	0.246934741735458	-0.0339629650115967
-6.7409086227417	-8.73893737792969	-10.4567003250122	-0.00490097748115659	0.246987700462341	-0.0340117067098618
-6.73799991607666	-8.74148273468018	-10.4636583328247	-0.00492262886837125	0.246956065297127	-0.0341141298413277
-6.73681306838989	-8.74263572692871	-10.4703321456909	-0.00477876327931881	0.247089624404907	-0.0342428833246231
-6.73379230499268	-8.74397087097168	-10.4708261489868	-0.00460420129820704	0.246986404061317	-0.0343161188066006
-6.73785543441772	-8.74511051177979	-10.4780101776123	-0.00452167354524136	0.247104823589325	-0.0344371199607849
-6.73200368881226	-8.74792385101318	-10.4751176834106	-0.00450278073549271	0.247021242976189	-0.0344669707119465
-6.73962211608887	-8.749342918396	-10.4810514450073	-0.00429745623841882	0.247063204646111	-0.0345642790198326
-6.73296689987183	-8.74545764923096	-10.4806365966797	-0.00428637210279703	0.24713896214962	-0.0346181504428387
-6.73083972930908	-8.75141143798828	-10.4835195541382	-0.00419844640418887	0.247147083282471	-0.0347014293074608
-6.73005723953247	-8.75046825408936	-10.4841442108154	-0.0039950106292963	0.247097536921501	-0.0346900597214699
-6.7342004776001	-8.75232410430908	-10.4884576797485	-0.00388393388129771	0.247046798467636	-0.0347060225903988
-6.72692060470581	-8.74705028533936	-10.4856176376343	-0.00381054123863578	0.247064515948296	-0.034796841442585
-6.73058795928955	-8.75111103057861	-10.4897222518921	-0.00368200452066958	0.247089937329292	-0.0348421484231949
-6.73052978515625	-8.75104522705078	-10.4866504669189	-0.00363326049409807	0.247066095471382	-0.034914992749691
-6.72938966751099	-8.75127220153809	-10.4872417449951	-0.00350696127861738	0.247041821479797	-0.0349446944892406
-6.73044013977051	-8.75178623199463	-10.4923524856567	-0.00328327319584787	0.246996730566025	-0.0349555388092995
-6.73107576370239	-8.7506275177002	-10.4946203231812	-0.00321296323090792	0.247006624937057	-0.0350009053945541
-6.72969484329224	-8.75053310394287	-10.4944896697998	-0.00317710009403527	0.247056379914284	-0.0350346118211746
-6.72926950454712	-8.75040912628174	-10.4943256378174	-0.00290791830047965	0.246997952461243	-0.0350445173680782
-6.73117589950562	-8.75496673583984	-10.4954509735107	-0.0027761769015342	0.246943742036819	-0.0350753143429756
-6.73109292984009	-8.75319862365723	-10.5006799697876	-0.00270485412329435	0.246868804097176	-0.0350656807422638
-6.73461866378784	-8.75236225128174	-10.4985294342041	-0.00253601302392781	0.247042939066887	-0.0351642891764641
-6.73141813278198	-8.75411987304688	-10.4995088577271	-0.0023897672072053	0.246842175722122	-0.0351219810545444
-6.73437881469727	-8.75644969940186	-10.50355052948	-0.00218794145621359	0.246821194887161	-0.0351988188922405
-6.73313760757446	-8.75004291534424	-10.5084285736084	-0.00215046037919819	0.246822416782379	-0.0352043174207211
-6.73272085189819	-8.75416374206543	-10.5056047439575	-0.00199146172963083	0.24690081179142	-0.0352977626025677
-6.72985649108887	-8.753098487854	-10.5099544525146	-0.00180253968574107	0.246694907546043	-0.0353194512426853
-6.73231601715088	-8.75647830963135	-10.5113496780396	-0.00162500375881791	0.246703431010246	-0.0353609658777714
-6.72859525680542	-8.75464630126953	-10.5072984695435	-0.00147583533544093	0.246608600020409	-0.0353607274591923
-6.73361110687256	-8.75942611694336	-10.5158863067627	-0.00129253580234945	0.246646001935005	-0.0353860817849636
-6.73129272460938	-8.75558185577393	-10.5156936645508	-0.00119671295396984	0.246648892760277	-0.0354292616248131
-6.73222398757935	-8.76058006286621	-10.5217151641846	-0.00111786648631096	0.246743142604828	-0.0354943610727787
-6.72891187667847	-8.75941944122314	-10.5206775665283	-0.000938571174629033	0.246641054749489	-0.0355008579790592
-6.73244380950928	-8.76276683807373	-10.5243282318115	-0.000844979251269251	0.246571362018585	-0.0355231910943985
-6.72781038284302	-8.75739574432373	-10.530613899231	-0.000739505398087204	0.246670603752136	-0.0355736613273621
-6.73211812973022	-8.76072978973389	-10.5257406234741	-0.00058781704865396	0.246615707874298	-0.0355945006012917
-6.72751235961914	-8.75808906555176	-10.5371112823486	-0.000446840625954792	0.246558383107185	-0.0355972684919834
-6.72780466079712	-8.75990390777588	-10.5359468460083	-0.000362308113835752	0.246530517935753	-0.0356579683721066
-6.72694158554077	-8.76012325286865	-10.5344686508179	-0.000247686868533492	0.246541038155556	-0.0355905666947365
-6.72635555267334	-8.7564811706543	-10.5392379760742	-0.000285841029835865	0.246516272425652	-0.0356047414243221
-6.72679901123047	-8.75535678863525	-10.5390253067017	-9.01045132195577E-05	0.246454298496246	-0.0356228947639465
-6.72691011428833	-8.75610256195068	-10.5426340103149	-1.42190438054968E-05	0.246440261602402	-0.03555603697896
-6.72603702545166	-8.75236225128174	-10.546706199646	0.000152562206494622	0.246400102972984	-0.0355508178472519
-6.72526121139526	-8.74946212768555	-10.5470342636108	5.60618718736805E-05	0.246349096298218	-0.0354823432862759
-6.72801208496094	-8.75095176696777	-10.5514097213745	0.000251051184022799	0.246293947100639	-0.0354677811264992
-6.72447633743286	-8.74637126922607	-10.5543565750122	0.000158665890921839	0.246347397565842	-0.0353972464799881
-6.726975440979	-8.74644756317139	-10.5451469421387	0.000269483804004267	0.246335029602051	-0.0353396609425545
-6.72710943222046	-8.74247932434082	-10.5541877746582	0.000331935356371105	0.246268033981323	-0.0352775156497955
-6.72749423980713	-8.741774559021	-10.5645694732666	0.000314862874802202	0.246322780847549	-0.0352091044187546
-6.72813367843628	-8.73915576934814	-10.5594453811646	0.000403588957851753	0.24626299738884	-0.0351190157234669
-6.73036575317383	-8.73455619812012	-10.5600614547729	0.000400570832425728	0.246152222156525	-0.0350452326238155
-6.72947406768799	-8.72935199737549	-10.5619888305664	0.000440506730228662	0.246273383498192	-0.0349522233009338
-6.73006439208984	-8.72837257385254	-10.5654783248901	0.000401935976697132	0.246177285909653	-0.0348399803042412
-6.72997045516968	-8.72817802429199	-10.5644063949585	0.000403745681978762	0.24608650803566	-0.0348200276494026
-6.72983264923096	-8.7220401763916	-10.5616588592529	0.000440726958913729	0.246088251471519	-0.0347356460988522
-6.73287391662598	-8.71934795379639	-10.566686630249	0.000485605734866112	0.246039271354675	-0.0346067547798157
-6.73223066329956	-8.715012550354	-10.5637626647949	0.000394034286728129	0.246015876531601	-0.0344847664237022
-6.7314658164978	-8.71163463592529	-10.56321144104	0.000467354984721169	0.245999976992607	-0.0344487689435482
-6.72745370864868	-8.70862483978271	-10.5630054473877	0.000450061430456117	0.245855689048767	-0.0343588963150978
-6.7321629524231	-8.70989990234375	-10.5628795623779	0.00052195688476786	0.245866328477859	-0.0342811681330204
-6.72922277450562	-8.70574855804443	-10.5634918212891	0.000412834604503587	0.245816946029663	-0.0342337489128113
-6.73320245742798	-8.7070369720459	-10.5672283172607	0.000356842065230012	0.245831802487373	-0.0340744107961655
-6.73168420791626	-8.69849872589111	-10.5615911483765	0.000369786605006084	0.245776936411858	-0.0340312458574772
-6.73133897781372	-8.69789886474609	-10.5656957626343	0.000335730583174154	0.245820477604866	-0.0340807735919952
-6.72954988479614	-8.69787406921387	-10.5567827224731	0.000269731157459319	0.245660349726677	-0.0339703038334847
-6.73734188079834	-8.69817447662354	-10.5582237243652	0.000186796940397471	0.245663166046143	-0.0339013896882534
-6.73376655578613	-8.69175624847412	-10.558856010437	0.000223241135245189	0.245654255151749	-0.0339096896350384
-6.73632669448853	-8.69614219665527	-10.5596694946289	7.86911841714755E-05	0.245648369193077	-0.0338927432894707
-6.73721837997437	-8.69082832336426	-10.5598077774048	0.000129302454297431	0.245657533407211	-0.0339055135846138
-6.74160099029541	-8.69399929046631	-10.5626926422119	3.45070438925177E-05	0.245638683438301	-0.0339713282883167
-6.74360847473145	-8.69337272644043	-10.5596780776978	5.70824049646035E-05	0.245653241872787	-0.0339562632143497
-6.74877548217773	-8.69433689117432	-10.5664987564087	8.59405736264307E-06	0.245590880513191	-0.034029982984066
-6.75155735015869	-8.69517707824707	-10.5576305389404	7.34252680558711E-05	0.245733246207237	-0.0341425277292728
-6.75232553482056	-8.69785022735596	-10.5600528717041	8.37135303299874E-05	0.245648875832558	-0.0342257544398308
-6.75642871856689	-8.70112895965576	-10.572117805481	0.000176782181370072	0.245685875415802	-0.0343251302838326
-6.75627088546753	-8.70116519927979	-10.5664491653442	0.000111743618617766	0.245658248662949	-0.0344499461352825
-6.76588487625122	-8.70659065246582	-10.5713319778442	0.000250294629950076	0.24573615193367	-0.0345183685421944
-6.76632881164551	-8.70933628082275	-10.5743055343628	0.000157817616127431	0.245845407247543	-0.0346235036849976
-6.76844549179077	-8.71401882171631	-10.5722408294678	0.000366879248758778	0.245836436748505	-0.0347985364496708
-6.76752471923828	-8.71722030639648	-10.575779914856	0.00038534079794772	0.245780035853386	-0.0349057950079441
-6.77397394180298	-8.7182035446167	-10.584379196167	0.000409443397074938	0.245833903551102	-0.0350152850151062
-6.77506923675537	-8.72550773620605	-10.579195022583	0.000420934666180983	0.245884835720062	-0.0350897163152695
-6.78149461746216	-8.72637176513672	-10.5757932662964	0.000476431683637202	0.245910152792931	-0.0351565331220627
-6.77809190750122	-8.72578907012939	-10.5851411819458	0.000528301403392106	0.245953947305679	-0.0353688076138496
-6.78292036056519	-8.73213481903076	-10.5800666809082	0.000582878943532705	0.245992466807365	-0.035528264939785
-6.78363084793091	-8.73371887207031	-10.5848140716553	0.000632215291261673	0.246013909578323	-0.0355600006878376
-6.78741264343262	-8.73668193817139	-10.5855331420898	0.000610383052844554	0.246043592691422	-0.0357250384986401
-6.78875780105591	-8.73660659790039	-10.5869789123535	0.000723045028280467	0.246135801076889	-0.035803847014904
-6.7880163192749	-8.74100208282471	-10.5852861404419	0.000788230972830206	0.246209472417831	-0.0360079705715179
-6.79248476028442	-8.74705696105957	-10.5916366577148	0.000873527664225549	0.246159330010414	-0.0360230877995491
-6.79269027709961	-8.74826908111572	-10.5866355895996	0.0008621183806099	0.246257126331329	-0.0361728221178055
-6.79615068435669	-8.75110244750977	-10.5859031677246	0.00103949604090303	0.246314525604248	-0.0362346470355988
-6.7974591255188	-8.75054264068604	-10.5891313552856	0.000969954940956086	0.246270731091499	-0.0362970121204853
-6.79734086990356	-8.7545108795166	-10.5943393707275	0.00110529945231974	0.24644310772419	-0.0363429822027683
-6.79708528518677	-8.75797557830811	-10.5885143280029	0.00114089378621429	0.246340438723564	-0.0364810079336166
-6.80087041854858	-8.76222896575928	-10.5975818634033	0.00120382755994797	0.246379226446152	-0.0366099886596203
-6.79870653152466	-8.76258754730225	-10.5971908569336	0.00112358666956425	0.24644935131073	-0.0366859510540962
-6.80232954025269	-8.77091026306152	-10.5953330993652	0.00117536028847098	0.246548309922218	-0.0368771143257618
-6.79626035690308	-8.76951599121094	-10.5961036682129	0.00124659866560251	0.246516525745392	-0.0370093770325184
-6.79664754867554	-8.77684211730957	-10.5921583175659	0.0012991598341614	0.24663008749485	-0.0371930375695229
-6.79713153839111	-8.78164100646973	-10.5942354202271	0.00141860800795257	0.246658816933632	-0.037308644503355
-6.79967641830444	-8.78123474121094	-10.5973892211914	0.00139019219204783	0.246688768267632	-0.037481177598238
-6.79918193817139	-8.78639316558838	-10.5943450927734	0.00143261684570462	0.246827229857445	-0.0376713424921036
-6.79996395111084	-8.78842544555664	-10.5982360839844	0.0014782187063247	0.246859952807426	-0.0378839857876301
-6.79595470428467	-8.78709030151367	-10.6004028320313	0.00157070497516543	0.246974274516106	-0.0379661321640015
-6.79150199890137	-8.79533195495605	-10.6007251739502	0.00161755434237421	0.24695360660553	-0.0380848422646523
-6.79301404953003	-8.80450916290283	-10.6027278900146	0.00172514072619379	0.247039869427681	-0.0382303297519684
-6.79091167449951	-8.80422782897949	-10.598217010498	0.00167853618040681	0.247069552540779	-0.0383964851498604
-6.79447984695435	-8.80971717834473	-10.6016521453857	0.00172132859006524	0.247246578335762	-0.0385191701352596
-6.79157638549805	-8.81039142608643	-10.6038227081299	0.00185642170254141	0.247204303741455	-0.0385934337973595
-6.79194021224976	-8.81387805938721	-10.6055974960327	0.00181685853749514	0.247388988733292	-0.0387505777180195
-6.78561305999756	-8.81682777404785	-10.6013345718384	0.00187695689965039	0.247307270765305	-0.0388522818684578
-6.79168844223022	-8.81772518157959	-10.607325553894	0.00188886863179505	0.247411817312241	-0.0389388464391232
-6.78609418869019	-8.81611156463623	-10.6023797988892	0.0017990292981267	0.247478872537613	-0.0390769466757774
-6.78787708282471	-8.82015991210938	-10.6069383621216	0.00185851694550365	0.24760565161705	-0.0391826927661896
-6.78017711639404	-8.8178882598877	-10.6050853729248	0.00189462560229003	0.247550621628761	-0.0392625331878662
-6.78039312362671	-8.81951808929443	-10.6061954498291	0.00186280498746783	0.247688382863998	-0.0393615923821926
-6.77824401855469	-8.8196325302124	-10.6039886474609	0.00190622999798506	0.247713699936867	-0.0394306257367134
-6.77596712112427	-8.81897068023682	-10.6024780273438	0.00177130231168121	0.24770513176918	-0.0394757352769375
-6.77207469940186	-8.81594181060791	-10.5994129180908	0.00178211263846606	0.247781217098236	-0.0395107008516788
-6.76942157745361	-8.81714344024658	-10.6032562255859	0.00171902659349144	0.247819453477859	-0.0395398400723934
-6.76662969589233	-8.81165409088135	-10.6075134277344	0.00172576890327036	0.247863918542862	-0.0395878106355667
-6.76189136505127	-8.81359004974365	-10.5995187759399	0.00159970414824784	0.247903928160667	-0.0395919941365719
-6.76433229446411	-8.81148338317871	-10.5936880111694	0.0015880431747064	0.247908338904381	-0.0395551845431328
-6.75774717330933	-8.80565738677979	-10.590500831604	0.00143311207648367	0.248010963201523	-0.039538387209177
-6.75565814971924	-8.80539131164551	-10.5968570709229	0.00135625817347318	0.248173549771309	-0.0395384058356285
-6.75288009643555	-8.80384922027588	-10.5814447402954	0.00129101192578673	0.248054966330528	-0.0395068600773811
-6.75305557250977	-8.80434036254883	-10.5918064117432	0.00118755013681948	0.248120084404945	-0.039499644190073
-6.74725532531738	-8.79971122741699	-10.5844507217407	0.0010676421225071	0.248093754053116	-0.0393843054771423
-6.74421262741089	-8.80075550079346	-10.5835838317871	0.000868352421093732	0.248150214552879	-0.0393300019204617
-6.7423300743103	-8.79458808898926	-10.5786828994751	0.000846093345899135	0.248217970132828	-0.0392629057168961
-6.73783254623413	-8.79297924041748	-10.5754642486572	0.000736810150556266	0.248226419091225	-0.0392605178058147
-6.73491048812866	-8.7888069152832	-10.5746974945068	0.000631299044471234	0.248183533549309	-0.0391363352537155
-6.736159324646	-8.79012966156006	-10.5734167098999	0.000459528528153896	0.248250856995583	-0.0391276590526104
-6.73163223266602	-8.78279209136963	-10.5710153579712	0.000342505110893399	0.248270303010941	-0.0390190407633781
-6.73114490509033	-8.78167915344238	-10.5790843963623	0.000237865693634376	0.248371332883835	-0.0390355102717876
-6.72727537155151	-8.78457450866699	-10.5722322463989	0.000138601681101136	0.248365297913551	-0.0389252677559853
-6.73247241973877	-8.78194332122803	-10.5684957504272	9.11787719815038E-05	0.248394995927811	-0.0389039441943169
-6.72625112533569	-8.77664470672607	-10.5695714950562	-4.74674707220402E-05	0.248433649539948	-0.0388667434453964
-6.72132158279419	-8.78077697753906	-10.5704956054688	-0.000157880407641642	0.248488545417786	-0.0388372130692005
-6.7193489074707	-8.77754592895508	-10.5724258422852	-0.000146399310324341	0.248447254300117	-0.0387611351907253
-6.71970558166504	-8.77770519256592	-10.5678815841675	-0.000336456316290423	0.248531743884087	-0.0386980064213276
-6.71517515182495	-8.7698278427124	-10.5660390853882	-0.000353883777279407	0.248638391494751	-0.0386299975216389
-6.71077871322632	-8.77219486236572	-10.5635766983032	-0.000475732784252614	0.248666793107986	-0.0386161655187607
-6.71195268630981	-8.771559715271	-10.5679378509521	-0.000479706533951685	0.248618245124817	-0.0385102070868015
-6.70761919021606	-8.76901245117188	-10.5609683990479	-0.000639228848740458	0.248737663030624	-0.0384551286697388
-6.70960855484009	-8.76562404632568	-10.5631418228149	-0.000704878650140017	0.24880176782608	-0.0383415035903454
-6.70442962646484	-8.76682949066162	-10.5584049224854	-0.00076558074215427	0.248796418309212	-0.0383176170289516
-6.70014762878418	-8.76625919342041	-10.5615873336792	-0.000834362232126296	0.248800441622734	-0.0382887497544289
-6.70060300827026	-8.76411056518555	-10.5590143203735	-0.000917233759537339	0.248941361904144	-0.0381651371717453
-6.70088720321655	-8.7650203704834	-10.5641031265259	-0.000982489436864853	0.249002858996391	-0.0380275547504425
-6.69568347930908	-8.76000595092773	-10.5596523284912	-0.00103912816848606	0.248949721455574	-0.0379639863967896
-6.69353055953979	-8.75931644439697	-10.5619239807129	-0.000984637998044491	0.249075561761856	-0.0378451980650425
-6.6892786026001	-8.75517749786377	-10.5521106719971	-0.0011858397629112	0.249053165316582	-0.0377279184758663
-6.69212436676025	-8.75423526763916	-10.5596590042114	-0.00112386094406247	0.249112352728844	-0.0375893414020538
-6.68673467636108	-8.74940872192383	-10.5584735870361	-0.00127008836716413	0.249122440814972	-0.0374705418944359
-6.68722009658813	-8.75162220001221	-10.5530776977539	-0.00121611019130796	0.249287143349648	-0.0374576970934868
-6.68120336532593	-8.75104236602783	-10.5516710281372	-0.00128085049800575	0.249152481555939	-0.0373109616339207
-6.68517017364502	-8.74942111968994	-10.5552110671997	-0.0013914582086727	0.249201714992523	-0.037165280431509
-6.68135929107666	-8.74315929412842	-10.5495862960815	-0.00152736308518797	0.249329283833504	-0.037096943706274
-6.67680692672729	-8.74329280853271	-10.5459032058716	-0.00148726836778224	0.249380305409431	-0.0369927622377872
-6.67339181900024	-8.74040222167969	-10.547269821167	-0.00151710503268987	0.249310791492462	-0.0368197411298752
-6.67632579803467	-8.7383451461792	-10.5416297912598	-0.0016448141541332	0.249413073062897	-0.0366931483149529
-6.67205476760864	-8.73238658905029	-10.5499315261841	-0.00164083135314286	0.249459862709045	-0.0365325473248959
-6.6764817237854	-8.73067378997803	-10.5475463867188	-0.00172315200325102	0.249449372291565	-0.036416869610548
-6.67178058624268	-8.72634792327881	-10.5476884841919	-0.00174132897518575	0.249570041894913	-0.0362770110368729
-6.66895914077759	-8.72687244415283	-10.5425033569336	-0.00179096951615065	0.249550253152847	-0.0362445898354054
-6.67176628112793	-8.72800445556641	-10.5544347763062	-0.0018309325678274	0.249507576227188	-0.0361023843288422
-6.67236232757568	-8.72447204589844	-10.5444259643555	-0.00200755149126053	0.249648287892342	-0.0360678397119045
-6.67407703399658	-8.72222137451172	-10.5473699569702	-0.00196092203259468	0.249722838401794	-0.0359920412302017
-6.67258214950562	-8.72363376617432	-10.5459690093994	-0.0019990096334368	0.249674558639526	-0.0359215997159481
-6.6748628616333	-8.72087001800537	-10.5444583892822	-0.00200094818137586	0.24966387450695	-0.0358974076807499
-6.67147064208984	-8.71655464172363	-10.54345703125	-0.00206936406902969	0.249666750431061	-0.0357305556535721
-6.67491722106934	-8.71893882751465	-10.5438804626465	-0.00208617723546922	0.249657034873962	-0.0356381312012672
-6.67348766326904	-8.70975303649902	-10.5459794998169	-0.00215537892654538	0.249735236167908	-0.0355197452008724
-6.67457628250122	-8.71133041381836	-10.5448169708252	-0.0021423997823149	0.249802529811859	-0.0354798920452595
-6.67587614059448	-8.71037101745605	-10.5415515899658	-0.00216573802754283	0.249796524643898	-0.0352807082235813
-6.6761589050293	-8.70850467681885	-10.5456399917603	-0.00213621789589524	0.249718219041824	-0.0352454707026482
-6.67242813110352	-8.70516681671143	-10.543755531311	-0.00226199720054865	0.249701023101807	-0.0351031422615051
-6.6763768196106	-8.70434093475342	-10.542384147644	-0.00222567818127573	0.249807000160217	-0.035056546330452
-6.67013168334961	-8.70047855377197	-10.5461349487305	-0.00226128008216619	0.249827802181244	-0.0348796471953392
-6.67295265197754	-8.70060062408447	-10.5468082427979	-0.00231589982286096	0.249933436512947	-0.0348195880651474
-6.67095708847046	-8.69674777984619	-10.5442380905151	-0.00226361444219947	0.24981863796711	-0.0346879363059998
-6.67603778839111	-8.69585418701172	-10.5441675186157	-0.00235380092635751	0.249897316098213	-0.0345778353512287
-6.67426776885986	-8.69122409820557	-10.5479927062988	-0.00237225601449609	0.250004321336746	-0.0345002971589565
-6.6717414855957	-8.69393444061279	-10.5518236160278	-0.00241166003979743	0.250017672777176	-0.0343537330627441
-6.67497253417969	-8.69325637817383	-10.5508852005005	-0.0023602363653481	0.250016987323761	-0.0342789553105831
-6.67791986465454	-8.69058322906494	-10.5531358718872	-0.00252944813109934	0.250035732984543	-0.0341403447091579
-6.67967081069946	-8.68627738952637	-10.5564212799072	-0.00253889197483659	0.250182509422302	-0.0340173318982124
-6.67718458175659	-8.68677520751953	-10.5606746673584	-0.00256617111153901	0.250093191862106	-0.0339815281331539
-6.67852544784546	-8.68633365631104	-10.5666446685791	-0.00258352467790246	0.250126987695694	-0.0338188819587231
-6.68223333358765	-8.68673896789551	-10.5637102127075	-0.00273040891624987	0.250237643718719	-0.0336904078722
-6.68176221847534	-8.68222141265869	-10.5663986206055	-0.00269040488637984	0.250339597463608	-0.0335358902812004
-6.67957592010498	-8.67974948883057	-10.5685682296753	-0.00273203779943287	0.250259190797806	-0.0335161536931992
-6.68165254592896	-8.6804838180542	-10.5707082748413	-0.00270998477935791	0.250300854444504	-0.0333707146346569
-6.68125629425049	-8.67522144317627	-10.5802183151245	-0.00290309707634151	0.250379204750061	-0.0331709310412407
-6.68095636367798	-8.67292881011963	-10.5683755874634	-0.00291500519961119	0.250406712293625	-0.0330878272652626
-6.67844724655151	-8.66925525665283	-10.5707712173462	-0.00297702290117741	0.250381678342819	-0.0329108648002148
-6.67922735214233	-8.6706600189209	-10.5795755386353	-0.00296498998068273	0.250377804040909	-0.03278474137187
-6.67660903930664	-8.66245555877686	-10.5708484649658	-0.00316840736195445	0.250466227531433	-0.0326596312224865
-6.6800389289856	-8.66291999816895	-10.5826559066772	-0.00308010610751808	0.250519603490829	-0.0325111895799637
-6.67679214477539	-8.65842056274414	-10.57874584198	-0.00329120527021587	0.250570356845856	-0.0323472954332829
-6.67631053924561	-8.65746021270752	-10.5769672393799	-0.00329816224984825	0.250593245029449	-0.032283753156662
-6.67258405685425	-8.65276718139648	-10.5711841583252	-0.00323923979885876	0.250526279211044	-0.0321197919547558
-6.67799997329712	-8.64811134338379	-10.5819253921509	-0.00340521126054227	0.250558793544769	-0.0319262109696865
-6.67449712753296	-8.64507007598877	-10.5818071365356	-0.00347827840596437	0.250610679388046	-0.0318100526928902
-6.67389106750488	-8.64538478851318	-10.5795907974243	-0.0034950845874846	0.250731110572815	-0.0316031649708748
-6.67056131362915	-8.63848686218262	-10.5810832977295	-0.00346939079463482	0.250645160675049	-0.0314370095729828
-6.66680288314819	-8.6364574432373	-10.5855159759521	-0.00357446423731744	0.250654727220535	-0.0312208868563175
-6.66375970840454	-8.63066864013672	-10.578221321106	-0.00347784184850752	0.250646412372589	-0.0308505613356829
-6.66662502288818	-8.62933444976807	-10.5852575302124	-0.00357223208993673	0.250671029090881	-0.0307428892701864
-6.66500329971313	-8.62514781951904	-10.5854549407959	-0.00360746472142637	0.250651955604553	-0.0306744873523712
-6.66097068786621	-8.62480640411377	-10.5847492218018	-0.00361044984310865	0.25071918964386	-0.0305859707295895
-6.66154336929321	-8.62300491333008	-10.5879364013672	-0.00366258784197271	0.250652402639389	-0.0304029732942581
-6.66350936889648	-8.61941528320313	-10.5847940444946	-0.0037608458660543	0.250686705112457	-0.0303318034857512
-6.65972375869751	-8.61515808105469	-10.584997177124	-0.0037393607199192	0.250784993171692	-0.030220091342926
-6.65800905227661	-8.61197471618652	-10.5834999084473	-0.00377387995831668	0.250726610422134	-0.0301721878349781
-6.66064119338989	-8.61136150360107	-10.5846385955811	-0.00380260800011456	0.250759392976761	-0.0301020853221416
-6.65823698043823	-8.61175918579102	-10.5875701904297	-0.00394870014861226	0.250819712877274	-0.0299670174717903
-6.66586542129517	-8.61437225341797	-10.5934638977051	-0.00395815912634134	0.25077885389328	-0.029841173440218
-6.66696310043335	-8.61279487609863	-10.5958757400513	-0.0040496145375073	0.250835835933685	-0.0297774914652109
-6.67174196243286	-8.61501121520996	-10.5989503860474	-0.0039866641163826	0.250935465097427	-0.0297252740710974
-6.66980791091919	-8.61602401733398	-10.5991153717041	-0.00402788585051894	0.250873059034348	-0.029528146609664
-6.67560482025146	-8.61812114715576	-10.60546875	-0.00401189643889666	0.25082203745842	-0.0295516680926085
-6.67486476898193	-8.61789226531982	-10.603422164917	-0.00418137293308973	0.250901311635971	-0.0294013246893883
-6.68074798583984	-8.61660766601563	-10.6017427444458	-0.00420816009864211	0.250954389572144	-0.029328491538763
-6.67671394348145	-8.6107006072998	-10.6074857711792	-0.00427473057061434	0.250977218151093	-0.0292239338159561
-6.67658090591431	-8.61111640930176	-10.6069202423096	-0.00434380350634456	0.250982701778412	-0.0291659701615572
-6.67823505401611	-8.61054611206055	-10.6004266738892	-0.00437226798385382	0.250983893871307	-0.0289661660790443
-6.6824197769165	-8.60750961303711	-10.6017999649048	-0.00445393333211541	0.250967532396317	-0.0289234928786755
-6.68116998672485	-8.60430240631104	-10.6072006225586	-0.00454322434961796	0.251019179821014	-0.0288038849830627
-6.67855787277222	-8.60492992401123	-10.6070642471313	-0.00455870665609837	0.250954568386078	-0.0286757703870535
-6.67975187301636	-8.60424709320068	-10.6020288467407	-0.00459069805219769	0.250956177711487	-0.0286115705966949
-6.68056964874268	-8.60369205474854	-10.6035203933716	-0.00476042833179235	0.250926464796066	-0.0285497922450304
-6.68393135070801	-8.60509872436523	-10.601318359375	-0.00485769147053361	0.250960141420364	-0.0284564644098282
-6.68420934677124	-8.59768772125244	-10.6103849411011	-0.00504800211638212	0.250941157341003	-0.0283763781189919
-6.68335914611816	-8.59368801116943	-10.6079750061035	-0.0049322945997119	0.250980645418167	-0.0283630881458521
-6.68585443496704	-8.59355163574219	-10.5977535247803	-0.00513609824702144	0.250873774290085	-0.0282093733549118
-6.68696212768555	-8.59089660644531	-10.6013469696045	-0.00517936982214451	0.250946313142776	-0.0281894411891699
-6.6852879524231	-8.58568859100342	-10.6007833480835	-0.00535199837759137	0.250894397497177	-0.0281011424958706
-6.68508386611938	-8.58725643157959	-10.6067476272583	-0.00546046672388911	0.250889152288437	-0.0280042160302401
-6.68503475189209	-8.57983589172363	-10.5973110198975	-0.00556286843493581	0.250859677791595	-0.0279452223330736
-6.68633460998535	-8.5813512802124	-10.5977869033813	-0.00561048556119204	0.250947445631027	-0.0278944261372089
-6.68624401092529	-8.57817363739014	-10.597336769104	-0.00574703188613057	0.25086110830307	-0.0277419555932283
-6.68952655792236	-8.58046817779541	-10.5945253372192	-0.00583018455654383	0.250789225101471	-0.027661707252264
-6.68656635284424	-8.57261943817139	-10.5971364974976	-0.00594196747988462	0.250911831855774	-0.0276480223983526
-6.68989706039429	-8.57431507110596	-10.5998229980469	-0.00605539465323091	0.250885337591171	-0.0275362282991409
-6.68935298919678	-8.56858348846436	-10.6006126403809	-0.00611476693302393	0.250837296247482	-0.0274319406598806
-6.68612766265869	-8.56828022003174	-10.5933790206909	-0.00628487160429358	0.250813692808151	-0.0273652095347643
-6.69124841690063	-8.56564903259277	-10.5925321578979	-0.00637377239763737	0.250747919082642	-0.0272736586630344
-6.69283771514893	-8.55926990509033	-10.5946912765503	-0.00649640243500471	0.250822216272354	-0.0271412823349237
-6.6923885345459	-8.55969715118408	-10.5867900848389	-0.00658738007768989	0.250880569219589	-0.0270545389503241
-6.68786764144897	-8.55463314056396	-10.5883121490479	-0.00669135572388768	0.250721305608749	-0.0269999168813229
-6.68858480453491	-8.55195331573486	-10.5882930755615	-0.00675627868622541	0.250789761543274	-0.0270106568932533
-6.69036960601807	-8.55088996887207	-10.5899600982666	-0.00690702209249139	0.250732898712158	-0.026903510093689
-6.69184303283691	-8.55021381378174	-10.5900621414185	-0.00695760035887361	0.250778198242188	-0.0268635042011738
-6.68825435638428	-8.54578495025635	-10.5892953872681	-0.00717858877032995	0.250764608383179	-0.0268105175346136
-6.69347667694092	-8.54555606842041	-10.5857124328613	-0.0072799464687705	0.250918537378311	-0.0268299710005522
-6.68890810012817	-8.54465770721436	-10.5892868041992	-0.00732759106904268	0.250824093818665	-0.0267354566603899
-6.69101095199585	-8.54252243041992	-10.5878582000732	-0.00744306435808539	0.250860810279846	-0.0266967080533504
-6.68980598449707	-8.54750633239746	-10.5832824707031	-0.00760144088417292	0.250846534967422	-0.0266243256628513
-6.69594430923462	-8.54509353637695	-10.5850715637207	-0.00766467815265059	0.250873684883118	-0.0265963785350323
-6.69723558425903	-8.54112148284912	-10.5808792114258	-0.0078140227124095	0.250996828079224	-0.026574919000268
-6.69600009918213	-8.54331207275391	-10.5879898071289	-0.0078837713226676	0.25098067522049	-0.0265066754072905
-6.69654750823975	-8.54505443572998	-10.587366104126	-0.00810321234166622	0.250935196876526	-0.0265242699533701
-6.69835186004639	-8.5440788269043	-10.5836114883423	-0.0081892553716898	0.251034945249558	-0.0265095736831427
-6.69943618774414	-8.54470252990723	-10.586841583252	-0.00822744891047478	0.250974625349045	-0.0263939183205366
-6.70226144790649	-8.54062938690186	-10.5863456726074	-0.00848135817795992	0.251032024621964	-0.0263243950903416
-6.70109701156616	-8.53916168212891	-10.5854463577271	-0.00858106184750795	0.251081824302673	-0.0263327304273844
-6.69960832595825	-8.53756046295166	-10.5829944610596	-0.00870337523519993	0.251012861728668	-0.0262902192771435
-6.70172166824341	-8.53511619567871	-10.5810260772705	-0.00876883510500193	0.251068472862244	-0.0262973960489035
-6.70002794265747	-8.53396415710449	-10.5762329101563	-0.00905259512364864	0.251072645187378	-0.026218282058835
-6.70301532745361	-8.53497505187988	-10.5800619125366	-0.00917838141322136	0.251087069511414	-0.0261659938842058
-6.70147466659546	-8.52942085266113	-10.5675992965698	-0.00936284847557545	0.251142233610153	-0.0261616986244917
-6.69924449920654	-8.53159427642822	-10.5679626464844	-0.00944373942911625	0.251242369413376	-0.0261860471218824
-6.69811153411865	-8.5283727645874	-10.5629100799561	-0.00954370200634003	0.251082241535187	-0.0260685682296753
-6.70101499557495	-8.52866363525391	-10.5669002532959	-0.00978743843734264	0.251060634851456	-0.0260385181754828
-6.69632291793823	-8.51882648468018	-10.5569906234741	-0.00988882221281528	0.251092433929443	-0.0260395463556051
-6.69879055023193	-8.52104091644287	-10.5573129653931	-0.0101041281595826	0.251138865947723	-0.025998130440712
-6.6957483291626	-8.51327228546143	-10.5562524795532	-0.0101757161319256	0.251175701618195	-0.025917150080204
-6.6912317276001	-8.51260089874268	-10.5482034683228	-0.0104210553690791	0.251147300004959	-0.0259150173515081
-6.6930136680603	-8.51231288909912	-10.5449237823486	-0.010467017069459	0.251096248626709	-0.0258985757827759
-6.6904182434082	-8.50908470153809	-10.5468559265137	-0.0106980837881565	0.25122281908989	-0.0258352793753147
-6.69248533248901	-8.50697708129883	-10.5423717498779	-0.010710078291595	0.25121396780014	-0.0258425138890743
-6.68967723846436	-8.5082311630249	-10.5420808792114	-0.0108524989336729	0.251208066940308	-0.0258649680763483
-6.68959808349609	-8.50902366638184	-10.5513296127319	-0.010863539762795	0.251252382993698	-0.0259283669292927
-6.68748569488525	-8.50583362579346	-10.5418214797974	-0.0110852448269725	0.251259714365005	-0.0259377025067806
-6.68876171112061	-8.50993156433105	-10.545726776123	-0.0111100636422634	0.251297682523727	-0.0259050019085407
-6.68749141693115	-8.50375270843506	-10.5455741882324	-0.0112669998779893	0.251373887062073	-0.0259707141667604
-6.68790149688721	-8.50812339782715	-10.5461730957031	-0.0112362932413816	0.25142702460289	-0.02598961815238
-6.68724870681763	-8.50764560699463	-10.5425357818604	-0.0112518053501844	0.25136461853981	-0.025977335870266
-6.69022703170776	-8.50771427154541	-10.5470867156982	-0.0113732647150755	0.251440644264221	-0.0259806606918573
-6.68474054336548	-8.50654029846191	-10.5477781295776	-0.0114972786977887	0.25138059258461	-0.026020921766758
-6.68956232070923	-8.51063346862793	-10.5502347946167	-0.0115702860057354	0.251455515623093	-0.026103962212801
-6.68306493759155	-8.50776958465576	-10.5506191253662	-0.0115020656958222	0.251389414072037	-0.026071960106492
-6.68420743942261	-8.51077365875244	-10.5438356399536	-0.0116596324369311	0.25150990486145	-0.0261317286640406
-6.68222665786743	-8.51151943206787	-10.5483627319336	-0.0116150993853807	0.251445770263672	-0.0261070895940065
-6.68652963638306	-8.51093673706055	-10.5373239517212	-0.0116990609094501	0.251508712768555	-0.0261108167469502
-6.68559694290161	-8.50796794891357	-10.5415048599243	-0.0117303710430861	0.25162672996521	-0.0261910855770111
-6.67928743362427	-8.50934314727783	-10.5369396209717	-0.0117226345464587	0.251585751771927	-0.0262417700141668
-6.68212604522705	-8.50911426544189	-10.5483903884888	-0.0117528298869729	0.251546531915665	-0.0262032169848681
-6.67844390869141	-8.5083122253418	-10.5390872955322	-0.0118032498285174	0.251617282629013	-0.0262838490307331
-6.68001270294189	-8.50863361358643	-10.5356426239014	-0.0117825819179416	0.251575380563736	-0.0262686051428318
-6.67929220199585	-8.50726413726807	-10.5353240966797	-0.011897430755198	0.251602649688721	-0.0262404549866915
-6.67658758163452	-8.50585079193115	-10.5371122360229	-0.0119009567424655	0.251693099737167	-0.0262685120105743
-6.67580509185791	-8.50713348388672	-10.5360021591187	-0.0119256051257253	0.251578152179718	-0.026244668290019
-6.68040561676025	-8.50727653503418	-10.5354852676392	-0.0119523648172617	0.251655459403992	-0.0262558832764626
-6.67694234848022	-8.5049991607666	-10.5344982147217	-0.0121060507372022	0.251689583063126	-0.026191670447588
-6.67792940139771	-8.5083532333374	-10.5356502532959	-0.0121400421485305	0.251816064119339	-0.0261876713484526
-6.67778587341309	-8.50734615325928	-10.5357322692871	-0.0121698612347245	0.251737952232361	-0.026075042784214
-6.67706203460693	-8.50529193878174	-10.5361948013306	-0.0122361415997148	0.251820206642151	-0.0261223055422306
-6.67753171920776	-8.50712394714355	-10.5281057357788	-0.0123097905889153	0.251827001571655	-0.0260676331818104
-6.68187761306763	-8.50560283660889	-10.5284404754639	-0.0124098537489772	0.251881986856461	-0.0260975006967783
-6.67674350738525	-8.50057601928711	-10.5322074890137	-0.0125032244250178	0.251935958862305	-0.0259737055748701
-6.6735315322876	-8.50138473510742	-10.5246810913086	-0.0126096121966839	0.25188672542572	-0.0259860586374998
-6.67188119888306	-8.49685573577881	-10.526725769043	-0.0126981716603041	0.251931995153427	-0.0258953291922808
-6.66807079315186	-8.49569702148438	-10.5212860107422	-0.0128184426575899	0.25193664431572	-0.0258469600230455
-6.66762399673462	-8.49390983581543	-10.5177812576294	-0.0128516713157296	0.251995176076889	-0.0257833693176508
-6.66843891143799	-8.48485469818115	-10.5136814117432	-0.013060687109828	0.251945108175278	-0.0257734712213278
-6.66709423065186	-8.48535823822021	-10.5152263641357	-0.0131531562656164	0.252088725566864	-0.0257165152579546
-6.65839290618896	-8.48375988006592	-10.5082511901855	-0.0132363568991423	0.252004444599152	-0.0257105957716703
-6.66155529022217	-8.48208713531494	-10.5109100341797	-0.0132961440831423	0.252075433731079	-0.0256761610507965
-6.65866613388062	-8.47826290130615	-10.5101366043091	-0.0134904058650136	0.252158939838409	-0.0256319902837276
-6.6573052406311	-8.48020458221436	-10.5066766738892	-0.013566717505455	0.252247720956802	-0.0256792120635509
-6.65424966812134	-8.47415733337402	-10.505802154541	-0.0136562269181013	0.252199560403824	-0.0255994908511639
-6.65510845184326	-8.47320556640625	-10.5015449523926	-0.013642767444253	0.252337574958801	-0.0256239790469408
-6.64686584472656	-8.46902465820313	-10.5032615661621	-0.0137694049626589	0.252302080392838	-0.0255607478320599
-6.65057182312012	-8.46871185302734	-10.5017194747925	-0.0138487378135324	0.252305269241333	-0.0256158392876387
-6.6435694694519	-8.46467018127441	-10.5080518722534	-0.0140440938994288	0.252459585666656	-0.0255689695477486
-6.64474964141846	-8.46829032897949	-10.4968662261963	-0.0140551328659058	0.25252965092659	-0.0256035048514605
-6.64082956314087	-8.46137809753418	-10.4993391036987	-0.0141230197623372	0.252547800540924	-0.0256076138466597
-6.63826656341553	-8.46397495269775	-10.5014142990112	-0.0142432581633329	0.252663999795914	-0.0256636682897806
-6.63775205612183	-8.45937728881836	-10.4973440170288	-0.0142791783437133	0.252669960260391	-0.0256140474230051
-6.63885641098022	-8.46052932739258	-10.4984149932861	-0.0145019181072712	0.252718299627304	-0.0256327483803034
-6.63570308685303	-8.45547008514404	-10.4994268417358	-0.0145321125164628	0.252860546112061	-0.0256928857415915
-6.62813663482666	-8.45698547363281	-10.4969301223755	-0.0145616168156266	0.252775907516479	-0.0256959889084101
-6.62831974029541	-8.45695686340332	-10.4952449798584	-0.0146146100014448	0.252890080213547	-0.0257710758596659
-6.62522029876709	-8.45337867736816	-10.5009431838989	-0.014795184135437	0.252976953983307	-0.0257592294365168
-6.62589502334595	-8.45208168029785	-10.4921646118164	-0.0148102603852749	0.253093838691711	-0.0257708467543125
-6.62181043624878	-8.44832801818848	-10.487943649292	-0.0149503685534	0.253066569566727	-0.0258113723248243
-6.62037086486816	-8.44916152954102	-10.4924001693726	-0.0149019109085202	0.25313526391983	-0.0259262174367905
-6.61650705337524	-8.4486141204834	-10.4901342391968	-0.0150569714605808	0.253255069255829	-0.0258975755423307
-6.61715364456177	-8.4476842880249	-10.4906530380249	-0.0150552000850439	0.253269851207733	-0.0259650070220232
-6.61239719390869	-8.44526672363281	-10.4871692657471	-0.015262246131897	0.253437161445618	-0.0259966924786568
-6.60988807678223	-8.4491605758667	-10.4910411834717	-0.0152428578585386	0.253525823354721	-0.0260400120168924
-6.60770320892334	-8.44584465026855	-10.4914798736572	-0.0153479631990194	0.253543943166733	-0.026053860783577
-6.6086368560791	-8.44474315643311	-10.4944324493408	-0.0154338059946895	0.253631234169006	-0.0260854978114367
-6.60449647903442	-8.44783401489258	-10.495922088623	-0.0154682267457247	0.253668785095215	-0.0261057019233704
-6.60651683807373	-8.44495677947998	-10.4931507110596	-0.0155319422483444	0.253761380910873	-0.0261529870331287
-6.59931182861328	-8.44201374053955	-10.4950761795044	-0.0156421195715666	0.25391161441803	-0.026128938421607
-6.59503746032715	-8.44346332550049	-10.4992551803589	-0.0157647076994181	0.253923773765564	-0.0261084847152233
-6.59343290328979	-8.44287586212158	-10.4910593032837	-0.0157600864768028	0.253938734531403	-0.026199996471405
-6.58917713165283	-8.4398193359375	-10.4917058944702	-0.0158557891845703	0.254032045602798	-0.0261930078268051
-6.58782482147217	-8.43932247161865	-10.4857921600342	-0.0159423891454935	0.254105716943741	-0.0261318851262331
-6.58597326278687	-8.43782234191895	-10.4837188720703	-0.0160843543708324	0.254136383533478	-0.0260740164667368
-6.58114433288574	-8.43504905700684	-10.4881811141968	-0.0160849969834089	0.254260987043381	-0.0261464510113001
-6.57490873336792	-8.43215370178223	-10.4803628921509	-0.0161115154623985	0.254227876663208	-0.0261291228234768
-6.57556915283203	-8.43344497680664	-10.4812679290771	-0.0162736866623163	0.25421667098999	-0.0261332262307405
-6.57216930389404	-8.42607498168945	-10.4804086685181	-0.0164741985499859	0.254376709461212	-0.0261483453214169
-6.56805896759033	-8.42627334594727	-10.4803676605225	-0.0165572371333838	0.2544806599617	-0.0261447839438915
-6.5626072883606	-8.4234733581543	-10.4714736938477	-0.0166170671582222	0.254377722740173	-0.0261461772024632
-6.55875682830811	-8.42233562469482	-10.4756832122803	-0.0166354849934578	0.254509747028351	-0.0262340698391199
-6.55717039108276	-8.41859149932861	-10.4737548828125	-0.0167014077305794	0.254555135965347	-0.0262137111276388
-6.55667972564697	-8.42078685760498	-10.4721965789795	-0.0168367531150579	0.254634320735931	-0.0262944307178259
-6.55346632003784	-8.41620922088623	-10.476806640625	-0.0168321393430233	0.254720658063889	-0.0262970104813576
-6.54986810684204	-8.41561126708984	-10.4766254425049	-0.0168599747121334	0.254821240901947	-0.0264806523919106
-6.54749250411987	-8.42107582092285	-10.4735736846924	-0.0168483406305313	0.254831165075302	-0.0264795310795307
-6.55003356933594	-8.41752338409424	-10.4796762466431	-0.016884371638298	0.254973977804184	-0.026591993868351
-6.54349756240845	-8.41768074035645	-10.4795217514038	-0.0169227812439203	0.255085110664368	-0.0266123972833157
-6.53871440887451	-8.42256927490234	-10.4834890365601	-0.0169498138129711	0.255134224891663	-0.026745617389679
-6.53754138946533	-8.42362213134766	-10.4777336120605	-0.0169228408485651	0.255152493715286	-0.0267499629408121
-6.53750133514404	-8.42263221740723	-10.4815950393677	-0.0169731732457876	0.255236655473709	-0.0267902333289385
-6.5350866317749	-8.41870784759521	-10.4793529510498	-0.0169782675802708	0.255341023206711	-0.0268164426088333
-6.53208112716675	-8.42524528503418	-10.4840688705444	-0.016994696110487	0.255373030900955	-0.026896895840764
-6.5258321762085	-8.4212760925293	-10.4802217483521	-0.0170321203768253	0.255458652973175	-0.0269842240959406
-6.52550268173218	-8.42313957214355	-10.4793834686279	-0.0170802716165781	0.255546897649765	-0.0270671583712101
-6.52544593811035	-8.4264087677002	-10.4836950302124	-0.0170678459107876	0.255531251430511	-0.0271271336823702
-6.52249145507813	-8.42394065856934	-10.481556892395	-0.0171878878027201	0.255633592605591	-0.0271587800234556
-6.51778793334961	-8.42261791229248	-10.4800777435303	-0.0170958582311869	0.255757927894592	-0.0272278860211372
-6.51407480239868	-8.41977310180664	-10.4806594848633	-0.0171243101358414	0.25566029548645	-0.0272752828896046
-6.51329803466797	-8.41969680786133	-10.485897064209	-0.0171322301030159	0.255831986665726	-0.0273779910057783
-6.50830316543579	-8.41628932952881	-10.4757442474365	-0.0171523485332727	0.255782932043076	-0.0273744706064463
-6.51131010055542	-8.42109394073486	-10.4801692962646	-0.0171807631850243	0.255804777145386	-0.0274433102458715
-6.50349712371826	-8.4148006439209	-10.4766693115234	-0.0172815956175327	0.255844563245773	-0.0274540334939957
-6.4995265007019	-8.41578102111816	-10.4765186309814	-0.0171963274478912	0.25598219037056	-0.027606213465333
-6.49725723266602	-8.41635036468506	-10.4709634780884	-0.0172211471945047	0.25588446855545	-0.0275981556624174
-6.4968113899231	-8.41645050048828	-10.4688777923584	-0.0172467473894358	0.255888491868973	-0.0276552308350801
-6.49580955505371	-8.4133472442627	-10.4664115905762	-0.0172553192824125	0.255934625864029	-0.0276942867785692
-6.49466276168823	-8.4137077331543	-10.4673957824707	-0.0173408761620522	0.25603649020195	-0.0276913791894913
-6.48863124847412	-8.40966129302979	-10.4661531448364	-0.017316322773695	0.256080389022827	-0.027761647477746
-6.48242139816284	-8.4091796875	-10.4614162445068	-0.0172891542315483	0.256030976772308	-0.0278066843748093
-6.47984600067139	-8.40679550170898	-10.4596347808838	-0.0173079967498779	0.255994915962219	-0.0278670880943537
-6.4776668548584	-8.405592918396	-10.4620838165283	-0.0174641478806734	0.256034076213837	-0.0278451573103666
-6.4746561050415	-8.40833377838135	-10.4537906646729	-0.0174294020980597	0.256082683801651	-0.0278757009655237
-6.47099733352661	-8.40306854248047	-10.4482593536377	-0.017508776858449	0.256062924861908	-0.0278359968215227
-6.4651141166687	-8.40042209625244	-10.4476747512817	-0.0174646023660898	0.256122350692749	-0.027928551658988
-6.4597053527832	-8.40014934539795	-10.4441728591919	-0.0175932347774506	0.256091862916946	-0.0278859697282314
-6.46088695526123	-8.3986177444458	-10.4480791091919	-0.0175416171550751	0.256097555160522	-0.0278866849839687
-6.45450687408447	-8.39340877532959	-10.4364976882935	-0.0177606418728828	0.256150335073471	-0.0278779454529285
-6.45215129852295	-8.39340114593506	-10.4342479705811	-0.0177531596273184	0.256175577640533	-0.0279342234134674
-6.44659185409546	-8.39240837097168	-10.4326524734497	-0.0177559871226549	0.256105363368988	-0.0279433894902468
-6.44890356063843	-8.39268970489502	-10.4357423782349	-0.0178337618708611	0.256251126527786	-0.0279510989785194
-6.44448804855347	-8.38883209228516	-10.4272499084473	-0.0179158449172974	0.256281703710556	-0.0279616042971611
-6.44320297241211	-8.39238739013672	-10.4319944381714	-0.0178575720638037	0.256390333175659	-0.0280030723661184
-6.43704319000244	-8.39181518554688	-10.4320755004883	-0.0178629718720913	0.256345003843308	-0.0279894806444645
-6.43980693817139	-8.39490509033203	-10.4358415603638	-0.0179504808038473	0.25651291012764	-0.0280793700367212
-6.43211889266968	-8.39354228973389	-10.4296922683716	-0.0179556459188461	0.256530672311783	-0.0280255451798439
-6.43374252319336	-8.39573097229004	-10.4371109008789	-0.0179856698960066	0.256599634885788	-0.0280497074127197
-6.42938184738159	-8.39382457733154	-10.4330110549927	-0.0179686211049557	0.256602793931961	-0.0281056724488735
-6.42519187927246	-8.39875030517578	-10.4359836578369	-0.0180015005171299	0.256705701351166	-0.0281482730060816
-6.42604875564575	-8.39770793914795	-10.4308671951294	-0.0180051792412996	0.256757229566574	-0.0281675178557634
-6.42813444137573	-8.40118980407715	-10.4318170547485	-0.0180914010852575	0.256860822439194	-0.0282189082354307
-6.42343902587891	-8.39758396148682	-10.4328727722168	-0.0180841013789177	0.2569460272789	-0.0282833948731422
-6.41793155670166	-8.40276336669922	-10.4285316467285	-0.0180362742394209	0.256931871175766	-0.0283802226185799
-6.41485738754272	-8.40696334838867	-10.4293384552002	-0.0181008167564869	0.256975948810577	-0.0284173674881458
-6.41303300857544	-8.40685081481934	-10.4371643066406	-0.018187003210187	0.257086664438248	-0.0283997375518084
-6.41713571548462	-8.40579319000244	-10.4320259094238	-0.01822311244905	0.257162123918533	-0.0284637957811356
-6.41098356246948	-8.41039848327637	-10.4351234436035	-0.0182210635393858	0.25716358423233	-0.0285393297672272
-6.40738296508789	-8.41010570526123	-10.4297828674316	-0.0181522648781538	0.257231533527374	-0.0286358334124088
-6.40602731704712	-8.41051769256592	-10.429256439209	-0.0183085389435291	0.257324665784836	-0.0286694373935461
-6.40939664840698	-8.41676712036133	-10.4351844787598	-0.0182620566338301	0.25733482837677	-0.0287130959331989
-6.40468168258667	-8.41625785827637	-10.4332141876221	-0.0182720478624105	0.257433354854584	-0.0288112033158541
-6.40411186218262	-8.41671276092529	-10.4319019317627	-0.0182374827563763	0.257605791091919	-0.0289605148136616
-6.40103721618652	-8.42363834381104	-10.4359798431396	-0.0181388184428215	0.257531374692917	-0.0289547815918922
-6.40537357330322	-8.42700004577637	-10.4401941299438	-0.0182025097310543	0.257662147283554	-0.0290615204721689
-6.39954805374146	-8.43029880523682	-10.44260597229	-0.0181840658187866	0.257712960243225	-0.0290839783847332
-6.40135955810547	-8.43672561645508	-10.4494333267212	-0.0181430876255035	0.257795542478561	-0.0291637647897005
-6.39940500259399	-8.43878841400146	-10.4447803497314	-0.0180519707500935	0.257840901613235	-0.0291570778936148
-6.39788055419922	-8.44220924377441	-10.4482011795044	-0.0181000251322985	0.25794506072998	-0.0292352437973022
-6.39564514160156	-8.44506740570068	-10.4521389007568	-0.017966503277421	0.257871568202972	-0.0292170867323875
-6.40242147445679	-8.4434871673584	-10.4467811584473	-0.0179924257099628	0.257937550544739	-0.0292911175638437
-6.39964485168457	-8.44498729705811	-10.4444036483765	-0.0179663524031639	0.258091688156128	-0.0292665753513575
-6.39628791809082	-8.45035362243652	-10.4471139907837	-0.0178935155272484	0.258016467094421	-0.0293581038713455
-6.39926052093506	-8.45307922363281	-10.4528541564941	-0.0177756045013666	0.258025854825974	-0.029321376234293
-6.39729976654053	-8.45584774017334	-10.4538097381592	-0.0177854746580124	0.258074909448624	-0.0292605943977833
-6.40189075469971	-8.45357418060303	-10.4516515731812	-0.0177437774837017	0.258123099803925	-0.029243154451251
-6.40063095092773	-8.45158100128174	-10.4480485916138	-0.0176817066967487	0.258165568113327	-0.029192790389061
-6.39747953414917	-8.45200061798096	-10.4575614929199	-0.0176704283803701	0.258179873228073	-0.0292370058596134
-6.39831829071045	-8.45180320739746	-10.4540061950684	-0.0176652744412422	0.25817745923996	-0.0291341319680214
-6.39936971664429	-8.45761775970459	-10.4523401260376	-0.0175981465727091	0.258147954940796	-0.0290430039167404
-6.3969521522522	-8.44911670684814	-10.4582529067993	-0.01760776899755	0.258187919855118	-0.0290170181542635
-6.39805507659912	-8.45071983337402	-10.4542932510376	-0.0175189897418022	0.258197516202927	-0.0290775690227747
-6.39569520950317	-8.45172309875488	-10.4528779983521	-0.0174998566508293	0.258143991231918	-0.0289394576102495
-6.39999532699585	-8.45152378082275	-10.4508075714111	-0.0174148865044117	0.25815686583519	-0.0289833843708038
-6.39605474472046	-8.4475564956665	-10.4527282714844	-0.0175475049763918	0.258169680833817	-0.0289714392274618
-6.39878940582275	-8.45135116577148	-10.452615737915	-0.0174036789685488	0.258280783891678	-0.0290542542934418
-6.3955864906311	-8.44879627227783	-10.4513921737671	-0.0173807553946972	0.258153349161148	-0.0289965383708477
-6.39995908737183	-8.44925594329834	-10.4516448974609	-0.0173682421445847	0.258134454488754	-0.0288993529975414
-6.39825487136841	-8.45066928863525	-10.452654838562	-0.0173957031220198	0.258236885070801	-0.0288868024945259
-6.39728021621704	-8.44930362701416	-10.453685760498	-0.0174129512161016	0.258260548114777	-0.0288413055241108
-6.39676475524902	-8.44776344299316	-10.4529151916504	-0.0173224788159132	0.258278220891953	-0.0288232285529375
-6.39906597137451	-8.44817733764648	-10.451732635498	-0.017366424202919	0.258306801319122	-0.0287977010011673
-6.3970160484314	-8.44705867767334	-10.4576501846313	-0.0173452477902174	0.258315831422806	-0.0286887921392918
-6.401526927948	-8.44785690307617	-10.4553232192993	-0.0174482334405184	0.258335798978806	-0.0286740325391293
-6.39648199081421	-8.44841384887695	-10.4564247131348	-0.0173680204898119	0.258375614881516	-0.028600487858057
-6.39244985580444	-8.44858837127686	-10.456690788269	-0.017403906211257	0.258299261331558	-0.0286150835454464
-6.39707183837891	-8.4475622177124	-10.4536848068237	-0.0174048449844122	0.258350640535355	-0.0284803342074156
-6.39998388290405	-8.44753074645996	-10.4586896896362	-0.0173937361687422	0.258373737335205	-0.0284031741321087
-6.39937496185303	-8.44094753265381	-10.4528379440308	-0.0173982046544552	0.258403390645981	-0.0284232217818499
-6.3959002494812	-8.44227695465088	-10.44801902771	-0.0174419861286879	0.258257269859314	-0.0283233970403671
-6.39620018005371	-8.4419641494751	-10.4476070404053	-0.0174432750791311	0.25825709104538	-0.0283359326422215
-6.39164543151855	-8.43795013427734	-10.4560375213623	-0.0175355039536953	0.258297294378281	-0.0281955190002918
-6.3961615562439	-8.44198226928711	-10.4453077316284	-0.0175272393971682	0.25826308131218	-0.028094943612814
-6.39118576049805	-8.43531322479248	-10.4485492706299	-0.017605721950531	0.258295774459839	-0.0280301459133625
-6.39441823959351	-8.43750095367432	-10.4536142349243	-0.0175029542297125	0.258307367563248	-0.0279732905328274
-6.39368963241577	-8.43715190887451	-10.4471130371094	-0.0177075546234846	0.258240729570389	-0.0278547629714012
-6.39764976501465	-8.43710708618164	-10.4527893066406	-0.0176411904394627	0.258289307355881	-0.0277789328247309
-6.39465427398682	-8.4338436126709	-10.452917098999	-0.0178077761083841	0.258322477340698	-0.0277503002434969
-6.39620447158813	-8.43935585021973	-10.4506940841675	-0.0177342724055052	0.258430004119873	-0.0277423299849033
-6.39555311203003	-8.4429235458374	-10.4520444869995	-0.0177219174802303	0.258305639028549	-0.0276419408619404
-6.40523767471313	-8.44082164764404	-10.4557218551636	-0.0177271030843258	0.258336395025253	-0.0275888536125422
-6.4007716178894	-8.43951988220215	-10.4561414718628	-0.0177736934274435	0.258345872163773	-0.0275481566786766
-6.40448665618896	-8.44407176971436	-10.4579954147339	-0.0178398005664349	0.258446246385574	-0.0274853967130184
-6.40307664871216	-8.44169425964355	-10.4605960845947	-0.0177534464746714	0.258416771888733	-0.0273995026946068
-6.4085168838501	-8.44545078277588	-10.4595527648926	-0.017827469855547	0.258539497852325	-0.0274311304092407
-6.40640306472778	-8.44550132751465	-10.4668226242065	-0.0177786946296692	0.25845804810524	-0.0273584518581629
-6.41289329528809	-8.4499979019165	-10.463508605957	-0.0178738348186016	0.258543193340302	-0.0273178871721029
-6.40921592712402	-8.44509601593018	-10.461766242981	-0.0178546290844679	0.258490324020386	-0.0273336730897427
-6.40742921829224	-8.44929981231689	-10.4625749588013	-0.0178661197423935	0.258473008871078	-0.027342127636075
-6.41157197952271	-8.44961357116699	-10.4679584503174	-0.0178625993430614	0.258531391620636	-0.0272537991404533
-6.41594934463501	-8.44919395446777	-10.4691133499146	-0.0179320350289345	0.258610546588898	-0.0272536724805832
-6.41466617584229	-8.44700813293457	-10.4678707122803	-0.0179236326366663	0.258608669042587	-0.0272346865385771
-6.40961027145386	-8.44709205627441	-10.4709138870239	-0.0179348923265934	0.258540421724319	-0.0272162351757288
-6.4116268157959	-8.45161628723145	-10.4637298583984	-0.0179162733256817	0.258582502603531	-0.0271961595863104
-6.40970420837402	-8.45050525665283	-10.4731998443604	-0.018081471323967	0.25859797000885	-0.0271485336124897
-6.41310358047485	-8.4524393081665	-10.4684572219849	-0.0180022493004799	0.258627474308014	-0.0271353237330914
-6.41403961181641	-8.45148468017578	-10.4745836257935	-0.0180299803614616	0.25865712761879	-0.0270946305245161
-6.41218423843384	-8.45351791381836	-10.4780263900757	-0.0180302113294601	0.258701711893082	-0.0271241571754217
-6.41313552856445	-8.45649242401123	-10.4683923721313	-0.0180853027850389	0.258707642555237	-0.0270399935543537
-6.41513967514038	-8.45700550079346	-10.4709749221802	-0.018050467595458	0.258686751127243	-0.027053639292717
-6.41378211975098	-8.45483303070068	-10.4751329421997	-0.0181604530662298	0.258659034967422	-0.0269841589033604
-6.41440773010254	-8.45982837677002	-10.4757747650146	-0.0181123111397028	0.25875923037529	-0.0270406734198332
-6.41434717178345	-8.45876598358154	-10.477334022522	-0.0180144757032394	0.258718818426132	-0.0270023606717587
-6.41785860061646	-8.45918655395508	-10.4735851287842	-0.0179602559655905	0.258773326873779	-0.0269304420799017
-6.41468000411987	-8.46441173553467	-10.4763374328613	-0.0180208534002304	0.258748590946198	-0.0269825477153063
-6.41968774795532	-8.46190071105957	-10.4764909744263	-0.0179917812347412	0.258687198162079	-0.0269255116581917
-6.4153356552124	-8.45879173278809	-10.4725360870361	-0.017974715679884	0.258799314498901	-0.0269264541566372
-6.41404008865356	-8.46118450164795	-10.4813432693481	-0.017957579344511	0.258756339550018	-0.0269549451768398
-6.41265392303467	-8.46216773986816	-10.4786949157715	-0.0179297067224979	0.258643686771393	-0.0270241610705853
-6.41367864608765	-8.46151542663574	-10.4720363616943	-0.0179260428994894	0.258687734603882	-0.0270099826157093
-6.41674280166626	-8.4589786529541	-10.4722871780396	-0.0178862791508436	0.258676677942276	-0.0270078778266907
-6.41213512420654	-8.46000576019287	-10.4736661911011	-0.0179815143346787	0.258620917797089	-0.0269347969442606
-6.41298675537109	-8.4591178894043	-10.4701433181763	-0.0178855936974287	0.258688777685165	-0.0269675552845001
-6.41171646118164	-8.45552444458008	-10.470193862915	-0.0178776141256094	0.258577972650528	-0.0269200336188078
-6.40991115570068	-8.45592880249023	-10.4674892425537	-0.0178997535258532	0.258615612983704	-0.0269891358911991
-6.40801286697388	-8.45536422729492	-10.4634828567505	-0.017875574529171	0.258532851934433	-0.0269769970327616
-6.40957307815552	-8.45770454406738	-10.4657897949219	-0.0178786255419254	0.258543193340302	-0.0269935484975576
-6.4067530632019	-8.45127487182617	-10.4631004333496	-0.0179214328527451	0.258593142032623	-0.0269832704216242
-6.40525722503662	-8.45600891113281	-10.4632835388184	-0.0179086811840534	0.258623570203781	-0.0270036160945892
-6.40403842926025	-8.45768165588379	-10.4629373550415	-0.0178137514740229	0.258502721786499	-0.0269958805292845
-6.40459203720093	-8.45864486694336	-10.465184211731	-0.0179255846887827	0.258510321378708	-0.0270096380263567
-6.40327596664429	-8.45627307891846	-10.4582567214966	-0.0178678147494793	0.258516520261765	-0.0270285494625568
-6.40638256072998	-8.45851039886475	-10.4607086181641	-0.0178817547857761	0.258550494909287	-0.0270161777734756
-6.40421485900879	-8.45847511291504	-10.4628791809082	-0.0178590212017298	0.258666276931763	-0.0270180348306894
-6.40259838104248	-8.46050643920898	-10.4547996520996	-0.0178854744881392	0.258518934249878	-0.0270667169243097
-6.40327548980713	-8.46051597595215	-10.4620885848999	-0.0178829412907362	0.258614778518677	-0.0270962566137314
-6.39958333969116	-8.46142101287842	-10.4643259048462	-0.0178308952599764	0.258517473936081	-0.0270968023687601
-6.40438318252563	-8.46478652954102	-10.4650993347168	-0.0178503338247538	0.258511394262314	-0.0271447356790304
-6.40135860443115	-8.46272373199463	-10.459376335144	-0.0179296880960464	0.258563190698624	-0.0271861907094717
-6.40004539489746	-8.46337604522705	-10.4574384689331	-0.0179500039666891	0.258665472269058	-0.0272001549601555
-6.39926385879517	-8.46542739868164	-10.4588623046875	-0.0178660415112972	0.258627325296402	-0.0270984265953302
-6.40065050125122	-8.4658899307251	-10.4609327316284	-0.0178252570331097	0.258549094200134	-0.0271959751844406
-6.3976354598999	-8.46540927886963	-10.4609003067017	-0.0179185569286346	0.258549988269806	-0.0271946061402559
-6.40248489379883	-8.46859073638916	-10.4567947387695	-0.0178641341626644	0.258587539196014	-0.0272286664694548
-6.39792060852051	-8.46423816680908	-10.4649171829224	-0.017973255366087	0.258598655462265	-0.0271871723234653
-6.39640951156616	-8.46915340423584	-10.4612169265747	-0.0178794097155333	0.258574813604355	-0.0272925216704607
-6.39771890640259	-8.46811199188232	-10.4682207107544	-0.0178694482892752	0.258557230234146	-0.0272389631718397
-6.39761209487915	-8.47157955169678	-10.4633274078369	-0.017970833927393	0.258581906557083	-0.0272099226713181
-6.39869928359985	-8.46865653991699	-10.4620227813721	-0.0179821383208036	0.25864651799202	-0.0271802600473166
-6.39840221405029	-8.46779155731201	-10.4665575027466	-0.0179618410766125	0.258597612380981	-0.0271787848323584
-6.400062084198	-8.47029113769531	-10.4632539749146	-0.0180060286074877	0.258680671453476	-0.0271989796310663
-6.39777135848999	-8.47115898132324	-10.459210395813	-0.0179561376571655	0.25860059261322	-0.0271576903760433
-6.40038633346558	-8.471360206604	-10.4681596755981	-0.0180048365145922	0.258595734834671	-0.0271919965744019
-6.39882183074951	-8.4709300994873	-10.4593267440796	-0.0180640276521444	0.258581638336182	-0.0271576475352049
-6.40256977081299	-8.47418022155762	-10.4635381698608	-0.0180436335504055	0.258598655462265	-0.0271800644695759
-6.40285634994507	-8.47264862060547	-10.4571571350098	-0.018037972971797	0.258552968502045	-0.0271804556250572
-6.40555620193481	-8.47421073913574	-10.4629430770874	-0.0180131178349257	0.258697330951691	-0.0272447485476732
-6.40295696258545	-8.4782543182373	-10.4672336578369	-0.0178667157888412	0.258525103330612	-0.0271574575453997
-6.40821599960327	-8.48034763336182	-10.4596900939941	-0.0179457943886518	0.258428454399109	-0.0272391177713871
-6.40614557266235	-8.47488307952881	-10.4662284851074	-0.0179050900042057	0.25851047039032	-0.0272192973643541
-6.4098653793335	-8.48048305511475	-10.4658260345459	-0.0178910475224257	0.258517742156982	-0.0271805562078953
-6.40776348114014	-8.47914123535156	-10.4622964859009	-0.0177802555263042	0.258444309234619	-0.0271375812590122
-6.40877771377563	-8.48384571075439	-10.4625778198242	-0.017833398655057	0.258505016565323	-0.0271445345133543
-6.4122486114502	-8.48155975341797	-10.4619264602661	-0.0178121291100979	0.258389323949814	-0.0271108373999596
-6.41678857803345	-8.48229026794434	-10.4613838195801	-0.01776815764606	0.258423775434494	-0.0270539149641991
-6.41488409042358	-8.48211002349854	-10.4630851745605	-0.0177803952246904	0.258462280035019	-0.0270367339253426
-6.41382026672363	-8.48373222351074	-10.4542284011841	-0.0177923943847418	0.258434295654297	-0.0269833914935589
-6.41582870483398	-8.48276805877686	-10.4550342559814	-0.0177233815193176	0.258282244205475	-0.0268832016736269
-6.41660308837891	-8.48020648956299	-10.4595012664795	-0.0178333558142185	0.25832188129425	-0.0267455447465181
-6.42186737060547	-8.47818183898926	-10.4480447769165	-0.0178257543593645	0.258324861526489	-0.026678180322051
-6.4170036315918	-8.47782516479492	-10.4498386383057	-0.0177968516945839	0.258131712675095	-0.0266365278512239
-6.41866254806519	-8.47837162017822	-10.4468479156494	-0.0177350509911776	0.258137911558151	-0.0266247875988483
-6.41828441619873	-8.47688388824463	-10.445592880249	-0.0179059710353613	0.258056163787842	-0.0265578851103783
-6.42171669006348	-8.47595977783203	-10.4519195556641	-0.0178067665547132	0.258033841848373	-0.0264375600963831
-6.41977262496948	-8.47213077545166	-10.444221496582	-0.0178841110318899	0.25800421833992	-0.026414331048727
-6.41958665847778	-8.47652149200439	-10.4422492980957	-0.0178533885627985	0.258012354373932	-0.0264163929969072
-6.4162073135376	-8.47486782073975	-10.4387731552124	-0.0178775060921907	0.257840663194656	-0.0263050720095634
-6.42488574981689	-8.47127246856689	-10.4407396316528	-0.0179057624191046	0.257911711931229	-0.0262416582554579
-6.41967916488647	-8.47240161895752	-10.4348993301392	-0.0179527066648006	0.25779527425766	-0.0261656660586596
-6.42332410812378	-8.47114562988281	-10.4304790496826	-0.0180290639400482	0.257759690284729	-0.0261231418699026
-6.42219305038452	-8.4669017791748	-10.4338970184326	-0.01804861985147	0.257758736610413	-0.0260596498847008
-6.41995573043823	-8.46468448638916	-10.4373159408569	-0.018076129257679	0.257673025131226	-0.0260068383067846
-6.41614723205566	-8.46348190307617	-10.437068939209	-0.0180952269583941	0.257670432329178	-0.0259339846670628
-6.4174427986145	-8.46501636505127	-10.4296407699585	-0.0181823838502169	0.257687091827393	-0.025909474119544
-6.41529941558838	-8.46656703948975	-10.4253911972046	-0.0182883460074663	0.257612675428391	-0.0258219316601753
-6.41791296005249	-8.46093082427979	-10.4299631118774	-0.0183777213096619	0.257625252008438	-0.0257275570183992
-6.41411542892456	-8.46075630187988	-10.4309015274048	-0.0183299258351326	0.257658094167709	-0.0257200561463833
-6.41242599487305	-8.45777893066406	-10.42933177948	-0.0184198990464211	0.257549524307251	-0.0256476309150457
-6.41258668899536	-8.45715999603271	-10.4249591827393	-0.0184413250535727	0.257649183273315	-0.0255962628871202
-6.40607166290283	-8.45710372924805	-10.4295406341553	-0.0185864046216011	0.257605016231537	-0.0255165472626686
-6.40794467926025	-8.45516014099121	-10.4243059158325	-0.0186204966157675	0.257622808218002	-0.0254562180489302
-6.40506935119629	-8.45149993896484	-10.4214506149292	-0.0186962764710188	0.257674306631088	-0.0253742542117834
-6.40106058120728	-8.45028114318848	-10.4241390228271	-0.0186977367848158	0.257671862840652	-0.0254079662263393
-6.39842224121094	-8.44998836517334	-10.4235525131226	-0.0187479089945555	0.25761678814888	-0.0252757146954536
-6.39867067337036	-8.44965076446533	-10.4220838546753	-0.0188673734664917	0.257601648569107	-0.025206858292222
-6.39361763000488	-8.44275188446045	-10.4231081008911	-0.0188835710287094	0.257572144269943	-0.0251943729817867
-6.39335632324219	-8.44387912750244	-10.426157951355	-0.0189995188266039	0.257595121860504	-0.0251628495752811
-6.38722372055054	-8.44028568267822	-10.4204578399658	-0.0189922358840704	0.257670342922211	-0.0251120645552874
-6.38470268249512	-8.43922996520996	-10.4152269363403	-0.0191184114664793	0.257644057273865	-0.0250746328383684
-6.382155418396	-8.43828964233398	-10.4133234024048	-0.0191296543926001	0.257645666599274	-0.0250592473894358
-6.38022422790527	-8.43190765380859	-10.4160757064819	-0.0192631911486387	0.257658541202545	-0.0250175949186087
-6.38020658493042	-8.43128871917725	-10.4142732620239	-0.0193248726427555	0.257804691791534	-0.0250002909451723
-6.37363958358765	-8.42698860168457	-10.4171237945557	-0.0193611308932304	0.257705211639404	-0.0249330624938011
-6.37051725387573	-8.42725563049316	-10.4203977584839	-0.0193426683545113	0.257702529430389	-0.0249414257705212
-6.3626971244812	-8.42324733734131	-10.4147825241089	-0.0195381212979555	0.257761061191559	-0.0248985569924116
-6.36464595794678	-8.42276668548584	-10.4170732498169	-0.0195259358733892	0.257857799530029	-0.0248693116009235
-6.36123466491699	-8.41782569885254	-10.4197874069214	-0.0197193305939436	0.257795721292496	-0.0248324684798718
-6.3574423789978	-8.41869163513184	-10.4232988357544	-0.0196719951927662	0.25792196393013	-0.0248588118702173
-6.35554075241089	-8.41518020629883	-10.4176826477051	-0.0196961723268032	0.2579585313797	-0.0247683357447386
-6.35619306564331	-8.41345882415771	-10.420581817627	-0.0197960454970598	0.257962107658386	-0.024742878973484
-6.35029125213623	-8.41465091705322	-10.4138793945313	-0.0198510829359293	0.258005172014236	-0.024683615192771
-6.35094928741455	-8.41352272033691	-10.4225540161133	-0.0199446491897106	0.257972300052643	-0.0246563982218504
-6.34764051437378	-8.40412139892578	-10.4248666763306	-0.0199194867163897	0.258041143417358	-0.0246185939759016
-6.34489440917969	-8.40614986419678	-10.4294090270996	-0.0200326610356569	0.258121371269226	-0.024572566151619
-6.34091138839722	-8.40539264678955	-10.4329118728638	-0.0200238171964884	0.258070707321167	-0.0245697610080242
-6.33977460861206	-8.40427780151367	-10.4275960922241	-0.0201499871909618	0.258199036121368	-0.0245017092674971
-6.34134769439697	-8.40162086486816	-10.429310798645	-0.0200699400156736	0.258167505264282	-0.0244255643337965
-6.34260654449463	-8.39893531799316	-10.4330615997314	-0.0201857164502144	0.258183717727661	-0.0244031101465225
-6.33962106704712	-8.39866256713867	-10.4396028518677	-0.0201166644692421	0.258326292037964	-0.0244380012154579
-6.33566045761108	-8.39841461181641	-10.4386987686157	-0.0202357210218906	0.258287757635117	-0.0244281198829412
-6.33957242965698	-8.39761352539063	-10.4439392089844	-0.0202595572918653	0.25827345252037	-0.0243886113166809
-6.33574056625366	-8.39181423187256	-10.4429616928101	-0.0202942583709955	0.258355766534805	-0.0243730396032333
-6.33537101745605	-8.39264106750488	-10.4447345733643	-0.0203254148364067	0.258319526910782	-0.0242758356034756
-6.33347320556641	-8.38708209991455	-10.4427270889282	-0.0204636789858341	0.258371114730835	-0.0242136344313622
-6.3316764831543	-8.38611125946045	-10.4457740783691	-0.0204538181424141	0.258461475372314	-0.0242258254438639
-6.32988500595093	-8.38097763061523	-10.4438581466675	-0.0204624943435192	0.25843220949173	-0.0241444949060678
-6.3315749168396	-8.38149833679199	-10.4451570510864	-0.0205483101308346	0.258303076028824	-0.0240520108491182
-6.33052158355713	-8.37656211853027	-10.4424095153809	-0.0206268504261971	0.258452087640762	-0.0240735597908497
-6.33004951477051	-8.37604808807373	-10.4435892105103	-0.0207303147763014	0.258395344018936	-0.0240407008677721
-6.33145523071289	-8.37306976318359	-10.4373064041138	-0.0207467153668404	0.258413791656494	-0.0239661522209644
-6.32662916183472	-8.36932373046875	-10.4410104751587	-0.0208165403455496	0.258379846811295	-0.0239568613469601
-6.32888460159302	-8.36806297302246	-10.435209274292	-0.0208173450082541	0.258325099945068	-0.0239385180175304
-6.32754373550415	-8.36485385894775	-10.4375476837158	-0.0210413485765457	0.258403271436691	-0.0238594524562359
-6.3280029296875	-8.36306285858154	-10.4339056015015	-0.0210466384887695	0.258415073156357	-0.0238402765244246
-6.32772064208984	-8.3582878112793	-10.4330615997314	-0.0210869424045086	0.258339017629623	-0.0237963255494833
-6.32674264907837	-8.35400295257568	-10.4310722351074	-0.0211102683097124	0.25834533572197	-0.023861275985837
-6.32591915130615	-8.35237407684326	-10.4225664138794	-0.0211866516619921	0.258354693651199	-0.0237539783120155
-6.32981538772583	-8.35010528564453	-10.4233150482178	-0.021157406270504	0.258317798376083	-0.0238254796713591
-6.3261833190918	-8.34572601318359	-10.4221572875977	-0.0213061012327671	0.258389174938202	-0.0237656757235527
-6.32541465759277	-8.34683036804199	-10.4186735153198	-0.0213854946196079	0.258351683616638	-0.0237733218818903
-6.32305860519409	-8.34261894226074	-10.4213428497314	-0.0213050600141287	0.258332341909409	-0.02371128462255
-6.32416486740112	-8.34307670593262	-10.4193906784058	-0.0213349312543869	0.258365094661713	-0.0237340219318867
-6.32157611846924	-8.34522438049316	-10.4168796539307	-0.0213205199688673	0.258343815803528	-0.0237671509385109
-6.32405424118042	-8.34308624267578	-10.4147167205811	-0.0213503502309322	0.258334517478943	-0.0237661264836788
-6.32197952270508	-8.34173679351807	-10.4131183624268	-0.02130226790905	0.258439272642136	-0.0237952396273613
-6.32116031646729	-8.3418083190918	-10.419189453125	-0.0212690271437168	0.258369117975235	-0.0238199904561043
-6.32239627838135	-8.34046268463135	-10.4143915176392	-0.0212773121893406	0.258393704891205	-0.0239210873842239
-6.31842136383057	-8.33994007110596	-10.4107885360718	-0.0212947856634855	0.258416682481766	-0.0239132679998875
-6.32094478607178	-8.34366989135742	-10.4205379486084	-0.0212952438741922	0.258382529020309	-0.0239146146923304
-6.31592130661011	-8.33779621124268	-10.4145793914795	-0.0213089883327484	0.258408784866333	-0.0239855460822582
-6.3217658996582	-8.3430290222168	-10.417628288269	-0.0213080830872059	0.258488595485687	-0.024007199332118
-6.31898212432861	-8.33644580841064	-10.4089908599854	-0.0214017312973738	0.258457154035568	-0.0240502469241619
-6.31713962554932	-8.33969593048096	-10.418023109436	-0.021357161924243	0.258554339408875	-0.0240967627614737
-6.31321430206299	-8.33817481994629	-10.4116582870483	-0.0213380865752697	0.258521437644959	-0.0240563359111547
-6.31758260726929	-8.33920669555664	-10.4154739379883	-0.0214032661169767	0.25853642821312	-0.0241384413093328
-6.3141016960144	-8.33596801757813	-10.414005279541	-0.0214481018483639	0.258546143770218	-0.0241095218807459
-6.31784105300903	-8.33582305908203	-10.4131412506104	-0.0214551817625761	0.258568823337555	-0.0241504721343517
-6.31527805328369	-8.33218002319336	-10.4104785919189	-0.0214522089809179	0.258607774972916	-0.0241696108132601
-6.31424570083618	-8.33492565155029	-10.4102001190186	-0.0215563084930182	0.258594930171967	-0.0242139585316181
-6.31563949584961	-8.33336544036865	-10.4179992675781	-0.021596297621727	0.258713275194168	-0.0241581480950117
-6.31044912338257	-8.33496952056885	-10.4169397354126	-0.0216624606400728	0.258709102869034	-0.024177061393857
-6.31411981582642	-8.33495426177979	-10.4104518890381	-0.0216904487460852	0.258605539798737	-0.0241676066070795
-6.31385278701782	-8.33250999450684	-10.4075107574463	-0.0218673776835203	0.258762151002884	-0.0241472441703081
-6.31409788131714	-8.33094787597656	-10.4141187667847	-0.0218746028840542	0.258877545595169	-0.024128595367074
-6.31147289276123	-8.33186626434326	-10.4076242446899	-0.0219531580805779	0.258781373500824	-0.0240907408297062
-6.31283712387085	-8.3299503326416	-10.4160194396973	-0.0219673607498407	0.258872628211975	-0.0241452306509018
-6.30950546264648	-8.32901954650879	-10.4138679504395	-0.0221766121685505	0.258860528469086	-0.0240557733923197
-6.31255197525024	-8.32888507843018	-10.4084186553955	-0.0222573019564152	0.258902251720428	-0.0240686256438494
-6.30949974060059	-8.32492446899414	-10.4112110137939	-0.0222828444093466	0.258958131074905	-0.0240145288407803
-6.30735635757446	-8.32305240631104	-10.4118528366089	-0.0223838705569506	0.259000450372696	-0.0240393206477165
-6.30485057830811	-8.32469081878662	-10.4075231552124	-0.0225087627768517	0.258967041969299	-0.0239042155444622
-6.30363512039185	-8.31961536407471	-10.4058065414429	-0.0226679369807243	0.258983314037323	-0.0239262115210295
-6.30169248580933	-8.31742382049561	-10.4013299942017	-0.0228033158928156	0.25907489657402	-0.0238222721964121
-6.30198335647583	-8.31663799285889	-10.398754119873	-0.0229509528726339	0.258953928947449	-0.0238920170813799
-6.30047988891602	-8.31067657470703	-10.399151802063	-0.0229684934020042	0.259111315011978	-0.0238039121031761
-6.29836893081665	-8.31070137023926	-10.3937902450562	-0.0230573564767838	0.258998483419418	-0.0238144602626562
-6.299156665802	-8.30911064147949	-10.4017534255981	-0.0230670794844627	0.259048312902451	-0.0238521825522184
-6.29655313491821	-8.30863952636719	-10.3943357467651	-0.0232343189418316	0.259164810180664	-0.0238331258296967
-6.29772520065308	-8.30632305145264	-10.4028873443604	-0.0232477393001318	0.259098023176193	-0.0238081216812134
-6.29373693466187	-8.3023681640625	-10.4026651382446	-0.0233657043427229	0.259174525737762	-0.0237935874611139
-6.29537677764893	-8.30273914337158	-10.3966512680054	-0.0233917646110058	0.259190827608109	-0.0238189119845629
-6.291663646698	-8.29887771606445	-10.3956365585327	-0.0233510676771402	0.259251743555069	-0.0237479340285063
-6.28644275665283	-8.29967784881592	-10.3936796188354	-0.0234736315906048	0.259224712848663	-0.023757342249155
-6.28718996047974	-8.30112361907959	-10.3918762207031	-0.0235050842165947	0.259181439876556	-0.0237285420298576
-6.28938722610474	-8.29778671264648	-10.384238243103	-0.0236327704042196	0.25927460193634	-0.0236856210976839
-6.28691816329956	-8.29607486724854	-10.3860750198364	-0.0237128306180239	0.259310752153397	-0.0236248038709164
-6.28539752960205	-8.29537010192871	-10.3912134170532	-0.0237484239041805	0.259214729070663	-0.0236123632639647
-6.28446102142334	-8.29042339324951	-10.3855218887329	-0.0237593650817871	0.259314030408859	-0.0236209519207478
-6.27742147445679	-8.29156112670898	-10.3795366287231	-0.0238449722528458	0.25928783416748	-0.0236193463206291
-6.28432035446167	-8.28925895690918	-10.3842363357544	-0.0238740351051092	0.25927996635437	-0.023505138233304
-6.27779054641724	-8.28517818450928	-10.3804445266724	-0.0239610970020294	0.259240239858627	-0.0234767012298107
-6.2778844833374	-8.28576278686523	-10.3785972595215	-0.0240662582218647	0.259419143199921	-0.0234774332493544
-6.27478551864624	-8.27870082855225	-10.3773574829102	-0.0241104234009981	0.259346961975098	-0.0233973078429699
-6.27558422088623	-8.27813053131104	-10.3763036727905	-0.0241442285478115	0.259396910667419	-0.0234417729079723
-6.27058124542236	-8.27664852142334	-10.3724012374878	-0.0242531076073647	0.259278148412704	-0.0233819577842951
-6.27370738983154	-8.27635192871094	-10.3757095336914	-0.0242803785949945	0.259301036596298	-0.0233431980013847
-6.2689962387085	-8.26816654205322	-10.3779973983765	-0.0243425350636244	0.259425848722458	-0.0233540274202824
-6.26954126358032	-8.27235507965088	-10.3729734420776	-0.0244387295097113	0.259423166513443	-0.0234032571315765
-6.26702117919922	-8.27012538909912	-10.3723249435425	-0.0244457013905048	0.259430944919586	-0.0233438052237034
-6.26382160186768	-8.27478408813477	-10.3734159469604	-0.0244763139635324	0.259455382823944	-0.0234171692281961
-6.26170349121094	-8.27103710174561	-10.3741645812988	-0.0244875866919756	0.259474843740463	-0.0234345961362123
-6.26496315002441	-8.27284812927246	-10.3767585754395	-0.0245170500129461	0.259504020214081	-0.0233722012490034
-6.26156330108643	-8.27056121826172	-10.3762512207031	-0.024522352963686	0.25958314538002	-0.0234244409948587
-6.25537061691284	-8.27417373657227	-10.376838684082	-0.0244595538824797	0.25953084230423	-0.0234835762530565
-6.25970029830933	-8.27600860595703	-10.3771944046021	-0.0245108604431152	0.259562879800797	-0.0235391389578581
-6.25845336914063	-8.27432441711426	-10.3831052780151	-0.0246154218912125	0.259640902280808	-0.0235224645584822
-6.26074457168579	-8.27473068237305	-10.3812398910522	-0.0245598722249269	0.259750694036484	-0.0235779341310263
-6.25947189331055	-8.27509880065918	-10.3823480606079	-0.0245922654867172	0.259635925292969	-0.0236057322472334
-6.25661134719849	-8.27475166320801	-10.3862314224243	-0.0245352406054735	0.259722083806992	-0.0237397029995918
-6.25458717346191	-8.2772216796875	-10.3816452026367	-0.0245959162712097	0.259790182113647	-0.0237278994172812
-6.25685834884644	-8.27981662750244	-10.385326385498	-0.0245728027075529	0.259776830673218	-0.0238077528774738
-6.25274133682251	-8.27687644958496	-10.3845710754395	-0.024666590616107	0.259871244430542	-0.0238788016140461
-6.25283336639404	-8.27958393096924	-10.3801774978638	-0.0246275514364243	0.259920924901962	-0.0239773038774729
-6.25131893157959	-8.27677631378174	-10.3865585327148	-0.0245367437601089	0.259922116994858	-0.0240003000944853
-6.25096225738525	-8.28192901611328	-10.3855886459351	-0.0245964247733355	0.26001113653183	-0.0240314025431871
-6.24545240402222	-8.28209400177002	-10.3849258422852	-0.0245661344379187	0.259927213191986	-0.0240937657654285
-6.2497386932373	-8.2808256149292	-10.3756809234619	-0.0246532317250967	0.260037869215012	-0.0241632163524628
-6.24685764312744	-8.27592372894287	-10.3821153640747	-0.0246223527938128	0.260079175233841	-0.0242310035973787
-6.24158239364624	-8.28074932098389	-10.3842668533325	-0.0246054884046316	0.260088086128235	-0.0242400821298361
-6.24093675613403	-8.28003597259521	-10.3837862014771	-0.0245537497103214	0.26010262966156	-0.0243176557123661
-6.24187898635864	-8.28216171264648	-10.3784074783325	-0.0246270801872015	0.260177910327911	-0.0243946854025126
-6.24181079864502	-8.28278636932373	-10.3827600479126	-0.024551747366786	0.260234355926514	-0.0244192779064178
-6.2417950630188	-8.2868537902832	-10.3875226974487	-0.0247051659971476	0.260228902101517	-0.024453230202198
-6.24070072174072	-8.28725528717041	-10.388671875	-0.0245386604219675	0.260323941707611	-0.0245810803025961
-6.24151992797852	-8.28480911254883	-10.3875999450684	-0.0245772656053305	0.260380148887634	-0.0245893020182848
-6.24214792251587	-8.28793048858643	-10.3920431137085	-0.024512967094779	0.260433495044708	-0.0247337967157364
-6.23779439926147	-8.28817939758301	-10.3874654769897	-0.0244303606450558	0.260350674390793	-0.0247237607836723
-6.24177980422974	-8.29316711425781	-10.38352394104	-0.0244779791682959	0.260388493537903	-0.0248042959719896
-6.2383337020874	-8.28465747833252	-10.3907270431519	-0.0243973713368177	0.26044625043869	-0.024883933365345
-6.23809003829956	-8.29204940795898	-10.388219833374	-0.0244842041283846	0.260485768318176	-0.0249272603541613
-6.23674917221069	-8.2903413772583	-10.3950757980347	-0.0243936385959387	0.260493874549866	-0.0250066798180342
-6.23718881607056	-8.29401302337646	-10.3900108337402	-0.0244023520499468	0.260514944791794	-0.0251289159059525
-6.2383394241333	-8.29673767089844	-10.3939609527588	-0.0243857707828283	0.260514974594116	-0.0250764135271311
-6.23851346969604	-8.29684448242188	-10.3953762054443	-0.0245085898786783	0.260543197393417	-0.0251013170927763
-6.24195432662964	-8.29689598083496	-10.3958530426025	-0.0244596190750599	0.26064071059227	-0.0251602102071047
-6.23916387557983	-8.29358196258545	-10.3971548080444	-0.0244038347154856	0.26066580414772	-0.0252329092472792
-6.23751783370972	-8.29346942901611	-10.3996810913086	-0.0243404041975737	0.260665684938431	-0.0253085885196924
-6.23363256454468	-8.295729637146	-10.395881652832	-0.0243358574807644	0.260590553283691	-0.0253235306590796
-6.23612546920776	-8.29615879058838	-10.4034624099731	-0.024308143183589	0.260724306106567	-0.0254322662949562
-6.23278045654297	-8.29352188110352	-10.4036016464233	-0.0243326146155596	0.260767638683319	-0.0254909005016088
-6.23382139205933	-8.29686450958252	-10.4057188034058	-0.0243139993399382	0.260775923728943	-0.025521170347929
-6.23166465759277	-8.29439449310303	-10.4088296890259	-0.0242588687688112	0.260790288448334	-0.0255190543830395
-6.23388051986694	-8.29593563079834	-10.4075660705566	-0.0242853797972202	0.260823011398315	-0.0256030932068825
-6.22986650466919	-8.29859352111816	-10.4047698974609	-0.0242643263190985	0.260744154453278	-0.0255594700574875
-6.23144578933716	-8.29724597930908	-10.4064283370972	-0.0243203938007355	0.260767102241516	-0.0255570504814386
-6.22920751571655	-8.29259872436523	-10.4050931930542	-0.0242782477289438	0.260812312364578	-0.0255738031119108
-6.22647762298584	-8.29752063751221	-10.4056758880615	-0.0243700742721558	0.260730147361755	-0.0256161466240883
-6.22630023956299	-8.29084491729736	-10.4035120010376	-0.0242984648793936	0.26087686419487	-0.0256438925862312
-6.22401523590088	-8.29438972473145	-10.3977508544922	-0.0242964737117291	0.26071161031723	-0.0256563872098923
-6.22442150115967	-8.29070091247559	-10.4043216705322	-0.0242248475551605	0.260769486427307	-0.0256882645189762
-6.22048854827881	-8.28976535797119	-10.3967485427856	-0.0243213251233101	0.260696440935135	-0.0256206393241882
-6.22163867950439	-8.28847980499268	-10.3977127075195	-0.0242741219699383	0.260657697916031	-0.0256641898304224
-6.21804857254028	-8.28580379486084	-10.4002447128296	-0.0244167670607567	0.26067778468132	-0.0256604962050915
-6.21718645095825	-8.28900241851807	-10.3953323364258	-0.024373784661293	0.260674566030502	-0.0256717521697283
-6.21682691574097	-8.28287220001221	-10.396185874939	-0.0244407802820206	0.260673820972443	-0.025624755769968
-6.21515941619873	-8.28629493713379	-10.3907089233398	-0.024481687694788	0.260709017515183	-0.0255859829485416
-6.21337223052979	-8.28328323364258	-10.3956546783447	-0.0245026461780071	0.260738402605057	-0.0255625173449516
-6.21603775024414	-8.27963924407959	-10.3853273391724	-0.0245939958840609	0.260677874088287	-0.0255496893078089
-6.21654033660889	-8.27744197845459	-10.3843774795532	-0.0245516058057547	0.26068252325058	-0.0255903210490942
-6.21395874023438	-8.27936553955078	-10.3897275924683	-0.0245199948549271	0.260639637708664	-0.0255621187388897
-6.21237897872925	-8.27863311767578	-10.3867883682251	-0.0245297066867352	0.260706752538681	-0.0255948211997747
-6.20898342132568	-8.27791309356689	-10.3827533721924	-0.0245388820767403	0.260632246732712	-0.0255666151642799
-6.21504735946655	-8.27976036071777	-10.3858680725098	-0.0244513433426619	0.260639250278473	-0.0255256425589323
-6.20867109298706	-8.27847862243652	-10.3885936737061	-0.024553345516324	0.26061549782753	-0.0254583619534969
-6.21344470977783	-8.2772159576416	-10.3803596496582	-0.024561382830143	0.260718613862991	-0.0256027895957232
-6.21134996414185	-8.27608203887939	-10.3781309127808	-0.0246618837118149	0.260628461837769	-0.0255474168807268
-6.21231842041016	-8.27832508087158	-10.3809232711792	-0.024613443762064	0.260708689689636	-0.0255772601813078
-6.21043586730957	-8.27789974212646	-10.3803758621216	-0.0245228931307793	0.260638535022736	-0.0255534555763006
-6.21491146087646	-8.27877140045166	-10.3811731338501	-0.024549899622798	0.260605186223984	-0.0255830399692059
-6.21066951751709	-8.27272319793701	-10.3801012039185	-0.0245733540505171	0.260649919509888	-0.0254719406366348
-6.21298742294312	-8.27496528625488	-10.3793077468872	-0.024564228951931	0.260694056749344	-0.0255779474973679
-6.21234846115112	-8.27309703826904	-10.3792581558228	-0.0245237071067095	0.260622292757034	-0.0256386641412973
-6.21230840682983	-8.27593517303467	-10.3836755752563	-0.024567037820816	0.260669857263565	-0.0256550889462233
-6.21324968338013	-8.27755737304688	-10.3806114196777	-0.0244924463331699	0.26064133644104	-0.0255764182657003
-6.21679401397705	-8.2800235748291	-10.3825044631958	-0.02445531450212	0.260608077049255	-0.0255951434373856
-6.2174859046936	-8.27772617340088	-10.3879203796387	-0.0244706925004721	0.260683298110962	-0.025644589215517
-6.21306180953979	-8.28018951416016	-10.3806447982788	-0.0243859142065048	0.260631114244461	-0.0257345791906118
-6.21683073043823	-8.27995586395264	-10.3827362060547	-0.02435152977705	0.260551571846008	-0.0256998911499977
-6.21621942520142	-8.27756690979004	-10.3884382247925	-0.0243507977575064	0.260623037815094	-0.0256096683442593
-6.21790027618408	-8.28068256378174	-10.3781175613403	-0.0242781788110733	0.260573297739029	-0.0255744494497776
-6.21723651885986	-8.28192806243896	-10.3834733963013	-0.0242661405354738	0.260478943586349	-0.0255686342716217
-6.22012853622437	-8.27923202514648	-10.3860158920288	-0.0241230521351099	0.260571092367172	-0.0256281234323978
-6.21641635894775	-8.28354454040527	-10.3833074569702	-0.0241682846099138	0.260452777147293	-0.0255479663610458
-6.21805238723755	-8.28035354614258	-10.3807811737061	-0.024143535643816	0.26039931178093	-0.0255296472460032
-6.21577835083008	-8.27538967132568	-10.3748388290405	-0.0241638701409101	0.260493546724319	-0.0255006458610296
-6.21623706817627	-8.27708911895752	-10.3781223297119	-0.0242274813354015	0.260491549968719	-0.0254630949348211
-6.21317100524902	-8.27279186248779	-10.3719158172607	-0.0242472551763058	0.260437786579132	-0.0253733973950148
-6.21415233612061	-8.27143669128418	-10.3689823150635	-0.0242306105792522	0.260451167821884	-0.0254039317369461
-6.21171569824219	-8.27488231658936	-10.3690309524536	-0.0242547113448381	0.260296911001205	-0.0252882223576307
-6.2127833366394	-8.27175521850586	-10.3638381958008	-0.0243413895368576	0.26036810874939	-0.0252786558121443
-6.21169090270996	-8.27017688751221	-10.3633241653442	-0.0243323799222708	0.260346174240112	-0.0251672901213169
-6.21213245391846	-8.27044105529785	-10.3636703491211	-0.0243601333349943	0.260268568992615	-0.0251168254762888
-6.20778846740723	-8.26821804046631	-10.3675365447998	-0.0243489854037762	0.260213762521744	-0.0250346567481756
-6.2078275680542	-8.2648811340332	-10.3592348098755	-0.0243181325495243	0.260171979665756	-0.0249949842691422
-6.20900726318359	-8.26520824432373	-10.3575038909912	-0.0242882613092661	0.26010873913765	-0.0249683987349272
-6.2062873840332	-8.26106452941895	-10.3567686080933	-0.024422075599432	0.260124236345291	-0.0248979162424803
-6.20442199707031	-8.26257419586182	-10.3545999526978	-0.0244192760437727	0.260172694921494	-0.0248810742050409
-6.20361518859863	-8.2576789855957	-10.3557662963867	-0.0244956910610199	0.260162115097046	-0.0247604269534349
-6.20055866241455	-8.25865364074707	-10.3579368591309	-0.0244936402887106	0.260205298662186	-0.0247711911797524
-6.1960129737854	-8.25907611846924	-10.3581285476685	-0.0244533251971006	0.260037451982498	-0.0246564019471407
-6.20034885406494	-8.26296520233154	-10.3600950241089	-0.0244758762419224	0.260092467069626	-0.0246431995183229
-6.19800186157227	-8.2579460144043	-10.3562698364258	-0.0245413593947887	0.260143965482712	-0.0246201120316982
-6.20082426071167	-8.26307487487793	-10.3598804473877	-0.0246135480701923	0.260157227516174	-0.0245822053402662
-6.19877767562866	-8.26134777069092	-10.3622055053711	-0.0245832744985819	0.260179430246353	-0.0244969129562378
-6.20144939422607	-8.26203918457031	-10.3576936721802	-0.0246289148926735	0.260173916816711	-0.02455198392272
-6.20217609405518	-8.26059532165527	-10.3618230819702	-0.0247514192014933	0.26017364859581	-0.0245044287294149
-6.20318031311035	-8.25603866577148	-10.3607053756714	-0.0247805994004011	0.260185182094574	-0.0244338419288397
-6.20263671875	-8.25480270385742	-10.3582830429077	-0.0248200502246618	0.260244697332382	-0.0243909433484077
-6.20143795013428	-8.25230979919434	-10.3570241928101	-0.0248667560517788	0.260093361139297	-0.0243736300617456
-6.20262002944946	-8.25244045257568	-10.3584966659546	-0.0248797293752432	0.260166376829147	-0.0243881568312645
-6.19985580444336	-8.24850273132324	-10.3625993728638	-0.0249738432466984	0.260121524333954	-0.0242180600762367
-6.20453262329102	-8.25154304504395	-10.3577947616577	-0.0249546263366938	0.260096997022629	-0.0242178589105606
-6.20116662979126	-8.24609661102295	-10.3601350784302	-0.0251157730817795	0.260141670703888	-0.0242119021713734
-6.20342779159546	-8.24629402160645	-10.3577432632446	-0.025140380486846	0.260147988796234	-0.0242267549037933
-6.20445156097412	-8.24376010894775	-10.3608837127686	-0.0250882692635059	0.260102659463882	-0.0241047274321318
-6.20374393463135	-8.24247169494629	-10.3617324829102	-0.0251916013658047	0.260104298591614	-0.0241443756967783
-6.19864320755005	-8.24382877349854	-10.3534736633301	-0.0252979379147291	0.260019570589066	-0.024064501747489
-6.20201873779297	-8.23963165283203	-10.3501710891724	-0.0253693424165249	0.259985595941544	-0.0238424334675074
-6.19740629196167	-8.23472499847412	-10.3468494415283	-0.0254105422645807	0.259974032640457	-0.0236595943570137
-6.19585514068604	-8.23641109466553	-10.3456602096558	-0.025465365499258	0.259913504123688	-0.0235984809696674
-6.1961498260498	-8.22955513000488	-10.3426733016968	-0.0254977736622095	0.259936600923538	-0.023539450019598
-6.1947808265686	-8.22995376586914	-10.3446483612061	-0.0256244484335184	0.25984799861908	-0.0234726201742888
-6.19970226287842	-8.23502731323242	-10.341757774353	-0.0256342962384224	0.259904086589813	-0.0233552549034357
-6.19690895080566	-8.22983264923096	-10.3375816345215	-0.0258079580962658	0.259890645742416	-0.0232783704996109
-6.19577884674072	-8.23081588745117	-10.3415441513062	-0.0257700905203819	0.259857326745987	-0.0231676362454891
-6.19077682495117	-8.22085380554199	-10.3346900939941	-0.0258228573948145	0.259748339653015	-0.0229870080947876
-6.19408130645752	-8.21908473968506	-10.3321266174316	-0.0257563348859549	0.259713977575302	-0.0229506082832813
-6.19109964370728	-8.21558570861816	-10.3290548324585	-0.0258571524173021	0.259720057249069	-0.0228778682649136
-6.19571876525879	-8.21492862701416	-10.3287572860718	-0.0259879864752293	0.259725689888	-0.0227733328938484
-6.18857002258301	-8.21284770965576	-10.3267135620117	-0.0261528473347425	0.259685516357422	-0.0226779226213694
-6.18972015380859	-8.2125883102417	-10.3183765411377	-0.0261925514787436	0.259646385908127	-0.0225429404526949
-6.18461608886719	-8.21088790893555	-10.3174409866333	-0.0262303054332733	0.259611636400223	-0.0224198065698147
-6.18941259384155	-8.20939254760742	-10.3142061233521	-0.0264360029250383	0.259570121765137	-0.0223962087184191
-6.18547201156616	-8.20112419128418	-10.306227684021	-0.0264797676354647	0.259532988071442	-0.0222116764634848
-6.18838024139404	-8.20299530029297	-10.3048839569092	-0.0265979263931513	0.259536474943161	-0.0221334062516689
-6.18237495422363	-8.19649219512939	-10.3049726486206	-0.0266251116991043	0.259462893009186	-0.0220530238002539
-6.18173027038574	-8.19784641265869	-10.2960271835327	-0.0267420280724764	0.259413957595825	-0.022000577300787
-6.17963933944702	-8.19517517089844	-10.2902145385742	-0.0267981812357903	0.259399116039276	-0.021946407854557
-6.18388366699219	-8.19493865966797	-10.290319442749	-0.0269434880465269	0.259389191865921	-0.0218312721699476
-6.18283128738403	-8.18607711791992	-10.2904367446899	-0.0269482508301735	0.259514808654785	-0.021809846162796
-6.17856979370117	-8.18790340423584	-10.2858762741089	-0.0269767660647631	0.259346038103104	-0.0217293854802847
-6.18022012710571	-8.19337177276611	-10.2886571884155	-0.0270272381603718	0.259390115737915	-0.0216963198035955
-6.18246841430664	-8.19115734100342	-10.2939701080322	-0.0271512027829885	0.259483367204666	-0.0215875636786222
-6.18305492401123	-8.18863773345947	-10.2862882614136	-0.0270824953913689	0.259537845849991	-0.02153548784554
-6.18186569213867	-8.18946838378906	-10.2928066253662	-0.0271160677075386	0.259370118379593	-0.021442823112011
-6.18156576156616	-8.18949508666992	-10.2984933853149	-0.0270099975168705	0.259408921003342	-0.0214701164513826
-6.18142175674438	-8.19139862060547	-10.2944421768188	-0.0271059200167656	0.259463518857956	-0.0214106906205416
-6.1855731010437	-8.19448089599609	-10.2985391616821	-0.0270924549549818	0.259416729211807	-0.0213387925177813
-6.18089294433594	-8.19187641143799	-10.2973985671997	-0.0271865800023079	0.259413093328476	-0.0212570540606976
-6.18075084686279	-8.19007968902588	-10.2936019897461	-0.0271282233297825	0.259442329406738	-0.0212385002523661
-6.17672348022461	-8.1845703125	-10.2903118133545	-0.0270372852683067	0.259290099143982	-0.0211381521075964
-6.17986488342285	-8.18718528747559	-10.2876462936401	-0.0271084904670715	0.259303718805313	-0.021182905882597
-6.18042278289795	-8.19122695922852	-10.2911691665649	-0.0271332301199436	0.259309351444244	-0.0211709588766098
-6.1840238571167	-8.18802642822266	-10.2920293807983	-0.0271860919892788	0.259278327226639	-0.0210319329053164
-6.18149185180664	-8.18076229095459	-10.2858123779297	-0.0271534770727158	0.259363234043121	-0.0208815690129995
-6.17714786529541	-8.18060874938965	-10.2916889190674	-0.0270483791828156	0.259238839149475	-0.0206507854163647
-6.17310523986816	-8.17319107055664	-10.293251991272	-0.0270534828305244	0.25921231508255	-0.0203826539218426
-6.16522264480591	-8.16537284851074	-10.2902812957764	-0.0269629992544651	0.259079188108444	-0.0201231651008129
-6.16541290283203	-8.16300487518311	-10.2950229644775	-0.0269541703164577	0.259007126092911	-0.0199319086968899
-6.16664600372314	-8.15745830535889	-10.2935457229614	-0.0270506795495749	0.25904044508934	-0.0197837986052036
-6.1638240814209	-8.15525054931641	-10.2898015975952	-0.0271435901522636	0.259094089269638	-0.0197103321552277
-6.1606616973877	-8.15282917022705	-10.2898101806641	-0.027096489444375	0.258956849575043	-0.0195944271981716
-6.15717554092407	-8.14776802062988	-10.2906847000122	-0.0270419716835022	0.258936405181885	-0.0194594282656908
-6.15115213394165	-8.14312648773193	-10.2825040817261	-0.0270877964794636	0.258820533752441	-0.019302424043417
-6.14953565597534	-8.13738346099854	-10.2850437164307	-0.0271198078989983	0.258736222982407	-0.0191915389150381
-6.14610147476196	-8.12842845916748	-10.2808599472046	-0.0272236727178097	0.25871953368187	-0.0190017819404602
-6.14682674407959	-8.13141250610352	-10.2781105041504	-0.0273315906524658	0.258789032697678	-0.0189894419163466
-6.14442586898804	-8.12650680541992	-10.276927947998	-0.0272941347211599	0.258641123771667	-0.0187562964856625
-6.13873100280762	-8.12459087371826	-10.2745513916016	-0.0272817257791758	0.258546054363251	-0.0186262577772141
-6.13739967346191	-8.11856651306152	-10.2707366943359	-0.0273243114352226	0.258541703224182	-0.0184140596538782
-6.13309526443481	-8.11587047576904	-10.2748136520386	-0.0274068415164948	0.258425623178482	-0.0182088986039162
-6.13006019592285	-8.10839939117432	-10.2686576843262	-0.0273799449205399	0.258538395166397	-0.0181044843047857
-6.12597513198853	-8.1058406829834	-10.2704801559448	-0.0274663269519806	0.258368313312531	-0.0179772637784481
-6.12449359893799	-8.1048412322998	-10.2706565856934	-0.0274340845644474	0.258431643247604	-0.0179029982537031
-6.11939764022827	-8.09972476959229	-10.2656345367432	-0.027455847710371	0.258399605751038	-0.0177056640386581
-6.12551069259644	-8.10180473327637	-10.2731113433838	-0.0274633895605803	0.258363276720047	-0.017622547224164
-6.12144947052002	-8.09389877319336	-10.2651414871216	-0.0275830514729023	0.258357614278793	-0.0175043866038322
-6.12263870239258	-8.0960521697998	-10.2719783782959	-0.0276560448110104	0.258534491062164	-0.017445707693696
-6.1195273399353	-8.09732723236084	-10.2741174697876	-0.027632026001811	0.258474439382553	-0.0172326248139143
-6.11781549453735	-8.0925350189209	-10.2699422836304	-0.0275668725371361	0.258482992649078	-0.017186613753438
-6.1183705329895	-8.09296703338623	-10.2716903686523	-0.0276071932166815	0.258400499820709	-0.0170728769153357
-6.11826467514038	-8.09293842315674	-10.2778539657593	-0.0277777891606092	0.258478999137878	-0.0169951654970646
-6.11765480041504	-8.08961868286133	-10.2762756347656	-0.0277535691857338	0.258546769618988	-0.0168714709579945
-6.11260318756104	-8.09045505523682	-10.2814588546753	-0.0277294050902128	0.258507341146469	-0.016843818128109
-6.1135458946228	-8.08889198303223	-10.2835903167725	-0.0278115626424551	0.258576393127441	-0.016720237210393
-6.11209106445313	-8.08608913421631	-10.2816009521484	-0.0278699360787869	0.25860208272934	-0.0166589077562094
-6.11576843261719	-8.09026908874512	-10.2856607437134	-0.0278232358396053	0.258609622716904	-0.0165535807609558
-6.11237859725952	-8.08218669891357	-10.2856607437134	-0.0279083680361509	0.258636325597763	-0.0164642538875341
-6.11787462234497	-8.0825719833374	-10.2926511764526	-0.0278711523860693	0.258777797222137	-0.0162988137453794
-6.11403465270996	-8.07472896575928	-10.2952251434326	-0.0279113966971636	0.258754462003708	-0.0161738414317369
-6.1156792640686	-8.07353496551514	-10.3005590438843	-0.027843289077282	0.258829265832901	-0.0161288864910603
-6.11731052398682	-8.07173538208008	-10.3047428131104	-0.0278655681759119	0.258811116218567	-0.0160588473081589
-6.12144136428833	-8.07410335540771	-10.3124198913574	-0.0278873387724161	0.258736401796341	-0.0159507784992456
-6.12256479263306	-8.07297134399414	-10.3111801147461	-0.0279567893594503	0.258796572685242	-0.0158677157014608
-6.12077856063843	-8.07295703887939	-10.3144817352295	-0.0279174949973822	0.258869469165802	-0.0157347116619349
-6.11980485916138	-8.0670166015625	-10.3167333602905	-0.0279450975358486	0.258833140134811	-0.0155716370791197
-6.12276124954224	-8.06556987762451	-10.322057723999	-0.0279176086187363	0.258874386548996	-0.0155519293621182
-6.12073707580566	-8.06390476226807	-10.3211088180542	-0.0278899669647217	0.25884023308754	-0.0154086323454976
-6.12163591384888	-8.0614767074585	-10.3210391998291	-0.0279645584523678	0.258842766284943	-0.0153806880116463
-6.11945724487305	-8.05565929412842	-10.3236637115479	-0.0279005318880081	0.258961141109467	-0.0152921285480261
-6.11953401565552	-8.05690479278564	-10.3280363082886	-0.0279616117477417	0.258932620286942	-0.0152535066008568
-6.12224626541138	-8.05654144287109	-10.3339138031006	-0.0279364939779043	0.258947372436523	-0.0151732675731182
-6.11762475967407	-8.05623817443848	-10.3306884765625	-0.0279917791485786	0.258954048156738	-0.0151438070461154
-6.1224513053894	-8.05575847625732	-10.335503578186	-0.0279284231364727	0.258962512016296	-0.0150631405413151
-6.12052249908447	-8.05186367034912	-10.3371667861938	-0.0280332453548908	0.259019553661346	-0.015029339119792
-6.12099552154541	-8.05372142791748	-10.3402166366577	-0.0280275326222181	0.259060204029083	-0.0149352429434657
-6.12154817581177	-8.0520191192627	-10.3403720855713	-0.028045104816556	0.259063094854355	-0.0148836616426706
-6.12397050857544	-8.05358695983887	-10.3430786132813	-0.0280071292072535	0.2591373026371	-0.0148575101047754
-6.12062072753906	-8.05785465240479	-10.3461170196533	-0.0280031468719244	0.259072989225388	-0.0147317443042994
-6.12656354904175	-8.05994892120361	-10.3524799346924	-0.0280571766197681	0.259108155965805	-0.0146540999412537
-6.12366533279419	-8.05449295043945	-10.3524951934814	-0.0281111299991608	0.259162127971649	-0.0146012548357248
-6.12875413894653	-8.05747413635254	-10.3511018753052	-0.0280853193253279	0.259153872728348	-0.0145953167229891
-6.12683629989624	-8.05516719818115	-10.3581790924072	-0.0280489157885313	0.259185194969177	-0.0145338987931609
-6.12651252746582	-8.05543994903564	-10.3540620803833	-0.0280436668545008	0.259117811918259	-0.0144802890717983
-6.1286244392395	-8.05328369140625	-10.3595943450928	-0.0280281268060207	0.259194791316986	-0.0144486213102937
-6.12802362442017	-8.05473232269287	-10.3601608276367	-0.0279557276517153	0.259118109941483	-0.014341289177537
-6.13399171829224	-8.05490016937256	-10.3604726791382	-0.0279596392065287	0.259097188711166	-0.0143160754814744
-6.13129043579102	-8.05240917205811	-10.362720489502	-0.0280256234109402	0.25907164812088	-0.0142090804874897
-6.13649654388428	-8.05892276763916	-10.3617372512817	-0.0280674211680889	0.259087949991226	-0.0141159426420927
-6.13396644592285	-8.05457973480225	-10.3675622940063	-0.0280169770121574	0.259110569953918	-0.0140363527461886
-6.13326215744019	-8.05569744110107	-10.3653125762939	-0.0280228741466999	0.259104371070862	-0.013958316296339
-6.13242530822754	-8.05146789550781	-10.3697843551636	-0.027905099093914	0.259046584367752	-0.0139537388458848
-6.13089084625244	-8.05440807342529	-10.3737564086914	-0.0279184821993113	0.259047478437424	-0.0139145525172353
-6.13404273986816	-8.05210781097412	-10.3695278167725	-0.0277816820889711	0.258982956409454	-0.0138531727716327
-6.13404178619385	-8.05125141143799	-10.3755989074707	-0.0278622899204493	0.259035021066666	-0.0137969497591257
-6.13669347763062	-8.05097770690918	-10.3705596923828	-0.0278563424944878	0.259059727191925	-0.0137286810204387
-6.13879013061523	-8.05037879943848	-10.3710069656372	-0.0277442596852779	0.258967310190201	-0.013667163439095
-6.13536882400513	-8.05138206481934	-10.374719619751	-0.0276379287242889	0.258936941623688	-0.0136271445080638
-6.13842630386353	-8.05550670623779	-10.3761577606201	-0.0277131721377373	0.258912265300751	-0.0135482950136065
-6.14035654067993	-8.05457496643066	-10.3758449554443	-0.0275362972170115	0.258912175893784	-0.0135279418900609
-6.13662910461426	-8.05668640136719	-10.3745813369751	-0.0275303982198238	0.258807152509689	-0.0135131841525435
-6.14093351364136	-8.05885887145996	-10.3808794021606	-0.027499508112669	0.258722394704819	-0.01346156001091
-6.13738536834717	-8.0514440536499	-10.3817262649536	-0.0273445658385754	0.258762538433075	-0.0133809996768832
-6.1389594078064	-8.05721282958984	-10.3841199874878	-0.0273056328296661	0.258738964796066	-0.0134809967130423
-6.13799715042114	-8.05709934234619	-10.3831005096436	-0.027124410495162	0.258676469326019	-0.0133765926584601
-6.13774251937866	-8.05665016174316	-10.3805074691772	-0.0271278508007526	0.258654683828354	-0.0133454455062747
-6.13889074325562	-8.05982208251953	-10.3821363449097	-0.0270485505461693	0.258526474237442	-0.0132632749155164
-6.13733100891113	-8.05682373046875	-10.3768062591553	-0.0270175393670797	0.258550822734833	-0.0132022174075246
-6.14082717895508	-8.06121063232422	-10.3837842941284	-0.0269662477076054	0.258517384529114	-0.0131949549540877
-6.14040517807007	-8.05865383148193	-10.3848056793213	-0.0269332882016897	0.258491724729538	-0.013090911321342
-6.14474582672119	-8.06420421600342	-10.3789615631104	-0.0268583241850138	0.258513569831848	-0.0131142996251583
-6.14072561264038	-8.06083488464355	-10.3824090957642	-0.0268286690115929	0.258484870195389	-0.0130172865465283
-6.14172554016113	-8.06496143341064	-10.3836431503296	-0.0267800968140364	0.258431792259216	-0.0130060026422143
-6.14642763137817	-8.06955718994141	-10.3888568878174	-0.0267292596399784	0.258398652076721	-0.0129751954227686
-6.14641094207764	-8.06996726989746	-10.3870525360107	-0.0267859138548374	0.258362263441086	-0.0129400324076414
-6.14939498901367	-8.07282638549805	-10.3886384963989	-0.0266714356839657	0.258374482393265	-0.0128367533907294
-6.14898300170898	-8.07118511199951	-10.3876218795776	-0.0267022736370564	0.258339405059814	-0.0128679992631078
-6.15419435501099	-8.07499408721924	-10.3931760787964	-0.0266503840684891	0.258416384458542	-0.0127775361761451
-6.15344762802124	-8.07381153106689	-10.3923006057739	-0.0266646966338158	0.258331507444382	-0.0127335144206882
-6.15580081939697	-8.07337474822998	-10.3955583572388	-0.0265193358063698	0.258403301239014	-0.0128744225949049
-6.15365219116211	-8.08064937591553	-10.3967218399048	-0.0265564192086458	0.258334130048752	-0.0128711760044098
-6.16151142120361	-8.08191299438477	-10.4036474227905	-0.0265137441456318	0.258352607488632	-0.0128426775336266
-6.15695905685425	-8.08088397979736	-10.3978776931763	-0.0265872497111559	0.258437842130661	-0.0128462063148618
-6.16495084762573	-8.0882511138916	-10.4105978012085	-0.0265200156718493	0.258418381214142	-0.012895911000669
-6.1642370223999	-8.08776950836182	-10.4144248962402	-0.0265364721417427	0.258498579263687	-0.0128850666806102
-6.16569805145264	-8.09473037719727	-10.4199895858765	-0.0265738293528557	0.258539378643036	-0.0128616020083427
-6.17144584655762	-8.09733295440674	-10.4153318405151	-0.0264485105872154	0.258527725934982	-0.0129143567755818
-6.16998052597046	-8.1018533706665	-10.4188861846924	-0.0264803301542997	0.258578926324844	-0.0129231913015246
-6.17238807678223	-8.1068000793457	-10.4326801300049	-0.0264483857899904	0.258635729551315	-0.0129163069650531
-6.17226839065552	-8.10801982879639	-10.428915977478	-0.0265218038111925	0.258609503507614	-0.0128775769844651
-6.17916011810303	-8.11189079284668	-10.4312028884888	-0.0263969805091619	0.258689016103745	-0.012879392132163
-6.17850255966187	-8.11136054992676	-10.4358043670654	-0.0264948830008507	0.258707672357559	-0.0128503534942865
-6.18333053588867	-8.11639976501465	-10.4420528411865	-0.0264814123511314	0.258844465017319	-0.0128514645621181
-6.18220090866089	-8.11594009399414	-10.442512512207	-0.0264055654406548	0.258802145719528	-0.0127985822036862
-6.18605518341064	-8.1203727722168	-10.4414024353027	-0.0265080612152815	0.258917242288589	-0.0127872815355659
-6.18374633789063	-8.12095069885254	-10.4454689025879	-0.0264628492295742	0.258886396884918	-0.0127363512292504
-6.18894386291504	-8.12196922302246	-10.4519271850586	-0.026484290137887	0.258942008018494	-0.0126916877925396
-6.18928337097168	-8.12222480773926	-10.4492664337158	-0.0264637507498264	0.258949875831604	-0.0126123251393437
-6.18937969207764	-8.12250518798828	-10.451717376709	-0.0265592895448208	0.258916974067688	-0.0125846620649099
-6.18795585632324	-8.12282371520996	-10.4588947296143	-0.0264341626316309	0.258999556303024	-0.0125935589894652
-6.19103336334229	-8.11954975128174	-10.4588108062744	-0.026521410793066	0.258993983268738	-0.0125734368339181
-6.18984365463257	-8.12475109100342	-10.4596586227417	-0.026584243401885	0.25909560918808	-0.0125133832916617
-6.19119644165039	-8.12434101104736	-10.462384223938	-0.0265374835580587	0.259013116359711	-0.0124351792037487
-6.19570112228394	-8.12329387664795	-10.4575271606445	-0.026609105989337	0.259048223495483	-0.0124033307656646
-6.19338750839233	-8.12530422210693	-10.4660673141479	-0.026529248803854	0.25906890630722	-0.0123414872214198
-6.19635248184204	-8.12521743774414	-10.4606294631958	-0.0266280472278595	0.259037405252457	-0.0123640280216932
-6.19568777084351	-8.1272144317627	-10.4635419845581	-0.0266000833362341	0.259150236845016	-0.0123163498938084
-6.19780492782593	-8.1282205581665	-10.4690198898315	-0.0266961231827736	0.259140074253082	-0.0123509718105197
-6.19923973083496	-8.12581062316895	-10.4738483428955	-0.0265667010098696	0.259190589189529	-0.012348379008472
-6.1970362663269	-8.12607192993164	-10.4746503829956	-0.0266203321516514	0.259136468172073	-0.0123131917789578
-6.19902801513672	-8.12636566162109	-10.4744920730591	-0.0265608988702297	0.259215205907822	-0.0123539138585329
-6.19801044464111	-8.12921714782715	-10.4739742279053	-0.0265735052525997	0.259197920560837	-0.0123169468715787
-6.20434617996216	-8.13245487213135	-10.4726800918579	-0.0266891364008188	0.259214013814926	-0.0123360753059387
-6.20343112945557	-8.12927436828613	-10.4827976226807	-0.0266420897096395	0.259309470653534	-0.0123136145994067
-6.21012210845947	-8.13395404815674	-10.4763736724854	-0.0267525147646666	0.259212255477905	-0.0123389540240169
-6.20831966400146	-8.13082504272461	-10.483304977417	-0.0267250537872314	0.259354740381241	-0.0123446844518185
-6.20833826065063	-8.13297748565674	-10.4775152206421	-0.0267705507576466	0.259328752756119	-0.0123906750231981
-6.20874261856079	-8.13248538970947	-10.4840459823608	-0.0266731288284063	0.259323239326477	-0.0124109005555511
-6.20807838439941	-8.13503837585449	-10.4782543182373	-0.0267823673784733	0.259294271469116	-0.0124977640807629
-6.21316385269165	-8.13321590423584	-10.4826784133911	-0.0267188902944326	0.259301155805588	-0.0126020815223455
-6.20873165130615	-8.13872623443604	-10.4847812652588	-0.0266597494482994	0.259361416101456	-0.0125701446086168
-6.21349620819092	-8.1376428604126	-10.4833822250366	-0.0266123469918966	0.259335696697235	-0.01264972332865
-6.21063470840454	-8.1371488571167	-10.4875259399414	-0.0265717767179012	0.259400129318237	-0.0126547133550048
-6.2137393951416	-8.13861560821533	-10.4924259185791	-0.0266057532280684	0.259357005357742	-0.0127117158845067
-6.21523332595825	-8.13862800598145	-10.4894065856934	-0.0264569018036127	0.259438574314117	-0.0127886030822992
-6.2112021446228	-8.14112091064453	-10.4841213226318	-0.0264420490711927	0.259421110153198	-0.0128177171573043
-6.21638870239258	-8.14217185974121	-10.4957780838013	-0.0262653846293688	0.259409517049789	-0.0128495516255498
-6.21237182617188	-8.14320373535156	-10.4879426956177	-0.0263339746743441	0.259341478347778	-0.0129201589152217
-6.21413660049438	-8.1436824798584	-10.4942226409912	-0.0262327529489994	0.259418249130249	-0.012949975207448
-6.21221160888672	-8.14561080932617	-10.4906177520752	-0.0261703617870808	0.259346485137939	-0.0129274697974324
-6.21793079376221	-8.14431285858154	-10.4902982711792	-0.0260881446301937	0.259368926286697	-0.0130048431456089
-6.21410226821899	-8.1437406539917	-10.497034072876	-0.0260780081152916	0.259407430887222	-0.0130347348749638
-6.21622371673584	-8.14468193054199	-10.4944849014282	-0.0260610058903694	0.259392231702805	-0.0130728548392653
-6.21654415130615	-8.14325046539307	-10.4911012649536	-0.0258831344544888	0.259433388710022	-0.0131428502500057
-6.21358966827393	-8.14359855651855	-10.4885511398315	-0.0259316954761744	0.259360074996948	-0.013150829821825
-6.21058320999146	-8.14431095123291	-10.4919557571411	-0.0258031282573938	0.259370088577271	-0.0131967971101403
-6.21029233932495	-8.14203929901123	-10.4952363967896	-0.0257747210562229	0.259268969297409	-0.0131855625659227
-6.21114873886108	-8.14170551300049	-10.4895524978638	-0.0256949234753847	0.259437799453735	-0.013233557343483
-6.20574760437012	-8.14275169372559	-10.4919462203979	-0.0256558787077665	0.259293794631958	-0.0131735261529684
-6.20809602737427	-8.13894939422607	-10.482647895813	-0.0256009288132191	0.259303480386734	-0.0132014453411102
-6.20391273498535	-8.13561725616455	-10.4881629943848	-0.0255075134336948	0.259224236011505	-0.0131656806915998
-6.20359897613525	-8.13556575775146	-10.4840335845947	-0.0255497545003891	0.259199559688568	-0.013135134242475
-6.20548152923584	-8.131667137146	-10.4818496704102	-0.0254304856061935	0.259231299161911	-0.0131611134856939
-6.20159816741943	-8.13071823120117	-10.4809904098511	-0.0254904255270958	0.259160697460175	-0.0131316194310784
-6.20019674301147	-8.12778472900391	-10.4842901229858	-0.0254544503986835	0.259261578321457	-0.013136844150722
-6.19857025146484	-8.12641906738281	-10.47727394104	-0.0254894979298115	0.259117305278778	-0.0131374523043633
-6.1960711479187	-8.12689971923828	-10.4833145141602	-0.0254084244370461	0.259219706058502	-0.013117172755301
-6.19306230545044	-8.12392807006836	-10.4826412200928	-0.0253473781049252	0.259139865636826	-0.0131332222372293
-6.19593238830566	-8.12450790405273	-10.481912612915	-0.0254136528819799	0.259173333644867	-0.0131537206470966
-6.18872833251953	-8.12234878540039	-10.4791917800903	-0.0253803748637438	0.259181350469589	-0.0130709363147616
-6.18981599807739	-8.12337303161621	-10.4821243286133	-0.0254438184201717	0.259221911430359	-0.013096203096211
-6.18795680999756	-8.11874198913574	-10.4793367385864	-0.0253528580069542	0.259264349937439	-0.0131209772080183
-6.18844127655029	-8.12045478820801	-10.4863786697388	-0.0255044233053923	0.25921830534935	-0.0130622694268823
-6.18665409088135	-8.12107276916504	-10.4860353469849	-0.0254331193864346	0.259298056364059	-0.0130806369706988
-6.18404340744019	-8.1195125579834	-10.4882688522339	-0.0254776682704687	0.259261012077332	-0.013130309060216
-6.18320178985596	-8.11934757232666	-10.4874172210693	-0.0254842415452003	0.259377926588058	-0.0131436605006456
-6.17929840087891	-8.11960124969482	-10.4917297363281	-0.0254769269376993	0.259243100881577	-0.0131048541516066
-6.18559122085571	-8.11887073516846	-10.4829244613647	-0.0255137849599123	0.259303003549576	-0.0131719391793013
-6.17862939834595	-8.11718559265137	-10.4945955276489	-0.0254378449171782	0.259392946958542	-0.0131280766800046
-6.18074512481689	-8.12070369720459	-10.4887075424194	-0.0255327876657248	0.259401082992554	-0.0131763070821762
-6.17752552032471	-8.11977577209473	-10.4861822128296	-0.0255389474332333	0.259471416473389	-0.0131769217550755
-6.17777824401855	-8.12032318115234	-10.4900064468384	-0.0255940910428762	0.259510427713394	-0.0132091576233506
-6.17629051208496	-8.11882019042969	-10.4970750808716	-0.0254620220512152	0.259541422128677	-0.0132631063461304
-6.17248868942261	-8.12007331848145	-10.4984464645386	-0.0256197322160006	0.259522348642349	-0.0132429199293256
-6.17216777801514	-8.12107276916504	-10.5002574920654	-0.0255256127566099	0.25961309671402	-0.0132808424532413
-6.17037582397461	-8.12391662597656	-10.4984655380249	-0.0255749467760324	0.259550213813782	-0.0132622430101037
-6.17344951629639	-8.12364864349365	-10.4992904663086	-0.0256058946251869	0.259566426277161	-0.0132914576679468
-6.17098045349121	-8.12256717681885	-10.4993133544922	-0.0256170015782118	0.259651929140091	-0.0132877863943577
-6.17273139953613	-8.12451362609863	-10.501561164856	-0.025635864585638	0.259664535522461	-0.0132649075239897
-6.16935062408447	-8.12130928039551	-10.5047435760498	-0.0256207659840584	0.259724080562592	-0.0133293950930238
-6.16486024856567	-8.12374782562256	-10.5031356811523	-0.0256369486451149	0.259752839803696	-0.0134111745283008
-6.16828441619873	-8.12192821502686	-10.5054616928101	-0.0256098750978708	0.259742826223373	-0.013382637873292
-6.16431379318237	-8.12421798706055	-10.5007877349854	-0.0256364122033119	0.259706020355225	-0.0134108373895288
-6.16767692565918	-8.12289333343506	-10.5023880004883	-0.0255368445068598	0.259767413139343	-0.0134508600458503
-6.16323757171631	-8.12304878234863	-10.5016946792603	-0.025655759498477	0.25978684425354	-0.0134473061189055
-6.16565990447998	-8.12480163574219	-10.5050964355469	-0.025606382638216	0.259808093309402	-0.0134510360658169
-6.16188192367554	-8.11915683746338	-10.5018577575684	-0.0256323665380478	0.259783238172531	-0.0134921409189701
-6.16438865661621	-8.12063503265381	-10.5003547668457	-0.0257048886269331	0.259893208742142	-0.0136008383706212
-6.15980005264282	-8.1205005645752	-10.5016851425171	-0.0256477948278189	0.259871631860733	-0.0135447643697262
-6.16131258010864	-8.11974906921387	-10.4972810745239	-0.0256255026906729	0.259909808635712	-0.0136103937402368
-6.16384363174438	-8.11825370788574	-10.5010404586792	-0.025725681334734	0.259885460138321	-0.0136096542701125
-6.16271209716797	-8.11721801757813	-10.4972295761108	-0.0257393158972263	0.259920656681061	-0.0136298080906272
-6.16307878494263	-8.11683177947998	-10.4972591400146	-0.0257217437028885	0.259906560182571	-0.0136374672874808
-6.16147041320801	-8.11609935760498	-10.4940776824951	-0.0257887542247772	0.259882718324661	-0.0136745972558856
-6.16214084625244	-8.1146240234375	-10.4956121444702	-0.0257809292525053	0.259941846132278	-0.0136938644573092
-6.15891885757446	-8.11121082305908	-10.4882068634033	-0.0258061531931162	0.259885877370834	-0.0136858066543937
-6.15774393081665	-8.11004734039307	-10.491774559021	-0.0258013308048248	0.259943813085556	-0.0137767726555467
-6.15780115127563	-8.10934352874756	-10.4893465042114	-0.0258585158735514	0.259970396757126	-0.0137511705979705
-6.16190814971924	-8.11174583435059	-10.4918336868286	-0.025860259309411	0.259925901889801	-0.0137604679912329
-6.15419340133667	-8.10346508026123	-10.4855365753174	-0.0258802268654108	0.25991952419281	-0.0138389263302088
-6.16072654724121	-8.11048126220703	-10.4913120269775	-0.0259218346327543	0.259939849376678	-0.013870058581233
-6.15883350372314	-8.10477352142334	-10.4866609573364	-0.0258748885244131	0.260055035352707	-0.0139697585254908
-6.15709829330444	-8.10646057128906	-10.4863157272339	-0.0259126182645559	0.260011404752731	-0.0140581876039505
-6.15797901153564	-8.10518455505371	-10.4853286743164	-0.0258786901831627	0.26008614897728	-0.0141040561720729
-6.15528869628906	-8.10399341583252	-10.4877710342407	-0.025900810956955	0.260051786899567	-0.0141394007951021
-6.15776443481445	-8.10470199584961	-10.4975280761719	-0.0258341748267412	0.260088920593262	-0.0142400832846761
-6.15393304824829	-8.1016149520874	-10.4863767623901	-0.0259752329438925	0.260145246982574	-0.0142381610348821
-6.15776968002319	-8.10684585571289	-10.4899482727051	-0.0260027218610048	0.260173261165619	-0.0143233519047499
-6.15433788299561	-8.103440284729	-10.4933185577393	-0.0259740669280291	0.260225802659988	-0.014353783801198
-6.14959669113159	-8.11179351806641	-10.4873790740967	-0.0261690784245729	0.260395586490631	-0.0142768053337932
-6.14642906188965	-8.10728645324707	-10.4860019683838	-0.0262286234647036	0.260401219129562	-0.0143165746703744
-6.14732551574707	-8.10914039611816	-10.4840688705444	-0.0262299478054047	0.260462909936905	-0.0143568813800812
-6.14712905883789	-8.11154556274414	-10.4865522384644	-0.026188351213932	0.260392844676971	-0.0144531978294253
-6.14788866043091	-8.11127758026123	-10.4950695037842	-0.0262888222932816	0.260574787855148	-0.0145210800692439
-6.15079736709595	-8.11226844787598	-10.4937362670898	-0.0262905284762383	0.260648488998413	-0.014538754709065
-6.14950370788574	-8.11079120635986	-10.4942836761475	-0.026329243555665	0.260632067918777	-0.014624185860157
-6.14795780181885	-8.11162376403809	-10.4967260360718	-0.0263700615614653	0.260801553726196	-0.0147418221458793
-6.1486177444458	-8.11347007751465	-10.5023889541626	-0.026302257552743	0.260737687349319	-0.0146294869482517
-6.14789247512817	-8.11395931243896	-10.5052976608276	-0.026318309828639	0.260756462812424	-0.014742624014616
-6.14798498153687	-8.11720848083496	-10.4964265823364	-0.0263947695493698	0.260818779468536	-0.014772804453969
-6.15081691741943	-8.11620044708252	-10.5036554336548	-0.0263670515269041	0.26091679930687	-0.0147487120702863
-6.15392541885376	-8.11511898040771	-10.5114898681641	-0.0263809803873301	0.260955065488815	-0.0147171728312969
-6.15356969833374	-8.11704063415527	-10.513072013855	-0.0264133848249912	0.260918974876404	-0.0148231387138367
-6.15282964706421	-8.11703491210938	-10.5159645080566	-0.0264388304203749	0.261069476604462	-0.0147731015458703
-6.15361356735229	-8.12043190002441	-10.5165548324585	-0.0264627318829298	0.261000901460648	-0.0147954523563385
-6.1528172492981	-8.12224960327148	-10.522087097168	-0.0264183152467012	0.26106533408165	-0.0147664826363325
-6.15428733825684	-8.11991500854492	-10.5198888778687	-0.0264745634049177	0.261025369167328	-0.0147359017282724
-6.15849113464355	-8.12289714813232	-10.5255289077759	-0.026459438726306	0.261184930801392	-0.0147280879318714
-6.15386152267456	-8.11626815795898	-10.5214395523071	-0.0265707820653915	0.261128485202789	-0.0146330995485187
-6.15650701522827	-8.11918354034424	-10.5260677337646	-0.0265033282339573	0.261192828416824	-0.0146018648520112
-6.15377044677734	-8.11516189575195	-10.5224342346191	-0.0265122521668673	0.261140644550323	-0.0145183522254229
-6.15713119506836	-8.11490535736084	-10.5313701629639	-0.0265416167676449	0.261141180992126	-0.0143609195947647
-6.15642404556274	-8.11454010009766	-10.5242109298706	-0.0265881922096014	0.261107832193375	-0.0142967747524381
-6.16041469573975	-8.10915088653564	-10.5270881652832	-0.0266138687729836	0.261083334684372	-0.0141846826300025
-6.15724563598633	-8.10574054718018	-10.5285177230835	-0.026630500331521	0.261212140321732	-0.0140782464295626
-6.15734624862671	-8.10543155670166	-10.5294790267944	-0.0265968609601259	0.261137455701828	-0.0139539279043674
-6.15671968460083	-8.1019229888916	-10.5267448425293	-0.0266747269779444	0.2611383497715	-0.0138193666934967
-6.15382432937622	-8.09619522094727	-10.5238456726074	-0.0266498755663633	0.261052966117859	-0.0137525033205748
-6.15402030944824	-8.09714984893799	-10.5248737335205	-0.0266563482582569	0.261000037193298	-0.0135618941858411
-6.14839506149292	-8.0903263092041	-10.5308952331543	-0.0267174653708935	0.260871142148972	-0.0134517606347799
-6.15302562713623	-8.08955764770508	-10.5221500396729	-0.0266717541962862	0.260993987321854	-0.0133273880928755
-6.14885759353638	-8.08124732971191	-10.5223951339722	-0.0267824456095696	0.260879248380661	-0.0132496142759919
-6.14599180221558	-8.08308410644531	-10.5225372314453	-0.0266956407576799	0.260907709598541	-0.0131311770528555
-6.14143037796021	-8.07686805725098	-10.5211381912231	-0.0266650225967169	0.26074892282486	-0.0130284326151013
-6.14212703704834	-8.07468318939209	-10.5162239074707	-0.0267377905547619	0.260805755853653	-0.0128966476768255
-6.13502836227417	-8.07032585144043	-10.5247993469238	-0.0267153736203909	0.260708659887314	-0.0127418981865048
-6.13296031951904	-8.06496429443359	-10.5151166915894	-0.0268303044140339	0.260726928710938	-0.0126820942386985
-6.1287202835083	-8.06171035766602	-10.5145492553711	-0.0267251338809729	0.260696768760681	-0.0125721357762814
-6.12502956390381	-8.05392646789551	-10.5145215988159	-0.0268410947173834	0.260555922985077	-0.0124572487547994
-6.12168264389038	-8.05474281311035	-10.510085105896	-0.0267901886254549	0.260676056146622	-0.0124610140919685
-6.11760234832764	-8.04694843292236	-10.507776260376	-0.0269042830914259	0.260613471269608	-0.0124112516641617
-6.11445426940918	-8.04910850524902	-10.5130519866943	-0.0268992856144905	0.260683357715607	-0.0123543823137879
-6.11015844345093	-8.04204082489014	-10.517261505127	-0.0268890745937824	0.260595619678497	-0.0123046301305294
-6.10853338241577	-8.04365921020508	-10.518196105957	-0.0269756894558668	0.260726392269135	-0.0122794657945633
-6.10273599624634	-8.04239749908447	-10.5210561752319	-0.0269310791045427	0.260680973529816	-0.0122234839946032
-6.10226488113403	-8.03851509094238	-10.5155210494995	-0.0270301196724176	0.260772407054901	-0.0122673884034157
-6.10300731658936	-8.03670501708984	-10.5211391448975	-0.0269955862313509	0.260793447494507	-0.0122725665569305
-6.09645318984985	-8.03549003601074	-10.5232820510864	-0.027086365967989	0.260798841714859	-0.0122492155060172
-6.095703125	-8.0371789932251	-10.5237035751343	-0.0271434728056192	0.260973900556564	-0.0123229417949915
-6.09466218948364	-8.03456211090088	-10.5271911621094	-0.0271724369376898	0.260972112417221	-0.0123461680486798
-6.09273672103882	-8.03797435760498	-10.534951210022	-0.0270708072930574	0.261083424091339	-0.0123660024255514
-6.08736038208008	-8.03659439086914	-10.541314125061	-0.0270263161510229	0.261105388402939	-0.0123866098001599
-6.08876943588257	-8.037184715271	-10.5391263961792	-0.0270512644201517	0.26121973991394	-0.0124068716540933
-6.08410787582397	-8.04016494750977	-10.5499868392944	-0.0270848106592894	0.261252015829086	-0.0123825510963798
-6.08707761764526	-8.04013156890869	-10.5508279800415	-0.0271514728665352	0.261335581541061	-0.0124614890664816
-6.08588361740112	-8.04115200042725	-10.5536708831787	-0.0270830132067204	0.261533468961716	-0.0124929752200842
-6.08488893508911	-8.04204845428467	-10.5561285018921	-0.0271644555032253	0.261546075344086	-0.012465481646359
-6.08567380905151	-8.04364776611328	-10.5709238052368	-0.0270731020718813	0.261689275503159	-0.0124813755974174
-6.08089303970337	-8.04365158081055	-10.570366859436	-0.0270938817411661	0.261693239212036	-0.0125115448608994
-6.08487367630005	-8.04537200927734	-10.5739841461182	-0.0270694848150015	0.261862307786942	-0.0125715686008334
-6.08074617385864	-8.04676914215088	-10.5753574371338	-0.0271611623466015	0.26189249753952	-0.0125125898048282
-6.08353757858276	-8.05000782012939	-10.5757637023926	-0.0271601732820272	0.261955797672272	-0.012580587528646
-6.08078622817993	-8.04370021820068	-10.5859279632568	-0.0271703470498323	0.262073546648026	-0.0125718442723155
-6.0842661857605	-8.0485725402832	-10.5848999023438	-0.0272263027727604	0.262122094631195	-0.0125877372920513
-6.08216047286987	-8.04666137695313	-10.5897579193115	-0.027146952226758	0.26214799284935	-0.012606862001121
-6.08111810684204	-8.04690265655518	-10.5851211547852	-0.0272052939981222	0.26226332783699	-0.0127122169360518
-6.08123064041138	-8.05115604400635	-10.5953025817871	-0.0272063855081797	0.262206971645355	-0.0126953488215804
-6.07829761505127	-8.05103206634521	-10.5928230285645	-0.0272786915302277	0.262310326099396	-0.0127951912581921
-6.07997894287109	-8.0533275604248	-10.5959548950195	-0.0272599887102842	0.262340605258942	-0.0127763673663139
-6.0781946182251	-8.05287551879883	-10.5958204269409	-0.0272995010018349	0.262467473745346	-0.0128593873232603
-6.08203554153442	-8.0547924041748	-10.5980787277222	-0.0272896531969309	0.262454688549042	-0.012844399549067
-6.08076524734497	-8.05143165588379	-10.5980520248413	-0.0272268392145634	0.262499004602432	-0.0128958411514759
-6.07844257354736	-8.05760765075684	-10.6006784439087	-0.0273479074239731	0.262595891952515	-0.0129299256950617
-6.08015727996826	-8.05588626861572	-10.6024875640869	-0.0273098424077034	0.262512117624283	-0.012964460067451
-6.0798487663269	-8.05811214447021	-10.6057434082031	-0.0273199658840895	0.26256662607193	-0.0130440499633551
-6.08213663101196	-8.05570697784424	-10.6013917922974	-0.0273239705711603	0.262594759464264	-0.0129846977069974
-6.08384132385254	-8.05785942077637	-10.6041822433472	-0.027326088398695	0.262591361999512	-0.0130432853475213
-6.08441925048828	-8.05610084533691	-10.602611541748	-0.027250012382865	0.262657999992371	-0.0130935851484537
-6.08490753173828	-8.04929065704346	-10.6109256744385	-0.0271846149116755	0.26246765255928	-0.0132478093728423
-6.08974504470825	-8.04673767089844	-10.6179294586182	-0.0270776636898518	0.262509167194366	-0.0133247524499893
-6.08874702453613	-8.0504322052002	-10.6103363037109	-0.027123112231493	0.262418061494827	-0.0134695796296
-6.09249544143677	-8.04778289794922	-10.6151962280273	-0.0270555801689625	0.26242458820343	-0.0135510917752981
-6.0899806022644	-8.04440116882324	-10.6082191467285	-0.0271518174558878	0.262448191642761	-0.0136101553216577
-6.09394788742065	-8.04501152038574	-10.6137399673462	-0.0271567087620497	0.262482911348343	-0.0136389173567295
-6.09344911575317	-8.04062843322754	-10.6064901351929	-0.0270756855607033	0.262485563755035	-0.0137049229815602
-6.09439468383789	-8.0432186126709	-10.6092834472656	-0.0271203089505434	0.262473195791245	-0.0137917101383209
-6.09471321105957	-8.04098606109619	-10.6115798950195	-0.0270964875817299	0.262497574090958	-0.0138761708512902
-6.08955907821655	-8.04351615905762	-10.6032743453979	-0.0271833222359419	0.262484312057495	-0.013943032361567
-6.09262228012085	-8.04345798492432	-10.6017990112305	-0.0271761082112789	0.26251819729805	-0.01399333961308
-6.09335327148438	-8.04044914245605	-10.6037664413452	-0.0272913221269846	0.26256075501442	-0.014078127220273
-6.09703779220581	-8.04098129272461	-10.5995445251465	-0.0271926298737526	0.262618571519852	-0.0141119156032801
-6.09470272064209	-8.04254817962646	-10.5966672897339	-0.0272154919803143	0.26264888048172	-0.0142236473038793
-6.0930495262146	-8.04612636566162	-10.6016502380371	-0.0272187236696482	0.262738704681396	-0.0143192457035184
-6.09480094909668	-8.04579544067383	-10.6064109802246	-0.0271579753607512	0.262714058160782	-0.0143325496464968
-6.09648180007935	-8.04983139038086	-10.6078691482544	-0.0270884390920401	0.262666702270508	-0.0144928926602006
-6.09416532516479	-8.05276012420654	-10.6092309951782	-0.0270663406699896	0.262677729129791	-0.0145564386621118
-6.09705781936646	-8.05352592468262	-10.6123552322388	-0.0270033348351717	0.262749910354614	-0.0146694667637348
-6.09883308410645	-8.05753803253174	-10.6087837219238	-0.0269676372408867	0.262796849012375	-0.0147797511890531
-6.09712505340576	-8.05832862854004	-10.6132678985596	-0.026912234723568	0.262769907712936	-0.0148934340104461
-6.09918928146362	-8.05823040008545	-10.6118307113647	-0.0268750600516796	0.262838929891586	-0.0149476202204823
-6.09935808181763	-8.06003093719482	-10.6121883392334	-0.0268638916313648	0.262783348560333	-0.0150747299194336
-6.09559631347656	-8.06104946136475	-10.6198825836182	-0.0267843976616859	0.262926995754242	-0.0151782119646668
-6.09553146362305	-8.06381034851074	-10.611964225769	-0.0268084444105625	0.262844234704971	-0.01521922275424
-6.09560966491699	-8.06202983856201	-10.611177444458	-0.0266991443932056	0.262869268655777	-0.0153490724042058
-6.09272623062134	-8.06244659423828	-10.6095018386841	-0.0267464015632868	0.262950569391251	-0.0153959384188056
-6.09600257873535	-8.0651388168335	-10.6127424240112	-0.0267086196690798	0.263003408908844	-0.0154776442795992
-6.09319400787354	-8.06120300292969	-10.6075630187988	-0.0266527235507965	0.263086467981339	-0.0154990712180734
-6.09048700332642	-8.06762027740479	-10.6074666976929	-0.0266834516078234	0.263012796640396	-0.0156630389392376
-6.09180736541748	-8.06595611572266	-10.6101655960083	-0.0265531465411186	0.263173282146454	-0.0156934335827827
-6.08881759643555	-8.06626129150391	-10.6106939315796	-0.0265811458230019	0.26318347454071	-0.0157661158591509
-6.09333276748657	-8.07158470153809	-10.6158094406128	-0.026519563049078	0.263128221035004	-0.0158252008259296
-6.08800745010376	-8.06939697265625	-10.614673614502	-0.0265536941587925	0.263191640377045	-0.0158857982605696
-6.09241533279419	-8.06935596466064	-10.6168985366821	-0.0264337379485369	0.263315618038177	-0.0159378033131361
-6.0875825881958	-8.06698703765869	-10.6160917282104	-0.0264864638447762	0.263249814510345	-0.0159160401672125
-6.0893759727478	-8.07105541229248	-10.6167516708374	-0.0264633242040873	0.263336002826691	-0.0160045269876719
-6.08405065536499	-8.06884288787842	-10.6182041168213	-0.0264479145407677	0.263346463441849	-0.0160407740622759
-6.0847487449646	-8.06714534759521	-10.6221609115601	-0.0263775121420622	0.263358950614929	-0.0160624217242002
-6.0815577507019	-8.06977844238281	-10.6151008605957	-0.0264030080288649	0.263387441635132	-0.0160852186381817
-6.08000707626343	-8.06698417663574	-10.6130876541138	-0.026428509503603	0.263380080461502	-0.0161462482064962
-6.07947826385498	-8.06497001647949	-10.6146268844604	-0.0264495685696602	0.263526856899261	-0.0161813292652369
-6.07633876800537	-8.06503486633301	-10.6159219741821	-0.026505570858717	0.263437271118164	-0.0161818135529757
-6.07244539260864	-8.06314945220947	-10.6204996109009	-0.0265163853764534	0.263561338186264	-0.0162052046507597
-6.07299375534058	-8.06474304199219	-10.60959815979	-0.0265438072383404	0.263574123382568	-0.0162630043923855
-6.07167863845825	-8.06232738494873	-10.6154155731201	-0.026613837108016	0.26359435915947	-0.0162968784570694
-6.07100296020508	-8.05971431732178	-10.6119575500488	-0.0267191473394632	0.263626277446747	-0.0163017753511667
-6.06852865219116	-8.06126022338867	-10.606822013855	-0.0266962144523859	0.263752162456512	-0.0162988267838955
-6.06701755523682	-8.05699634552002	-10.6147928237915	-0.0267867054790258	0.263775527477264	-0.0163305569440126
-6.06685829162598	-8.0574254989624	-10.6130676269531	-0.0267747677862644	0.263887226581573	-0.0163331888616085
-6.06386423110962	-8.059326171875	-10.6125764846802	-0.0268379524350166	0.263849318027496	-0.0163140688091516
-6.06670713424683	-8.05846309661865	-10.6105375289917	-0.0269331019371748	0.263915002346039	-0.0163167808204889
-6.0632176399231	-8.0556001663208	-10.6110363006592	-0.0269501227885485	0.263986140489578	-0.0163176991045475
-6.06412696838379	-8.05447387695313	-10.6149625778198	-0.0270776450634003	0.264009326696396	-0.0162915866822004
-6.06170320510864	-8.04976463317871	-10.6056842803955	-0.0270355585962534	0.26409175992012	-0.0162900350987911
-6.06014394760132	-8.04987716674805	-10.6070508956909	-0.027204679325223	0.26410648226738	-0.0162880755960941
-6.06104040145874	-8.05075168609619	-10.6145658493042	-0.0271270703524351	0.264174193143845	-0.0162876527756453
-6.05231475830078	-8.04663944244385	-10.6058549880981	-0.0272727459669113	0.264089971780777	-0.0162710826843977
-6.05641317367554	-8.04758930206299	-10.6088218688965	-0.0272285286337137	0.264244139194489	-0.0162982828915119
-6.04959917068481	-8.04708766937256	-10.6092195510864	-0.0273260045796633	0.264215379953384	-0.0162537898868322
-6.05162477493286	-8.04370021820068	-10.611517906189	-0.0274013429880142	0.264262586832047	-0.0162429884076118
-6.04623699188232	-8.03830814361572	-10.6075439453125	-0.0274050179868937	0.264312982559204	-0.0161909870803356
-6.0496997833252	-8.0398645401001	-10.6125087738037	-0.0274789985269308	0.264345645904541	-0.016170509159565
-6.04491758346558	-8.03719329833984	-10.6100425720215	-0.0275163296610117	0.264433652162552	-0.0161996949464083
-6.04485464096069	-8.03553199768066	-10.6060791015625	-0.0275198388844728	0.264418452978134	-0.0162572506815195
-6.04211902618408	-8.03697681427002	-10.6150331497192	-0.0274892412126064	0.264470934867859	-0.0162076372653246
-6.04131174087524	-8.03475856781006	-10.6137771606445	-0.0275916233658791	0.264577567577362	-0.0162765495479107
-6.04179811477661	-8.03659915924072	-10.6127071380615	-0.0275063887238503	0.26453498005867	-0.0162423942238092
-6.03930950164795	-8.03238105773926	-10.61549949646	-0.0276107527315617	0.264688909053802	-0.0162582844495773
-6.03721237182617	-8.03574752807617	-10.6214532852173	-0.027615224942565	0.264748245477676	-0.0162646044045687
-6.03731441497803	-8.02924060821533	-10.6175603866577	-0.0276288725435734	0.264745086431503	-0.0163198877125978
-6.03757619857788	-8.03296279907227	-10.6255207061768	-0.0276044607162476	0.264836728572845	-0.0164075363427401
-6.03576612472534	-8.03105354309082	-10.6281080245972	-0.0275574512779713	0.264795213937759	-0.0163376778364182
-6.03623199462891	-8.03309917449951	-10.6260213851929	-0.0276399403810501	0.264851361513138	-0.0164783801883459
-6.03353404998779	-8.03217601776123	-10.6282749176025	-0.0275727361440659	0.26492628455162	-0.0164924655109644
-6.0346212387085	-8.03132629394531	-10.6246356964111	-0.0276356395334005	0.264999330043793	-0.0165438018739223
-6.03305721282959	-8.03244590759277	-10.633900642395	-0.0275540817528963	0.265028566122055	-0.0165425483137369
-6.03558397293091	-8.02844429016113	-10.6335229873657	-0.0276115667074919	0.265130698680878	-0.0166084226220846
-6.03264617919922	-8.02850914001465	-10.6315307617188	-0.0275226160883904	0.265201330184937	-0.0166438110172749
-6.03318691253662	-8.02769184112549	-10.6335592269897	-0.0274569280445576	0.265181422233582	-0.0166730433702469
-6.03292274475098	-8.02746677398682	-10.6420135498047	-0.0274445470422506	0.265251636505127	-0.0167566761374474
-6.0295581817627	-8.02819728851318	-10.6385545730591	-0.0275170411914587	0.265230715274811	-0.0167486350983381
-6.03431844711304	-8.03061103820801	-10.6502084732056	-0.0275250449776649	0.265267074108124	-0.0167550873011351
-6.02834320068359	-8.02425479888916	-10.6417255401611	-0.0274736620485783	0.265437573194504	-0.0168192777782679
-6.03005409240723	-8.03037166595459	-10.6481161117554	-0.0274729039520025	0.265409290790558	-0.0168979521840811
-6.03042697906494	-8.0267162322998	-10.6570358276367	-0.0273710936307907	0.265504837036133	-0.0169116109609604
-6.02797222137451	-8.02775859832764	-10.6545934677124	-0.0274331364780664	0.265569269657135	-0.0168812740594149
-6.02677869796753	-8.02924156188965	-10.6521711349487	-0.0274269953370094	0.265523642301559	-0.016993522644043
-6.0281925201416	-8.02752590179443	-10.6580829620361	-0.0275520347058773	0.265632331371307	-0.0170227233320475
-6.0295672416687	-8.02977561950684	-10.6541061401367	-0.0274401176720858	0.26576292514801	-0.0170823764055967
-6.02681732177734	-8.02803516387939	-10.6606340408325	-0.0274500269442797	0.265726357698441	-0.0171175431460142
-6.02775955200195	-8.02939510345459	-10.6659355163574	-0.0273732617497444	0.265842527151108	-0.0172442775219679
-6.02781677246094	-8.03083515167236	-10.6674509048462	-0.0273936968296766	0.26585641503334	-0.0172943100333214
-6.03081893920898	-8.03148555755615	-10.6712675094604	-0.0272717401385307	0.265891343355179	-0.0174010451883078
-6.02977466583252	-8.03131675720215	-10.6696043014526	-0.0273394994437695	0.265962243080139	-0.0174824316054583
-6.03779172897339	-8.03434181213379	-10.6801271438599	-0.0272558685392141	0.26603901386261	-0.0175988115370274
-6.03856706619263	-8.02969169616699	-10.6849231719971	-0.0271848905831575	0.266134679317474	-0.0175787266343832
-6.03617191314697	-8.0314826965332	-10.6798076629639	-0.0271078310906887	0.266076505184174	-0.0177016127854586
-6.03539133071899	-8.02778244018555	-10.6867275238037	-0.0270640794187784	0.266172647476196	-0.0176836401224136
-6.03266000747681	-8.03340530395508	-10.6768913269043	-0.0271298531442881	0.26610592007637	-0.0177725050598383
-6.03615570068359	-8.03217792510986	-10.6885147094727	-0.0270423050969839	0.26612389087677	-0.0177931226789951
-6.0350661277771	-8.0308313369751	-10.6787452697754	-0.0271769873797894	0.26615709066391	-0.0179163608700037
-6.03778123855591	-8.03387641906738	-10.6899795532227	-0.0270767025649548	0.266272246837616	-0.0178526118397713
-6.03341150283813	-8.03043746948242	-10.6890239715576	-0.0271426383405924	0.266277968883514	-0.0178951527923346
-6.02961540222168	-8.03196144104004	-10.6863861083984	-0.0271323453634977	0.266318529844284	-0.0179872941225767
-6.02773857116699	-8.03034114837646	-10.6831159591675	-0.0270687490701675	0.266197979450226	-0.0180029068142176
-6.03168153762817	-8.02488327026367	-10.6889972686768	-0.0271446593105793	0.266357898712158	-0.0179600287228823
-6.02369070053101	-8.02683448791504	-10.6826457977295	-0.0271955300122499	0.266312718391418	-0.0179806053638458
-6.02793741226196	-8.0268440246582	-10.6862602233887	-0.0271937176585197	0.266312301158905	-0.0180082637816668
-6.02488231658936	-8.01966762542725	-10.6810235977173	-0.027303371578455	0.266398191452026	-0.0180509984493256
-6.02254629135132	-8.02137184143066	-10.685263633728	-0.0273312870413065	0.266330301761627	-0.0180260986089706
-6.01853609085083	-8.0211820602417	-10.6830539703369	-0.0273329690098763	0.266372174024582	-0.0181001853197813
-6.01483106613159	-8.02059936523438	-10.6774320602417	-0.0273952018469572	0.266361981630325	-0.0180464163422585
-6.01906824111938	-8.0174560546875	-10.6813087463379	-0.0273671373724937	0.266391038894653	-0.018053749576211
-6.01104211807251	-8.01553821563721	-10.6771440505981	-0.0274708308279514	0.266423404216766	-0.0181056465953588
-6.0150842666626	-8.01596736907959	-10.6801586151123	-0.0274141319096088	0.266498446464539	-0.0181442834436893
-6.00896167755127	-8.01211166381836	-10.6803283691406	-0.0274879913777113	0.266516655683517	-0.0182108841836452
-6.00749683380127	-8.01378345489502	-10.6778221130371	-0.0274583920836449	0.266511917114258	-0.0182449873536825
-6.00102424621582	-8.01168251037598	-10.6831521987915	-0.0274470839649439	0.266510635614395	-0.0182924810796976
-6.00402069091797	-8.01034355163574	-10.6860971450806	-0.0275157615542412	0.266635298728943	-0.0183313619345427
-5.99741506576538	-8.01117610931396	-10.6850252151489	-0.0274445172399282	0.266636282205582	-0.0183894671499729
-5.99768400192261	-8.01042079925537	-10.6814479827881	-0.0275237448513508	0.266688466072083	-0.0184923615306616
-5.99835300445557	-8.01064395904541	-10.6875982284546	-0.0273940023034811	0.26671776175499	-0.0185463652014732
-5.99325084686279	-8.00971221923828	-10.687328338623	-0.0274492166936398	0.266776472330093	-0.0184787884354591
-5.99012994766235	-8.00998592376709	-10.6892471313477	-0.027297617867589	0.266870468854904	-0.0185241717845201
-5.98655033111572	-8.00821590423584	-10.6948719024658	-0.0272433739155531	0.266730666160584	-0.0186213664710522
-5.99097156524658	-8.00910091400146	-10.6938047409058	-0.0272882338613272	0.266941130161285	-0.0187458097934723
-5.98908567428589	-8.00856494903564	-10.6956615447998	-0.0271796733140945	0.266960382461548	-0.0187609158456326
-5.9920129776001	-8.00962924957275	-10.6988010406494	-0.0271796770393848	0.26703342795372	-0.0189335457980633
-5.98995494842529	-8.00703430175781	-10.7044363021851	-0.0271762907505035	0.267127931118011	-0.0189438834786415
-5.9939603805542	-8.00871562957764	-10.7109107971191	-0.0271909311413765	0.267190903425217	-0.0190759003162384
-5.98844528198242	-8.00552845001221	-10.7143888473511	-0.0270975604653358	0.267250299453735	-0.0191290397197008
-5.98517084121704	-8.00839900970459	-10.7157545089722	-0.0271397810429335	0.267251670360565	-0.0192277636379004
-5.98782920837402	-8.00670909881592	-10.7251033782959	-0.027056997641921	0.267319589853287	-0.0193060599267483
-5.98463535308838	-8.00807857513428	-10.7238960266113	-0.027085792273283	0.267446637153625	-0.0193885713815689
-5.98878240585327	-8.00781631469727	-10.73317527771	-0.0270123090595007	0.267424464225769	-0.019440796226263
-5.98559761047363	-8.00707626342773	-10.7320737838745	-0.0271666143089533	0.267553806304932	-0.0194947328418493
-5.98700094223022	-8.0101203918457	-10.7475070953369	-0.0270980633795261	0.267663985490799	-0.0195448100566864
-5.98548746109009	-8.00492477416992	-10.7369661331177	-0.0271074324846268	0.267658293247223	-0.0195854883641005
-5.985191822052	-8.00698375701904	-10.7480583190918	-0.0270623899996281	0.267752289772034	-0.019737871363759
-5.98476457595825	-8.00423908233643	-10.7480039596558	-0.0271180905401707	0.267830401659012	-0.0197022370994091
-5.98948287963867	-8.00569629669189	-10.7559223175049	-0.0271395817399025	0.267834097146988	-0.0197919234633446
-5.98516178131104	-8.00141525268555	-10.7542991638184	-0.0271380878984928	0.267911493778229	-0.0199354011565447
-5.98498582839966	-8.00409698486328	-10.765118598938	-0.0271714087575674	0.267984747886658	-0.019929988309741
-5.98213529586792	-8.00000190734863	-10.7724761962891	-0.0271243471652269	0.268075227737427	-0.0200593210756779
-5.97721529006958	-8.00258159637451	-10.7650146484375	-0.0271041560918093	0.268070548772812	-0.0200476534664631
-5.98185253143311	-8.00280094146729	-10.7732000350952	-0.027119604870677	0.26813930273056	-0.0201672352850437
-5.98091173171997	-7.99752902984619	-10.7758493423462	-0.0272043161094189	0.268141210079193	-0.0202058050781488
-5.98332452774048	-8.00549602508545	-10.7764921188354	-0.0271354839205742	0.268260389566422	-0.0203165970742702
-5.98062324523926	-8.00352668762207	-10.7821865081787	-0.0270922295749187	0.268235236406326	-0.0203291978687048
-5.97961139678955	-8.00516700744629	-10.7849493026733	-0.0270459726452827	0.268397718667984	-0.0204907767474651
-5.97807693481445	-8.01034545898438	-10.7908420562744	-0.0270621608942747	0.268351256847382	-0.0204720068722963
-5.97918748855591	-8.00439357757568	-10.7929229736328	-0.0269964579492807	0.268313467502594	-0.0206452682614326
-5.98084020614624	-8.00649070739746	-10.7916564941406	-0.0269990805536509	0.268389403820038	-0.0207192655652761
-5.98472881317139	-8.01032543182373	-10.8002147674561	-0.0269578006118536	0.268423318862915	-0.0207922197878361
-5.98394775390625	-8.00577926635742	-10.809718132019	-0.0269860960543156	0.268536299467087	-0.0208267867565155
-5.98680305480957	-8.00759887695313	-10.8126783370972	-0.0269130393862724	0.268504768610001	-0.0209713205695152
-5.98384094238281	-8.00755405426025	-10.8141641616821	-0.0269391685724258	0.268596589565277	-0.0209612939506769
-5.98320293426514	-8.01328182220459	-10.8110017776489	-0.0269348490983248	0.26859050989151	-0.0210665110498667
-5.99048519134521	-8.013352394104	-10.8185367584229	-0.0268586631864309	0.268552899360657	-0.0211280696094036
-5.9903507232666	-8.0098237991333	-10.819694519043	-0.0269680321216583	0.268539845943451	-0.0212206393480301
-5.99454879760742	-8.01511669158936	-10.8291101455688	-0.0269411019980907	0.268599539995193	-0.0213324315845966
-5.99689531326294	-8.01497173309326	-10.8257446289063	-0.0270077623426914	0.268671602010727	-0.021459249779582
-5.99877834320068	-8.02193927764893	-10.83118724823	-0.0269944369792938	0.268697708845139	-0.0216465033590794
-5.99899864196777	-8.02511024475098	-10.8379573822021	-0.0269203055649996	0.268646657466888	-0.0217450354248285
-5.9990234375	-8.02731418609619	-10.8422603607178	-0.0269424580037594	0.268720895051956	-0.0218221638351679
-6.00289964675903	-8.03382873535156	-10.8396663665771	-0.0269152000546455	0.268635958433151	-0.0219049211591482
-6.00746202468872	-8.03387832641602	-10.8411922454834	-0.0269505362957716	0.268633633852005	-0.0220013782382011
-6.01406288146973	-8.03692817687988	-10.8535194396973	-0.0269990172237158	0.268753051757813	-0.0221033524721861
-6.02501678466797	-8.04883766174316	-10.863959312439	-0.0271016769111156	0.268797338008881	-0.0220919195562601
-6.03392934799194	-8.0532751083374	-10.8727016448975	-0.0270883627235889	0.268732964992523	-0.0222113225609064
-6.0366005897522	-8.05362224578857	-10.8721809387207	-0.0271109789609909	0.268689036369324	-0.0223510451614857
-6.04579544067383	-8.05863952636719	-10.877571105957	-0.0271095223724842	0.268654048442841	-0.022379556670785
-6.05148887634277	-8.05700874328613	-10.8800373077393	-0.0271534826606512	0.268740206956863	-0.0223817341029644
-6.05412197113037	-8.05735969543457	-10.881646156311	-0.0270813219249249	0.268724411725998	-0.02245257422328
-6.05686473846436	-8.053542137146	-10.8876485824585	-0.027149822562933	0.268609941005707	-0.0224689040333033
-6.05965328216553	-8.06226253509521	-10.8927097320557	-0.0271086413413286	0.268680483102798	-0.0225450526922941
-6.06111621856689	-8.06619358062744	-10.8961505889893	-0.0270121842622757	0.268512278795242	-0.0225407686084509
-6.06772899627686	-8.06982707977295	-10.8917627334595	-0.0270656663924456	0.268459528684616	-0.0226065944880247
-6.06880044937134	-8.07223796844482	-10.8977270126343	-0.0270203538239002	0.268473327159882	-0.0226022377610207
-6.07976818084717	-8.07452392578125	-10.897313117981	-0.0270789414644241	0.268371939659119	-0.022620964795351
-6.0828332901001	-8.07353019714355	-10.8997468948364	-0.0270052086561918	0.268373250961304	-0.0226548984646797
-6.08836317062378	-8.07857990264893	-10.8945789337158	-0.0270940326154232	0.268342435359955	-0.0226451940834522
-6.09505081176758	-8.08261680603027	-10.9070854187012	-0.0270115118473768	0.268287032842636	-0.022619416937232
-6.0967435836792	-8.08635997772217	-10.9056701660156	-0.0269274469465017	0.2682164311409	-0.0226893164217472
-6.10605382919312	-8.0911340713501	-10.906397819519	-0.0268968138843775	0.268120259046555	-0.0227197706699371
-6.11072015762329	-8.08950328826904	-10.9158630371094	-0.0268918685615063	0.268090605735779	-0.022783637046814
-6.12033128738403	-8.09696292877197	-10.9150438308716	-0.0267416760325432	0.268063455820084	-0.022745855152607
-6.1240382194519	-8.10049247741699	-10.9161014556885	-0.0267320834100246	0.268043041229248	-0.0228162668645382
-6.12987804412842	-8.1046667098999	-10.9197196960449	-0.0266761425882578	0.268023252487183	-0.0228822249919176
-6.13741540908813	-8.10975742340088	-10.9117164611816	-0.026580648496747	0.267887502908707	-0.0228835586458445
-6.1501088142395	-8.11754322052002	-10.9240484237671	-0.02643215470016	0.267952889204025	-0.022980285808444
-6.1530327796936	-8.11916446685791	-10.9204349517822	-0.0263539087027311	0.267887115478516	-0.0229899920523167
-6.16633605957031	-8.12611484527588	-10.9257831573486	-0.0262513887137175	0.267883718013763	-0.0229921173304319
-6.16790294647217	-8.12931060791016	-10.9297914505005	-0.0261039007455111	0.267876833677292	-0.0230783019214869
-6.17153835296631	-8.13826942443848	-10.9273357391357	-0.0259338933974504	0.267676591873169	-0.0231889132410288
-6.18070459365845	-8.142822265625	-10.9263095855713	-0.0257870424538851	0.267627626657486	-0.0232797637581825
-6.18604469299316	-8.14630031585693	-10.9296388626099	-0.0255934614688158	0.267615288496017	-0.0233497191220522
-6.19468355178833	-8.15232753753662	-10.934042930603	-0.0254116784781218	0.26747128367424	-0.0234835036098957
-6.20018672943115	-8.15496730804443	-10.9295234680176	-0.0252721775323153	0.267471879720688	-0.0236348398029804
-6.21029233932495	-8.16322231292725	-10.9313011169434	-0.0251124519854784	0.267476856708527	-0.0238064061850309
-6.21498441696167	-8.16621112823486	-10.9398145675659	-0.0248729288578033	0.267376631498337	-0.0238574557006359
-6.22084903717041	-8.17175006866455	-10.9338941574097	-0.0246608164161444	0.267335951328278	-0.0240750573575497
-6.22704076766968	-8.17862987518311	-10.9337339401245	-0.0245035290718079	0.267273008823395	-0.0241655521094799
-6.23877096176147	-8.18471908569336	-10.9376525878906	-0.0243095010519028	0.267264693975449	-0.0243009869009256
-6.24252986907959	-8.18312644958496	-10.9454822540283	-0.0240647196769714	0.267238229513168	-0.0244191810488701
-6.24876594543457	-8.19408416748047	-10.9350786209106	-0.0239578410983086	0.26714813709259	-0.0246204305440187
-6.25517845153809	-8.19264888763428	-10.9424180984497	-0.0236824601888657	0.267181783914566	-0.0247099194675684
-6.25731563568115	-8.1985034942627	-10.9370965957642	-0.0235129483044147	0.267116397619247	-0.0248829629272223
-6.26610612869263	-8.20548915863037	-10.942437171936	-0.0233147498220205	0.267028361558914	-0.0249219480901957
-6.26750707626343	-8.20656108856201	-10.9373559951782	-0.0232788342982531	0.267027914524078	-0.0251420699059963
-6.27901744842529	-8.21383380889893	-10.9512815475464	-0.0230204034596682	0.266999036073685	-0.0252052284777164
-6.28010749816895	-8.21272850036621	-10.9467840194702	-0.0229379385709763	0.266940474510193	-0.0253033898770809
-6.28757619857788	-8.21883964538574	-10.9440031051636	-0.0227314159274101	0.266946047544479	-0.0255017783492804
-6.28957176208496	-8.21853351593018	-10.9401721954346	-0.0225273799151182	0.266864091157913	-0.0255547519773245
-6.29218912124634	-8.22472667694092	-10.939356803894	-0.0223923940211535	0.266834139823914	-0.0256061814725399
-6.29540872573853	-8.22738933563232	-10.9428777694702	-0.022207897156477	0.266766279935837	-0.0257912967354059
-6.30355167388916	-8.22692584991455	-10.94016456604	-0.022058704867959	0.266647428274155	-0.02598025649786
-6.30445337295532	-8.22792148590088	-10.9488077163696	-0.0219642631709576	0.266783565282822	-0.0260268468409777
-6.30721139907837	-8.23767185211182	-10.9416627883911	-0.0218995306640863	0.266629010438919	-0.0260604433715343
-6.31307077407837	-8.23857307434082	-10.9454488754272	-0.0218871235847473	0.26669842004776	-0.0260876510292292
-6.31548500061035	-8.24142551422119	-10.9410200119019	-0.0217788927257061	0.266572892665863	-0.0261111184954643
-6.32700300216675	-8.24926853179932	-10.947657585144	-0.0216055326163769	0.266573905944824	-0.0260654948651791
-6.33073902130127	-8.25144863128662	-10.954475402832	-0.0215752385556698	0.26647087931633	-0.0260786041617393
-6.3417444229126	-8.25616359710693	-10.9513692855835	-0.0214445106685162	0.266585260629654	-0.0261052288115025
-6.34593105316162	-8.25099658966064	-10.9558067321777	-0.0215144008398056	0.266544312238693	-0.0260759498924017
-6.35157537460327	-8.25057315826416	-10.9588212966919	-0.0214397832751274	0.266586542129517	-0.0261039417237043
-6.35111522674561	-8.24999237060547	-10.9620637893677	-0.0213409140706062	0.266473054885864	-0.0260332766920328
-6.35132551193237	-8.2498254776001	-10.9625310897827	-0.021339887753129	0.266449511051178	-0.0260574892163277
-6.35225677490234	-8.2508020401001	-10.9632368087769	-0.0211948957294226	0.266414940357208	-0.0260286051779985
-6.35451507568359	-8.25084400177002	-10.9579944610596	-0.0212489534169436	0.266419023275375	-0.0260068941861391
-6.35652303695679	-8.25284290313721	-10.9576616287231	-0.0211335755884647	0.266341477632523	-0.0260418802499771
-6.35889911651611	-8.24904727935791	-10.961802482605	-0.0211143419146538	0.266279995441437	-0.0260535795241594
-6.36173582077026	-8.25076675415039	-10.9599599838257	-0.0210101157426834	0.26629763841629	-0.0261070095002651
-6.366868019104	-8.2489070892334	-10.9696426391602	-0.0210419148206711	0.266213357448578	-0.0260193645954132
-6.369797706604	-8.24906730651855	-10.9670963287354	-0.0209320187568665	0.26626917719841	-0.026003360748291
-6.36701917648315	-8.24916172027588	-10.9758548736572	-0.0208827015012503	0.266073107719421	-0.0259000081568956
-6.3756046295166	-8.24816513061523	-10.980658531189	-0.0208089053630829	0.26609206199646	-0.0258412957191467
-6.37156009674072	-8.24189567565918	-10.9763784408569	-0.0207910649478436	0.266111195087433	-0.0256971586495638
-6.37681579589844	-8.24494647979736	-10.981351852417	-0.0207924507558346	0.266068786382675	-0.0256650131195784
-6.37681436538696	-8.23967456817627	-10.981541633606	-0.0206378623843193	0.26599794626236	-0.0256251525133848
-6.3782753944397	-8.24310493469238	-10.9778470993042	-0.0206369198858738	0.26589447259903	-0.0256286151707172
-6.38074159622192	-8.24084758758545	-10.9845943450928	-0.020631605759263	0.265860021114349	-0.0255365874618292
-6.38504028320313	-8.24060726165771	-10.9817543029785	-0.0206004306674004	0.265823304653168	-0.02550676651299
-6.38544940948486	-8.23715782165527	-10.9869041442871	-0.0205041375011206	0.265788853168488	-0.025403430685401
-6.38662385940552	-8.23862648010254	-10.9825477600098	-0.0204773377627134	0.265731155872345	-0.0253476705402136
-6.38696765899658	-8.2358455657959	-10.9883413314819	-0.0204090438783169	0.265665233135223	-0.0252704713493586
-6.38671922683716	-8.23496627807617	-10.9842557907104	-0.0203850734978914	0.265577137470245	-0.025209778919816
-6.39651012420654	-8.23616600036621	-10.9951257705688	-0.0202952530235052	0.265536844730377	-0.0252340268343687
-6.39438915252686	-8.23387813568115	-10.9930973052979	-0.0203106049448252	0.265563815832138	-0.0251107160001993
-6.39855051040649	-8.23531055450439	-10.9965934753418	-0.0202730819582939	0.26554274559021	-0.0250359680503607
-6.39853763580322	-8.22969055175781	-11.0001983642578	-0.0201102625578642	0.265465140342712	-0.0249793007969856
-6.40387582778931	-8.23368263244629	-10.9997892379761	-0.0201265253126621	0.26548758149147	-0.0249528717249632
-6.40758514404297	-8.23002529144287	-11.0029859542847	-0.0200153104960918	0.265440225601196	-0.0248497631400824
-6.40649604797363	-8.22880363464355	-11.0018930435181	-0.0199750550091267	0.265432506799698	-0.0247736684978008
-6.40955495834351	-8.22861862182617	-10.9990062713623	-0.0199284758418798	0.26532170176506	-0.0246711913496256
-6.40954685211182	-8.22771644592285	-11.0085220336914	-0.0199749786406755	0.265350550413132	-0.024605505168438
-6.41647148132324	-8.22831535339355	-11.0040082931519	-0.019865183159709	0.26533505320549	-0.0245965998619795
-6.41643905639648	-8.22573471069336	-11.0070514678955	-0.0197552405297756	0.26524156332016	-0.0245095565915108
-6.4176926612854	-8.22509098052979	-11.009449005127	-0.0197425708174706	0.265291452407837	-0.0245465934276581
-6.41827201843262	-8.22634601593018	-11.0142669677734	-0.019720820710063	0.265255600214005	-0.0244673769921064
-6.42012643814087	-8.2230396270752	-11.0146331787109	-0.0196317117661238	0.265220165252686	-0.0244981814175844
-6.41719388961792	-8.22020816802979	-11.0164680480957	-0.0197022929787636	0.26521760225296	-0.0244010947644711
-6.42154169082642	-8.22158527374268	-11.0170164108276	-0.0196370277553797	0.265184223651886	-0.0243455786257982
-6.42215776443481	-8.21547985076904	-11.0200510025024	-0.0195609778165817	0.265299111604691	-0.0242622531950474
-6.42067766189575	-8.21683502197266	-11.0166664123535	-0.0195130705833435	0.265160709619522	-0.0242428630590439
-6.4213285446167	-8.2135705947876	-11.0237503051758	-0.0194297172129154	0.265096396207809	-0.0241562183946371
-6.42403554916382	-8.20867824554443	-11.0203762054443	-0.0193807613104582	0.265154778957367	-0.0241315569728613
-6.42689371109009	-8.20742321014404	-11.0259418487549	-0.0192802120000124	0.265103757381439	-0.0240712985396385
-6.42662954330444	-8.20539093017578	-11.0259571075439	-0.0192928519099951	0.265019625425339	-0.0240482538938522
-6.42858791351318	-8.20517635345459	-11.0347394943237	-0.019179031252861	0.265207827091217	-0.0240234956145287
-6.42686367034912	-8.20617771148682	-11.0343437194824	-0.019165888428688	0.265065431594849	-0.0240155272185802
-6.43147706985474	-8.2044792175293	-11.0394344329834	-0.0189110394567251	0.265144616365433	-0.0240161400288343
-6.4291615486145	-8.20513916015625	-11.038236618042	-0.0188847258687019	0.265057146549225	-0.0240367501974106
-6.43380355834961	-8.20397853851318	-11.0476303100586	-0.0188491754233837	0.265126705169678	-0.0240419767796993
-6.43219041824341	-8.20051574707031	-11.0483598709106	-0.018800487741828	0.265148252248764	-0.0240130294114351
-6.43489074707031	-8.20382499694824	-11.0512056350708	-0.0186562724411488	0.265199214220047	-0.0240503773093224
-6.43195581436157	-8.20198726654053	-11.0593042373657	-0.0185372214764357	0.265141546726227	-0.0240469314157963
-6.43164157867432	-8.20171928405762	-11.0644493103027	-0.0185238141566515	0.265170961618423	-0.0240435115993023
-6.43209743499756	-8.20068740844727	-11.0670642852783	-0.0183677542954683	0.265144944190979	-0.0239614360034466
-6.43506479263306	-8.20075035095215	-11.0726509094238	-0.0184885170310736	0.265165954828262	-0.0239284373819828
-6.43588733673096	-8.19878482818604	-11.0741348266602	-0.0183520019054413	0.265219658613205	-0.0238143652677536
-6.43660831451416	-8.1967830657959	-11.0779848098755	-0.0183493923395872	0.265187978744507	-0.0237862039357424
-6.4380202293396	-8.19812965393066	-11.092737197876	-0.0182637348771095	0.265142768621445	-0.0237488504499197
-6.4348931312561	-8.196852684021	-11.084659576416	-0.0181604698300362	0.265168458223343	-0.0236710645258427
-6.44589376449585	-8.20190143585205	-11.0926465988159	-0.0182034801691771	0.265144973993301	-0.0236031915992498
-6.4491548538208	-8.19790840148926	-11.0965051651001	-0.0182714182883501	0.265234082937241	-0.0234795492142439
-6.44747734069824	-8.2003059387207	-11.1074228286743	-0.0182815175503492	0.265288263559341	-0.0233431681990623
-6.45164680480957	-8.19131660461426	-11.1042413711548	-0.0182751901447773	0.265204191207886	-0.0232691653072834
-6.44597673416138	-8.18819046020508	-11.1129159927368	-0.0182394981384277	0.26526403427124	-0.0232387408614159
-6.44788026809692	-8.18455410003662	-11.1087503433228	-0.018156286329031	0.265209764242172	-0.0230644140392542
-6.44800281524658	-8.18374824523926	-11.1134757995605	-0.0181775912642479	0.265142679214478	-0.0229020826518536
-6.44307422637939	-8.17946147918701	-11.1108722686768	-0.0182477794587612	0.265191078186035	-0.0228143930435181
-6.44618940353394	-8.17867946624756	-11.1158695220947	-0.018293397501111	0.265185236930847	-0.0227593835443258
-6.44474506378174	-8.17562675476074	-11.1233320236206	-0.0183350872248411	0.265212446451187	-0.0227115917950869
-6.43761587142944	-8.17444133758545	-11.124662399292	-0.0182972382754087	0.265146195888519	-0.0226188916712999
-6.44036769866943	-8.17432689666748	-11.1265230178833	-0.0182679947465658	0.26519849896431	-0.0225816089659929
-6.44118738174438	-8.16868686676025	-11.1329908370972	-0.0184007547795773	0.265212655067444	-0.0224744230508804
-6.44240808486938	-8.16635513305664	-11.1340398788452	-0.0183869004249573	0.265185564756393	-0.0224244706332684
-6.44341278076172	-8.16077423095703	-11.1426649093628	-0.0183865614235401	0.265227019786835	-0.0224157888442278
-6.44472360610962	-8.16126346588135	-11.1449527740479	-0.018392775207758	0.265382707118988	-0.0224124006927013
-6.44350862503052	-8.16440391540527	-11.14710521698	-0.0183572731912136	0.26534777879715	-0.0222535412758589
-6.44346618652344	-8.1591100692749	-11.1505098342896	-0.0183228794485331	0.265377432107925	-0.0223147179931402
-6.44364261627197	-8.16397476196289	-11.1579875946045	-0.0183852054178715	0.26536026597023	-0.0222469046711922
-6.4499077796936	-8.16568374633789	-11.1602067947388	-0.0183396674692631	0.265386998653412	-0.0222052931785584
-6.45001220703125	-8.16383457183838	-11.1691493988037	-0.0184270311146975	0.265532046556473	-0.0220571719110012
-6.45371770858765	-8.17025375366211	-11.174488067627	-0.0184873975813389	0.265504360198975	-0.0220456719398499
-6.45994424819946	-8.1711540222168	-11.1771993637085	-0.0185354109853506	0.265628218650818	-0.0219515338540077
-6.45702838897705	-8.17306327819824	-11.1841478347778	-0.0185280498117208	0.265623599290848	-0.0218521188944578
-6.46065330505371	-8.17423725128174	-11.1941442489624	-0.018474293872714	0.265603750944138	-0.0218219049274921
-6.45568418502808	-8.17185878753662	-11.1949625015259	-0.018576318398118	0.265629321336746	-0.021777281537652
-6.46050930023193	-8.17128467559814	-11.2052707672119	-0.0185074135661125	0.265822917222977	-0.0216635894030333
-6.45494604110718	-8.16707515716553	-11.2050895690918	-0.0185170024633408	0.265831291675568	-0.0215775277465582
-6.45421171188354	-8.17349243164063	-11.2079801559448	-0.0185316130518913	0.265901625156403	-0.0215955972671509
-6.4524245262146	-8.17028427124023	-11.2156391143799	-0.0185077451169491	0.265882909297943	-0.0214759018272161
-6.4538516998291	-8.17378711700439	-11.2180004119873	-0.0186394155025482	0.265941351652145	-0.0214762445539236
-6.45400333404541	-8.17198848724365	-11.2188339233398	-0.0185688473284245	0.266049683094025	-0.0214019082486629
-6.45059156417847	-8.16901302337646	-11.2146415710449	-0.0186753664165735	0.266031354665756	-0.0212920811027288
-6.45315790176392	-8.1735200881958	-11.2251806259155	-0.0186773277819157	0.266069293022156	-0.0212647914886475
-6.45121431350708	-8.16750621795654	-11.2248277664185	-0.0188282486051321	0.266144305467606	-0.0211623702198267
-6.45419311523438	-8.17152786254883	-11.2267580032349	-0.0188119504600763	0.266186535358429	-0.0210793241858482
-6.45072221755981	-8.16720390319824	-11.2320308685303	-0.0189087148755789	0.266252964735031	-0.020994633436203
-6.45401477813721	-8.17246532440186	-11.2322959899902	-0.0189704839140177	0.266357630491257	-0.0210343394428492
-6.45156240463257	-8.17333793640137	-11.2298402786255	-0.0189849678426981	0.266353935003281	-0.0209469422698021
-6.45837831497192	-8.17481231689453	-11.237359046936	-0.0190241001546383	0.266472637653351	-0.0209404546767473
-6.45767641067505	-8.17816257476807	-11.2369174957275	-0.0189635958522558	0.266501694917679	-0.0209320709109306
-6.46194982528687	-8.17769432067871	-11.2450723648071	-0.0190379247069359	0.266519069671631	-0.0208738092333078
-6.46027994155884	-8.17902755737305	-11.2456674575806	-0.0190868955105543	0.266672164201736	-0.0208946615457535
-6.45928716659546	-8.17986488342285	-11.2505979537964	-0.0190816149115562	0.266543179750443	-0.0208794325590134
-6.46361017227173	-8.18475914001465	-11.2517776489258	-0.0190379284322262	0.266748636960983	-0.0209125243127346
-6.45987749099731	-8.18577194213867	-11.2494821548462	-0.0190265104174614	0.26668843626976	-0.0209160409867764
-6.4609432220459	-8.18997764587402	-11.2550792694092	-0.0189182087779045	0.266724139451981	-0.0209453590214252
-6.45745658874512	-8.193039894104	-11.2470932006836	-0.018885301426053	0.266699403524399	-0.0210393350571394
-6.46258640289307	-8.1924295425415	-11.2574987411499	-0.018858240917325	0.266748130321503	-0.0210139118134975
-6.46029615402222	-8.19958877563477	-11.2546005249023	-0.0189479924738407	0.266805440187454	-0.0210652258247137
-6.46542978286743	-8.20439052581787	-11.2528896331787	-0.0188776087015867	0.266777396202087	-0.0211384613066912
-6.46023178100586	-8.20006847381592	-11.2584810256958	-0.0188233703374863	0.266817361116409	-0.0211813729256392
-6.46068000793457	-8.20530986785889	-11.2543869018555	-0.0187819171696901	0.266819506883621	-0.021209392696619
-6.45820331573486	-8.2064962387085	-11.2508249282837	-0.0187566634267569	0.266864657402039	-0.0212481133639812
-6.453284740448	-8.20945930480957	-11.2524271011353	-0.0187172628939152	0.266843318939209	-0.02128766477108
-6.45458078384399	-8.21268653869629	-11.2600088119507	-0.018625108525157	0.266874939203262	-0.0213638674467802
-6.44998550415039	-8.21056938171387	-11.2562437057495	-0.0185665935277939	0.266737550497055	-0.0214624479413033
-6.45409965515137	-8.21461391448975	-11.2559700012207	-0.018453560769558	0.266869246959686	-0.0214584842324257
-6.44582653045654	-8.21458625793457	-11.2598352432251	-0.0185545664280653	0.26685619354248	-0.021445881575346
-6.44831609725952	-8.22179889678955	-11.2639751434326	-0.0185414906591177	0.26692333817482	-0.0214650873094797
-6.44428253173828	-8.22197818756104	-11.2640838623047	-0.0184153318405151	0.266845643520355	-0.0214107371866703
-6.44826889038086	-8.22656536102295	-11.2632722854614	-0.0183840412646532	0.266930550336838	-0.0213745795190334
-6.44767141342163	-8.23076915740967	-11.2644939422607	-0.0183024685829878	0.266842305660248	-0.0213096179068089
-6.44788789749146	-8.23502349853516	-11.2638130187988	-0.0184353720396757	0.266882210969925	-0.0212666764855385
-6.45003938674927	-8.23652172088623	-11.2653436660767	-0.0183817967772484	0.26688551902771	-0.0213009733706713
-6.44133186340332	-8.2319974899292	-11.2651824951172	-0.0183148458600044	0.266811639070511	-0.0212982632219791
-6.43982028961182	-8.23413276672363	-11.2617692947388	-0.0182852651923895	0.266892164945602	-0.0213109795004129
-6.43287944793701	-8.23061943054199	-11.2695903778076	-0.0182473994791508	0.266889542341232	-0.0212519802153111
-6.42899608612061	-8.23685836791992	-11.2668266296387	-0.0181278735399246	0.266917854547501	-0.0212328173220158
-6.4212474822998	-8.23016357421875	-11.2649707794189	-0.0180799830704927	0.266936659812927	-0.0212501417845488
-6.41952800750732	-8.23934555053711	-11.2672433853149	-0.0180301237851381	0.266916066408157	-0.0212586373090744
-6.41956567764282	-8.2360143661499	-11.2670087814331	-0.0179677419364452	0.267047435045242	-0.0213428717106581
-6.41775512695313	-8.24040985107422	-11.2704257965088	-0.0180073715746403	0.266951769590378	-0.0213922075927258
-6.41653108596802	-8.24065685272217	-11.280834197998	-0.017879968509078	0.267175942659378	-0.0214387122541666
-6.41473865509033	-8.24315071105957	-11.282811164856	-0.0178544111549854	0.267106980085373	-0.0214681345969439
-6.41453790664673	-8.2451696395874	-11.2870874404907	-0.0178390592336655	0.267221510410309	-0.021497692912817
-6.41329526901245	-8.25081920623779	-11.2961711883545	-0.0176789872348309	0.267287641763687	-0.021541578695178
-6.40993309020996	-8.2528247833252	-11.2951164245605	-0.0177203267812729	0.267423301935196	-0.0215935111045837
-6.408607006073	-8.25909614562988	-11.3033294677734	-0.0175976678729057	0.267522484064102	-0.0216633845120668
-6.40769243240356	-8.25966358184814	-11.3081302642822	-0.0176474899053574	0.267515122890472	-0.0217693392187357
-6.41091823577881	-8.26469993591309	-11.3147087097168	-0.0173705853521824	0.267733752727509	-0.0218446478247643
-6.40527439117432	-8.26433181762695	-11.3254442214966	-0.0174292307347059	0.267767637968063	-0.0218529086560011
-6.40248870849609	-8.27112674713135	-11.3265686035156	-0.0173773802816868	0.267859756946564	-0.021938705816865
-6.40236806869507	-8.27100849151611	-11.330864906311	-0.0173131693154573	0.267943173646927	-0.0219179131090641
-6.40599536895752	-8.27605724334717	-11.3385057449341	-0.0172329470515251	0.268029302358627	-0.021937170997262
-6.41131067276001	-8.28275680541992	-11.3493423461914	-0.0173159670084715	0.268086493015289	-0.0219243336468935
-6.40957975387573	-8.28497791290283	-11.350998878479	-0.0173599496483803	0.268157452344894	-0.0219343602657318
-6.40619277954102	-8.28562068939209	-11.3570461273193	-0.0172103382647038	0.268200635910034	-0.0220249500125647
-6.40069007873535	-8.28200054168701	-11.3539037704468	-0.01718988455832	0.268227308988571	-0.0219559594988823
-6.39899301528931	-8.28214454650879	-11.3628826141357	-0.0170945730060339	0.268262684345245	-0.0220439787954092
-6.38927412033081	-8.28082847595215	-11.3544282913208	-0.0171103551983833	0.268287658691406	-0.0220164265483618
-6.39177894592285	-8.28200435638428	-11.3618612289429	-0.0171098988503218	0.268350780010223	-0.0220252256840467
-6.38605642318726	-8.2795524597168	-11.3650579452515	-0.0170595590025187	0.268339186906815	-0.0220500398427248
-6.3807373046875	-8.27907371520996	-11.3659172058105	-0.0171584840863943	0.268512636423111	-0.0220811627805233
-6.37963008880615	-8.27941608428955	-11.3687992095947	-0.0170599594712257	0.26848116517067	-0.0220825038850307
-6.3739185333252	-8.27559375762939	-11.3770189285278	-0.0171121191233397	0.268535733222961	-0.0220806207507849
-6.37244844436646	-8.27987480163574	-11.3754148483276	-0.0171244014054537	0.268607616424561	-0.0220594983547926
-6.36629152297974	-8.2742280960083	-11.3813648223877	-0.0170132517814636	0.26858726143837	-0.0219706483185291
-6.36773729324341	-8.28129291534424	-11.3823299407959	-0.0171579886227846	0.268635928630829	-0.0219380259513855
-6.37024021148682	-8.28006076812744	-11.389365196228	-0.0172202922403812	0.268767416477203	-0.0218198243528605
-6.37126064300537	-8.2845344543457	-11.3882598876953	-0.0172988846898079	0.268793493509293	-0.02175223082304
-6.37356185913086	-8.28329563140869	-11.3863554000854	-0.0172578487545252	0.268831670284271	-0.0217542722821236
-6.36465120315552	-8.27812767028809	-11.3918790817261	-0.0173269789665937	0.268808305263519	-0.0215979032218456
-6.36218214035034	-8.27436065673828	-11.3910551071167	-0.017231335863471	0.268768578767776	-0.0216407906264067
-6.35503101348877	-8.26894283294678	-11.3897771835327	-0.01730852201581	0.268815010786057	-0.0215498637408018
-6.35509252548218	-8.27198314666748	-11.3907747268677	-0.0172943938523531	0.268811762332916	-0.0215260237455368
-6.34787464141846	-8.26625919342041	-11.3890819549561	-0.017273236066103	0.268874257802963	-0.0215456485748291
-6.34803628921509	-8.26480388641357	-11.3959512710571	-0.0173024199903011	0.268945425748825	-0.0215761866420507
-6.34575176239014	-8.2629280090332	-11.3986024856567	-0.017268817871809	0.268952637910843	-0.0215701423585415
-6.34428215026855	-8.26576900482178	-11.4009456634521	-0.0173852480947971	0.268974512815475	-0.0214973371475935
-6.34767770767212	-8.26706504821777	-11.4168195724487	-0.0174030642956495	0.26907941699028	-0.0214422252029181
-6.3503851890564	-8.26539134979248	-11.4139652252197	-0.017563184723258	0.269132256507874	-0.021338228136301
-6.3538031578064	-8.26822757720947	-11.4243545532227	-0.0176989622414112	0.269205451011658	-0.0212738439440727
-6.34686899185181	-8.26077175140381	-11.4279518127441	-0.0176669638603926	0.269191026687622	-0.0212071947753429
-6.34448480606079	-8.26102733612061	-11.4293451309204	-0.0177763681858778	0.269241631031036	-0.0211822409182787
-6.34456014633179	-8.2568531036377	-11.4389991760254	-0.0176984276622534	0.269304692745209	-0.0211030393838882
-6.33962106704712	-8.25564289093018	-11.4379463195801	-0.0178072694689035	0.269329458475113	-0.0211217235773802
-6.33932018280029	-8.25364112854004	-11.4414005279541	-0.0178374629467726	0.269483029842377	-0.0211586877703667
-6.33937454223633	-8.25765609741211	-11.4506826400757	-0.017889654263854	0.269491940736771	-0.0211476553231478
-6.34884548187256	-8.26368427276611	-11.4580116271973	-0.0180229600518942	0.269653797149658	-0.0211551990360022
-6.35157537460327	-8.26563835144043	-11.4689407348633	-0.0180565714836121	0.26971697807312	-0.0210883896797895
-6.35386276245117	-8.26749992370605	-11.4765243530273	-0.0181581843644381	0.269836604595184	-0.0211310926824808
-6.35724353790283	-8.27062606811523	-11.4833869934082	-0.0180862918496132	0.269938349723816	-0.0211921632289886
-6.35625219345093	-8.27083206176758	-11.4933023452759	-0.0181945469230413	0.269990503787994	-0.02115279994905
-6.36098098754883	-8.275634765625	-11.4995059967041	-0.0181867722421885	0.270121157169342	-0.0212850570678711
-6.35952091217041	-8.27285194396973	-11.5130977630615	-0.018191009759903	0.270175576210022	-0.0213303621858358
-6.36230850219727	-8.28333377838135	-11.522819519043	-0.0181507337838411	0.270317524671555	-0.021406514570117
-6.36349630355835	-8.28471565246582	-11.5314416885376	-0.0180732551962137	0.270419210195541	-0.0214520487934351
-6.36702680587769	-8.28829574584961	-11.5410470962524	-0.0180584937334061	0.27049532532692	-0.0215251576155424
-6.36679601669312	-8.29358863830566	-11.5493822097778	-0.0180399268865585	0.270617574453354	-0.0215945336967707
-6.36771583557129	-8.29602432250977	-11.5553960800171	-0.01802933588624	0.270698070526123	-0.0216614231467247
-6.36962413787842	-8.30270195007324	-11.5650777816772	-0.0179959181696177	0.27088388800621	-0.0216529443860054
-6.366774559021	-8.30781555175781	-11.5695848464966	-0.0179808344691992	0.271027654409409	-0.021715834736824
-6.37564325332642	-8.31318759918213	-11.583532333374	-0.0179674793034792	0.271166265010834	-0.0217623449862003
-6.36719226837158	-8.31780529022217	-11.5868406295776	-0.0178604666143656	0.271318376064301	-0.0217617750167847
-6.37035226821899	-8.31809329986572	-11.5824298858643	-0.0178686119616032	0.271449118852615	-0.0218914896249771
-6.36695051193237	-8.31988906860352	-11.5916738510132	-0.0178079586476088	0.271619558334351	-0.021897729486227
-6.36339521408081	-8.31574153900146	-11.5906600952148	-0.0177081935107708	0.271637767553329	-0.0219494011253119
-6.36338138580322	-8.31323146820068	-11.5917491912842	-0.017544386908412	0.271886318922043	-0.02202258259058
-6.35428333282471	-8.31041049957275	-11.5924367904663	-0.0175641104578972	0.271871954202652	-0.022100979462266
-6.35599946975708	-8.31362342834473	-11.5884857177734	-0.0174273140728474	0.272045016288757	-0.0221894439309835
-6.35331869125366	-8.3126335144043	-11.5962839126587	-0.0174045972526073	0.272018820047379	-0.0222023017704487
-6.35361909866333	-8.31362247467041	-11.5929470062256	-0.0173934437334538	0.272171437740326	-0.0223026107996702
-6.34657382965088	-8.31161785125732	-11.5988321304321	-0.0173279754817486	0.272250652313232	-0.0222501028329134
-6.34278011322021	-8.30967807769775	-11.5939245223999	-0.0174050517380238	0.272307425737381	-0.0222518108785152
-6.3415732383728	-8.3102445602417	-11.5958213806152	-0.0171893071383238	0.272333234548569	-0.022249486297369
-6.33635568618774	-8.30877780914307	-11.5936803817749	-0.0172846149653196	0.272370338439941	-0.0222415439784527
-6.33771228790283	-8.31239795684814	-11.6056032180786	-0.01729148440063	0.272505939006805	-0.0221141595393419
-6.33208560943604	-8.30915451049805	-11.5972671508789	-0.0173522494733334	0.272491931915283	-0.0220519863069057
-6.32642507553101	-8.31124401092529	-11.596173286438	-0.0172784458845854	0.272503077983856	-0.0221237726509571
-6.31856203079224	-8.30259418487549	-11.5970478057861	-0.0171980708837509	0.272541403770447	-0.022049305960536
-6.30995559692383	-8.30107688903809	-11.5904951095581	-0.017135402187705	0.272414445877075	-0.0221067778766155
-6.30392599105835	-8.2932014465332	-11.5873413085938	-0.0170567445456982	0.272557497024536	-0.0221108216792345
-6.29844951629639	-8.29154682159424	-11.5831241607666	-0.0171042792499065	0.272447526454926	-0.0220930650830269
-6.29558229446411	-8.28755760192871	-11.587384223938	-0.0170116294175386	0.272567987442017	-0.0221149772405624
-6.29318284988403	-8.28228092193604	-11.588680267334	-0.0171474199742079	0.272564619779587	-0.0219459738582373
-6.28996992111206	-8.28347873687744	-11.5920400619507	-0.017103249207139	0.272607535123825	-0.0218532271683216
-6.28023338317871	-8.27933597564697	-11.5868501663208	-0.0172402132302523	0.272635698318481	-0.0217403694987297
-6.27532339096069	-8.27699565887451	-11.5889806747437	-0.0172132682055235	0.272586494684219	-0.0216217767447233
-6.26590204238892	-8.27156639099121	-11.5897798538208	-0.0171849280595779	0.272642970085144	-0.0215549003332853
-6.25948572158813	-8.26659774780273	-11.5884170532227	-0.0171719510108233	0.272551447153091	-0.0215000212192535
-6.25811576843262	-8.25979232788086	-11.588659286499	-0.0171786937862635	0.272684574127197	-0.0214354060590267
-6.24948740005493	-8.25675582885742	-11.5892543792725	-0.0171407107263803	0.272589892148972	-0.0213907696306705
-6.24108743667603	-8.25450801849365	-11.5879249572754	-0.0171140972524881	0.272600471973419	-0.0213833637535572
-6.23550891876221	-8.25045967102051	-11.5906858444214	-0.01711162365973	0.272564262151718	-0.0212427321821451
-6.22903680801392	-8.24410820007324	-11.5888051986694	-0.0170493498444557	0.272543400526047	-0.0212420709431171
-6.21976041793823	-8.24050998687744	-11.5855283737183	-0.0169936828315258	0.272512853145599	-0.0211638100445271
-6.21497535705566	-8.23138427734375	-11.5893688201904	-0.0169399045407772	0.272555321455002	-0.021113308146596
-6.20602416992188	-8.22451114654541	-11.5935478210449	-0.0167596116662025	0.272542744874954	-0.0210535153746605
-6.19737386703491	-8.21924781799316	-11.5879697799683	-0.0167195741087198	0.272550374269485	-0.021016551181674
-6.18922090530396	-8.21356964111328	-11.5922107696533	-0.0166223589330912	0.272516191005707	-0.0210859831422567
-6.17832660675049	-8.20456981658936	-11.5908718109131	-0.0164237301796675	0.272557199001312	-0.0211765840649605
-6.17244625091553	-8.2065315246582	-11.5898361206055	-0.0162853710353374	0.272581189870834	-0.021246051415801
-6.16322374343872	-8.19549655914307	-11.5972089767456	-0.0161655135452747	0.272547602653503	-0.0213216319680214
-6.15891075134277	-8.19842338562012	-11.5997619628906	-0.0161813255399466	0.272663980722427	-0.0213309358805418
-6.14987897872925	-8.19454860687256	-11.5997495651245	-0.0159177482128143	0.272708177566528	-0.0213352981954813
-6.14084482192993	-8.19241428375244	-11.5999841690063	-0.0159316677600145	0.272661179304123	-0.0213939901441336
-6.13668155670166	-8.18857288360596	-11.6034917831421	-0.0157183706760406	0.27277809381485	-0.0214044880121946
-6.1304612159729	-8.18898963928223	-11.6035394668579	-0.0156241003423929	0.272855013608933	-0.0214955005794764
-6.12799167633057	-8.19030380249023	-11.614185333252	-0.0155635215342045	0.272961467504501	-0.0215908773243427
-6.12540197372437	-8.19076347351074	-11.6145267486572	-0.0154119012877345	0.273003906011581	-0.0215712785720825
-6.12513208389282	-8.19546318054199	-11.6178903579712	-0.0153332892805338	0.27318000793457	-0.0217307768762112
-6.12350559234619	-8.19622707366943	-11.6276597976685	-0.015198178589344	0.273219376802444	-0.0217493660748005
-6.12035608291626	-8.19956874847412	-11.6265840530396	-0.0152829214930534	0.273283809423447	-0.0218240972608328
-6.11835813522339	-8.20176315307617	-11.6358938217163	-0.0151441544294357	0.273397356271744	-0.0218413099646568
-6.11483716964722	-8.20218944549561	-11.6385898590088	-0.0151342544704676	0.273516565561295	-0.0219212975353003
-6.11454677581787	-8.20909214019775	-11.6579627990723	-0.0150144007056952	0.273583143949509	-0.0220366362482309
-6.11258935928345	-8.20650482177734	-11.6612453460693	-0.0149574996903539	0.273726493120193	-0.022190023213625
-6.11566400527954	-8.21374988555908	-11.6732053756714	-0.01486886292696	0.273862183094025	-0.0222679413855076
-6.11437845230103	-8.21646785736084	-11.6803407669067	-0.0147907705977559	0.27397209405899	-0.022314915433526
-6.11209058761597	-8.21893787384033	-11.6911907196045	-0.0147026209160686	0.274056494235992	-0.0223965607583523
-6.11591768264771	-8.21999359130859	-11.7044229507446	-0.0145880067721009	0.274161666631699	-0.0223643649369478
-6.11107158660889	-8.22127819061279	-11.7062978744507	-0.0144756222143769	0.274189651012421	-0.0223871190100908
-6.11267995834351	-8.22246742248535	-11.7209186553955	-0.0143760992214084	0.274375110864639	-0.0224374383687973
-6.10590600967407	-8.22481250762939	-11.7190952301025	-0.0141596933826804	0.274384349584579	-0.0223307553678751
-6.10739183425903	-8.22370433807373	-11.7257671356201	-0.0141108380630612	0.27446836233139	-0.0223407093435526
-6.10509634017944	-8.22262382507324	-11.7349376678467	-0.0139413215219975	0.274493008852005	-0.0223362594842911
-6.10704135894775	-8.22711658477783	-11.7458543777466	-0.0138861322775483	0.274533241987228	-0.0223911143839359
-6.10598850250244	-8.22680473327637	-11.7449398040771	-0.0135724516585469	0.274668902158737	-0.0224749129265547
-6.10648441314697	-8.22932529449463	-11.7533626556396	-0.0134852724149823	0.27464285492897	-0.0225154887884855
-6.10468101501465	-8.23178482055664	-11.763726234436	-0.0132597228512168	0.274710059165955	-0.0226311609148979
-6.10284757614136	-8.23188209533691	-11.7711133956909	-0.0132156470790505	0.274727553129196	-0.0226748138666153
-6.10276889801025	-8.23653697967529	-11.7773113250732	-0.0130164595320821	0.27478614449501	-0.0227766446769238
-6.10284757614136	-8.23392772674561	-11.7861242294312	-0.0127851711586118	0.274737566709518	-0.022778457030654
-6.10674381256104	-8.2394380569458	-11.7906055450439	-0.012658822350204	0.274833977222443	-0.0228166449815035
-6.10409021377563	-8.23841285705566	-11.8020944595337	-0.0125071434304118	0.274770736694336	-0.0227787829935551
-6.10638523101807	-8.2399320602417	-11.7972936630249	-0.0124120311811566	0.274856150150299	-0.0228679161518812
-6.10791969299316	-8.24187088012695	-11.8058109283447	-0.0121924513950944	0.274759858846664	-0.0228865630924702
-6.10827779769897	-8.23918056488037	-11.8089056015015	-0.0121068907901645	0.274709910154343	-0.0228661689907312
-6.10642766952515	-8.2427453994751	-11.8084888458252	-0.011865827254951	0.274775326251984	-0.0229185651987791
-6.10731792449951	-8.24008750915527	-11.8151273727417	-0.0117406453937292	0.27468279004097	-0.0229668766260147
-6.10584115982056	-8.24445343017578	-11.8186960220337	-0.0115888807922602	0.274714380502701	-0.0230292640626431
-6.10730123519897	-8.24631309509277	-11.8246841430664	-0.011469004675746	0.274609297513962	-0.0229722913354635
-6.10908317565918	-8.24816989898682	-11.8262557983398	-0.0113568501546979	0.274650722742081	-0.0230057053267956
-6.1099796295166	-8.24932956695557	-11.8368921279907	-0.0111672021448612	0.274612754583359	-0.0230177268385887
-6.10933780670166	-8.25092697143555	-11.8354911804199	-0.0110967485234141	0.27455073595047	-0.0230541434139013
-6.11626958847046	-8.24936866760254	-11.840350151062	-0.0108900619670749	0.274556905031204	-0.0230885818600655
-6.11654567718506	-8.24905109405518	-11.8472671508789	-0.0108327399939299	0.27449107170105	-0.0230953469872475
-6.11840391159058	-8.25169086456299	-11.8511352539063	-0.0106614362448454	0.274538457393646	-0.0232260022312403
-6.11710023880005	-8.24946594238281	-11.8615188598633	-0.0106125008314848	0.274457186460495	-0.0232267659157515
-6.12006807327271	-8.25311279296875	-11.8646945953369	-0.010393082164228	0.274390608072281	-0.0232944414019585
-6.11754274368286	-8.25131416320801	-11.8706045150757	-0.010247047059238	0.274420350790024	-0.0232508536428213
-6.12083721160889	-8.25510883331299	-11.8798160552979	-0.0101041197776794	0.274381697177887	-0.023246806114912
-6.125648021698	-8.25691890716553	-11.8834238052368	-0.0100339204072952	0.274418264627457	-0.0234293770045042
-6.12935256958008	-8.25908946990967	-11.8939352035522	-0.00994313508272171	0.27438297867775	-0.0234556067734957
-6.13556623458862	-8.26180648803711	-11.8992414474487	-0.00977090839296579	0.274510771036148	-0.0236005745828152
-6.14590215682983	-8.26417922973633	-11.9063091278076	-0.00963500328361988	0.274479806423187	-0.023997824639082
-6.15851497650146	-8.25881958007813	-11.9182987213135	-0.00931583251804113	0.274655699729919	-0.0242149122059345
-6.15152645111084	-8.26373958587646	-11.9303827285767	-0.00903271604329348	0.274655044078827	-0.0239243544638157
-6.14934968948364	-8.2732105255127	-11.9290180206299	-0.00892469380050898	0.274420827627182	-0.0238610208034515
-6.14693069458008	-8.27387714385986	-11.9312047958374	-0.00884177349507809	0.274407833814621	-0.0239932406693697
-6.15338802337646	-8.27165508270264	-11.9348087310791	-0.0088847866281867	0.274405539035797	-0.0240358076989651
-6.15911626815796	-8.27615356445313	-11.9494695663452	-0.00865678302943707	0.274407237768173	-0.024096192792058
-6.15898704528809	-8.28088283538818	-11.9602966308594	-0.00859803706407547	0.274420201778412	-0.0242262575775385
-6.16529655456543	-8.29040050506592	-11.9698638916016	-0.00833969935774803	0.274396330118179	-0.024371761828661
-6.16654109954834	-8.28906059265137	-11.976993560791	-0.00820282194763422	0.274338483810425	-0.0243200045078993
-6.16853380203247	-8.29326820373535	-11.9809436798096	-0.00813349802047014	0.274273127317429	-0.0244219414889812
-6.17122364044189	-8.29352283477783	-11.9904356002808	-0.00795775838196278	0.274426996707916	-0.0244204085320234
-6.17289543151855	-8.29755973815918	-11.995156288147	-0.00791770406067371	0.274354547262192	-0.0244670547544956
-6.17433166503906	-8.30004024505615	-12.0060157775879	-0.00762016652151942	0.274335414171219	-0.0246107783168554
-6.18016910552979	-8.30601501464844	-12.0133075714111	-0.00759751396253705	0.274286866188049	-0.0245798639953136
-6.18479776382446	-8.30742263793945	-12.0207586288452	-0.00725918216630816	0.274265646934509	-0.0247275251895189
-6.18522357940674	-8.31192493438721	-12.0245685577393	-0.00719788111746311	0.27424556016922	-0.0247175302356482
-6.1900782585144	-8.31377792358398	-12.0342674255371	-0.00701013393700123	0.274206042289734	-0.0247206650674343
-6.18839454650879	-8.31664752960205	-12.0378408432007	-0.00682455161586404	0.274111390113831	-0.0247208401560783
-6.188401222229	-8.31734371185303	-12.0415477752686	-0.00666895555332303	0.274052619934082	-0.0246721226722002
-6.18867206573486	-8.32256603240967	-12.0480279922485	-0.00634299730882049	0.273936659097672	-0.0247274376451969
-6.1808910369873	-8.31998825073242	-12.0450429916382	-0.00609412789344788	0.273818820714951	-0.024766581133008
-6.18119668960571	-8.32891750335693	-12.045018196106	-0.00591644132509828	0.273752987384796	-0.0247447844594717
-6.17087316513062	-8.32360744476318	-12.048791885376	-0.00554021075367928	0.27359613776207	-0.0247254855930805
-6.16628885269165	-8.33409404754639	-12.0452871322632	-0.0053429901599884	0.273482799530029	-0.024776728823781
-6.16037368774414	-8.32835960388184	-12.0466423034668	-0.00503968587145209	0.273413062095642	-0.0248098839074373
-6.15363264083862	-8.3306770324707	-12.0446128845215	-0.00477377464994788	0.273245245218277	-0.0248197298496962
-6.14791297912598	-8.33322429656982	-12.0472679138184	-0.00447968300431967	0.273284375667572	-0.0248380843549967
-6.13999843597412	-8.33264064788818	-12.0431337356567	-0.00421266164630651	0.273008048534393	-0.0248041152954102
-6.13906478881836	-8.34044551849365	-12.0475769042969	-0.00395745132118464	0.273043274879456	-0.0248643737286329
-6.13320589065552	-8.33988857269287	-12.0436325073242	-0.00368746812455356	0.272870510816574	-0.0248480085283518
-6.12536859512329	-8.34629154205322	-12.0377731323242	-0.00337217352353036	0.272787928581238	-0.0248995777219534
-6.12777900695801	-8.34966468811035	-12.0442914962769	-0.00309521122835577	0.272649258375168	-0.0248441752046347
-6.12174224853516	-8.35184288024902	-12.038197517395	-0.00283809402026236	0.272549539804459	-0.0248757638037205
-6.12104511260986	-8.35542869567871	-12.0433588027954	-0.00256871688179672	0.272570610046387	-0.0249274671077728
-6.11413097381592	-8.35967922210693	-12.0335636138916	-0.00215791817754507	0.272346436977386	-0.0249756518751383
-6.11226320266724	-8.36061096191406	-12.0281372070313	-0.00189683574717492	0.272279024124146	-0.02522954903543
-6.11212348937988	-8.35723972320557	-12.0316104888916	-0.00137753179296851	0.272154331207275	-0.0256991032510996
-6.10749006271362	-8.35412979125977	-12.0286617279053	-0.00079482066212222	0.272152841091156	-0.0255831182003021
-6.09157466888428	-8.37065315246582	-12.0266895294189	-0.000376282230718061	0.271908342838287	-0.0252792481333017
-6.07922077178955	-8.37974834442139	-12.0069360733032	-0.00012068359501427	0.271565169095993	-0.0251603405922651
-6.08080244064331	-8.38234519958496	-12.0005960464478	5.23989547218662E-05	0.271491169929504	-0.0251481179147959
-6.08013248443604	-8.38468647003174	-11.9979667663574	0.000309321621898562	0.271310746669769	-0.0250924248248339
-6.08359289169312	-8.39471340179443	-11.991717338562	0.000665914150886238	0.271110713481903	-0.0251325704157352
-6.08338403701782	-8.40209770202637	-11.9789581298828	0.000985412858426571	0.270980149507523	-0.0252285599708557
-6.08152198791504	-8.4086217880249	-11.9772386550903	0.00130541832186282	0.270637422800064	-0.0251958575099707
-6.07976007461548	-8.41769886016846	-11.9635696411133	0.00167607236653566	0.27054625749588	-0.0252260714769363
-6.07557678222656	-8.42111778259277	-11.9579267501831	0.002011280041188	0.27024844288826	-0.0252314247190952
-6.06857204437256	-8.43142890930176	-11.9418458938599	0.00233369343914092	0.270127534866333	-0.0252039451152086
-6.06476974487305	-8.43844890594482	-11.9262742996216	0.00265200971625745	0.269864708185196	-0.0252102352678776
-6.06552648544312	-8.4512825012207	-11.9258947372437	0.00308043160475791	0.269652009010315	-0.0252851117402315
-6.06621646881104	-8.46502685546875	-11.9141998291016	0.00351590802893043	0.269409984350204	-0.0253810156136751
-6.06518077850342	-8.47391605377197	-11.9029903411865	0.00387895852327347	0.269229710102081	-0.0254923682659864
-6.06603288650513	-8.48523998260498	-11.901026725769	0.00434977607801557	0.269041031599045	-0.0254503395408392
-6.06409549713135	-8.48988819122314	-11.8923063278198	0.00455944146960974	0.268797963857651	-0.0255274344235659
-6.06657886505127	-8.50158977508545	-11.8930578231812	0.00510826474055648	0.268542349338531	-0.0255637764930725
-6.06180667877197	-8.5087890625	-11.8840026855469	0.00550422538071871	0.268303036689758	-0.0255939960479736
-6.06559181213379	-8.52181625366211	-11.8784351348877	0.00599470129236579	0.268033772706985	-0.0256087817251682
-6.05863571166992	-8.52926731109619	-11.8739461898804	0.00639096787199378	0.267818063497543	-0.0256781112402678
-6.06123781204224	-8.5466365814209	-11.8642311096191	0.00688867410644889	0.267530649900436	-0.0260105319321156
-6.07208061218262	-8.54788208007813	-11.8660326004028	0.00754571333527565	0.267524540424347	-0.026450315490365
-6.06636571884155	-8.5582799911499	-11.8696279525757	0.00832520145922899	0.267244160175323	-0.0262672044336796
-6.05244588851929	-8.58428192138672	-11.8665752410889	0.00898568518459797	0.266876459121704	-0.0260957758873701
-6.04293966293335	-8.59964561462402	-11.855598449707	0.00945293437689543	0.266499161720276	-0.0259504392743111
-6.0411171913147	-8.60139083862305	-11.8460502624512	0.0100780772045255	0.266208976507187	-0.0260581150650978
-6.03890895843506	-8.61575031280518	-11.8417625427246	0.0106192613020539	0.265899062156677	-0.0261558592319489
-6.04085302352905	-8.63413715362549	-11.8400001525879	0.0111396294087172	0.265622287988663	-0.0263398066163063
-6.03463220596313	-8.64818954467773	-11.8394842147827	0.0117993662133813	0.265361547470093	-0.02641929872334
-6.02909755706787	-8.66733360290527	-11.84095287323	0.0123928915709257	0.265000313520432	-0.026485163718462
-6.02900123596191	-8.686598777771	-11.836254119873	0.0129904048517346	0.264797925949097	-0.0264926105737686
-6.02343368530273	-8.69741630554199	-11.8398313522339	0.013640683144331	0.264550387859344	-0.0265668928623199
-6.02378606796265	-8.71197128295898	-11.8368768692017	0.0143142910674214	0.264481216669083	-0.0266766920685768
-6.01377582550049	-8.72533512115479	-11.8461627960205	0.0151789551600814	0.264221996068954	-0.0265332292765379
-6.00505065917969	-8.7487678527832	-11.8410892486572	0.0158520098775625	0.263994157314301	-0.0263209268450737
-5.99261331558228	-8.76436901092529	-11.837272644043	0.0164628773927689	0.263680756092072	-0.026136165484786
-5.98085784912109	-8.78591156005859	-11.8279371261597	0.0168940853327513	0.263432890176773	-0.0260415300726891
-5.9721941947937	-8.80327892303467	-11.8484888076782	0.0175340510904789	0.263240784406662	-0.0257319305092096
-5.95653629302979	-8.81990242004395	-11.8492164611816	0.0180847756564617	0.262811839580536	-0.0254213325679302
-5.94792032241821	-8.83349990844727	-11.8595170974731	0.0187028832733631	0.262675672769547	-0.0254399050027132
-5.93235445022583	-8.83753490447998	-11.8752956390381	0.0195114687085152	0.262369096279144	-0.0250238310545683
-5.91185235977173	-8.85518455505371	-11.8813495635986	0.0201001819223166	0.262005031108856	-0.0246399454772472
-5.89630174636841	-8.87144565582275	-11.8911476135254	0.0206507816910744	0.261708468198776	-0.0240717269480228
-5.88157796859741	-8.88363838195801	-11.8901958465576	0.0211575701832771	0.261445909738541	-0.0237873941659927
-5.87825202941895	-8.89533805847168	-11.8933019638062	0.0217351373285055	0.261285662651062	-0.0235845390707254
-5.86899471282959	-8.90651893615723	-11.8956575393677	0.0223179254680872	0.261005580425262	-0.023201122879982
-5.86030721664429	-8.91419887542725	-11.8953466415405	0.0229130666702986	0.260797411203384	-0.0228669568896294
-5.84355735778809	-8.91649055480957	-11.8946952819824	0.0235954914242029	0.260499238967896	-0.0225378051400185
-5.82881832122803	-8.92012691497803	-11.8862113952637	0.0241087935864925	0.260272979736328	-0.022270580753684
-5.81209802627563	-8.92687320709229	-11.8926057815552	0.0245656855404377	0.259962946176529	-0.0219741687178612
-5.8004469871521	-8.93214988708496	-11.8932867050171	0.0249488055706024	0.259880393743515	-0.0216762162744999
-5.79369211196899	-8.93953514099121	-11.9019804000854	0.0252514686435461	0.259684443473816	-0.0212359130382538
-5.77689170837402	-8.94592761993408	-11.904598236084	0.02570172958076	0.259515881538391	-0.020677587017417
-5.76680517196655	-8.9501314163208	-11.9164562225342	0.0259947776794434	0.259401112794876	-0.02030885592103
-5.7561297416687	-8.95301628112793	-11.9205455780029	0.0263712704181671	0.259208887815475	-0.0199636146426201
-5.74270677566528	-8.95117950439453	-11.926965713501	0.0266033280640841	0.259042471647263	-0.0197787396609783
-5.73531150817871	-8.95762157440186	-11.9366960525513	0.0268197488039732	0.25901734828949	-0.0195474568754435
-5.72573089599609	-8.96253204345703	-11.9370183944702	0.0268670972436666	0.258861213922501	-0.0193718783557415
-5.72601127624512	-8.97095584869385	-11.9492874145508	0.0268784761428833	0.258747220039368	-0.0191854760050774
-5.71960830688477	-8.98166751861572	-11.9559268951416	0.0268992464989424	0.258630812168121	-0.0188989248126745
-5.71504688262939	-8.98753070831299	-11.9669895172119	0.0268464703112841	0.258596003055573	-0.0185703076422215
-5.70743465423584	-8.99090194702148	-11.9714183807373	0.0270778518170118	0.258415192365646	-0.0182974971830845
-5.69105577468872	-8.98576068878174	-11.9676761627197	0.0271474104374647	0.258314341306686	-0.0178985092788935
-5.68001174926758	-8.98779296875	-11.9768390655518	0.0273202527314425	0.258165955543518	-0.0176346749067307
-5.66856098175049	-8.98834419250488	-11.977728843689	0.0273913163691759	0.258043199777603	-0.0173055026680231
-5.6597900390625	-8.98939323425293	-11.975193977356	0.0274663381278515	0.257831335067749	-0.0171660482883453
-5.66060447692871	-8.99649524688721	-11.9789361953735	0.0274999625980854	0.257752567529678	-0.01698481105268
-5.65835523605347	-9.001540184021	-11.9803085327148	0.0276505574584007	0.257606208324432	-0.0168071407824755
-5.66514587402344	-9.00740528106689	-11.9815807342529	0.0276381708681583	0.25747686624527	-0.0167729370296001
-5.66111993789673	-9.01278018951416	-11.9902820587158	0.0279896408319473	0.257392376661301	-0.0166668016463518
-5.65613698959351	-9.0131664276123	-11.982310295105	0.0281884092837572	0.257327556610107	-0.0164260379970074
-5.64762210845947	-9.01649570465088	-11.9810819625854	0.028316980227828	0.257022798061371	-0.016120033338666
-5.63734674453735	-9.01823806762695	-11.9784126281738	0.0284452922642231	0.256812691688538	-0.0160020738840103
-5.63937044143677	-9.02178001403809	-11.9795150756836	0.0285321660339832	0.256730258464813	-0.0158588625490665
-5.63361120223999	-9.02524566650391	-11.9798545837402	0.0286763478070498	0.256613731384277	-0.0158269256353378
-5.63416910171509	-9.03188228607178	-11.9729404449463	0.0287785306572914	0.256508022546768	-0.0157871376723051
-5.63629293441772	-9.04062938690186	-11.9831809997559	0.0290232636034489	0.256352871656418	-0.0157194305211306
-5.63436651229858	-9.04767990112305	-11.986517906189	0.029052622616291	0.256309032440186	-0.015532661229372
-5.63602781295776	-9.05111503601074	-11.9841794967651	0.0292987935245037	0.256150096654892	-0.0154186589643359
-5.63635873794556	-9.05724334716797	-11.9883594512939	0.0293954033404589	0.256121784448624	-0.0151879051700234
-5.63955783843994	-9.05826187133789	-11.9912643432617	0.0296189039945602	0.256040096282959	-0.0150000611320138
-5.6403956413269	-9.06197547912598	-11.9844064712524	0.0298201218247414	0.255908578634262	-0.0148954940959811
-5.63982582092285	-9.0625	-11.9897766113281	0.0299413949251175	0.255819529294968	-0.0146483881399035
-5.63904762268066	-9.07227230072021	-11.9940013885498	0.0302032623440027	0.255727678537369	-0.0145410969853401
-5.63842010498047	-9.0778284072876	-11.9892911911011	0.0302606038749218	0.255526512861252	-0.0143697969615459
-5.63744592666626	-9.08323287963867	-11.9797229766846	0.0304232221096754	0.255448192358017	-0.0143595449626446
-5.64250183105469	-9.08795738220215	-11.9851093292236	0.0305295139551163	0.255336880683899	-0.014252595603466
-5.64194488525391	-9.0920352935791	-11.9750509262085	0.0306610837578774	0.255156636238098	-0.0141839580610394
-5.6440486907959	-9.10151386260986	-11.9736928939819	0.0308331027626991	0.25514817237854	-0.0141625395044684
-5.64592027664185	-9.1024866104126	-11.9722967147827	0.03104367852211	0.254983603954315	-0.0141087668016553
-5.6415114402771	-9.11043739318848	-11.9689922332764	0.0311124697327614	0.254857987165451	-0.0140311056748033
-5.6473240852356	-9.11170768737793	-11.9637279510498	0.0313709788024426	0.254808217287064	-0.0139950942248106
-5.64639902114868	-9.11613941192627	-11.9636487960815	0.031424418091774	0.25463017821312	-0.0139224454760551
-5.6458592414856	-9.12373733520508	-11.9604759216309	0.0315447375178337	0.25453394651413	-0.0139565970748663
-5.64726877212524	-9.12596893310547	-11.9606332778931	0.03163792937994	0.254460602998734	-0.0138835180550814
-5.64950942993164	-9.13243198394775	-11.956955909729	0.031744871288538	0.254337877035141	-0.0138755412772298
-5.65295791625977	-9.13791179656982	-11.956184387207	0.0318853370845318	0.254276782274246	-0.0137824974954128
-5.65059280395508	-9.14280605316162	-11.9562034606934	0.0319085009396076	0.254122197628021	-0.0136309256777167
-5.6525092124939	-9.14587497711182	-11.9547491073608	0.0320002622902393	0.253985822200775	-0.0136458352208138
-5.64518451690674	-9.14244651794434	-11.9502449035645	0.0322247631847858	0.253853410482407	-0.0135062607005239
-5.64376401901245	-9.1477108001709	-11.9499349594116	0.0323861092329025	0.253756046295166	-0.0133635140955448
-5.63995695114136	-9.14484882354736	-11.9467706680298	0.0326718986034393	0.253740280866623	-0.0132888965308666
-5.63881206512451	-9.14848899841309	-11.9370155334473	0.0328449048101902	0.253574222326279	-0.013253721408546
-5.63877058029175	-9.15516376495361	-11.9479122161865	0.0330315642058849	0.253575056791306	-0.0132077122107148
-5.63831043243408	-9.15371322631836	-11.9372005462646	0.0333266668021679	0.25351345539093	-0.0131308622658253
-5.64208078384399	-9.15861988067627	-11.9330472946167	0.0334630347788334	0.253347307443619	-0.0128815649077296
-5.64691638946533	-9.15535926818848	-11.9324789047241	0.0336908847093582	0.253360211849213	-0.0127953086048365
-5.65222930908203	-9.16306495666504	-11.9389381408691	0.0338019914925098	0.253261506557465	-0.0127329714596272
-5.64994764328003	-9.16892623901367	-11.9451208114624	0.0340985022485256	0.253375202417374	-0.0125853214412928
-5.64092302322388	-9.17732334136963	-11.9434537887573	0.0341757498681545	0.253242194652557	-0.0123961754143238
-5.63550519943237	-9.18829917907715	-11.9383792877197	0.0343311056494713	0.253185838460922	-0.0122541598975658
-5.63667631149292	-9.19273471832275	-11.9393348693848	0.0344358421862125	0.253218770027161	-0.0121699282899499
-5.63570594787598	-9.19961261749268	-11.9397745132446	0.0346117652952671	0.253184229135513	-0.0121411560103297
-5.64247226715088	-9.21219253540039	-11.9457206726074	0.0348289795219898	0.253244876861572	-0.012217172421515
-5.63996982574463	-9.21928596496582	-11.9407072067261	0.0350331924855709	0.253192752599716	-0.0122378058731556
-5.64214897155762	-9.23017883300781	-11.9431324005127	0.0351335890591145	0.253170698881149	-0.0122292758896947
-5.64001655578613	-9.2369270324707	-11.9364404678345	0.0354372076690197	0.253174364566803	-0.0122155826538801
-5.63649463653564	-9.245680809021	-11.941686630249	0.0354919582605362	0.253156393766403	-0.0121778286993504
-5.63769006729126	-9.25914859771729	-11.9419183731079	0.0357150956988335	0.253070265054703	-0.0122298263013363
-5.63369464874268	-9.2670373916626	-11.9391508102417	0.0359387062489986	0.253101140260696	-0.012158265337348
-5.63360166549683	-9.28196811676025	-11.9376316070557	0.0361344702541828	0.25307422876358	-0.0122123789042234
-5.6345419883728	-9.28598690032959	-11.9327745437622	0.0364549718797207	0.253086358308792	-0.0121115269139409
-5.62968635559082	-9.29782104492188	-11.9257688522339	0.0366756804287434	0.252957820892334	-0.0120985293760896
-5.63332080841064	-9.31217575073242	-11.9295225143433	0.0369000323116779	0.253060102462769	-0.0121240131556988
-5.63087558746338	-9.32502269744873	-11.9204273223877	0.0371497832238674	0.25302442908287	-0.0120139215141535
-5.63166522979736	-9.33915519714355	-11.9163808822632	0.0373445637524128	0.253060460090637	-0.0119366440922022
-5.62693738937378	-9.34875679016113	-11.9068975448608	0.0374890081584454	0.252996742725372	-0.0118562243878841
-5.62480926513672	-9.36136436462402	-11.9008808135986	0.0376620031893253	0.252882599830627	-0.0116836139932275
-5.62253046035767	-9.37342357635498	-11.8989992141724	0.0378546491265297	0.252936810255051	-0.0115684103220701
-5.61908960342407	-9.38064384460449	-11.8952465057373	0.03806546702981	0.252854853868485	-0.0113825984299183
-5.61313247680664	-9.39360523223877	-11.8828182220459	0.0382274314761162	0.252754509449005	-0.0113583020865917
-5.61436653137207	-9.40055751800537	-11.8692836761475	0.0384985245764256	0.252760618925095	-0.0112400176003575
-5.60635137557983	-9.40676879882813	-11.8633918762207	0.038699846714735	0.252664744853973	-0.0111659588292241
-5.60522556304932	-9.41933155059814	-11.8500165939331	0.0389818176627159	0.252680897712708	-0.0110511602833867
-5.59874629974365	-9.41972637176514	-11.8391189575195	0.0393074043095112	0.25257071852684	-0.0109284967184067
-5.5985312461853	-9.43029975891113	-11.8223056793213	0.0394788160920143	0.252528309822083	-0.0108501464128494
-5.5965404510498	-9.43509006500244	-11.8135232925415	0.0398791953921318	0.25249645113945	-0.0107788471505046
-5.59318590164185	-9.43908786773682	-11.8075857162476	0.0401376746594906	0.252416372299194	-0.0106517765671015
-5.59250068664551	-9.45154666900635	-11.7913227081299	0.0405310951173306	0.252310365438461	-0.0105304131284356
-5.58876132965088	-9.45546531677246	-11.7832469940186	0.040887389332056	0.252285689115524	-0.0103408619761467
-5.59176969528198	-9.46524906158447	-11.7690849304199	0.0411927476525307	0.252237468957901	-0.0102625535801053
-5.58904695510864	-9.47052764892578	-11.7582674026489	0.0415846444666386	0.252192556858063	-0.0101061891764402
-5.58675003051758	-9.47499465942383	-11.7505121231079	0.041947927325964	0.252068251371384	-0.0100040547549725
-5.58627843856812	-9.47815036773682	-11.7366514205933	0.0423351861536503	0.251925945281982	-0.00979429110884666
-5.57815551757813	-9.47613716125488	-11.7240619659424	0.0429443828761578	0.251878172159195	-0.00961977336555719
-5.57354640960693	-9.48043537139893	-11.704740524292	0.0433592423796654	0.251797378063202	-0.00945043470710516
-5.57556867599487	-9.48719692230225	-11.7002172470093	0.0438813753426075	0.251849949359894	-0.00936481449753046
-5.56972217559814	-9.49456214904785	-11.6893548965454	0.0442801639437675	0.2516730427742	-0.00914353132247925
-5.57086324691772	-9.49808597564697	-11.6743278503418	0.044833205640316	0.251603156328201	-0.0089477589353919
-5.56787395477295	-9.49862957000732	-11.6616344451904	0.0452515669167042	0.251505017280579	-0.00873534101992846
-5.56743907928467	-9.50575351715088	-11.643780708313	0.0455920584499836	0.251326471567154	-0.00866518635302782
-5.56699895858765	-9.51642417907715	-11.6432838439941	0.0459483079612255	0.25131356716156	-0.00867906399071217
-5.56493330001831	-9.52357959747314	-11.6189193725586	0.0463731028139591	0.251119405031204	-0.00862830132246017
-5.56203699111938	-9.53082370758057	-11.6168661117554	0.0468650460243225	0.251005917787552	-0.0084134703502059
-5.56008625030518	-9.53145122528076	-11.5939102172852	0.0473261214792728	0.250891506671906	-0.00818789936602116
-5.55639314651489	-9.53060054779053	-11.5870265960693	0.047679029405117	0.250717729330063	-0.00800928846001625
-5.5582594871521	-9.52998352050781	-11.5717000961304	0.0482556633651257	0.250767946243286	-0.00803703162819147
-5.55574560165405	-9.52718639373779	-11.5644235610962	0.0488604418933392	0.250741183757782	-0.00772026926279068
-5.54606533050537	-9.53189277648926	-11.5569562911987	0.0494244731962681	0.250601649284363	-0.0074587007984519
-5.53442811965942	-9.53617382049561	-11.5416288375854	0.0500374175608158	0.250470966100693	-0.00735502503812313
-5.52103233337402	-9.54097080230713	-11.5319509506226	0.0503726564347744	0.250253140926361	-0.00731362402439117
-5.51518297195435	-9.54707527160645	-11.5193243026733	0.0508899167180061	0.250192373991013	-0.00713947927579284
-5.5107798576355	-9.54967975616455	-11.5109376907349	0.0515735633671284	0.25011870265007	-0.00695542525500059
-5.5068826675415	-9.54564189910889	-11.5010204315186	0.052267886698246	0.250033974647522	-0.00698916707187891
-5.50142097473145	-9.53795528411865	-11.503680229187	0.0531751774251461	0.250200659036636	-0.00697999354451895
-5.46839714050293	-9.53123378753662	-11.4880962371826	0.0539147406816483	0.250085860490799	-0.00636482564732432
-5.43757390975952	-9.52744483947754	-11.4909429550171	0.0545536540448666	0.249963223934174	-0.00539854913949966
-5.4201717376709	-9.51346492767334	-11.483998298645	0.0551261752843857	0.249768644571304	-0.00451020011678338
-5.42840909957886	-9.51815319061279	-11.4870023727417	0.0554816499352455	0.249853312969208	-0.00409995298832655
-5.43818855285645	-9.52849006652832	-11.4929637908936	0.0562306679785252	0.249941825866699	-0.00417176075279713
-5.44341468811035	-9.54004669189453	-11.49986743927	0.0571276023983955	0.249947756528854	-0.00416432088240981
-5.43474435806274	-9.55888652801514	-11.4872570037842	0.0580975599586964	0.249847903847694	-0.00417648674920201
-5.4189133644104	-9.56175708770752	-11.4789896011353	0.0589994117617607	0.249724671244621	-0.00414867606014013
-5.39824104309082	-9.55386543273926	-11.463191986084	0.0597993135452271	0.249566540122032	-0.00411894870921969
-5.37995338439941	-9.5443811416626	-11.4616794586182	0.0607419833540916	0.249553754925728	-0.00414719805121422
-5.3493857383728	-9.54035186767578	-11.4498138427734	0.0617300719022751	0.249450549483299	-0.00400677416473627
-5.3310079574585	-9.54059982299805	-11.4565601348877	0.0626876279711723	0.249431446194649	-0.00392114697024226
-5.3194260597229	-9.54793643951416	-11.4631338119507	0.063451774418354	0.249334260821342	-0.00382184167392552
-5.30389547348022	-9.54362678527832	-11.4760627746582	0.0642028823494911	0.249408736824989	-0.00333035038784146
-5.27960586547852	-9.53396606445313	-11.4877862930298	0.0650256648659706	0.249512434005737	-0.00268300250172615
-5.2613525390625	-9.53217029571533	-11.5021591186523	0.0660119280219078	0.249465450644493	-0.00231640134006739
[truncated: 12,509 more rows]
