# Supplementary material for: Identification of Haptic Based Guiding Using Hard Reins
Source: PLoS One. 2015 Jul 22;10(7):e0132020. doi: 10.1371/journal.pone.0132020 (PMC4511788; doi:10.1371/journal.pone.0132020)
Supplement: S6 File — (ZIP) [file pone.0132020.s006.zip › Exp2_ForceData2/Subject8/path3/T6.csv]

Force X (N)	Force Y (N)	Force Z (N)	Torque X (N-m)	Torque Y (N-m)	Torque Z (N-m)	Frequency = 10000	Averaging Level = 16	F/T Serial Number = FT11772	Time Started = 18/02/2013 10:44:48
-4.3437385559082	-6.75771331787109	-9.50027561187744	-0.0178161934018135	0.211304128170013	0.0441828221082687
-4.34203100204468	-6.74462747573853	-9.50782680511475	-0.0177517402917147	0.211349919438362	0.0442020632326603
-4.34655714035034	-6.74597692489624	-9.51204872131348	-0.0176720768213272	0.211347118020058	0.0445745624601841
-4.34077596664429	-6.75414133071899	-9.48935794830322	-0.017668828368187	0.21120011806488	0.0447277426719666
-4.34014225006104	-6.74449968338013	-9.50056552886963	-0.0176258478313684	0.211332023143768	0.0448148585855961
-4.34285402297974	-6.75500440597534	-9.5173807144165	-0.0176480431109667	0.211143404245377	0.045060008764267
-4.34080362319946	-6.75683355331421	-9.49994468688965	-0.0176868699491024	0.21120049059391	0.0451064594089985
-4.33865976333618	-6.75428771972656	-9.50690937042236	-0.0176826380193233	0.211269035935402	0.0452350489795208
-4.34126138687134	-6.75981140136719	-9.50931930541992	-0.0176193322986364	0.211144760251045	0.0456580370664597
-4.33538675308228	-6.76398992538452	-9.49063587188721	-0.0177306067198515	0.21113358438015	0.0456439107656479
-4.3345742225647	-6.75776720046997	-9.51120376586914	-0.0176815614104271	0.211240112781525	0.0457367748022079
-4.33578681945801	-6.76757287979126	-9.51649570465088	-0.0176982618868351	0.211110219359398	0.0459799319505692
-4.33246660232544	-6.77370738983154	-9.50675487518311	-0.0178291127085686	0.211202278733253	0.0459163151681423
-4.3333044052124	-6.76106786727905	-9.52218818664551	-0.0177507847547531	0.211281716823578	0.0459333583712578
-4.33626508712769	-6.76887035369873	-9.52363586425781	-0.0177214629948139	0.21108303964138	0.0462207980453968
-4.3268871307373	-6.77672863006592	-9.50743007659912	-0.0178444944322109	0.211158126592636	0.046415526419878
-4.32388353347778	-6.77447271347046	-9.51903057098389	-0.0178730916231871	0.211310267448425	0.0465722791850567
-4.32697105407715	-6.77759265899658	-9.53860950469971	-0.0178307220339775	0.21115380525589	0.0467998906970024
-4.32459926605225	-6.78234529495239	-9.51790332794189	-0.0179340001195669	0.211126521229744	0.04682657122612
-4.32087278366089	-6.77439212799072	-9.51908111572266	-0.0179356001317501	0.211249321699142	0.0468732826411724
-4.32166528701782	-6.77674293518066	-9.52839374542236	-0.0178895574063063	0.211169555783272	0.0472966581583023
-4.31919431686401	-6.79108333587646	-9.51594543457031	-0.0179940555244684	0.211100921034813	0.0476058833301067
-4.31746959686279	-6.78470611572266	-9.50725555419922	-0.0180410202592611	0.211152195930481	0.0474367514252663
-4.31800699234009	-6.78321504592896	-9.52695083618164	-0.0179980508983135	0.211236625909805	0.0476305186748505
-4.31673145294189	-6.79349851608276	-9.52534580230713	-0.0180790834128857	0.211055934429169	0.0478978864848614
-4.31136274337769	-6.79565238952637	-9.51221656799316	-0.0181695595383644	0.211050033569336	0.0479290783405304
-4.31159973144531	-6.78432035446167	-9.51856517791748	-0.0181447379291058	0.211174324154854	0.0479691997170448
-4.31413650512695	-6.78835010528564	-9.53108215332031	-0.0180769953876734	0.211134806275368	0.0483629107475281
-4.30875301361084	-6.79679346084595	-9.5115442276001	-0.0182495824992657	0.211008995771408	0.0484280325472355
-4.30406093597412	-6.78770875930786	-9.50352096557617	-0.018228666856885	0.211189210414886	0.0483407787978649
-4.30677270889282	-6.79107522964478	-9.53773593902588	-0.0182916484773159	0.211107358336449	0.0485869906842709
-4.30541849136353	-6.798171043396	-9.52633666992188	-0.0183014422655106	0.211067467927933	0.0488901697099209
-4.29957723617554	-6.79965400695801	-9.51878833770752	-0.018489358946681	0.211051851511002	0.0488555878400803
-4.29892158508301	-6.79357719421387	-9.52694129943848	-0.0184586383402348	0.211172327399254	0.0491030067205429
-4.30048370361328	-6.79843711853027	-9.53408718109131	-0.0183528624475002	0.210981503129005	0.0493913292884827
-4.29835939407349	-6.80338191986084	-9.5162239074707	-0.0184937287122011	0.211038067936897	0.0494950525462627
-4.29499959945679	-6.80235242843628	-9.51390647888184	-0.0185182765126228	0.211174041032791	0.0494806282222271
-4.29694175720215	-6.79797267913818	-9.53791046142578	-0.0184313468635082	0.211147114634514	0.0495516136288643
-4.29805898666382	-6.80665445327759	-9.54553890228271	-0.0184050630778074	0.211034089326859	0.0498526245355606
-4.29178094863892	-6.81179904937744	-9.52484226226807	-0.0184333808720112	0.210977450013161	0.04979183152318
-4.2931227684021	-6.80878305435181	-9.53256320953369	-0.0183175411075354	0.211063459515572	0.0500423163175583
-4.29447841644287	-6.81015157699585	-9.53907203674316	-0.0183368921279907	0.210931584239006	0.0502835251390934
-4.28855466842651	-6.81695079803467	-9.52354145050049	-0.0182725768536329	0.210928052663803	0.0503982380032539
-4.28899669647217	-6.81209230422974	-9.52540683746338	-0.018292136490345	0.21107380092144	0.0504754334688187
-4.29028701782227	-6.81263828277588	-9.54819297790527	-0.018160866573453	0.210947602987289	0.0506474152207375
-4.28596782684326	-6.82273197174072	-9.53813648223877	-0.0181917287409306	0.210753411054611	0.0507314018905163
-4.2844409942627	-6.81285095214844	-9.53255176544189	-0.0181459207087755	0.210921615362167	0.0507410429418087
-4.28847408294678	-6.80985546112061	-9.54322814941406	-0.0179691202938557	0.210826128721237	0.0510616712272167
-4.28496170043945	-6.82078409194946	-9.53037166595459	-0.0179727301001549	0.210659638047218	0.0513254441320896
-4.28187465667725	-6.82052612304688	-9.51517677307129	-0.0179731827229261	0.210708022117615	0.0513588264584541
-4.28395938873291	-6.8130784034729	-9.53304195404053	-0.0178271550685167	0.210736379027367	0.0514504984021187
-4.28118133544922	-6.82072257995605	-9.54013061523438	-0.0177627895027399	0.210542902350426	0.0517647713422775
-4.28188991546631	-6.82484817504883	-9.51727676391602	-0.0177907925099134	0.210502237081528	0.0518260337412357
-4.2762246131897	-6.81513929367065	-9.51708316802979	-0.0177987571805716	0.210552453994751	0.0518252477049828
-4.28210973739624	-6.81586885452271	-9.52937126159668	-0.0176136288791895	0.210427418351173	0.0521614365279675
-4.27937841415405	-6.82509422302246	-9.51249980926514	-0.0176109746098518	0.210276961326599	0.0524030700325966
-4.27630615234375	-6.82135438919067	-9.50983715057373	-0.0176110956817865	0.210360109806061	0.0523831434547901
-4.27962875366211	-6.81793928146362	-9.52770709991455	-0.0174909383058548	0.210254937410355	0.052572213113308
-4.27799129486084	-6.82781076431274	-9.51830673217773	-0.0174146071076393	0.210101127624512	0.0528583712875843
-4.27324247360229	-6.82442188262939	-9.50674533843994	-0.0174352116882801	0.210048675537109	0.0527872927486897
-4.27282238006592	-6.81935358047485	-9.5170431137085	-0.0172446351498365	0.210040003061295	0.0529723316431046
-4.27943277359009	-6.82722139358521	-9.51980972290039	-0.0171798262745142	0.209872126579285	0.0533808134496212
-4.2753119468689	-6.8296537399292	-9.49969959259033	-0.0171456020325422	0.209781304001808	0.053428802639246
-4.27253150939941	-6.82549238204956	-9.498610496521	-0.0170705076307058	0.209909245371819	0.0533953234553337
-4.27353048324585	-6.82419919967651	-9.51485538482666	-0.016895554959774	0.209729537367821	0.0535605810582638
-4.27643775939941	-6.83116292953491	-9.51800155639648	-0.0167505778372288	0.209549680352211	0.0536081194877625
-4.27602005004883	-6.82877779006958	-9.50507259368896	-0.0166341196745634	0.209540739655495	0.0536294244229794
-4.27510166168213	-6.82383060455322	-9.50242519378662	-0.0164912473410368	0.209540173411369	0.0537003539502621
-4.27835512161255	-6.83103132247925	-9.51673793792725	-0.0163424964994192	0.209404140710831	0.054042037576437
-4.27917051315308	-6.83914184570313	-9.50680255889893	-0.0161604341119528	0.209183365106583	0.0543222203850746
-4.27571535110474	-6.84042835235596	-9.49020195007324	-0.016194174066186	0.209172889590263	0.0542502701282501
-4.2760181427002	-6.82873678207397	-9.49261093139648	-0.0160427652299404	0.209195598959923	0.0541259758174419
-4.28011131286621	-6.82761764526367	-9.51892375946045	-0.0158557370305061	0.209081634879112	0.054245512932539
-4.28263187408447	-6.83763885498047	-9.50820636749268	-0.0157998092472553	0.208914965391159	0.0544956028461456
-4.27496767044067	-6.84006071090698	-9.49308776855469	-0.0157642494887114	0.208836764097214	0.0545253455638886
-4.2784481048584	-6.83647012710571	-9.49897480010986	-0.0156687926501036	0.208850428462029	0.0546826422214508
-4.28460264205933	-6.83209991455078	-9.51573657989502	-0.0154261412099004	0.208673745393753	0.0548099838197231
-4.28574371337891	-6.83795499801636	-9.50219631195068	-0.0153312543407083	0.208505243062973	0.0548525489866734
-4.2811074256897	-6.84401559829712	-9.48467540740967	-0.0153077952563763	0.20848448574543	0.0549907386302948
-4.28528356552124	-6.83634567260742	-9.51316738128662	-0.01513587590307	0.208526059985161	0.0549649819731712
-4.28772783279419	-6.84532308578491	-9.52456283569336	-0.01490094140172	0.208390176296234	0.0551177598536015
-4.28569841384888	-6.85943222045898	-9.51304912567139	-0.0148423137143254	0.208218768239021	0.0553173162043095
-4.28426456451416	-6.85705280303955	-9.50801849365234	-0.0147275626659393	0.208254009485245	0.055185854434967
-4.29195976257324	-6.85242795944214	-9.53064155578613	-0.0144082633778453	0.208266079425812	0.0552563443779945
-4.29746961593628	-6.86173152923584	-9.53202247619629	-0.0141787594184279	0.20806223154068	0.0555144026875496
-4.29454946517944	-6.87472248077393	-9.51691722869873	-0.014167370274663	0.207978203892708	0.0556595996022224
-4.29640436172485	-6.86912727355957	-9.5196475982666	-0.0139854177832603	0.208114489912987	0.055521123111248
-4.30159282684326	-6.87408494949341	-9.54636478424072	-0.0137932654470205	0.207934886217117	0.0557437539100647
-4.30265522003174	-6.8833475112915	-9.54661273956299	-0.013590999878943	0.207777678966522	0.0559074506163597
-4.29976224899292	-6.89201402664185	-9.53263854980469	-0.0135475462302566	0.207668423652649	0.0559171922504902
-4.30123853683472	-6.88768291473389	-9.53815937042236	-0.0133343897759914	0.207749113440514	0.0559594854712486
-4.30416631698608	-6.88253831863403	-9.55408096313477	-0.013061604462564	0.207618355751038	0.0561349540948868
-4.30809640884399	-6.89321947097778	-9.551589012146	-0.0129901599138975	0.207513064146042	0.056455984711647
-4.30590343475342	-6.90161275863647	-9.54169750213623	-0.0128376167267561	0.207393988966942	0.0565245971083641
-4.30398035049438	-6.90351438522339	-9.54857730865479	-0.012665712274611	0.207449451088905	0.0566006749868393
-4.30748558044434	-6.90447854995728	-9.56915855407715	-0.0125728910788894	0.207385286688805	0.0567581579089165
-4.31059169769287	-6.91511344909668	-9.57170963287354	-0.0124072507023811	0.207163885235786	0.0569040551781654
-4.3110556602478	-6.91759490966797	-9.5577974319458	-0.012325813062489	0.207120627164841	0.0569313503801823
-4.30987548828125	-6.91259384155273	-9.56660556793213	-0.0122389504685998	0.207198157906532	0.0568637400865555
-4.31814861297607	-6.91211366653442	-9.58194828033447	-0.0120534915477037	0.207186684012413	0.0571275465190411
-4.32080745697021	-6.92411756515503	-9.57587718963623	-0.0119405128061771	0.206992641091347	0.0574414134025574
-4.31717824935913	-6.92993116378784	-9.55790328979492	-0.0118825985118747	0.206969186663628	0.0574441328644753
-4.3160252571106	-6.92650127410889	-9.57216930389404	-0.0117519479244947	0.207069933414459	0.0574635826051235
-4.32291126251221	-6.9302339553833	-9.59741878509521	-0.0115652401000261	0.206948295235634	0.0576485618948936
-4.32483243942261	-6.94276475906372	-9.59122657775879	-0.0115700270980597	0.206835493445396	0.0577965043485165
-4.3199405670166	-6.94622659683228	-9.58001899719238	-0.0115077281370759	0.206767201423645	0.0579204745590687
-4.32189607620239	-6.94626760482788	-9.58525276184082	-0.0113973021507263	0.206896185874939	0.0580465942621231
-4.32583904266357	-6.94596815109253	-9.60084438323975	-0.0112667717039585	0.206880107522011	0.0582895986735821
-4.33081197738647	-6.95555400848389	-9.59648895263672	-0.0111104641109705	0.206751629710197	0.0584584400057793
-4.32664489746094	-6.96526861190796	-9.58509635925293	-0.0111185796558857	0.206688895821571	0.0585843808948994
-4.32378482818604	-6.96264839172363	-9.57509803771973	-0.0109909540042281	0.206761687994003	0.0585132241249084
-4.32750797271729	-6.96333694458008	-9.59504985809326	-0.0108846016228199	0.206729710102081	0.0586678050458431
-4.33162069320679	-6.9747371673584	-9.60580539703369	-0.0108574274927378	0.206590726971626	0.0587949268519878
-4.33125829696655	-6.97794532775879	-9.58548355102539	-0.0107894642278552	0.206516429781914	0.0588085167109966
-4.33218050003052	-6.97526073455811	-9.58478164672852	-0.0107149323448539	0.206661552190781	0.058745376765728
-4.34141445159912	-6.97557973861694	-9.59924983978271	-0.0105991410091519	0.206672564148903	0.0587804242968559
-4.34459209442139	-6.98799610137939	-9.58576488494873	-0.01059630792588	0.206510990858078	0.0589418858289719
-4.34197378158569	-6.99262571334839	-9.56968688964844	-0.0106148207560182	0.206594049930573	0.0589050315320492
-4.33966255187988	-6.98869037628174	-9.57266044616699	-0.0105494558811188	0.206671044230461	0.0588669255375862
-4.34609651565552	-6.99342823028564	-9.59587669372559	-0.0104246670380235	0.206594601273537	0.0589086562395096
-4.34386539459229	-7.0059986114502	-9.59251403808594	-0.0103764645755291	0.20649217069149	0.0590967833995819
-4.34110879898071	-7.01337814331055	-9.57525253295898	-0.0103052100166678	0.206393882632256	0.0590340867638588
-4.33822584152222	-7.00846529006958	-9.57173252105713	-0.0102380625903606	0.206546857953072	0.0590642802417278
-4.34061813354492	-7.00496816635132	-9.59188747406006	-0.0100084040313959	0.206457391381264	0.0592223331332207
-4.34208965301514	-7.00828266143799	-9.58881187438965	-0.0098376777023077	0.206294625997543	0.0593657121062279
-4.34205055236816	-7.0203595161438	-9.57118797302246	-0.00972514599561691	0.206177696585655	0.0595243833959103
-4.33748483657837	-7.01822757720947	-9.56430149078369	-0.0096951937302947	0.206238552927971	0.0594770982861519
-4.33594846725464	-7.0151309967041	-9.57627773284912	-0.00957297813147306	0.206329315900803	0.0594412684440613
-4.33990812301636	-7.01845979690552	-9.58839321136475	-0.00936387199908495	0.206114381551743	0.0595898143947124
-4.33987188339233	-7.02420568466187	-9.59297180175781	-0.00919165834784508	0.205959051847458	0.0597513355314732
-4.33930540084839	-7.03018093109131	-9.57004928588867	-0.00916711986064911	0.205941066145897	0.0597189255058765
-4.33571910858154	-7.02159690856934	-9.56427955627441	-0.00904353987425566	0.205950707197189	0.0596144646406174
-4.33754062652588	-7.01973056793213	-9.5858039855957	-0.00883839000016451	0.205930858850479	0.0598316863179207
-4.34131288528442	-7.0277247428894	-9.58655166625977	-0.00864192936569452	0.205702558159828	0.0601028427481651
-4.34066677093506	-7.03668785095215	-9.57043552398682	-0.00848870631307364	0.205558851361275	0.0601658523082733
-4.34001111984253	-7.03534269332886	-9.56256008148193	-0.00838855281472206	0.205621615052223	0.0600486882030964
-4.34075736999512	-7.03137874603271	-9.56914520263672	-0.00822291057556868	0.205617368221283	0.060077253729105
-4.34401988983154	-7.03086853027344	-9.58791732788086	-0.00804741680622101	0.205579549074173	0.0600466951727867
-4.34991788864136	-7.03902530670166	-9.60098266601563	-0.00783405173569918	0.205465659499168	0.0601890385150909
-4.35026550292969	-7.04491233825684	-9.59455013275146	-0.00768163939937949	0.205307275056839	0.0602427497506142
-4.34836053848267	-7.05125904083252	-9.58442401885986	-0.00755795650184155	0.205265715718269	0.0603211671113968
-4.34776544570923	-7.04932403564453	-9.5820779800415	-0.00743243470788002	0.205289363861084	0.0602600127458572
-4.35524082183838	-7.04124879837036	-9.59414291381836	-0.0072021153755486	0.205298542976379	0.0602106489241123
-4.36015319824219	-7.04549551010132	-9.60902881622314	-0.00699094403535128	0.205150723457336	0.0605054944753647
-4.35990333557129	-7.05360174179077	-9.602707862854	-0.00680718664079905	0.204930230975151	0.0606452785432339
-4.36264228820801	-7.05822944641113	-9.58432865142822	-0.00674346275627613	0.204919397830963	0.0605786219239235
-4.36399984359741	-7.05166912078857	-9.59256553649902	-0.00661677308380604	0.205009922385216	0.0604749657213688
-4.3671612739563	-7.05189847946167	-9.61645412445068	-0.00635626912117004	0.204954892396927	0.0605101846158504
-4.36941146850586	-7.0621919631958	-9.62625122070313	-0.00623100623488426	0.204792037606239	0.0608274191617966
-4.36936950683594	-7.06863594055176	-9.6239013671875	-0.00604503089562058	0.204623803496361	0.0608869306743145
-4.36854934692383	-7.06884431838989	-9.60692596435547	-0.00596756068989635	0.204577282071114	0.0608394593000412
-4.36637783050537	-7.06405639648438	-9.60019779205322	-0.00570523086935282	0.204641506075859	0.0608372092247009
-4.37271022796631	-7.05916452407837	-9.61910915374756	-0.00549428258091211	0.204579189419746	0.0609240233898163
-4.37531518936157	-7.06304693222046	-9.62661457061768	-0.0053343758918345	0.204384729266167	0.061135608702898
-4.37376356124878	-7.07092952728271	-9.62038707733154	-0.00525426911190152	0.204267859458923	0.0613026581704617
-4.3747296333313	-7.0724925994873	-9.61002922058105	-0.00506740203127265	0.204264417290688	0.0612983629107475
-4.37021160125732	-7.07283639907837	-9.60410308837891	-0.00504661398008466	0.204213619232178	0.0613134764134884
-4.37212991714478	-7.06688642501831	-9.61405277252197	-0.00487235654145479	0.204236328601837	0.0614048801362515
-4.37487840652466	-7.06599426269531	-9.63379192352295	-0.00467166304588318	0.204052850604057	0.0615076050162315
-4.37813282012939	-7.06947660446167	-9.63000965118408	-0.00458983797580004	0.203907206654549	0.0616153255105019
-4.37734222412109	-7.0750675201416	-9.62052917480469	-0.00457087717950344	0.203758999705315	0.0616331286728382
-4.37592792510986	-7.06777429580688	-9.61521816253662	-0.00440356228500605	0.203761339187622	0.0616659894585609
-4.37790250778198	-7.0606255531311	-9.62549018859863	-0.00425995094701648	0.203787237405777	0.0616672523319721
-4.38108777999878	-7.06466770172119	-9.64134788513184	-0.00402044132351875	0.203532516956329	0.0619262754917145
-4.38304710388184	-7.07093715667725	-9.63522720336914	-0.00387553870677948	0.203433200716972	0.0620341673493385
-4.38056945800781	-7.07601404190063	-9.61632251739502	-0.00387309398502111	0.203310534358025	0.0620713271200657
-4.3798565864563	-7.07613706588745	-9.61800193786621	-0.00379849714227021	0.203453496098518	0.0621334053575993
-4.38132286071777	-7.07073211669922	-9.63849353790283	-0.00364230340346694	0.203409269452095	0.0621739886701107
-4.38747882843018	-7.0741400718689	-9.64713382720947	-0.0035276657436043	0.2032101303339	0.0622708275914192
-4.38997220993042	-7.08088684082031	-9.64405250549316	-0.00344485277310014	0.203033626079559	0.0624697543680668
-4.3890552520752	-7.07695436477661	-9.63240432739258	-0.00331495609134436	0.203026354312897	0.0623595006763935
-4.38701438903809	-7.07373905181885	-9.6216983795166	-0.00324725219979882	0.203048303723335	0.0623054206371307
-4.38937568664551	-7.06754207611084	-9.62924289703369	-0.00307365646585822	0.202999591827393	0.0624481029808521
-4.39162111282349	-7.07007265090942	-9.64483165740967	-0.00297410436905921	0.202895671129227	0.0626665130257607
-4.39447402954102	-7.07380867004395	-9.64589500427246	-0.00286578922532499	0.202750325202942	0.0628532096743584
-4.39387845993042	-7.07961273193359	-9.63592433929443	-0.00274953688494861	0.202595591545105	0.0629829168319702
-4.39387989044189	-7.08269691467285	-9.61604881286621	-0.00268125697039068	0.202571719884872	0.0629728436470032
-4.38991689682007	-7.07148122787476	-9.6166877746582	-0.00262590427882969	0.202607527375221	0.0628672018647194
-4.3934440612793	-7.06372547149658	-9.6312427520752	-0.00248698377981782	0.202581658959389	0.0628607496619225
-4.39825439453125	-7.06335926055908	-9.64051055908203	-0.00237965350970626	0.202423453330994	0.0630259439349175
-4.39890146255493	-7.06748867034912	-9.64286422729492	-0.00235697138123214	0.202261790633202	0.0631703436374664
-4.39963960647583	-7.06612157821655	-9.62348461151123	-0.00227290531620383	0.202212750911713	0.0631755813956261
-4.40000295639038	-7.06729650497437	-9.61809062957764	-0.00212947744876146	0.202124744653702	0.0631307512521744
-4.39512491226196	-7.06238651275635	-9.61178970336914	-0.00210789823904634	0.202133610844612	0.0631730407476425
-4.39645528793335	-7.05677318572998	-9.61173725128174	-0.00198771967552602	0.202088430523872	0.0631974264979362
-4.39774703979492	-7.05194282531738	-9.61662483215332	-0.00181390147190541	0.202064573764801	0.0632304102182388
-4.40309572219849	-7.05009412765503	-9.62127685546875	-0.0016959955682978	0.20195160806179	0.0633385628461838
-4.40699005126953	-7.05119276046753	-9.62749099731445	-0.0015608815010637	0.201874881982803	0.0635458752512932
-4.40546321868896	-7.05529022216797	-9.61161708831787	-0.00145745917689055	0.201716080307961	0.0636333599686623
-4.40652275085449	-7.05269336700439	-9.59839725494385	-0.00141598551999778	0.201639980077744	0.0634905770421028
-4.40499019622803	-7.0497522354126	-9.59473609924316	-0.00129427271895111	0.201664373278618	0.0634767040610313
-4.40537071228027	-7.0439624786377	-9.59873008728027	-0.00115615385584533	0.201763436198235	0.0635198950767517
-4.41114902496338	-7.03819036483765	-9.6092586517334	-0.000953435664996505	0.201650589704514	0.0634865537285805
-4.41252994537354	-7.03538179397583	-9.62828159332275	-0.000746721751056612	0.201501503586769	0.0635183155536652
-4.41534233093262	-7.03658246994019	-9.61242771148682	-0.000638366094790399	0.201408892869949	0.0635768175125122
-4.41421175003052	-7.03697729110718	-9.61255931854248	-0.000514303334057331	0.201195865869522	0.063594177365303
-4.41133499145508	-7.03493213653564	-9.59551811218262	-0.000529158220160753	0.201182559132576	0.0635853558778763
-4.41610908508301	-7.02988338470459	-9.58218002319336	-0.000317093363264576	0.20113617181778	0.0634738430380821
-4.41549253463745	-7.0251612663269	-9.59295845031738	-0.000142451041028835	0.201157659292221	0.0634287297725677
-4.41962862014771	-7.02328729629517	-9.60068511962891	-3.19044993375428E-05	0.20110659301281	0.0634732022881508
-4.42921733856201	-7.02290487289429	-9.61754608154297	0.000191870363778435	0.201124742627144	0.0635566189885139
-4.43181943893433	-7.02805519104004	-9.61417961120605	0.000474442145787179	0.20097804069519	0.0636255294084549
-4.43539571762085	-7.03414869308472	-9.61348724365234	0.000587049929890782	0.200864717364311	0.0636331737041473
-4.43647480010986	-7.03496265411377	-9.60455703735352	0.00073486432665959	0.200819134712219	0.0635030120611191
-4.43703508377075	-7.03364419937134	-9.59944629669189	0.000850680691655725	0.200897395610809	0.0633948594331741
-4.43886947631836	-7.02856397628784	-9.61381816864014	0.00104099325835705	0.200898319482803	0.0633743405342102
-4.44125699996948	-7.0278582572937	-9.62754344940186	0.00130707491189241	0.200812563300133	0.0635288059711456
-4.44434547424316	-7.03106641769409	-9.62794017791748	0.00149958394467831	0.200729072093964	0.0636178627610207
-4.44693803787231	-7.0334906578064	-9.6381950378418	0.00156858027912676	0.200544402003288	0.0636418759822845
-4.45166969299316	-7.03545808792114	-9.62478637695313	0.00174661749042571	0.200435698032379	0.0636439174413681
-4.45163154602051	-7.0371675491333	-9.62005710601807	0.00187556282617152	0.200361996889114	0.0637356340885162
-4.4462366104126	-7.03728723526001	-9.61999893188477	0.00209283013828099	0.200323402881622	0.0638246759772301
-4.45327711105347	-7.03298902511597	-9.6145191192627	0.00226028775796294	0.200280025601387	0.0638618096709251
-4.45588779449463	-7.02457618713379	-9.62030124664307	0.00241565308533609	0.200355157256126	0.0637015402317047
-4.4598503112793	-7.02397441864014	-9.628005027771	0.00260869180783629	0.20022377371788	0.0638174414634705
-4.4613471031189	-7.0249400138855	-9.64083671569824	0.00277461321093142	0.20012691617012	0.0640881061553955
-4.46130657196045	-7.03037977218628	-9.63943481445313	0.00301615847274661	0.199925154447556	0.0643013939261436
-4.4618124961853	-7.03619432449341	-9.63361358642578	0.00319326529279351	0.199819803237915	0.0643873661756516
-4.45852613449097	-7.03908109664917	-9.62551021575928	0.00335008720867336	0.199695929884911	0.064316064119339
-4.46092939376831	-7.03843927383423	-9.61682033538818	0.00345438998192549	0.199777588248253	0.0642933920025826
-4.45997905731201	-7.02902507781982	-9.62529563903809	0.00368280336260796	0.199743360280991	0.0643228143453598
-4.46052360534668	-7.02679061889648	-9.63388538360596	0.00385196763090789	0.199711501598358	0.0644428804516792
-4.46254920959473	-7.02521848678589	-9.6488151550293	0.00400978839024901	0.199631929397583	0.0646001249551773
-4.46532249450684	-7.02577447891235	-9.65351390838623	0.00428646616637707	0.19952067732811	0.06460340321064
-4.46655750274658	-7.02791595458984	-9.6655101776123	0.00445560365915298	0.199329704046249	0.0648614317178726
-4.46781778335571	-7.03226470947266	-9.65761089324951	0.00455682771280408	0.199148759245872	0.0650392919778824
-4.46675729751587	-7.03969526290894	-9.65217018127441	0.00465051783248782	0.199105471372604	0.0650908574461937
-4.46633052825928	-7.04033374786377	-9.64322376251221	0.00479419948533177	0.199016630649567	0.0651669427752495
-4.46327495574951	-7.03929424285889	-9.64761829376221	0.00498244445770979	0.198971629142761	0.0652584880590439
-4.46945762634277	-7.03549432754517	-9.6616735458374	0.00514739006757736	0.198995679616928	0.065406009554863
-4.47205352783203	-7.03482007980347	-9.66377925872803	0.00537094939500093	0.19887039065361	0.0655842125415802
-4.47598314285278	-7.04071807861328	-9.67340469360352	0.00555037334561348	0.198738247156143	0.065773107111454
-4.47317934036255	-7.04115390777588	-9.67372798919678	0.00568050425499678	0.198578074574471	0.0659940764307976
-4.47686386108398	-7.04887676239014	-9.66875648498535	0.00577875273302197	0.198495581746101	0.0661348327994347
-4.47648096084595	-7.05191612243652	-9.65788173675537	0.00585699314251542	0.198401883244514	0.0661328807473183
-4.47327136993408	-7.0542049407959	-9.64745426177979	0.0059059327468276	0.198280349373817	0.0663150101900101
-4.47369766235352	-7.05662727355957	-9.64993667602539	0.00601827027276158	0.198328390717506	0.0664135664701462
-4.47574234008789	-7.05984163284302	-9.65118312835693	0.00613599130883813	0.198347941040993	0.0664534941315651
-4.47863388061523	-7.06407451629639	-9.66747856140137	0.00634347600862384	0.198337182402611	0.06647739559412
-4.48173856735229	-7.06572532653809	-9.67913246154785	0.00654042838141322	0.198334455490112	0.0664749220013618
-4.48696613311768	-7.06970071792603	-9.68840026855469	0.00670007150620222	0.19820249080658	0.0666071400046349
-4.48908376693726	-7.07526826858521	-9.70110893249512	0.00684614293277264	0.198113620281219	0.0667202100157738
-4.49215078353882	-7.08422040939331	-9.70199584960938	0.00700209941715002	0.197937101125717	0.0668394640088081
-4.49355983734131	-7.08902978897095	-9.69582653045654	0.0070905527099967	0.197873115539551	0.0669681578874588
-4.49378299713135	-7.09909725189209	-9.69115829467773	0.00709794834256172	0.197717040777206	0.0669925287365913
-4.49982643127441	-7.10444402694702	-9.69089126586914	0.00719938008114696	0.197723746299744	0.066962331533432
-4.50109672546387	-7.10490942001343	-9.68728733062744	0.00732771353796124	0.197709619998932	0.0668329894542694
-4.50246906280518	-7.10272026062012	-9.69006729125977	0.00736182555556297	0.197726204991341	0.0668709501624107
-4.50803518295288	-7.10242986679077	-9.69903564453125	0.00752849178388715	0.197698011994362	0.0669471099972725
-4.51130962371826	-7.10778045654297	-9.71207427978516	0.00773231685161591	0.19756056368351	0.0671752095222473
-4.51561260223389	-7.11312389373779	-9.72186183929443	0.00785713084042072	0.197420001029968	0.0673723518848419
-4.51569795608521	-7.12147283554077	-9.71963214874268	0.00798335485160351	0.197330370545387	0.0674265623092651
-4.5191478729248	-7.12594032287598	-9.72810363769531	0.00813862774521112	0.197267487645149	0.0675099119544029
-4.52224683761597	-7.13201713562012	-9.71767520904541	0.0081809563562274	0.197169274091721	0.0675606653094292
-4.52103900909424	-7.13958597183228	-9.71042633056641	0.00821618642657995	0.197115078568459	0.067649632692337
-4.52107763290405	-7.13845539093018	-9.70200729370117	0.00833229068666697	0.197066605091095	0.0676407665014267
-4.5217342376709	-7.14209413528442	-9.70595264434814	0.00836201757192612	0.19706355035305	0.0676991194486618
-4.5247974395752	-7.14278316497803	-9.70872592926025	0.0085031483322382	0.19709749519825	0.0677533000707626
-4.52665233612061	-7.14318799972534	-9.72138595581055	0.00850809365510941	0.197062462568283	0.0677074566483498
-4.5283350944519	-7.13996982574463	-9.73335552215576	0.00869547575712204	0.197061970829964	0.0678705424070358
-4.52986812591553	-7.14153814315796	-9.73607444763184	0.00873227417469025	0.196865573525429	0.0679345652461052
-4.53385305404663	-7.1413893699646	-9.74587154388428	0.00883033126592636	0.196833431720734	0.0680006965994835
-4.5345311164856	-7.14828634262085	-9.73865222930908	0.00895381718873978	0.196637243032455	0.0681368559598923
-4.53526926040649	-7.15587377548218	-9.74871063232422	0.0091226389631629	0.196493938565254	0.0683267638087273
-4.53650569915771	-7.15990495681763	-9.74039363861084	0.00917088706046343	0.196482494473457	0.068269208073616
-4.53673362731934	-7.16009855270386	-9.73744201660156	0.00919177103787661	0.19639764726162	0.0682563558220863
-4.53913879394531	-7.16233110427856	-9.73315525054932	0.00923247821629047	0.196376591920853	0.0682354643940926
-4.53969287872314	-7.16208028793335	-9.73074817657471	0.00934675242751837	0.196349769830704	0.0681867152452469
-4.53995561599731	-7.15548801422119	-9.72948265075684	0.00944055430591106	0.19635047018528	0.0681563094258308
-4.54498243331909	-7.15362071990967	-9.73565769195557	0.00958833284676075	0.19631139934063	0.0682571157813072
-4.55278396606445	-7.15435171127319	-9.75480175018311	0.0097329905256629	0.19622428715229	0.0683606863021851
-4.55618524551392	-7.15697240829468	-9.75924491882324	0.00980346370488405	0.196143180131912	0.0683862641453743
-4.55537986755371	-7.16187715530396	-9.76147937774658	0.00992137845605612	0.196034774184227	0.0685187354683876
-4.55629444122314	-7.16519498825073	-9.75289249420166	0.00996582116931677	0.195878505706787	0.068537749350071
-4.55772686004639	-7.16861343383789	-9.74298191070557	0.0100010940805078	0.195699661970139	0.0685786604881287
-4.56270217895508	-7.16843795776367	-9.73606109619141	0.0101225404068828	0.1957076638937	0.0684969127178192
-4.56450748443604	-7.16933965682983	-9.72845077514648	0.0101752271875739	0.19577232003212	0.0684177055954933
-4.56665277481079	-7.16475772857666	-9.7375316619873	0.0103165945038199	0.195765838027	0.0683094710111618
-4.56776142120361	-7.16088962554932	-9.75015068054199	0.0103261070325971	0.195690900087357	0.0682017356157303
-4.57410526275635	-7.16055631637573	-9.76088809967041	0.0105361919850111	0.195630937814713	0.0682573318481445
-4.57645654678345	-7.16388034820557	-9.7682466506958	0.0105962865054607	0.19546240568161	0.0681834667921066
-4.58182764053345	-7.16497945785522	-9.76613998413086	0.0107710342854261	0.195308193564415	0.0682249367237091
-4.58407497406006	-7.17454671859741	-9.75427055358887	0.0107775088399649	0.195257663726807	0.0681591406464577
-4.58641767501831	-7.17508459091187	-9.74980640411377	0.0109527437016368	0.19513601064682	0.0680697932839394
-4.58763790130615	-7.1777491569519	-9.75004196166992	0.0110130812972784	0.195205554366112	0.0678619742393494
-4.58927822113037	-7.1757755279541	-9.73859596252441	0.011040442623198	0.195289850234985	0.0676213726401329
-4.59050607681274	-7.17100477218628	-9.74099826812744	0.01111591886729	0.195203348994255	0.0675298050045967
-4.59520292282104	-7.17083120346069	-9.74068260192871	0.0112006468698382	0.195224866271019	0.0674462243914604
-4.59943294525146	-7.16936159133911	-9.74952125549316	0.0113779585808516	0.195188909769058	0.0673245117068291
-4.60660362243652	-7.17234086990356	-9.76031494140625	0.0115845706313848	0.19516821205616	0.0672711953520775
-4.61244201660156	-7.1750750541687	-9.76913261413574	0.0117350406944752	0.19503228366375	0.067253977060318
-4.6165885925293	-7.17727184295654	-9.77022361755371	0.0117981322109699	0.194997817277908	0.0672084167599678
-4.62050199508667	-7.1793417930603	-9.75833415985107	0.0118280621245503	0.194900378584862	0.0670982152223587
-4.61995553970337	-7.17996406555176	-9.76012325286865	0.0119552733376622	0.194816783070564	0.0669618993997574
-4.62631368637085	-7.18116807937622	-9.75563526153564	0.0119821717962623	0.194746777415276	0.0669004321098328
-4.6285514831543	-7.18423509597778	-9.75213241577148	0.0121606383472681	0.194677844643593	0.0666864961385727
-4.63037061691284	-7.18957805633545	-9.74123477935791	0.0122006107121706	0.194673463702202	0.0664380341768265
-4.63235902786255	-7.18471813201904	-9.74310970306396	0.0123090883716941	0.194688066840172	0.0662554875016212
-4.63694953918457	-7.18158006668091	-9.74086284637451	0.0124056478962302	0.194760635495186	0.0660487711429596
-4.64369201660156	-7.17927312850952	-9.76432704925537	0.0123842600733042	0.194738939404488	0.0658805817365646
-4.64692306518555	-7.17817258834839	-9.77054786682129	0.0124339889734983	0.194673731923103	0.0657201781868935
-4.6516227722168	-7.17910623550415	-9.77432632446289	0.0125685604289174	0.194582879543304	0.0656481236219406
-4.65583658218384	-7.18238973617554	-9.78040885925293	0.0125798108056188	0.194498136639595	0.0655020475387573
-4.66206121444702	-7.18724203109741	-9.77250576019287	0.0125368675217032	0.194465219974518	0.0653301030397415
-4.66493225097656	-7.18960618972778	-9.76312828063965	0.0125220604240894	0.194384232163429	0.0652386397123337
-4.66357564926147	-7.18772411346436	-9.75407409667969	0.012514534406364	0.194391265511513	0.0649858117103577
-4.66817760467529	-7.19090461730957	-9.75146007537842	0.0125128580257297	0.19440470635891	0.0647543370723724
-4.66965770721436	-7.18481159210205	-9.75316333770752	0.01251061540097	0.194508135318756	0.0644725188612938
-4.67645645141602	-7.18507862091064	-9.76053142547607	0.0125421620905399	0.194495603442192	0.0643415749073029
-4.68532514572144	-7.18585205078125	-9.76962947845459	0.0128216166049242	0.194491192698479	0.0641662552952766
-4.69433259963989	-7.19043779373169	-9.77843761444092	0.0127456365153193	0.194480925798416	0.0640936717391014
-4.7013988494873	-7.19530916213989	-9.7839298248291	0.0127245225012302	0.194511249661446	0.0639835223555565
-4.7048192024231	-7.20275402069092	-9.77121448516846	0.0126582989469171	0.194361194968224	0.0638910531997681
-4.71045207977295	-7.20940637588501	-9.76132678985596	0.0126265240833163	0.194361433386803	0.0637503936886787
-4.71156406402588	-7.20943784713745	-9.74911499023438	0.0126451719552279	0.194432407617569	0.0634117349982262
-4.71929216384888	-7.21224546432495	-9.75087642669678	0.0126278959214687	0.194590151309967	0.0632121339440346
-4.72504043579102	-7.21103477478027	-9.76627349853516	0.0126574402675033	0.194600626826286	0.0630200430750847
-4.73094320297241	-7.21178245544434	-9.77333927154541	0.0126154534518719	0.194649502635002	0.0629050806164742
-4.73434209823608	-7.21478509902954	-9.77940273284912	0.0126921162009239	0.1945960521698	0.0628269985318184
-4.73786020278931	-7.21862649917603	-9.77559852600098	0.0125543233007193	0.194491729140282	0.0627884939312935
-4.74230527877808	-7.22641324996948	-9.76033020019531	0.012516169808805	0.194450601935387	0.0626712441444397
-4.74141311645508	-7.22650718688965	-9.75288200378418	0.0125041753053665	0.194499373435974	0.0624616108834744
-4.74503898620605	-7.2282280921936	-9.7386646270752	0.0122871305793524	0.194595694541931	0.0623135901987553
-4.74801015853882	-7.22243976593018	-9.73968696594238	0.0123192612081766	0.194645926356316	0.0622424073517323
-4.75104951858521	-7.22039985656738	-9.74156093597412	0.0122270211577415	0.194759219884872	0.0621989294886589
-4.75582981109619	-7.21986722946167	-9.74209213256836	0.0122245047241449	0.194615513086319	0.0622601136565208
-4.75610303878784	-7.2269139289856	-9.73970127105713	0.0120583949610591	0.194565027952194	0.0622527785599232
-4.76267719268799	-7.23163318634033	-9.71405410766602	0.0118567692115903	0.194649457931519	0.062112782150507
-4.76462554931641	-7.2296347618103	-9.69926738739014	0.0118329655379057	0.194732636213303	0.0619393065571785
-4.7650990486145	-7.22631454467773	-9.70489406585693	0.01166280079633	0.194806426763535	0.0616324432194233
-4.77087640762329	-7.22648096084595	-9.72326755523682	0.0116279618814588	0.194794803857803	0.0615647993981838
-4.77838516235352	-7.22751092910767	-9.73222637176514	0.0115276137366891	0.194775685667992	0.0614221356809139
-4.78432941436768	-7.23225116729736	-9.72109985351563	0.0114096729084849	0.194753959774971	0.0613844618201256
-4.78928232192993	-7.23485517501831	-9.71480369567871	0.0112691391259432	0.194714143872261	0.0612753927707672
-4.78989839553833	-7.23968839645386	-9.69597244262695	0.0110576581209898	0.194787800312042	0.0610478334128857
-4.79024028778076	-7.23417234420776	-9.69622421264648	0.0109299393370748	0.194909662008286	0.060815017670393
-4.79743242263794	-7.23102426528931	-9.6970157623291	0.0107443565502763	0.195035547018051	0.0606851167976856
-4.80150365829468	-7.22848510742188	-9.70865058898926	0.0105703296139836	0.195129632949829	0.0606495924293995
-4.80315732955933	-7.23324537277222	-9.70382022857666	0.0104237599298358	0.19511254131794	0.0607352368533611
-4.8067889213562	-7.24089670181274	-9.7066068649292	0.0102617889642715	0.195038348436356	0.0606546215713024
-4.81775856018066	-7.24823951721191	-9.69028186798096	0.0100728645920753	0.195071294903755	0.0605169720947742
-4.82057476043701	-7.2475905418396	-9.67940425872803	0.0099645284935832	0.195216745138168	0.0602026544511318
-4.82822561264038	-7.25264453887939	-9.6779613494873	0.00987938232719898	0.195384606719017	0.0599210187792778
-4.83342313766479	-7.25705099105835	-9.69981384277344	0.00961188971996307	0.195537254214287	0.0597434602677822
-4.84236240386963	-7.2553973197937	-9.7147798538208	0.00951383635401726	0.195634469389915	0.0595936626195908
-4.84870386123657	-7.26263523101807	-9.71194648742676	0.009378707036376	0.195703953504562	0.0595308616757393
-4.85088109970093	-7.27005290985107	-9.71329212188721	0.00922336522489786	0.195617377758026	0.0594296827912331
-4.84878730773926	-7.27018117904663	-9.69827556610107	0.00901140086352825	0.195723921060562	0.0591524094343185
-4.84978866577148	-7.26802253723145	-9.6927433013916	0.00894131511449814	0.195894241333008	0.0589043311774731
-4.85951995849609	-7.26291656494141	-9.71345996856689	0.00888080336153507	0.19606988132	0.0588308908045292
-4.86390590667725	-7.27115440368652	-9.71985721588135	0.00865654647350311	0.196148589253426	0.0586881823837757
-4.87015390396118	-7.27570199966431	-9.71992301940918	0.0084791723638773	0.196170076727867	0.0587198026478291
-4.87174415588379	-7.28170776367188	-9.70648193359375	0.00834135338664055	0.196209192276001	0.0584879964590073
-4.87328433990479	-7.28612089157104	-9.69414329528809	0.00817763525992632	0.196354374289513	0.0582186914980412
-4.88055753707886	-7.2855076789856	-9.70301723480225	0.00797000527381897	0.196606770157814	0.0578865297138691
-4.88705825805664	-7.28524112701416	-9.72257041931152	0.00788073986768723	0.196761772036552	0.0576675347983837
-4.89423799514771	-7.29213380813599	-9.7330493927002	0.00771757960319519	0.19679120182991	0.0575504116714001
-4.89884281158447	-7.30222988128662	-9.73771572113037	0.00752596836537123	0.196873694658279	0.0574160628020763
-4.90135669708252	-7.30822372436523	-9.72444343566895	0.00732959620654583	0.197032183408737	0.0571517124772072
-4.90313863754272	-7.30864286422729	-9.72279453277588	0.00725188571959734	0.19715379178524	0.0568356141448021
-4.9073634147644	-7.30404853820801	-9.73961162567139	0.00726107321679592	0.19730119407177	0.0565647929906845
-4.90884876251221	-7.30658531188965	-9.74319362640381	0.00726377870887518	0.197455808520317	0.0563652329146862
-4.91366529464722	-7.3107213973999	-9.75525569915771	0.00728316977620125	0.19747793674469	0.0563688650727272
-4.90632247924805	-7.31128931045532	-9.75390243530273	0.00726456101983786	0.197421565651894	0.0563236065208912
-4.89297485351563	-7.31115674972534	-9.73542404174805	0.00721612898632884	0.197418853640556	0.0563328489661217
-4.8672456741333	-7.29813003540039	-9.71994590759277	0.00723798014223576	0.197490707039833	0.0563504993915558
-4.84594631195068	-7.27995109558105	-9.7153263092041	0.00733200879767537	0.197624117136002	0.0563049055635929
-4.84534120559692	-7.27512645721436	-9.72541809082031	0.00743536278605461	0.197612017393112	0.0564234629273415
-4.86254835128784	-7.28085899353027	-9.75476932525635	0.00771297048777342	0.197703704237938	0.0562988109886646
-4.88131999969482	-7.30240631103516	-9.74770641326904	0.00785208120942116	0.197600588202477	0.0558994822204113
-4.89924573898315	-7.32160520553589	-9.75072479248047	0.00793144665658474	0.197746098041534	0.0554463230073452
-4.91852426528931	-7.3298659324646	-9.77098941802979	0.00816640071570873	0.197821751236916	0.0549760535359383
-4.93759489059448	-7.34725141525269	-9.79364013671875	0.00826065614819527	0.197893857955933	0.0545957647264004
-4.95455932617188	-7.36680746078491	-9.80121898651123	0.0082178795710206	0.197954058647156	0.0543650090694427
-4.96236658096313	-7.37978601455688	-9.79823112487793	0.00833174586296082	0.198101758956909	0.053805235773325
-4.96996784210205	-7.3923864364624	-9.78780651092529	0.00830685440450907	0.198321774601936	0.0532776825129986
-4.97551918029785	-7.39563703536987	-9.80799102783203	0.0082149701192975	0.198692232370377	0.052654504776001
-4.97563409805298	-7.38837909698486	-9.82828235626221	0.00835158675909042	0.198806062340736	0.0521770790219307
-4.97754144668579	-7.38974761962891	-9.84005737304688	0.00840476714074612	0.198833718895912	0.0519923344254494
-4.97605800628662	-7.39516925811768	-9.84402561187744	0.00826842896640301	0.198928505182266	0.051731426268816
-4.97301483154297	-7.39266157150269	-9.81710243225098	0.00818185973912477	0.199092090129852	0.0513482019305229
-4.97702360153198	-7.38653755187988	-9.80501461029053	0.00805831514298916	0.199218988418579	0.0510304905474186
-4.98949670791626	-7.38625478744507	-9.82238388061523	0.00811845436692238	0.199270576238632	0.0507288910448551
-5.00442314147949	-7.3932933807373	-9.84134292602539	0.00827811192721128	0.199220851063728	0.0504772588610649
-5.01807308197021	-7.41049861907959	-9.83798980712891	0.00816789269447327	0.199222594499588	0.0502934008836746
-5.02350282669067	-7.42000913619995	-9.81322956085205	0.00798068661242723	0.199306070804596	0.0499123819172382
-5.02750682830811	-7.41791200637817	-9.81178283691406	0.00782510824501514	0.199539288878441	0.0495480708777905
-5.03995656967163	-7.41677951812744	-9.82985401153564	0.00772850727662444	0.199583202600479	0.0492724031209946
-5.05009508132935	-7.42212200164795	-9.83917617797852	0.00761446030810475	0.199590533971786	0.0490793995559216
-5.05083799362183	-7.42828989028931	-9.81642913818359	0.007333654910326	0.199639022350311	0.0486692897975445
-5.05346584320068	-7.42326354980469	-9.80846881866455	0.00711016450077295	0.199897587299347	0.048213716596365
-5.0610671043396	-7.41710090637207	-9.81815624237061	0.00686426972970366	0.200048863887787	0.0479789786040783
-5.07143878936768	-7.41625595092773	-9.82208156585693	0.0066708642989397	0.200146019458771	0.0478404127061367
-5.07522773742676	-7.42282724380493	-9.80394172668457	0.00642958097159863	0.200179234147072	0.0475001223385334
-5.07418823242188	-7.42192268371582	-9.79866218566895	0.00618008244782686	0.200333029031754	0.0471039898693562
-5.07782125473022	-7.41847229003906	-9.81388759613037	0.0060473158955574	0.200601562857628	0.0467836856842041
-5.08743667602539	-7.41977453231812	-9.81847286224365	0.00587320839986205	0.200578808784485	0.0466403812170029
-5.09048318862915	-7.42813777923584	-9.81015300750732	0.0056387591175735	0.200570926070213	0.0464805476367474
-5.08955526351929	-7.42619323730469	-9.78650951385498	0.00540653243660927	0.200758904218674	0.0460774414241314
-5.0955491065979	-7.41615104675293	-9.79509353637695	0.0053036455065012	0.200856253504753	0.0458764359354973
-5.10012006759644	-7.42075157165527	-9.79483985900879	0.00519830966368318	0.20086944103241	0.045888751745224
-5.10251426696777	-7.42993116378784	-9.78126049041748	0.00492554344236851	0.200906559824944	0.0457919761538506
-5.09769058227539	-7.42886018753052	-9.75710296630859	0.00467331055551767	0.200947463512421	0.045496329665184
-5.10608768463135	-7.41951513290405	-9.77269458770752	0.00453686527907848	0.20109061896801	0.0452706106007099
-5.1139440536499	-7.42145156860352	-9.78749179840088	0.00435911910608411	0.201059237122536	0.0451831333339214
-5.1137056350708	-7.42657136917114	-9.7677116394043	0.00414047390222549	0.201084300875664	0.0450377278029919
-5.10893201828003	-7.42220020294189	-9.75013065338135	0.00393668469041586	0.201113522052765	0.0446971990168095
-5.11456727981567	-7.41099882125854	-9.76040935516357	0.00392570020630956	0.20124639570713	0.0445857979357243
-5.12114477157593	-7.41582441329956	-9.76843070983887	0.0037806339096278	0.201256826519966	0.0446028783917427
-5.11983299255371	-7.42865943908691	-9.75746917724609	0.00361126405186951	0.201175346970558	0.0443717688322067
-5.12027835845947	-7.42364835739136	-9.74719619750977	0.00350625929422677	0.201407298445702	0.0439926609396935
-5.12707376480103	-7.4212474822998	-9.77034759521484	0.00338888424448669	0.201498612761497	0.0436529032886028
-5.13867998123169	-7.42692708969116	-9.78051948547363	0.0033632346894592	0.201406851410866	0.0435161218047142
-5.13914728164673	-7.43791484832764	-9.76427841186523	0.00316661619581282	0.201446175575256	0.0432026647031307
-5.13782835006714	-7.43559265136719	-9.75719451904297	0.00313267251476645	0.201583579182625	0.0428828224539757
-5.13923406600952	-7.42817258834839	-9.77290630340576	0.00311699835583568	0.201715365052223	0.0426971577107906
-5.14743852615356	-7.42922353744507	-9.77402114868164	0.00304534519091249	0.201654404401779	0.0426861010491848
-5.15191125869751	-7.43482637405396	-9.75937271118164	0.00298889516852796	0.201700940728188	0.0422511175274849
-5.14799547195435	-7.4312686920166	-9.75001621246338	0.00303022982552648	0.201772376894951	0.0418046340346336
-5.1442289352417	-7.4339427947998	-9.76892757415771	0.00311682326719165	0.201898336410522	0.0417827144265175
-5.14223194122314	-7.44038438796997	-9.77388668060303	0.00314393662847579	0.201720848679543	0.0418985858559608
-5.14490509033203	-7.44104528427124	-9.76615047454834	0.00314813549630344	0.20164181292057	0.0419014990329742
-5.15133142471313	-7.43438863754272	-9.75540637969971	0.00309176766313612	0.201858580112457	0.0415487289428711
-5.16232395172119	-7.43362188339233	-9.77119445800781	0.00310267321765423	0.201874420046806	0.0413090363144875
-5.17445516586304	-7.44113349914551	-9.78942394256592	0.00323404720984399	0.201883569359779	0.0411227196455002
-5.18227815628052	-7.4554967880249	-9.77284908294678	0.00324864452704787	0.201805353164673	0.0407662615180016
-5.18122863769531	-7.45316457748413	-9.76936912536621	0.00326251331716776	0.201996803283691	0.0403249748051167
-5.18834924697876	-7.44952964782715	-9.79483318328857	0.00326030515134335	0.202007666230202	0.0401210226118565
-5.18984031677246	-7.45295429229736	-9.80162811279297	0.00333350012078881	0.201942428946495	0.0399867109954357
-5.1865062713623	-7.45064067840576	-9.78627872467041	0.00328937149606645	0.202031016349792	0.0396272540092468
-5.18477010726929	-7.44183969497681	-9.78358364105225	0.0032934402115643	0.202230527997017	0.0393343828618526
-5.19107580184937	-7.43541145324707	-9.79985427856445	0.0034017963334918	0.202174916863441	0.0392580516636372
-5.20149230957031	-7.44145584106445	-9.80520725250244	0.00358085543848574	0.202137917280197	0.0391818434000015
-5.19638013839722	-7.44696569442749	-9.78679275512695	0.00352869578637183	0.202094852924347	0.0389739461243153
-5.19740581512451	-7.44474315643311	-9.78762722015381	0.00356563157401979	0.202242761850357	0.0386736616492271
-5.20692539215088	-7.44127893447876	-9.81940174102783	0.0037263915874064	0.202260926365852	0.0386364795267582
-5.21186685562134	-7.45230436325073	-9.81761360168457	0.00376003026030958	0.202153399586678	0.0385276637971401
-5.21483945846558	-7.45949220657349	-9.80125999450684	0.00370783964172006	0.202159076929092	0.0382606685161591
-5.21507167816162	-7.45485162734985	-9.80616664886475	0.00387112097814679	0.202331036329269	0.0380791239440441
-5.22529077529907	-7.45577526092529	-9.82821655273438	0.00405718293040991	0.202331483364105	0.0380705520510674
-5.22732353210449	-7.46545696258545	-9.82174491882324	0.00413131108507514	0.202146396040916	0.0380315184593201
-5.22338199615479	-7.47269201278687	-9.80741405487061	0.00412124115973711	0.202331855893135	0.0379377789795399
-5.22577285766602	-7.46243810653687	-9.81851768493652	0.00419985828921199	0.202436402440071	0.0375989936292171
-5.23490858078003	-7.46027755737305	-9.83677673339844	0.00435890723019838	0.202362403273582	0.0374201089143753
-5.23160314559937	-7.47268867492676	-9.82965660095215	0.00438429368659854	0.202272683382034	0.0373592562973499
-5.22679996490479	-7.47282791137695	-9.81760597229004	0.00449347449466586	0.202330529689789	0.0373616106808186
-5.22685623168945	-7.46191310882568	-9.82329845428467	0.00450919754803181	0.202395588159561	0.0372418276965618
-5.23278856277466	-7.45462369918823	-9.8317289352417	0.00458612339571118	0.20232979953289	0.0372715555131435
-5.23912239074707	-7.45949983596802	-9.83249378204346	0.00453329645097256	0.202229395508766	0.0373555459082127
-5.24059915542603	-7.4603853225708	-9.80644798278809	0.00444613676518202	0.202369168400764	0.0370305739343166
-5.24086618423462	-7.45545482635498	-9.81612682342529	0.00445492472499609	0.202499642968178	0.0367019400000572
-5.24642515182495	-7.4577841758728	-9.83772277832031	0.00446646846830845	0.202448934316635	0.0366330109536648
-5.24796915054321	-7.46555852890015	-9.83809089660645	0.00445260293781757	0.202332854270935	0.0365622490644455
-5.24823379516602	-7.46386241912842	-9.82234859466553	0.00436745770275593	0.202435448765755	0.0362673811614513
-5.25301647186279	-7.45253658294678	-9.83335018157959	0.00442526442930102	0.202622950077057	0.0359736606478691
-5.25517988204956	-7.45710134506226	-9.84459495544434	0.00450618285685778	0.202547281980515	0.0360286943614483
-5.25866079330444	-7.46181201934814	-9.82766056060791	0.00446790084242821	0.202524244785309	0.035754531621933
-5.25703191757202	-7.45667314529419	-9.8247241973877	0.00445185275748372	0.202710002660751	0.0354197211563587
-5.26103210449219	-7.45296812057495	-9.84724712371826	0.00453214067965746	0.202606111764908	0.0352802686393261
-5.26506900787354	-7.45741987228394	-9.85562038421631	0.00460382224991918	0.202610284090042	0.0351980291306973
-5.26682138442993	-7.4642505645752	-9.83640766143799	0.00446442794054747	0.202644541859627	0.0349475368857384
-5.2690224647522	-7.45414352416992	-9.83207225799561	0.00452075526118279	0.202732563018799	0.0346257723867893
-5.27279901504517	-7.45242691040039	-9.85037136077881	0.00460140453651547	0.202802330255508	0.0345618203282356
-5.27795505523682	-7.46051836013794	-9.85460567474365	0.0045697120949626	0.202712655067444	0.0345881171524525
-5.27734756469727	-7.4616265296936	-9.83368587493896	0.00458633759990335	0.202673092484474	0.0343889817595482
-5.27607583999634	-7.45566463470459	-9.82940292358398	0.00453578494489193	0.202825933694839	0.0340923927724361
-5.27744388580322	-7.45247268676758	-9.85549163818359	0.00461162300780416	0.202840387821198	0.0340113751590252
-5.28304672241211	-7.45562934875488	-9.85461044311523	0.00453837588429451	0.202811002731323	0.0338791124522686
-5.2838077545166	-7.46092844009399	-9.84285831451416	0.00446465518325567	0.202824920415878	0.0335604958236218
-5.28625631332397	-7.4512882232666	-9.84201812744141	0.00457298988476396	0.202947273850441	0.0332016795873642
-5.29486560821533	-7.45287227630615	-9.85944652557373	0.00470503326505423	0.202965810894966	0.0330945663154125
-5.29471778869629	-7.46462631225586	-9.84770393371582	0.00460150465369225	0.202834740281105	0.0330299213528633
-5.29633045196533	-7.46397304534912	-9.83278942108154	0.0045858696103096	0.203029468655586	0.032589964568615
-5.29999589920044	-7.45663690567017	-9.85781192779541	0.00458348309621215	0.203040510416031	0.0323170013725758
-5.30698919296265	-7.45955896377563	-9.8704776763916	0.00469822948798537	0.203083470463753	0.0322374291718006
-5.30410051345825	-7.46582174301147	-9.85373973846436	0.00460965558886528	0.202992737293243	0.0320015363395214
-5.30579376220703	-7.45581483840942	-9.84949016571045	0.00462539494037628	0.203161790966988	0.0317456498742104
-5.30982780456543	-7.44941282272339	-9.8698844909668	0.00462300889194012	0.203146129846573	0.0317366309463978
-5.31241083145142	-7.45889091491699	-9.86060523986816	0.00470710452646017	0.2030388712883	0.0317110493779182
-5.31075286865234	-7.45998668670654	-9.84177112579346	0.00459123076871037	0.203088223934174	0.0314613990485668
-5.31489133834839	-7.45557165145874	-9.86105346679688	0.00457875058054924	0.20321087539196	0.0312601178884506
-5.32047080993652	-7.45804166793823	-9.86655426025391	0.00457153143361211	0.203108474612236	0.0312225800007582
-5.31611585617065	-7.45922660827637	-9.84845638275146	0.00443794671446085	0.203199192881584	0.0309091117233038
-5.3221607208252	-7.45126962661743	-9.85595035552979	0.00442685699090362	0.203392222523689	0.0307423081248999
-5.32797622680664	-7.45339918136597	-9.86596393585205	0.00450758030638099	0.203269064426422	0.0307564307004213
-5.32675266265869	-7.45856428146362	-9.84719753265381	0.0044047967530787	0.203184202313423	0.0305889379233122
-5.32867240905762	-7.45553636550903	-9.84233474731445	0.00429356843233109	0.203386202454567	0.0302892047911882
-5.33090114593506	-7.44891357421875	-9.86421680450439	0.00427769124507904	0.203451782464981	0.0301180705428123
-5.33730554580688	-7.45730972290039	-9.87742614746094	0.00421761535108089	0.203343823552132	0.0301186610013247
-5.33362770080566	-7.4562611579895	-9.84666633605957	0.0040725814178586	0.203390568494797	0.0298584420233965
-5.33754873275757	-7.44160413742065	-9.85732364654541	0.00409457739442587	0.203531444072723	0.0297060962766409
-5.34223794937134	-7.44410371780396	-9.85779190063477	0.00407510530203581	0.203429087996483	0.0297602079808712
-5.34184598922729	-7.44927930831909	-9.83990859985352	0.00393593730404973	0.203452587127686	0.0296926610171795
-5.34185552597046	-7.4392261505127	-9.84723854064941	0.00384450890123844	0.203577563166618	0.0293666645884514
-5.34769248962402	-7.43669557571411	-9.85904312133789	0.00389118026942015	0.203623846173286	0.0293346159160137
-5.35023641586304	-7.44409227371216	-9.85243511199951	0.00371475471183658	0.203531116247177	0.0292452238500118
-5.34852933883667	-7.44213724136353	-9.83645915985107	0.00362748512998223	0.203614518046379	0.028993958607316
-5.35036754608154	-7.43033790588379	-9.84920120239258	0.00356323691084981	0.203680858016014	0.0288191717118025
-5.35736894607544	-7.43417692184448	-9.84790992736816	0.00357058318331838	0.20364136993885	0.0288763586431742
-5.35058164596558	-7.43356466293335	-9.82119464874268	0.00347193912602961	0.203590735793114	0.0287069045007229
-5.34729051589966	-7.42711925506592	-9.83169651031494	0.00329577224329114	0.203761801123619	0.0285020209848881
-5.35188245773315	-7.42852210998535	-9.84248352050781	0.00327255413867533	0.203726768493652	0.0285210683941841
-5.35454988479614	-7.42586755752563	-9.82205772399902	0.00317527167499065	0.203807890415192	0.0281879231333733
-5.35845613479614	-7.41718292236328	-9.83314514160156	0.00308553245849907	0.203940942883492	0.0280466098338366
-5.36114740371704	-7.42408657073975	-9.8336935043335	0.00294023565948009	0.203848823904991	0.0280768480151892
-5.36042928695679	-7.42356204986572	-9.80849456787109	0.00283625558950007	0.203918382525444	0.0278033744543791
-5.36546421051025	-7.41636180877686	-9.83856678009033	0.00282872980460525	0.20398636162281	0.027738967910409
-5.3693380355835	-7.42419576644897	-9.82554817199707	0.0026649113278836	0.20396800339222	0.0276220384985209
-5.36937522888184	-7.41843700408936	-9.81711006164551	0.00248879170976579	0.204090908169746	0.0272963345050812
-5.37380361557007	-7.41617631912231	-9.83462142944336	0.00254034204408526	0.204099148511887	0.0273396037518978
-5.37606811523438	-7.42312002182007	-9.81894969940186	0.00245521194301546	0.204030454158783	0.0273830611258745
-5.36867141723633	-7.41602039337158	-9.80997180938721	0.00230086408555508	0.20422551035881	0.027081448584795
-5.37147235870361	-7.41382026672363	-9.82887363433838	0.00229929806664586	0.204177275300026	0.0270292963832617
-5.36930274963379	-7.4196891784668	-9.82191276550293	0.00220224726945162	0.20413313806057	0.0270021241158247
-5.35914659500122	-7.40961599349976	-9.80673694610596	0.00223763799294829	0.204219371080399	0.0267430413514376
-5.36445665359497	-7.4015212059021	-9.82283496856689	0.00223003607243299	0.204320162534714	0.0269067157059908
-5.35924530029297	-7.40591716766357	-9.79512500762939	0.00213053682819009	0.2042605727911	0.0269316118210554
-5.34751749038696	-7.39209651947021	-9.79463386535645	0.002070018555969	0.204404845833778	0.0267323795706034
-5.34772491455078	-7.38534212112427	-9.80579280853271	0.00205944734625518	0.204328417778015	0.0268016252666712
-5.3456826210022	-7.39429712295532	-9.79722499847412	0.00204940163530409	0.204211845993996	0.0267155300825834
-5.35313892364502	-7.39320945739746	-9.79656887054443	0.0021137441508472	0.20441809296608	0.0265033915638924
-5.37052774429321	-7.39592123031616	-9.81170082092285	0.0022557673510164	0.204462423920631	0.0264120101928711
-5.38155126571655	-7.41118955612183	-9.80535793304443	0.00221769930794835	0.20441372692585	0.0259963274002075
-5.39321088790894	-7.41255235671997	-9.83228492736816	0.00222994387149811	0.204722657799721	0.0256660897284746
-5.40418386459351	-7.42310333251953	-9.84214401245117	0.00224662339314818	0.204642802476883	0.0254058241844177
-5.40791893005371	-7.42745304107666	-9.83093357086182	0.00223593576811254	0.204776898026466	0.0250022057443857
-5.41742181777954	-7.42416334152222	-9.85697841644287	0.00224634096957743	0.205025345087051	0.0247884187847376
-5.42296361923218	-7.43589448928833	-9.85143375396729	0.00224383384920657	0.204837828874588	0.024744151160121
-5.4252552986145	-7.43627262115479	-9.84622097015381	0.00223210779950023	0.205119833350182	0.0243856236338615
-5.42981195449829	-7.43642902374268	-9.86991691589355	0.00210387632250786	0.205263048410416	0.0242655929178
-5.43181562423706	-7.44099187850952	-9.86001777648926	0.00201844424009323	0.20521879196167	0.0241736005991697
-5.43097066879272	-7.43319082260132	-9.85545349121094	0.00195700069889426	0.205398142337799	0.0239401757717133
-5.43730020523071	-7.43613290786743	-9.86439895629883	0.0018928354838863	0.205362349748611	0.0239927247166634
-5.43006372451782	-7.43756484985352	-9.82813739776611	0.00175276026129723	0.20528282225132	0.0238817650824785
-5.42967510223389	-7.43082284927368	-9.83776760101318	0.00158639717847109	0.205493807792664	0.0238330885767937
-5.43262624740601	-7.43257236480713	-9.84192943572998	0.00147629098501056	0.205401241779327	0.0239775292575359
-5.42443513870239	-7.43477487564087	-9.8163890838623	0.00121548399329185	0.20542511343956	0.023919964209199
-5.42894124984741	-7.42095613479614	-9.83223247528076	0.00118946703150868	0.205535024404526	0.0240207985043526
-5.42816638946533	-7.42389154434204	-9.80666351318359	0.00099133828189224	0.205407649278641	0.0241298153996468
-5.42044353485107	-7.42070579528809	-9.79708671569824	0.000817010062746704	0.205612137913704	0.0240695402026176
-5.42328310012817	-7.41897773742676	-9.81271934509277	0.000694728340022266	0.205567508935928	0.0241438690572977
-5.42634248733521	-7.42518472671509	-9.79032897949219	0.000483670708490536	0.205600380897522	0.0239844378083944
-5.43390035629272	-7.41433095932007	-9.79760646820068	0.000406452832976356	0.205815851688385	0.0237949565052986
-5.44661235809326	-7.42544937133789	-9.80655288696289	0.000269267387920991	0.205830618739128	0.0237748716026545
-5.4504599571228	-7.43226432800293	-9.79141998291016	4.0875980630517E-05	0.205990523099899	0.0234115719795227
-5.46091365814209	-7.43231153488159	-9.8110237121582	-5.73825636820402E-05	0.206067830324173	0.0231099911034107
-5.47369575500488	-7.44356107711792	-9.82635402679443	-0.000165698482305743	0.206108078360558	0.0229605287313461
-5.47206401824951	-7.44562959671021	-9.80486011505127	-0.000437516282545403	0.206259593367577	0.0226488318294287
-5.47853803634644	-7.43652248382568	-9.82333946228027	-0.000594115990679711	0.206442564725876	0.0225093420594931
-5.47991514205933	-7.44275665283203	-9.81216621398926	-0.000639584963209927	0.206462353467941	0.0225797239691019
-5.47808170318604	-7.44338893890381	-9.7979793548584	-0.00100055895745754	0.206634655594826	0.0223716832697392
-5.47954034805298	-7.4376540184021	-9.81874752044678	-0.00108866195660084	0.206811308860779	0.0223379880189896
-5.48428297042847	-7.44685554504395	-9.81194591522217	-0.00131600082386285	0.206702262163162	0.0223212819546461
-5.48383569717407	-7.4434027671814	-9.79837894439697	-0.00144087942317128	0.20681557059288	0.0220021549612284
-5.49100160598755	-7.44158840179443	-9.81452465057373	-0.00162586546503007	0.206917360424995	0.0220688674598932
-5.49035596847534	-7.44777202606201	-9.79120445251465	-0.00194934371393174	0.206867560744286	0.0221146047115326
-5.48803758621216	-7.44273328781128	-9.79199314117432	-0.00216398504562676	0.207117885351181	0.0219121836125851
-5.49237442016602	-7.44348764419556	-9.81291198730469	-0.00230222684331238	0.207080289721489	0.0219709351658821
-5.48920059204102	-7.44735527038574	-9.7902193069458	-0.0025276702363044	0.207091867923737	0.0218079797923565
-5.49400901794434	-7.43805265426636	-9.79719638824463	-0.00266139069572091	0.207234099507332	0.0218400917947292
-5.49697589874268	-7.44457817077637	-9.79091453552246	-0.00290476251393557	0.207159638404846	0.0219622030854225
-5.49252033233643	-7.44206619262695	-9.77790260314941	-0.00309660215862095	0.207331925630569	0.0218594688922167
-5.49862480163574	-7.43966007232666	-9.80140113830566	-0.00323570938780904	0.207388371229172	0.0219207368791103
-5.49522733688354	-7.44451665878296	-9.78326034545898	-0.00349944806657732	0.207389071583748	0.021843608468771
-5.49545669555664	-7.43384885787964	-9.78831672668457	-0.00363752781413496	0.20750518143177	0.0217727217823267
-5.49863481521606	-7.43513441085815	-9.78771114349365	-0.00373849621973932	0.207400634884834	0.0219767708331347
-5.49430322647095	-7.43759346008301	-9.77145099639893	-0.00394232897087932	0.207546576857567	0.0218290537595749
-5.50036191940308	-7.4318642616272	-9.79025840759277	-0.00405536824837327	0.207640111446381	0.0217676684260368
-5.49956846237183	-7.44119739532471	-9.7825345993042	-0.00426988955587149	0.207523614168167	0.0218729600310326
-5.49531030654907	-7.4307279586792	-9.77640533447266	-0.00441566947847605	0.207725241780281	0.0217079371213913
-5.50298452377319	-7.42889261245728	-9.78551959991455	-0.00448005041107535	0.207697227597237	0.0218476410955191
-5.49825954437256	-7.43386888504028	-9.76334095001221	-0.00473844120278955	0.20762400329113	0.0217765793204308
-5.49513673782349	-7.42669010162354	-9.77073860168457	-0.00487630069255829	0.20780573785305	0.0216931998729706
-5.49959182739258	-7.42893075942993	-9.79212951660156	-0.00495455134660006	0.207780286669731	0.0219079460948706
-5.49406623840332	-7.42651891708374	-9.7568187713623	-0.00517223682254553	0.207839697599411	0.0216808021068573
-5.49641084671021	-7.41439914703369	-9.77949619293213	-0.00527590932324529	0.207966491580009	0.0217364430427551
-5.49841022491455	-7.42138195037842	-9.77193832397461	-0.00542720453813672	0.20787987112999	0.02192198112607
-5.4952507019043	-7.41977739334106	-9.75611019134521	-0.00554733816534281	0.20797036588192	0.0217098854482174
-5.49828004837036	-7.42174291610718	-9.77966976165771	-0.00565012125298381	0.207913428544998	0.0217369850724936
-5.49635410308838	-7.42642450332642	-9.76993942260742	-0.00577155873179436	0.207909256219864	0.0216908548027277
-5.4969425201416	-7.41748762130737	-9.77245426177979	-0.00585595145821571	0.2081348747015	0.0215904302895069
-5.49948453903198	-7.41912651062012	-9.77896976470947	-0.00590413855388761	0.208025455474854	0.0217872634530067
-5.49916076660156	-7.42272281646729	-9.75113201141357	-0.00598602462559938	0.208029881119728	0.021703327074647
-5.49222850799561	-7.41601085662842	-9.76975154876709	-0.00608817534521222	0.208176895976067	0.0216069202870131
-5.49785041809082	-7.42433786392212	-9.78435230255127	-0.00612297933548689	0.208058804273605	0.0217204429209232
-5.49328660964966	-7.4214506149292	-9.76311492919922	-0.00628521898761392	0.208139717578888	0.021563109010458
-5.49689292907715	-7.41628170013428	-9.77972602844238	-0.00622406229376793	0.208193361759186	0.0216916389763355
-5.49328804016113	-7.42481899261475	-9.76905345916748	-0.00632625678554177	0.208056315779686	0.0217111762613058
-5.49355840682983	-7.41736841201782	-9.77237796783447	-0.00643995124846697	0.208247810602188	0.0216151885688305
-5.4958291053772	-7.42122936248779	-9.78338623046875	-0.00649511627852917	0.208219796419144	0.0217675343155861
-5.49027442932129	-7.42376232147217	-9.76179599761963	-0.00661613186821342	0.208223596215248	0.0216929893940687
-5.49111366271973	-7.41209363937378	-9.77826118469238	-0.00663341768085957	0.208265915513039	0.021837804466486
-5.4938759803772	-7.41910171508789	-9.77153778076172	-0.00672944216057658	0.20819690823555	0.0220670532435179
-5.48907041549683	-7.41604804992676	-9.76011085510254	-0.00685384357348084	0.208290666341782	0.0219628363847733
-5.49063491821289	-7.41568851470947	-9.77719783782959	-0.00688408641144633	0.208250656723976	0.0219601467251778
-5.48837852478027	-7.42326498031616	-9.78222751617432	-0.00695830909535289	0.208156362175941	0.0220945868641138
-5.49027109146118	-7.41418504714966	-9.76786231994629	-0.00708999112248421	0.208281308412552	0.0219469834119082
-5.49119472503662	-7.40621519088745	-9.78355503082275	-0.00711131189018488	0.208257034420967	0.0221487693488598
-5.49196195602417	-7.41664409637451	-9.77396774291992	-0.00721543934196234	0.208156764507294	0.0222453083842993
-5.48674631118774	-7.41299962997437	-9.75931549072266	-0.00739233382046223	0.208311825990677	0.0221232995390892
-5.48834371566772	-7.40790128707886	-9.7868013381958	-0.00746063189581037	0.208367586135864	0.0222136434167624
-5.4890661239624	-7.41055297851563	-9.77653408050537	-0.00760757504031062	0.208201721310616	0.0222589131444693
-5.48497295379639	-7.40272998809814	-9.76651954650879	-0.00766351167112589	0.208371162414551	0.0221488606184721
-5.48564577102661	-7.40189552307129	-9.77975654602051	-0.00760062457993627	0.208221852779388	0.0224104952067137
-5.48290491104126	-7.40486240386963	-9.75241279602051	-0.00785720162093639	0.208269715309143	0.0223521739244461
-5.48059129714966	-7.3954439163208	-9.76778793334961	-0.00789910275489092	0.208380118012428	0.0223201606422663
-5.4787712097168	-7.40179634094238	-9.7775411605835	-0.00799017306417227	0.208209022879601	0.0224547404795885
-5.47788524627686	-7.39235401153564	-9.76049995422363	-0.00800219364464283	0.208348423242569	0.022338293492794
-5.48055839538574	-7.39442682266235	-9.7740650177002	-0.00800062157213688	0.208254918456078	0.0225668381899595
-5.47390747070313	-7.39732265472412	-9.75185966491699	-0.0081703495234251	0.208278939127922	0.0224437117576599
-5.4759316444397	-7.3890209197998	-9.76395320892334	-0.00812761392444372	0.208386525511742	0.0224619470536709
-5.47513961791992	-7.39488410949707	-9.76899528503418	-0.00827052071690559	0.208187147974968	0.0225631613284349
-5.47087335586548	-7.39106607437134	-9.7499885559082	-0.00834819674491882	0.208260670304298	0.022400263696909
-5.4710865020752	-7.37987422943115	-9.76199722290039	-0.00834749173372984	0.208334892988205	0.0225247945636511
-5.47494268417358	-7.38710117340088	-9.76090240478516	-0.00845042429864407	0.208236590027809	0.0226864479482174
-5.46968507766724	-7.38364887237549	-9.73604583740234	-0.00856679305434227	0.208285003900528	0.0225653052330017
-5.47065353393555	-7.37547874450684	-9.76155281066895	-0.00863085221499205	0.208280339837074	0.0225877650082111
-5.46811723709106	-7.38563871383667	-9.74929809570313	-0.0087970457971096	0.208220183849335	0.0225862674415112
-5.46698236465454	-7.376051902771	-9.7478141784668	-0.0088932616636157	0.208333194255829	0.0224704220890999
-5.46926832199097	-7.37464094161987	-9.7607889175415	-0.00891593657433987	0.208279892802238	0.0226880982518196
-5.46541690826416	-7.37675428390503	-9.73401546478271	-0.00903039705008268	0.208246752619743	0.022650046274066
-5.46154356002808	-7.36894464492798	-9.74156093597412	-0.00919770635664463	0.208351269364357	0.0226277429610491
-5.4645471572876	-7.37523460388184	-9.75078773498535	-0.00930468086153269	0.208211824297905	0.0227720569819212
-5.45760917663574	-7.37175178527832	-9.73142719268799	-0.00943969935178757	0.208290562033653	0.0227075684815645
-5.46060752868652	-7.36126327514648	-9.7430534362793	-0.00945726037025452	0.208346605300903	0.0227427091449499
-5.46223783493042	-7.37000846862793	-9.74145984649658	-0.00949052255600691	0.208232551813126	0.022844210267067
-5.45889472961426	-7.37139320373535	-9.72831153869629	-0.00950757227838039	0.208350628614426	0.022739851847291
-5.46047496795654	-7.36502695083618	-9.75587272644043	-0.00952154491096735	0.208429723978043	0.0226509012281895
-5.4618444442749	-7.37157917022705	-9.75434589385986	-0.00948780495673418	0.208302587270737	0.0227781664580107
-5.45968675613403	-7.37397480010986	-9.73794651031494	-0.00947674363851547	0.208352848887444	0.0225379634648561
-5.4613676071167	-7.3688497543335	-9.76368713378906	-0.00934594310820103	0.208315178751945	0.0226348210126162
-5.46292781829834	-7.37967586517334	-9.75867462158203	-0.00937168765813112	0.208233878016472	0.0228743050247431
-5.45874118804932	-7.37697887420654	-9.74780082702637	-0.00944644585251808	0.208330318331718	0.0226917359977961
-5.46417617797852	-7.37176465988159	-9.77826023101807	-0.00923421420156956	0.208315670490265	0.0227897688746452
-5.46182918548584	-7.38109016418457	-9.76159858703613	-0.00928255543112755	0.208217307925224	0.0228153746575117
-5.46017646789551	-7.37553548812866	-9.76042079925537	-0.00928819924592972	0.208280220627785	0.0226433537900448
-5.46537208557129	-7.37519073486328	-9.78053569793701	-0.00916912406682968	0.208250254392624	0.0228449050337076
-5.46386861801147	-7.38507890701294	-9.7626895904541	-0.00925359595566988	0.208177492022514	0.0229156110435724
-5.45931959152222	-7.37934446334839	-9.76242351531982	-0.00929893646389246	0.208312273025513	0.0228670984506607
-5.4614315032959	-7.37740850448608	-9.78824901580811	-0.00919374264776707	0.208213850855827	0.0230072624981403
-5.46128511428833	-7.38312244415283	-9.76712608337402	-0.00932559743523598	0.208129346370697	0.0229753218591213
-5.46044063568115	-7.37626123428345	-9.7694673538208	-0.00932367611676455	0.208278626203537	0.0228992681950331
-5.46050643920898	-7.37269163131714	-9.78615093231201	-0.00918802246451378	0.208175912499428	0.0232315361499786
-5.46021747589111	-7.37749099731445	-9.76561832427979	-0.00931153818964958	0.208096727728844	0.0232587661594152
-5.45196533203125	-7.37270736694336	-9.75956535339355	-0.00939955934882164	0.208127975463867	0.0232325419783592
-5.45755004882813	-7.36957788467407	-9.77892303466797	-0.00935705844312906	0.208076506853104	0.0233407355844975
-5.45576190948486	-7.37609672546387	-9.77571678161621	-0.00943776965141296	0.207931280136108	0.0234005376696587
-5.45273876190186	-7.36963558197021	-9.76541805267334	-0.00947576202452183	0.208072230219841	0.0233322791755199
-5.45291709899902	-7.36586856842041	-9.78600406646729	-0.00947725586593151	0.207997664809227	0.0235260520130396
-5.45392036437988	-7.37308597564697	-9.76428413391113	-0.00955143570899963	0.207866668701172	0.0236403103917837
-5.4491024017334	-7.37225389480591	-9.75493621826172	-0.00965449959039688	0.208000227808952	0.0235632322728634
-5.45173978805542	-7.36459398269653	-9.78505992889404	-0.00965901743620634	0.208008632063866	0.0236717537045479
-5.44754314422607	-7.37222862243652	-9.77170753479004	-0.00972466357052326	0.207807049155235	0.0238359272480011
-5.44248580932617	-7.3629846572876	-9.75995922088623	-0.00983370002359152	0.207913607358932	0.0237458292394876
-5.44693040847778	-7.35743570327759	-9.76989555358887	-0.00979408342391253	0.207917049527168	0.023896710947156
-5.44713306427002	-7.36345481872559	-9.76423072814941	-0.00981258042156696	0.207781732082367	0.0240682791918516
-5.44198513031006	-7.35649633407593	-9.76123714447021	-0.00992823671549559	0.207915514707565	0.0239526182413101
-5.44301748275757	-7.35718202590942	-9.78230285644531	-0.00991152133792639	0.207829460501671	0.0240472946316004
-5.44016075134277	-7.36347246170044	-9.76783466339111	-0.0100511042401195	0.207790672779083	0.0240075290203094
-5.4360203742981	-7.35468482971191	-9.75736808776855	-0.0101588703691959	0.207855358719826	0.0239094384014606
-5.4370698928833	-7.34988498687744	-9.7719259262085	-0.0101735573261976	0.20789746940136	0.0241123307496309
-5.43391227722168	-7.35267782211304	-9.75282192230225	-0.0103108417242765	0.20778688788414	0.0242492984980345
-5.42967462539673	-7.34572839736938	-9.75104427337646	-0.0104260323569179	0.207947477698326	0.0241749882698059
-5.42895936965942	-7.344069480896	-9.76801490783691	-0.0105433585122228	0.207799151539803	0.0242618806660175
-5.42929315567017	-7.34531450271606	-9.75336933135986	-0.0106751816347241	0.207759842276573	0.0242337640374899
-5.42611265182495	-7.33236312866211	-9.75253009796143	-0.0108118876814842	0.207899615168571	0.0241525731980801
-5.42807960510254	-7.33464193344116	-9.76138305664063	-0.0108824241906404	0.20782558619976	0.024337412789464
-5.42288398742676	-7.3400411605835	-9.73704433441162	-0.0110911950469017	0.207750871777534	0.0243173968046904
-5.41733264923096	-7.33041763305664	-9.73296642303467	-0.0112292394042015	0.207928836345673	0.0242326129227877
-5.41802072525024	-7.32666492462158	-9.7551851272583	-0.0113252690061927	0.2078717648983	0.0244170874357224
-5.41961288452148	-7.33173561096191	-9.74113750457764	-0.0114736370742321	0.207850649952888	0.0245125461369753
-5.41278696060181	-7.3229660987854	-9.73634243011475	-0.0116077344864607	0.207937762141228	0.0243353266268969
-5.41527652740479	-7.31692504882813	-9.74830055236816	-0.0115722790360451	0.207887798547745	0.0244429912418127
-5.41708707809448	-7.32663106918335	-9.74400997161865	-0.0116714127361774	0.207766562700272	0.0245858058333397
-5.40971517562866	-7.32031440734863	-9.73231601715088	-0.0118046002462506	0.207931935787201	0.0244120638817549
-5.41373109817505	-7.31717205047607	-9.75746726989746	-0.0118301380425692	0.207893520593643	0.0244737192988396
-5.41090726852417	-7.32831764221191	-9.74133491516113	-0.0119315152987838	0.207846358418465	0.0245264656841755
-5.40606307983398	-7.32038974761963	-9.73276424407959	-0.0120444837957621	0.207949057221413	0.0244385413825512
-5.4087553024292	-7.31466579437256	-9.75833797454834	-0.0119579648599029	0.207899212837219	0.0246367231011391
-5.40741157531738	-7.32173442840576	-9.73824977874756	-0.0120088486000896	0.207819178700447	0.0246808361262083
-5.40258693695068	-7.31440830230713	-9.74141788482666	-0.0121586564928293	0.207942306995392	0.0245790742337704
-5.40414190292358	-7.31426334381104	-9.76157188415527	-0.0121495276689529	0.207908809185028	0.0247105229645967
-5.40032386779785	-7.32149982452393	-9.74856185913086	-0.0122907785698771	0.207790374755859	0.0247091948986053
-5.39734363555908	-7.31232070922852	-9.74380493164063	-0.0124111250042915	0.20789934694767	0.0246430411934853
-5.3981499671936	-7.30957746505737	-9.75685596466064	-0.0123685821890831	0.207779005169868	0.02488898858428
-5.39544296264648	-7.31578779220581	-9.73656749725342	-0.0124982250854373	0.207725659012794	0.0248917788267136
-5.39321279525757	-7.30547428131104	-9.75720119476318	-0.0126453991979361	0.2079057097435	0.0248591564595699
-5.39496898651123	-7.31105041503906	-9.75553798675537	-0.0127892782911658	0.207795843482018	0.0249804724007845
-5.3902792930603	-7.31045436859131	-9.73856639862061	-0.0128715159371495	0.207787796854973	0.0248725805431604
-5.39042186737061	-7.29888439178467	-9.75441074371338	-0.0129058128222823	0.207914635539055	0.0249799154698849
-5.3926796913147	-7.30551290512085	-9.75355052947998	-0.0130390357226133	0.207722812891006	0.0251440163701773
-5.39089155197144	-7.30342149734497	-9.74339580535889	-0.0131901418790221	0.207953318953514	0.0249645449221134
-5.39350032806396	-7.29763221740723	-9.76264953613281	-0.0132384672760963	0.20787213742733	0.0249968059360981
-5.39001274108887	-7.30420780181885	-9.75512790679932	-0.0133453849703074	0.207825884222984	0.0250739343464375
-5.38175010681152	-7.29366493225098	-9.75004100799561	-0.0134542938321829	0.207897633314133	0.0250191949307919
-5.38282442092896	-7.29094266891479	-9.76147270202637	-0.0135064106434584	0.207814738154411	0.0252896994352341
-5.37700510025024	-7.29579067230225	-9.73554420471191	-0.0137060675770044	0.207775935530663	0.0253585241734982
-5.37530851364136	-7.28847360610962	-9.75337028503418	-0.0139236487448215	0.207820385694504	0.0252682790160179
-5.37941408157349	-7.29311084747314	-9.76197052001953	-0.0139911817386746	0.207770094275475	0.025427520275116
-5.37329864501953	-7.29143095016479	-9.74598121643066	-0.0141968466341496	0.207847759127617	0.025320952758193
-5.37773752212524	-7.2852897644043	-9.76252555847168	-0.01423629373312	0.207840919494629	0.0254460386931896
-5.3717679977417	-7.29177331924438	-9.74898338317871	-0.0143802436068654	0.207778200507164	0.0255524963140488
-5.36523962020874	-7.28656435012817	-9.74092197418213	-0.0145770628005266	0.208040446043015	0.0254705604165792
-5.36645412445068	-7.28109169006348	-9.76181697845459	-0.0146448742598295	0.207865968346596	0.0255702510476112
-5.36357593536377	-7.28824043273926	-9.75700378417969	-0.014731046743691	0.207831233739853	0.0255329646170139
-5.35889625549316	-7.27581262588501	-9.75639820098877	-0.0148624321445823	0.208002135157585	0.0254445038735867
-5.36643552780151	-7.27466297149658	-9.77046585083008	-0.0148990815505385	0.207985833287239	0.0257383733987808
-5.36097526550293	-7.27481555938721	-9.74502182006836	-0.0150558669120073	0.20799133181572	0.0256744939833879
-5.35804843902588	-7.26493358612061	-9.76052379608154	-0.015202415175736	0.208130717277527	0.0256484635174274
-5.35945081710815	-7.26688718795776	-9.77876377105713	-0.0152983460575342	0.20802529156208	0.0258523747324944
-5.35273694992065	-7.26473522186279	-9.75980377197266	-0.0153371980413795	0.208062693476677	0.0256881155073643
-5.35142803192139	-7.25390481948853	-9.77748107910156	-0.015357575379312	0.208092823624611	0.0257315468043089
-5.350013256073	-7.26340055465698	-9.7662239074707	-0.015415083616972	0.208035007119179	0.0258578285574913
-5.34052753448486	-7.26264429092407	-9.75395011901855	-0.01551753282547	0.208139896392822	0.0257792230695486
-5.3441219329834	-7.25836658477783	-9.77980518341064	-0.0155350575223565	0.208207979798317	0.025804191827774
-5.34368467330933	-7.26554679870605	-9.77828025817871	-0.0156007297337055	0.208108574151993	0.0258704349398613
-5.33714056015015	-7.26391124725342	-9.76480770111084	-0.015688493847847	0.20822337269783	0.0257125291973352
-5.34021377563477	-7.25512933731079	-9.78232574462891	-0.0156225860118866	0.208231031894684	0.0258660633116961
-5.34151077270508	-7.26376438140869	-9.77693176269531	-0.015774130821228	0.208127617835999	0.0260195545852184
-5.3323335647583	-7.26107597351074	-9.75979995727539	-0.0158320441842079	0.208189740777016	0.0259519927203655
-5.33010959625244	-7.25045013427734	-9.77147388458252	-0.0159065593034029	0.208279654383659	0.0259661115705967
-5.3309531211853	-7.25219631195068	-9.7803201675415	-0.015938637778163	0.208171933889389	0.0260369926691055
-5.32372999191284	-7.2541651725769	-9.76190662384033	-0.0160354394465685	0.208172127604485	0.0260335672646761
-5.32343816757202	-7.23895359039307	-9.76999664306641	-0.0160242859274149	0.208310768008232	0.0259277243167162
-5.32587671279907	-7.24267959594727	-9.77350616455078	-0.0160324145108461	0.208239451050758	0.0261257123202086
-5.31818389892578	-7.24367141723633	-9.75272560119629	-0.0160662289708853	0.208165988326073	0.0260363686829805
-5.3179349899292	-7.23758983612061	-9.77261161804199	-0.016043197363615	0.208270117640495	0.0259636640548706
-5.32068777084351	-7.24198961257935	-9.7856273651123	-0.0160919073969126	0.208186209201813	0.0260501950979233
-5.31733417510986	-7.24951457977295	-9.76540565490723	-0.0161752011626959	0.208231419324875	0.0260060355067253
-5.31192874908447	-7.23905324935913	-9.77333641052246	-0.0161649361252785	0.208330854773521	0.0258510839194059
-5.31717300415039	-7.24487590789795	-9.78824329376221	-0.0161195546388626	0.20827504992485	0.0259767211973667
-5.31514883041382	-7.25875234603882	-9.7656192779541	-0.0161255151033401	0.208251550793648	0.0261009354144335
-5.30902338027954	-7.25435638427734	-9.7736873626709	-0.0161276161670685	0.208365470170975	0.0259208101779222
-5.31378269195557	-7.25289630889893	-9.79856204986572	-0.0160211659967899	0.208346977829933	0.0260901413857937
-5.30782508850098	-7.26236009597778	-9.78390789031982	-0.0160018559545279	0.208273455500603	0.0261310338973999
-5.30557918548584	-7.25498533248901	-9.78255176544189	-0.0159521605819464	0.20837576687336	0.0259947925806046
-5.30945158004761	-7.25559520721436	-9.79843521118164	-0.0158907826989889	0.208415731787682	0.0262809973210096
-5.30599117279053	-7.26182222366333	-9.78252983093262	-0.0158768277615309	0.208304539322853	0.026314839720726
-5.30292463302612	-7.25891065597534	-9.77523803710938	-0.0159376319497824	0.208435639739037	0.0261714607477188
-5.30264759063721	-7.25619983673096	-9.80065536499023	-0.0158698298037052	0.208437368273735	0.0262940376996994
-5.30397176742554	-7.26254224777222	-9.79702949523926	-0.0158839076757431	0.208275392651558	0.0263651795685291
-5.30060195922852	-7.25998497009277	-9.78736782073975	-0.0159593820571899	0.208450213074684	0.0262173507362604
-5.30525779724121	-7.2576732635498	-9.80824279785156	-0.0158330593258142	0.20840060710907	0.0263667795807123
-5.30464601516724	-7.26416158676147	-9.78579235076904	-0.0159019771963358	0.208333730697632	0.0264033060520887
-5.30072402954102	-7.26294755935669	-9.79103469848633	-0.0159751791507006	0.208494484424591	0.0263039190322161
-5.302818775177	-7.26155090332031	-9.81165027618408	-0.0159659385681152	0.208554208278656	0.026408476755023
-5.29834365844727	-7.26624774932861	-9.79683113098145	-0.0160075835883617	0.208367362618446	0.02643639780581
-5.29261541366577	-7.26086616516113	-9.79544544219971	-0.0160290282219648	0.208539724349976	0.0262737032026052
-5.29791975021362	-7.25450611114502	-9.80821418762207	-0.0160404182970524	0.208603888750076	0.0263425912708044
-5.29797029495239	-7.26008558273315	-9.79886913299561	-0.0160625018179417	0.208471894264221	0.0265553649514914
-5.29410982131958	-7.26178979873657	-9.78293037414551	-0.0162378791719675	0.208601430058479	0.0263475254178047
-5.29351663589478	-7.25400447845459	-9.80610275268555	-0.016110060736537	0.208613306283951	0.0263277068734169
-5.29405164718628	-7.25821304321289	-9.80424880981445	-0.0161067359149456	0.208453521132469	0.0264003369957209
-5.2870020866394	-7.25846242904663	-9.79190635681152	-0.0160949788987637	0.208538472652435	0.0262471754103899
-5.29386329650879	-7.25044536590576	-9.80920886993408	-0.0160176064819098	0.208672598004341	0.0263403281569481
-5.29047966003418	-7.25742530822754	-9.80119132995605	-0.0160043481737375	0.208550125360489	0.0263867769390345
-5.28734111785889	-7.25665473937988	-9.79313850402832	-0.0159395094960928	0.208647549152374	0.0262295268476009
-5.28590250015259	-7.25372695922852	-9.80997848510742	-0.0158175956457853	0.208715498447418	0.0262394472956657
-5.28695344924927	-7.26166009902954	-9.81974506378174	-0.0158498696982861	0.208642035722733	0.0263357982039452
-5.28359699249268	-7.26040410995483	-9.79885959625244	-0.0158371813595295	0.208665698766708	0.0261603910475969
-5.28588533401489	-7.25539112091064	-9.81807613372803	-0.0157435797154903	0.208685085177422	0.026298651471734
-5.28267812728882	-7.25906085968018	-9.80236434936523	-0.0157460104674101	0.208600893616676	0.0263667516410351
-5.27434635162354	-7.25852203369141	-9.79919910430908	-0.0158039126545191	0.208725824952126	0.0262037068605423
-5.27793741226196	-7.25506925582886	-9.81525611877441	-0.0157338101416826	0.208704560995102	0.0262544881552458
-5.27453374862671	-7.26207160949707	-9.79784774780273	-0.0157735869288445	0.208642795681953	0.0262376591563225
-5.2721266746521	-7.25024509429932	-9.80715847015381	-0.0157299898564816	0.208816021680832	0.0261762533336878
-5.27496576309204	-7.25444316864014	-9.81040668487549	-0.0157245304435492	0.208686456084251	0.0264183841645718
-5.27227067947388	-7.26166343688965	-9.79129314422607	-0.0157748777419329	0.208668485283852	0.0263720471411943
-5.26580429077148	-7.25424242019653	-9.79956340789795	-0.0157697033137083	0.208821445703506	0.0262468680739403
-5.26935195922852	-7.25527286529541	-9.8175220489502	-0.0156700666993856	0.208664327859879	0.0264650266617537
-5.26426649093628	-7.26279640197754	-9.7989501953125	-0.0157973561435938	0.20867083966732	0.0262949913740158
-5.25777578353882	-7.25009155273438	-9.79865264892578	-0.0157688520848751	0.208810865879059	0.0262696295976639
-5.26266431808472	-7.2542724609375	-9.81060600280762	-0.0157080888748169	0.208693653345108	0.0264068879187107
-5.25839710235596	-7.25999641418457	-9.79452323913574	-0.015844477340579	0.20865561068058	0.0264852605760098
-5.25226163864136	-7.25320291519165	-9.79542541503906	-0.0158397201448679	0.208865031599998	0.0264151506125927
-5.25389957427979	-7.25083827972412	-9.80966186523438	-0.0157628804445267	0.20875409245491	0.0265765730291605
-5.24957609176636	-7.25683498382568	-9.80374622344971	-0.0158951319754124	0.208721473813057	0.0265652649104595
-5.24508571624756	-7.24993944168091	-9.79483222961426	-0.0159587170928717	0.208785742521286	0.0264301262795925
-5.24942874908447	-7.24630832672119	-9.81766796112061	-0.0157859586179256	0.208791002631187	0.0265970285981894
-5.24583530426025	-7.25415134429932	-9.80216884613037	-0.0159146916121244	0.208694264292717	0.026698486879468
-5.24053859710693	-7.2497501373291	-9.79855823516846	-0.0159628428518772	0.208913579583168	0.0265626758337021
-5.24597930908203	-7.25195741653442	-9.81788635253906	-0.0159372929483652	0.208808183670044	0.0266176350414753
-5.23974466323853	-7.25731039047241	-9.81099605560303	-0.0159255284816027	0.208681926131248	0.0266718454658985
-5.23924922943115	-7.24749612808228	-9.80693435668945	-0.0160058736801147	0.208907708525658	0.0265551172196865
-5.23953628540039	-7.24621200561523	-9.8262357711792	-0.0159291159361601	0.208810940384865	0.0267693642526865
-5.23882293701172	-7.25499629974365	-9.80698204040527	-0.015965273603797	0.208799943327904	0.026799974963069
-5.23187065124512	-7.25379467010498	-9.80211353302002	-0.016042435541749	0.208932191133499	0.0267808176577091
-5.23472595214844	-7.25081157684326	-9.83571720123291	-0.0159657765179873	0.20891597867012	0.0268333107233047
-5.23125839233398	-7.2578182220459	-9.82676219940186	-0.0159887447953224	0.208759963512421	0.0269269831478596
-5.22745513916016	-7.25574588775635	-9.8157958984375	-0.0160390194505453	0.208885222673416	0.0268180537968874
-5.22874116897583	-7.24783277511597	-9.830810546875	-0.0159920044243336	0.208975821733475	0.0269044917076826
-5.22884941101074	-7.25472593307495	-9.82680225372314	-0.0159841533750296	0.208805426955223	0.0271318629384041
-5.22348356246948	-7.25330495834351	-9.81506729125977	-0.0160304214805365	0.208984822034836	0.0269574895501137
-5.22118616104126	-7.24926614761353	-9.83773231506348	-0.015990111976862	0.209008619189262	0.0270742289721966
-5.2207727432251	-7.25811767578125	-9.84208488464355	-0.0159425158053637	0.208853960037231	0.0271223150193691
-5.21611261367798	-7.2527232170105	-9.82264137268066	-0.0159570015966892	0.209001302719116	0.0270260907709599
-5.21813678741455	-7.24611234664917	-9.84208583831787	-0.0158608909696341	0.209033459424973	0.0271791703999043
-5.21607446670532	-7.25400161743164	-9.8336935043335	-0.0158294532448053	0.208859175443649	0.0273461621254683
-5.20999765396118	-7.25567626953125	-9.81403350830078	-0.0158796850591898	0.209005147218704	0.0273153949528933
-5.21255683898926	-7.24749898910522	-9.83507442474365	-0.0158071834594011	0.209068089723587	0.0272134020924568
-5.21141815185547	-7.25423240661621	-9.84378814697266	-0.0157748777419329	0.208917453885078	0.0273918062448502
-5.20361089706421	-7.25126934051514	-9.82742881774902	-0.0157756898552179	0.208911806344986	0.0272586680948734
-5.20748901367188	-7.24655532836914	-9.8402624130249	-0.0157035980373621	0.20913727581501	0.0273001454770565
-5.20568370819092	-7.2540922164917	-9.83421611785889	-0.0156482271850109	0.208924472332001	0.0274987127631903
-5.2001256942749	-7.25745058059692	-9.82615184783936	-0.0156520772725344	0.20901994407177	0.0274441000074148
-5.20030117034912	-7.24917364120483	-9.85028648376465	-0.0155581403523684	0.209117978811264	0.0274701379239559
-5.20191717147827	-7.25769233703613	-9.8521671295166	-0.0154830170795321	0.208989650011063	0.0276102069765329
-5.19748640060425	-7.26202630996704	-9.83146095275879	-0.0155073711648583	0.209089353680611	0.0275292489677668
-5.19780015945435	-7.25211763381958	-9.84360504150391	-0.0154415154829621	0.209223449230194	0.0275606773793697
-5.19672107696533	-7.26103591918945	-9.84270572662354	-0.0153834084048867	0.209036201238632	0.0278906784951687
-5.19206666946411	-7.26272964477539	-9.82770347595215	-0.0154998982325196	0.209143280982971	0.0278428886085749
-5.18998432159424	-7.25547075271606	-9.84021949768066	-0.0155202578753233	0.209319099783897	0.0278441030532122
-5.19134616851807	-7.26533031463623	-9.84988498687744	-0.015485743060708	0.209210678935051	0.0280404910445213
-5.18720626831055	-7.26946783065796	-9.83181095123291	-0.0155809940770268	0.209245815873146	0.0280387979000807
-5.18635129928589	-7.26047992706299	-9.83524322509766	-0.0155795337632298	0.209391996264458	0.027976430952549
-5.18812704086304	-7.26250553131104	-9.84682846069336	-0.0155721623450518	0.209356591105461	0.0282550472766161
-5.18679761886597	-7.27236032485962	-9.82417964935303	-0.0156469736248255	0.209308296442032	0.0284037496894598
-5.18180990219116	-7.26976776123047	-9.8204402923584	-0.0157165937125683	0.209520414471626	0.0283284652978182
-5.18104028701782	-7.26405763626099	-9.84219360351563	-0.0157427750527859	0.209556549787521	0.028448024764657
-5.17962980270386	-7.27423095703125	-9.83631610870361	-0.015776265412569	0.20946504175663	0.0285620763897896
-5.17665672302246	-7.27603721618652	-9.82686614990234	-0.0158401299268007	0.209530666470528	0.0285450723022223
-5.17515563964844	-7.26343107223511	-9.83315753936768	-0.0158003550022841	0.209634736180305	0.0285116787999868
-5.17385292053223	-7.27073860168457	-9.83755397796631	-0.0158752612769604	0.209609314799309	0.0287937540560961
-5.17148113250732	-7.27488708496094	-9.81580448150635	-0.0159841608256102	0.209538489580154	0.0288101956248283
-5.16734170913696	-7.27022123336792	-9.81913948059082	-0.0160451605916023	0.209781914949417	0.0287427864968777
-5.16902637481689	-7.26483678817749	-9.83919620513916	-0.0160045959055424	0.209781751036644	0.0288716852664948
-5.16736602783203	-7.27395629882813	-9.83289813995361	-0.0160970259457827	0.209729835391045	0.0289507675915957
-5.16292095184326	-7.27315425872803	-9.81588077545166	-0.0162670500576496	0.209771901369095	0.0288105271756649
-5.16056823730469	-7.26428937911987	-9.82801628112793	-0.016266506165266	0.209938824176788	0.0288125537335873
-5.16500091552734	-7.26868486404419	-9.83376026153564	-0.016297833994031	0.209809243679047	0.0290685743093491
-5.15913105010986	-7.27307653427124	-9.8145055770874	-0.0163406115025282	0.209842920303345	0.0290357917547226
-5.15679883956909	-7.26771879196167	-9.82003784179688	-0.0164672955870628	0.210032626986504	0.0288775134831667
-5.15973329544067	-7.27003574371338	-9.84163093566895	-0.0164837185293436	0.210052341222763	0.028981126844883
-5.15843343734741	-7.28010129928589	-9.82965278625488	-0.0166065022349358	0.210011452436447	0.0289441868662834
-5.15488529205322	-7.27178239822388	-9.82033252716064	-0.0166077241301537	0.21018773317337	0.0288278106600046
-5.15743780136108	-7.27184057235718	-9.84280967712402	-0.0166411232203245	0.210184589028358	0.0291073024272919
-5.15829229354858	-7.28140783309937	-9.82634162902832	-0.0168387833982706	0.210131749510765	0.0291722789406776
-5.15137815475464	-7.27799034118652	-9.81644630432129	-0.0169141031801701	0.210341304540634	0.0290865991264582
-5.15244150161743	-7.27568912506104	-9.84479331970215	-0.0169218555092812	0.210421800613403	0.0291768405586481
-5.15088796615601	-7.2823429107666	-9.83961772918701	-0.0169819854199886	0.210324972867966	0.0292763784527779
-5.14647388458252	-7.2823748588562	-9.82504653930664	-0.0171660948544741	0.210478261113167	0.0291942488402128
-5.14922094345093	-7.27628993988037	-9.83946228027344	-0.017238212749362	0.210583806037903	0.0292899012565613
-5.14961099624634	-7.28126955032349	-9.83883953094482	-0.0173027440905571	0.210498854517937	0.0295094940811396
-5.13932704925537	-7.28227424621582	-9.81206226348877	-0.017533715814352	0.210552051663399	0.0294702593237162
-5.13953065872192	-7.27388000488281	-9.83267402648926	-0.01754305139184	0.210680738091469	0.0295029412955046
-5.13884210586548	-7.27863216400146	-9.8371696472168	-0.0176495648920536	0.210611790418625	0.0297211278229952
-5.13305997848511	-7.28264188766479	-9.8179988861084	-0.0178791228681803	0.210612371563911	0.0296729281544685
-5.13194704055786	-7.26904535293579	-9.82216453552246	-0.0179493743926287	0.210754364728928	0.0297274272888899
-5.13204717636108	-7.27624273300171	-9.82778072357178	-0.0180932320654392	0.210733443498611	0.0299995355308056
-5.12826681137085	-7.27857303619385	-9.80146884918213	-0.0182539205998182	0.210709005594254	0.0300687961280346
-5.12347602844238	-7.27264547348022	-9.80625438690186	-0.0183746442198753	0.210881352424622	0.0300342962145805
-5.12377595901489	-7.27087926864624	-9.82532691955566	-0.0184548366814852	0.210835933685303	0.0301535315811634
-5.12421464920044	-7.27586889266968	-9.81422805786133	-0.0186177454888821	0.210759058594704	0.0302974618971348
-5.11663675308228	-7.27807474136353	-9.80121898651123	-0.0188291370868683	0.210846304893494	0.0303297489881516
-5.11341381072998	-7.26635885238647	-9.804856300354	-0.0189736057072878	0.210883021354675	0.0304251126945019
-5.11599397659302	-7.26834297180176	-9.8178539276123	-0.0189836584031582	0.21085698902607	0.0307501945644617
-5.11321496963501	-7.27344703674316	-9.7902660369873	-0.0192220956087112	0.210766464471817	0.0308919250965118
-5.10708618164063	-7.26757621765137	-9.79211044311523	-0.019362710416317	0.210975959897041	0.0308078341186047
-5.10834169387817	-7.2625675201416	-9.81329441070557	-0.0194243397563696	0.2109404951334	0.0309948548674583
-5.10612916946411	-7.26619720458984	-9.81297397613525	-0.019541148096323	0.210870698094368	0.0311561096459627
-5.10554122924805	-7.27440214157104	-9.79442405700684	-0.0197512190788984	0.210899844765663	0.0311876963824034
-5.10033416748047	-7.25968885421753	-9.7981538772583	-0.0197652634233236	0.210969060659409	0.0311873964965343
-5.10212182998657	-7.2582426071167	-9.80580615997314	-0.0198286976665258	0.210998117923737	0.0313516296446323
-5.09710550308228	-7.26521348953247	-9.7925500869751	-0.0199491158127785	0.21086573600769	0.0315801613032818
-5.09203100204468	-7.2648811340332	-9.78226470947266	-0.020060570910573	0.21097457408905	0.0315613858401775
-5.09075880050659	-7.25864362716675	-9.8088846206665	-0.0201486684381962	0.211095035076141	0.0316833704710007
-5.09435796737671	-7.26375150680542	-9.81130886077881	-0.0202188435941935	0.210992604494095	0.0318245999515057
-5.08955478668213	-7.26773118972778	-9.78356170654297	-0.0204175598919392	0.211025819182396	0.0317975953221321
-5.08655548095703	-7.25798177719116	-9.79332733154297	-0.0204119309782982	0.211151331663132	0.0318434908986092
-5.08882761001587	-7.25656032562256	-9.81056594848633	-0.020483460277319	0.21110600233078	0.0320394225418568
-5.08546924591064	-7.26117563247681	-9.79882907867432	-0.0206123180687428	0.211054563522339	0.0322478786110878
-5.08019542694092	-7.26319646835327	-9.78938388824463	-0.0207030642777681	0.211149364709854	0.0322264172136784
-5.07711124420166	-7.26024580001831	-9.80519104003906	-0.0207923594862223	0.211246579885483	0.0322459079325199
-5.07877254486084	-7.25963497161865	-9.81782245635986	-0.0208083670586348	0.211243882775307	0.0323912799358368
-5.07101440429688	-7.26651525497437	-9.80351448059082	-0.0209398008882999	0.211108967661858	0.0324583165347576
-5.06771421432495	-7.25952196121216	-9.79807376861572	-0.0209935698658228	0.211329609155655	0.0324264951050282
-5.06789350509644	-7.2537989616394	-9.82391452789307	-0.0209085866808891	0.211310282349586	0.032604169100523
-5.06740236282349	-7.26048612594604	-9.80853939056396	-0.0209616050124168	0.21119299530983	0.0328137129545212
-5.06274795532227	-7.26108455657959	-9.78754711151123	-0.0210723467171192	0.211327821016312	0.0327805653214455
-5.05978298187256	-7.25663185119629	-9.81226921081543	-0.0210768636316061	0.211383476853371	0.0327724255621433
-5.06149530410767	-7.25712823867798	-9.82735347747803	-0.0210977643728256	0.211309537291527	0.0329974517226219
-5.05552577972412	-7.26572322845459	-9.81697273254395	-0.0211444199085236	0.211291208863258	0.0330027192831039
-5.04939222335815	-7.26127910614014	-9.80818748474121	-0.0211118869483471	0.211390525102615	0.0329793058335781
-5.05049419403076	-7.25559520721436	-9.82890510559082	-0.0210277643054724	0.211469650268555	0.0331218168139458
-5.05258369445801	-7.26072406768799	-9.83138751983643	-0.0208966955542564	0.211355149745941	0.0333712473511696
-5.04816579818726	-7.26687860488892	-9.81050205230713	-0.0209879614412785	0.211400479078293	0.0333703719079494
-5.04316282272339	-7.26126766204834	-9.81715774536133	-0.0209510885179043	0.211459621787071	0.0333320088684559
-5.0467734336853	-7.26053285598755	-9.85355186462402	-0.0208154711872339	0.211492300033569	0.0335434302687645
-5.04247999191284	-7.26945400238037	-9.83329200744629	-0.0208260361105204	0.211416766047478	0.0335873104631901
-5.03920650482178	-7.26456260681152	-9.8318920135498	-0.020725829526782	0.211496904492378	0.033502209931612
-5.04329347610474	-7.26247596740723	-9.84603691101074	-0.0206316336989403	0.211494147777557	0.0337016209959984
-5.04114484786987	-7.26908016204834	-9.85367298126221	-0.0204583052545786	0.211370691657066	0.0339924916625023
-5.03862714767456	-7.27199411392212	-9.83680438995361	-0.0204765815287828	0.211434870958328	0.0339328832924366
-5.03231239318848	-7.26779317855835	-9.85261917114258	-0.0203497242182493	0.21149979531765	0.0339816473424435
-5.0382342338562	-7.26892423629761	-9.87358379364014	-0.0202295538038015	0.211492568254471	0.034156508743763
-5.03833436965942	-7.27816534042358	-9.85589981079102	-0.0201354268938303	0.211345955729485	0.0342215970158577
-5.03411674499512	-7.27423191070557	-9.8561487197876	-0.0201083514839411	0.211471110582352	0.034125417470932
-5.03792810440063	-7.2688250541687	-9.87424564361572	-0.0199934337288141	0.21150279045105	0.034304540604353
-5.03846502304077	-7.27550220489502	-9.88159370422363	-0.0198560226708651	0.211402624845505	0.0345963761210442
-5.03472709655762	-7.27858209609985	-9.87228202819824	-0.0198463276028633	0.211362928152084	0.0346960090100765
-5.03141593933105	-7.27930736541748	-9.86101627349854	-0.0198408737778664	0.211460843682289	0.0346528552472591
-5.0339412689209	-7.27515268325806	-9.88502597808838	-0.019666938111186	0.211524292826653	0.0347566790878773
-5.03700494766235	-7.28028059005737	-9.89925575256348	-0.019627233967185	0.211431100964546	0.0349443666636944
-5.03334808349609	-7.28732061386108	-9.87771320343018	-0.0196333304047585	0.211369946599007	0.0350088402628899
-5.02970933914185	-7.28166151046753	-9.87949657440186	-0.0196056831628084	0.211486294865608	0.0349036194384098
-5.0326828956604	-7.27815294265747	-9.90322875976563	-0.0194793157279491	0.211509495973587	0.035184558480978
-5.03337478637695	-7.29002952575684	-9.90147113800049	-0.0194525104016066	0.211343765258789	0.0354321599006653
-5.02780342102051	-7.2915735244751	-9.88243293762207	-0.0195162948220968	0.211404532194138	0.0354156084358692
-5.02699136734009	-7.28797435760498	-9.88949394226074	-0.0195344667881727	0.211557939648628	0.0354410409927368
-5.02682256698608	-7.28613948822021	-9.91312026977539	-0.0194859094917774	0.211496993899345	0.035607423633337
-5.02674102783203	-7.29416418075562	-9.90641212463379	-0.0194859504699707	0.211445614695549	0.0357340760529041
-5.02215099334717	-7.30226516723633	-9.89300537109375	-0.0195592250674963	0.211355924606323	0.0357469171285629
-5.02038860321045	-7.29166221618652	-9.89980792999268	-0.0195700768381357	0.21148644387722	0.0357527732849121
-5.02329587936401	-7.29106521606445	-9.91139221191406	-0.0194971971213818	0.211508050560951	0.0359215550124645
-5.02460956573486	-7.29798364639282	-9.90600395202637	-0.0194778610020876	0.211391165852547	0.0360432639718056
-5.01726245880127	-7.30085420608521	-9.89260005950928	-0.0195639692246914	0.211428627371788	0.0361311845481396
-5.01711130142212	-7.29866218566895	-9.89765167236328	-0.0195779483765364	0.211548581719398	0.0360312759876251
-5.01763486862183	-7.29686212539673	-9.914794921875	-0.0196369290351868	0.211561322212219	0.0361579805612564
-5.01990413665771	-7.30241823196411	-9.92390441894531	-0.0195998754352331	0.211442440748215	0.0363399162888527
-5.0151515007019	-7.30704879760742	-9.90457344055176	-0.0197406951338053	0.211422190070152	0.0362943038344383
-5.01040983200073	-7.30315113067627	-9.89383792877197	-0.0197592042386532	0.21147795021534	0.036239817738533
-5.01214647293091	-7.29907321929932	-9.90562438964844	-0.0198639817535877	0.211573287844658	0.0363474264740944
-5.01619434356689	-7.3002552986145	-9.91707992553711	-0.0198630727827549	0.211462914943695	0.0365528613328934
-5.01415061950684	-7.30543756484985	-9.90139675140381	-0.0199280008673668	0.211422801017761	0.0366862118244171
-5.01129007339478	-7.30786895751953	-9.88115978240967	-0.0201080329716206	0.211447924375534	0.036656066775322
-5.00769138336182	-7.30458211898804	-9.89827537536621	-0.0202329494059086	0.211594685912132	0.0366340540349483
-5.01017618179321	-7.30082941055298	-9.90822792053223	-0.0202310029417276	0.211509019136429	0.036757118999958
-5.01067543029785	-7.30757617950439	-9.90691184997559	-0.0204211566597223	0.211384952068329	0.0369114652276039
-5.0073413848877	-7.31136274337769	-9.89426040649414	-0.0206233393400908	0.211393594741821	0.0369467549026012
-5.00490570068359	-7.305091381073	-9.8856372833252	-0.0207346640527248	0.21144212782383	0.0368608422577381
-5.00835227966309	-7.29986143112183	-9.89704608917236	-0.0207127556204796	0.21149092912674	0.0370190963149071
-5.00844717025757	-7.30648374557495	-9.8987340927124	-0.0208344664424658	0.211308136582375	0.0372284576296806
-5.00244522094727	-7.30924701690674	-9.88240242004395	-0.021024651825428	0.211419522762299	0.0371668189764023
-5.00312662124634	-7.30651426315308	-9.89460754394531	-0.0210466589778662	0.211528927087784	0.0371585860848427
-5.00708532333374	-7.31140327453613	-9.90646648406982	-0.0211644247174263	0.211425870656967	0.0372479148209095
-5.00773525238037	-7.31903743743896	-9.89258098602295	-0.0212328862398863	0.21134851872921	0.0372519381344318
-5.00166320800781	-7.31103992462158	-9.89593505859375	-0.0213126949965954	0.211430177092552	0.037077572196722
-5.00441598892212	-7.30717372894287	-9.89921951293945	-0.0213297381997108	0.211509600281715	0.037189744412899
-5.00982427597046	-7.3117938041687	-9.90739917755127	-0.021344069391489	0.211390972137451	0.0373725593090057
-5.00952672958374	-7.32092475891113	-9.89735698699951	-0.0213815607130528	0.211344242095947	0.0373906753957272
-5.00363683700562	-7.32262277603149	-9.88243579864502	-0.0215022973716259	0.211479887366295	0.0372851267457008
-5.00219202041626	-7.31486368179321	-9.89828300476074	-0.0215348899364471	0.211579963564873	0.0371903069317341
-5.00815773010254	-7.31782388687134	-9.91906261444092	-0.0214795488864183	0.211496576666832	0.0372831858694553
-5.00783634185791	-7.32417917251587	-9.90637016296387	-0.0214652772992849	0.211413159966469	0.0372732244431973
-5.00384712219238	-7.32551431655884	-9.89323139190674	-0.0215093083679676	0.211460292339325	0.0371616147458553
-5.00348806381226	-7.3209433555603	-9.90173244476318	-0.02150415815413	0.211593240499496	0.0370882004499435
-5.00757646560669	-7.32023239135742	-9.91385841369629	-0.0214300751686096	0.211533084511757	0.0371680967509747
-5.01146650314331	-7.32324504852295	-9.90616607666016	-0.02137341350317	0.211470246315002	0.0372936949133873
-5.00691175460815	-7.33211994171143	-9.89781284332275	-0.0214689504355192	0.211392521858215	0.0373415984213352
-5.00594186782837	-7.33072662353516	-9.88406562805176	-0.0214938037097454	0.211451217532158	0.0372204966843128
-5.00335931777954	-7.32905340194702	-9.88589096069336	-0.0214899946004152	0.211552202701569	0.0371690653264523
-5.00617074966431	-7.32338571548462	-9.90510272979736	-0.0213869698345661	0.211505800485611	0.0371605716645718
-5.00795793533325	-7.3299560546875	-9.90731048583984	-0.0214727316051722	0.21147295832634	0.0372810810804367
-5.0068039894104	-7.33701753616333	-9.89903926849365	-0.0214831680059433	0.211328983306885	0.0373213663697243
-5.00299406051636	-7.33312320709229	-9.88640308380127	-0.0215415023267269	0.211405664682388	0.0372064523398876
-5.00240135192871	-7.32388353347778	-9.89151382446289	-0.021514069288969	0.21158130466938	0.0371840856969357
-5.00441217422485	-7.3250470161438	-9.89987182617188	-0.0214963983744383	0.211499363183975	0.0373282954096794
-5.00031185150146	-7.32867622375488	-9.8964958190918	-0.0214429032057524	0.211383134126663	0.0375087596476078
-5.00038433074951	-7.33225250244141	-9.87393760681152	-0.0215545631945133	0.211374044418335	0.0374591238796711
-5.00271224975586	-7.33334159851074	-9.87448310852051	-0.0216082483530045	0.211378276348114	0.0374575890600681
-5.0030083656311	-7.32785081863403	-9.88792514801025	-0.0216190349310637	0.211496204137802	0.0373646728694439
-5.00764226913452	-7.32867336273193	-9.90188121795654	-0.0216013509780169	0.211388722062111	0.0374613106250763
-5.00801086425781	-7.33440446853638	-9.90549373626709	-0.0217275489121675	0.211254760622978	0.0376710705459118
-5.00350761413574	-7.33492851257324	-9.88544940948486	-0.0218404438346624	0.211283445358276	0.0375783517956734
-5.00186729431152	-7.32916450500488	-9.88680648803711	-0.0218876469880342	0.211489394307137	0.0375564508140087
-5.00243043899536	-7.33083963394165	-9.89983654022217	-0.0218365900218487	0.211434170603752	0.0377560257911682
-5.00922012329102	-7.33848428726196	-9.90499687194824	-0.0218645930290222	0.211372971534729	0.0378843322396278
-5.00300550460815	-7.34253692626953	-9.87508869171143	-0.0219357181340456	0.211293160915375	0.0378222987055779
-5.00116062164307	-7.33575963973999	-9.88218212127686	-0.0219436623156071	0.211403638124466	0.0377194210886955
-5.00112724304199	-7.33190441131592	-9.90414619445801	-0.0219459049403667	0.211410120129585	0.0378321260213852
-5.0012640953064	-7.342360496521	-9.90089130401611	-0.0220467243343592	0.211302474141121	0.0380064956843853
-4.99887037277222	-7.34021615982056	-9.88127040863037	-0.02214590087533	0.211209893226624	0.0379588045179844
-4.99286556243896	-7.33317756652832	-9.87967205047607	-0.0221659541130066	0.211347654461861	0.0379996635019779
-4.99326276779175	-7.32720279693604	-9.89561653137207	-0.0221562683582306	0.211364045739174	0.0381642878055573
-4.99682474136353	-7.33185052871704	-9.89289474487305	-0.0221926756203175	0.211188077926636	0.038354430347681
-4.99528026580811	-7.33526515960693	-9.88173580169678	-0.0222228784114122	0.211119309067726	0.0385103188455105
-4.99134397506714	-7.33035373687744	-9.87168884277344	-0.022229565307498	0.211179062724113	0.0384311638772488
-4.98998928070068	-7.32764720916748	-9.88147068023682	-0.022386658936739	0.211252301931381	0.0384139530360699
-4.99289321899414	-7.32729387283325	-9.89734268188477	-0.0222959704697132	0.211186841130257	0.0385979413986206
-4.99097967147827	-7.33108043670654	-9.88386821746826	-0.0223799627274275	0.21103110909462	0.0386994369328022
-4.98584127426147	-7.33265256881714	-9.87678146362305	-0.0225281491875649	0.210978373885155	0.0386598221957684
-4.9841480255127	-7.32372951507568	-9.86166477203369	-0.022475628182292	0.211081087589264	0.0385963022708893
-4.98465442657471	-7.31365537643433	-9.87924194335938	-0.0224587731063366	0.211064472794533	0.03871825709939
-4.98692417144775	-7.32190561294556	-9.88401222229004	-0.0224552620202303	0.210991010069847	0.0388824045658112
-4.98637294769287	-7.32769012451172	-9.87210750579834	-0.0225124433636665	0.210850685834885	0.0390690937638283
-4.97841596603394	-7.32535552978516	-9.85439014434814	-0.0225450564175844	0.210965141654015	0.0389472916722298
-4.98250293731689	-7.31981658935547	-9.86765480041504	-0.0226018223911524	0.211044639348984	0.0389289036393166
-4.98337697982788	-7.31848430633545	-9.88298797607422	-0.0225682985037565	0.210978075861931	0.0390274673700333
-4.98360681533813	-7.32173681259155	-9.8840799331665	-0.0225104540586472	0.210823982954025	0.0391953065991402
-4.98019552230835	-7.32913112640381	-9.86262893676758	-0.0225989352911711	0.210805684328079	0.0391157083213329
-4.97856283187866	-7.32261085510254	-9.86264133453369	-0.0225594341754913	0.210937321186066	0.0390514507889748
-4.98078584671021	-7.31615447998047	-9.8751916885376	-0.0225278772413731	0.210918009281158	0.039200596511364
-4.98175287246704	-7.32461500167847	-9.87482166290283	-0.0225316621363163	0.210774764418602	0.0393843278288841
-4.98053121566772	-7.3297438621521	-9.85762119293213	-0.0225389190018177	0.210744366049767	0.039392501115799
-4.97720003128052	-7.32573747634888	-9.85841464996338	-0.0226422138512135	0.210862070322037	0.039276409894228
-4.97691631317139	-7.32061338424683	-9.87492942810059	-0.0225404426455498	0.210898950695992	0.0393841415643692
-4.97922897338867	-7.32564687728882	-9.87405300140381	-0.0225655995309353	0.210809543728828	0.0394706204533577
-4.97341680526733	-7.33047771453857	-9.86100292205811	-0.0226098522543907	0.210746467113495	0.0394457317888737
-4.97438192367554	-7.32363271713257	-9.86378860473633	-0.0224910210818052	0.210900381207466	0.0394162274897099
-4.97863245010376	-7.32186603546143	-9.88347053527832	-0.0224072560667992	0.210869610309601	0.0396264679729939
-4.97929000854492	-7.33165407180786	-9.87260055541992	-0.0223372261971235	0.21073916554451	0.039686806499958
-4.97710084915161	-7.3353967666626	-9.86051177978516	-0.0223298892378807	0.210827976465225	0.0395653434097767
-4.97463607788086	-7.33165502548218	-9.87154579162598	-0.0221745558083057	0.210925504565239	0.039470486342907
-4.9792366027832	-7.33129358291626	-9.88287448883057	-0.0220355913043022	0.21091490983963	0.0395295731723309
-4.98225212097168	-7.33439588546753	-9.90511894226074	-0.0219327062368393	0.210797548294067	0.0397141575813293
-4.97924470901489	-7.34314632415771	-9.88813972473145	-0.0218965411186218	0.210764139890671	0.0397165641188622
-4.97660779953003	-7.34572601318359	-9.88578605651855	-0.0217724293470383	0.210785642266273	0.0396211221814156
-4.97882986068726	-7.33586502075195	-9.88786125183105	-0.0215327553451061	0.210919380187988	0.0395896025002003
-4.98426961898804	-7.33828544616699	-9.91402626037598	-0.0214105974882841	0.21086148917675	0.0397076569497585
-4.98357915878296	-7.34274768829346	-9.90558910369873	-0.0212504006922245	0.210719510912895	0.0398581363260746
-4.98029947280884	-7.35055828094482	-9.89526557922363	-0.021172171458602	0.210666850209236	0.0398892797529697
-4.97959756851196	-7.34750699996948	-9.890061378479	-0.0209993589669466	0.210805580019951	0.0397512465715408
-4.98200654983521	-7.34427261352539	-9.90838813781738	-0.0208533108234406	0.210945099592209	0.0397384203970432
-4.98156499862671	-7.35091495513916	-9.93179130554199	-0.0206918381154537	0.210770845413208	0.0398908406496048
-4.98217630386353	-7.35640382766724	-9.91260147094727	-0.0204988904297352	0.210721179842949	0.0398936904966831
-4.97835922241211	-7.35640096664429	-9.9089879989624	-0.0204005409032106	0.210710898041725	0.0398149862885475
-4.97863960266113	-7.34959840774536	-9.91373348236084	-0.0202575456351042	0.21082903444767	0.0397878475487232
-4.98202753067017	-7.34781789779663	-9.93541145324707	-0.0199421420693398	0.210730835795403	0.039950605481863
-4.98459911346436	-7.35753440856934	-9.92385482788086	-0.0198314897716045	0.21066826581955	0.0400443747639656
-4.97904348373413	-7.36119890213013	-9.91597270965576	-0.019693536683917	0.21070185303688	0.0399444401264191
-4.98024606704712	-7.35638093948364	-9.92559242248535	-0.0194938778877258	0.210862621665001	0.0399483218789101
-4.97987651824951	-7.3550877571106	-9.95166873931885	-0.0191982686519623	0.210733741521835	0.0400426760315895
-4.98200750350952	-7.36120796203613	-9.96115970611572	-0.0190368108451366	0.210634142160416	0.0401674024760723
-4.98036766052246	-7.3693060874939	-9.94666957855225	-0.0188685916364193	0.210611775517464	0.0401433445513248
-4.97660541534424	-7.36539649963379	-9.94253826141357	-0.0187433287501335	0.210642606019974	0.0400336608290672
-4.97903728485107	-7.35933113098145	-9.96028804779053	-0.0184123199433088	0.210659757256508	0.0401523001492023
-4.98300886154175	-7.35724925994873	-9.97500514984131	-0.0181600451469421	0.210700675845146	0.0403396710753441
-4.98340892791748	-7.36825466156006	-9.96917724609375	-0.0180252660065889	0.210501238703728	0.0405139401555061
-4.97855281829834	-7.37333917617798	-9.95083522796631	-0.0178817380219698	0.210519522428513	0.0405460856854916
-4.97986936569214	-7.36612033843994	-9.9630298614502	-0.017681734636426	0.210644081234932	0.0404108986258507
-4.98162364959717	-7.36277389526367	-9.98210525512695	-0.0174305215477943	0.21064168214798	0.0404132753610611
-4.98184871673584	-7.36954355239868	-9.98754405975342	-0.017288638278842	0.210512176156044	0.0405306294560432
-4.98142242431641	-7.37518453598022	-9.98358058929443	-0.0170954894274473	0.210438936948776	0.0406901240348816
-4.97948884963989	-7.37597131729126	-9.97170448303223	-0.016984224319458	0.210344642400742	0.0407055355608463
-4.97482872009277	-7.37238788604736	-9.96435928344727	-0.0168297477066517	0.210417911410332	0.0407889150083065
-4.97321081161499	-7.36239624023438	-9.97818851470947	-0.016623267903924	0.210436135530472	0.0408059395849705
-4.97557878494263	-7.36046886444092	-9.98511505126953	-0.0165375247597694	0.210471510887146	0.0409671440720558
-4.97989368438721	-7.36172199249268	-9.99607849121094	-0.0163358766585588	0.210399240255356	0.0411808714270592
-4.97895669937134	-7.36753940582275	-9.99209308624268	-0.016188982874155	0.210235506296158	0.0413399040699005
-4.97602462768555	-7.370201587677	-9.97920513153076	-0.0160666219890118	0.210180431604385	0.0414689630270004
-4.97312688827515	-7.36645793914795	-9.9781494140625	-0.016027731820941	0.210302457213402	0.0413796231150627
-4.97119808197021	-7.36043882369995	-9.97973918914795	-0.0159615837037563	0.210289776325226	0.0414585545659065
-4.97256994247437	-7.35798072814941	-10.0023527145386	-0.0158233158290386	0.21020770072937	0.0416368320584297
-4.97175073623657	-7.36259460449219	-9.99978733062744	-0.0157251972705126	0.210144057869911	0.041827853769064
-4.97123861312866	-7.36405181884766	-9.98585414886475	-0.0157332178205252	0.210092037916183	0.0418344512581825
-4.96770048141479	-7.36113548278809	-9.98214435577393	-0.0156831126660109	0.210174739360809	0.0418249890208244
-4.96953153610229	-7.34910726547241	-9.98983001708984	-0.0155830681324005	0.210238635540009	0.041876282542944
-4.9724326133728	-7.35330820083618	-9.9990758895874	-0.015552781522274	0.210081428289413	0.0421326979994774
-4.97443437576294	-7.3574390411377	-9.99605560302734	-0.0154595952481031	0.209980145096779	0.0423224419355392
-4.96850538253784	-7.35634231567383	-9.98046684265137	-0.0154150445014238	0.210040345788002	0.0422302298247814
-4.96859264373779	-7.35220956802368	-9.97412109375	-0.0153965605422854	0.210160359740257	0.0422248505055904
-4.9698281288147	-7.34778928756714	-9.99552631378174	-0.0154046537354589	0.210146844387054	0.0422609746456146
-4.97157764434814	-7.34993886947632	-10.008376121521	-0.0152727635577321	0.210035681724548	0.042478796094656
-4.9706563949585	-7.35712623596191	-9.9910945892334	-0.0153362508863211	0.209930121898651	0.0424927249550819
-4.96709966659546	-7.35608959197998	-9.98014450073242	-0.0153238298371434	0.209930390119553	0.0424147099256516
-4.96646738052368	-7.34542369842529	-9.98492240905762	-0.0152700841426849	0.210045501589775	0.0423635840415955
-4.97129583358765	-7.34410524368286	-10.0050182342529	-0.015219303779304	0.210035905241966	0.0425494946539402
-4.97324991226196	-7.34714508056641	-10.0086126327515	-0.0151750231161714	0.209939390420914	0.0427335612475872
-4.97259902954102	-7.3534107208252	-9.99730682373047	-0.0152761042118073	0.20985047519207	0.0427403524518013
-4.96881055831909	-7.3552565574646	-9.98661518096924	-0.0153709035366774	0.209859326481819	0.0426851250231266
-4.96978616714478	-7.34847116470337	-9.97908401489258	-0.0153439985588193	0.209983572363853	0.0426334515213966
-4.97017574310303	-7.34436321258545	-9.99500179290771	-0.0153768416494131	0.210056409239769	0.0425861328840256
-4.97254610061646	-7.3479700088501	-10.0078506469727	-0.015385533683002	0.210059627890587	0.0426635183393955
-4.97625637054443	-7.35095500946045	-10.0143842697144	-0.0153075782582164	0.209989413619041	0.042722973972559
-4.97764348983765	-7.36048173904419	-10.0011672973633	-0.0154756167903543	0.209953188896179	0.0425977930426598
-4.97524690628052	-7.35661458969116	-9.99445533752441	-0.0154870981350541	0.21002596616745	0.0425517559051514
-4.97273731231689	-7.35082674026489	-10.006688117981	-0.015451611019671	0.210121542215347	0.0424701683223248
-4.98097038269043	-7.3513126373291	-10.0181522369385	-0.015467181801796	0.210071071982384	0.0426122210919857
-4.98160696029663	-7.35875701904297	-10.0200223922729	-0.0154146151617169	0.210016161203384	0.0427577719092369
-4.98311805725098	-7.36475038528442	-10.0100574493408	-0.0154803181067109	0.20997454226017	0.0427166372537613
-4.97980260848999	-7.36531448364258	-9.99521064758301	-0.0155117437243462	0.210148513317108	0.0425945669412613
-4.98247575759888	-7.36140584945679	-10.011157989502	-0.0155171882361174	0.210196673870087	0.0425175204873085
-4.98720359802246	-7.36355209350586	-10.0242366790771	-0.015538071282208	0.210169970989227	0.0425739623606205
-4.98811483383179	-7.37025737762451	-10.0236797332764	-0.0154999932274222	0.210063010454178	0.0426147766411304
-4.98749780654907	-7.37600660324097	-10.0184049606323	-0.0155925452709198	0.210019141435623	0.0425952300429344
-4.9851655960083	-7.37544822692871	-10.0058240890503	-0.0155895175412297	0.210090905427933	0.0424153991043568
-4.98892974853516	-7.3672981262207	-10.0154075622559	-0.0155357345938683	0.210279926657677	0.042362779378891
-4.99292373657227	-7.3720006942749	-10.0270700454712	-0.0155641576275229	0.210229367017746	0.0424944013357162
-4.99480056762695	-7.37509870529175	-10.0269317626953	-0.015539743937552	0.210183024406433	0.0425635799765587
-4.99597597122192	-7.38367223739624	-10.0165643692017	-0.015570187009871	0.21016851067543	0.0426598563790321
-4.99420785903931	-7.38609886169434	-10.0009803771973	-0.0156400054693222	0.210164830088615	0.042570561170578
-4.99217224121094	-7.38620758056641	-9.99794864654541	-0.0157128721475601	0.210299029946327	0.0425513833761215
-4.99117088317871	-7.37964391708374	-10.0174007415771	-0.0156224062666297	0.210323601961136	0.0425566844642162
-4.99786710739136	-7.38049411773682	-10.0324354171753	-0.0156450141221285	0.210344344377518	0.042577501386404
-4.99802875518799	-7.38798856735229	-10.0283374786377	-0.0156326927244663	0.210257351398468	0.0426869802176952
-4.99653720855713	-7.39272260665894	-10.0212030410767	-0.0157018788158894	0.210207656025887	0.0426557920873165
-4.99459505081177	-7.39132261276245	-10.0066804885864	-0.0156931709498167	0.210188195109367	0.0425142012536526
-4.9963264465332	-7.38785171508789	-10.005895614624	-0.015687171369791	0.210350513458252	0.0424682796001434
-4.99814605712891	-7.38262701034546	-10.0160312652588	-0.0156267955899239	0.210336372256279	0.0425012893974781
-5.00477504730225	-7.38753938674927	-10.0238351821899	-0.0155730191618204	0.210325092077255	0.0426573269069195
-5.00233697891235	-7.39119291305542	-10.0169162750244	-0.0156629793345928	0.210275441408157	0.0428068824112415
-5.00422430038452	-7.39437103271484	-10.0065841674805	-0.0157255586236715	0.21024976670742	0.0427517965435982
-5.00047826766968	-7.39329671859741	-9.98780536651611	-0.0157867968082428	0.210345178842545	0.0427138954401016
-4.99718189239502	-7.3879280090332	-9.99971485137939	-0.0158026907593012	0.210476666688919	0.0426821485161781
-5.00439643859863	-7.38375043869019	-10.0124616622925	-0.0158984810113907	0.210489735007286	0.0426651872694492
-5.00786399841309	-7.38773059844971	-10.0195560455322	-0.0158172771334648	0.210507497191429	0.0427683182060719
-5.0090217590332	-7.39175891876221	-10.0262651443481	-0.0158494748175144	0.210365951061249	0.0428059175610542
-5.01079893112183	-7.39775609970093	-10.0120096206665	-0.0160037744790316	0.210304513573647	0.0427138172090054
-5.00821352005005	-7.39965391159058	-10.0016851425171	-0.0160588454455137	0.210384488105774	0.0427098870277405
-5.00316762924194	-7.39279127120972	-9.99940586090088	-0.0160923525691032	0.210480183362961	0.0425951592624187
-5.00716590881348	-7.38687658309937	-10.0037088394165	-0.0160859823226929	0.210547298192978	0.042609978467226
-5.01136112213135	-7.38744974136353	-10.0236072540283	-0.0159999504685402	0.210513740777969	0.0427891947329044
-5.0060133934021	-7.38902521133423	-10.0094089508057	-0.0160248260945082	0.210375159978867	0.0428903885185719
-4.98267269134521	-7.38293123245239	-9.98357963562012	-0.0160037633031607	0.210230872035027	0.0430534295737743
-4.94470739364624	-7.36335039138794	-9.95971965789795	-0.0161139219999313	0.210114240646362	0.0432650148868561
-4.92147731781006	-7.33536195755005	-9.94825458526611	-0.0161277037113905	0.210298031568527	0.0434681177139282
-4.91894817352295	-7.32173776626587	-9.95619487762451	-0.016158439218998	0.210262164473534	0.0438231341540813
-4.93313980102539	-7.329261302948	-9.96212387084961	-0.0159798059612513	0.210018530488014	0.0439377836883068
-4.95069456100464	-7.35490465164185	-9.9636402130127	-0.0157160554081202	0.209815442562103	0.0435797534883022
-4.96751403808594	-7.37129974365234	-9.96506595611572	-0.015505263581872	0.209903553128242	0.0431815683841705
-4.9803614616394	-7.38144159317017	-9.96993446350098	-0.0155096873641014	0.210035428404808	0.04274582862854
-4.99409294128418	-7.38347387313843	-9.97963619232178	-0.0155505072325468	0.210147127509117	0.0424620769917965
-5.01032733917236	-7.39656114578247	-10.0006799697876	-0.0154545167461038	0.210249722003937	0.0422598272562027
-5.02532482147217	-7.41098594665527	-10.0093841552734	-0.0153555581346154	0.210302472114563	0.0418353192508221
-5.03723526000977	-7.42363739013672	-10.0102663040161	-0.0152302738279104	0.210364535450935	0.041410680860281
-5.04396867752075	-7.43034076690674	-10.0183258056641	-0.0152025129646063	0.210727959871292	0.0409224629402161
-5.04330492019653	-7.4281153678894	-10.0208702087402	-0.0152958044782281	0.210990011692047	0.0405369885265827
-5.04238224029541	-7.42298936843872	-10.0406141281128	-0.0153518561273813	0.211045145988464	0.040352825075388
-5.04585838317871	-7.4228949546814	-10.0559043884277	-0.0152801936492324	0.211095586419106	0.0402770154178143
-5.04617309570313	-7.42657899856567	-10.0495824813843	-0.015346891246736	0.211059123277664	0.0401049293577671
-5.03892850875854	-7.42829465866089	-10.0323915481567	-0.0153612801805139	0.211030632257462	0.0398739203810692
-5.03921413421631	-7.42539024353027	-10.0356798171997	-0.0151847377419472	0.211101338267326	0.0397878400981426
-5.05142736434937	-7.42322540283203	-10.0448179244995	-0.0150292776525021	0.211073040962219	0.0398440584540367
-5.05422210693359	-7.43329477310181	-10.0490684509277	-0.0150221427902579	0.21090242266655	0.0400662235915661
-5.05627584457397	-7.43498849868774	-10.0325536727905	-0.0149701293557882	0.21082615852356	0.0399264879524708
-5.05852031707764	-7.43070983886719	-10.0349960327148	-0.0150546776130795	0.211018770933151	0.0398053750395775
-5.06866407394409	-7.43204116821289	-10.0529632568359	-0.0150329172611237	0.210981234908104	0.0397006198763847
-5.07863664627075	-7.4357385635376	-10.0586004257202	-0.0150292795151472	0.210849806666374	0.0396702513098717
-5.08404779434204	-7.44357490539551	-10.03844165802	-0.0151723520830274	0.210880920290947	0.0394361168146133
-5.08685350418091	-7.43920564651489	-10.034538269043	-0.0151404114440084	0.210952833294868	0.0391770526766777
-5.09550142288208	-7.43449878692627	-10.0625524520874	-0.0151538867503405	0.211052238941193	0.0391355529427528
-5.09858989715576	-7.4364333152771	-10.0569534301758	-0.0153055991977453	0.210982084274292	0.0391805395483971
-5.10368967056274	-7.4391131401062	-10.0349607467651	-0.0154681233689189	0.210976734757423	0.0391104221343994
-5.09811115264893	-7.43126916885376	-10.0341863632202	-0.0155452219769359	0.211053073406219	0.0389821976423264
-5.1028470993042	-7.42245864868164	-10.0485715866089	-0.0157255586236715	0.211238995194435	0.0388625115156174
-5.10809135437012	-7.42417573928833	-10.0614204406738	-0.015755308791995	0.211128830909729	0.0389375686645508
-5.1142578125	-7.43149566650391	-10.0568408966064	-0.0158431380987167	0.210997462272644	0.0389663465321064
-5.1146879196167	-7.4355673789978	-10.043267250061	-0.0160129517316818	0.21105383336544	0.0388549342751503
-5.11119794845581	-7.42897415161133	-10.0328750610352	-0.016145646572113	0.211151987314224	0.038637351244688
-5.11680698394775	-7.42299938201904	-10.0413303375244	-0.016207767650485	0.211190968751907	0.0386930294334888
-5.12087917327881	-7.42086458206177	-10.0491371154785	-0.016190042719245	0.211141034960747	0.0387840084731579
-5.12255954742432	-7.4259557723999	-10.0385684967041	-0.016325518488884	0.211008548736572	0.0388591028749943
-5.12290668487549	-7.43153619766235	-10.0226593017578	-0.0163841377943754	0.211029097437859	0.0387963652610779
-5.12249660491943	-7.42523241043091	-10.0262641906738	-0.0165228694677353	0.211177736520767	0.0386265181005001
-5.12719488143921	-7.42208909988403	-10.0448122024536	-0.0165334828197956	0.211185678839684	0.0386631079018116
-5.12608861923218	-7.42525053024292	-10.050705909729	-0.0165707003325224	0.210991472005844	0.0387107096612453
-5.12725782394409	-7.42875003814697	-10.0378398895264	-0.0166605915874243	0.211024075746536	0.0386051423847675
-5.12508964538574	-7.42647933959961	-10.0345764160156	-0.0167848784476519	0.211071312427521	0.0384417623281479
-5.12828016281128	-7.41934490203857	-10.0456743240356	-0.0166558884084225	0.21108204126358	0.0384443439543247
-5.13786792755127	-7.42514657974243	-10.055157661438	-0.016682181507349	0.211059004068375	0.0385286174714565
-5.13352346420288	-7.43109226226807	-10.0323066711426	-0.016756309196353	0.210916444659233	0.0384305156767368
-5.1313271522522	-7.43005466461182	-10.026421546936	-0.0168788228183985	0.211052253842354	0.0382809564471245
-5.1351900100708	-7.42369413375854	-10.0451631546021	-0.0168461669236422	0.2111626714468	0.038231760263443
-5.1386570930481	-7.42698383331299	-10.0543642044067	-0.0168068744242191	0.211048662662506	0.0381896868348122
-5.13770627975464	-7.43342018127441	-10.0475778579712	-0.0169518701732159	0.210948139429092	0.0381476432085037
-5.13488149642944	-7.43294191360474	-10.0293998718262	-0.0169401671737432	0.211015522480011	0.0380073748528957
-5.13085889816284	-7.42146587371826	-10.0255718231201	-0.0169576592743397	0.211114138364792	0.0378270037472248
-5.13650798797607	-7.41757678985596	-10.0396509170532	-0.0168927907943726	0.211037397384644	0.0379072800278664
-5.13667011260986	-7.4252986907959	-10.0391530990601	-0.0169394072145224	0.210922390222549	0.0380095429718494
-5.13639831542969	-7.42860794067383	-10.0190830230713	-0.017016688361764	0.210910931229591	0.0378809198737144
-5.13457584381104	-7.42868185043335	-10.0147504806519	-0.0170315261930227	0.210971593856812	0.0377542190253735
-5.13442277908325	-7.42254877090454	-10.0285377502441	-0.016981428489089	0.211093306541443	0.03761325776577
-5.13941335678101	-7.42228603363037	-10.0470838546753	-0.0168586708605289	0.211057230830193	0.0375340543687344
-5.14156341552734	-7.43037271499634	-10.0465440750122	-0.016846252605319	0.21094636619091	0.0375102497637272
-5.13903474807739	-7.4356255531311	-10.0313444137573	-0.0168502572923899	0.21093262732029	0.0372989363968372
-5.14022922515869	-7.4312801361084	-10.0269937515259	-0.0167581848800182	0.21106094121933	0.0371075160801411
-5.14313220977783	-7.42925977706909	-10.0352602005005	-0.0166109465062618	0.21098718047142	0.0371060557663441
-5.15199375152588	-7.43289804458618	-10.0472354888916	-0.0164689775556326	0.21085424721241	0.0372516177594662
-5.14835262298584	-7.43704462051392	-10.031795501709	-0.016408147290349	0.210752487182617	0.0371473133563995
-5.146409034729	-7.44103860855103	-10.0215225219727	-0.0163720715790987	0.210847750306129	0.0369539819657803
-5.14648056030273	-7.43582630157471	-10.0324039459229	-0.0162232425063849	0.210950300097466	0.0367973186075687
-5.15251970291138	-7.43182706832886	-10.0470380783081	-0.0160878337919712	0.210874781012535	0.0368211828172207
-5.1499981880188	-7.4405403137207	-10.0386724472046	-0.0160349328070879	0.210706323385239	0.0368052870035172
-5.14976119995117	-7.44344091415405	-10.0240755081177	-0.0159541200846434	0.210679218173027	0.036693811416626
-5.14737558364868	-7.43441343307495	-10.0266761779785	-0.0159164182841778	0.210691750049591	0.0365050211548805
-5.15362501144409	-7.4324369430542	-10.0310621261597	-0.0157718285918236	0.210704445838928	0.0364752858877182
-5.16062021255493	-7.4342474937439	-10.046407699585	-0.0155421700328588	0.210641652345657	0.0365852229297161
-5.16023540496826	-7.4431791305542	-10.032244682312	-0.015518263913691	0.21059475839138	0.036520928144455
-5.15820074081421	-7.44674015045166	-10.0168027877808	-0.0154755413532257	0.210559636354446	0.0363867394626141
-5.15779685974121	-7.4448881149292	-10.0173759460449	-0.0153674483299255	0.210706025362015	0.0361837334930897
-5.15966510772705	-7.4454927444458	-10.0391225814819	-0.015297457575798	0.21077324450016	0.0360843725502491
-5.165696144104	-7.44881010055542	-10.0466203689575	-0.0151438741013408	0.21063856780529	0.0360878147184849
-5.1696400642395	-7.45369720458984	-10.0482244491577	-0.0149977868422866	0.210544243454933	0.0360035970807076
-5.16766357421875	-7.45827007293701	-10.0270566940308	-0.0150009300559759	0.210514113306999	0.035782415419817
-5.170569896698	-7.45385026931763	-10.031042098999	-0.0148741016164422	0.210667461156845	0.0355983711779118
-5.17289781570435	-7.44919109344482	-10.0488519668579	-0.0148072633892298	0.21066178381443	0.0356439314782619
-5.17977046966553	-7.45403671264648	-10.0480880737305	-0.0146374208852649	0.21059849858284	0.0357243195176125
-5.18079805374146	-7.46381139755249	-10.0447607040405	-0.0146374683827162	0.210430726408958	0.0356925874948502
-5.17949056625366	-7.46474504470825	-10.033881187439	-0.014605512842536	0.210504040122032	0.0355100370943546
-5.18026685714722	-7.45890331268311	-10.0333318710327	-0.0145050082355738	0.210641622543335	0.0353880077600479
-5.18595886230469	-7.45959186553955	-10.0549879074097	-0.014386816881597	0.210621044039726	0.0353610627353191
-5.19269275665283	-7.46461248397827	-10.0649137496948	-0.0142728667706251	0.210554838180542	0.0354086831212044
-5.19232034683228	-7.47078084945679	-10.0545015335083	-0.01427046302706	0.210462644696236	0.0352834202349186
-5.19335031509399	-7.47696828842163	-10.0473260879517	-0.0141979604959488	0.210455030202866	0.035156611353159
-5.19354438781738	-7.46941757202148	-10.0513353347778	-0.0140671478584409	0.210614860057831	0.0350317880511284
-5.19818067550659	-7.46679162979126	-10.0563259124756	-0.0139649258926511	0.210583567619324	0.0350370071828365
-5.20400381088257	-7.47466373443604	-10.0733890533447	-0.0138751789927483	0.210470408201218	0.0351504348218441
-5.2038745880127	-7.48323106765747	-10.0615558624268	-0.0138826966285706	0.210427656769753	0.0350856222212315
-5.20461940765381	-7.48665809631348	-10.0480985641479	-0.0137381125241518	0.210483849048615	0.0349316447973251
-5.20579385757446	-7.48193216323853	-10.0588321685791	-0.0137325683608651	0.210690140724182	0.0347600243985653
-5.2108588218689	-7.48359298706055	-10.0809955596924	-0.0134514775127172	0.210612088441849	0.0347852818667889
-5.21745681762695	-7.49025583267212	-10.0792169570923	-0.0134049905464053	0.210483446717262	0.0347217544913292
-5.21561527252197	-7.49707221984863	-10.0699520111084	-0.0133099816739559	0.210491687059402	0.0345929265022278
-5.21742677688599	-7.49376440048218	-10.0734796524048	-0.0131587209179997	0.210610881447792	0.0344496481120586
-5.22204732894897	-7.49524259567261	-10.0881471633911	-0.0129632968455553	0.210607841610909	0.0344195067882538
-5.2280855178833	-7.49738502502441	-10.1041526794434	-0.0127365225926042	0.210612416267395	0.034508965909481
-5.23299074172974	-7.50767707824707	-10.0982847213745	-0.0125637156888843	0.210468173027039	0.0345225743949413
-5.23663234710693	-7.51655244827271	-10.0809946060181	-0.0124378930777311	0.210487633943558	0.0344089455902576
-5.23353242874146	-7.51496839523315	-10.0871963500977	-0.0122862588614225	0.210588276386261	0.0342162661254406
-5.23737573623657	-7.51627111434937	-10.1129179000854	-0.0120263146236539	0.2105732858181	0.0341253057122231
-5.24457311630249	-7.52728033065796	-10.1138696670532	-0.0118381073698401	0.210448890924454	0.0341341644525528
-5.24339389801025	-7.5348653793335	-10.1088848114014	-0.011731069535017	0.210378959774971	0.0340054258704185
-5.24456024169922	-7.531813621521	-10.1066646575928	-0.0115512469783425	0.210514292120934	0.0338608995079994
-5.24747371673584	-7.52768468856812	-10.1152515411377	-0.0113078420981765	0.210535630583763	0.0338570550084114
-5.25358581542969	-7.53521347045898	-10.1223678588867	-0.0110879242420197	0.210392698645592	0.0339807830750942
-5.2488317489624	-7.54346513748169	-10.111180305481	-0.0110460883006454	0.210302874445915	0.0340083800256252
-5.2494592666626	-7.54018449783325	-10.0970115661621	-0.0108618615195155	0.21035972237587	0.033863365650177
-5.25093936920166	-7.53630685806274	-10.1145734786987	-0.0106789963319898	0.210452571511269	0.0338285975158215
-5.25594282150269	-7.53830146789551	-10.1392002105713	-0.0104725593701005	0.210355773568153	0.0338818915188313
-5.2541184425354	-7.5455436706543	-10.1359596252441	-0.0103158671408892	0.210164442658424	0.0339617244899273
-5.25523710250854	-7.5508861541748	-10.1206398010254	-0.0101868780329823	0.210186094045639	0.033891037106514
-5.25506067276001	-7.54826211929321	-10.1227922439575	-0.00998221337795258	0.210251718759537	0.0337093695998192
-5.25821495056152	-7.54560422897339	-10.1281299591064	-0.00970663409680128	0.210237428545952	0.0337418094277382
-5.26614141464233	-7.55243968963623	-10.1414995193481	-0.00948606058955193	0.210179015994072	0.033805038779974
-5.265700340271	-7.56079053878784	-10.1329374313354	-0.00932037085294724	0.210037589073181	0.0338308103382587
-5.26101160049438	-7.56333160400391	-10.1168184280396	-0.00910508539527655	0.209953680634499	0.033721923828125
-5.26009798049927	-7.56186056137085	-10.1276016235352	-0.00885758828371763	0.210065066814423	0.0336670428514481
-5.26531028747559	-7.55927801132202	-10.1470365524292	-0.00866720732301474	0.210074692964554	0.033632718026638
-5.26990032196045	-7.56373357772827	-10.146092414856	-0.00845599826425314	0.209957897663116	0.0337514132261276
-5.26986980438232	-7.57171106338501	-10.1431169509888	-0.00825744401663542	0.209814861416817	0.0337809734046459
-5.26331663131714	-7.57096004486084	-10.1273698806763	-0.00819052383303642	0.209835693240166	0.0336676575243473
-5.26289510726929	-7.56336307525635	-10.1428489685059	-0.00800893548876047	0.209867984056473	0.033669076859951
-5.26586198806763	-7.5641450881958	-10.1496486663818	-0.00775034679099917	0.209747642278671	0.0338571406900883
-5.26750755310059	-7.57164812088013	-10.1509656906128	-0.0075781624764204	0.2096276730299	0.0340125523507595
-5.26818037033081	-7.57731819152832	-10.1336183547974	-0.00749930879101157	0.209607198834419	0.0339974611997604
-5.26161432266235	-7.57698822021484	-10.1269426345825	-0.00747387483716011	0.209649592638016	0.0339499898254871
-5.26478147506714	-7.57373428344727	-10.1482019424438	-0.00732057355344296	0.20974899828434	0.0339873433113098
-5.2655177116394	-7.57626438140869	-10.1605596542358	-0.00717676756903529	0.20964552462101	0.0340989083051682
-5.26800632476807	-7.58260822296143	-10.1527624130249	-0.00705321785062552	0.2094846367836	0.0341656357049942
-5.26478672027588	-7.58511972427368	-10.1417455673218	-0.00699305161833763	0.209527522325516	0.0341161787509918
-5.26364040374756	-7.57708024978638	-10.1493949890137	-0.00684109050780535	0.209624260663986	0.0340305380523205
-5.26874828338623	-7.57524538040161	-10.1653423309326	-0.00676051620393991	0.209612250328064	0.034137174487114
-5.26806640625	-7.58127975463867	-10.1723747253418	-0.00665964605286717	0.20941948890686	0.0343487896025181
-5.26567459106445	-7.58565998077393	-10.1593723297119	-0.00651991227641702	0.209398254752159	0.0343750230967999
-5.26226902008057	-7.59116649627686	-10.1410083770752	-0.00643965834751725	0.209456846117973	0.0343535803258419
-5.26152229309082	-7.58634424209595	-10.1608114242554	-0.00630541052669287	0.209597796201706	0.0342334844172001
-5.26458501815796	-7.58836507797241	-10.1759653091431	-0.00611530710011721	0.209530875086784	0.0343405902385712
-5.26421022415161	-7.59270095825195	-10.1755123138428	-0.00591484736651182	0.209408551454544	0.0344589166343212
-5.25831890106201	-7.60125637054443	-10.1635160446167	-0.00585108017548919	0.209339141845703	0.0344707481563091
-5.25281238555908	-7.59432125091553	-10.1584577560425	-0.00570156564936042	0.209409222006798	0.0343179255723953
-5.25476932525635	-7.59017992019653	-10.170823097229	-0.00550733786076307	0.209468841552734	0.0343444384634495
-5.25713920593262	-7.59060192108154	-10.1872367858887	-0.00526525313034654	0.209366962313652	0.0345411449670792
-5.25473737716675	-7.60022211074829	-10.1709442138672	-0.00511672720313072	0.209240674972534	0.0345793515443802
-5.25117254257202	-7.60413980484009	-10.1527290344238	-0.00500644091516733	0.209228739142418	0.034492839127779
-5.24543285369873	-7.60183429718018	-10.1625852584839	-0.00498033408075571	0.209444597363472	0.0343924500048161
-5.24831438064575	-7.5999059677124	-10.1849899291992	-0.00481823598966002	0.209386467933655	0.0343860685825348
-5.25074577331543	-7.60309362411499	-10.1840953826904	-0.00465629296377301	0.209279000759125	0.0344712659716606
-5.24800872802734	-7.61295938491821	-10.1767377853394	-0.00457072118297219	0.209225624799728	0.0344953685998917
-5.24400329589844	-7.61399030685425	-10.1613273620605	-0.0046107224188745	0.209301009774208	0.0343213565647602
-5.2437539100647	-7.60593605041504	-10.1665534973145	-0.00452777137979865	0.209319591522217	0.0342484377324581
-5.2466893196106	-7.60228729248047	-10.1850061416626	-0.00434709992259741	0.209341302514076	0.0343453995883465
-5.24560832977295	-7.59807634353638	-10.1812143325806	-0.00425591319799423	0.209209397435188	0.0344501249492168
-5.2410306930542	-7.59891843795776	-10.1499795913696	-0.00432959385216236	0.209114164113998	0.0344506166875362
-5.24196195602417	-7.59878921508789	-10.136381149292	-0.00449980841949582	0.2092195302248	0.0340645983815193
-5.25008726119995	-7.5985369682312	-10.1645965576172	-0.00440455554053187	0.209310337901115	0.0338811352849007
-5.25734901428223	-7.60848712921143	-10.1742868423462	-0.00428421748802066	0.209257796406746	0.0338721498847008
-5.25468778610229	-7.61457443237305	-10.1698341369629	-0.00415366748347878	0.209207281470299	0.0338799059391022
-5.24639654159546	-7.61051273345947	-10.1557064056396	-0.00404891977086663	0.209319829940796	0.0337487831711769
-5.24982404708862	-7.60279273986816	-10.1674852371216	-0.0039387084543705	0.209389075636864	0.0337043516337872
-5.24942445755005	-7.60227537155151	-10.1782197952271	-0.00393438246101141	0.209337711334229	0.0338676273822784
-5.2517557144165	-7.60974502563477	-10.1756000518799	-0.0038307870272547	0.209321334958076	0.0338521115481853
-5.25240516662598	-7.61447906494141	-10.1546697616577	-0.00387276196852326	0.209310546517372	0.0337213464081287
-5.24835920333862	-7.61400079727173	-10.1562509536743	-0.00382542749866843	0.20945031940937	0.0335480459034443
-5.25270223617554	-7.61238670349121	-10.1732311248779	-0.00369606213644147	0.209533333778381	0.0335370264947414
-5.25291204452515	-7.6141300201416	-10.1810007095337	-0.00359420524910092	0.209365233778954	0.0335500314831734
-5.25809383392334	-7.62425518035889	-10.179238319397	-0.00355858285911381	0.209385022521019	0.0335843414068222
-5.25277853012085	-7.62507438659668	-10.1694440841675	-0.00344411982223392	0.209363639354706	0.0335035361349583
-5.25000762939453	-7.62269163131714	-10.159460067749	-0.00342228566296399	0.209469467401505	0.0333405323326588
-5.25410509109497	-7.62342119216919	-10.1732759475708	-0.00340405153110623	0.2095095962286	0.0331930182874203
-5.25783777236938	-7.62688207626343	-10.188910484314	-0.00312887178733945	0.209522649645805	0.0331056341528893
-5.26463937759399	-7.63314867019653	-10.189453125	-0.00305951316840947	0.209522247314453	0.0330700129270554
-5.26438617706299	-7.64401626586914	-10.1810693740845	-0.00282401940785348	0.209502622485161	0.0329454615712166
-5.25973510742188	-7.64648866653442	-10.166633605957	-0.00275400932878256	0.209641963243484	0.0327307432889938
-5.25750875473022	-7.64635467529297	-10.1811628341675	-0.00257290317676961	0.209715783596039	0.0325420573353767
-5.26080703735352	-7.647780418396	-10.1986379623413	-0.00236914749257267	0.209776252508163	0.0325026102364063
-5.26336526870728	-7.65605306625366	-10.2079591751099	-0.00219340668991208	0.209683284163475	0.0323948785662651
-5.26162815093994	-7.66700029373169	-10.1965675354004	-0.00208326568827033	0.209651544690132	0.0323819778859615
-5.25757932662964	-7.66610336303711	-10.1902475357056	-0.00193020072765648	0.209717020392418	0.0321145318448544
-5.26011657714844	-7.65887689590454	-10.1957893371582	-0.00175734132062644	0.209850490093231	0.0319622121751308
-5.26435995101929	-7.66381120681763	-10.2078380584717	-0.00147063308395445	0.209822669625282	0.0319937020540237
-5.26288175582886	-7.672926902771	-10.2109498977661	-0.00138277467340231	0.209723293781281	0.0320338942110538
-5.26290941238403	-7.6796669960022	-10.2006549835205	-0.00125056959223002	0.209785848855972	0.0318685695528984
-5.25931644439697	-7.68161296844482	-10.1886348724365	-0.00106047885492444	0.209852293133736	0.0316916443407536
-5.25707149505615	-7.67973518371582	-10.1898231506348	-0.000998369418084621	0.209953144192696	0.0315057411789894
-5.25905227661133	-7.67923736572266	-10.2034425735474	-0.000721283373422921	0.210015013813972	0.031390693038702
-5.26007652282715	-7.68429040908813	-10.2266788482666	-0.000588330964092165	0.209949806332588	0.0314744971692562
-5.256019115448	-7.69009160995483	-10.2119474411011	-0.000418026349507272	0.209879249334335	0.0313704647123814
-5.25138854980469	-7.69571018218994	-10.198187828064	-0.000458406895631924	0.209884628653526	0.0311962272971869
-5.25115633010864	-7.69014644622803	-10.1941070556641	-0.000317026278935373	0.209955379366875	0.0310346689075232
-5.24998426437378	-7.68343448638916	-10.1992416381836	-0.000279441039310768	0.209984794259071	0.0308224111795425
-5.25809001922607	-7.68442583084106	-10.2037220001221	-0.000208141311304644	0.209986940026283	0.0307772196829319
-5.25825977325439	-7.69082260131836	-10.2051010131836	-0.00011766509123845	0.209874048829079	0.0306896567344666
-5.2617621421814	-7.69752931594849	-10.1820440292358	-1.82770181709202E-05	0.209939122200012	0.030403858050704
-5.26235294342041	-7.70112562179565	-10.1869430541992	9.95164009509608E-05	0.210080057382584	0.0300837550312281
-5.26317548751831	-7.69946384429932	-10.1993684768677	0.000341866340022534	0.21019235253334	0.0298924669623375
-5.26741504669189	-7.70263195037842	-10.217942237854	0.000543499540071934	0.210107877850533	0.0298133939504623
-5.26955127716064	-7.71225452423096	-10.2194061279297	0.000653977156616747	0.210020110011101	0.0297702066600323
-5.26917123794556	-7.71460580825806	-10.2053365707397	0.000787466415204108	0.210079431533813	0.0294419564306736
-5.27297639846802	-7.70996046066284	-10.2108402252197	0.000963684404268861	0.210234045982361	0.0290993452072144
-5.28149175643921	-7.71087169647217	-10.2254028320313	0.00124874548055232	0.210256829857826	0.0290026310831308
-5.28675365447998	-7.72035312652588	-10.2322044372559	0.00136715755797923	0.210210904479027	0.0289337784051895
-5.286301612854	-7.72493982315063	-10.2132787704468	0.0014032747130841	0.210248082876205	0.0286306105554104
-5.28370571136475	-7.72421646118164	-10.2115173339844	0.00148815882857889	0.210463583469391	0.0283947791904211
-5.28454971313477	-7.72274780273438	-10.2386493682861	0.0015005306340754	0.210458055138588	0.0284476764500141
-5.28900623321533	-7.7274432182312	-10.2397489547729	0.00151810515671968	0.210408240556717	0.0281566232442856
-5.29625177383423	-7.72894096374512	-10.231068611145	0.0015134047716856	0.210459038615227	0.0278003923594952
-5.29501581192017	-7.72399568557739	-10.2251005172729	0.00154580257367343	0.210618793964386	0.0275251977145672
-5.29406595230103	-7.71585130691528	-10.2256813049316	0.00158339354675263	0.210769101977348	0.0271903723478317
-5.30270576477051	-7.71791315078735	-10.2348527908325	0.00166589126456529	0.210823312401772	0.0269664954394102
-5.31212472915649	-7.72381210327148	-10.2407398223877	0.00177475763484836	0.21074053645134	0.0267788097262383
-5.31766748428345	-7.72962617874146	-10.2321195602417	0.00171795813366771	0.210864990949631	0.0264586005359888
-5.31885766983032	-7.7300386428833	-10.2333526611328	0.00177933101076633	0.21111886203289	0.0261423736810684
-5.32464838027954	-7.72972393035889	-10.264949798584	0.00198331056162715	0.211224272847176	0.0259212870150805
-5.32867240905762	-7.7388129234314	-10.2789621353149	0.0020612170919776	0.211156010627747	0.0258975885808468
-5.32942390441895	-7.74740695953369	-10.2673320770264	0.00198346585966647	0.211117565631866	0.0257828906178474
-5.33048391342163	-7.74617099761963	-10.2545223236084	0.00191638770047575	0.211262121796608	0.0253573264926672
-5.336350440979	-7.73633718490601	-10.2698526382446	0.00197266670875251	0.211399108171463	0.0249968022108078
-5.34471130371094	-7.73726177215576	-10.2849369049072	0.0021650951821357	0.211569845676422	0.0249135531485081
-5.34457492828369	-7.74400854110718	-10.2940349578857	0.00220820005051792	0.211519464850426	0.0249368995428085
-5.34086990356445	-7.75198984146118	-10.2802085876465	0.00231077615171671	0.211485236883163	0.0247056856751442
-5.33892869949341	-7.75315999984741	-10.2723760604858	0.0023770637344569	0.211633741855621	0.0244986321777105
-5.33969354629517	-7.74809980392456	-10.288535118103	0.00241489452309906	0.211808800697327	0.0243009850382805
-5.35087108612061	-7.74398517608643	-10.314414024353	0.0026494269259274	0.211866766214371	0.0242246426641941
-5.34944152832031	-7.75302743911743	-10.3119287490845	0.00261485273949802	0.211814776062965	0.0242014415562153
-5.34957122802734	-7.75438642501831	-10.3030233383179	0.00266095926053822	0.211785778403282	0.0239821951836348
-5.34903049468994	-7.74556970596313	-10.3004121780396	0.00281906174495816	0.211894810199738	0.0237270556390285
-5.35533618927002	-7.73812532424927	-10.3148698806763	0.00293951411731541	0.211864948272705	0.0237516202032566
-5.35856580734253	-7.74555540084839	-10.3127403259277	0.00306976470164955	0.211761519312859	0.0238795578479767
-5.35363245010376	-7.7483925819397	-10.3003387451172	0.00308127584867179	0.211753994226456	0.023726437240839
-5.35578918457031	-7.74253606796265	-10.2974367141724	0.00311751896515489	0.211950391530991	0.0235351789742708
-5.36076354980469	-7.73827362060547	-10.3231821060181	0.00335912778973579	0.212016224861145	0.0234677791595459
-5.36368370056152	-7.74423265457153	-10.3336153030396	0.00343915424309671	0.211856931447983	0.0234713237732649
-5.36052703857422	-7.75043439865112	-10.3203439712524	0.00357601325958967	0.211920708417892	0.0233374107629061
-5.35875844955444	-7.74747610092163	-10.3118124008179	0.00367132225073874	0.211992502212524	0.0230928845703602
-5.36507654190063	-7.74069261550903	-10.3363332748413	0.00382679584436119	0.212109833955765	0.0231029335409403
-5.3694543838501	-7.7441349029541	-10.3444108963013	0.00395432580262423	0.212040156126022	0.023146016523242
-5.3712911605835	-7.74907445907593	-10.3337087631226	0.00408740388229489	0.211945787072182	0.0231647174805403
-5.36783075332642	-7.7502269744873	-10.3218011856079	0.00415326049551368	0.212082356214523	0.0229825656861067
-5.37266635894775	-7.74484729766846	-10.3388719558716	0.00431678583845496	0.212249711155891	0.0227871406823397
-5.37946224212646	-7.74711275100708	-10.3553295135498	0.00442450307309628	0.212147027254105	0.022782227024436
-5.38212156295776	-7.7589282989502	-10.3599138259888	0.00448039034381509	0.21208444237709	0.0227319318801165
-5.38636779785156	-7.75875425338745	-10.3517360687256	0.00449608964845538	0.212224900722504	0.0225451905280352
-5.39573383331299	-7.75533962249756	-10.3635730743408	0.00466901436448097	0.212417662143707	0.022352896630764
-5.41146326065063	-7.7657585144043	-10.3869981765747	0.00480026658624411	0.212385013699532	0.0223856028169394
-5.41929340362549	-7.7759690284729	-10.387017250061	0.00480892974883318	0.212358206510544	0.0223213564604521
-5.42709302902222	-7.78622770309448	-10.3779096603394	0.00484135840088129	0.212543576955795	0.0220137387514114
-5.43058061599731	-7.78882312774658	-10.3947553634644	0.00493341917172074	0.212720617651939	0.0218494087457657
-5.43963527679443	-7.78865671157837	-10.4263572692871	0.00494973175227642	0.212880253791809	0.0217900481075048
-5.44848346710205	-7.79644918441772	-10.4401512145996	0.0050522219389677	0.212798908352852	0.0217558816075325
-5.45163011550903	-7.80436086654663	-10.4378480911255	0.00497291004285216	0.212855234742165	0.0216763522475958
-5.45534896850586	-7.79924631118774	-10.4361505508423	0.00493824109435081	0.2131038159132	0.021464517340064
-5.46565246582031	-7.79531049728394	-10.4549179077148	0.00494776945561171	0.213317975401878	0.0214303340762854
-5.47461891174316	-7.80170249938965	-10.4676761627197	0.00496350321918726	0.213305547833443	0.0214874297380447
-5.47898769378662	-7.80831861495972	-10.4590864181519	0.00491406721994281	0.213315725326538	0.0215071234852076
-5.47708225250244	-7.80426359176636	-10.4523181915283	0.00491810217499733	0.213411495089531	0.0213404130190611
-5.47431802749634	-7.79930019378662	-10.4602031707764	0.0049485475756228	0.213582634925842	0.0212922990322113
-5.47399139404297	-7.79117345809937	-10.484073638916	0.00503323599696159	0.213597059249878	0.0213668067008257
-5.47312116622925	-7.79339170455933	-10.4912891387939	0.00506120966747403	0.213548839092255	0.0214183460921049
-5.47096061706543	-7.7912449836731	-10.4744434356689	0.00504131196066737	0.21352256834507	0.0214192140847445
-5.45909547805786	-7.77818202972412	-10.4621324539185	0.00515438057482243	0.21364963054657	0.0213727317750454
-5.45351934432983	-7.76366901397705	-10.4728450775146	0.0052733407355845	0.213709801435471	0.0213580690324306
-5.45247220993042	-7.75400686264038	-10.4871339797974	0.00549175636842847	0.213691726326942	0.0215229317545891
-5.44828844070435	-7.75224924087524	-10.488377571106	0.00572822103276849	0.213530942797661	0.0218117628246546
-5.4415602684021	-7.74948835372925	-10.4643306732178	0.00586268166080117	0.213493406772614	0.0219197347760201
-5.43057012557983	-7.74515438079834	-10.4567737579346	0.00600573094561696	0.213532626628876	0.0219075940549374
-5.42887258529663	-7.73108673095703	-10.4717226028442	0.00625042524188757	0.213500201702118	0.0219778213649988
-5.42752599716187	-7.72720813751221	-10.4826383590698	0.00659959530457854	0.213352710008621	0.0221335496753454
-5.42715501785278	-7.73055458068848	-10.4783916473389	0.00673753395676613	0.213261961936951	0.0221727211028337
-5.4210467338562	-7.7293963432312	-10.4622869491577	0.00698451977223158	0.213243588805199	0.0221331566572189
-5.42044019699097	-7.71697568893433	-10.4709815979004	0.00722501473501325	0.213276743888855	0.0220246389508247
-5.42291212081909	-7.71475315093994	-10.4777679443359	0.00750777032226324	0.213215738534927	0.0221082288771868
-5.42802333831787	-7.72059106826782	-10.4848527908325	0.00790421944111586	0.213074967265129	0.0222428683191538
-5.42254781723022	-7.7219500541687	-10.4696655273438	0.00811005476862192	0.212994873523712	0.0220928564667702
-5.42250823974609	-7.72142553329468	-10.4650049209595	0.00838780030608177	0.213145583868027	0.0218907874077559
-5.42133045196533	-7.71688795089722	-10.4815702438354	0.00868272315710783	0.213155910372734	0.021755188703537
-5.42422103881836	-7.71759366989136	-10.4997177124023	0.00912336260080338	0.213037490844727	0.0217218603938818
-5.42695283889771	-7.72639322280884	-10.5073547363281	0.00949813146144152	0.21295590698719	0.0217185541987419
-5.42597055435181	-7.73520088195801	-10.4955530166626	0.00982646271586418	0.212916299700737	0.0215226318687201
-5.42082548141479	-7.73574495315552	-10.4923896789551	0.0101334033533931	0.21288937330246	0.0212368573993444
-5.42454195022583	-7.72906351089478	-10.5022068023682	0.0106279524043202	0.212952449917793	0.0211282707750797
-5.43128776550293	-7.73007297515869	-10.5198879241943	0.0111294789239764	0.212879121303558	0.0211132131516933
-5.43270397186279	-7.74332046508789	-10.5266857147217	0.0115648861974478	0.212763413786888	0.0210951995104551
-5.43582725524902	-7.75077724456787	-10.5198860168457	0.0119527829810977	0.21265435218811	0.0210302695631981
-5.43180990219116	-7.75695180892944	-10.5134210586548	0.0124031901359558	0.212698623538017	0.020814836025238
-5.42948579788208	-7.75641822814941	-10.5130777359009	0.0128632737323642	0.212771832942963	0.0205735918134451
-5.43248224258423	-7.75793170928955	-10.5401859283447	0.013362311758101	0.212725311517715	0.0204054489731789
-5.43802213668823	-7.76825904846191	-10.5558567047119	0.013867394067347	0.21260179579258	0.0203522443771362
-5.43633794784546	-7.77834701538086	-10.5394735336304	0.0142676457762718	0.212509870529175	0.020103108137846
-5.43434476852417	-7.77716112136841	-10.5423736572266	0.0147679476067424	0.212604999542236	0.0198644790798426
-5.43738985061646	-7.77615165710449	-10.559513092041	0.0153041938319802	0.212644189596176	0.0196756944060326
-5.45052051544189	-7.784987449646	-10.5796175003052	0.0158876460045576	0.212604627013206	0.0196473859250546
-5.4501690864563	-7.79537868499756	-10.5882997512817	0.0163616668432951	0.212515398859978	0.0195729024708271
-5.45386505126953	-7.80710935592651	-10.5744667053223	0.0167585983872414	0.212495878338814	0.0194131322205067
-5.45130729675293	-7.81023025512695	-10.5682945251465	0.017189072445035	0.212583184242249	0.0191426351666451
-5.45571708679199	-7.81138706207275	-10.5886831283569	0.0176966432482004	0.212594002485275	0.0190333612263203
-5.45891666412354	-7.81646490097046	-10.6075506210327	0.0182684622704983	0.212519824504852	0.0189561787992716
-5.46191024780273	-7.82611227035522	-10.6141672134399	0.0186542570590973	0.212363883852959	0.0189148914068937
-5.46072053909302	-7.83502912521362	-10.6105060577393	0.0190951786935329	0.212344214320183	0.0187863558530808
-5.45707559585571	-7.83130550384521	-10.6033668518066	0.0194924306124449	0.212424948811531	0.0185204427689314
-5.46287488937378	-7.8308162689209	-10.6179504394531	0.0200709607452154	0.212443068623543	0.0184870921075344
-5.46927452087402	-7.8398585319519	-10.6316499710083	0.0204715766012669	0.212317526340485	0.0185783244669437
-5.46474123001099	-7.84786748886108	-10.6156644821167	0.0209348443895578	0.21219091117382	0.0184615906327963
-5.46713399887085	-7.85196924209595	-10.6049070358276	0.0212800055742264	0.21235029399395	0.0182959772646427
-5.46537113189697	-7.84704399108887	-10.6217775344849	0.0216962657868862	0.212311118841171	0.0181894712150097
-5.47342491149902	-7.84647655487061	-10.645167350769	0.0221646148711443	0.212247177958488	0.0182131342589855
-5.47598600387573	-7.85630893707275	-10.6381683349609	0.0224917195737362	0.212064951658249	0.018248476088047
-5.47023725509644	-7.86308193206787	-10.6270179748535	0.0228236876428127	0.21198907494545	0.0181345343589783
-5.47270536422729	-7.85614395141602	-10.6296787261963	0.0231876391917467	0.212074220180511	0.0180262345820665
-5.47725248336792	-7.85356950759888	-10.6475458145142	0.0235766414552927	0.212011024355888	0.0180298667401075
-5.48610925674438	-7.85836029052734	-10.6577854156494	0.023977542296052	0.211886838078499	0.0181812699884176
-5.48710012435913	-7.86940336227417	-10.6502332687378	0.0243276916444302	0.211673140525818	0.0181663073599339
-5.48437738418579	-7.87418031692505	-10.6338491439819	0.0245955213904381	0.211632326245308	0.0180773381143808
-5.48568916320801	-7.86943817138672	-10.6448411941528	0.0249529220163822	0.211742222309113	0.0179522130638361
-5.49316215515137	-7.87270164489746	-10.6721096038818	0.0251839999109507	0.211726307868958	0.0180784687399864
-5.49548149108887	-7.88188648223877	-10.6657342910767	0.0255088787525892	0.211511999368668	0.0181438680738211
-5.50072288513184	-7.89241170883179	-10.6553716659546	0.0256860218942165	0.211431786417961	0.0181454513221979
-5.50587129592896	-7.90683031082153	-10.6603908538818	0.0257132817059755	0.211473912000656	0.0181609317660332
-5.51933240890503	-7.9178409576416	-10.6791086196899	0.0258144363760948	0.211460575461388	0.0180168934166431
-5.5536036491394	-7.90408039093018	-10.720890045166	0.0266444310545921	0.21142216026783	0.0180163625627756
-5.55596828460693	-7.91279077529907	-10.7282457351685	0.0267315395176411	0.211523592472076	0.0180182363837957
-5.52545070648193	-7.92294454574585	-10.6987495422363	0.0266101788729429	0.211654990911484	0.0182573515921831
-5.50698757171631	-7.91796016693115	-10.6818504333496	0.0269116517156363	0.211677804589272	0.0182207282632589
-5.49695444107056	-7.90962314605713	-10.683048248291	0.0274022910743952	0.211680889129639	0.0179997310042381
-5.50659656524658	-7.91318464279175	-10.7004365921021	0.027769822627306	0.211466178297997	0.0179094579070807
-5.51585054397583	-7.91986608505249	-10.7193918228149	0.0282243397086859	0.211166352033615	0.0177974887192249
-5.51796960830688	-7.92339134216309	-10.7023544311523	0.0284361243247986	0.211200475692749	0.0176307074725628
-5.51455163955688	-7.90817594528198	-10.6930599212646	0.0286407433450222	0.211136803030968	0.0177650526165962
-5.51568365097046	-7.89592504501343	-10.7026405334473	0.0289067458361387	0.211050346493721	0.0181579571217299
-5.51375579833984	-7.89600896835327	-10.704930305481	0.0290951114147902	0.210910573601723	0.0185492765158415
-5.51244115829468	-7.90516185760498	-10.7014265060425	0.0294564180076122	0.210673987865448	0.0187815278768539
-5.51538372039795	-7.90564870834351	-10.6923685073853	0.0296631436794996	0.210566803812981	0.0187874678522348
-5.51727390289307	-7.90771150588989	-10.6810941696167	0.0297801904380322	0.210597798228264	0.0187596157193184
-5.51487112045288	-7.90992307662964	-10.6869106292725	0.0298802442848682	0.210587292909622	0.0187931042164564
-5.52453422546387	-7.90367841720581	-10.7076845169067	0.0301878601312637	0.210552558302879	0.0188033934682608
-5.5302677154541	-7.90446329116821	-10.7082548141479	0.0303164031356573	0.210364446043968	0.0189028382301331
-5.52355051040649	-7.91332626342773	-10.6984338760376	0.0303892120718956	0.210190325975418	0.0190816540271044
-5.52205085754395	-7.90857028961182	-10.6850328445435	0.0305761191993952	0.210136368870735	0.0190668981522322
-5.52575206756592	-7.89787292480469	-10.6804304122925	0.0307796467095613	0.210109353065491	0.0190667379647493
-5.52869129180908	-7.8974347114563	-10.6980743408203	0.0308567397296429	0.209999591112137	0.0193709395825863
-5.53215789794922	-7.90115976333618	-10.6967658996582	0.0310268085449934	0.209839567542076	0.0196112152189016
-5.53202486038208	-7.90684366226196	-10.6891279220581	0.0311737116426229	0.209667101502419	0.019607050344348
-5.53067779541016	-7.9116907119751	-10.6775894165039	0.0312195401638746	0.209646373987198	0.0195765551179647
-5.53282070159912	-7.91077947616577	-10.6774225234985	0.0312269981950521	0.209794864058495	0.0195111930370331
-5.54007148742676	-7.9067006111145	-10.6977739334106	0.0314274206757545	0.209662511944771	0.019452853128314
-5.54446220397949	-7.91658496856689	-10.7102193832397	0.0316146165132523	0.209607511758804	0.019543744623661
-5.54147958755493	-7.92622566223145	-10.69797706604	0.0316434130072594	0.209488794207573	0.0195158496499062
-5.54154825210571	-7.9313178062439	-10.686731338501	0.0316881984472275	0.209447026252747	0.019405972212553
-5.55178594589233	-7.93484926223755	-10.6865386962891	0.0317447707056999	0.209581270813942	0.0192465260624886
-5.55994558334351	-7.9402551651001	-10.6973152160645	0.0317724905908108	0.209609761834145	0.0190317258238792
-5.57713031768799	-7.94148969650269	-10.7213087081909	0.0319841131567955	0.20959597826004	0.0189470611512661
-5.58199501037598	-7.93922996520996	-10.7356481552124	0.0322203934192657	0.209706246852875	0.0188952907919884
-5.56959962844849	-7.94886827468872	-10.7267694473267	0.0322049222886562	0.209722757339478	0.0189678352326155
-5.55739402770996	-7.95430421829224	-10.7087535858154	0.0323097929358482	0.209687262773514	0.0189694408327341
-5.55266189575195	-7.95155096054077	-10.6958608627319	0.0325570777058601	0.209758073091507	0.0185814034193754
-5.54838371276855	-7.94829607009888	-10.7011671066284	0.0327813103795052	0.20981627702713	0.018342288210988
-5.5532283782959	-7.94490194320679	-10.7284936904907	0.0330549702048302	0.209810197353363	0.0182297881692648
-5.55249357223511	-7.94706106185913	-10.7269687652588	0.0332296378910542	0.209673643112183	0.0181984808295965
-5.54782676696777	-7.94861268997192	-10.718165397644	0.0333665572106838	0.20949675142765	0.0182026419788599
-5.54317998886108	-7.94099187850952	-10.7002754211426	0.0334629341959953	0.209562733769417	0.0181803945451975
-5.53724336624146	-7.92982912063599	-10.6921920776367	0.0336214862763882	0.209536552429199	0.0181381907314062
-5.53869247436523	-7.92394924163818	-10.7055578231812	0.0338352248072624	0.209544196724892	0.0182684697210789
-5.53944253921509	-7.92530298233032	-10.7131614685059	0.0340336188673973	0.209441393613815	0.0183017794042826
-5.53550910949707	-7.92376232147217	-10.6939067840576	0.0341416038572788	0.209281235933304	0.018293134868145
-5.53053760528564	-7.92504453659058	-10.6787185668945	0.0341980047523975	0.209332287311554	0.018188351765275
-5.52637147903442	-7.91354703903198	-10.6750335693359	0.0343909189105034	0.209461539983749	0.0180359371006489
-5.52695751190186	-7.90577936172485	-10.6815013885498	0.0345166735351086	0.209370091557503	0.0180283524096012
-5.52608871459961	-7.9064769744873	-10.6918478012085	0.0346792116761208	0.209185034036636	0.018103389069438
-5.52265071868896	-7.9096040725708	-10.6722021102905	0.03472501039505	0.209088459610939	0.0181141439825296
-5.51560211181641	-7.90238761901855	-10.6603155136108	0.0348116457462311	0.209075912833214	0.017937446013093
-5.51524591445923	-7.89336538314819	-10.6506948471069	0.0348841324448586	0.209173008799553	0.0179288033396006
-5.51482963562012	-7.88537311553955	-10.6562719345093	0.035046860575676	0.209176629781723	0.017974529415369
-5.51375198364258	-7.88724327087402	-10.6588506698608	0.0352114327251911	0.209079131484032	0.0180770605802536
-5.51844835281372	-7.89044189453125	-10.6548433303833	0.0353800281882286	0.208941027522087	0.0180704779922962
-5.51012945175171	-7.89029026031494	-10.6335277557373	0.0354441329836845	0.208809480071068	0.0179929547011852
-5.50280046463013	-7.88829135894775	-10.613733291626	0.0355349332094193	0.208947166800499	0.0178926046937704
-5.49960613250732	-7.88422298431396	-10.6187191009521	0.0356007553637028	0.208966165781021	0.0178046338260174
-5.49953031539917	-7.88006925582886	-10.6262273788452	0.0357454903423786	0.208944708108902	0.0177791621536016
-5.5025634765625	-7.88218832015991	-10.6373434066772	0.0358587391674519	0.208817422389984	0.0178188588470221
-5.50205278396606	-7.88247728347778	-10.612232208252	0.0358686819672585	0.208735182881355	0.017732622101903
-5.49414968490601	-7.87977266311646	-10.5935516357422	0.0358165875077248	0.20879502594471	0.0175247434526682
-5.49226903915405	-7.86608648300171	-10.6041402816772	0.0359111987054348	0.208903431892395	0.0175333265215158
-5.49582004547119	-7.86284971237183	-10.6135063171387	0.0359220393002033	0.208885028958321	0.017588010057807
-5.49388647079468	-7.86746025085449	-10.5938377380371	0.0359816811978817	0.208791166543961	0.0175861865282059
-5.49098014831543	-7.86726760864258	-10.5800819396973	0.0359135493636131	0.208745837211609	0.0174623355269432
-5.48744773864746	-7.86512470245361	-10.5730600357056	0.0359027683734894	0.208917766809464	0.0172963254153728
-5.48571014404297	-7.85923480987549	-10.5869026184082	0.0359756201505661	0.20897750556469	0.0171493180096149
-5.48617839813232	-7.85958957672119	-10.6015853881836	0.0359476841986179	0.208893567323685	0.0171961821615696
-5.48466444015503	-7.86636066436768	-10.5895557403564	0.0360070876777172	0.208927482366562	0.0171918049454689
-5.48546695709229	-7.87318992614746	-10.5764837265015	0.035920787602663	0.208854407072067	0.0170547924935818
-5.48081350326538	-7.86756277084351	-10.5678253173828	0.0358802080154419	0.208951205015182	0.0168820880353451
-5.48340511322021	-7.8573784828186	-10.5743589401245	0.0359780415892601	0.209095031023026	0.0167812500149012
-5.48608922958374	-7.8581018447876	-10.5781116485596	0.036007147282362	0.208996161818504	0.0168549250811338
-5.48427057266235	-7.86417627334595	-10.5720558166504	0.0359645485877991	0.208883076906204	0.0168278254568577
-5.48236989974976	-7.86180925369263	-10.5530796051025	0.0359286479651928	0.208947360515594	0.0166261624544859
-5.4793529510498	-7.86159515380859	-10.5415859222412	0.0358410701155663	0.209097355604172	0.0165328942239285
-5.48358821868896	-7.85413789749146	-10.5520458221436	0.0358422659337521	0.209261521697044	0.0164155587553978
-5.48547840118408	-7.85249996185303	-10.5721206665039	0.0358260422945023	0.20915775001049	0.0164508409798145
-5.49206686019897	-7.85755825042725	-10.5740671157837	0.0357347205281258	0.209085553884506	0.0164095889776945
-5.49601745605469	-7.86335611343384	-10.5601320266724	0.0356482826173306	0.209130927920341	0.0162405576556921
-5.49575901031494	-7.86705017089844	-10.5546112060547	0.0355128683149815	0.209252774715424	0.0160481780767441
-5.49544239044189	-7.86010837554932	-10.5509443283081	0.0354235209524632	0.209402844309807	0.015918979421258
-5.50128889083862	-7.85393333435059	-10.5583686828613	0.0354770310223103	0.209510952234268	0.0158414896577597
-5.50418615341187	-7.85709667205811	-10.5561962127686	0.035391952842474	0.209441944956779	0.0159143209457397
-5.49913883209229	-7.86129903793335	-10.5442771911621	0.0353474654257298	0.209457188844681	0.0158291216939688
-5.49559450149536	-7.85933685302734	-10.5300102233887	0.0352747663855553	0.20955291390419	0.015607344917953
-5.49132061004639	-7.85069227218628	-10.5258331298828	0.0350728891789913	0.2097387611866	0.0153591576963663
-5.49332189559937	-7.84287452697754	-10.5440301895142	0.0351652428507805	0.209759026765823	0.0153263760730624
-5.49317502975464	-7.83928632736206	-10.5496377944946	0.0350693054497242	0.209683984518051	0.0152887273579836
-5.49002456665039	-7.84392690658569	-10.5260162353516	0.0349413640797138	0.209655046463013	0.0152432154864073
-5.48171091079712	-7.83530759811401	-10.5094347000122	0.0348352082073689	0.20987556874752	0.0150954881682992
-5.4823899269104	-7.82147645950317	-10.530219078064	0.0348746366798878	0.209911853075027	0.0151094570755959
-5.48222875595093	-7.82751607894897	-10.5281858444214	0.0347389876842499	0.209845915436745	0.0151994647458196
-5.47924852371216	-7.82830095291138	-10.5015630722046	0.034620113670826	0.209843263030052	0.0152147077023983
-5.47194671630859	-7.8229193687439	-10.4990091323853	0.0344935208559036	0.20998603105545	0.0149103319272399
-5.46949768066406	-7.81440830230713	-10.5070018768311	0.0343928560614586	0.210196942090988	0.0147273624315858
-5.4739236831665	-7.81744813919067	-10.5158624649048	0.0343785174190998	0.210191458463669	0.0147250024601817
-5.47268295288086	-7.82226276397705	-10.5055513381958	0.0342627353966236	0.210148468613625	0.0146314911544323
-5.4686484336853	-7.81993818283081	-10.4916868209839	0.0340599343180656	0.210287228226662	0.0143452407792211
-5.47078990936279	-7.81380224227905	-10.5000629425049	0.0339709855616093	0.210458397865295	0.0142964068800211
-5.48161363601685	-7.82001066207886	-10.5169887542725	0.0338787883520126	0.210456117987633	0.0143493944779038
-5.47927188873291	-7.82963562011719	-10.5100946426392	0.0337843596935272	0.210471376776695	0.0142109850421548
-5.47290086746216	-7.82800149917603	-10.4900436401367	0.0336552336812019	0.210723847150803	0.0139591637998819
-5.4594612121582	-7.81511545181274	-10.4991788864136	0.0335638821125031	0.210942536592484	0.0137341823428869
-5.45103454589844	-7.80837488174438	-10.5068788528442	0.033578634262085	0.210964784026146	0.0137613685801625
-5.44524478912354	-7.80962896347046	-10.4913120269775	0.0334837660193443	0.210876852273941	0.013713538646698
-5.43691968917847	-7.80318689346313	-10.472318649292	0.0334154069423676	0.210885629057884	0.0134685887023807
-5.43914031982422	-7.79168319702148	-10.4695930480957	0.0334245190024376	0.211024880409241	0.0132052646949887
-5.44380950927734	-7.78337097167969	-10.4835453033447	0.0334148146212101	0.210992693901062	0.0132335880771279
-5.442786693573	-7.78251600265503	-10.4717502593994	0.0332898236811161	0.21084089577198	0.0133852902799845
-5.43293571472168	-7.77888917922974	-10.4522199630737	0.0332589186728001	0.210856318473816	0.0133994296193123
-5.41916847229004	-7.76830434799194	-10.439621925354	0.0330983884632587	0.211006000638008	0.0133777596056461
-5.41903114318848	-7.76285362243652	-10.4509410858154	0.0331823267042637	0.211090341210365	0.0133464653044939
-5.41818761825562	-7.76009798049927	-10.4582118988037	0.0332475267350674	0.210974857211113	0.0134591646492481
-5.41338205337524	-7.76323270797729	-10.4394626617432	0.0330771319568157	0.210991337895393	0.0132859023287892
-5.40944862365723	-7.75639629364014	-10.4283361434937	0.0329603031277657	0.211087003350258	0.0129921976476908
-5.41316843032837	-7.74499559402466	-10.4345350265503	0.0330152586102486	0.211074784398079	0.0129841743037105
-5.41509628295898	-7.74621677398682	-10.4333038330078	0.0329072773456573	0.211046516895294	0.0131747163832188
-5.40945100784302	-7.74739360809326	-10.4078397750854	0.0327793844044209	0.210951611399651	0.0131495902314782
-5.40357351303101	-7.74111938476563	-10.3947010040283	0.0326655842363834	0.21113745868206	0.0130979623645544
-5.40556335449219	-7.73295783996582	-10.4140167236328	0.0327396206557751	0.211123868823051	0.0131951309740543
-5.40365839004517	-7.7432017326355	-10.4170160293579	0.032574787735939	0.211007311940193	0.0133139286190271
-5.40135812759399	-7.74453163146973	-10.3924531936646	0.0323971174657345	0.211028188467026	0.0131629798561335
-5.39884090423584	-7.73903799057007	-10.3954725265503	0.0323046110570431	0.211199924349785	0.0129890637472272
-5.40472269058228	-7.73477411270142	-10.4120216369629	0.0322340466082096	0.211164504289627	0.0130525818094611
-5.40289211273193	-7.74243259429932	-10.396990776062	0.03217538818717	0.211154669523239	0.0129693634808064
-5.39652252197266	-7.74454355239868	-10.3751440048218	0.0319182612001896	0.211220934987068	0.0128440577536821
-5.39335250854492	-7.73782730102539	-10.3867454528809	0.0318439789116383	0.211465552449226	0.0126769058406353
-5.39602899551392	-7.73332929611206	-10.4018068313599	0.0318028405308723	0.211433246731758	0.0126195810735226
-5.39402723312378	-7.73659324645996	-10.4007396697998	0.0316476970911026	0.21136549115181	0.0126679241657257
-5.38944911956787	-7.73816537857056	-10.376579284668	0.0313632674515247	0.21144500374794	0.0124762356281281
-5.38574028015137	-7.72746706008911	-10.3931303024292	0.0313392318785191	0.211605444550514	0.0123969130218029
-5.39244318008423	-7.72811031341553	-10.4004793167114	0.0312395133078098	0.211570754647255	0.0125315422192216
-5.38791513442993	-7.73298358917236	-10.3854732513428	0.0310619752854109	0.21151302754879	0.0125946709886193
-5.38750600814819	-7.72893762588501	-10.3702268600464	0.0309380777180195	0.211651638150215	0.0124247297644615
-5.38150024414063	-7.72212648391724	-10.3870429992676	0.0308218654245138	0.211813881993294	0.0123811243101954
-5.38391494750977	-7.72242641448975	-10.400749206543	0.0306885447353125	0.211714312434196	0.0124333873391151
-5.38426208496094	-7.72803163528442	-10.3894882202148	0.0305185485631227	0.211669132113457	0.0125184375792742
-5.37863492965698	-7.72364473342896	-10.3728475570679	0.0303761977702379	0.211732745170593	0.0123278079554439
-5.38070106506348	-7.71463632583618	-10.3857173919678	0.0303462203592062	0.211903721094131	0.0123601974919438
-5.38262176513672	-7.71448993682861	-10.3844900131226	0.0302032139152288	0.211845025420189	0.0125469258055091
-5.37571430206299	-7.71953105926514	-10.3649473190308	0.0300136506557465	0.211783960461617	0.0124907083809376
-5.37150573730469	-7.709068775177	-10.3613548278809	0.0298837702721357	0.211939245462418	0.0123661588877439
-5.37408399581909	-7.70588397979736	-10.3813152313232	0.029857374727726	0.211987227201462	0.0124779529869556
-5.37184715270996	-7.70798683166504	-10.3871831893921	0.0296857114881277	0.211827054619789	0.0126473614946008
-5.36745643615723	-7.70677757263184	-10.3625764846802	0.0294844079762697	0.21190057694912	0.0125660849735141
-5.36319446563721	-7.69364547729492	-10.3546266555786	0.0293827522546053	0.211966618895531	0.0125744137912989
-5.36553192138672	-7.68901014328003	-10.3687152862549	0.0293041002005339	0.211942628026009	0.0127592366188765
-5.35930156707764	-7.69381189346313	-10.3581037521362	0.0291891377419233	0.211771979928017	0.0129795512184501
-5.35442781448364	-7.69003009796143	-10.3383131027222	0.0290291197597981	0.21184004843235	0.0128824301064014
-5.35274267196655	-7.68049097061157	-10.3446664810181	0.0290126204490662	0.211953684687614	0.0128882667049766
-5.35425233840942	-7.68019866943359	-10.361873626709	0.0288860332220793	0.211863324046135	0.0130699323490262
-5.34963369369507	-7.68357515335083	-10.3377084732056	0.0287261232733727	0.211743637919426	0.0131425810977817
-5.3438458442688	-7.67519903182983	-10.3274183273315	0.0286820568144321	0.211785346269608	0.0129633769392967
-5.34829378128052	-7.66861581802368	-10.342885017395	0.0287029687315226	0.21181783080101	0.0131367668509483
-5.34558820724487	-7.67322206497192	-10.336254119873	0.0285816621035337	0.211666420102119	0.0133822457864881
-5.33959054946899	-7.67015838623047	-10.3180904388428	0.0284580662846565	0.2116679251194	0.0133886151015759
-5.33770179748535	-7.66020154953003	-10.319730758667	0.0283338651061058	0.211736902594566	0.0133405337110162
-5.33624410629272	-7.66088008880615	-10.3291015625	0.0282912403345108	0.21173831820488	0.0135225746780634
-5.33436632156372	-7.66321706771851	-10.3218870162964	0.0282399635761976	0.211547508835793	0.0136257149279118
-5.32998180389404	-7.65789699554443	-10.3062286376953	0.0281223971396685	0.211584433913231	0.0135244699195027
-5.32474184036255	-7.64732456207275	-10.3075618743896	0.0280714873224497	0.211626544594765	0.013649451546371
-5.33029270172119	-7.64758205413818	-10.3148250579834	0.0280787739902735	0.211512342095375	0.0139576466754079
-5.3236517906189	-7.65280437469482	-10.2912273406982	0.0280018467456102	0.211410790681839	0.0139693235978484
-5.31907367706299	-7.64679431915283	-10.2804250717163	0.0279061011970043	0.211537808179855	0.013933427631855
-5.31983280181885	-7.64454984664917	-10.2936515808105	0.0279198884963989	0.211477622389793	0.0140053033828735
-5.31894445419312	-7.64465379714966	-10.3061485290527	0.0279244612902403	0.211299523711205	0.0141428885981441
-5.31219339370728	-7.64529275894165	-10.2792196273804	0.0278349798172712	0.21128785610199	0.014126667752862
-5.30814266204834	-7.63491582870483	-10.2719593048096	0.0277425721287727	0.211322233080864	0.014066987670958
-5.31358671188354	-7.63293933868408	-10.2855844497681	0.027813358232379	0.211238265037537	0.0143201928585768
-5.3106484413147	-7.6342945098877	-10.2780799865723	0.0277270376682281	0.21112847328186	0.0144741274416447
-5.30376434326172	-7.63128805160522	-10.2458219528198	0.0275866985321045	0.211171239614487	0.0144509598612785
-5.30057191848755	-7.62316131591797	-10.2566919326782	0.0274701230227947	0.211246237158775	0.0143727650865912
-5.30629205703735	-7.62538480758667	-10.2712316513062	0.0274336524307728	0.211048170924187	0.0146300634369254
-5.29771852493286	-7.62598323822021	-10.2470598220825	0.0273439977318048	0.211019888520241	0.0146546633914113
-5.29593372344971	-7.61497688293457	-10.2488241195679	0.027247091755271	0.211151376366615	0.014702488668263
-5.29914093017578	-7.61318063735962	-10.2602691650391	0.0271756388247013	0.211022764444351	0.0149178374558687
-5.29823303222656	-7.61721324920654	-10.2466669082642	0.0271764416247606	0.210945874452591	0.0151523863896728
-5.29458808898926	-7.61646795272827	-10.2293376922607	0.0270320437848568	0.210916951298714	0.0151079902425408
-5.28927421569824	-7.6102466583252	-10.2309122085571	0.0269406158477068	0.211049541831017	0.0151107683777809
-5.2933783531189	-7.61484050750732	-10.251314163208	0.0268888715654612	0.210976451635361	0.0152559541165829
-5.29201602935791	-7.61893033981323	-10.2351570129395	0.0268767159432173	0.210776031017303	0.0153229590505362
-5.28877687454224	-7.60937023162842	-10.2244424819946	0.0267731435596943	0.210915699601173	0.0152447056025267
-5.29593706130981	-7.60684061050415	-10.2411956787109	0.0266947411000729	0.210865631699562	0.0154446819797158
-5.29266214370728	-7.6131067276001	-10.228404045105	0.0266491919755936	0.210732862353325	0.0156855657696724
-5.28822135925293	-7.6114330291748	-10.2182416915894	0.0265174489468336	0.210818231105804	0.0155705707147717
-5.29272270202637	-7.60551071166992	-10.2403554916382	0.0264264605939388	0.210975736379623	0.01562743447721
-5.29428052902222	-7.61050605773926	-10.2402086257935	0.0263104364275932	0.210836634039879	0.0157690979540348
-5.28807973861694	-7.61351013183594	-10.2249221801758	0.0261265654116869	0.210776969790459	0.0157536286860704
-5.29324769973755	-7.60435152053833	-10.2317981719971	0.0260682329535484	0.210909828543663	0.0157423950731754
-5.29689025878906	-7.60265970230103	-10.2437372207642	0.026038758456707	0.210799500346184	0.0159265547990799
-5.29937934875488	-7.61189985275269	-10.2292680740356	0.0258837398141623	0.210797056555748	0.0161109007894993
-5.29436635971069	-7.6130895614624	-10.2227535247803	0.025638572871685	0.210924580693245	0.0160397998988628
-5.29599905014038	-7.60693454742432	-10.2413301467896	0.0255663618445396	0.210984706878662	0.0160786937922239
-5.29775905609131	-7.6092357635498	-10.2515382766724	0.025492100045085	0.210924342274666	0.016206968575716
-5.29990339279175	-7.61633110046387	-10.2444181442261	0.0252865366637707	0.210886552929878	0.0161657072603703
-5.2977876663208	-7.61076879501343	-10.2331981658936	0.0251640994101763	0.211082831025124	0.0160596575587988
-5.30219984054565	-7.60348701477051	-10.2444801330566	0.0251113791018724	0.211154893040657	0.0161111261695623
-5.3030252456665	-7.60916948318481	-10.2468500137329	0.0250034872442484	0.21105383336544	0.0162912774831057
-5.30063199996948	-7.61461782455444	-10.2324819564819	0.0248050298541784	0.21101850271225	0.0163066014647484
-5.29709720611572	-7.60566663742065	-10.2323350906372	0.0247247777879238	0.211216077208519	0.016164293512702
-5.29754495620728	-7.60187435150146	-10.2555599212646	0.0246674194931984	0.211215898394585	0.0162499472498894
-5.29705095291138	-7.60771226882935	-10.2470827102661	0.0244900025427341	0.211138442158699	0.0163403358310461
-5.29097127914429	-7.60157585144043	-10.2281951904297	0.0243307128548622	0.21114094555378	0.0162614192813635
-5.29010677337646	-7.59161186218262	-10.2438383102417	0.0243069417774677	0.211308836936951	0.0161796920001507
-5.29504299163818	-7.59231281280518	-10.2450017929077	0.0241971723735332	0.211231008172035	0.0163176339119673
-5.2924370765686	-7.5974178314209	-10.2314338684082	0.0240564309060574	0.211145982146263	0.016432911157608
-5.28344964981079	-7.59200954437256	-10.2197790145874	0.0238953866064548	0.211369648575783	0.0162037722766399
-5.2878475189209	-7.58903503417969	-10.2368087768555	0.0238522216677666	0.211487635970116	0.0162196028977633
-5.28774356842041	-7.59170436859131	-10.2425737380981	0.0236770398914814	0.211396589875221	0.0162560697644949
-5.28488731384277	-7.59201145172119	-10.2206840515137	0.0235534757375717	0.211402177810669	0.0160801876336336
-5.28585958480835	-7.57976198196411	-10.2370271682739	0.0234272927045822	0.211608916521072	0.0160591043531895
-5.28748846054077	-7.58258104324341	-10.2427310943604	0.0233166627585888	0.21151165664196	0.0161675307899714
-5.28322267532349	-7.58423852920532	-10.2081842422485	0.0230782013386488	0.211598619818687	0.016096219420433
-5.28167009353638	-7.5760178565979	-10.2194757461548	0.022907292470336	0.211721733212471	0.0159622076898813
-5.28550338745117	-7.57358312606812	-10.2430152893066	0.0229141060262918	0.211662903428078	0.0159623418003321
-5.28423023223877	-7.57816457748413	-10.2282867431641	0.0227235946804285	0.211631268262863	0.0159301590174437
-5.28189468383789	-7.57488346099854	-10.2164154052734	0.0225154031068087	0.211764484643936	0.0157518200576305
-5.28556776046753	-7.56644821166992	-10.2361850738525	0.0224956218153238	0.211856797337532	0.0157342348247766
-5.28904819488525	-7.57636117935181	-10.2354030609131	0.0224011074751616	0.211809650063515	0.01578114554286
-5.28442478179932	-7.57203149795532	-10.2142210006714	0.0222283061593771	0.211879700422287	0.0155951101332903
-5.28655958175659	-7.56651926040649	-10.2299900054932	0.0221600513905287	0.212031617760658	0.0154587170109153
-5.28636932373047	-7.5712742805481	-10.2437686920166	0.0219433754682541	0.21193853020668	0.0155328381806612
-5.28686475753784	-7.57516193389893	-10.2166881561279	0.0217879749834538	0.212077111005783	0.0152739826589823
-5.28527736663818	-7.56163597106934	-10.2312078475952	0.0217738058418036	0.212234556674957	0.0151297021657228
-5.28880214691162	-7.56528520584106	-10.2372417449951	0.0215952787548304	0.212162017822266	0.015233856625855
-5.2890739440918	-7.57262086868286	-10.2251243591309	0.0214634742587805	0.212115913629532	0.015154198743403
-5.28800392150879	-7.56690216064453	-10.2159862518311	0.0213834773749113	0.212419509887695	0.0149259008467197
-5.28731775283813	-7.56177663803101	-10.2428932189941	0.0213345009833574	0.212460309267044	0.0148358009755611
-5.28920745849609	-7.56747817993164	-10.2301788330078	0.0212650466710329	0.212323188781738	0.0147813502699137
-5.28366804122925	-7.56288290023804	-10.2266082763672	0.0211476981639862	0.212484419345856	0.0145784942433238
-5.28599214553833	-7.55361652374268	-10.2487840652466	0.0211963634938002	0.212548807263374	0.0145963141694665
-5.28564453125	-7.56097936630249	-10.2442960739136	0.0211720690131187	0.212483361363411	0.0146564776077867
-5.28087711334229	-7.56375503540039	-10.2166547775269	0.0210243407636881	0.212513849139214	0.014426457695663
-5.27950429916382	-7.5582332611084	-10.2294397354126	0.0210695900022984	0.212704092264175	0.0142235858365893
-5.28223848342896	-7.56310415267944	-10.243989944458	0.0210243407636881	0.212602064013481	0.0142780030146241
-5.27355432510376	-7.56669521331787	-10.2289419174194	0.0209225621074438	0.212685525417328	0.0141282184049487
-5.26960706710815	-7.55537939071655	-10.2271013259888	0.0208804160356522	0.212800845503807	0.0140467919409275
-5.27391767501831	-7.55156326293945	-10.2322731018066	0.0209023952484131	0.212680622935295	0.0142256570979953
-5.2663893699646	-7.55291604995728	-10.2121734619141	0.0207782704383135	0.212661981582642	0.0141986887902021
-5.26248264312744	-7.5427680015564	-10.2090730667114	0.0207348950207233	0.212860107421875	0.0140686240047216
-5.26322793960571	-7.5355544090271	-10.2304534912109	0.0207539442926645	0.212786287069321	0.0140260495245457
-5.26086378097534	-7.53862285614014	-10.2180585861206	0.0206869058310986	0.212748244404793	0.013957604765892
-5.25446891784668	-7.53032350540161	-10.1975269317627	0.0206355564296246	0.212806701660156	0.0137539710849524
-5.25681591033936	-7.52496099472046	-10.2211256027222	0.0207396671175957	0.212847694754601	0.0138185136020184
-5.25518560409546	-7.52862358093262	-10.1985054016113	0.0206653513014317	0.212673202157021	0.0138825718313456
-5.24566316604614	-7.52047300338745	-10.1835260391235	0.0206047259271145	0.212877944111824	0.0136915715411305
-5.24926424026489	-7.51754713058472	-10.2064552307129	0.0206632278859615	0.212795957922935	0.0137158734723926
-5.24551820755005	-7.5206446647644	-10.1911449432373	0.0206687543541193	0.212730705738068	0.0136532485485077
-5.24104881286621	-7.5142126083374	-10.1803226470947	0.0206203125417233	0.212856873869896	0.0134987803176045
-5.24229288101196	-7.50664758682251	-10.1939859390259	0.0207089148461819	0.212774366140366	0.0135164959356189
-5.24161052703857	-7.51053762435913	-10.1703214645386	0.020666066557169	0.212737813591957	0.0135494722053409
-5.2363715171814	-7.50292682647705	-10.1539716720581	0.0206602029502392	0.212883099913597	0.0134191177785397
-5.23570489883423	-7.49522113800049	-10.1729106903076	0.0206606741994619	0.212780430912971	0.0134608848020434
-5.23080348968506	-7.49775314331055	-10.1581153869629	0.0205686576664448	0.212696462869644	0.0134544316679239
-5.22601747512817	-7.48697805404663	-10.1507358551025	0.0206021331250668	0.212729543447495	0.0132504627108574
-5.23189783096313	-7.48108625411987	-10.1580963134766	0.0206412207335234	0.212725415825844	0.0133965630084276
-5.22541475296021	-7.48471069335938	-10.138204574585	0.0205054190009832	0.212642684578896	0.0133313275873661
-5.22435522079468	-7.47859954833984	-10.1418943405151	0.0204414129257202	0.212801098823547	0.0131498472765088
-5.22505521774292	-7.47623586654663	-10.1595115661621	0.0205320939421654	0.212719053030014	0.0131910219788551
-5.22748136520386	-7.48146677017212	-10.1333665847778	0.0204271823167801	0.21269890666008	0.0130552835762501
-5.22720718383789	-7.47176647186279	-10.1324787139893	0.0204476471990347	0.212788462638855	0.0128805553540587
-5.23014211654663	-7.47187185287476	-10.1478137969971	0.0204380992799997	0.212750256061554	0.0130720743909478
-5.23074102401733	-7.47483539581299	-10.1206483840942	0.0203420575708151	0.212697297334671	0.0129608353599906
-5.22833681106567	-7.46936464309692	-10.1304244995117	0.0203620456159115	0.212896153330803	0.0127599351108074
-5.23429107666016	-7.47056245803833	-10.1421966552734	0.0204695593565702	0.212733149528503	0.0127703752368689
-5.23141622543335	-7.47458744049072	-10.1246042251587	0.0204543117433786	0.212690725922585	0.0126099269837141
-5.23314762115479	-7.46402645111084	-10.1317796707153	0.0205324776470661	0.212835431098938	0.0125094838440418
-5.23809480667114	-7.46779680252075	-10.1401634216309	0.0206105597317219	0.212705209851265	0.0126137966290116
-5.23290157318115	-7.47061014175415	-10.111780166626	0.0205902867019176	0.212757617235184	0.0123801017180085
-5.23488235473633	-7.46261119842529	-10.1286725997925	0.0206062234938145	0.212888553738594	0.0123008135706186
-5.23680210113525	-7.46713876724243	-10.1368179321289	0.0206046588718891	0.212722629308701	0.0122264260426164
-5.23553895950317	-7.46998882293701	-10.1190462112427	0.0205407664179802	0.212738260626793	0.0119947819039226
-5.23991250991821	-7.45649433135986	-10.1313018798828	0.0207493286579847	0.212833911180496	0.0118764694780111
-5.24566221237183	-7.46630001068115	-10.1280813217163	0.0206966064870358	0.212777212262154	0.0119967479258776
-5.24288749694824	-7.47016048431396	-10.1079406738281	0.020604632794857	0.21284544467926	0.0117529667913914
-5.24725914001465	-7.46635818481445	-10.1281023025513	0.0206718780100346	0.212913915514946	0.0115826660767198
-5.24904775619507	-7.47462368011475	-10.1334838867188	0.0206965859979391	0.212722182273865	0.0116360345855355
-5.24594926834106	-7.47323274612427	-10.1148366928101	0.0205751080065966	0.212851613759995	0.0114446515217423
-5.25335741043091	-7.46613740921021	-10.1314277648926	0.0206687245517969	0.212925538420677	0.0114238662645221
-5.25726890563965	-7.47441816329956	-10.1263875961304	0.0205989442765713	0.212837025523186	0.0114936660975218
-5.2601113319397	-7.47477912902832	-10.1073913574219	0.0205588024109602	0.212921857833862	0.0112110488116741
-5.26223373413086	-7.468337059021	-10.1306352615356	0.0206209681928158	0.21300545334816	0.0110266488045454
-5.26956796646118	-7.47562503814697	-10.1379060745239	0.0206032749265432	0.212960496544838	0.0110124908387661
-5.26777839660645	-7.47851467132568	-10.1205673217773	0.0205107610672712	0.21304826438427	0.0107529107481241
-5.27478837966919	-7.47136735916138	-10.1418104171753	0.0204820409417152	0.213157325983047	0.0106889400631189
-5.27935457229614	-7.47800779342651	-10.1416187286377	0.0205404870212078	0.213067665696144	0.0107507826760411
-5.27648067474365	-7.48007488250732	-10.121922492981	0.0204738061875105	0.213126733899117	0.0105411093682051
-5.28090524673462	-7.4727087020874	-10.1367292404175	0.0204192567616701	0.213278084993362	0.0103295715525746
-5.28814029693604	-7.47855186462402	-10.1546211242676	0.0205312184989452	0.213274776935577	0.0103090582415462
-5.28640031814575	-7.47954988479614	-10.1289882659912	0.020480627194047	0.213226392865181	0.0100826574489474
-5.29354906082153	-7.4713191986084	-10.1497659683228	0.0205177273601294	0.213406145572662	0.00992826744914055
-5.29750919342041	-7.47428750991821	-10.1569566726685	0.0206577833741903	0.213252916932106	0.0100276116281748
-5.29657745361328	-7.48030853271484	-10.1289691925049	0.0205764081329107	0.213337376713753	0.00985325966030359
-5.29711580276489	-7.46957921981812	-10.1460571289063	0.0206302907317877	0.213489234447479	0.00969518162310123
-5.30406808853149	-7.47324514389038	-10.1618194580078	0.020785566419363	0.21339738368988	0.00974111165851355
-5.30377817153931	-7.47493696212769	-10.1438474655151	0.0207439623773098	0.21338877081871	0.0095229260623455
-5.30677127838135	-7.46640300750732	-10.1475391387939	0.0208204258233309	0.213573485612869	0.00942243821918964
-5.31414222717285	-7.46996068954468	-10.1636362075806	0.0209342688322067	0.213461637496948	0.00951585173606873
-5.30916738510132	-7.47621011734009	-10.1426296234131	0.0209471248090267	0.213362202048302	0.00953615456819534
-5.30353832244873	-7.47405195236206	-10.1389255523682	0.0209310967475176	0.213554859161377	0.00964307319372892
-5.3014874458313	-7.47100496292114	-10.160327911377	0.0210462585091591	0.213398396968842	0.0101455477997661
-5.30805158615112	-7.47224760055542	-10.1499013900757	0.0210801418870687	0.213300123810768	0.010218215174973
-5.3142409324646	-7.46376895904541	-10.1373538970947	0.0210375357419252	0.213363289833069	0.00983008462935686
-5.32570028305054	-7.45770406723022	-10.1585721969604	0.0211813226342201	0.213456884026527	0.00967331137508154
-5.32936525344849	-7.46134996414185	-10.1476602554321	0.0213290005922318	0.213296383619308	0.00970590766519308
-5.32154369354248	-7.46416234970093	-10.1354732513428	0.0213576555252075	0.21331775188446	0.00959212519228458
-5.32217788696289	-7.45422458648682	-10.1456336975098	0.0214477311819792	0.213416382670403	0.0095185674726963
-5.32434844970703	-7.45230054855347	-10.1632127761841	0.0214945785701275	0.213249772787094	0.00954992976039648
-5.32495307922363	-7.45372867584229	-10.1404724121094	0.0214281119406223	0.21316559612751	0.00936827901750803
-5.32607507705688	-7.44487857818604	-10.1459693908691	0.0215550716966391	0.213240921497345	0.00926742516458035
-5.33619785308838	-7.44157123565674	-10.1617393493652	0.021734306588769	0.213246509432793	0.00937468837946653
-5.33753490447998	-7.44577646255493	-10.1547861099243	0.0219177156686783	0.213034689426422	0.00937180127948523
-5.33669519424438	-7.44540309906006	-10.1347417831421	0.0219868756830692	0.213168576359749	0.00918860174715519
-5.33730506896973	-7.43713808059692	-10.1556529998779	0.0220588762313128	0.213205814361572	0.00904728937894106
-5.34099245071411	-7.44119024276733	-10.1646099090576	0.0222292505204678	0.213056564331055	0.00911122467368841
-5.3393120765686	-7.43665742874146	-10.1496810913086	0.0222856272011995	0.21308359503746	0.00901745166629553
-5.34142255783081	-7.42613792419434	-10.1540069580078	0.0223849564790726	0.213153406977654	0.00882309768348932
-5.34640216827393	-7.42217493057251	-10.1678590774536	0.0225843470543623	0.212998896837234	0.0088554285466671
-5.3382453918457	-7.42252159118652	-10.1481199264526	0.0226058438420296	0.212966069579124	0.00883466843515635
-5.33878469467163	-7.41359615325928	-10.1499824523926	0.022743983194232	0.213045373558998	0.00857589300721884
-5.34035778045654	-7.41044092178345	-10.1743545532227	0.0228815395385027	0.212990641593933	0.00854778941720724
-5.34071969985962	-7.42432117462158	-10.1671676635742	0.0229187365621328	0.212921485304832	0.00848475936800241
-5.3401083946228	-7.4134407043457	-10.1589956283569	0.0230728201568127	0.213039264082909	0.00825467053800821
-5.34577512741089	-7.40963745117188	-10.1782360076904	0.0231521148234606	0.213009163737297	0.00831833109259605
-5.34852027893066	-7.41700839996338	-10.1729459762573	0.0232028048485518	0.212872162461281	0.00836088601499796
-5.34654569625854	-7.41507196426392	-10.1612691879272	0.0232092011719942	0.213079333305359	0.00814183428883553
-5.35148859024048	-7.40729093551636	-10.1839723587036	0.0232166144996881	0.213117077946663	0.00800646003335714
-5.35563564300537	-7.4086389541626	-10.1947326660156	0.0233769286423922	0.213008403778076	0.00801687873899937
-5.34991693496704	-7.40957021713257	-10.1762962341309	0.0233225803822279	0.212968960404396	0.00789480283856392
-5.34901189804077	-7.3972225189209	-10.1821088790894	0.0234767515212297	0.213061913847923	0.00780023820698261
-5.35440874099731	-7.39658212661743	-10.1953191757202	0.0236211903393269	0.213019952178001	0.00789789948612452
-5.35064315795898	-7.4025354385376	-10.1792144775391	0.0236133188009262	0.212975546717644	0.00773329753428698
-5.35107803344727	-7.39443016052246	-10.1872987747192	0.0236614141613245	0.21315199136734	0.00754530308768153
-5.35085201263428	-7.39574432373047	-10.1989269256592	0.0237378366291523	0.212997645139694	0.0075429561547935
-5.34896421432495	-7.39791107177734	-10.1853914260864	0.0237732622772455	0.212959095835686	0.00743943220004439
-5.3479061126709	-7.38586950302124	-10.1995134353638	0.023808965459466	0.213126555085182	0.00727698998525739
-5.35276937484741	-7.38469266891479	-10.2135801315308	0.0239466186612844	0.213132292032242	0.00737860985100269
-5.35138654708862	-7.39228677749634	-10.1935081481934	0.0239656623452902	0.212981760501862	0.00728914840146899
-5.34973335266113	-7.38719415664673	-10.197322845459	0.0240387041121721	0.213179752230644	0.00708731822669506
-5.35636329650879	-7.38740825653076	-10.227201461792	0.0241268463432789	0.213182628154755	0.00713327387347817
-5.35431432723999	-7.39296340942383	-10.2116222381592	0.0240859836339951	0.213108196854591	0.00702709052711725
-5.35379934310913	-7.38407707214355	-10.2134065628052	0.0241283178329468	0.213262245059013	0.00676639936864376
-5.3555760383606	-7.38376474380493	-10.2323379516602	0.0242208801209927	0.213222727179527	0.00690787984058261
-5.35323476791382	-7.38682270050049	-10.2173070907593	0.0242035835981369	0.21314325928688	0.00693314615637064
-5.35076332092285	-7.37804508209229	-10.2163963317871	0.0241742972284555	0.213346347212791	0.00673656165599823
-5.34594535827637	-7.37737464904785	-10.233772277832	0.0242055002599955	0.2131477445364	0.00681312149390578
-5.34175205230713	-7.37678480148315	-10.2198257446289	0.0241565313190222	0.213195443153381	0.00668830005452037
-5.34416532516479	-7.36835289001465	-10.2255630493164	0.02422702498734	0.21332973241806	0.00666885310783982
-5.34901714324951	-7.37224960327148	-10.232346534729	0.024246122688055	0.213265359401703	0.00680389069020748
-5.35035228729248	-7.37595129013062	-10.2114953994751	0.0242027100175619	0.213361799716949	0.00660155666992068
-5.35311937332153	-7.37339162826538	-10.2385759353638	0.024186534807086	0.213450446724892	0.00648432318121195
-5.35805225372314	-7.37813758850098	-10.2434253692627	0.0242858901619911	0.213347539305687	0.00650384556502104
-5.35387706756592	-7.38260412216187	-10.2322034835815	0.0242490135133266	0.213382288813591	0.00636329688131809
-5.35593032836914	-7.37170028686523	-10.2461175918579	0.0242252107709646	0.213591083884239	0.00626956019550562
-5.35834980010986	-7.37292194366455	-10.2510681152344	0.0243468452244997	0.213495656847954	0.00647039758041501
-5.35346841812134	-7.37541675567627	-10.2394609451294	0.0243328027427197	0.213519260287285	0.0063491677865386
-5.35148572921753	-7.37153100967407	-10.2428388595581	0.0242047421634197	0.213644593954086	0.00618435814976692
-5.36059236526489	-7.3664231300354	-10.271276473999	0.0243045333772898	0.213679149746895	0.00623344536870718
-5.35838460922241	-7.37610483169556	-10.2559509277344	0.0241865124553442	0.213592186570168	0.00616048695519567
-5.35729074478149	-7.36631774902344	-10.2576742172241	0.0241850558668375	0.213734328746796	0.00593811040744185
-5.36451435089111	-7.36688899993896	-10.2791328430176	0.0242748335003853	0.213725388050079	0.00603374326601624
-5.36358261108398	-7.37991952896118	-10.2617750167847	0.0241644475609064	0.213683322072029	0.0061553418636322
-5.36272954940796	-7.37047958374023	-10.2679834365845	0.024117648601532	0.213910907506943	0.00588629627600312
-5.37006425857544	-7.37092590332031	-10.2920808792114	0.0242324434220791	0.213890984654427	0.00594532070681453
-5.36853981018066	-7.37548923492432	-10.2795896530151	0.0241090152412653	0.213838413357735	0.00588629767298698
-5.36539077758789	-7.36828994750977	-10.2762899398804	0.0240714251995087	0.213968336582184	0.00570777989923954
-5.3726053237915	-7.36594820022583	-10.2994976043701	0.0240996014326811	0.214087381958961	0.0057529965415597
-5.37391376495361	-7.37300968170166	-10.2930784225464	0.0241334121674299	0.213947042822838	0.00585383735597134
-5.37175416946411	-7.37056350708008	-10.2772254943848	0.0240546874701977	0.214105620980263	0.00568290008231997
-5.37153911590576	-7.36463069915771	-10.300087928772	0.0240870267152786	0.214118123054504	0.00564083084464073
-5.37609386444092	-7.36959457397461	-10.3096809387207	0.0241268500685692	0.214132755994797	0.00574389332905412
-5.37020301818848	-7.36959791183472	-10.2856855392456	0.0240670647472143	0.214236468076706	0.00560858333483338
-5.37129640579224	-7.35861968994141	-10.3017301559448	0.0240934155881405	0.214328408241272	0.0055867969058454
-5.37204170227051	-7.36873245239258	-10.3019876480103	0.0241049397736788	0.214183405041695	0.00577183347195387
-5.36992692947388	-7.365647315979	-10.2856893539429	0.0241103861480951	0.21424075961113	0.00569407967850566
-5.37740993499756	-7.36319351196289	-10.3132457733154	0.0240594502538443	0.214347794651985	0.00562878092750907
-5.37829971313477	-7.36729860305786	-10.3161020278931	0.0240722373127937	0.214250847697258	0.00569576444104314
-5.37375593185425	-7.3674750328064	-10.3011274337769	0.0239879619330168	0.214299738407135	0.00550731085240841
-5.37461853027344	-7.35533285140991	-10.3058633804321	0.0240442771464586	0.214455351233482	0.00548931956291199
-5.37827301025391	-7.35839700698853	-10.3237152099609	0.0240470450371504	0.214342728257179	0.00569114508107305
-5.37145233154297	-7.35910081863403	-10.2975959777832	0.0240571778267622	0.214352950453758	0.00560467597097158
-5.37150430679321	-7.35151195526123	-10.3089780807495	0.0240752473473549	0.214548498392105	0.00548978103324771
-5.37522888183594	-7.35331726074219	-10.322413444519	0.0241357740014791	0.214402168989182	0.00552098033949733
-5.37040042877197	-7.35987186431885	-10.3102378845215	0.0241521205753088	0.214403688907623	0.0054786535911262
-5.36822557449341	-7.34762907028198	-10.309287071228	0.0242671929299831	0.214575529098511	0.00529134320095181
-5.37093257904053	-7.34930658340454	-10.3297204971313	0.0243276450783014	0.214528873562813	0.00537071563303471
-5.37216234207153	-7.35665082931519	-10.3124399185181	0.0243901163339615	0.214376077055931	0.00545047270134091
-5.36779642105103	-7.3534951210022	-10.3016843795776	0.0244552418589592	0.214452430605888	0.00528266932815313
-5.3677453994751	-7.34733152389526	-10.3242053985596	0.024576174095273	0.214597061276436	0.00521534588187933
-5.37013530731201	-7.35129976272583	-10.3374137878418	0.0247061494737864	0.214537262916565	0.00527597637847066
-5.37146234512329	-7.36015319824219	-10.3303880691528	0.0247527398169041	0.214441448450089	0.00515461061149836
-5.36671829223633	-7.35257339477539	-10.3201770782471	0.0248163379728794	0.214626610279083	0.00494164973497391
-5.37244367599487	-7.35052585601807	-10.3362455368042	0.0250234995037317	0.214588582515717	0.00503686349838972
-5.3665452003479	-7.35852575302124	-10.3199806213379	0.0250634700059891	0.214423879981041	0.00504608452320099
-5.36551189422607	-7.35622787475586	-10.3186693191528	0.0251509267836809	0.214707180857658	0.00478921458125114
-5.36818981170654	-7.35487842559814	-10.3416776657104	0.0253830645233393	0.214557528495789	0.00469547510147095
-5.35729074478149	-7.36122179031372	-10.332953453064	0.0254836045205593	0.214458733797073	0.00460225669667125
-5.34887790679932	-7.3537483215332	-10.3325033187866	0.0255673211067915	0.214633449912071	0.00450887810438871
-5.34549331665039	-7.3579273223877	-10.344144821167	0.0257311686873436	0.214548990130425	0.00471199490129948
-5.34243679046631	-7.35991191864014	-10.3225574493408	0.0257248897105455	0.21450263261795	0.004702921025455
-5.33832740783691	-7.3516411781311	-10.3298625946045	0.0258667133748531	0.21467413008213	0.00457127438858151
-5.34393167495728	-7.35745573043823	-10.3464670181274	0.0259732063859701	0.21453694999218	0.00458833901211619
-5.34184122085571	-7.35852670669556	-10.3274717330933	0.0260527934879065	0.214618548750877	0.00443192524835467
-5.34299516677856	-7.3517370223999	-10.3359994888306	0.0262186378240585	0.214653700590134	0.00447528390213847
-5.34369707107544	-7.36066341400146	-10.3227920532227	0.0263671204447746	0.214494541287422	0.00459162192419171
-5.33432388305664	-7.36209297180176	-10.3097381591797	0.026329142972827	0.214547052979469	0.00447341566905379
-5.33873844146729	-7.36255979537964	-10.3361721038818	0.0265580154955387	0.21453095972538	0.00448189536109567
-5.33595561981201	-7.37065458297729	-10.3166608810425	0.0265675783157349	0.21443635225296	0.00445330515503883
-5.33418369293213	-7.36380815505981	-10.3126726150513	0.0267202481627464	0.214612126350403	0.00424607284367085
-5.3355917930603	-7.36396741867065	-10.3248357772827	0.0268838200718164	0.214477822184563	0.00438590254634619
-5.33356428146362	-7.37056541442871	-10.2988166809082	0.0268795862793922	0.21453994512558	0.00440697837620974
-5.32931423187256	-7.36736917495728	-10.3051586151123	0.0269516389816999	0.214603871107101	0.00425820983946323
-5.32790279388428	-7.37673044204712	-10.3139543533325	0.0270270351320505	0.214444011449814	0.00437002722173929
-5.32069826126099	-7.37328767776489	-10.3018741607666	0.0270223654806614	0.214521855115891	0.00422077858820558
-5.32112503051758	-7.36505651473999	-10.3072500228882	0.0270895473659039	0.214555144309998	0.00435026874765754
-5.31902599334717	-7.37099885940552	-10.2949514389038	0.0272194985300303	0.214410543441772	0.00448379898443818
-5.31112861633301	-7.37401390075684	-10.2796764373779	0.0271649044007063	0.214411243796349	0.00438848230987787
-5.30957269668579	-7.36834001541138	-10.3025970458984	0.0272509269416332	0.214462712407112	0.0045137912966311
-5.30839252471924	-7.37422752380371	-10.2844324111938	0.0271981153637171	0.21431639790535	0.00458251591771841
-5.30380439758301	-7.3692831993103	-10.2749500274658	0.0271356869488955	0.214488968253136	0.00451892660930753
-5.30505657196045	-7.36515617370605	-10.2882947921753	0.0271952543407679	0.214326873421669	0.00473517458885908
-5.30295181274414	-7.37446546554565	-10.2753868103027	0.0271153785288334	0.214201703667641	0.00498881610110402
-5.29616117477417	-7.36635780334473	-10.2598247528076	0.0269893724471331	0.214365571737289	0.00485219852998853
-5.29485273361206	-7.36407804489136	-10.2808055877686	0.0270206276327372	0.214324533939362	0.00491447001695633
-5.29193687438965	-7.37249279022217	-10.2668170928955	0.0269381608814001	0.214202836155891	0.00502626597881317
-5.2856593132019	-7.36528348922729	-10.2592077255249	0.0269033331423998	0.214241057634354	0.00492242584004998
-5.28755331039429	-7.36431694030762	-10.2712507247925	0.0269265025854111	0.214296832680702	0.00521443225443363
-5.28234481811523	-7.37091970443726	-10.252833366394	0.0267915613949299	0.214173123240471	0.00528953969478607
-5.27415418624878	-7.3613543510437	-10.2543725967407	0.0266974251717329	0.214410006999969	0.00521250301972032
-5.27643918991089	-7.36185932159424	-10.2716293334961	0.0266063585877419	0.214306890964508	0.00536077935248613
-5.27268028259277	-7.36987590789795	-10.2682199478149	0.0264225024729967	0.214180663228035	0.00551252905279398
-5.27065801620483	-7.36590242385864	-10.2535829544067	0.0263470280915499	0.214289292693138	0.0054228100925684
-5.2743444442749	-7.35977029800415	-10.2747735977173	0.0263193715363741	0.214345127344131	0.00560466526076198
-5.27410554885864	-7.36697340011597	-10.2639617919922	0.0262297131121159	0.214213207364082	0.00572512671351433
-5.26667642593384	-7.36737108230591	-10.2464008331299	0.0260855704545975	0.214321166276932	0.00570073397830129
-5.26804494857788	-7.36464691162109	-10.2759819030762	0.02598244138062	0.214416012167931	0.0057660904712975
-5.27105665206909	-7.36915063858032	-10.2812337875366	0.0259675942361355	0.214276179671288	0.00592696480453014
-5.26666069030762	-7.36678266525269	-10.2623672485352	0.0258484948426485	0.214348405599594	0.00577635131776333
-5.26829242706299	-7.36207246780396	-10.277440071106	0.0258230548352003	0.214488178491592	0.00588016770780087
-5.2706561088562	-7.3669171333313	-10.285361289978	0.0257885884493589	0.214318826794624	0.00612535513937473
-5.26990222930908	-7.37089204788208	-10.2662763595581	0.02569211833179	0.214359745383263	0.00603993888944387
-5.26721525192261	-7.36721611022949	-10.2815427780151	0.0256427880376577	0.214509531855583	0.0060062468983233
-5.27390766143799	-7.36766862869263	-10.297080039978	0.0256089232861996	0.214402243494987	0.00615304429084063
-5.26772022247314	-7.37597227096558	-10.2881784439087	0.0255579613149166	0.21436582505703	0.00617869524285197
-5.27180671691895	-7.36897802352905	-10.2956924438477	0.0255206916481256	0.214517802000046	0.0061626760289073
-5.27627325057983	-7.37101459503174	-10.3124780654907	0.0255844499915838	0.21442286670208	0.00640638545155525
-5.27427005767822	-7.37691068649292	-10.2903623580933	0.0255079362541437	0.214418172836304	0.00635672314092517
-5.27341985702515	-7.36983251571655	-10.3014116287231	0.0255175475031137	0.214585930109024	0.00633804965764284
-5.2777271270752	-7.37725496292114	-10.3261957168579	0.0255336184054613	0.214498162269592	0.0065777781419456
-5.27786922454834	-7.38041925430298	-10.3102912902832	0.0254336688667536	0.214466765522957	0.00652572885155678
-5.27586078643799	-7.36887693405151	-10.3223514556885	0.025464104488492	0.214604616165161	0.00647724838927388
-5.28311681747437	-7.37259912490845	-10.3298978805542	0.0255898255854845	0.214536011219025	0.006736911367625
-5.28077936172485	-7.38275861740112	-10.3153419494629	0.0255156140774488	0.214436575770378	0.00675867311656475
-5.28131294250488	-7.37298488616943	-10.3294715881348	0.0255281124264002	0.214608281850815	0.00669481279328465
-5.28420066833496	-7.37619209289551	-10.3549766540527	0.0256238766014576	0.214510664343834	0.00683370092883706
-5.28414964675903	-7.38232135772705	-10.3377838134766	0.0255871545523405	0.214455500245094	0.00679155020043254
-5.28553533554077	-7.37325525283813	-10.3438205718994	0.0257220901548862	0.214533686637878	0.00677811075001955
-5.29042387008667	-7.37720727920532	-10.3650302886963	0.0257723703980446	0.214478209614754	0.00702837062999606
-5.2869291305542	-7.38272666931152	-10.3529930114746	0.025789637118578	0.21443983912468	0.00705250445753336
-5.28548622131348	-7.37870407104492	-10.3493804931641	0.025842210277915	0.214632049202919	0.00694296648725867
-5.28921699523926	-7.37800073623657	-10.3810548782349	0.0260050296783447	0.214556202292442	0.00702611589804292
-5.29335451126099	-7.38416242599487	-10.3806447982788	0.0261036083102226	0.214366599917412	0.00714536476880312
-5.28784990310669	-7.37870740890503	-10.3715534210205	0.0260827112942934	0.214519158005714	0.00698895333334804
-5.29199886322021	-7.37694835662842	-10.3925151824951	0.0262787584215403	0.214474782347679	0.007113893982023
-5.29334306716919	-7.38651037216187	-10.389835357666	0.0263416562229395	0.214397564530373	0.00727833760902286
-5.28991603851318	-7.38591623306274	-10.3819541931152	0.0264548137784004	0.214475870132446	0.0071931229904294
-5.29418087005615	-7.38195848464966	-10.4146566390991	0.0266183484345675	0.214566603302956	0.00715637998655438
-5.29859304428101	-7.3908224105835	-10.4125356674194	0.0267198327928782	0.214433118700981	0.00722848111763597
-5.29821395874023	-7.38985252380371	-10.4024877548218	0.0267841219902039	0.214531078934669	0.00709689594805241
-5.299880027771	-7.38440322875977	-10.4174604415894	0.0269676316529512	0.214516267180443	0.00711728353053331
-5.30932569503784	-7.39144277572632	-10.4246120452881	0.0270484685897827	0.214384242892265	0.00725498981773853
-5.30524682998657	-7.39084529876709	-10.4181470870972	0.0271633304655552	0.214514464139938	0.00706549594178796
-5.31260204315186	-7.39045095443726	-10.4472694396973	0.0273800604045391	0.214530378580093	0.00711549399420619
-5.31394052505493	-7.40046977996826	-10.438588142395	0.0274238344281912	0.214458897709846	0.00709813041612506
-5.31579446792603	-7.3948221206665	-10.4336013793945	0.0275453701615334	0.214523077011108	0.00694211665540934
-5.31841278076172	-7.39365434646606	-10.4525089263916	0.027676509693265	0.21452471613884	0.00712646637111902
-5.32302379608154	-7.40189504623413	-10.4516620635986	0.0277838278561831	0.2144915163517	0.00720190955325961
-5.32061767578125	-7.40220308303833	-10.4304456710815	0.0278103444725275	0.214502260088921	0.00709916884079576
-5.32272005081177	-7.40212154388428	-10.458423614502	0.0279911514371634	0.214602157473564	0.00705420365557075
-5.32858276367188	-7.40831565856934	-10.4671640396118	0.028004502877593	0.214459106326103	0.00712958769872785
-5.32218837738037	-7.40754842758179	-10.4547319412231	0.0280523356050253	0.214521437883377	0.00691106589511037
-5.32988452911377	-7.39865303039551	-10.464165687561	0.0282718650996685	0.214579880237579	0.00690565723925829
-5.33307218551636	-7.40846872329712	-10.4702892303467	0.0283892527222633	0.21449801325798	0.00706046679988503
-5.33083868026733	-7.41105222702026	-10.4518489837646	0.028426980599761	0.21459573507309	0.00692154746502638
-5.33183145523071	-7.40302562713623	-10.4741802215576	0.0285748150199652	0.214633256196976	0.00688485242426395
-5.33201503753662	-7.40912961959839	-10.4821367263794	0.0286044664680958	0.214485347270966	0.00697804894298315
-5.33047103881836	-7.41478204727173	-10.4699668884277	0.0287550427019596	0.214434400200844	0.00683497497811913
-5.32714891433716	-7.40560245513916	-10.4682264328003	0.0288324635475874	0.214544251561165	0.00672043161466718
-5.3310112953186	-7.40461444854736	-10.490626335144	0.0290276166051626	0.214486747980118	0.00688555557280779
-5.33248901367188	-7.41582632064819	-10.4729804992676	0.0290826223790646	0.214446112513542	0.00683647627010942
-5.32658624649048	-7.41089391708374	-10.4631595611572	0.0291502065956593	0.214558571577072	0.00664320029318333
-5.32922601699829	-7.40836715698242	-10.4887256622314	0.0293030701577663	0.2145626693964	0.00666914414614439
-5.32872104644775	-7.41474056243896	-10.4912214279175	0.0294126234948635	0.214458420872688	0.00673254206776619
-5.32443571090698	-7.41350126266479	-10.4743576049805	0.0293638929724693	0.214482039213181	0.00655807694420218
-5.32778310775757	-7.40327644348145	-10.4848108291626	0.0295575726777315	0.214549824595451	0.00647230073809624
-5.33158349990845	-7.40821218490601	-10.4928884506226	0.0296840537339449	0.214451596140862	0.00667377840727568
-5.32985925674438	-7.41531705856323	-10.478796005249	0.0296986717730761	0.214428275823593	0.0065843858756125
-5.32656717300415	-7.40706777572632	-10.4765005111694	0.0298314522951841	0.214567199349403	0.00642028823494911
-5.33016157150269	-7.40935468673706	-10.4931631088257	0.029931116849184	0.214533850550652	0.00644099526107311
-5.32824611663818	-7.4186897277832	-10.4873752593994	0.0299711618572474	0.214415520429611	0.00638478482142091
-5.32661819458008	-7.41552925109863	-10.4700059890747	0.0300089903175831	0.214560657739639	0.00614118669182062
-5.33127498626709	-7.407799243927	-10.4903268814087	0.0302246939390898	0.214566364884377	0.00617933459579945
-5.33079862594604	-7.41972160339355	-10.4745206832886	0.030270304530859	0.214411899447441	0.00621948717162013
-5.3297553062439	-7.41822814941406	-10.4672536849976	0.0302788130939007	0.21454730629921	0.00606311531737447
-5.32928562164307	-7.41399955749512	-10.4900541305542	0.030344245955348	0.214620679616928	0.00606321869418025
-5.33129787445068	-7.42111015319824	-10.4821949005127	0.0303745307028294	0.214495584368706	0.0061053205281496
-5.32587242126465	-7.42085218429565	-10.4619836807251	0.0303777698427439	0.214502036571503	0.00590973440557718
-5.32943725585938	-7.40876770019531	-10.4739112854004	0.0303931497037411	0.214584350585938	0.00591037422418594
-5.33459949493408	-7.41498470306396	-10.4832963943481	0.0305436737835407	0.214471831917763	0.00607838900759816
-5.33229064941406	-7.41782903671265	-10.4591550827026	0.0304805301129818	0.214445516467094	0.00599689828231931
-5.32968759536743	-7.41142749786377	-10.4649314880371	0.0303775891661644	0.214657604694366	0.0058445306494832
-5.33423042297363	-7.41511106491089	-10.4786558151245	0.0304923541843891	0.214590921998024	0.00597595470026135
-5.32945823669434	-7.42119932174683	-10.4662094116211	0.0303592495620251	0.214498594403267	0.00589472334831953
-5.32841634750366	-7.41381025314331	-10.4627895355225	0.0303207971155643	0.214667946100235	0.00578629830852151
-5.33432626724243	-7.41002368927002	-10.4746513366699	0.0304068028926849	0.21461583673954	0.00593503285199404
-5.33437967300415	-7.41961812973022	-10.4587898254395	0.0302655436098576	0.214609175920486	0.00589850917458534
-5.33015727996826	-7.41650819778442	-10.4556446075439	0.0301771908998489	0.21477335691452	0.00568295316770673
-5.33106279373169	-7.41554880142212	-10.4891223907471	0.0301686860620975	0.214790388941765	0.00576810212805867
-5.33169221878052	-7.42471313476563	-10.4730520248413	0.0300767328590155	0.214694246649742	0.0057736006565392
-5.32962083816528	-7.41899585723877	-10.4658918380737	0.0300312172621489	0.2148297727108	0.00556292058899999
-5.33282136917114	-7.41158819198608	-10.4764404296875	0.0300606768578291	0.214914888143539	0.00558981578797102
-5.33499336242676	-7.41719627380371	-10.4821949005127	0.0301460195332766	0.214790150523186	0.00574969872832298
-5.33119821548462	-7.41928100585938	-10.4629802703857	0.0300097018480301	0.214800417423248	0.00563523778691888
-5.33101177215576	-7.41640853881836	-10.4726610183716	0.0299443863332272	0.214977934956551	0.0055641932412982
-5.33582878112793	-7.41837406158447	-10.49280834198	0.0299616567790508	0.214920178055763	0.00564657803624868
-5.33226203918457	-7.42583990097046	-10.4667873382568	0.0298455115407705	0.21489705145359	0.00561054749414325
-5.33005237579346	-7.41641855239868	-10.4749431610107	0.0299640335142612	0.21505206823349	0.00546336639672518
-5.33483934402466	-7.41483163833618	-10.4911947250366	0.0299646817147732	0.214975118637085	0.00562312267720699
-5.33260297775269	-7.42496728897095	-10.4754047393799	0.0300278272479773	0.214920431375504	0.00569345755502582
-5.33408689498901	-7.4199390411377	-10.4655313491821	0.0299312304705381	0.215098828077316	0.0055101290345192
-5.33232116699219	-7.41622877120972	-10.4962959289551	0.030014781281352	0.215152189135551	0.00549553241580725
-5.3338303565979	-7.42577648162842	-10.4821195602417	0.0300626512616873	0.214996755123138	0.00561507372185588
-5.32966041564941	-7.42269897460938	-10.4738187789917	0.0299993753433228	0.21507765352726	0.00544455414637923
-5.33380651473999	-7.41762113571167	-10.4879760742188	0.030093202367425	0.215137287974358	0.00549564557150006
-5.33342552185059	-7.42286062240601	-10.4889707565308	0.030185729265213	0.215037226676941	0.00573476310819387
-5.33010578155518	-7.42436027526855	-10.4642105102539	0.0302170366048813	0.215034067630768	0.00555494148284197
-5.32510185241699	-7.41925144195557	-10.4737577438354	0.0302328299731016	0.21515391767025	0.00557026406750083
-5.33039093017578	-7.41712379455566	-10.4961729049683	0.0303678810596466	0.215042859315872	0.00569007126614451
-5.33037900924683	-7.42573308944702	-10.484694480896	0.0303269326686859	0.214993491768837	0.00565880304202437
-5.32419013977051	-7.41916084289551	-10.4701385498047	0.0304227489978075	0.215017899870872	0.00554672069847584
-5.33085107803345	-7.41312026977539	-10.4848699569702	0.0305937845259905	0.215075969696045	0.00569195859134197
-5.32971620559692	-7.42002058029175	-10.4820718765259	0.0306920390576124	0.214933723211288	0.00587886711582541
-5.3267650604248	-7.42044401168823	-10.4700660705566	0.03067447245121	0.2149977684021	0.00573311373591423
-5.32581090927124	-7.41446161270142	-10.4802207946777	0.0308555532246828	0.215059086680412	0.00569309713318944
-5.32661294937134	-7.41819858551025	-10.4907846450806	0.0309347622096539	0.214966222643852	0.00580590358003974
-5.32654809951782	-7.423180103302	-10.4766902923584	0.0310268104076386	0.214873552322388	0.0057936068624258
-5.32258176803589	-7.41529607772827	-10.476185798645	0.0310450959950686	0.214965313673019	0.00566559843719006
-5.32883548736572	-7.41126155853271	-10.4871244430542	0.0313734300434589	0.214960038661957	0.00585914449766278
-5.32644605636597	-7.41952896118164	-10.4826059341431	0.0313900783658028	0.214815124869347	0.00599095597863197
-5.32211971282959	-7.41647958755493	-10.4668760299683	0.0314148180186749	0.214911848306656	0.00583291053771973
-5.32590484619141	-7.41288042068481	-10.4908094406128	0.031597375869751	0.215007811784744	0.00580620067194104
-5.32841920852661	-7.41640853881836	-10.4888229370117	0.0316879935562611	0.214796125888824	0.00586939556524158
-5.32433652877808	-7.41987180709839	-10.4797897338867	0.0317701622843742	0.214796453714371	0.00578992208465934
-5.3278021812439	-7.41516494750977	-10.4930801391602	0.0319335721433163	0.214914381504059	0.00572100467979908
-5.33012294769287	-7.4169454574585	-10.5084266662598	0.03214056417346	0.214800074696541	0.0058751399628818
-5.32988119125366	-7.42908096313477	-10.483904838562	0.0322326235473156	0.214763149619102	0.0058807460591197
-5.32840728759766	-7.42421531677246	-10.4879388809204	0.0323699600994587	0.214823976159096	0.0057348795235157
-5.33344650268555	-7.42359018325806	-10.5179748535156	0.0325922779738903	0.214913085103035	0.00576045317575336
-5.33517789840698	-7.4322304725647	-10.5060911178589	0.0326356217265129	0.214724317193031	0.00577143765985966
-5.33341407775879	-7.42982053756714	-10.49791431427	0.0327891074120998	0.214844688773155	0.00560808600857854
-5.33969163894653	-7.42745685577393	-10.520001411438	0.0330288931727409	0.214802250266075	0.00570292910560966
-5.33857440948486	-7.44005250930786	-10.5069370269775	0.0331497862935066	0.214719980955124	0.00581237813457847
-5.34188318252563	-7.43592023849487	-10.5001935958862	0.0332203060388565	0.214838117361069	0.00561330234631896
-5.34489727020264	-7.43469190597534	-10.5262317657471	0.0334576740860939	0.21484899520874	0.00563859054818749
-5.34502172470093	-7.44120788574219	-10.5291967391968	0.0335542187094688	0.214744374155998	0.00565046537667513
-5.34438133239746	-7.44526100158691	-10.5186262130737	0.0336592644453049	0.214728966355324	0.00557374395430088
-5.34504270553589	-7.43612670898438	-10.5375480651855	0.0338644720613956	0.214838400483131	0.00557378306984901
-5.34730768203735	-7.44592189788818	-10.5345668792725	0.03403065726161	0.214672774076462	0.0057099130935967
-5.34974718093872	-7.44965982437134	-10.5187072753906	0.0340402126312256	0.214792251586914	0.00564083131030202
[truncated: 9,223 more rows]
