# Supplementary material for: Identification of Haptic Based Guiding Using Hard Reins
Source: PLoS One. 2015 Jul 22;10(7):e0132020. doi: 10.1371/journal.pone.0132020 (PMC4511788; doi:10.1371/journal.pone.0132020)
Supplement: S6 File — (ZIP) [file pone.0132020.s006.zip › Exp2_ForceData2/Subject8/path3/T7.csv]

Force X (N)	Force Y (N)	Force Z (N)	Torque X (N-m)	Torque Y (N-m)	Torque Z (N-m)	Frequency = 10000	Averaging Level = 16	F/T Serial Number = FT11772	Time Started = 18/02/2013 10:45:48
-6.01563167572021	-8.2729549407959	-10.0720148086548	-0.13913568854332	0.220458269119263	-0.000289396324660629
-6.01490068435669	-8.27141761779785	-10.0654172897339	-0.139228701591492	0.220446616411209	-0.00034956049057655
-6.01757287979126	-8.27112293243408	-10.0781288146973	-0.139189198613167	0.220546424388885	-0.000263585534412414
-6.01671409606934	-8.26482486724854	-10.079873085022	-0.139283329248428	0.220562070608139	-0.000256276602158323
-6.01555585861206	-8.26632213592529	-10.0730695724487	-0.139420121908188	0.220576554536819	-0.00022435215942096
-6.014976978302	-8.26057910919189	-10.0655689239502	-0.139420062303543	0.220561698079109	-0.000295676232781261
-6.0136570930481	-8.25873947143555	-10.0634469985962	-0.139453157782555	0.220541253685951	-0.000288825191091746
-6.01069927215576	-8.25789070129395	-10.0694017410278	-0.139501020312309	0.220504075288773	-0.000242568508838303
-6.0165057182312	-8.25559520721436	-10.0666608810425	-0.139663010835648	0.22053100168705	-0.000253787002293393
-6.0139012336731	-8.25403213500977	-10.0503568649292	-0.139690414071083	0.220554485917091	-0.000358587334631011
-6.01544427871704	-8.25167465209961	-10.0622711181641	-0.139704272150993	0.220629543066025	-0.000310354371322319
-6.01309823989868	-8.24898147583008	-10.0601282119751	-0.139846190810204	0.22060039639473	-0.000336804310791194
-6.01314306259155	-8.2493314743042	-10.0579204559326	-0.139869347214699	0.220613792538643	-0.000306152243865654
-6.01441240310669	-8.2443151473999	-10.0580272674561	-0.139921516180038	0.220663383603096	-0.000376796844648197
-6.00855207443237	-8.24558925628662	-10.0479640960693	-0.140075132250786	0.220672413706779	-0.000432174565503374
-6.01177406311035	-8.24410247802734	-10.0585832595825	-0.140108406543732	0.220741301774979	-0.00041547417640686
-6.01213407516479	-8.24176979064941	-10.0595998764038	-0.140120089054108	0.22081433236599	-0.000363637256668881
-6.01064157485962	-8.24383449554443	-10.0557813644409	-0.140228271484375	0.220915779471397	-0.000491307117044926
-6.01165866851807	-8.24337291717529	-10.0582227706909	-0.140253603458405	0.220953792333603	-0.00058950501261279
-6.01272964477539	-8.24252223968506	-10.0660934448242	-0.140155285596848	0.221076369285583	-0.000673261587508023
-6.0104341506958	-8.24917793273926	-10.0764598846436	-0.140265569090843	0.221027001738548	-0.000717382761649787
-6.01388502120972	-8.24679851531982	-10.0779676437378	-0.140273824334145	0.221190929412842	-0.000760206254199147
-6.01370286941528	-8.25182247161865	-10.0730171203613	-0.140252575278282	0.221160441637039	-0.000785343465395272
-6.01592063903809	-8.25530529022217	-10.0736904144287	-0.140268623828888	0.221207901835442	-0.000901707448065281
-6.01332664489746	-8.253586769104	-10.070728302002	-0.140176132321358	0.221262231469154	-0.0009886963525787
-6.01776170730591	-8.25546455383301	-10.0886154174805	-0.140138655900955	0.221323892474175	-0.000981779536232352
-6.02048301696777	-8.2556734085083	-10.0794744491577	-0.14009989798069	0.221380561590195	-0.0010427285451442
-6.01940059661865	-8.25831413269043	-10.0697011947632	-0.140152290463448	0.221369683742523	-0.00115766958333552
-6.02152729034424	-8.25991153717041	-10.0920190811157	-0.140053167939186	0.22138124704361	-0.00119006657041609
-6.0236554145813	-8.25662612915039	-10.0917720794678	-0.140077605843544	0.22148509323597	-0.001172881340608
-6.02528285980225	-8.26455688476563	-10.0777740478516	-0.14006282389164	0.221490308642387	-0.00122095970436931
-6.02313327789307	-8.26300144195557	-10.0844326019287	-0.139985620975494	0.221480011940002	-0.00131213676650077
-6.02254581451416	-8.26064968109131	-10.0894041061401	-0.139991506934166	0.221504881978035	-0.0013206759467721
-6.0229229927063	-8.26581859588623	-10.0875158309937	-0.14008042216301	0.221491605043411	-0.00131512386724353
-6.0279221534729	-8.26280498504639	-10.0815963745117	-0.140056043863297	0.221494317054749	-0.00136898912023753
-6.02299308776855	-8.26151943206787	-10.077488899231	-0.140061259269714	0.221525862812996	-0.00144036731217057
-6.02404260635376	-8.26361656188965	-10.0850830078125	-0.140112116932869	0.221580311655998	-0.00143905496224761
-6.02628517150879	-8.2635440826416	-10.0866861343384	-0.140132069587708	0.221627578139305	-0.00139579887036234
-6.02629089355469	-8.26563739776611	-10.0755834579468	-0.140239149332047	0.221639856696129	-0.00151965545956045
-6.02974128723145	-8.26478481292725	-10.0808267593384	-0.140153929591179	0.221646293997765	-0.00157438265159726
-6.02646589279175	-8.26593685150146	-10.0878562927246	-0.140177071094513	0.221696555614471	-0.00155321077909321
-6.02645587921143	-8.26781940460205	-10.0809707641602	-0.140251472592354	0.22165384888649	-0.00159305054694414
-6.03017807006836	-8.26678562164307	-10.07643699646	-0.140290722250938	0.221733018755913	-0.0016248052706942
-6.02834033966064	-8.26831340789795	-10.0792541503906	-0.140291169285774	0.221761912107468	-0.00165929645299911
-6.03111934661865	-8.2670726776123	-10.085597038269	-0.140328779816628	0.221784710884094	-0.00164067698642612
-6.03144502639771	-8.27221775054932	-10.0783281326294	-0.140457361936569	0.221773654222488	-0.00163768033962697
-6.02985620498657	-8.26801204681396	-10.0766038894653	-0.140420719981194	0.221820145845413	-0.00170340470504016
-6.03080797195435	-8.26931285858154	-10.0816822052002	-0.140485510230064	0.221832111477852	-0.00173252250533551
-6.03097200393677	-8.26634883880615	-10.080002784729	-0.140517264604568	0.221864566206932	-0.00157600583042949
-6.03060483932495	-8.26721382141113	-10.072850227356	-0.140599757432938	0.22188413143158	-0.00173854921013117
-6.03088045120239	-8.26857852935791	-10.0629148483276	-0.140658795833588	0.221857413649559	-0.00172362895682454
-6.02939462661743	-8.26228809356689	-10.0729780197144	-0.140679925680161	0.221931606531143	-0.00165014923550189
-6.03049993515015	-8.2626428604126	-10.0721035003662	-0.140779808163643	0.221977442502975	-0.00172782433219254
-6.03117370605469	-8.26630306243896	-10.0594654083252	-0.140897199511528	0.22200171649456	-0.00168759224470705
-6.03272294998169	-8.26105213165283	-10.0610179901123	-0.140944674611092	0.222062259912491	-0.00171651667915285
-6.03175020217896	-8.26009559631348	-10.066722869873	-0.141104981303215	0.222102344036102	-0.00175093987490982
-6.03135538101196	-8.26076507568359	-10.0654153823853	-0.141181439161301	0.222138956189156	-0.00162346288561821
-6.03561067581177	-8.2574987411499	-10.0616035461426	-0.141254931688309	0.222278460860252	-0.00172579579520971
-6.03423118591309	-8.25873756408691	-10.0537710189819	-0.141402527689934	0.222253158688545	-0.00172368448693305
-6.03361654281616	-8.25803756713867	-10.0635757446289	-0.141419395804405	0.222414880990982	-0.00188275193795562
-6.03756189346313	-8.25798892974854	-10.0710029602051	-0.141457229852676	0.222450524568558	-0.00190776749514043
-6.04055213928223	-8.26269912719727	-10.0767583847046	-0.141545981168747	0.222531020641327	-0.00189282977953553
-6.04232454299927	-8.26360702514648	-10.0696573257446	-0.14155837893486	0.222628355026245	-0.00208560330793262
-6.04230070114136	-8.26601600646973	-10.0743179321289	-0.141663491725922	0.222643733024597	-0.00215483526699245
-6.04858255386353	-8.26946353912354	-10.0827417373657	-0.141587823629379	0.222681865096092	-0.0021204783115536
-6.05137252807617	-8.27119064331055	-10.0869369506836	-0.141682520508766	0.22278967499733	-0.00218963413499296
-6.05315828323364	-8.27764701843262	-10.0788640975952	-0.141705572605133	0.222869068384171	-0.00220269919373095
-6.0547947883606	-8.27253150939941	-10.0869913101196	-0.141711041331291	0.222865104675293	-0.00232066959142685
-6.0563793182373	-8.27891445159912	-10.0919542312622	-0.141751825809479	0.222947910428047	-0.00233050133101642
-6.05971336364746	-8.28404521942139	-10.0895919799805	-0.141834080219269	0.223059102892876	-0.00233378051780164
-6.0595555305481	-8.28003120422363	-10.0859365463257	-0.141859039664268	0.223083108663559	-0.00245200586505234
-6.06284093856812	-8.28397846221924	-10.0846633911133	-0.142014130949974	0.223160520195961	-0.00249972869642079
-6.06498384475708	-8.28500843048096	-10.0835256576538	-0.142012700438499	0.223176375031471	-0.00248491950333118
-6.06536769866943	-8.28474521636963	-10.0960035324097	-0.142021030187607	0.223249435424805	-0.00255662715062499
-6.06374979019165	-8.28782176971436	-10.0780200958252	-0.142100483179092	0.223260909318924	-0.00262958183884621
-6.06737041473389	-8.28667640686035	-10.0823440551758	-0.14223076403141	0.223405390977859	-0.00262902653776109
-6.06695556640625	-8.28104972839355	-10.0895414352417	-0.142286255955696	0.223445758223534	-0.00269860890693963
-6.06763696670532	-8.28657054901123	-10.0886974334717	-0.14234647154808	0.223461806774139	-0.00266520911827683
-6.06615352630615	-8.28382778167725	-10.0783138275146	-0.142492040991783	0.223492994904518	-0.00279453909024596
-6.06785917282104	-8.28347969055176	-10.0802345275879	-0.142539277672768	0.223597124218941	-0.00285112508572638
-6.06729984283447	-8.28267478942871	-10.0723495483398	-0.142584636807442	0.223632365465164	-0.00289546046406031
-6.06892919540405	-8.28151988983154	-10.0830745697021	-0.142735406756401	0.223605200648308	-0.00284966756589711
-6.06861543655396	-8.28269481658936	-10.0685997009277	-0.142835646867752	0.223720982670784	-0.0030068343039602
-6.06759595870972	-8.28009700775146	-10.0702476501465	-0.142898947000504	0.223723813891411	-0.00312204007059336
-6.06654024124146	-8.278733253479	-10.0825033187866	-0.142993927001953	0.223839223384857	-0.0032204301096499
-6.06791639328003	-8.28492259979248	-10.0734968185425	-0.143134385347366	0.223879262804985	-0.00323831872083247
-6.07075309753418	-8.28457546234131	-10.0872640609741	-0.143144503235817	0.2239710688591	-0.00334606156684458
-6.06701946258545	-8.28561019897461	-10.0791044235229	-0.143225461244583	0.223996534943581	-0.00335290306247771
-6.06679630279541	-8.2837610244751	-10.0763807296753	-0.143222391605377	0.224074766039848	-0.00337983202189207
-6.07035255432129	-8.28217887878418	-10.0929737091064	-0.14332839846611	0.224150493741035	-0.00340481847524643
-6.06823968887329	-8.28841400146484	-10.0837211608887	-0.143375366926193	0.224192842841148	-0.00329604651778936
-6.07287502288818	-8.28720664978027	-10.0814247131348	-0.143520578742027	0.224223554134369	-0.0034789964556694
-6.07279062271118	-8.29116535186768	-10.0774307250977	-0.143537417054176	0.224269554018974	-0.003608588129282
-6.07255697250366	-8.29004192352295	-10.0881052017212	-0.14351624250412	0.224343702197075	-0.00356815243139863
-6.07531499862671	-8.29340553283691	-10.0953025817871	-0.143576696515083	0.224394828081131	-0.00363335502333939
-6.07447195053101	-8.29564762115479	-10.0846347808838	-0.14364492893219	0.224382668733597	-0.00372442346997559
-6.07740020751953	-8.29296207427979	-10.0838117599487	-0.143660888075829	0.224531352519989	-0.00377734820358455
-6.07473087310791	-8.29031562805176	-10.0887403488159	-0.143682539463043	0.22459651529789	-0.00391260581091046
-6.076988697052	-8.29938888549805	-10.0853757858276	-0.14383153617382	0.224611461162567	-0.00387412053532898
-6.07878398895264	-8.29691886901855	-10.0937814712524	-0.143836423754692	0.224705040454865	-0.00392537610605359
-6.07328605651855	-8.29812908172607	-10.0798416137695	-0.143889605998993	0.22472408413887	-0.00406546099111438
-6.07989263534546	-8.29888534545898	-10.0848627090454	-0.143942907452583	0.224757671356201	-0.00410050712525845
-6.07613372802734	-8.29839324951172	-10.0951833724976	-0.144037514925003	0.224857941269875	-0.00417108088731766
-6.07644128799438	-8.301682472229	-10.0828475952148	-0.144067585468292	0.224870845675468	-0.00413228664547205
-6.07661199569702	-8.30233860015869	-10.0865354537964	-0.144197434186935	0.224926769733429	-0.00427946820855141
-6.07666635513306	-8.3033275604248	-10.0843229293823	-0.144207313656807	0.224985614418983	-0.00442282203584909
-6.08317565917969	-8.30155944824219	-10.0907106399536	-0.144223064184189	0.225090771913528	-0.00447039166465402
-6.08369922637939	-8.30566120147705	-10.0998468399048	-0.144237160682678	0.225085720419884	-0.00466295564547181
-6.0871844291687	-8.31299018859863	-10.090069770813	-0.144307568669319	0.225188657641411	-0.00474837701767683
-6.09074449539185	-8.313796043396	-10.1000576019287	-0.144330278038979	0.225262328982353	-0.00494390213862062
-6.09194135665894	-8.31689453125	-10.1109266281128	-0.144298121333122	0.225320622324944	-0.00495264213532209
-6.09640216827393	-8.32026195526123	-10.1076412200928	-0.144369781017303	0.225435853004456	-0.00488234404474497
-6.09930944442749	-8.32009506225586	-10.1132593154907	-0.144362151622772	0.225479111075401	-0.00495834462344646
-6.09766483306885	-8.32291030883789	-10.111554145813	-0.144437208771706	0.225530818104744	-0.00504320673644543
-6.10353422164917	-8.32586669921875	-10.1163034439087	-0.144448161125183	0.225629210472107	-0.00503536267206073
-6.10438203811646	-8.3282470703125	-10.1326026916504	-0.144482344388962	0.225752979516983	-0.00497958809137344
-6.10517072677612	-8.33328819274902	-10.1195650100708	-0.144488632678986	0.225704804062843	-0.0050673414953053
-6.10687589645386	-8.33261394500732	-10.1244430541992	-0.144466459751129	0.225684255361557	-0.00519400369375944
-6.11021614074707	-8.33067417144775	-10.1331071853638	-0.144419401884079	0.225850805640221	-0.00528055382892489
-6.10908699035645	-8.33491134643555	-10.1297416687012	-0.144509524106979	0.225784063339233	-0.00525448005646467
-6.11211395263672	-8.33682155609131	-10.1310234069824	-0.144531801342964	0.22585266828537	-0.00533952191472054
-6.11285924911499	-8.33529090881348	-10.1273221969604	-0.144557878375053	0.225891888141632	-0.00546967657282948
-6.11342430114746	-8.33406448364258	-10.1322965621948	-0.144505545496941	0.225947916507721	-0.00547377718612552
-6.11386632919312	-8.33359241485596	-10.1428375244141	-0.144616290926933	0.225960463285446	-0.00559508241713047
-6.11476373672485	-8.33733749389648	-10.1305961608887	-0.14465594291687	0.226048246026039	-0.00566066987812519
-6.1147928237915	-8.33802318572998	-10.1339740753174	-0.144688278436661	0.226062163710594	-0.00582912098616362
-6.11526155471802	-8.33685874938965	-10.1415748596191	-0.144723072648048	0.226201519370079	-0.00595172122120857
-6.11933326721191	-8.34258079528809	-10.1405563354492	-0.144802525639534	0.226315796375275	-0.0060181706212461
-6.12244701385498	-8.34299564361572	-10.1504774093628	-0.144807413220406	0.226372182369232	-0.00613408954814076
-6.12284994125366	-8.34575271606445	-10.1392211914063	-0.144851550459862	0.226454213261604	-0.00628443760797381
-6.1234564781189	-8.34565734863281	-10.1460285186768	-0.14489834010601	0.226548165082932	-0.0064754537306726
-6.1319751739502	-8.34787368774414	-10.1650867462158	-0.144811853766441	0.22674024105072	-0.00675320718437433
-6.13785839080811	-8.35381698608398	-10.1640548706055	-0.14472222328186	0.226818203926086	-0.00705347489565611
-6.12738370895386	-8.36313915252686	-10.1715421676636	-0.144498020410538	0.226879954338074	-0.00709319533780217
-6.12132835388184	-8.36809921264648	-10.1744956970215	-0.144397661089897	0.226933211088181	-0.00717334821820259
-6.12486457824707	-8.37377738952637	-10.1754512786865	-0.144461646676064	0.227007314562798	-0.0072556366212666
-6.13417768478394	-8.36646461486816	-10.1851062774658	-0.144540622830391	0.227114334702492	-0.00734639028087258
-6.13580322265625	-8.36592578887939	-10.1731739044189	-0.144685596227646	0.227242469787598	-0.0075149186886847
-6.14029407501221	-8.37194347381592	-10.1770038604736	-0.144745394587517	0.227313578128815	-0.00768355466425419
-6.14665269851685	-8.37672901153564	-10.1997976303101	-0.144814893603325	0.227352246642113	-0.00779546052217484
-6.15468502044678	-8.38004875183105	-10.1949968338013	-0.14482581615448	0.227459907531738	-0.00804955791682005
-6.15942478179932	-8.38340091705322	-10.1976947784424	-0.144773870706558	0.227581605315208	-0.00823427923023701
-6.16034030914307	-8.38466739654541	-10.1997652053833	-0.144745752215385	0.227719321846962	-0.00837966334074736
-6.15670967102051	-8.38685321807861	-10.2021408081055	-0.144827410578728	0.227789834141731	-0.00845305807888508
-6.16054391860962	-8.3865909576416	-10.2026252746582	-0.144825175404549	0.227838084101677	-0.00854354165494442
-6.16563844680786	-8.38989543914795	-10.2020721435547	-0.144867897033691	0.22798952460289	-0.00876896269619465
-6.16729497909546	-8.39046287536621	-10.2075958251953	-0.144868835806847	0.228067591786385	-0.00894574075937271
-6.17461776733398	-8.39358806610107	-10.2293262481689	-0.144828230142593	0.228171095252037	-0.00898468960076571
-6.17518520355225	-8.3940544128418	-10.2198009490967	-0.144875392317772	0.228308409452438	-0.00913051050156355
-6.17780780792236	-8.39632797241211	-10.2140769958496	-0.144933387637138	0.228306472301483	-0.00927277375012636
-6.17884683609009	-8.397292137146	-10.2195634841919	-0.144894108176231	0.228432893753052	-0.00939974095672369
-6.17896366119385	-8.39395999908447	-10.2242860794067	-0.144886657595634	0.228530511260033	-0.00954641681164503
-6.18322515487671	-8.39897346496582	-10.2229404449463	-0.145010128617287	0.228603065013885	-0.00953952874988317
-6.18255567550659	-8.39185428619385	-10.2201375961304	-0.144973650574684	0.228689223527908	-0.00974301621317863
-6.18364000320435	-8.39187812805176	-10.2167882919312	-0.145020291209221	0.228748559951782	-0.00985415372997522
-6.1837043762207	-8.39396381378174	-10.2311964035034	-0.144971296191216	0.228813096880913	-0.00991840567439795
-6.18733596801758	-8.39257717132568	-10.2351655960083	-0.145161494612694	0.228908970952034	-0.0100080799311399
-6.1873345375061	-8.39309501647949	-10.2277030944824	-0.14512012898922	0.228941097855568	-0.0101827988401055
-6.18489074707031	-8.39103412628174	-10.2321701049805	-0.145142063498497	0.229047685861588	-0.0103067811578512
-6.18562412261963	-8.38710117340088	-10.2292251586914	-0.14513136446476	0.229148030281067	-0.0104779163375497
-6.18730401992798	-8.39006233215332	-10.2444686889648	-0.145107552409172	0.229168131947517	-0.0105669051408768
-6.18598985671997	-8.38861179351807	-10.2426872253418	-0.145074442028999	0.229309797286987	-0.0106449220329523
-6.18564796447754	-8.39174270629883	-10.2396183013916	-0.145197048783302	0.229317128658295	-0.0108817052096128
-6.1855411529541	-8.38876056671143	-10.2498512268066	-0.14515845477581	0.229519695043564	-0.0109833087772131
-6.18649816513062	-8.38415336608887	-10.255407333374	-0.145146325230598	0.229600012302399	-0.011099268682301
-6.18842744827271	-8.3902702331543	-10.2580585479736	-0.145231172442436	0.229620546102524	-0.0111639201641083
-6.18710899353027	-8.38708400726318	-10.2574558258057	-0.14522522687912	0.229706212878227	-0.0113134849816561
-6.1890435218811	-8.38778114318848	-10.2553224563599	-0.145120278000832	0.229819685220718	-0.0114652682095766
-6.18810176849365	-8.38903045654297	-10.2674856185913	-0.145190924406052	0.229748353362083	-0.0114848902449012
-6.19044637680054	-8.38766384124756	-10.2614946365356	-0.145251035690308	0.229883909225464	-0.0115510718896985
-6.18726587295532	-8.38686561584473	-10.2498035430908	-0.145195201039314	0.229968950152397	-0.0117106372490525
-6.19140005111694	-8.38653469085693	-10.2667055130005	-0.145231619477272	0.230012193322182	-0.0117835672572255
-6.18864727020264	-8.38437938690186	-10.267539024353	-0.145271629095078	0.230120658874512	-0.0119184534996748
-6.1928539276123	-8.38614749908447	-10.2668790817261	-0.145270898938179	0.230159178376198	-0.0119799422100186
-6.19121646881104	-8.38761043548584	-10.2655010223389	-0.145286813378334	0.230196803808212	-0.0120954625308514
-6.18846654891968	-8.3846263885498	-10.2616376876831	-0.145303502678871	0.230249345302582	-0.0122032538056374
-6.18934154510498	-8.38814926147461	-10.277533531189	-0.145155072212219	0.230335757136345	-0.0122226290404797
-6.18256521224976	-8.37965106964111	-10.2818765640259	-0.145089119672775	0.230332270264626	-0.01203419174999
-6.17428207397461	-8.37836647033691	-10.2675447463989	-0.145090073347092	0.230375364422798	-0.0121053839102387
-6.1743803024292	-8.3811616897583	-10.2825288772583	-0.145094782114029	0.23043517768383	-0.012334099970758
-6.18153429031372	-8.38436889648438	-10.2914848327637	-0.145117431879044	0.230641454458237	-0.0124795995652676
-6.18437623977661	-8.38839149475098	-10.2958068847656	-0.145161658525467	0.230793222784996	-0.0126547086983919
-6.1848258972168	-8.38530349731445	-10.2957391738892	-0.145056381821632	0.23081573843956	-0.012663196772337
-6.18079137802124	-8.38050651550293	-10.3027200698853	-0.145050317049026	0.230831488966942	-0.0126568023115397
-6.17520666122437	-8.38055324554443	-10.2987604141235	-0.145145282149315	0.230828195810318	-0.0127445515245199
-6.17773580551147	-8.37690925598145	-10.2910175323486	-0.145201191306114	0.230912029743195	-0.0127394907176495
-6.17739152908325	-8.37604427337646	-10.294412612915	-0.145237728953362	0.230965837836266	-0.0129051599651575
-6.17937850952148	-8.37920951843262	-10.3004789352417	-0.145136177539825	0.2310551404953	-0.012974813580513
-6.18777704238892	-8.38586902618408	-10.3131561279297	-0.145172968506813	0.231170386075974	-0.0130759747698903
-6.19292640686035	-8.38172245025635	-10.3060865402222	-0.145189955830574	0.231161445379257	-0.0134185729548335
-6.19338274002075	-8.38369655609131	-10.3099222183228	-0.145187363028526	0.231266692280769	-0.0136230243369937
-6.19396734237671	-8.38176918029785	-10.319188117981	-0.145241275429726	0.231310725212097	-0.0136977564543486
-6.19363689422607	-8.38103580474854	-10.321870803833	-0.145272582769394	0.231427878141403	-0.013815451413393
-6.19547891616821	-8.37976837158203	-10.324405670166	-0.145317211747169	0.231496930122375	-0.0138315912336111
-6.19586563110352	-8.37428569793701	-10.3258113861084	-0.145301565527916	0.231617540121078	-0.0140344807878137
-6.19617557525635	-8.37560176849365	-10.3332710266113	-0.145331203937531	0.231767475605011	-0.014076073653996
-6.19535493850708	-8.3754186630249	-10.3416213989258	-0.145364537835121	0.231821075081825	-0.0140981758013368
-6.19560861587524	-8.3756856918335	-10.327977180481	-0.145423367619514	0.231895476579666	-0.0143665373325348
-6.19726419448853	-8.37999057769775	-10.3281393051147	-0.145347237586975	0.231978058815002	-0.014535253867507
-6.199622631073	-8.37730407714844	-10.3357820510864	-0.145283937454224	0.232089906930923	-0.0146184219047427
-6.20057678222656	-8.37981700897217	-10.3470878601074	-0.14534518122673	0.232195720076561	-0.0148661537095904
-6.20131874084473	-8.38364601135254	-10.3334541320801	-0.145339801907539	0.232261419296265	-0.0149807995185256
-6.20340633392334	-8.37999725341797	-10.3412561416626	-0.145290657877922	0.232390969991684	-0.0151876015588641
-6.20577955245972	-8.38318729400635	-10.3492813110352	-0.145302772521973	0.232499271631241	-0.0153710385784507
-6.20967864990234	-8.38633060455322	-10.347487449646	-0.145324975252151	0.232555881142616	-0.0154168894514441
-6.20890045166016	-8.38387298583984	-10.3476705551147	-0.1452966183424	0.232709795236588	-0.0156911592930555
-6.21233224868774	-8.3861083984375	-10.3531579971313	-0.14527553319931	0.232807651162148	-0.0158716402947903
-6.21598958969116	-8.39060592651367	-10.3560485839844	-0.145338952541351	0.232872292399406	-0.0159449055790901
-6.216956615448	-8.39049339294434	-10.3600807189941	-0.145296767354012	0.232968524098396	-0.0160832665860653
-6.21754312515259	-8.39323997497559	-10.3512468338013	-0.145359739661217	0.233078703284264	-0.0163094215095043
-6.2235369682312	-8.39471626281738	-10.3599328994751	-0.145412057638168	0.233209133148193	-0.0163820870220661
-6.22551536560059	-8.39240837097168	-10.3735971450806	-0.145378515124321	0.233306884765625	-0.0165099054574966
-6.22691965103149	-8.39760875701904	-10.3577566146851	-0.145468711853027	0.233327642083168	-0.0166584309190512
-6.22938108444214	-8.39647674560547	-10.3635673522949	-0.145481795072556	0.233418554067612	-0.0168881937861443
-6.23182344436646	-8.39166355133057	-10.3717613220215	-0.14545963704586	0.233563438057899	-0.0170757435262203
-6.23269653320313	-8.39572811126709	-10.3646030426025	-0.145522370934486	0.233678296208382	-0.0171240139752626
-6.2356390953064	-8.39481067657471	-10.3751974105835	-0.145611763000488	0.233714148402214	-0.017299946397543
-6.2330756187439	-8.39106273651123	-10.3608112335205	-0.145598351955414	0.233846291899681	-0.0175272580236197
-6.23685836791992	-8.39320850372314	-10.3706712722778	-0.145621731877327	0.233932971954346	-0.0176420453935862
-6.24097442626953	-8.39423084259033	-10.3859262466431	-0.145581379532814	0.234102129936218	-0.0177499782294035
-6.23938989639282	-8.39672946929932	-10.3685712814331	-0.145600602030754	0.23413297533989	-0.0179363489151001
-6.24253606796265	-8.39672565460205	-10.37229347229	-0.145723208785057	0.234241366386414	-0.0181401818990707
-6.23923873901367	-8.39927577972412	-10.3750371932983	-0.145716443657875	0.234397009015083	-0.0182977132499218
-6.24528217315674	-8.40168476104736	-10.3791160583496	-0.145876973867416	0.234457448124886	-0.0183567497879267
-6.2491283416748	-8.40099811553955	-10.3898010253906	-0.145846053957939	0.234589010477066	-0.0185486823320389
-6.24804544448853	-8.40406608581543	-10.3770761489868	-0.145926266908646	0.234654068946838	-0.0187341645359993
-6.25058937072754	-8.4016580581665	-10.378978729248	-0.145931929349899	0.234735861420631	-0.0188975837081671
-6.25206708908081	-8.39990997314453	-10.3960037231445	-0.14595077931881	0.234887987375259	-0.0190202817320824
-6.25388765335083	-8.40528678894043	-10.3863067626953	-0.146005362272263	0.235001802444458	-0.0191160999238491
-6.25630378723145	-8.40514659881592	-10.3915643692017	-0.146075412631035	0.235092863440514	-0.0193006843328476
-6.25541877746582	-8.40337181091309	-10.3819608688354	-0.14612352848053	0.235217556357384	-0.0195057783275843
-6.25745344161987	-8.4052562713623	-10.3947372436523	-0.146198406815529	0.235381618142128	-0.0195827633142471
-6.2615180015564	-8.40808963775635	-10.4070720672607	-0.146228015422821	0.235465914011002	-0.0196390319615602
-6.2641167640686	-8.40858840942383	-10.3962163925171	-0.146232396364212	0.235576763749123	-0.0199101474136114
-6.26551294326782	-8.40976905822754	-10.3996543884277	-0.146346688270569	0.235698536038399	-0.0200488623231649
-6.26684188842773	-8.40736198425293	-10.4121437072754	-0.146422982215881	0.235840782523155	-0.0201676413416862
-6.27062463760376	-8.41051006317139	-10.4092273712158	-0.146531790494919	0.236016735434532	-0.0202456377446651
-6.27544736862183	-8.41108512878418	-10.4151039123535	-0.14653117954731	0.236099347472191	-0.0203992333263159
-6.27391481399536	-8.41366958618164	-10.4106531143188	-0.146642938256264	0.236273214221001	-0.0205526389181614
-6.27467918395996	-8.41451072692871	-10.4165143966675	-0.146684914827347	0.236328899860382	-0.020678760483861
-6.277419090271	-8.41135501861572	-10.4285202026367	-0.14673525094986	0.236529946327209	-0.0207475796341896
-6.28067541122437	-8.41523456573486	-10.4186229705811	-0.14678992331028	0.23661208152771	-0.0208431426435709
-6.27971410751343	-8.41527271270752	-10.4214010238647	-0.146886140108109	0.236700296401978	-0.0209086406975985
-6.2811427116394	-8.41293430328369	-10.4164171218872	-0.146990984678268	0.236833155155182	-0.0211041867733002
-6.28426218032837	-8.413893699646	-10.418963432312	-0.147014379501343	0.236955001950264	-0.0211682114750147
-6.28348875045776	-8.41145801544189	-10.4334096908569	-0.147032842040062	0.237047985196114	-0.0212417021393776
-6.28544092178345	-8.41502285003662	-10.4186868667603	-0.147208347916603	0.237143576145172	-0.0213066171854734
-6.28679037094116	-8.41423606872559	-10.420220375061	-0.147256001830101	0.237181052565575	-0.0213792566210032
-6.28529405593872	-8.40984535217285	-10.4221601486206	-0.147249862551689	0.237329006195068	-0.0214995071291924
-6.28825426101685	-8.41360950469971	-10.4241456985474	-0.147458225488663	0.237400874495506	-0.0214456282556057
-6.29074001312256	-8.41371154785156	-10.4273910522461	-0.147452548146248	0.237487018108368	-0.0215115025639534
-6.28989410400391	-8.41541862487793	-10.4256925582886	-0.147539854049683	0.237574830651283	-0.0216093994677067
-6.28976202011108	-8.41223907470703	-10.4253578186035	-0.147630408406258	0.237635880708694	-0.0217089112848043
-6.29345512390137	-8.41130638122559	-10.4391870498657	-0.147624403238297	0.237790018320084	-0.0216928627341986
-6.29467964172363	-8.41359519958496	-10.4226999282837	-0.147679805755615	0.237789422273636	-0.0217666290700436
-6.29597854614258	-8.41344738006592	-10.4287118911743	-0.147684946656227	0.237831383943558	-0.0218052696436644
-6.29573774337769	-8.41263580322266	-10.4216890335083	-0.147776216268539	0.237877711653709	-0.0218902993947268
-6.2979941368103	-8.41266536712646	-10.4316148757935	-0.14778758585453	0.237961947917938	-0.0218323413282633
-6.3001766204834	-8.41591358184814	-10.4365348815918	-0.147877782583237	0.238039895892143	-0.0218030344694853
-6.29960632324219	-8.4145679473877	-10.4215078353882	-0.147941425442696	0.238091930747032	-0.0217906050384045
-6.30289936065674	-8.41470527648926	-10.4262685775757	-0.147919610142708	0.238086745142937	-0.0218541752547026
-6.30108118057251	-8.41207408905029	-10.4272480010986	-0.147916004061699	0.23814694583416	-0.0219023954123259
-6.30431032180786	-8.41311073303223	-10.4205980300903	-0.147950381040573	0.238188698887825	-0.0217975378036499
-6.30522537231445	-8.41149044036865	-10.4325847625732	-0.147959277033806	0.238201722502708	-0.0217979103326797
-6.30466985702515	-8.41360759735107	-10.4164142608643	-0.148065954446793	0.238205745816231	-0.0217963438481092
-6.30638742446899	-8.4115571975708	-10.4147500991821	-0.1480792760849	0.238281354308128	-0.021844394505024
-6.30575656890869	-8.4108715057373	-10.4245882034302	-0.148082241415977	0.238354921340942	-0.0218370761722326
-6.30353593826294	-8.41035175323486	-10.4192886352539	-0.14825738966465	0.238389059901237	-0.0217977426946163
-6.30272388458252	-8.41151237487793	-10.4161396026611	-0.14822144806385	0.238361924886703	-0.0218249671161175
-6.30316066741943	-8.40497779846191	-10.4117803573608	-0.148256868124008	0.238453388214111	-0.0218829531222582
-6.30270671844482	-8.40965175628662	-10.4189453125	-0.148315235972404	0.238487914204597	-0.0217309072613716
-6.30354738235474	-8.40998649597168	-10.4194612503052	-0.148389741778374	0.238505676388741	-0.021698234602809
-6.30159664154053	-8.40966320037842	-10.4047155380249	-0.148460298776627	0.238594114780426	-0.0217472426593304
-6.30127000808716	-8.40765190124512	-10.4087076187134	-0.148497968912125	0.238618925213814	-0.0216870401054621
-6.29943561553955	-8.40658569335938	-10.4217052459717	-0.148425757884979	0.23859603703022	-0.0217267535626888
-6.30121374130249	-8.4098424911499	-10.4131507873535	-0.148632362484932	0.238752067089081	-0.021618315950036
-6.30264663696289	-8.40906620025635	-10.4193782806396	-0.148596435785294	0.23870413005352	-0.0216094125062227
-6.30122995376587	-8.40987110137939	-10.4091386795044	-0.148648664355278	0.238805338740349	-0.0216790996491909
-6.30251836776733	-8.40871429443359	-10.4088687896729	-0.148656904697418	0.238825798034668	-0.0216422099620104
-6.30277442932129	-8.40949249267578	-10.4236860275269	-0.148752674460411	0.238917917013168	-0.0216063484549522
-6.30194902420044	-8.41274356842041	-10.4150161743164	-0.148782983422279	0.238920837640762	-0.0215767882764339
-6.30181264877319	-8.41628265380859	-10.4137277603149	-0.148872524499893	0.238973557949066	-0.0215181913226843
-6.30345153808594	-8.41382789611816	-10.427414894104	-0.148904204368591	0.239013969898224	-0.0215259362012148
-6.30256795883179	-8.41559410095215	-10.4235544204712	-0.148944437503815	0.239077970385551	-0.0213990416377783
-6.3040018081665	-8.42023468017578	-10.4225072860718	-0.14902076125145	0.239068984985352	-0.0213790722191334
-6.30220603942871	-8.41659641265869	-10.4260053634644	-0.149054199457169	0.239141404628754	-0.0214006192982197
-6.30458831787109	-8.41709232330322	-10.4284152984619	-0.149150818586349	0.23922573029995	-0.0213869269937277
-6.30337476730347	-8.42082691192627	-10.4304428100586	-0.149268329143524	0.239220574498177	-0.0212461892515421
-6.30220222473145	-8.41626071929932	-10.4211645126343	-0.149269491434097	0.239310532808304	-0.0212910640984774
-6.30016231536865	-8.41821765899658	-10.4239158630371	-0.149323806166649	0.239303410053253	-0.0213078558444977
-6.29888963699341	-8.42070770263672	-10.4341993331909	-0.14946311712265	0.2393718957901	-0.0212759245187044
-6.30112743377686	-8.42050743103027	-10.4250373840332	-0.149509757757187	0.239418283104897	-0.0211945697665215
-6.29559183120728	-8.41991329193115	-10.4131507873535	-0.14967480301857	0.239423215389252	-0.0213150698691607
-6.29635763168335	-8.42210674285889	-10.4269237518311	-0.149701490998268	0.239472925662994	-0.0212720762938261
-6.29466581344604	-8.42191410064697	-10.4281797409058	-0.149862512946129	0.239519596099854	-0.0211759936064482
-6.29499483108521	-8.42150974273682	-10.4172668457031	-0.14993380010128	0.239511743187904	-0.021221037954092
-6.29574680328369	-8.42201519012451	-10.418625831604	-0.150046274065971	0.239564463496208	-0.0212103594094515
-6.29232025146484	-8.41958999633789	-10.4187717437744	-0.150175586342812	0.239677503705025	-0.0211894605308771
-6.29254674911499	-8.41976928710938	-10.4204530715942	-0.150197342038155	0.239629179239273	-0.0211773589253426
-6.2926139831543	-8.41994953155518	-10.4193439483643	-0.150341287255287	0.239667892456055	-0.0210848562419415
-6.28928279876709	-8.41811466217041	-10.4070720672607	-0.150477766990662	0.239724367856979	-0.0212318859994411
-6.29212760925293	-8.41693592071533	-10.417275428772	-0.150527223944664	0.239664390683174	-0.0212193671613932
-6.28951787948608	-8.41331958770752	-10.418514251709	-0.150597393512726	0.239751696586609	-0.0211642887443304
-6.28875494003296	-8.41651630401611	-10.4179944992065	-0.15075321495533	0.239789888262749	-0.0212408173829317
-6.28620004653931	-8.41543483734131	-10.4100961685181	-0.150830343365669	0.239695101976395	-0.0212500877678394
-6.28750276565552	-8.40917873382568	-10.4112243652344	-0.15086629986763	0.239768236875534	-0.0212600994855165
-6.28488636016846	-8.41192054748535	-10.4161357879639	-0.150964990258217	0.239745989441872	-0.0213252659887075
-6.28319072723389	-8.41111469268799	-10.4098567962646	-0.151064991950989	0.239742562174797	-0.0213037542998791
-6.27888059616089	-8.40600872039795	-10.4017124176025	-0.151137888431549	0.239791259169579	-0.0214006192982197
-6.28191947937012	-8.4073486328125	-10.4106578826904	-0.151147112250328	0.239824339747429	-0.0214314609766006
-6.2797064781189	-8.41025924682617	-10.4026546478271	-0.151261627674103	0.239789366722107	-0.0214536488056183
-6.27601528167725	-8.40531444549561	-10.3966674804688	-0.151288494467735	0.239745154976845	-0.0215287040919065
-6.27384424209595	-8.40492343902588	-10.3971681594849	-0.151327535510063	0.239765882492065	-0.0215859171003103
-6.27426385879517	-8.40596771240234	-10.4004583358765	-0.151429727673531	0.239681005477905	-0.0215581748634577
-6.26804447174072	-8.4029541015625	-10.3880910873413	-0.151429533958435	0.239720016717911	-0.0216547548770905
-6.26267385482788	-8.40440082550049	-10.3806953430176	-0.151509910821915	0.239614844322205	-0.021730100736022
-6.26507425308228	-8.39883613586426	-10.3864765167236	-0.151566684246063	0.239615246653557	-0.0217210799455643
-6.26028680801392	-8.39554405212402	-10.3885364532471	-0.151606068015099	0.239619866013527	-0.0217567477375269
-6.25508975982666	-8.39857578277588	-10.3706560134888	-0.151667475700378	0.239474564790726	-0.0218362733721733
-6.25478553771973	-8.39322376251221	-10.3736352920532	-0.151711836457253	0.239424079656601	-0.0219373628497124
-6.25350904464722	-8.39086246490479	-10.3777942657471	-0.151711910963058	0.239430546760559	-0.021966153755784
-6.25160121917725	-8.39531326293945	-10.3717708587646	-0.15170294046402	0.239337101578712	-0.021962059661746
-6.25036239624023	-8.39064788818359	-10.3731136322021	-0.151766806840897	0.239237010478973	-0.0221296269446611
-6.24361085891724	-8.38790035247803	-10.3649730682373	-0.151700913906097	0.239179715514183	-0.02229661680758
-6.23959445953369	-8.38880920410156	-10.3624601364136	-0.151694014668465	0.238989666104317	-0.0222757328301668
-6.23504734039307	-8.38429164886475	-10.3656339645386	-0.151734828948975	0.238872289657593	-0.0223154779523611
-6.23009157180786	-8.38623142242432	-10.348560333252	-0.151799142360687	0.238748505711555	-0.0223470851778984
-6.2260046005249	-8.38193511962891	-10.3493013381958	-0.151669695973396	0.238566696643829	-0.0223763752728701
-6.22273397445679	-8.37987518310547	-10.347767829895	-0.151656419038773	0.238451138138771	-0.0224279575049877
-6.22207260131836	-8.38123989105225	-10.3419418334961	-0.151721119880676	0.23830783367157	-0.0224239323288202
-6.22038125991821	-8.37681674957275	-10.3388996124268	-0.15163616836071	0.238233804702759	-0.0224066991358995
-6.21320009231567	-8.37538433074951	-10.3241624832153	-0.151557385921478	0.238040313124657	-0.0224160924553871
-6.21180486679077	-8.3737678527832	-10.3308525085449	-0.151532903313637	0.237936779856682	-0.0223923362791538
-6.20855903625488	-8.37098407745361	-10.3419647216797	-0.151402994990349	0.237925991415977	-0.0223851688206196
-6.20507144927979	-8.3707332611084	-10.3259334564209	-0.15130615234375	0.237659722566605	-0.0222527291625738
-6.20136070251465	-8.36599731445313	-10.3281745910645	-0.151150047779083	0.237535357475281	-0.0222704522311687
-6.19670057296753	-8.36296844482422	-10.3318977355957	-0.151051998138428	0.237457767128944	-0.0221660882234573
-6.19929218292236	-8.36340427398682	-10.3203010559082	-0.150984779000282	0.237314909696579	-0.0220989920198917
-6.20095634460449	-8.36322975158691	-10.3205451965332	-0.150948524475098	0.237186104059219	-0.0220967922359705
-6.19910478591919	-8.35887813568115	-10.3115930557251	-0.150919944047928	0.237138405442238	-0.0221856366842985
-6.20142364501953	-8.36100959777832	-10.3154230117798	-0.150794640183449	0.236982569098473	-0.0221156645566225
-6.2025842666626	-8.36128997802734	-10.326732635498	-0.150751605629921	0.236881494522095	-0.0220647808164358
-6.20458984375	-8.3625373840332	-10.3109121322632	-0.150604903697968	0.236871913075447	-0.0220116749405861
-6.20093870162964	-8.36282920837402	-10.3137550354004	-0.150478601455688	0.236758843064308	-0.0219209529459476
-6.20008420944214	-8.36149215698242	-10.3195114135742	-0.150391310453415	0.236722514033318	-0.0218116566538811
-6.20052719116211	-8.3633451461792	-10.3201217651367	-0.15033583343029	0.236725211143494	-0.0216077473014593
-6.19779443740845	-8.36256885528564	-10.325572013855	-0.150249168276787	0.236591592431068	-0.0215708501636982
-6.19824314117432	-8.36214828491211	-10.3136024475098	-0.150127649307251	0.236610874533653	-0.0214991681277752
-6.19677686691284	-8.36361598968506	-10.3129949569702	-0.149997174739838	0.236428171396255	-0.0214140880852938
-6.20341396331787	-8.36154937744141	-10.3323020935059	-0.1498743891716	0.236402437090874	-0.0212419312447309
-6.20347785949707	-8.36460781097412	-10.3168058395386	-0.149828776717186	0.236266404390335	-0.0211599618196487
-6.20447301864624	-8.36513900756836	-10.3173799514771	-0.149769231677055	0.236209332942963	-0.0210757162421942
-6.20307159423828	-8.35992050170898	-10.3211450576782	-0.149630546569824	0.236154526472092	-0.0209851730614901
-6.20434141159058	-8.36091232299805	-10.3202848434448	-0.149582207202911	0.23613740503788	-0.0208043903112412
-6.20744943618774	-8.3613452911377	-10.3252954483032	-0.149486273527145	0.235972717404366	-0.0206553693860769
-6.20697832107544	-8.35968017578125	-10.3100566864014	-0.149467632174492	0.235926985740662	-0.020569821819663
-6.20898342132568	-8.35769271850586	-10.3113040924072	-0.149372145533562	0.235849350690842	-0.0204564835876226
-6.20775699615479	-8.35549640655518	-10.3221206665039	-0.1493189483881	0.235745266079903	-0.0202853139489889
-6.20657825469971	-8.35528469085693	-10.3071336746216	-0.14933805167675	0.235663428902626	-0.0200919657945633
-6.20913600921631	-8.35267448425293	-10.3120260238647	-0.149257630109787	0.235627442598343	-0.0199999660253525
-6.20800638198853	-8.34896087646484	-10.3068790435791	-0.149249136447906	0.235570147633553	-0.0199115667492151
-6.2028374671936	-8.34533405303955	-10.3073797225952	-0.149190023541451	0.235396817326546	-0.0197958201169968
-6.2080774307251	-8.34115791320801	-10.312481880188	-0.149157702922821	0.235464930534363	-0.0195854362100363
-6.20693826675415	-8.34036254882813	-10.3008699417114	-0.149198070168495	0.235287949442863	-0.0195164643228054
-6.20434999465942	-8.34135055541992	-10.299750328064	-0.149200797080994	0.235230565071106	-0.0194557644426823
-6.20420551300049	-8.33706378936768	-10.3136425018311	-0.149081543087959	0.235221490263939	-0.0192996710538864
-6.20370626449585	-8.33759498596191	-10.3099269866943	-0.149156272411346	0.235167935490608	-0.0191114936023951
-6.20724248886108	-8.33802509307861	-10.3148183822632	-0.149040222167969	0.235120251774788	-0.0190479550510645
-6.20599842071533	-8.33718109130859	-10.3045129776001	-0.149032577872276	0.235077202320099	-0.018980335444212
-6.20375633239746	-8.33354759216309	-10.2991876602173	-0.148976251482964	0.235029816627502	-0.0188795272260904
-6.20687055587769	-8.33301258087158	-10.3177070617676	-0.148947343230247	0.234883368015289	-0.0186199191957712
-6.20528125762939	-8.33264255523682	-10.2992706298828	-0.148936942219734	0.234893411397934	-0.0185605399310589
-6.20467901229858	-8.32948684692383	-10.3007497787476	-0.148909166455269	0.234764263033867	-0.0184576511383057
-6.20254373550415	-8.32981777191162	-10.3089179992676	-0.148900896310806	0.234687268733978	-0.018281577154994
-6.2029857635498	-8.3274564743042	-10.299243927002	-0.148880779743195	0.234617456793785	-0.0181930400431156
-6.20608711242676	-8.32569980621338	-10.3017740249634	-0.148913413286209	0.234512448310852	-0.0180090051144362
-6.20334053039551	-8.32378387451172	-10.2893972396851	-0.148867011070251	0.234461560845375	-0.017937732860446
-6.20191717147827	-8.32237339019775	-10.2897577285767	-0.148931980133057	0.234358817338943	-0.0178781505674124
-6.19925022125244	-8.31927394866943	-10.2924633026123	-0.148906052112579	0.234354466199875	-0.017726069316268
-6.19934797286987	-8.31801700592041	-10.2912197113037	-0.148965090513229	0.234309956431389	-0.0176050793379545
-6.19764375686646	-8.31823062896729	-10.2795877456665	-0.148968726396561	0.234181374311447	-0.0175098367035389
-6.19466686248779	-8.31163692474365	-10.2803440093994	-0.148961111903191	0.234160155057907	-0.0174669474363327
-6.19497346878052	-8.31072807312012	-10.2780513763428	-0.148982837796211	0.234176605939865	-0.0173518061637878
-6.19521856307983	-8.30893421173096	-10.2803373336792	-0.149101868271828	0.234053939580917	-0.0171702094376087
-6.1904149055481	-8.30381774902344	-10.2610397338867	-0.149088576436043	0.234032660722733	-0.0171691179275513
-6.1890697479248	-8.30196571350098	-10.2575931549072	-0.149117857217789	0.233955234289169	-0.0171184837818146
-6.18813323974609	-8.29948425292969	-10.2598485946655	-0.149146839976311	0.233970001339912	-0.0170183386653662
-6.18667364120483	-8.29545497894287	-10.2560367584229	-0.149264812469482	0.233949795365334	-0.0168839599937201
-6.185546875	-8.29668617248535	-10.2430868148804	-0.149344339966774	0.233841195702553	-0.0168369263410568
-6.18546485900879	-8.2937536239624	-10.2450494766235	-0.149331301450729	0.233846247196198	-0.0168165042996407
-6.18360567092896	-8.29091262817383	-10.2465715408325	-0.149310022592545	0.233829319477081	-0.0167597476392984
-6.18519639968872	-8.29519081115723	-10.2521591186523	-0.149352982640266	0.233762100338936	-0.016704810783267
-6.18531084060669	-8.29194831848145	-10.2467784881592	-0.149331659078598	0.233755007386208	-0.0166189279407263
-6.18661785125732	-8.29465484619141	-10.2435417175293	-0.149339839816093	0.233730494976044	-0.0166523307561874
-6.18310308456421	-8.29326820373535	-10.2493486404419	-0.149228751659393	0.233657628297806	-0.01653141528368
-6.18446445465088	-8.29525089263916	-10.2523794174194	-0.149235770106316	0.233724430203438	-0.0164470877498388
-6.18353700637817	-8.29754829406738	-10.2465124130249	-0.149281471967697	0.233631774783134	-0.0164135191589594
-6.18601560592651	-8.29707813262939	-10.2422304153442	-0.149189114570618	0.233631953597069	-0.0163690578192472
-6.18727111816406	-8.29553127288818	-10.2398719787598	-0.149130716919899	0.233600318431854	-0.016312588006258
-6.1834511756897	-8.29918670654297	-10.2431945800781	-0.149105250835419	0.233504563570023	-0.0162100829184055
-6.18710327148438	-8.29779529571533	-10.2434959411621	-0.149107873439789	0.233533903956413	-0.0161348376423121
-6.18482828140259	-8.30051803588867	-10.2277030944824	-0.149056896567345	0.233511582016945	-0.0161423236131668
-6.18619441986084	-8.30129909515381	-10.2401571273804	-0.14905259013176	0.233414053916931	-0.0160155016928911
-6.18776893615723	-8.30196380615234	-10.240159034729	-0.149051398038864	0.23340280354023	-0.0158718153834343
-6.18675947189331	-8.30300331115723	-10.2271814346313	-0.148965507745743	0.233307376503944	-0.0158601850271225
-6.187575340271	-8.29973030090332	-10.2290134429932	-0.148973807692528	0.233288303017616	-0.0157528053969145
-6.18428182601929	-8.30023956298828	-10.2261180877686	-0.149044871330261	0.233300194144249	-0.0156820509582758
-6.1893138885498	-8.29946327209473	-10.2300367355347	-0.148964405059814	0.233322247862816	-0.0155592439696193
-6.18573141098022	-8.29793739318848	-10.2222080230713	-0.149039164185524	0.233289793133736	-0.0154427019879222
-6.18364381790161	-8.2968053817749	-10.2114973068237	-0.149006247520447	0.233155205845833	-0.0155220096930861
-6.18454504013062	-8.29472827911377	-10.2195091247559	-0.148946940898895	0.233080327510834	-0.0153576759621501
-6.18430137634277	-8.29187393188477	-10.221604347229	-0.148977115750313	0.233120933175087	-0.0153064103797078
-6.18474960327148	-8.29431533813477	-10.2122573852539	-0.149017125368118	0.233074516057968	-0.0152475172653794
-6.18519878387451	-8.29097461700439	-10.20765209198	-0.14908629655838	0.233033522963524	-0.0151578821241856
-6.18161773681641	-8.28798866271973	-10.1938953399658	-0.149032413959503	0.233051225543022	-0.0151609508320689
-6.18131351470947	-8.29044151306152	-10.2037620544434	-0.149053439497948	0.232960045337677	-0.0150428302586079
-6.18087720870972	-8.29203319549561	-10.2066278457642	-0.149010017514229	0.233001753687859	-0.014933031052351
-6.1795825958252	-8.28798675537109	-10.1905031204224	-0.149068206548691	0.232949063181877	-0.0150040052831173
-6.18513202667236	-8.29255390167236	-10.2002649307251	-0.148916408419609	0.23296545445919	-0.014962924644351
-6.18490600585938	-8.29270076751709	-10.2048110961914	-0.148944020271301	0.232975602149963	-0.01485516410321
-6.18707370758057	-8.29519081115723	-10.1997985839844	-0.148934409022331	0.232881858944893	-0.0148202553391457
-6.18802213668823	-8.29802227020264	-10.1987810134888	-0.148927092552185	0.232827469706535	-0.0147296143695712
-6.18881177902222	-8.29892539978027	-10.1983442306519	-0.148920446634293	0.232939198613167	-0.0147542804479599
-6.19110679626465	-8.30203914642334	-10.2012996673584	-0.148904025554657	0.232839658856392	-0.0145953269675374
-6.19160938262939	-8.30432796478271	-10.2026529312134	-0.148833006620407	0.232830569148064	-0.0144677776843309
-6.19185972213745	-8.30580902099609	-10.1975069046021	-0.148841127753258	0.232821106910706	-0.014487256295979
-6.19509553909302	-8.30918884277344	-10.1961946487427	-0.148872658610344	0.232808634638786	-0.014396877028048
-6.19343423843384	-8.30545234680176	-10.1985998153687	-0.148794502019882	0.232811063528061	-0.0143136708065867
-6.19466161727905	-8.30956363677979	-10.2010860443115	-0.148788571357727	0.232770770788193	-0.0143109178170562
-6.19565582275391	-8.31026458740234	-10.2044410705566	-0.14884889125824	0.232793033123016	-0.0141513915732503
-6.19402885437012	-8.31168270111084	-10.1950483322144	-0.148808121681213	0.232723340392113	-0.0141313532367349
-6.19568586349487	-8.31246376037598	-10.1893081665039	-0.148847237229347	0.232665583491325	-0.0140372738242149
-6.19106864929199	-8.30940532684326	-10.1838569641113	-0.14892204105854	0.232721939682961	-0.0140931829810143
-6.19523143768311	-8.31175231933594	-10.1974067687988	-0.148827835917473	0.232665494084358	-0.0139843476936221
-6.19501256942749	-8.30985164642334	-10.1935863494873	-0.148920953273773	0.23271369934082	-0.0138796484097838
-6.19664573669434	-8.31688117980957	-10.180214881897	-0.149055734276772	0.232670694589615	-0.0138284042477608
-6.19317483901978	-8.31333446502686	-10.1810121536255	-0.149032443761826	0.232723146677017	-0.0138547513633966
-6.19416809082031	-8.3096809387207	-10.1761989593506	-0.149102777242661	0.232686892151833	-0.0137726478278637
-6.19499444961548	-8.31111621856689	-10.1843290328979	-0.149191543459892	0.232648640871048	-0.0136879924684763
-6.19573402404785	-8.31271457672119	-10.1780481338501	-0.149322018027306	0.232737675309181	-0.0135877812281251
-6.19422054290771	-8.31123638153076	-10.1667280197144	-0.149388179183006	0.232733502984047	-0.0136104412376881
-6.19466876983643	-8.3111400604248	-10.1736440658569	-0.149490848183632	0.232750132679939	-0.0135721554979682
-6.19269704818726	-8.3104248046875	-10.1735191345215	-0.149612903594971	0.232789784669876	-0.0135301826521754
-6.19534349441528	-8.3135404586792	-10.175838470459	-0.149700999259949	0.232745707035065	-0.0134589448571205
-6.1961727142334	-8.31046104431152	-10.1734676361084	-0.149736613035202	0.232875138521194	-0.0134544391185045
-6.19457244873047	-8.31265544891357	-10.1661195755005	-0.149877533316612	0.232833623886108	-0.0134995179250836
-6.19704484939575	-8.31300830841064	-10.177038192749	-0.149821475148201	0.232987329363823	-0.013520946726203
-6.19997358322144	-8.31563282012939	-10.1793165206909	-0.149828150868416	0.232958719134331	-0.0135322362184525
-6.2028636932373	-8.3196964263916	-10.1874370574951	-0.149894744157791	0.233014240860939	-0.0134941628202796
-6.2047381401062	-8.32322406768799	-10.1821336746216	-0.149865865707397	0.233112454414368	-0.0135971242561936
-6.20870065689087	-8.32563877105713	-10.1819953918457	-0.149932205677032	0.233115658164024	-0.0136090889573097
-6.20889854431152	-8.32692909240723	-10.1969404220581	-0.149892821907997	0.233104601502419	-0.0135775422677398
-6.20476055145264	-8.32995891571045	-10.1870861053467	-0.149951189756393	0.233093544840813	-0.0136027839034796
-6.21219158172607	-8.32989692687988	-10.2050542831421	-0.149888932704926	0.233177378773689	-0.0134782651439309
-6.20960664749146	-8.33291912078857	-10.1921253204346	-0.149852573871613	0.233176782727242	-0.0135650932788849
-6.2079176902771	-8.33455276489258	-10.1946687698364	-0.149864912033081	0.233141496777534	-0.0135534340515733
-6.20701169967651	-8.33013343811035	-10.1961221694946	-0.149826273322105	0.233150720596313	-0.0135906701907516
-6.2089991569519	-8.33071613311768	-10.1958093643188	-0.149791538715363	0.233158841729164	-0.013520578853786
-6.20795249938965	-8.33195781707764	-10.2040977478027	-0.149828642606735	0.233112648129463	-0.0135003942996264
-6.20674848556519	-8.33199119567871	-10.1917238235474	-0.149768888950348	0.233163133263588	-0.013482203707099
-6.20579195022583	-8.32913398742676	-10.1926298141479	-0.149780839681625	0.233125329017639	-0.0134729761630297
-6.20353078842163	-8.32767391204834	-10.1914911270142	-0.149740427732468	0.233095079660416	-0.0135108018293977
-6.20551919937134	-8.33065032958984	-10.1909475326538	-0.149846136569977	0.23306593298912	-0.0133822783827782
-6.20473337173462	-8.32633209228516	-10.1994705200195	-0.149786785244942	0.233112096786499	-0.0134200034663081
-6.20202684402466	-8.32935333251953	-10.1923885345459	-0.149815395474434	0.233061298727989	-0.0132571598514915
-6.20248126983643	-8.32536506652832	-10.1923446655273	-0.149811893701553	0.233017608523369	-0.0133330468088388
-6.20132064819336	-8.32502174377441	-10.179892539978	-0.149877384305	0.232967212796211	-0.0133179565891623
-6.20264434814453	-8.31972122192383	-10.1823768615723	-0.149895921349525	0.232977658510208	-0.013207589276135
-6.20015048980713	-8.31850433349609	-10.1864404678345	-0.149954065680504	0.23294273018837	-0.0131961200386286
-6.20082139968872	-8.31395149230957	-10.1782035827637	-0.150016158819199	0.23286484181881	-0.0130857769399881
-6.19917726516724	-8.31164646148682	-10.1798086166382	-0.150010570883751	0.23285847902298	-0.0131156528368592
-6.19624614715576	-8.31181716918945	-10.1675615310669	-0.150085747241974	0.232812255620956	-0.0130898309871554
-6.19609546661377	-8.30827236175537	-10.1691045761108	-0.150112450122833	0.23284187912941	-0.0130975348874927
-6.19416475296021	-8.3009557723999	-10.1664934158325	-0.150100409984589	0.232780560851097	-0.0130927162244916
-6.19112300872803	-8.30065250396729	-10.1670246124268	-0.15014161169529	0.232713952660561	-0.0129826543852687
-6.19175004959106	-8.29673957824707	-10.1576375961304	-0.150160819292068	0.232710048556328	-0.0131401773542166
-6.18816423416138	-8.29744529724121	-10.155104637146	-0.150181487202644	0.232684537768364	-0.0131487613543868
-6.18701505661011	-8.28991985321045	-10.1574516296387	-0.150171265006065	0.232639506459236	-0.0131813324987888
-6.18708610534668	-8.29341316223145	-10.1595411300659	-0.150181144475937	0.23262757062912	-0.0131964217871428
-6.1872296333313	-8.2971019744873	-10.1583776473999	-0.150225624442101	0.232622101902962	-0.0132052190601826
-6.18584823608398	-8.29614734649658	-10.1560478210449	-0.150192067027092	0.232683882117271	-0.0133518613874912
-6.18738317489624	-8.29436874389648	-10.1564035415649	-0.150126799941063	0.232641473412514	-0.0134060056880116
-6.18758964538574	-8.29952430725098	-10.1679925918579	-0.150071501731873	0.232630908489227	-0.0133000668138266
-6.18830728530884	-8.29785633087158	-10.1709604263306	-0.150002345442772	0.23271881043911	-0.013397459872067
-6.18776369094849	-8.30158996582031	-10.1625452041626	-0.149949267506599	0.232672780752182	-0.0133453430607915
-6.18859481811523	-8.30232810974121	-10.1710348129272	-0.149830862879753	0.232642590999603	-0.0133950496092439
-6.19029474258423	-8.30356693267822	-10.1736288070679	-0.149695545434952	0.232555657625198	-0.0133458720520139
-6.19065141677856	-8.3019847869873	-10.1849536895752	-0.149591714143753	0.232600629329681	-0.0132526801899076
-6.19265699386597	-8.30785083770752	-10.175742149353	-0.149574249982834	0.232543453574181	-0.0133272670209408
-6.19377851486206	-8.30733108520508	-10.1757135391235	-0.149493739008904	0.232491791248322	-0.0132459830492735
-6.19413805007935	-8.30632019042969	-10.1775465011597	-0.149405598640442	0.232461735606194	-0.0132676465436816
-6.1972131729126	-8.31075096130371	-10.1813869476318	-0.149198412895203	0.232365295290947	-0.013199795037508
-6.19794416427612	-8.30986404418945	-10.1844625473022	-0.149235352873802	0.232372090220451	-0.013115125708282
-6.19846057891846	-8.31124877929688	-10.1885747909546	-0.149201884865761	0.232215598225594	-0.0131316762417555
-6.20163631439209	-8.31075191497803	-10.1876382827759	-0.149090766906738	0.232276111841202	-0.0130291199311614
-6.20209455490112	-8.31300735473633	-10.1777238845825	-0.149079456925392	0.232258155941963	-0.0131670627743006
-6.20172023773193	-8.30799198150635	-10.1831855773926	-0.148990079760551	0.2321647554636	-0.0131084630265832
-6.20269346237183	-8.30667781829834	-10.188738822937	-0.148915246129036	0.23221842944622	-0.0130487410351634
-6.19971609115601	-8.31149291992188	-10.1942491531372	-0.148941934108734	0.232104584574699	-0.0130448546260595
-6.20304489135742	-8.31060791015625	-10.183521270752	-0.148933351039886	0.232183843851089	-0.013050876557827
-6.20292329788208	-8.30513858795166	-10.1816167831421	-0.148888498544693	0.232141047716141	-0.0131223788484931
-6.20067977905273	-8.3065881729126	-10.1905393600464	-0.148893028497696	0.232040986418724	-0.0130551168695092
-6.20245552062988	-8.30494976043701	-10.1862125396729	-0.148904278874397	0.232018992304802	-0.0130174066871405
-6.19887113571167	-8.30445671081543	-10.1814041137695	-0.148888111114502	0.231995642185211	-0.0130471000447869
-6.20093393325806	-8.30051326751709	-10.1753425598145	-0.148956969380379	0.231996089220047	-0.013006042689085
-6.19737005233765	-8.29949569702148	-10.1647300720215	-0.14898656308651	0.231942623853683	-0.0130310747772455
-6.19598245620728	-8.29883480072021	-10.1784267425537	-0.148939996957779	0.231907188892365	-0.0129732536152005
-6.19602394104004	-8.2930736541748	-10.1737403869629	-0.149003475904465	0.231963470578194	-0.0129609098657966
-6.19723081588745	-8.29625034332275	-10.1712474822998	-0.1490588337183	0.231845051050186	-0.0129276718944311
-6.19304323196411	-8.28775405883789	-10.1618776321411	-0.149085134267807	0.231847137212753	-0.0129857184365392
-6.1917781829834	-8.28941440582275	-10.1558055877686	-0.149198651313782	0.23183861374855	-0.0130084250122309
-6.19253635406494	-8.28354930877686	-10.1652975082397	-0.149171754717827	0.231808856129646	-0.0129738431423903
-6.19187545776367	-8.28299522399902	-10.1568937301636	-0.149303436279297	0.231797367334366	-0.0129985883831978
-6.1917028427124	-8.28063678741455	-10.1567726135254	-0.149281576275826	0.231786921620369	-0.0130213927477598
-6.1900053024292	-8.28223896026611	-10.1499738693237	-0.149389550089836	0.231781110167503	-0.0131382346153259
-6.18749713897705	-8.27940845489502	-10.145112991333	-0.149478614330292	0.231699019670486	-0.0131660820916295
-6.18796062469482	-8.27734375	-10.153247833252	-0.149470597505569	0.23178742825985	-0.0131527492776513
-6.18449640274048	-8.27878665924072	-10.1452922821045	-0.149547517299652	0.231807336211205	-0.0131601626053452
-6.1854453086853	-8.27816772460938	-10.1489315032959	-0.149625778198242	0.231742888689041	-0.0132065340876579
-6.18676662445068	-8.27935886383057	-10.1380586624146	-0.149669855833054	0.231832787394524	-0.0133130056783557
-6.18076276779175	-8.27587795257568	-10.1371469497681	-0.14971449971199	0.231781780719757	-0.0133470697328448
-6.1797046661377	-8.27330112457275	-10.1473159790039	-0.149719774723053	0.23183473944664	-0.0134006692096591
-6.18095970153809	-8.27766513824463	-10.1350412368774	-0.149877548217773	0.231891229748726	-0.0133577007800341
-6.18117237091064	-8.27296352386475	-10.1414747238159	-0.149821490049362	0.231865897774696	-0.0134349251165986
-6.17816495895386	-8.27432727813721	-10.1280193328857	-0.149907872080803	0.231937751173973	-0.0135094858705997
-6.17583417892456	-8.27431011199951	-10.1269960403442	-0.149976253509521	0.231928706169128	-0.0135656259953976
-6.17546606063843	-8.27265071868896	-10.1394062042236	-0.150060012936592	0.232067704200745	-0.0136178573593497
-6.17450761795044	-8.2767972946167	-10.1342630386353	-0.150049850344658	0.232066079974175	-0.0136505905538797
-6.17614841461182	-8.27477073669434	-10.1384210586548	-0.150072142481804	0.232083708047867	-0.0137311965227127
-6.1740517616272	-8.27607917785645	-10.1215171813965	-0.150194510817528	0.232147440314293	-0.0138201201334596
-6.1738076210022	-8.27651500701904	-10.1301727294922	-0.150161072611809	0.232200026512146	-0.0138861741870642
-6.17112827301025	-8.2749605178833	-10.1382455825806	-0.150166630744934	0.232229128479958	-0.0139670670032501
-6.17335414886475	-8.27633190155029	-10.1253299713135	-0.150237902998924	0.232268616557121	-0.0140032479539514
-6.17155361175537	-8.27334499359131	-10.1317157745361	-0.150265648961067	0.232264757156372	-0.014103639870882
-6.16804504394531	-8.27941226959229	-10.1219501495361	-0.15033233165741	0.232291594147682	-0.0142609523609281
-6.17120313644409	-8.2782506942749	-10.1299562454224	-0.150319516658783	0.232374265789986	-0.0143549600616097
-6.17141056060791	-8.2757625579834	-10.1287479400635	-0.150221839547157	0.232429817318916	-0.0144932083785534
-6.17128467559814	-8.27885818481445	-10.1338148117065	-0.150202393531799	0.232481077313423	-0.0144757535308599
-6.16619443893433	-8.2791919708252	-10.1327486038208	-0.150244548916817	0.23252335190773	-0.0146325277164578
-6.16970872879028	-8.28619480133057	-10.1276073455811	-0.150202602148056	0.232519030570984	-0.0147352730855346
-6.16859292984009	-8.28119468688965	-10.1353902816772	-0.150162443518639	0.232657730579376	-0.0148789258673787
-6.17115688323975	-8.28733444213867	-10.1347904205322	-0.150116205215454	0.232647866010666	-0.014995283447206
-6.17197418212891	-8.28540420532227	-10.1381015777588	-0.150044441223145	0.232661098241806	-0.0150110721588135
-6.17183446884155	-8.28655338287354	-10.1437692642212	-0.150052130222321	0.232749164104462	-0.0151266381144524
-6.17072057723999	-8.28879547119141	-10.1340560913086	-0.14999121427536	0.232742145657539	-0.0150361964479089
-6.16798114776611	-8.28645801544189	-10.135591506958	-0.150024101138115	0.232818648219109	-0.015206134878099
-6.16977119445801	-8.28632736206055	-10.1363172531128	-0.149953052401543	0.232862859964371	-0.0152494441717863
-6.16939926147461	-8.28223419189453	-10.1424264907837	-0.149822816252708	0.232763364911079	-0.0151788918301463
-6.16769647598267	-8.28646659851074	-10.136549949646	-0.14984530210495	0.23282578587532	-0.0153355030342937
-6.16755867004395	-8.28468132019043	-10.1349639892578	-0.149902671575546	0.232865750789642	-0.0152831729501486
-6.16562747955322	-8.28145599365234	-10.1271104812622	-0.149881318211555	0.232907220721245	-0.0154297044500709
-6.16361618041992	-8.28493499755859	-10.1347045898438	-0.149779573082924	0.232930600643158	-0.0154735548421741
-6.16667938232422	-8.28170776367188	-10.1420402526855	-0.149870023131371	0.232969596982002	-0.0154073219746351
-6.16618251800537	-8.2800760269165	-10.1325311660767	-0.14980448782444	0.232921585440636	-0.015592722222209
-6.16582822799683	-8.28087520599365	-10.1320199966431	-0.149833709001541	0.232986897230148	-0.0155626721680164
-6.16364240646362	-8.27880096435547	-10.1279973983765	-0.149809703230858	0.233053013682365	-0.0157085657119751
-6.16499090194702	-8.2807502746582	-10.1317586898804	-0.14985029399395	0.233072236180305	-0.0157099366188049
-6.16492366790771	-8.27933502197266	-10.137393951416	-0.149812832474709	0.233161270618439	-0.0157333835959435
-6.16147565841675	-8.28147983551025	-10.1284818649292	-0.149884521961212	0.233115181326866	-0.0158269982784987
-6.16262865066528	-8.28192043304443	-10.1242914199829	-0.149936243891716	0.23326601088047	-0.0158035848289728
-6.15776681900024	-8.27659320831299	-10.1278400421143	-0.149863839149475	0.233219712972641	-0.0158889163285494
-6.1575665473938	-8.27962493896484	-10.1292743682861	-0.149911016225815	0.233212292194366	-0.0159103311598301
-6.16034412384033	-8.28089427947998	-10.1265325546265	-0.150008991360664	0.233324617147446	-0.0159032065421343
-6.15582799911499	-8.27775478363037	-10.1126041412354	-0.150052845478058	0.233334600925446	-0.0159935429692268
-6.15387868881226	-8.28149604797363	-10.1240396499634	-0.150110378861427	0.233335956931114	-0.015969617292285
-6.15459394454956	-8.27873229980469	-10.1181116104126	-0.150086268782616	0.233372285962105	-0.0159788466989994
-6.15275716781616	-8.27801322937012	-10.1226282119751	-0.150107964873314	0.233425050973892	-0.0159891862422228
-6.15274620056152	-8.27868843078613	-10.1193037033081	-0.150166600942612	0.233458265662193	-0.0159520488232374
-6.14811182022095	-8.27869987487793	-10.1114387512207	-0.15022224187851	0.233469441533089	-0.0161522552371025
-6.15136241912842	-8.28000831604004	-10.1146545410156	-0.150295034050941	0.233536139130592	-0.0161008853465319
-6.14991617202759	-8.2773551940918	-10.119161605835	-0.150259241461754	0.233523294329643	-0.0160309486091137
-6.14572668075562	-8.27811622619629	-10.1024522781372	-0.150324657559395	0.233520120382309	-0.0161936543881893
-6.14672327041626	-8.27847766876221	-10.1027660369873	-0.150372251868248	0.233591914176941	-0.0161639507859945
-6.1451358795166	-8.27343654632568	-10.1098680496216	-0.150275871157646	0.233633995056152	-0.0162173621356487
-6.14107799530029	-8.27691459655762	-10.1061868667603	-0.150397956371307	0.233652621507645	-0.0162731986492872
-6.14612865447998	-8.27970504760742	-10.1018829345703	-0.150404274463654	0.233658492565155	-0.016183702275157
-6.1416335105896	-8.27585124969482	-10.0998620986938	-0.150454342365265	0.233728215098381	-0.0163880735635757
-6.14303493499756	-8.27793216705322	-10.1039972305298	-0.150364369153976	0.233700215816498	-0.0164240654557943
-6.14364624023438	-8.28270530700684	-10.1119718551636	-0.150436833500862	0.233832314610481	-0.0164420325309038
-6.14149236679077	-8.28414821624756	-10.1002540588379	-0.150345847010612	0.233781591057777	-0.0165790654718876
-6.14247560501099	-8.28746318817139	-10.1039476394653	-0.150266051292419	0.233770370483398	-0.01662502810359
-6.14255094528198	-8.28745555877686	-10.104416847229	-0.150334730744362	0.233903110027313	-0.0167251210659742
-6.14296436309814	-8.29008960723877	-10.1046333312988	-0.150266736745834	0.233922600746155	-0.0167275052517653
-6.1410117149353	-8.2930965423584	-10.1118907928467	-0.150201216340065	0.233908712863922	-0.0166870281100273
-6.13532447814941	-8.29420185089111	-10.0990810394287	-0.150242149829865	0.233953610062599	-0.0168653503060341
-6.13666582107544	-8.2960844039917	-10.0976238250732	-0.150219023227692	0.233992427587509	-0.0169300921261311
-6.13848781585693	-8.29201889038086	-10.106183052063	-0.150155991315842	0.234032705426216	-0.0168557539582253
-6.13688611984253	-8.29741382598877	-10.1071290969849	-0.150187820196152	0.234108254313469	-0.0170184653252363
-6.13761949539185	-8.30307579040527	-10.1025276184082	-0.150163501501083	0.234111443161964	-0.0170033220201731
-6.13610172271729	-8.30001354217529	-10.0954074859619	-0.150069668889046	0.234132081270218	-0.0171761363744736
-6.13919401168823	-8.30620574951172	-10.1047620773315	-0.1500383913517	0.234160125255585	-0.0172313190996647
-6.14436626434326	-8.30808734893799	-10.1103391647339	-0.15002216398716	0.234274074435234	-0.0171637088060379
-6.14453554153442	-8.31124687194824	-10.1070137023926	-0.150046393275261	0.234269455075264	-0.0173035655170679
-6.14454412460327	-8.31459712982178	-10.1059274673462	-0.150006771087646	0.234266370534897	-0.0173083730041981
-6.1446328163147	-8.31445980072021	-10.1058626174927	-0.150020062923431	0.234386548399925	-0.0174528956413269
-6.14876222610474	-8.31806564331055	-10.1140050888062	-0.150037690997124	0.234432399272919	-0.01740712672472
-6.14973258972168	-8.32059764862061	-10.1169805526733	-0.149990200996399	0.234454020857811	-0.017408974468708
-6.15342807769775	-8.32294082641602	-10.1109161376953	-0.150018781423569	0.234543174505234	-0.017626678571105
-6.15103530883789	-8.32729434967041	-10.1124334335327	-0.149976685643196	0.234541609883308	-0.0176491644233465
-6.15251588821411	-8.32246398925781	-10.1241302490234	-0.149885892868042	0.234605833888054	-0.0176576729863882
-6.15240907669067	-8.32881927490234	-10.1244983673096	-0.149980083107948	0.234700888395309	-0.0177767239511013
-6.15678405761719	-8.33359909057617	-10.1172866821289	-0.149955615401268	0.234735384583473	-0.0177593417465687
-6.15385007858276	-8.32901191711426	-10.1161222457886	-0.149961054325104	0.234790742397308	-0.0179409291595221
-6.15833902359009	-8.33614730834961	-10.1224365234375	-0.149873152375221	0.234829321503639	-0.0179535076022148
-6.15771150588989	-8.33767795562744	-10.1321725845337	-0.149952232837677	0.234899505972862	-0.0179484579712152
-6.16006803512573	-8.3380184173584	-10.1230602264404	-0.149991139769554	0.234960034489632	-0.0180847588926554
-6.16016101837158	-8.33967113494873	-10.1193742752075	-0.149966329336166	0.234948024153709	-0.0180513337254524
-6.16040182113647	-8.33674621582031	-10.1263751983643	-0.149911060929298	0.234980672597885	-0.0181017834693193
-6.16093015670776	-8.33806133270264	-10.1296682357788	-0.149985611438751	0.235072940587997	-0.0180867575109005
-6.16152191162109	-8.34330272674561	-10.1233968734741	-0.149995774030685	0.235047578811646	-0.0181170776486397
-6.16324424743652	-8.34331893920898	-10.1253366470337	-0.150082245469093	0.235193610191345	-0.0182291995733976
-6.16366577148438	-8.34114646911621	-10.1242704391479	-0.150116145610809	0.235216096043587	-0.018233735114336
-6.16303968429565	-8.34026145935059	-10.1327381134033	-0.150067314505577	0.2351443618536	-0.0180970132350922
-6.16005182266235	-8.3401985168457	-10.1258401870728	-0.150094822049141	0.235281988978386	-0.0182320326566696
-6.15744495391846	-8.34126663208008	-10.1195306777954	-0.150223791599274	0.235273763537407	-0.0182206444442272
-6.15672779083252	-8.33441638946533	-10.1272268295288	-0.150232791900635	0.235271289944649	-0.0182886458933353
-6.15463876724243	-8.33667278289795	-10.1281614303589	-0.150316178798676	0.235305532813072	-0.0182513855397701
-6.15628242492676	-8.33437347412109	-10.1293640136719	-0.150333806872368	0.235410422086716	-0.0182008575648069
-6.15639877319336	-8.33004760742188	-10.1160755157471	-0.150371819734573	0.235368221998215	-0.0183134377002716
-6.15362644195557	-8.33145236968994	-10.1242694854736	-0.150372579693794	0.235468238592148	-0.0183670297265053
-6.15566492080688	-8.32976341247559	-10.1317844390869	-0.15046851336956	0.235479071736336	-0.018284123390913
-6.15136909484863	-8.3254976272583	-10.1202325820923	-0.150509521365166	0.235533684492111	-0.0183851793408394
-6.15199422836304	-8.32798767089844	-10.1173763275146	-0.150538370013237	0.235560223460197	-0.0183907225728035
-6.15095663070679	-8.32514667510986	-10.1231546401978	-0.150608733296394	0.23557747900486	-0.0183906834572554
-6.1493501663208	-8.32363891601563	-10.1330375671387	-0.150626435875893	0.23568719625473	-0.0184124689549208
-6.14547967910767	-8.3249979019165	-10.1119480133057	-0.150676354765892	0.235700443387032	-0.0184978526085615
-6.14820909500122	-8.32068347930908	-10.1241235733032	-0.15071240067482	0.235728561878204	-0.0184820201247931
-6.14609909057617	-8.32035636901855	-10.1321640014648	-0.150660842657089	0.235848590731621	-0.0185338389128447
-6.14554643630981	-8.32359409332275	-10.1217098236084	-0.150803446769714	0.235791355371475	-0.0185165368020535
-6.14447259902954	-8.32001876831055	-10.1252899169922	-0.150803759694099	0.235871344804764	-0.0185909382998943
-6.14348363876343	-8.31731986999512	-10.1277980804443	-0.150790870189667	0.235986053943634	-0.0186732094734907
-6.1411337852478	-8.31785869598389	-10.1197881698608	-0.150821998715401	0.235986441373825	-0.0186008419841528
-6.13803386688232	-8.32347393035889	-10.1213731765747	-0.150957554578781	0.235936567187309	-0.0186309777200222
-6.13624954223633	-8.3176326751709	-10.111328125	-0.150992780923843	0.236097410321236	-0.018756439909339
-6.13349485397339	-8.32110786437988	-10.1171531677246	-0.150990933179855	0.23611307144165	-0.0186418704688549
-6.13351202011108	-8.31763744354248	-10.1226673126221	-0.151017546653748	0.236158907413483	-0.0185811500996351
-6.13085412979126	-8.31612586975098	-10.1090965270996	-0.151069402694702	0.23617622256279	-0.018665038049221
-6.13067722320557	-8.31302547454834	-10.1177892684937	-0.151104986667633	0.236194342374802	-0.0187546666711569
-6.13273620605469	-8.31281757354736	-10.1178960800171	-0.151106879115105	0.236220002174377	-0.0188646595925093
-6.13229942321777	-8.31631851196289	-10.1173009872437	-0.151227474212646	0.23630203306675	-0.0188708659261465
-6.13503742218018	-8.31522274017334	-10.1286916732788	-0.15122389793396	0.236360654234886	-0.0189316533505917
-6.13234710693359	-8.31609439849854	-10.1122789382935	-0.15124899148941	0.236379086971283	-0.0189826861023903
-6.13516569137573	-8.3179817199707	-10.1170444488525	-0.151295468211174	0.236387178301811	-0.0191215425729752
-6.13637065887451	-8.31571006774902	-10.1298971176147	-0.151234373450279	0.236529394984245	-0.0190926566720009
-6.13727855682373	-8.31799221038818	-10.1195955276489	-0.151234477758408	0.236523255705833	-0.0191102139651775
-6.1361927986145	-8.32040405273438	-10.1217184066772	-0.151315778493881	0.236542284488678	-0.0191777590662241
-6.1366491317749	-8.31920433044434	-10.1232061386108	-0.15128031373024	0.236656531691551	-0.0193202216178179
-6.13604831695557	-8.3245210647583	-10.1244115829468	-0.151255220174789	0.23672516644001	-0.0193187464028597
-6.1398491859436	-8.32540702819824	-10.1402435302734	-0.151283383369446	0.236785128712654	-0.0194011218845844
-6.14015436172485	-8.32975101470947	-10.1242713928223	-0.151247248053551	0.236824959516525	-0.0195044707506895
-6.14380168914795	-8.33232975006104	-10.1249885559082	-0.151218235492706	0.236884549260139	-0.0196310933679342
-6.14122533798218	-8.33774089813232	-10.1412782669067	-0.151188343763351	0.236923962831497	-0.0196875929832459
-6.14605522155762	-8.33969116210938	-10.1433801651001	-0.151191309094429	0.23696456849575	-0.0197468083351851
-6.14698553085327	-8.34434032440186	-10.1467533111572	-0.151094168424606	0.236981526017189	-0.0197185594588518
-6.14823484420776	-8.34781646728516	-10.1406736373901	-0.151077941060066	0.237082406878471	-0.0198830794543028
-6.14791631698608	-8.34872817993164	-10.1453971862793	-0.151055097579956	0.237026184797287	-0.0198820419609547
-6.15239143371582	-8.34670829772949	-10.1603565216064	-0.151039466261864	0.23712332546711	-0.0198934115469456
-6.15345144271851	-8.35112857818604	-10.1481494903564	-0.150953248143196	0.237084582448006	-0.0198918394744396
-6.15700197219849	-8.35478973388672	-10.1559896469116	-0.150972217321396	0.237139374017715	-0.0199439860880375
-6.15611934661865	-8.35184192657471	-10.1475992202759	-0.151000320911407	0.237171396613121	-0.0200501438230276
-6.15864753723145	-8.35787677764893	-10.1558513641357	-0.150928124785423	0.237163186073303	-0.0200392231345177
-6.15993452072144	-8.35590267181396	-10.1631278991699	-0.150941178202629	0.23718523979187	-0.0200393684208393
-6.16475200653076	-8.35997104644775	-10.1618537902832	-0.150945901870728	0.237222075462341	-0.019995266571641
-6.16288423538208	-8.35812759399414	-10.1640071868896	-0.150891333818436	0.237192913889885	-0.0200884323567152
-6.16171646118164	-8.35923767089844	-10.1567659378052	-0.150935336947441	0.237224206328392	-0.0201527196913958
-6.15985679626465	-8.36149120330811	-10.1588792800903	-0.150942698121071	0.237269297242165	-0.0201541502028704
-6.1620831489563	-8.35647869110107	-10.1671581268311	-0.15089575946331	0.237225294113159	-0.0201886612921953
-6.16224050521851	-8.35801410675049	-10.161527633667	-0.150885745882988	0.237240090966225	-0.0201533865183592
-6.16227340698242	-8.35436534881592	-10.1656799316406	-0.150948941707611	0.237291648983955	-0.0202227793633938
-6.15847778320313	-8.35558795928955	-10.1593580245972	-0.150944977998734	0.237216606736183	-0.0202606786042452
-6.15628910064697	-8.3506965637207	-10.1611614227295	-0.150919586420059	0.237284362316132	-0.0202332604676485
-6.15822505950928	-8.35070323944092	-10.167857170105	-0.150980472564697	0.237298846244812	-0.02034917101264
-6.16015672683716	-8.35377502441406	-10.1616373062134	-0.151041105389595	0.23723067343235	-0.020264457911253
-6.15866756439209	-8.34715366363525	-10.1563997268677	-0.151016220450401	0.237280324101448	-0.0204024538397789
-6.15899133682251	-8.34872055053711	-10.1577777862549	-0.150988012552261	0.237217485904694	-0.0204748585820198
-6.16316413879395	-8.34710311889648	-10.1564283370972	-0.151128709316254	0.237177401781082	-0.0203674715012312
-6.16325426101685	-8.34346294403076	-10.1624546051025	-0.151048108935356	0.237153917551041	-0.0204568393528461
-6.16153717041016	-8.34526348114014	-10.153600692749	-0.151165440678596	0.237113356590271	-0.0204715821892023
-6.16323471069336	-8.34039497375488	-10.1528673171997	-0.151178658008575	0.237176552414894	-0.0205381494015455
-6.16560316085815	-8.33572959899902	-10.1509418487549	-0.151246622204781	0.237165987491608	-0.0205442048609257
-6.16704320907593	-8.3350305557251	-10.1533823013306	-0.15122002363205	0.237170413136482	-0.0204308461397886
-6.16523933410645	-8.33363342285156	-10.156364440918	-0.151351228356361	0.237237691879272	-0.0204813368618488
-6.16620492935181	-8.3378381729126	-10.1508436203003	-0.151440188288689	0.237158358097076	-0.0204630251973867
-6.16454744338989	-8.32749843597412	-10.1476411819458	-0.151498407125473	0.237235188484192	-0.0205265861004591
-6.16446399688721	-8.32691097259521	-10.1530065536499	-0.151501506567001	0.23725925385952	-0.0205362662672997
-6.16477251052856	-8.32782363891602	-10.1497554779053	-0.151614800095558	0.23718586564064	-0.0204144921153784
-6.16013813018799	-8.32333183288574	-10.1495552062988	-0.151719212532043	0.237283274531364	-0.0205679647624493
-6.15964937210083	-8.32221508026123	-10.140772819519	-0.15177758038044	0.237279832363129	-0.0205777995288372
-6.15982484817505	-8.31989765167236	-10.1418180465698	-0.151859179139137	0.237253606319427	-0.020579120144248
-6.15773010253906	-8.31618595123291	-10.1512069702148	-0.151916399598122	0.237350568175316	-0.0205387566238642
-6.15563821792603	-8.31666660308838	-10.1408348083496	-0.152038723230362	0.237315595149994	-0.0205191746354103
-6.1535382270813	-8.31171035766602	-10.1400957107544	-0.15212669968605	0.237411066889763	-0.0205939952284098
-6.14923238754272	-8.30910873413086	-10.1320238113403	-0.152251794934273	0.237366214394569	-0.0206347890198231
-6.14601469039917	-8.30455112457275	-10.1389169692993	-0.152242943644524	0.237351104617119	-0.0205648224800825
-6.14582490921021	-8.30079746246338	-10.1360511779785	-0.152415081858635	0.23739817738533	-0.0205670837312937
-6.14267921447754	-8.30072498321533	-10.1274919509888	-0.152437642216682	0.237413749098778	-0.0205488353967667
-6.14118623733521	-8.29379177093506	-10.1246299743652	-0.152553290128708	0.237390086054802	-0.02061627805233
-6.1366286277771	-8.29190921783447	-10.119969367981	-0.15263694524765	0.237404063344002	-0.0206357836723328
-6.1378436088562	-8.28786373138428	-10.1252117156982	-0.152735620737076	0.237387374043465	-0.0205733235925436
-6.13469505310059	-8.2861328125	-10.1205186843872	-0.152828946709633	0.237446129322052	-0.0205975752323866
-6.13377046585083	-8.28348350524902	-10.1096801757813	-0.152851566672325	0.237409517168999	-0.0206177458167076
-6.13106632232666	-8.27906799316406	-10.1108388900757	-0.152950748801231	0.237382337450981	-0.020660687237978
-6.13037252426147	-8.27668952941895	-10.1132154464722	-0.152978107333183	0.237433210015297	-0.020664855837822
-6.12925672531128	-8.27369689941406	-10.1114273071289	-0.153022482991219	0.237401828169823	-0.020575812086463
-6.12732172012329	-8.27236652374268	-10.1021490097046	-0.153117686510086	0.237389013171196	-0.0207060575485229
-6.12630128860474	-8.27126598358154	-10.0993356704712	-0.153170377016068	0.237428158521652	-0.0206967070698738
-6.1240930557251	-8.26280784606934	-10.1012506484985	-0.153201520442963	0.237407729029655	-0.0207328721880913
-6.12548828125	-8.26435375213623	-10.1048412322998	-0.153225034475327	0.23745946586132	-0.020757095888257
-6.12638854980469	-8.2643575668335	-10.1028070449829	-0.153272971510887	0.237435311079025	-0.0207099616527557
-6.1241626739502	-8.25791072845459	-10.0956611633301	-0.153298452496529	0.237481206655502	-0.0208924319595099
-6.12485313415527	-8.25874996185303	-10.0939769744873	-0.153272375464439	0.237477004528046	-0.0209133755415678
-6.12641143798828	-8.26049518585205	-10.1019039154053	-0.153320282697678	0.237500980496407	-0.0208304673433304
-6.12892293930054	-8.25926399230957	-10.0974817276001	-0.153423666954041	0.237557247281075	-0.0209764502942562
-6.12735843658447	-8.26170921325684	-10.0986061096191	-0.153367295861244	0.237506419420242	-0.0209907125681639
-6.13089418411255	-8.2591667175293	-10.1022653579712	-0.153398886322975	0.237643361091614	-0.0210537984967232
-6.13083982467651	-8.26266670227051	-10.1043815612793	-0.153424054384232	0.237604573369026	-0.0210942551493645
-6.13504314422607	-8.26146411895752	-10.109546661377	-0.153421089053154	0.237644717097282	-0.0209806151688099
-6.13512563705444	-8.26427555084229	-10.1035318374634	-0.153519734740257	0.237678751349449	-0.0210764855146408
-6.13828134536743	-8.26323318481445	-10.1012401580811	-0.153497859835625	0.237693578004837	-0.0211315974593163
-6.13905477523804	-8.25995540618896	-10.1100454330444	-0.153479754924774	0.237747088074684	-0.0211175549775362
-6.14272499084473	-8.26330375671387	-10.1186323165894	-0.153584882616997	0.237772434949875	-0.0211332328617573
-6.14803647994995	-8.2659387588501	-10.1107120513916	-0.153566107153893	0.237803354859352	-0.0210459176450968
-6.14682245254517	-8.26394748687744	-10.1096105575562	-0.153550803661346	0.237857013940811	-0.0211470630019903
-6.14806747436523	-8.26559734344482	-10.1115751266479	-0.153566226363182	0.237904816865921	-0.0212326683104038
-6.1549768447876	-8.26823043823242	-10.1213226318359	-0.153573587536812	0.237938165664673	-0.021110437810421
-6.15790128707886	-8.26580047607422	-10.1189918518066	-0.153608679771423	0.238010734319687	-0.0211610943078995
-6.16037368774414	-8.26910400390625	-10.1151466369629	-0.153570964932442	0.237991333007813	-0.0212113447487354
-6.16230773925781	-8.26908874511719	-10.1185932159424	-0.153573140501976	0.237979337573051	-0.0212507955729961
-6.16845083236694	-8.26853561401367	-10.1302719116211	-0.153570652008057	0.238055035471916	-0.0212490130215883
-6.16838598251343	-8.27005195617676	-10.1299238204956	-0.153608575463295	0.238001018762589	-0.0211811568588018
-6.1677942276001	-8.27284717559814	-10.1236610412598	-0.153612956404686	0.237984210252762	-0.0213373955339193
-6.16965293884277	-8.27277278900146	-10.1226043701172	-0.153551205992699	0.238048881292343	-0.0213359147310257
-6.1714334487915	-8.27399349212646	-10.126576423645	-0.153495311737061	0.238031178712845	-0.0212570186704397
-6.17789554595947	-8.27596187591553	-10.1308221817017	-0.153653115034103	0.238108545541763	-0.0212786886841059
-6.17683076858521	-8.27740669250488	-10.1191892623901	-0.153606474399567	0.238002061843872	-0.02134576626122
-6.18073415756226	-8.27583694458008	-10.131573677063	-0.153566494584084	0.23815281689167	-0.0213429145514965
-6.1802339553833	-8.28062725067139	-10.1327857971191	-0.153558686375618	0.238081783056259	-0.0213321335613728
-6.1845326423645	-8.28392124176025	-10.1330604553223	-0.153550401329994	0.238123819231987	-0.0213029868900776
-6.18384790420532	-8.27985286712646	-10.1338882446289	-0.153556630015373	0.238134533166885	-0.0213922206312418
-6.18502616882324	-8.28147602081299	-10.1280946731567	-0.153549477458	0.238083124160767	-0.0214035734534264
-6.18635702133179	-8.28288078308105	-10.1311635971069	-0.153558626770973	0.238034948706627	-0.0213239025324583
-6.18899011611938	-8.27989768981934	-10.1380214691162	-0.153568625450134	0.238052427768707	-0.0213304832577705
-6.18858337402344	-8.28249549865723	-10.1245031356812	-0.153585940599442	0.238002762198448	-0.0213353093713522
-6.19008493423462	-8.28059101104736	-10.1240510940552	-0.153568238019943	0.237973526120186	-0.0212898310273886
-6.19351720809937	-8.27623462677002	-10.1355657577515	-0.153576344251633	0.238031461834908	-0.0212486423552036
-6.19417953491211	-8.27929782867432	-10.1288928985596	-0.153618633747101	0.237928539514542	-0.0211120471358299
-6.19395637512207	-8.27637481689453	-10.1256322860718	-0.153621420264244	0.237891256809235	-0.0211934503167868
-6.19409608840942	-8.27336502075195	-10.1286039352417	-0.15364682674408	0.237838268280029	-0.0211442671716213
-6.19733953475952	-8.27460289001465	-10.1301021575928	-0.153636068105698	0.23784989118576	-0.0210215430706739
-6.19553470611572	-8.27126312255859	-10.1323833465576	-0.153746098279953	0.237819343805313	-0.0209677834063768
-6.19510269165039	-8.27142810821533	-10.1118984222412	-0.153790310025215	0.237763896584511	-0.0210310611873865
-6.19307947158813	-8.26610565185547	-10.1167116165161	-0.153776824474335	0.237719997763634	-0.0210021287202835
-6.19434690475464	-8.26352310180664	-10.1226301193237	-0.153801113367081	0.2377068400383	-0.0209366492927074
-6.19688606262207	-8.26431083679199	-10.1187601089478	-0.153922513127327	0.237671583890915	-0.0208686031401157
-6.19685840606689	-8.25905513763428	-10.1160354614258	-0.153917789459229	0.237637385725975	-0.0208316706120968
-6.18985033035278	-8.2592658996582	-10.1060848236084	-0.153961658477783	0.237564414739609	-0.0208610221743584
-6.19173622131348	-8.25661849975586	-10.1020307540894	-0.154056176543236	0.237652510404587	-0.0207597706466913
-6.19266176223755	-8.25304126739502	-10.1151561737061	-0.154096364974976	0.237679094076157	-0.0206403881311417
-6.18948698043823	-8.25442695617676	-10.0950889587402	-0.154151052236557	0.237578928470612	-0.0206836182624102
-6.19114446640015	-8.25107479095459	-10.1004295349121	-0.154199063777924	0.237593665719032	-0.0206825006753206
-6.18699884414673	-8.24494457244873	-10.1050729751587	-0.15425218641758	0.237498700618744	-0.0206930078566074
-6.18595170974731	-8.24485492706299	-10.0954732894897	-0.154290974140167	0.237483471632004	-0.0205560736358166
-6.18420791625977	-8.24375915527344	-10.1048402786255	-0.154330909252167	0.237467095255852	-0.0205084998160601
-6.18159008026123	-8.23960494995117	-10.0876502990723	-0.154379785060883	0.237405151128769	-0.0205591376870871
-6.18396949768066	-8.23741245269775	-10.0911102294922	-0.154345065355301	0.237374767661095	-0.0205557271838188
-6.18469953536987	-8.23489379882813	-10.0981044769287	-0.154391720890999	0.237402305006981	-0.0205100402235985
-6.18580055236816	-8.23760890960693	-10.0935869216919	-0.154508978128433	0.237353250384331	-0.0204437859356403
-6.19173812866211	-8.23777770996094	-10.0988941192627	-0.15451654791832	0.23736435174942	-0.02048553340137
-6.19153785705566	-8.23748874664307	-10.0938625335693	-0.154488041996956	0.237356096506119	-0.0205420199781656
-6.1917667388916	-8.23673343658447	-10.0957336425781	-0.154411256313324	0.237382188439369	-0.0206116326153278
-6.19438076019287	-8.23766231536865	-10.1019744873047	-0.154378548264503	0.237360924482346	-0.020656181499362
-6.19594478607178	-8.23989009857178	-10.1077070236206	-0.154303774237633	0.237306118011475	-0.0206113718450069
-6.19683504104614	-8.24152851104736	-10.1098279953003	-0.154275804758072	0.237324371933937	-0.0206123609095812
-6.19833469390869	-8.24480438232422	-10.0971212387085	-0.154137387871742	0.237228393554688	-0.0206704325973988
-6.20121669769287	-8.24210834503174	-10.1035385131836	-0.15404187142849	0.237275302410126	-0.020604407414794
-6.20182943344116	-8.24439811706543	-10.1158905029297	-0.154013514518738	0.237214624881744	-0.0205699279904366
-6.20520401000977	-8.24972343444824	-10.1111640930176	-0.153990983963013	0.237130105495453	-0.0204667281359434
-6.20211219787598	-8.24586582183838	-10.1058969497681	-0.153889626264572	0.237127631902695	-0.0205442123115063
-6.20468044281006	-8.24597072601318	-10.1132030487061	-0.153784424066544	0.237049892544746	-0.0205161329358816
-6.20770025253296	-8.24740982055664	-10.1100215911865	-0.153741672635078	0.237092196941376	-0.0203976985067129
-6.20559644699097	-8.24802017211914	-10.118444442749	-0.153619691729546	0.236989349126816	-0.0203476753085852
-6.20231437683105	-8.25056457519531	-10.1066427230835	-0.153662294149399	0.236931100487709	-0.0203401632606983
-6.20456743240356	-8.24849319458008	-10.1100931167603	-0.153560906648636	0.236909553408623	-0.0202841740101576
-6.20722246170044	-8.24327087402344	-10.1123886108398	-0.153421476483345	0.236935704946518	-0.0202733892947435
-6.2081127166748	-8.24692726135254	-10.1124868392944	-0.153298735618591	0.236786499619484	-0.0201375838369131
-6.20905590057373	-8.24703979492188	-10.1090221405029	-0.153292447328568	0.236757308244705	-0.0201071240007877
-6.2068395614624	-8.24812412261963	-10.1026744842529	-0.153259083628654	0.236644059419632	-0.0201164614409208
-6.20685005187988	-8.24288845062256	-10.1103553771973	-0.153168439865112	0.236655473709106	-0.0199638679623604
-6.20762920379639	-8.24300289154053	-10.1141510009766	-0.153100594878197	0.236607611179352	-0.019876629114151
-6.21069049835205	-8.2471866607666	-10.0976648330688	-0.153145685791969	0.236529037356377	-0.0198095813393593
-6.20842027664185	-8.24402046203613	-10.1009149551392	-0.153012752532959	0.236404627561569	-0.0198336653411388
-6.20900869369507	-8.24267482757568	-10.1043014526367	-0.152949944138527	0.236442729830742	-0.0197556149214506
-6.21090984344482	-8.24616813659668	-10.1016960144043	-0.152972310781479	0.23630303144455	-0.0196189153939486
-6.21142482757568	-8.24195671081543	-10.1102495193481	-0.152836173772812	0.23629754781723	-0.0196368228644133
-6.21085500717163	-8.24474906921387	-10.0929155349731	-0.152826771140099	0.236178174614906	-0.0196441598236561
-6.21404218673706	-8.24285316467285	-10.0969095230103	-0.152777388691902	0.236137807369232	-0.0195559002459049
-6.21490573883057	-8.23992919921875	-10.1059741973877	-0.152693450450897	0.236120745539665	-0.0195265300571918
-6.21496105194092	-8.24121761322021	-10.100302696228	-0.152641296386719	0.236046493053436	-0.0194127056747675
-6.2160382270813	-8.24193859100342	-10.1002435684204	-0.152723670005798	0.235981315374374	-0.0194346234202385
-6.21518611907959	-8.24014377593994	-10.0959300994873	-0.152677774429321	0.23592184484005	-0.0195020437240601
-6.21692895889282	-8.23887825012207	-10.1057386398315	-0.152611002326012	0.235867515206337	-0.0194245986640453
-6.21615791320801	-8.23821926116943	-10.1091547012329	-0.152647584676743	0.235893726348877	-0.0194300804287195
-6.21890115737915	-8.23827648162842	-10.1049137115479	-0.152657330036163	0.235793247818947	-0.0193118024617434
-6.21719074249268	-8.23596954345703	-10.0982074737549	-0.152686461806297	0.235864341259003	-0.0194020234048367
-6.219407081604	-8.2389554977417	-10.0980424880981	-0.152698814868927	0.235924884676933	-0.0193556435406208
-6.21866226196289	-8.23790168762207	-10.1034164428711	-0.152717128396034	0.235851854085922	-0.0193529296666384
-6.22088193893433	-8.23430824279785	-10.1171226501465	-0.152720510959625	0.23584833741188	-0.0193399675190449
-6.22149324417114	-8.23807811737061	-10.1137027740479	-0.152728214859962	0.235874131321907	-0.0192426256835461
-6.22110223770142	-8.24018383026123	-10.1128797531128	-0.152795657515526	0.235899612307549	-0.0193423945456743
-6.22083282470703	-8.23918533325195	-10.116322517395	-0.152811735868454	0.235907211899757	-0.0193539261817932
-6.22418642044067	-8.2366828918457	-10.1259737014771	-0.15272019803524	0.235951289534569	-0.0193182919174433
-6.22285556793213	-8.23868465423584	-10.123459815979	-0.152841612696648	0.235981896519661	-0.0192897785454988
-6.22954940795898	-8.24297142028809	-10.1251411437988	-0.15290442109108	0.235980182886124	-0.0192724950611591
-6.22858333587646	-8.23890495300293	-10.1296367645264	-0.152904868125916	0.236006334424019	-0.0193824376910925
-6.23107624053955	-8.24077033996582	-10.1291637420654	-0.15285612642765	0.236038535833359	-0.019370187073946
-6.23007726669312	-8.23738098144531	-10.1360187530518	-0.152907967567444	0.236036702990532	-0.0193550065159798
-6.23465967178345	-8.23642444610596	-10.1368274688721	-0.152897626161575	0.236050695180893	-0.0193497445434332
-6.2327446937561	-8.23882102966309	-10.1418561935425	-0.152965694665909	0.235989898443222	-0.0193153508007526
-6.23405027389526	-8.23965072631836	-10.1401481628418	-0.152931705117226	0.236050665378571	-0.0194999165832996
-6.23433494567871	-8.23707485198975	-10.1405477523804	-0.152956590056419	0.236013904213905	-0.0194557327777147
-6.23421049118042	-8.23662281036377	-10.1546268463135	-0.152923345565796	0.23605565726757	-0.0193989686667919
-6.23286819458008	-8.23803806304932	-10.1470012664795	-0.152950271964073	0.236005172133446	-0.0194760970771313
-6.23590421676636	-8.23877620697021	-10.1491441726685	-0.153038218617439	0.236053705215454	-0.0194201078265905
-6.23198509216309	-8.22927284240723	-10.1458168029785	-0.153013244271278	0.236085891723633	-0.019475944340229
-6.23375082015991	-8.23412132263184	-10.1538391113281	-0.152980133891106	0.236024260520935	-0.0194464810192585
-6.23908758163452	-8.23098087310791	-10.1560306549072	-0.153005853295326	0.236059159040451	-0.0193547736853361
-6.23884344100952	-8.23080348968506	-10.1615219116211	-0.152968242764473	0.235986143350601	-0.0194281917065382
-6.23742771148682	-8.22928047180176	-10.1526718139648	-0.153055146336555	0.235999867320061	-0.0193900652229786
-6.23649072647095	-8.22464179992676	-10.1605854034424	-0.15302149951458	0.236008778214455	-0.0194598566740751
-6.23936748504639	-8.2255744934082	-10.1619310379028	-0.153033345937729	0.235941618680954	-0.0193823426961899
-6.23843574523926	-8.22074508666992	-10.1705875396729	-0.152967169880867	0.235923886299133	-0.0193342547863722
-6.23780536651611	-8.22296619415283	-10.1591682434082	-0.153077006340027	0.235852465033531	-0.0193608812987804
-6.24215936660767	-8.22048091888428	-10.1576642990112	-0.153024941682816	0.235883548855782	-0.0193366687744856
-6.23967409133911	-8.21379852294922	-10.1622219085693	-0.152924969792366	0.235795676708221	-0.0193573329597712
-6.23896169662476	-8.21719837188721	-10.1656160354614	-0.153006479144096	0.235713765025139	-0.0192459207028151
-6.24267959594727	-8.21592903137207	-10.1655321121216	-0.152985617518425	0.23575633764267	-0.0191954039037228
-6.24014282226563	-8.21308422088623	-10.155686378479	-0.153016865253448	0.235624134540558	-0.0192964989691973
-6.24373245239258	-8.20996856689453	-10.1595640182495	-0.152973726391792	0.235633715987206	-0.0192852597683668
-6.24340438842773	-8.20834159851074	-10.1658163070679	-0.152961403131485	0.235581517219543	-0.019281629472971
-6.24955034255981	-8.20894241333008	-10.165379524231	-0.15289443731308	0.23552417755127	-0.0192957166582346
-6.24859428405762	-8.20893573760986	-10.1689367294312	-0.152938097715378	0.235500514507294	-0.0194185841828585
-6.25444412231445	-8.20817852020264	-10.1550559997559	-0.152945384383202	0.235498145222664	-0.0196682680398226
-6.25208139419556	-8.2064733505249	-10.1572570800781	-0.152951911091805	0.235441580414772	-0.0196643229573965
-6.25323343276978	-8.19995594024658	-10.1641454696655	-0.152829363942146	0.235434010624886	-0.0195338074117899
-6.24953937530518	-8.20027542114258	-10.1620807647705	-0.152864322066307	0.23528565466404	-0.019389258697629
-6.25139570236206	-8.19584178924561	-10.1546001434326	-0.15286011993885	0.235243052244186	-0.0193432737141848
-6.2455267906189	-8.19551563262939	-10.1465129852295	-0.152741432189941	0.235095754265785	-0.0193774793297052
-6.24937629699707	-8.19359874725342	-10.1578922271729	-0.152749225497246	0.235063344240189	-0.019253334030509
-6.24497842788696	-8.18904781341553	-10.1541032791138	-0.15283890068531	0.235014736652374	-0.0192452911287546
-6.24683237075806	-8.18568992614746	-10.149977684021	-0.152799814939499	0.234897688031197	-0.0191256813704968
-6.24741697311401	-8.18171787261963	-10.1489191055298	-0.152704983949661	0.234876856207848	-0.0191895477473736
-6.24495315551758	-8.18000793457031	-10.1431655883789	-0.152773067355156	0.234859019517899	-0.0191999245434999
-6.24553918838501	-8.17982006072998	-10.1555414199829	-0.152687966823578	0.234776988625526	-0.0191075950860977
-6.24564504623413	-8.17749500274658	-10.1510782241821	-0.152641460299492	0.234771832823753	-0.019065672531724
-6.24601650238037	-8.17775630950928	-10.1333894729614	-0.152707293629646	0.234708875417709	-0.0191665887832642
-6.24621868133545	-8.17785263061523	-10.1505994796753	-0.152606293559074	0.234647184610367	-0.019165949895978
-6.24848937988281	-8.17595958709717	-10.157811164856	-0.15261672437191	0.234753608703613	-0.0191375482827425
-6.24631404876709	-8.17943477630615	-10.1492128372192	-0.152648568153381	0.234685629606247	-0.0191414263099432
-6.25368404388428	-8.17992305755615	-10.1493797302246	-0.152657151222229	0.234662756323814	-0.0191950555890799
-6.25126552581787	-8.17455291748047	-10.1462450027466	-0.152558729052544	0.23459529876709	-0.0192450247704983
-6.25401592254639	-8.17918968200684	-10.1565198898315	-0.152542769908905	0.234641537070274	-0.0191708412021399
-6.25682497024536	-8.17949676513672	-10.1560192108154	-0.152573525905609	0.234630644321442	-0.0191665850579739
-6.25733804702759	-8.1836051940918	-10.1461067199707	-0.152586460113525	0.234582602977753	-0.0191757418215275
-6.26104354858398	-8.18019866943359	-10.1481580734253	-0.152538925409317	0.234565407037735	-0.0192333851009607
-6.25835418701172	-8.17995357513428	-10.1499605178833	-0.152532964944839	0.234566688537598	-0.0192696508020163
-6.26205778121948	-8.18336772918701	-10.148567199707	-0.152500346302986	0.23449333012104	-0.0192376673221588
-6.26506471633911	-8.18527603149414	-10.1524782180786	-0.152551800012589	0.234494999051094	-0.0192106496542692
-6.26347875595093	-8.18408203125	-10.1381883621216	-0.152483075857162	0.234490171074867	-0.0193363558501005
-6.26699066162109	-8.18274116516113	-10.1435794830322	-0.15247355401516	0.23439846932888	-0.0193690471351147
-6.26882076263428	-8.18081569671631	-10.1463804244995	-0.152404457330704	0.234458386898041	-0.019338320940733
-6.27047061920166	-8.18376445770264	-10.1486406326294	-0.152452617883682	0.234366223216057	-0.0193435586988926
-6.27361822128296	-8.18383598327637	-10.1346302032471	-0.152436673641205	0.234424114227295	-0.0192946810275316
-6.2721095085144	-8.18297958374023	-10.1332988739014	-0.152478486299515	0.234322369098663	-0.0194115340709686
-6.27654981613159	-8.18336296081543	-10.1392707824707	-0.152408212423325	0.234323680400848	-0.0194035284221172
-6.27631664276123	-8.18204689025879	-10.1343326568604	-0.152462184429169	0.23431670665741	-0.0194044169038534
-6.27908515930176	-8.18406009674072	-10.1330499649048	-0.152389451861382	0.234293818473816	-0.0194102432578802
-6.2775993347168	-8.18479919433594	-10.1313676834106	-0.152440384030342	0.23430472612381	-0.0194647926837206
-6.2804102897644	-8.18550777435303	-10.1226205825806	-0.152449026703835	0.234229251742363	-0.0195205044001341
-6.2816309928894	-8.18457412719727	-10.1385202407837	-0.152367144823074	0.23426778614521	-0.0195241887122393
-6.28485584259033	-8.18231201171875	-10.1365060806274	-0.15225587785244	0.234258621931076	-0.0195506550371647
-6.28564023971558	-8.1866283416748	-10.1328620910645	-0.152287781238556	0.234266668558121	-0.0194662231951952
-6.28484964370728	-8.18560314178467	-10.1285057067871	-0.152301326394081	0.234239995479584	-0.0195570103824139
-6.28798246383667	-8.18303394317627	-10.1216087341309	-0.152213230729103	0.234233468770981	-0.0196258593350649
-6.28972959518433	-8.1824426651001	-10.13072681427	-0.152208209037781	0.234185695648193	-0.0195606146007776
-6.29056215286255	-8.18092346191406	-10.1236782073975	-0.15224876999855	0.234201356768608	-0.0195875372737646
-6.29396200180054	-8.18084526062012	-10.1268138885498	-0.152227431535721	0.234116837382317	-0.0195390824228525
-6.29356145858765	-8.18013763427734	-10.1202917098999	-0.152175381779671	0.234119310975075	-0.019577618688345
-6.29380512237549	-8.18168354034424	-10.1145896911621	-0.152162656188011	0.234082266688347	-0.0196471679955721
-6.29623937606812	-8.17761325836182	-10.1280279159546	-0.152051210403442	0.234126552939415	-0.0196854621171951
-6.29391956329346	-8.17780876159668	-10.1249837875366	-0.152055859565735	0.234102144837379	-0.0196229666471481
-6.29791688919067	-8.18028354644775	-10.1270341873169	-0.152039662003517	0.234060272574425	-0.0196137018501759
-6.29894876480103	-8.18029308319092	-10.1168603897095	-0.152006581425667	0.234089836478233	-0.0196829121559858
-6.30167961120605	-8.18148994445801	-10.1203231811523	-0.151962578296661	0.234002843499184	-0.0197186153382063
-6.30244159698486	-8.18168163299561	-10.1282768249512	-0.15184473991394	0.234097093343735	-0.0196927804499865
-6.30539083480835	-8.18666362762451	-10.1215343475342	-0.151951864361763	0.234028995037079	-0.0196001268923283
-6.30655431747437	-8.18655490875244	-10.1295280456543	-0.151883393526077	0.23399555683136	-0.0196210835129023
-6.30819463729858	-8.18629932403564	-10.119683265686	-0.151860058307648	0.233995318412781	-0.019617822021246
-6.30833053588867	-8.18646812438965	-10.1161022186279	-0.151796594262123	0.233950793743134	-0.0196169223636389
-6.31049966812134	-8.18444156646729	-10.1287498474121	-0.151720762252808	0.23403711616993	-0.0195930507034063
-6.30827045440674	-8.18990421295166	-10.1198492050171	-0.151735305786133	0.233929291367531	-0.0195342712104321
-6.31230783462524	-8.19027423858643	-10.12730884552	-0.151717290282249	0.233948424458504	-0.0195522774010897
-6.31134843826294	-8.1880989074707	-10.1188659667969	-0.151660412549973	0.233953207731247	-0.0195649210363626
-6.31123781204224	-8.18992328643799	-10.1226453781128	-0.151614233851433	0.233858734369278	-0.0194882042706013
-6.3157057762146	-8.19128608703613	-10.1347713470459	-0.151591718196869	0.233837246894836	-0.0194824915379286
-6.31611347198486	-8.19330501556396	-10.1178216934204	-0.151566475629807	0.233876630663872	-0.0194661822170019
-6.32222843170166	-8.18847179412842	-10.1189002990723	-0.151540160179138	0.233871608972549	-0.0194534882903099
-6.31789875030518	-8.19025707244873	-10.1201753616333	-0.151435509324074	0.233756050467491	-0.0195065625011921
-6.32377052307129	-8.19279193878174	-10.1260623931885	-0.151498556137085	0.233867809176445	-0.0194133762270212
-6.32648801803589	-8.19264221191406	-10.1333465576172	-0.15141636133194	0.233802035450935	-0.0193817727267742
-6.32943296432495	-8.19519710540771	-10.1252546310425	-0.151383891701698	0.233804032206535	-0.0194591283798218
-6.33142566680908	-8.19877624511719	-10.1297473907471	-0.151323154568672	0.23378199338913	-0.0194873325526714
-6.33396339416504	-8.19850063323975	-10.1364498138428	-0.151238054037094	0.2337716370821	-0.0195065978914499
-6.33724641799927	-8.20224475860596	-10.135048866272	-0.151128470897675	0.233778119087219	-0.0194282121956348
-6.34224843978882	-8.20291423797607	-10.1542482376099	-0.151144027709961	0.23367714881897	-0.0194444470107555
-6.34514760971069	-8.20567226409912	-10.1373052597046	-0.151045322418213	0.23371334373951	-0.019418228417635
-6.34678792953491	-8.20341777801514	-10.1425161361694	-0.15098649263382	0.233716249465942	-0.0194258894771338
-6.346519947052	-8.20591259002686	-10.1495962142944	-0.150887340307236	0.23373855650425	-0.0194099973887205
-6.35180950164795	-8.20772838592529	-10.1470394134521	-0.150942340493202	0.233617961406708	-0.019352313131094
-6.35383605957031	-8.206787109375	-10.1570425033569	-0.150838956236839	0.23361924290657	-0.0194185767322779
-6.35562992095947	-8.2108211517334	-10.1452331542969	-0.150789678096771	0.233545660972595	-0.0194185711443424
-6.35573148727417	-8.20833015441895	-10.1508331298828	-0.150769948959351	0.233574226498604	-0.0194031205028296
-6.35652732849121	-8.2062463760376	-10.1651229858398	-0.150666579604149	0.233555242419243	-0.019444840028882
-6.35649013519287	-8.20828437805176	-10.1585483551025	-0.150676980614662	0.233525171875954	-0.0193497557193041
-6.36065816879272	-8.20728397369385	-10.1503505706787	-0.150600135326385	0.233508661389351	-0.0194441415369511
-6.3615665435791	-8.20544719696045	-10.1589698791504	-0.150540381669998	0.233474716544151	-0.0194310080260038
-6.36093854904175	-8.20637130737305	-10.1625919342041	-0.150486707687378	0.233388930559158	-0.0193767212331295
-6.36543655395508	-8.20701217651367	-10.1714363098145	-0.150400102138519	0.233413457870483	-0.0194375719875097
-6.37151098251343	-8.2136402130127	-10.1616697311401	-0.150376170873642	0.233440861105919	-0.0194758977741003
-6.36938238143921	-8.21309185028076	-10.168065071106	-0.150145888328552	0.233398139476776	-0.019602807238698
-6.37222623825073	-8.21370410919189	-10.1749267578125	-0.150059446692467	0.233414232730865	-0.0195972286164761
-6.37553691864014	-8.21751499176025	-10.175651550293	-0.150050282478333	0.233316749334335	-0.0195616185665131
-6.3787579536438	-8.21732044219971	-10.1776628494263	-0.149922668933868	0.233305647969246	-0.0195738486945629
-6.37926244735718	-8.22198677062988	-10.1696424484253	-0.149777516722679	0.233285665512085	-0.0196307078003883
-6.38060092926025	-8.22268772125244	-10.1774473190308	-0.14974270761013	0.233203917741776	-0.0195301100611687
-6.38338279724121	-8.22126007080078	-10.1902303695679	-0.149599477648735	0.233202129602432	-0.0195707194507122
-6.38397312164307	-8.2264986038208	-10.1819400787354	-0.149498879909515	0.233176380395889	-0.0194496996700764
-6.38543891906738	-8.22270679473877	-10.1840133666992	-0.149483308196068	0.233089774847031	-0.0195073820650578
-6.38472700119019	-8.22305583953857	-10.1783866882324	-0.149369433522224	0.233019351959229	-0.0195362474769354
-6.38519716262817	-8.22186279296875	-10.182204246521	-0.149254381656647	0.23293274641037	-0.0194055866450071
-6.38875913619995	-8.21974754333496	-10.1914329528809	-0.149176716804504	0.232918977737427	-0.0193830598145723
-6.3911280632019	-8.22114276885986	-10.1786079406738	-0.149088427424431	0.23286198079586	-0.0193695984780788
-6.39009046554565	-8.21952724456787	-10.1798095703125	-0.149015679955482	0.232803612947464	-0.0193822104483843
-6.38873195648193	-8.21895503997803	-10.1811113357544	-0.149015694856644	0.232749223709106	-0.0193661153316498
-6.39044237136841	-8.21694660186768	-10.1802263259888	-0.148932427167892	0.232656106352806	-0.0192615631967783
-6.39141893386841	-8.2165584564209	-10.1932716369629	-0.148893624544144	0.232748404145241	-0.019249577075243
-6.38955974578857	-8.21524143218994	-10.1820764541626	-0.148888617753983	0.232594892382622	-0.0191293861716986
-6.38606739044189	-8.21247005462646	-10.1779680252075	-0.148869141936302	0.232566773891449	-0.0191703140735626
-6.3859338760376	-8.21147918701172	-10.171911239624	-0.148872286081314	0.232527136802673	-0.0190986320376396
-6.38642930984497	-8.20645904541016	-10.1794090270996	-0.148831576108932	0.232506737112999	-0.0190098471939564
-6.38586950302124	-8.20505142211914	-10.1821718215942	-0.148857459425926	0.232503101229668	-0.0189863983541727
-6.38643217086792	-8.2065896987915	-10.1775560379028	-0.148877188563347	0.232465788722038	-0.0189260859042406
-6.38321399688721	-8.20136451721191	-10.1759967803955	-0.148907989263535	0.232425421476364	-0.0189515296369791
-6.38279485702515	-8.2021598815918	-10.173698425293	-0.148873001337051	0.232409313321114	-0.0189779736101627
-6.38469314575195	-8.20432281494141	-10.1845636367798	-0.148941084742546	0.232432767748833	-0.018871147185564
-6.38318967819214	-8.20464992523193	-10.183331489563	-0.148845762014389	0.232432648539543	-0.0188339874148369
-6.38532733917236	-8.20746326446533	-10.1856174468994	-0.148811206221581	0.232430204749107	-0.018820671364665
-6.38317680358887	-8.20769691467285	-10.1842088699341	-0.148765221238136	0.232475325465202	-0.0188452657312155
-6.38092470169067	-8.20886898040771	-10.1897230148315	-0.148769214749336	0.232475593686104	-0.0188009701669216
-6.38348197937012	-8.20651626586914	-10.1960163116455	-0.148692712187767	0.232439264655113	-0.0186383072286844
-6.38095188140869	-8.21006488800049	-10.1947612762451	-0.148664981126785	0.232475370168686	-0.0186703726649284
-6.38183879852295	-8.21288585662842	-10.1985931396484	-0.148724764585495	0.232450604438782	-0.0185712166130543
-6.38099241256714	-8.21053981781006	-10.1916122436523	-0.148758888244629	0.232492625713348	-0.0186211131513119
-6.3833384513855	-8.21526432037354	-10.2009515762329	-0.148661285638809	0.232500612735748	-0.0185889527201653
-6.38419103622437	-8.2169713973999	-10.2109260559082	-0.148626878857613	0.232491910457611	-0.0185322668403387
-6.38551235198975	-8.21926975250244	-10.2067317962646	-0.148654505610466	0.232564687728882	-0.0185063742101192
-6.38288307189941	-8.21868801116943	-10.2048225402832	-0.148599445819855	0.232460707426071	-0.0184288416057825
-6.38120746612549	-8.22356986999512	-10.2029638290405	-0.148604616522789	0.232626080513	-0.018559230491519
-6.38027572631836	-8.22325611114502	-10.2105922698975	-0.148589611053467	0.232528403401375	-0.0184614285826683
-6.37832641601563	-8.22159481048584	-10.2159099578857	-0.14855432510376	0.232651889324188	-0.0183850415050983
-6.37506198883057	-8.22738647460938	-10.2076206207275	-0.148569449782372	0.232589527964592	-0.0184762850403786
-6.37543344497681	-8.2271089553833	-10.2075109481812	-0.148607954382896	0.232703015208244	-0.0184324104338884
-6.37260293960571	-8.22412109375	-10.211106300354	-0.14857229590416	0.232756763696671	-0.0184799153357744
-6.36823272705078	-8.22929286956787	-10.2135400772095	-0.148629739880562	0.232770174741745	-0.0184383224695921
-6.37153387069702	-8.23042488098145	-10.2137641906738	-0.148680180311203	0.232834994792938	-0.0183717366307974
-6.36957883834839	-8.23389625549316	-10.2113542556763	-0.14871908724308	0.232911065220833	-0.0183924585580826
-6.36815500259399	-8.23596477508545	-10.214789390564	-0.148700952529907	0.232957810163498	-0.0184098072350025
-6.36411333084106	-8.23624706268311	-10.2097425460815	-0.148720532655716	0.233022764325142	-0.0184614881873131
-6.36492824554443	-8.23883056640625	-10.221583366394	-0.148734286427498	0.233098492026329	-0.0184148102998734
-6.36802959442139	-8.23965930938721	-10.225359916687	-0.148685798048973	0.233173102140427	-0.0183794349431992
-6.36249542236328	-8.24414825439453	-10.2268304824829	-0.148673161864281	0.233191683888435	-0.0183533374220133
-6.35880184173584	-8.24404811859131	-10.2180261611938	-0.14873269200325	0.233243390917778	-0.0183340162038803
-6.35967254638672	-8.24625968933105	-10.2168407440186	-0.148774892091751	0.233263552188873	-0.0183143950998783
-6.35655498504639	-8.24740123748779	-10.230037689209	-0.14873605966568	0.233279809355736	-0.0182180162519217
-6.35729837417603	-8.24912643432617	-10.2267208099365	-0.148748725652695	0.233373388648033	-0.0181865133345127
-6.35508394241333	-8.24952411651611	-10.2234888076782	-0.14876115322113	0.233397841453552	-0.0181613098829985
-6.35652732849121	-8.24824142456055	-10.220986366272	-0.148732572793961	0.233420416712761	-0.0181962177157402
-6.35218334197998	-8.25001811981201	-10.2174634933472	-0.148835927248001	0.233457580208778	-0.0181687101721764
-6.35416603088379	-8.24966430664063	-10.228515625	-0.148823395371437	0.233457773923874	-0.0181193370372057
-6.3493013381958	-8.25178337097168	-10.2168254852295	-0.148895516991615	0.233541965484619	-0.018047658726573
-6.34826517105103	-8.25067138671875	-10.2136678695679	-0.148920640349388	0.233536124229431	-0.0180778931826353
-6.34257411956787	-8.25140285491943	-10.2211799621582	-0.148952037096024	0.233605548739433	-0.0180758181959391
-6.33976316452026	-8.2493953704834	-10.2106819152832	-0.149018824100494	0.233624339103699	-0.0180543065071106
-6.33997440338135	-8.24932289123535	-10.2253913879395	-0.149005889892578	0.233668282628059	-0.0180111452937126
-6.33687114715576	-8.25043869018555	-10.2152681350708	-0.14903861284256	0.233780235052109	-0.0179764274507761
-6.33585548400879	-8.25340938568115	-10.2215032577515	-0.149031028151512	0.233769938349724	-0.0180243477225304
-6.33348941802979	-8.25292778015137	-10.2137508392334	-0.149017974734306	0.233761236071587	-0.0181120298802853
-6.33075618743896	-8.25587749481201	-10.2142143249512	-0.148995637893677	0.233735740184784	-0.0181333348155022
-6.33478403091431	-8.25540637969971	-10.2359800338745	-0.148884788155556	0.23388834297657	-0.0180721897631884
-6.32970142364502	-8.25905227661133	-10.2249279022217	-0.148880004882813	0.233869776129723	-0.0181186683475971
-6.3309850692749	-8.26321125030518	-10.2228565216064	-0.148917645215988	0.233914420008659	-0.0181077178567648
-6.32641124725342	-8.26498508453369	-10.2218770980835	-0.148896530270576	0.233958140015602	-0.0181464478373528
-6.325110912323	-8.26438045501709	-10.2296314239502	-0.148736909031868	0.233880773186684	-0.018044076859951
-6.32493686676025	-8.26742362976074	-10.2371912002563	-0.148713767528534	0.233948439359665	-0.0179656203836203
-6.32285594940186	-8.27055072784424	-10.2230596542358	-0.14868588745594	0.233898684382439	-0.0179517865180969
-6.32076120376587	-8.26889991760254	-10.232816696167	-0.148613333702087	0.233859181404114	-0.0179525204002857
-6.31642293930054	-8.27077484130859	-10.2256984710693	-0.14854983985424	0.233853816986084	-0.018011711537838
-6.31700849533081	-8.27398490905762	-10.22633934021	-0.148560553789139	0.233893871307373	-0.0179051011800766
-6.31670045852661	-8.27084732055664	-10.2340621948242	-0.148509472608566	0.233897656202316	-0.0178389642387629
-6.31392240524292	-8.27412700653076	-10.2212400436401	-0.148434296250343	0.233905479311943	-0.017815824598074
-6.31033658981323	-8.27353382110596	-10.227728843689	-0.148475095629692	0.233854502439499	-0.0178449973464012
-6.30793714523315	-8.27846240997314	-10.2161045074463	-0.148481577634811	0.233814224600792	-0.0178296528756619
-6.30396366119385	-8.27260303497314	-10.2239274978638	-0.148484960198402	0.233850106596947	-0.0178075693547726
-6.30204105377197	-8.27245616912842	-10.2196798324585	-0.148427069187164	0.233867630362511	-0.0177707895636559
-6.3027195930481	-8.27605819702148	-10.2220048904419	-0.1484055519104	0.233847260475159	-0.0176177471876144
-6.29718208312988	-8.27463817596436	-10.2174263000488	-0.148508176207542	0.233891278505325	-0.0177169609814882
-6.29418802261353	-8.27771377563477	-10.2082252502441	-0.148505344986916	0.233906358480453	-0.0177256278693676
-6.29000806808472	-8.27364063262939	-10.2120552062988	-0.148545265197754	0.233895942568779	-0.0176323093473911
-6.28839111328125	-8.27199172973633	-10.2162199020386	-0.148549810051918	0.233941942453384	-0.0176802258938551
-6.28264808654785	-8.27279376983643	-10.204683303833	-0.148632019758224	0.233911618590355	-0.017522381618619
-6.28224802017212	-8.27321338653564	-10.2012338638306	-0.148663893342018	0.233999028801918	-0.0177088212221861
-6.27741241455078	-8.27402019500732	-10.1922273635864	-0.148749887943268	0.233983635902405	-0.017706885933876
-6.27653884887695	-8.26929950714111	-10.1996612548828	-0.148849591612816	0.23404698073864	-0.0176647063344717
-6.27385091781616	-8.2702522277832	-10.1979246139526	-0.148862674832344	0.234129473567009	-0.01764877140522
-6.26928281784058	-8.27320384979248	-10.1909379959106	-0.149005711078644	0.234105214476585	-0.0176242683082819
-6.26730585098267	-8.26992511749268	-10.1877393722534	-0.149014726281166	0.234192982316017	-0.0177528634667397
-6.26204252243042	-8.27058601379395	-10.1846265792847	-0.149090990424156	0.234268635511398	-0.0176737438887358
-6.24948930740356	-8.26518821716309	-10.1829900741577	-0.149087965488434	0.234302192926407	-0.0175224430859089
-6.23541688919067	-8.25745868682861	-10.1857471466064	-0.148939818143845	0.234291046857834	-0.0171356201171875
-6.22236442565918	-8.25473880767822	-10.1838264465332	-0.149016588926315	0.234408184885979	-0.0170264337211847
-6.2206974029541	-8.26353073120117	-10.1808252334595	-0.149293184280396	0.234566211700439	-0.017169838771224
-6.22716856002808	-8.26869010925293	-10.1883764266968	-0.14942429959774	0.234760820865631	-0.0173122566193342
-6.23438119888306	-8.26946544647217	-10.1973676681519	-0.14945924282074	0.234971910715103	-0.0176319163292646
-6.23465538024902	-8.2733678817749	-10.2102642059326	-0.149585127830505	0.234973773360252	-0.0178241431713104
-6.22881603240967	-8.27127075195313	-10.2083759307861	-0.149673834443092	0.235181212425232	-0.01802072301507
-6.21810340881348	-8.27218914031982	-10.2142105102539	-0.149637639522552	0.235209167003632	-0.0179398916661739
-6.20858144760132	-8.27463150024414	-10.2180299758911	-0.149620309472084	0.235478892922401	-0.0178726837038994
-6.20423221588135	-8.28457641601563	-10.220775604248	-0.149772554636002	0.235657006502151	-0.0178954117000103
-6.20894336700439	-8.28826808929443	-10.237771987915	-0.149770736694336	0.235873371362686	-0.0179336126893759
-6.20760869979858	-8.29323863983154	-10.2396469116211	-0.149891942739487	0.236033573746681	-0.0180554557591677
-6.20701694488525	-8.29257392883301	-10.2534122467041	-0.150020837783813	0.23609271645546	-0.0181941892951727
-6.20304155349731	-8.29376316070557	-10.2455396652222	-0.150180920958519	0.236260950565338	-0.0183365251868963
-6.20182657241821	-8.29355239868164	-10.2436847686768	-0.150184497237206	0.236352235078812	-0.0183919705450535
-6.20193243026733	-8.2959508895874	-10.2435741424561	-0.150242656469345	0.236514702439308	-0.0185724850744009
-6.20183229446411	-8.30274486541748	-10.2433652877808	-0.150287240743637	0.236571580171585	-0.0187092926353216
-6.20413684844971	-8.30565547943115	-10.2558898925781	-0.150200515985489	0.236772015690804	-0.0188378058373928
-6.20339155197144	-8.31074237823486	-10.2424297332764	-0.150220796465874	0.236823037266731	-0.0189387332648039
-6.20123195648193	-8.30930709838867	-10.2500524520874	-0.150353044271469	0.236938714981079	-0.0191074702888727
-6.20042610168457	-8.31091690063477	-10.2275953292847	-0.150381401181221	0.236964374780655	-0.0191517751663923
-6.1976580619812	-8.30386447906494	-10.2302541732788	-0.150424927473068	0.23702771961689	-0.0193042308092117
-6.19372844696045	-8.30356407165527	-10.2258415222168	-0.15049321949482	0.237089112401009	-0.0193764828145504
-6.19420433044434	-8.30256748199463	-10.2272329330444	-0.150593861937523	0.237062066793442	-0.0193463116884232
-6.19470882415771	-8.30143356323242	-10.2333717346191	-0.150610864162445	0.237228587269783	-0.0194907374680042
-6.19072723388672	-8.30267143249512	-10.2224245071411	-0.150683999061584	0.237264573574066	-0.0194911677390337
-6.18931913375854	-8.3045654296875	-10.2194833755493	-0.150678768754005	0.237325236201286	-0.0197222139686346
-6.18353652954102	-8.30546951293945	-10.2146892547607	-0.150655955076218	0.237294211983681	-0.0197515022009611
-6.18090438842773	-8.29978084564209	-10.2213535308838	-0.150591403245926	0.23749615252018	-0.0198233779519796
-6.17992496490479	-8.30501365661621	-10.2215585708618	-0.150682538747787	0.237535625696182	-0.0199489016085863
-6.18406772613525	-8.30855751037598	-10.2309408187866	-0.150655716657639	0.237694963812828	-0.0200234409421682
-6.18261098861694	-8.30899047851563	-10.2253894805908	-0.150666952133179	0.237787798047066	-0.0202139299362898
-6.18209886550903	-8.31466865539551	-10.2353401184082	-0.150714352726936	0.237901985645294	-0.0202541630715132
-6.18135833740234	-8.31807422637939	-10.2349128723145	-0.150671064853668	0.237971380352974	-0.0204449873417616
-6.18456172943115	-8.31829452514648	-10.2431201934814	-0.15057373046875	0.238025084137917	-0.0204854775220156
-6.18354368209839	-8.31906700134277	-10.2468433380127	-0.150543138384819	0.238149672746658	-0.0205510947853327
-6.18433284759521	-8.32288265228271	-10.253643989563	-0.150502651929855	0.238170489668846	-0.0205526798963547
-6.18426752090454	-8.3275032043457	-10.2492218017578	-0.15056836605072	0.238263368606567	-0.0205612182617188
-6.18198299407959	-8.3297176361084	-10.242506980896	-0.150521174073219	0.238261193037033	-0.0206392966210842
-6.18129730224609	-8.33024978637695	-10.2468738555908	-0.150458380579948	0.238376826047897	-0.020682442933321
-6.18006896972656	-8.33127307891846	-10.2424535751343	-0.150413393974304	0.23842516541481	-0.0207180920988321
-6.17805337905884	-8.33091831207275	-10.2579002380371	-0.150310084223747	0.238313764333725	-0.0206365436315537
-6.17717266082764	-8.32812404632568	-10.2498483657837	-0.150308281183243	0.238384693861008	-0.0206598397344351
-6.17679500579834	-8.331787109375	-10.2462501525879	-0.150313422083855	0.238337486982346	-0.0207345522940159
-6.17572212219238	-8.32802295684814	-10.2447633743286	-0.150328412652016	0.238411441445351	-0.0208693407475948
-6.17566871643066	-8.32521152496338	-10.2422914505005	-0.150288254022598	0.238347560167313	-0.0208690669387579
-6.17308616638184	-8.32378005981445	-10.244010925293	-0.150202766060829	0.238343477249146	-0.0209374018013477
-6.17200040817261	-8.32393169403076	-10.2368583679199	-0.150277435779572	0.238370671868324	-0.0209101624786854
-6.17303419113159	-8.31833553314209	-10.24924659729	-0.150207504630089	0.238453090190887	-0.0209617149084806
-6.16772699356079	-8.32226657867432	-10.240180015564	-0.150209054350853	0.238365992903709	-0.0208827517926693
-6.16727495193481	-8.31591987609863	-10.2451066970825	-0.150196671485901	0.23840244114399	-0.0209608376026154
-6.15891551971436	-8.31658744812012	-10.2263536453247	-0.150258868932724	0.238320469856262	-0.020966824144125
-6.15812826156616	-8.31067657470703	-10.2340497970581	-0.150117605924606	0.238403648138046	-0.0209562499076128
-6.15608882904053	-8.31017112731934	-10.2292680740356	-0.150279983878136	0.23831932246685	-0.0209672469645739
-6.15383148193359	-8.30988121032715	-10.2309789657593	-0.150202542543411	0.238307654857635	-0.0208815596997738
-6.15008211135864	-8.30514717102051	-10.2253122329712	-0.150279805064201	0.238355487585068	-0.0209219381213188
-6.14658880233765	-8.30500030517578	-10.22034740448	-0.150297746062279	0.23825703561306	-0.0208446066826582
-6.14399147033691	-8.30060195922852	-10.2200126647949	-0.150388583540916	0.238315284252167	-0.0208980962634087
-6.1432466506958	-8.29664325714111	-10.2201347351074	-0.15027841925621	0.238293528556824	-0.0208535734564066
-6.13938617706299	-8.29448509216309	-10.224627494812	-0.150237172842026	0.238293275237083	-0.0207520872354507
-6.13658714294434	-8.29408550262451	-10.221134185791	-0.150273606181145	0.238290265202522	-0.0208539012819529
-6.13776254653931	-8.29387378692627	-10.2246685028076	-0.150264903903008	0.238253131508827	-0.0207704976201057
-6.13393783569336	-8.29537963867188	-10.2209424972534	-0.150287851691246	0.238261237740517	-0.020865673199296
-6.13626384735107	-8.29621315002441	-10.2289810180664	-0.150138691067696	0.238232120871544	-0.0208949819207191
-6.13652420043945	-8.29659366607666	-10.2296743392944	-0.150150135159492	0.238227725028992	-0.0209517423063517
-6.13803958892822	-8.300461769104	-10.2408103942871	-0.150066256523132	0.238164573907852	-0.0209640003740788
-6.13930559158325	-8.29851818084717	-10.2444429397583	-0.149966165423393	0.238183066248894	-0.020881537348032
-6.13894748687744	-8.30707931518555	-10.238543510437	-0.149991363286972	0.238102123141289	-0.0209049452096224
-6.13815116882324	-8.30413246154785	-10.2414894104004	-0.149807587265968	0.23810251057148	-0.0208607334643602
-6.13714170455933	-8.30524349212646	-10.2473039627075	-0.149750381708145	0.238152742385864	-0.0208641495555639
-6.1377100944519	-8.31025218963623	-10.2556247711182	-0.149656876921654	0.237981781363487	-0.0208327285945416
-6.14018964767456	-8.31181526184082	-10.2567567825317	-0.149618536233902	0.238064274191856	-0.020745849236846
-6.14039039611816	-8.31419372558594	-10.2612476348877	-0.149572297930717	0.237933978438377	-0.0207298509776592
-6.1430196762085	-8.31641864776611	-10.2581310272217	-0.149431884288788	0.238027721643448	-0.0207811407744884
-6.14059114456177	-8.31790828704834	-10.2598276138306	-0.149381563067436	0.237879708409309	-0.0207077022641897
-6.14071369171143	-8.31681728363037	-10.2629442214966	-0.149228855967522	0.237863093614578	-0.0206831302493811
-6.14097929000854	-8.32072257995605	-10.2618980407715	-0.149182394146919	0.237892970442772	-0.020562119781971
-6.14325428009033	-8.32413482666016	-10.2768278121948	-0.149147108197212	0.237799346446991	-0.0205591470003128
-6.142906665802	-8.32580757141113	-10.2674293518066	-0.149101704359055	0.237799122929573	-0.0205596387386322
-6.14630031585693	-8.32792091369629	-10.2703638076782	-0.149012982845306	0.237709239125252	-0.0205057319253683
-6.14269208908081	-8.33277893066406	-10.2693166732788	-0.148925229907036	0.237710446119308	-0.0204921569675207
-6.14609622955322	-8.33307361602783	-10.2669839859009	-0.148917406797409	0.237592741847038	-0.0203566402196884
-6.14667797088623	-8.33222389221191	-10.2825555801392	-0.148821339011192	0.237614005804062	-0.0204223953187466
-6.14697265625	-8.33711910247803	-10.2815055847168	-0.148721113801003	0.237523287534714	-0.0202558077871799
-6.15024375915527	-8.33959484100342	-10.2791547775269	-0.148730516433716	0.237507626414299	-0.0203334260731936
-6.15249443054199	-8.34148979187012	-10.2742404937744	-0.148626193404198	0.237411767244339	-0.0203055497258902
-6.15448617935181	-8.34290504455566	-10.2813444137573	-0.148566544055939	0.237473204731941	-0.0203511081635952
-6.15638732910156	-8.34909629821777	-10.2797298431396	-0.148492321372032	0.2374527156353	-0.020311251282692
-6.1560492515564	-8.34979152679443	-10.2891273498535	-0.148407310247421	0.237462177872658	-0.02024688385427
-6.15794086456299	-8.3536376953125	-10.2928237915039	-0.148371621966362	0.237421065568924	-0.0201684944331646
-6.15425872802734	-8.35645484924316	-10.2953395843506	-0.148207828402519	0.237434715032578	-0.0200152806937695
-6.15360736846924	-8.35935115814209	-10.2885599136353	-0.148187696933746	0.23740091919899	-0.0200848132371902
-6.15646553039551	-8.36177539825439	-10.2903652191162	-0.148147940635681	0.237474367022514	-0.0200368966907263
-6.15508079528809	-8.3592586517334	-10.2925586700439	-0.148015528917313	0.237373515963554	-0.0200950689613819
-6.15671014785767	-8.36308670043945	-10.2975797653198	-0.14794085919857	0.237408041954041	-0.0200292579829693
-6.15788412094116	-8.36493301391602	-10.3005599975586	-0.147937148809433	0.237406715750694	-0.0198823772370815
-6.15777206420898	-8.36871337890625	-10.2981634140015	-0.147893026471138	0.237319692969322	-0.0198579952120781
-6.15917778015137	-8.36583709716797	-10.2981986999512	-0.147837281227112	0.237373918294907	-0.019831545650959
-6.15818643569946	-8.37054920196533	-10.29212474823	-0.147823914885521	0.23739019036293	-0.0198129788041115
-6.16018009185791	-8.37185478210449	-10.3038835525513	-0.147732064127922	0.237382739782333	-0.0197822526097298
-6.1600604057312	-8.37117099761963	-10.3077211380005	-0.147661089897156	0.237423256039619	-0.0197164360433817
-6.15921354293823	-8.37822914123535	-10.3162603378296	-0.147652983665466	0.237369373440742	-0.0196092817932367
-6.15816354751587	-8.37592697143555	-10.3063583374023	-0.147623300552368	0.237385675311089	-0.0196690540760756
-6.15677261352539	-8.37936687469482	-10.3123512268066	-0.14755979180336	0.237332850694656	-0.0196519289165735
-6.16003513336182	-8.38015842437744	-10.3121776580811	-0.147459551692009	0.237397193908691	-0.0196725483983755
-6.15552711486816	-8.38509464263916	-10.3144226074219	-0.147453859448433	0.237321898341179	-0.0195899326354265
-6.15919017791748	-8.38739776611328	-10.3270387649536	-0.147242516279221	0.237455204129219	-0.0195332430303097
-6.15757989883423	-8.39176082611084	-10.3211364746094	-0.147235780954361	0.237394243478775	-0.0194627121090889
-6.15729188919067	-8.38946533203125	-10.3349103927612	-0.147088378667831	0.237383723258972	-0.0193892456591129
-6.15771245956421	-8.39433670043945	-10.3247985839844	-0.147044196724892	0.237309619784355	-0.0193767417222261
-6.15801429748535	-8.39383697509766	-10.3298015594482	-0.146823689341545	0.237256973981857	-0.0192805156111717
-6.15727758407593	-8.39531707763672	-10.3282737731934	-0.146715626120567	0.237247779965401	-0.0191920101642609
-6.16148900985718	-8.39640712738037	-10.3303966522217	-0.146635308861732	0.237159907817841	-0.0190033353865147
-6.15906476974487	-8.39654731750488	-10.3329725265503	-0.146532759070396	0.237144961953163	-0.0189128275960684
-6.1554799079895	-8.39306449890137	-10.3376436233521	-0.146400481462479	0.237071201205254	-0.0186934117227793
-6.15640544891357	-8.39209938049316	-10.3320894241333	-0.146308287978172	0.236974254250526	-0.0186200197786093
-6.15414381027222	-8.39510440826416	-10.3265085220337	-0.146262958645821	0.236907511949539	-0.018412172794342
-6.15245389938354	-8.38930225372314	-10.3216466903687	-0.146151542663574	0.236848756670952	-0.0182742774486542
-6.15098476409912	-8.38860416412354	-10.3235387802124	-0.146039500832558	0.236699223518372	-0.0181206949055195
-6.14729976654053	-8.38868618011475	-10.3251647949219	-0.146060109138489	0.236573874950409	-0.0178388189524412
-6.14444589614868	-8.38699436187744	-10.3185386657715	-0.145956069231033	0.23646479845047	-0.0177009403705597
-6.14251947402954	-8.38319110870361	-10.3167009353638	-0.145848259329796	0.236354723572731	-0.0174367371946573
-6.1385178565979	-8.38207054138184	-10.305004119873	-0.145900666713715	0.23628830909729	-0.0172879043966532
-6.13485336303711	-8.37679004669189	-10.3111400604248	-0.145821809768677	0.236130908131599	-0.0170416533946991
-6.13216495513916	-8.37575149536133	-10.3013486862183	-0.145711928606033	0.236095741391182	-0.0167872663587332
-6.12974500656128	-8.37353420257568	-10.3092851638794	-0.145692095160484	0.235967680811882	-0.0165424663573503
-6.12393093109131	-8.36905193328857	-10.2976999282837	-0.145765468478203	0.235871464014053	-0.0162549838423729
-6.12429141998291	-8.36643981933594	-10.2897481918335	-0.145645320415497	0.235723435878754	-0.0160891823470593
-6.12092399597168	-8.36444568634033	-10.2872304916382	-0.145631104707718	0.235663965344429	-0.0158749371767044
-6.1166353225708	-8.36459922790527	-10.2838439941406	-0.145640641450882	0.235512435436249	-0.0156727693974972
-6.11382007598877	-8.36238861083984	-10.2943859100342	-0.14555062353611	0.2353755235672	-0.015406297519803
-6.10910749435425	-8.36164093017578	-10.2883634567261	-0.14550356566906	0.235300064086914	-0.0151032172143459
-6.11027050018311	-8.36415863037109	-10.2921524047852	-0.145459234714508	0.23515622317791	-0.0148792779073119
-6.10841798782349	-8.36375522613525	-10.2773952484131	-0.145434632897377	0.235062941908836	-0.0146565716713667
-6.104896068573	-8.36436080932617	-10.2765169143677	-0.145396962761879	0.234905302524567	-0.0143890790641308
-6.10523366928101	-8.36286544799805	-10.2837781906128	-0.145324900746346	0.234791934490204	-0.0141249839216471
-6.10120105743408	-8.3652982711792	-10.2755250930786	-0.145391345024109	0.234672829508781	-0.0137032344937325
-6.09982967376709	-8.36862277984619	-10.2855701446533	-0.145202815532684	0.234555527567863	-0.013411202467978
-6.09599590301514	-8.36807727813721	-10.2687740325928	-0.145216688513756	0.234375238418579	-0.0130865750834346
-6.09587240219116	-8.36807823181152	-10.2744817733765	-0.145186766982079	0.234282732009888	-0.0128261232748628
-6.09131622314453	-8.36864376068115	-10.2720413208008	-0.145140439271927	0.23420512676239	-0.012499563395977
-6.08837032318115	-8.3701114654541	-10.266019821167	-0.145145505666733	0.23397921025753	-0.0120924999937415
-6.08824110031128	-8.36823081970215	-10.2672367095947	-0.145104199647903	0.233772337436676	-0.01178221963346
-6.085045337677	-8.37155342102051	-10.2581987380981	-0.145071268081665	0.233620405197144	-0.0113662565127015
-6.08197975158691	-8.36861324310303	-10.2573614120483	-0.145090878009796	0.233513534069061	-0.0111344922333956
-6.07962322235107	-8.37100410461426	-10.248818397522	-0.14507657289505	0.233279168605804	-0.0107673825696111
-6.07457828521729	-8.36764812469482	-10.2446060180664	-0.14497584104538	0.233212769031525	-0.0104685164988041
-6.07042026519775	-8.37086963653564	-10.2396955490112	-0.144994378089905	0.23298105597496	-0.0101135401055217
-6.0686616897583	-8.36800765991211	-10.2374687194824	-0.144964426755905	0.232882022857666	-0.00977930892258883
-6.06604051589966	-8.3690242767334	-10.2323760986328	-0.144989103078842	0.232707723975182	-0.00944843050092459
-6.06280374526978	-8.36828231811523	-10.2237462997437	-0.144989982247353	0.232589468359947	-0.00915607996284962
-6.05986309051514	-8.37234306335449	-10.2295360565186	-0.144920736551285	0.232370227575302	-0.00877194944769144
-6.05521678924561	-8.36860656738281	-10.2141075134277	-0.144979700446129	0.232290148735046	-0.00850747153162956
-6.04959201812744	-8.37161254882813	-10.2056436538696	-0.144992381334305	0.232104524970055	-0.00820299983024597
-6.04845809936523	-8.36737728118896	-10.2056550979614	-0.144915282726288	0.232016161084175	-0.00790336355566978
-6.04285287857056	-8.37027263641357	-10.1931486129761	-0.144942879676819	0.231832161545753	-0.00762596260756254
-6.0380859375	-8.36738395690918	-10.1973810195923	-0.144913718104362	0.231695428490639	-0.00728540448471904
-6.03623008728027	-8.37249851226807	-10.1851568222046	-0.144942805171013	0.231576889753342	-0.0069743231870234
-6.03237152099609	-8.37252712249756	-10.1935968399048	-0.144847452640533	0.231429398059845	-0.00675019109621644
-6.0288257598877	-8.37004566192627	-10.1768236160278	-0.144804671406746	0.231255352497101	-0.00638406118378043
-6.02432250976563	-8.37336158752441	-10.1778039932251	-0.144789263606071	0.231217712163925	-0.00612353626638651
-6.02078866958618	-8.37670803070068	-10.1706199645996	-0.144769251346588	0.231027573347092	-0.00582070462405682
-6.0197868347168	-8.37596607208252	-10.1636295318604	-0.14470936357975	0.23098486661911	-0.00563742965459824
-6.01638603210449	-8.37847137451172	-10.1637554168701	-0.144663110375404	0.230782985687256	-0.00533204711973667
-6.01284217834473	-8.38064002990723	-10.1587018966675	-0.144611656665802	0.230782628059387	-0.00518358405679464
-6.01375484466553	-8.38632488250732	-10.1610450744629	-0.144441545009613	0.230656430125237	-0.00495795533061028
-6.01199102401733	-8.38554096221924	-10.1647167205811	-0.144359350204468	0.230549335479736	-0.00471355579793453
-6.01135206222534	-8.39357662200928	-10.1723194122314	-0.144279330968857	0.230466857552528	-0.00450171111151576
-6.01191997528076	-8.39695644378662	-10.1632127761841	-0.144249081611633	0.230314716696739	-0.004246327560395
-6.01147937774658	-8.40231704711914	-10.178074836731	-0.14411760866642	0.230289429426193	-0.00396086415275931
-6.01433515548706	-8.41052150726318	-10.1672563552856	-0.144041255116463	0.230296939611435	-0.00378995505161583
-6.01287937164307	-8.41853427886963	-10.1710023880005	-0.143908351659775	0.23008930683136	-0.0035101855173707
-6.015465259552	-8.41757297515869	-10.1707315444946	-0.143790230154991	0.230085015296936	-0.00322829559445381
-6.01591682434082	-8.42245578765869	-10.1773815155029	-0.143739968538284	0.229914039373398	-0.00291490950621665
-6.01708030700684	-8.4270076751709	-10.1721029281616	-0.14363656938076	0.229805871844292	-0.00261986209079623
-6.01809167861938	-8.43172359466553	-10.1735467910767	-0.143498077988625	0.229740530252457	-0.00237855059094727
-6.01892614364624	-8.43449687957764	-10.1819839477539	-0.143375515937805	0.229629322886467	-0.00206067669205368
-6.01968002319336	-8.43345832824707	-10.1808042526245	-0.143238008022308	0.229507714509964	-0.00168353854678571
-6.01908111572266	-8.44049644470215	-10.1789503097534	-0.143161043524742	0.229361772537231	-0.00141726084984839
-6.02319765090942	-8.43959426879883	-10.1810121536255	-0.143101722002029	0.229255467653275	-0.000991065753623843
-6.02125215530396	-8.44180202484131	-10.1802835464478	-0.14296467602253	0.22908291220665	-0.000642812228761613
-6.0230565071106	-8.44171905517578	-10.1799612045288	-0.142872378230095	0.229017853736877	-0.000330229901010171
-6.01951694488525	-8.444016456604	-10.1795721054077	-0.142752259969711	0.228822901844978	-7.24672936485149E-05
-6.0190749168396	-8.44129657745361	-10.1858425140381	-0.142643094062805	0.228797048330307	0.000336530152708292
-6.01844692230225	-8.44188976287842	-10.1815633773804	-0.142579466104507	0.228588670492172	0.000579972518607974
-6.01599216461182	-8.4395055770874	-10.1916007995605	-0.142401933670044	0.228425830602646	0.000972373003605753
-6.01580190658569	-8.44382572174072	-10.1844034194946	-0.142391607165337	0.228312581777573	0.00138716981746256
-6.01638984680176	-8.4414005279541	-10.1987285614014	-0.14229328930378	0.228268444538116	0.00166728103067726
-6.01257705688477	-8.4470329284668	-10.1890802383423	-0.142220973968506	0.228043675422668	0.00206918944604695
-6.01175689697266	-8.44362926483154	-10.2017498016357	-0.142117500305176	0.227932170033455	0.00234820856712759
-6.01283979415894	-8.44703197479248	-10.1976280212402	-0.14204041659832	0.227789595723152	0.00274813920259476
-6.01085758209229	-8.44480895996094	-10.1974105834961	-0.141986981034279	0.227692991495132	0.00302514201030135
-6.00855445861816	-8.45039558410645	-10.2084293365479	-0.141898334026337	0.227549523115158	0.0034801319707185
-6.00939750671387	-8.45052814483643	-10.1997003555298	-0.141785725951195	0.227453216910362	0.00386735773645341
-6.00356864929199	-8.44743251800537	-10.2099370956421	-0.141743004322052	0.227251529693604	0.00423027435317636
-6.00318717956543	-8.44873237609863	-10.2088470458984	-0.14170141518116	0.227176338434219	0.00461384886875749
-6.00373411178589	-8.44632911682129	-10.2146320343018	-0.141693562269211	0.227052286267281	0.00499929441139102
-5.99888896942139	-8.44878387451172	-10.2131958007813	-0.141635477542877	0.226902037858963	0.00537111843004823
-5.99808788299561	-8.44771957397461	-10.2214126586914	-0.141551062464714	0.226879134774208	0.00573001429438591
-5.99452924728394	-8.44624137878418	-10.2277002334595	-0.141521915793419	0.226649180054665	0.00611669989302754
-5.99513530731201	-8.44748687744141	-10.221697807312	-0.141473814845085	0.22659295797348	0.0064856824465096
-5.99296998977661	-8.45080375671387	-10.2300462722778	-0.141489654779434	0.226468220353127	0.00680815661326051
-5.99214315414429	-8.45066738128662	-10.2353115081787	-0.141302064061165	0.226274251937866	0.00721312500536442
-5.98848915100098	-8.4482421875	-10.2362995147705	-0.141217917203903	0.226273253560066	0.00758009776473045
-5.98905801773071	-8.45071697235107	-10.2431936264038	-0.141114309430122	0.22607995569706	0.00794194173067808
-5.98477840423584	-8.45029544830322	-10.239315032959	-0.14118355512619	0.225935012102127	0.00833149347454309
-5.98825883865356	-8.45087909698486	-10.2513513565063	-0.141023337841034	0.225867003202438	0.00870164297521114
-5.98309946060181	-8.44965839385986	-10.2420263290405	-0.140954196453094	0.225696265697479	0.00911876745522022
-5.97771406173706	-8.44820022583008	-10.2556467056274	-0.140954449772835	0.225569024682045	0.00944626983255148
-5.98022699356079	-8.44860744476318	-10.2499561309814	-0.140923649072647	0.225376144051552	0.0099050709977746
-5.97705268859863	-8.44735908508301	-10.2570419311523	-0.14082770049572	0.225348263978958	0.0101777082309127
-5.97256469726563	-8.44654083251953	-10.257833480835	-0.140665546059608	0.225160270929337	0.0105997156351805
-5.96928405761719	-8.44743061065674	-10.2588691711426	-0.14070750772953	0.224969953298569	0.0109887216240168
-5.9656867980957	-8.44555187225342	-10.2536869049072	-0.140777349472046	0.224813893437386	0.0114110931754112
-5.96584510803223	-8.44454574584961	-10.262767791748	-0.140732243657112	0.224732503294945	0.0117315091192722
-5.96009635925293	-8.44423770904541	-10.2545299530029	-0.140665501356125	0.224570199847221	0.0121249305084348
-5.95505809783936	-8.44078350067139	-10.2685861587524	-0.140666618943214	0.224421083927155	0.012471473775804
-5.95458364486694	-8.44076728820801	-10.2523050308228	-0.14066644012928	0.224276378750801	0.0128569668158889
-5.94744825363159	-8.4375171661377	-10.260404586792	-0.140655115246773	0.224199771881104	0.0131955854594707
-5.94325923919678	-8.43591690063477	-10.2556829452515	-0.140677824616432	0.224035695195198	0.0136254327371716
-5.93810987472534	-8.43447399139404	-10.2593069076538	-0.140632376074791	0.223874866962433	0.0139378234744072
-5.93449115753174	-8.43143844604492	-10.255467414856	-0.140703245997429	0.22384324669838	0.0143100637942553
-5.93045663833618	-8.43002319335938	-10.256157875061	-0.140772596001625	0.223615825176239	0.0146623086184263
-5.92564105987549	-8.43086624145508	-10.2423133850098	-0.140752151608467	0.22352010011673	0.0150221763178706
-5.9178671836853	-8.42925643920898	-10.2497682571411	-0.140774145722389	0.223377481102943	0.0153341377153993
-5.91449165344238	-8.43169116973877	-10.2439603805542	-0.140837639570236	0.223241716623306	0.0156791470944881
-5.91104459762573	-8.4280424118042	-10.2430114746094	-0.14073458313942	0.223141953349113	0.0159281510859728
-5.90922689437866	-8.43122482299805	-10.2468643188477	-0.140716075897217	0.223034173250198	0.0162724312394857
-5.90665006637573	-8.43175506591797	-10.2491216659546	-0.140756696462631	0.222863182425499	0.0165357608348131
-5.90068006515503	-8.43313884735107	-10.237982749939	-0.140956535935402	0.222742766141891	0.0168162565678358
-5.89845323562622	-8.43670177459717	-10.2459726333618	-0.140903487801552	0.22259309887886	0.01713184453547
-5.89450550079346	-8.4368839263916	-10.2405662536621	-0.140839278697968	0.222464367747307	0.0174509231001139
-5.89085388183594	-8.43488121032715	-10.2482862472534	-0.140858575701714	0.222420334815979	0.0176709908992052
-5.8901219367981	-8.43810844421387	-10.2414350509644	-0.140864208340645	0.222269892692566	0.0179959069937468
-5.88781642913818	-8.44168281555176	-10.2523632049561	-0.140872940421104	0.222211822867393	0.0183007512241602
-5.88604688644409	-8.44072341918945	-10.2577695846558	-0.140781119465828	0.22215823829174	0.0185298323631287
-5.88648653030396	-8.44275379180908	-10.2617683410645	-0.140774711966515	0.222082316875458	0.0187352374196053
-5.88395738601685	-8.44599628448486	-10.2499561309814	-0.140791714191437	0.221976891160011	0.0189284384250641
-5.88399887084961	-8.44903373718262	-10.262993812561	-0.140754505991936	0.221908062696457	0.0191012676805258
-5.88504362106323	-8.44848346710205	-10.2646703720093	-0.140666335821152	0.221838042140007	0.0193680059164763
-5.88252258300781	-8.45033931732178	-10.2655572891235	-0.140663862228394	0.221770450472832	0.0195255633443594
-5.88210439682007	-8.45301818847656	-10.2631301879883	-0.140670597553253	0.22168442606926	0.0197301097214222
-5.88177061080933	-8.45640659332275	-10.2715539932251	-0.140582621097565	0.221588090062141	0.0200384706258774
-5.88220167160034	-8.45647525787354	-10.2710390090942	-0.140514761209488	0.221562892198563	0.0201534684747458
-5.88106775283813	-8.45902538299561	-10.2782487869263	-0.140486970543861	0.221446648240089	0.0203879959881306
-5.87856864929199	-8.46289539337158	-10.2766942977905	-0.140455543994904	0.221387892961502	0.0206069126725197
-5.8740382194519	-8.46360492706299	-10.2729911804199	-0.140350267291069	0.221334040164948	0.0207785125821829
-5.87579870223999	-8.46230411529541	-10.2792825698853	-0.140273675322533	0.221282571554184	0.020939975976944
-5.87465620040894	-8.46602535247803	-10.2803401947021	-0.14029261469841	0.221295222640038	0.0212347898632288
-5.87047338485718	-8.46866893768311	-10.2773141860962	-0.14021335542202	0.221227020025253	0.021333010867238
-5.86853313446045	-8.46564865112305	-10.2868738174438	-0.140131279826164	0.221097588539124	0.0215257946401834
-5.86634826660156	-8.4673023223877	-10.2899055480957	-0.140115559101105	0.221066504716873	0.0216851364821196
-5.8674521446228	-8.47024345397949	-10.2805099487305	-0.140032917261124	0.221100509166718	0.0218397434800863
-5.86359405517578	-8.47276306152344	-10.2920427322388	-0.140001535415649	0.221021384000778	0.0218959078192711
-5.86187791824341	-8.47361469268799	-10.2900409698486	-0.139928579330444	0.220991879701614	0.0221888665109873
-5.85931444168091	-8.47611713409424	-10.2852115631104	-0.139908760786057	0.220927730202675	0.0223011244088411
-5.85983562469482	-8.47548770904541	-10.2932329177856	-0.139775454998016	0.220906376838684	0.0224862098693848
-5.85691452026367	-8.48127555847168	-10.2966232299805	-0.139770656824112	0.220898777246475	0.0226385351270437
-5.85499238967896	-8.48349189758301	-10.285101890564	-0.139794617891312	0.220820307731628	0.0227664615958929
-5.859046459198	-8.48422622680664	-10.3021192550659	-0.139627709984779	0.220812633633614	0.0229074750095606
-5.85269784927368	-8.48495483398438	-10.3065385818481	-0.139516249299049	0.220683142542839	0.0231218431144953
-5.85228776931763	-8.49025058746338	-10.3001594543457	-0.139565125107765	0.220644995570183	0.0233334135264158
-5.85513019561768	-8.49369239807129	-10.3031692504883	-0.139536067843437	0.220636010169983	0.0234332680702209
-5.85729742050171	-8.49990367889404	-10.3142194747925	-0.139433026313782	0.220603764057159	0.0236289855092764
-5.85990524291992	-8.50168895721436	-10.3086462020874	-0.139410600066185	0.220647871494293	0.0237624533474445
-5.86247396469116	-8.50413417816162	-10.3087224960327	-0.139363765716553	0.220587879419327	0.0238504577428102
-5.86243629455566	-8.50667285919189	-10.3188848495483	-0.13942164182663	0.220549076795578	0.0240367446094751
-5.86070394515991	-8.5070104598999	-10.3184614181519	-0.139249503612518	0.220535099506378	0.0241688434034586
-5.86078310012817	-8.50547981262207	-10.3174505233765	-0.139334693551064	0.220488950610161	0.0242608282715082
-5.86066675186157	-8.50547409057617	-10.3202886581421	-0.139250934123993	0.220470234751701	0.0244473479688168
-5.85563230514526	-8.50699806213379	-10.3294172286987	-0.139248058199883	0.220405027270317	0.0245502460747957
-5.8542366027832	-8.50850582122803	-10.3189010620117	-0.139252290129662	0.220342561602592	0.0247471500188112
-5.85754537582397	-8.50502777099609	-10.3313636779785	-0.139279663562775	0.220361545681953	0.0248661991208792
-5.85642242431641	-8.50502300262451	-10.3361921310425	-0.139187425374985	0.220341548323631	0.0250179544091225
-5.85504531860352	-8.50872611999512	-10.3348560333252	-0.139158725738525	0.220270544290543	0.025053733959794
-5.85541296005249	-8.51272773742676	-10.3306932449341	-0.139178901910782	0.22022357583046	0.0252339150756598
-5.85767555236816	-8.51149463653564	-10.344612121582	-0.139069601893425	0.220195397734642	0.025296788662672
-5.85325813293457	-8.51440715789795	-10.3323278427124	-0.138995572924614	0.220211356878281	0.025423901155591
-5.85203170776367	-8.51509189605713	-10.3462190628052	-0.139043360948563	0.220099374651909	0.0255952253937721
-5.85226678848267	-8.51654243469238	-10.3426675796509	-0.138967722654343	0.220060765743256	0.0257307812571526
-5.85227632522583	-8.51868724822998	-10.3461446762085	-0.138904929161072	0.220026850700378	0.0258765518665314
-5.85133600234985	-8.51654529571533	-10.3458499908447	-0.138815805315971	0.219961315393448	0.0260503683239222
-5.85195159912109	-8.51725482940674	-10.3491945266724	-0.138775303959846	0.219864442944527	0.0261393431574106
-5.84874296188354	-8.51835060119629	-10.3409070968628	-0.138803094625473	0.219826012849808	0.0262718107551336
-5.84715795516968	-8.51563358306885	-10.3492708206177	-0.138650178909302	0.219769105315208	0.0264247674494982
-5.84021377563477	-8.51599502563477	-10.3511972427368	-0.138635188341141	0.219615891575813	0.0265282168984413
-5.84273529052734	-8.51700687408447	-10.3506965637207	-0.138574510812759	0.219675868749619	0.0267476439476013
-5.83750104904175	-8.51744174957275	-10.3451929092407	-0.138535395264626	0.219544529914856	0.0267983991652727
-5.83493995666504	-8.51568412780762	-10.3491544723511	-0.138443037867546	0.219519004225731	0.0270012300461531
-5.83183908462524	-8.51339721679688	-10.3447103500366	-0.138369545340538	0.219396501779556	0.0270959865301847
-5.82963132858276	-8.51157665252686	-10.3542737960815	-0.138369217514992	0.219433039426804	0.0271931979805231
-5.82582712173462	-8.50996208190918	-10.3532075881958	-0.138251304626465	0.219414114952087	0.0273371879011393
-5.82380819320679	-8.50759124755859	-10.3484230041504	-0.138200953602791	0.219317078590393	0.0275049414485693
-5.82038021087646	-8.50814914703369	-10.3499155044556	-0.138214096426964	0.219265252351761	0.0275356080383062
-5.81758785247803	-8.5102014541626	-10.3485221862793	-0.138127461075783	0.219197317957878	0.0276956968009472
-5.81280851364136	-8.50921821594238	-10.3532543182373	-0.138043776154518	0.219142064452171	0.0278082154691219
-5.81198263168335	-8.51053524017334	-10.3532295227051	-0.138090416789055	0.219191327691078	0.0279495716094971
-5.81014680862427	-8.50787448883057	-10.358904838562	-0.137981384992599	0.219139218330383	0.028000770136714
-5.80580186843872	-8.5093412399292	-10.3523941040039	-0.137960150837898	0.219125807285309	0.0281171146780252
-5.80228900909424	-8.51050662994385	-10.3553514480591	-0.13797652721405	0.21907739341259	0.0281663276255131
-5.80502462387085	-8.51043319702148	-10.3522987365723	-0.138038173317909	0.21909873187542	0.0283080078661442
-5.7999587059021	-8.51395893096924	-10.3627424240112	-0.137948647141457	0.219041496515274	0.0284152794629335
-5.79940605163574	-8.50835990905762	-10.3656711578369	-0.137919068336487	0.219124689698219	0.0283916089683771
-5.79625511169434	-8.51426124572754	-10.3681583404541	-0.137963935732841	0.219134420156479	0.028544969856739
-5.79219961166382	-8.51482486724854	-10.3692655563354	-0.137916833162308	0.219143658876419	0.0285828486084938
-5.79072618484497	-8.51570320129395	-10.3711805343628	-0.137909889221191	0.219135388731956	0.0286024287343025
-5.78922748565674	-8.5145320892334	-10.3651475906372	-0.138032779097557	0.219167739152908	0.0285788755863905
-5.78912210464478	-8.51808071136475	-10.3715963363647	-0.137951284646988	0.219270005822182	0.0287180133163929
-5.78814125061035	-8.52039623260498	-10.3793153762817	-0.137964487075806	0.21926411986351	0.0286742262542248
-5.78592300415039	-8.5208911895752	-10.3691930770874	-0.138026133179665	0.219261765480042	0.0287032127380371
-5.78796100616455	-8.52771091461182	-10.3864164352417	-0.137990176677704	0.219407916069031	0.028674004599452
-5.78526163101196	-8.52684497833252	-10.3911352157593	-0.137959122657776	0.219443157315254	0.0287220031023026
-5.78882694244385	-8.52900218963623	-10.3944396972656	-0.137922912836075	0.219420030713081	0.0287758857011795
-5.78768348693848	-8.53177738189697	-10.400390625	-0.137997880578041	0.219558775424957	0.0287098232656717
-5.7843542098999	-8.53113269805908	-10.4094190597534	-0.137953504920006	0.219643816351891	0.028739083558321
-5.78863096237183	-8.53542804718018	-10.414176940918	-0.13801184296608	0.219676345586777	0.02871716581285
-5.78476715087891	-8.53720474243164	-10.4142904281616	-0.13804167509079	0.219742983579636	0.0287846308201551
-5.78351259231567	-8.54266452789307	-10.4152908325195	-0.138023838400841	0.219814866781235	0.0287780165672302
-5.78426790237427	-8.54431915283203	-10.4160642623901	-0.138172119855881	0.219821274280548	0.0288801807910204
-5.78316164016724	-8.54335689544678	-10.4299602508545	-0.138055384159088	0.219903573393822	0.0288130547851324
-5.7775239944458	-8.54648876190186	-10.4350690841675	-0.13810133934021	0.219915449619293	0.0289888549596071
-5.7792649269104	-8.54835319519043	-10.4389953613281	-0.138110890984535	0.219992607831955	0.0290361307561398
-5.77223539352417	-8.54798030853271	-10.4458332061768	-0.138109996914864	0.220053747296333	0.0289469584822655
-5.77126741409302	-8.54732990264893	-10.4441328048706	-0.138164073228836	0.220074608922005	0.0290880855172873
-5.77169704437256	-8.54692268371582	-10.4495820999146	-0.138210475444794	0.22013857960701	0.0291391275823116
-5.7622594833374	-8.55065250396729	-10.4451293945313	-0.1382817029953	0.220194876194	0.0291012339293957
-5.76070213317871	-8.54902458190918	-10.4553642272949	-0.138279438018799	0.220250144600868	0.0291631370782852
-5.76045656204224	-8.5511360168457	-10.4560317993164	-0.138305693864822	0.220259740948677	0.0292668491601944
-5.75851345062256	-8.55019664764404	-10.4597005844116	-0.13826496899128	0.220307439565659	0.0292971003800631
-5.75018119812012	-8.54852962493896	-10.4662446975708	-0.138268411159515	0.220276117324829	0.0293149650096893
-5.74780702590942	-8.55200958251953	-10.4703683853149	-0.138297289609909	0.220307976007462	0.0293911043554544
-5.74585485458374	-8.55222225189209	-10.4721183776855	-0.138259500265121	0.22029784321785	0.0294061228632927
-5.74038457870483	-8.55224609375	-10.472972869873	-0.138221487402916	0.220244541764259	0.0295009687542915
-5.73930311203003	-8.55183124542236	-10.4711151123047	-0.13822577893734	0.220206543803215	0.029467498883605
-5.73956251144409	-8.5492467880249	-10.4714336395264	-0.138059139251709	0.220260486006737	0.0295240469276905
-5.73160076141357	-8.55405807495117	-10.4751682281494	-0.138085275888443	0.220122158527374	0.029468260705471
-5.7313437461853	-8.55834770202637	-10.4685297012329	-0.138080298900604	0.220075204968452	0.0295973960310221
-5.72319269180298	-8.55215549468994	-10.473614692688	-0.138016283512115	0.220103785395622	0.0296842362731695
-5.72086524963379	-8.54664516448975	-10.4726228713989	-0.137964710593224	0.22001613676548	0.0297722071409225
-5.71382761001587	-8.54148101806641	-10.4660997390747	-0.137898862361908	0.219936221837997	0.0298919025808573
-5.70562124252319	-8.54200267791748	-10.4733572006226	-0.137790381908417	0.219815015792847	0.0300807934254408
-5.70186996459961	-8.54190444946289	-10.4509553909302	-0.137829765677452	0.219700574874878	0.0302345249801874
-5.69921255111694	-8.54175472259521	-10.4585676193237	-0.137686550617218	0.219705015420914	0.0302637089043856
-5.69502878189087	-8.53910160064697	-10.4519338607788	-0.137587517499924	0.219677567481995	0.0304201692342758
-5.69135141372681	-8.54172229766846	-10.4581165313721	-0.137552872300148	0.219507202506065	0.030490692704916
-5.68925428390503	-8.54230308532715	-10.4553089141846	-0.137553617358208	0.219486996531487	0.030529361218214
-5.68390274047852	-8.5432596206665	-10.4622449874878	-0.137334823608398	0.219501584768295	0.0306504350155592
-5.67942190170288	-8.54345321655273	-10.4624071121216	-0.137290045619011	0.219339668750763	0.0307922549545765
-5.67552280426025	-8.5454158782959	-10.4574575424194	-0.137232229113579	0.219367206096649	0.0308676324784756
-5.66918659210205	-8.54696655273438	-10.4615850448608	-0.137096211314201	0.219322085380554	0.0309643670916557
-5.66953039169312	-8.54998397827148	-10.4482202529907	-0.137095585465431	0.219255596399307	0.0311795622110367
-5.66533136367798	-8.55172061920166	-10.4564504623413	-0.136892318725586	0.219193145632744	0.0312703475356102
-5.65815162658691	-8.55840110778809	-10.4560127258301	-0.136832728981972	0.219139590859413	0.0314824879169464
-5.65916299819946	-8.56049728393555	-10.4715585708618	-0.136738821864128	0.219096168875694	0.0315698869526386
-5.65865516662598	-8.56260299682617	-10.4657716751099	-0.136560663580894	0.219069167971611	0.0316797941923141
-5.65160608291626	-8.56842994689941	-10.4748029708862	-0.136425375938416	0.218954414129257	0.0319192372262478
-5.65077924728394	-8.56875896453857	-10.4724674224854	-0.136277318000793	0.218924671411514	0.0320158079266548
-5.6477198600769	-8.57417297363281	-10.4631824493408	-0.136206835508347	0.218865916132927	0.0320981666445732
-5.64370346069336	-8.57269191741943	-10.4673185348511	-0.136152669787407	0.218784749507904	0.0323269478976727
-5.63918495178223	-8.57754135131836	-10.4598531723022	-0.136197298765182	0.218722447752953	0.0326104126870632
-5.64201641082764	-8.58037662506104	-10.4717588424683	-0.136053636670113	0.21868222951889	0.0328734517097473
-5.64577150344849	-8.58454895019531	-10.4696941375732	-0.136024370789528	0.218657329678535	0.0330789424479008
-5.64703512191772	-8.58401489257813	-10.4754152297974	-0.135954797267914	0.218634366989136	0.0333387106657028
-5.64547491073608	-8.5832347869873	-10.4833650588989	-0.135807365179062	0.218663677573204	0.0334386453032494
-5.64111614227295	-8.58835411071777	-10.488037109375	-0.135700911283493	0.218605235219002	0.0336938388645649
-5.63998126983643	-8.59315299987793	-10.490345954895	-0.135540306568146	0.218524619936943	0.0337946489453316
-5.63094997406006	-8.59726047515869	-10.4848661422729	-0.135355234146118	0.218578174710274	0.0340617671608925
-5.62628078460693	-8.60292530059814	-10.4992189407349	-0.135178670287132	0.218537360429764	0.0343163758516312
-5.61974334716797	-8.60647773742676	-10.4956941604614	-0.135013401508331	0.218500629067421	0.0345385856926441
-5.61482763290405	-8.6060037612915	-10.5045366287231	-0.134766697883606	0.218503549695015	0.0348824188113213
-5.60918474197388	-8.60576820373535	-10.4987506866455	-0.134565129876137	0.218458965420723	0.035098921507597
-5.60792446136475	-8.60817623138428	-10.5012350082397	-0.134425759315491	0.218502536416054	0.0352353677153587
-5.60065078735352	-8.6112060546875	-10.5122594833374	-0.134229883551598	0.218453377485275	0.0354942865669727
-5.59891939163208	-8.61469745635986	-10.4912195205688	-0.134129092097282	0.218414798378944	0.0357693508267403
-5.59508275985718	-8.61216926574707	-10.5063428878784	-0.133880376815796	0.218325167894363	0.0359134860336781
-5.5916051864624	-8.61332511901855	-10.5112915039063	-0.13373401761055	0.218337416648865	0.0361831709742546
-5.58790636062622	-8.61429214477539	-10.5161895751953	-0.13354180753231	0.218368127942085	0.0363545939326286
-5.57926034927368	-8.61304569244385	-10.5176525115967	-0.133323922753334	0.218273535370827	0.0364887192845345
-5.56885862350464	-8.6149959564209	-10.516321182251	-0.133158162236214	0.218302100896835	0.0367231518030167
-5.56767082214355	-8.61819934844971	-10.5118913650513	-0.133108004927635	0.218257457017899	0.0368517003953457
-5.56260347366333	-8.62150764465332	-10.5133066177368	-0.132870674133301	0.218260884284973	0.0370901860296726
-5.56001329421997	-8.6226978302002	-10.5249099731445	-0.132793679833412	0.218162655830383	0.0372978374361992
-5.56078386306763	-8.62903594970703	-10.5214548110962	-0.132762417197227	0.218210473656654	0.0375820174813271
-5.55586862564087	-8.62795925140381	-10.5344800949097	-0.132614508271217	0.218274340033531	0.0377643704414368
-5.55508708953857	-8.62226963043213	-10.5398244857788	-0.132524698972702	0.21826907992363	0.0379197634756565
-5.55577564239502	-8.62563514709473	-10.5408296585083	-0.132465198636055	0.218279972672462	0.0381265394389629
-5.55048608779907	-8.63158988952637	-10.5419607162476	-0.132467746734619	0.218267783522606	0.0383930578827858
-5.54952001571655	-8.63092994689941	-10.5307912826538	-0.132676094770432	0.218212604522705	0.0386545062065125
-5.5587215423584	-8.62628650665283	-10.5466060638428	-0.132655203342438	0.218325659632683	0.0387994609773159
-5.55666303634644	-8.62267208099365	-10.5440549850464	-0.132538110017776	0.218344613909721	0.038938045501709
-5.55718278884888	-8.63101768493652	-10.5612688064575	-0.132557839155197	0.218343406915665	0.0390651449561119
-5.55390548706055	-8.6353759765625	-10.560736656189	-0.132469817996025	0.218374341726303	0.0391789488494396
-5.54914331436157	-8.63543224334717	-10.5682468414307	-0.132416918873787	0.218385443091393	0.0392480939626694
-5.54733753204346	-8.63530540466309	-10.5631046295166	-0.132438644766808	0.218412131071091	0.0392565950751305
-5.54239320755005	-8.63773441314697	-10.5610551834106	-0.132318899035454	0.218435987830162	0.039456557482481
-5.53777885437012	-8.63976573944092	-10.5707139968872	-0.132379829883575	0.218427434563637	0.0395822115242481
-5.53784418106079	-8.64016723632813	-10.5663290023804	-0.132403075695038	0.218437969684601	0.0396434850990772
-5.54023456573486	-8.64503574371338	-10.5849838256836	-0.132309079170227	0.218501761555672	0.0397435054183006
-5.53694629669189	-8.64307594299316	-10.5859651565552	-0.132320359349251	0.218497708439827	0.0398687534034252
-5.53554677963257	-8.64999103546143	-10.5861482620239	-0.132321506738663	0.218508452177048	0.0399790443480015
-5.53263854980469	-8.64486694335938	-10.5833892822266	-0.132289379835129	0.218524947762489	0.0399154908955097
-5.53081560134888	-8.64605712890625	-10.5719480514526	-0.132385417819023	0.218546360731125	0.0399326533079147
-5.52960538864136	-8.65031051635742	-10.5752801895142	-0.132461428642273	0.218580737709999	0.0399018861353397
-5.52396011352539	-8.64947605133057	-10.5803184509277	-0.132519841194153	0.218604192137718	0.0400082170963287
-5.52192163467407	-8.6513671875	-10.5763463973999	-0.132545202970505	0.218516036868095	0.0400954782962799
-5.51438236236572	-8.65220546722412	-10.5701684951782	-0.13261491060257	0.218582093715668	0.0400880090892315
-5.50763559341431	-8.64675235748291	-10.5679664611816	-0.13262802362442	0.218605294823647	0.0401055328547955
-5.50901746749878	-8.64552593231201	-10.5620059967041	-0.132688418030739	0.218620494008064	0.040040984749794
-5.50054836273193	-8.64697360992432	-10.5557994842529	-0.132688641548157	0.218732699751854	0.0400998964905739
-5.49836301803589	-8.6484546661377	-10.5663433074951	-0.132803350687027	0.218663588166237	0.0401566550135612
-5.49438905715942	-8.64350986480713	-10.565993309021	-0.132839754223824	0.218750193715096	0.0401699580252171
-5.48769617080688	-8.63991641998291	-10.5641460418701	-0.132771536707878	0.218711033463478	0.0401127822697163
-5.48982191085815	-8.63817024230957	-10.5554389953613	-0.132863357663155	0.218805059790611	0.0399876236915588
-5.48401880264282	-8.64206123352051	-10.5472164154053	-0.132859244942665	0.218781262636185	0.0400760471820831
-5.48723888397217	-8.6459846496582	-10.5561552047729	-0.132970660924911	0.218838065862656	0.040109321475029
-5.48252391815186	-8.64466285705566	-10.5628032684326	-0.132964730262756	0.218795031309128	0.0401768758893013
-5.48045492172241	-8.64094352722168	-10.5588674545288	-0.132936805486679	0.218846678733826	0.0401621088385582
-5.47727966308594	-8.64145374298096	-10.5509929656982	-0.133005201816559	0.218799561262131	0.0401160381734371
-5.47672033309937	-8.64243221282959	-10.5439481735229	-0.132849454879761	0.218881905078888	0.0401904843747616
-5.4722752571106	-8.64450454711914	-10.555157661438	-0.132932305335999	0.21875137090683	0.0401065424084663
-5.47907066345215	-8.64772129058838	-10.5490293502808	-0.132958889007568	0.21884486079216	0.0402341932058334
-5.47265100479126	-8.64786720275879	-10.5576496124268	-0.132831946015358	0.218861386179924	0.0401678346097469
-5.47060537338257	-8.64639949798584	-10.5570507049561	-0.132854983210564	0.218808621168137	0.0401684418320656
-5.47210836410522	-8.647047996521	-10.5470523834229	-0.132763937115669	0.218854129314423	0.0401527509093285
-5.46855497360229	-8.64933967590332	-10.5541219711304	-0.132722899317741	0.218854114413261	0.0401791371405125
-5.47181367874146	-8.6521110534668	-10.5417499542236	-0.13273598253727	0.21881091594696	0.0402448065578938
-5.47036504745483	-8.6494607925415	-10.5602073669434	-0.132614821195602	0.218845292925835	0.0403284803032875
-5.46848917007446	-8.64724063873291	-10.5520172119141	-0.132570013403893	0.218796119093895	0.0402962937951088
-5.46962022781372	-8.65077495574951	-10.5491380691528	-0.132412791252136	0.218852818012238	0.0402405820786953
-5.46519184112549	-8.65215301513672	-10.5481252670288	-0.132394030690193	0.218741789460182	0.0402541793882847
-5.46638917922974	-8.65429782867432	-10.5406837463379	-0.132411196827888	0.218777671456337	0.0403258726000786
-5.46358776092529	-8.65595531463623	-10.5572834014893	-0.132249265909195	0.218650698661804	0.0403639115393162
-5.4614634513855	-8.65208435058594	-10.5546722412109	-0.132239177823067	0.218712285161018	0.0403049550950527
-5.46044635772705	-8.65581798553467	-10.5433330535889	-0.132169231772423	0.218769937753677	0.0403018854558468
-5.45771837234497	-8.65336132049561	-10.5426464080811	-0.132147565484047	0.218681856989861	0.0402600951492786
-5.45524644851685	-8.65874767303467	-10.5338573455811	-0.132244870066643	0.218677580356598	0.0403288081288338
-5.45494556427002	-8.66103935241699	-10.5429439544678	-0.132044270634651	0.218744203448296	0.0403473637998104
-5.45307970046997	-8.65773868560791	-10.541145324707	-0.132030412554741	0.218748569488525	0.0403227545320988
-5.44989061355591	-8.65953731536865	-10.5401191711426	-0.132029637694359	0.218743622303009	0.0402999520301819
-5.44418621063232	-8.65887355804443	-10.5333156585693	-0.131968826055527	0.218790963292122	0.0402015000581741
-5.44569635391235	-8.66074752807617	-10.5220775604248	-0.132096603512764	0.218788877129555	0.0403312221169472
-5.44450807571411	-8.66270732879639	-10.53160572052	-0.132028847932816	0.218796953558922	0.040272131562233
-5.44194555282593	-8.66564655303955	-10.5337076187134	-0.132072702050209	0.218829363584518	0.0404239967465401
-5.44577836990356	-8.66606903076172	-10.5320253372192	-0.13204038143158	0.218868583440781	0.0403694696724415
-5.43767642974854	-8.66687774658203	-10.5290622711182	-0.132021963596344	0.218877047300339	0.0402606427669525
-5.43812417984009	-8.66806602478027	-10.519474029541	-0.132131531834602	0.218844577670097	0.0403090566396713
-5.44084978103638	-8.67294692993164	-10.5226440429688	-0.132084012031555	0.218858078122139	0.0402723290026188
-5.4380087852478	-8.67061805725098	-10.526650428772	-0.132022097706795	0.218784153461456	0.0404371917247772
-5.44006443023682	-8.67358016967773	-10.5277919769287	-0.132071241736412	0.218844130635262	0.040442943572998
-5.43843221664429	-8.67732334136963	-10.5262489318848	-0.132119879126549	0.218816086649895	0.0404146276414394
-5.43442487716675	-8.67603969573975	-10.5135278701782	-0.132154807448387	0.218797996640205	0.0403653457760811
-5.44073867797852	-8.68293380737305	-10.5142688751221	-0.132191881537437	0.218774974346161	0.0404373407363892
-5.43718528747559	-8.67958831787109	-10.518292427063	-0.132186621427536	0.218781307339668	0.0405587702989578
-5.44253921508789	-8.68145561218262	-10.5214805603027	-0.132266744971275	0.218734964728355	0.0406120084226131
-5.44206094741821	-8.68155479431152	-10.5196189880371	-0.132301211357117	0.218695402145386	0.0405471362173557
-5.44114685058594	-8.68176651000977	-10.5023765563965	-0.132418900728226	0.218706905841827	0.0405737012624741
-5.44197177886963	-8.68724918365479	-10.5098457336426	-0.132499948143959	0.218719586730003	0.0406157858669758
-5.44292974472046	-8.68427276611328	-10.5086555480957	-0.132457315921783	0.218657344579697	0.0407810695469379
-5.44373655319214	-8.68913078308105	-10.5113344192505	-0.132605001330376	0.218673825263977	0.04085423797369
-5.44500780105591	-8.6888484954834	-10.5153608322144	-0.132661178708076	0.218711912631989	0.0408297628164291
-5.44318437576294	-8.68838214874268	-10.5028390884399	-0.132688939571381	0.21863742172718	0.0409372560679913
-5.4425802230835	-8.68803787231445	-10.4998369216919	-0.132763996720314	0.218654349446297	0.0409009642899036
-5.44037342071533	-8.68861865997314	-10.5000820159912	-0.132794424891472	0.218625828623772	0.0410466007888317
-5.444016456604	-8.6923131942749	-10.5078783035278	-0.132927462458611	0.218554377555847	0.0411402471363544
-5.44370794296265	-8.69194602966309	-10.5041637420654	-0.132935076951981	0.218635380268097	0.0411931946873665
-5.43845272064209	-8.68764781951904	-10.5013694763184	-0.133062571287155	0.218559235334396	0.0412458591163158
-5.43901538848877	-8.68807029724121	-10.4858484268188	-0.133189901709557	0.21854941546917	0.0412402413785458
-5.43558597564697	-8.68941783905029	-10.4917621612549	-0.133142963051796	0.218534082174301	0.0413555912673473
-5.43583726882935	-8.68985748291016	-10.4878244400024	-0.133284166455269	0.218471869826317	0.041497889906168
-5.43581295013428	-8.69107246398926	-10.4943857192993	-0.133284270763397	0.218465656042099	0.0415387228131294
-5.43118238449097	-8.68564891815186	-10.4867963790894	-0.133253499865532	0.218465521931648	0.0415980443358421
-5.43353319168091	-8.68936634063721	-10.4812898635864	-0.13334247469902	0.218398958444595	0.0415934212505817
-5.43244552612305	-8.68806934356689	-10.4820117950439	-0.133369207382202	0.218466714024544	0.041702639311552
-5.43347406387329	-8.69018268585205	-10.4971885681152	-0.133418396115303	0.218408465385437	0.0418167226016521
-5.43499898910522	-8.69181728363037	-10.4947080612183	-0.133402243256569	0.218462944030762	0.0418822802603245
-5.43315410614014	-8.69131278991699	-10.4981107711792	-0.133365198969841	0.21833647787571	0.04197021946311
-5.43402528762817	-8.69052219390869	-10.4933319091797	-0.1334028840065	0.218318581581116	0.0420055836439133
-5.43113613128662	-8.69713878631592	-10.4847612380981	-0.133415326476097	0.218313813209534	0.0421160198748112
-5.43229103088379	-8.69630527496338	-10.4965124130249	-0.133426740765572	0.218268692493439	0.0422983095049858
-5.43166637420654	-8.69731712341309	-10.498176574707	-0.133358687162399	0.218250751495361	0.0423783697187901
-5.43053340911865	-8.69310188293457	-10.5011959075928	-0.13333834707737	0.21820542216301	0.0424526780843735
-5.43354749679565	-8.69525146484375	-10.4915723800659	-0.133375853300095	0.218212231993675	0.0425293073058128
-5.42767095565796	-8.69679260253906	-10.4887895584106	-0.133391350507736	0.218161433935165	0.0427389107644558
-5.42774772644043	-8.69933128356934	-10.4940748214722	-0.133372530341148	0.218078017234802	0.0429506935179234
-5.42674922943115	-8.69796943664551	-10.5008554458618	-0.133377388119698	0.218112304806709	0.0430237017571926
-5.42265701293945	-8.69310283660889	-10.4884843826294	-0.133403748273849	0.218040287494659	0.0431000255048275
-5.42509841918945	-8.69549560546875	-10.4896907806396	-0.133475720882416	0.218030259013176	0.0432232804596424
-5.41615343093872	-8.69181346893311	-10.4886322021484	-0.133384600281715	0.217952683568001	0.0434391349554062
-5.42042541503906	-8.69337177276611	-10.503945350647	-0.133438169956207	0.217891082167625	0.0435854718089104
-5.41565179824829	-8.69141960144043	-10.4995498657227	-0.1333869099617	0.217894300818443	0.0436220355331898
-5.41403818130493	-8.68957614898682	-10.4924974441528	-0.133473485708237	0.217799484729767	0.0437854565680027
-5.4141526222229	-8.6891622543335	-10.4889516830444	-0.133562609553337	0.217820435762405	0.0438243746757507
-5.41256380081177	-8.69069480895996	-10.4870510101318	-0.133474871516228	0.217706501483917	0.0440479032695293
-5.41490840911865	-8.68911743164063	-10.4933757781982	-0.133592322468758	0.217739969491959	0.0442035645246506
-5.41435813903809	-8.69022274017334	-10.4992322921753	-0.133584678173065	0.2176274061203	0.044321920722723
-5.41160154342651	-8.68771457672119	-10.4967269897461	-0.133516505360603	0.217569380998611	0.0443936586380005
-5.41207075119019	-8.68728256225586	-10.4818744659424	-0.133601486682892	0.217443779110909	0.0444262251257896
-5.41225004196167	-8.68806457519531	-10.485634803772	-0.13344307243824	0.217469662427902	0.044590599834919
-5.41255140304565	-8.68968868255615	-10.4959745407104	-0.133571833372116	0.217401593923569	0.0447723604738712
-5.415358543396	-8.68896770477295	-10.5089464187622	-0.133529007434845	0.217369705438614	0.0448477454483509
-5.41083765029907	-8.68818759918213	-10.500301361084	-0.133537888526917	0.217311188578606	0.0449802838265896
-5.41258144378662	-8.68694305419922	-10.4935617446899	-0.133571699261665	0.217194497585297	0.0450586453080177
-5.40862035751343	-8.68465137481689	-10.4851856231689	-0.133514195680618	0.217156901955605	0.0452035143971443
-5.40995359420776	-8.68478965759277	-10.4975843429565	-0.13349974155426	0.21703913807869	0.0453932657837868
-5.41212463378906	-8.68419456481934	-10.4984321594238	-0.133494108915329	0.217009142041206	0.0455625168979168
-5.40943622589111	-8.6807861328125	-10.4999380111694	-0.133426427841187	0.216924920678139	0.0456934869289398
-5.40757179260254	-8.67789554595947	-10.4937047958374	-0.133458808064461	0.216784209012985	0.0457754023373127
-5.40451288223267	-8.6821231842041	-10.4884099960327	-0.133390247821808	0.216704472899437	0.0459369271993637
-5.40543508529663	-8.68033409118652	-10.5003309249878	-0.133417204022408	0.216605335474014	0.0461656264960766
-5.40611934661865	-8.68131637573242	-10.5032052993774	-0.133335828781128	0.216595530509949	0.0462990328669548
-5.40214824676514	-8.6740665435791	-10.5055150985718	-0.133253797888756	0.216461330652237	0.0463840328156948
-5.40488767623901	-8.67894554138184	-10.4967775344849	-0.133256614208221	0.216333001852036	0.0464442223310471
-5.3983302116394	-8.67837715148926	-10.4989833831787	-0.133193030953407	0.216232180595398	0.0467024110257626
-5.40260791778564	-8.68294811248779	-10.5036401748657	-0.13309520483017	0.216154351830482	0.046879518777132
-5.39864635467529	-8.6793966293335	-10.5100955963135	-0.133085370063782	0.216055050492287	0.046964131295681
-5.3972020149231	-8.67879772186279	-10.5014905929565	-0.133026659488678	0.215970322489738	0.0470787435770035
-5.39678525924683	-8.68149375915527	-10.4998168945313	-0.13300359249115	0.215903177857399	0.0472109839320183
-5.39685344696045	-8.68286418914795	-10.5040655136108	-0.132883116602898	0.215774729847908	0.0474884249269962
-5.39649057388306	-8.68662643432617	-10.5185775756836	-0.132907420396805	0.215619653463364	0.0476449057459831
-5.39629745483398	-8.68489456176758	-10.5222282409668	-0.132783785462379	0.21553573012352	0.0477567873895168
-5.39295959472656	-8.68637180328369	-10.5092573165894	-0.132718831300735	0.215475469827652	0.0479330494999886
-5.39623117446899	-8.68980693817139	-10.5122804641724	-0.132703930139542	0.215349122881889	0.0480258204042912
-5.39621257781982	-8.69154739379883	-10.5209074020386	-0.132631331682205	0.21527972817421	0.0483466722071171
-5.39949655532837	-8.69364356994629	-10.5312833786011	-0.13262377679348	0.215199515223503	0.048555888235569
-5.39860010147095	-8.69072723388672	-10.5307016372681	-0.132546186447144	0.215110197663307	0.0486254617571831
-5.40185642242432	-8.69791221618652	-10.5127668380737	-0.132657840847969	0.215015277266502	0.0489085540175438
-5.40279150009155	-8.69985961914063	-10.5314016342163	-0.132488369941711	0.214909628033638	0.049154806882143
-5.40418434143066	-8.69725704193115	-10.5394506454468	-0.132458716630936	0.214838713407516	0.0494426414370537
-5.40591192245483	-8.70157051086426	-10.5308532714844	-0.132497951388359	0.214683994650841	0.0495610982179642
-5.40288782119751	-8.7001485824585	-10.5344705581665	-0.132423460483551	0.214663550257683	0.049683790653944
-5.40657472610474	-8.70443725585938	-10.524694442749	-0.132551848888397	0.214490503072739	0.0499786175787449
-5.40900325775146	-8.70088195800781	-10.5464248657227	-0.13239511847496	0.214463263750076	0.0501878000795841
-5.41133165359497	-8.70059776306152	-10.5508804321289	-0.132368624210358	0.21433188021183	0.0504030995070934
-5.41254568099976	-8.70171356201172	-10.5448064804077	-0.132470741868019	0.21431228518486	0.0505448430776596
-5.40968370437622	-8.70354175567627	-10.5393810272217	-0.132434889674187	0.214204177260399	0.0506504625082016
-5.4176549911499	-8.70009899139404	-10.5369081497192	-0.132563233375549	0.214116767048836	0.0508029572665691
-5.42214107513428	-8.70077514648438	-10.5510034561157	-0.132534325122833	0.214131459593773	0.0507822260260582
-5.42557048797607	-8.69528961181641	-10.5624656677246	-0.132400810718536	0.214157104492188	0.0509819462895393
-5.42412185668945	-8.70433139801025	-10.5567226409912	-0.132348045706749	0.214079424738884	0.0512331239879131
-5.41767978668213	-8.70731735229492	-10.5509672164917	-0.132429257035255	0.213919743895531	0.0513833574950695
-5.42042016983032	-8.70854377746582	-10.5383634567261	-0.132514864206314	0.213810592889786	0.0516181513667107
-5.42015075683594	-8.70595359802246	-10.5613145828247	-0.132416322827339	0.213785469532013	0.0518523491919041
-5.42343759536743	-8.70251655578613	-10.5673027038574	-0.132467642426491	0.213732272386551	0.0520104579627514
-5.4301700592041	-8.70339679718018	-10.5586051940918	-0.132466077804565	0.213709980249405	0.0520389676094055
-5.42884874343872	-8.70778751373291	-10.5684080123901	-0.132558718323708	0.213562428951263	0.0521518662571907
-5.43657541275024	-8.71253204345703	-10.5726289749146	-0.132552310824394	0.21360856294632	0.0523839704692364
-5.43316411972046	-8.70914840698242	-10.5799245834351	-0.132469713687897	0.213525354862213	0.0525215268135071
-5.43242931365967	-8.70943355560303	-10.5734930038452	-0.132623687386513	0.213529765605927	0.0526011995971203
-5.43217086791992	-8.71226692199707	-10.5686502456665	-0.132509350776672	0.213419780135155	0.0527664422988892
-5.43557071685791	-8.71136379241943	-10.5860080718994	-0.132570654153824	0.213385134935379	0.0530240014195442
-5.43496322631836	-8.70595836639404	-10.5875473022461	-0.132623359560966	0.213350743055344	0.0530415214598179
-5.43426322937012	-8.70513820648193	-10.5702447891235	-0.13270977139473	0.213291198015213	0.05315912514925
-5.4355320930481	-8.70881843566895	-10.5835390090942	-0.132718116044998	0.213280573487282	0.0534080229699612
-5.43331003189087	-8.70157146453857	-10.5923156738281	-0.132750749588013	0.213274195790291	0.0536787249147892
-5.4349479675293	-8.69797992706299	-10.5901641845703	-0.132772564888	0.21322925388813	0.0537129081785679
-5.42967367172241	-8.69537830352783	-10.5807266235352	-0.132870063185692	0.213184922933578	0.0537661612033844
-5.43598937988281	-8.69658756256104	-10.5761117935181	-0.133067175745964	0.213142767548561	0.0539885237812996
-5.42899560928345	-8.68819522857666	-10.5890779495239	-0.132992565631866	0.213104411959648	0.0541370026767254
-5.42994928359985	-8.68172645568848	-10.5865859985352	-0.133062362670898	0.213071122765541	0.0542858466506004
-5.42822027206421	-8.67871284484863	-10.5684499740601	-0.133169263601303	0.213059216737747	0.0542369969189167
-5.42782878875732	-8.67646598815918	-10.5779323577881	-0.133341684937477	0.21306374669075	0.0544393435120583
-5.42810678482056	-8.67570781707764	-10.5824356079102	-0.133418619632721	0.213036596775055	0.0545605644583702
-5.42484378814697	-8.66985988616943	-10.581880569458	-0.133439391851425	0.212983042001724	0.0546026192605495
-5.42646741867065	-8.66855525970459	-10.5839071273804	-0.133540540933609	0.212915703654289	0.054634191095829
-5.42122888565063	-8.67025661468506	-10.5765085220337	-0.133636772632599	0.212985619902611	0.054862417280674
-5.4250226020813	-8.67293357849121	-10.5918989181519	-0.133748173713684	0.212932392954826	0.0550665184855461
-5.4240460395813	-8.66721630096436	-10.5961208343506	-0.133788451552391	0.212998598814011	0.0549950748682022
-5.42122650146484	-8.66770076751709	-10.5721664428711	-0.133965730667114	0.212940365076065	0.0550700649619102
-5.42415952682495	-8.67058086395264	-10.5831165313721	-0.134001344442368	0.212988540530205	0.0551057793200016
-5.4233455657959	-8.66441249847412	-10.5983400344849	-0.134035959839821	0.212932288646698	0.0553309097886086
-5.42312335968018	-8.66438007354736	-10.5863409042358	-0.134103432297707	0.212935224175453	0.0553000867366791
-5.42175006866455	-8.66221523284912	-10.5862216949463	-0.134216591715813	0.212905541062355	0.0553678907454014
-5.42848014831543	-8.66448211669922	-10.5862064361572	-0.134337514638901	0.21289949119091	0.055534090846777
-5.42666673660278	-8.66214847564697	-10.6047468185425	-0.134337171912193	0.212954416871071	0.0556376613676548
-5.43025064468384	-8.65732288360596	-10.5850095748901	-0.134376674890518	0.21285879611969	0.0555245764553547
-5.42478084564209	-8.65739917755127	-10.5827236175537	-0.134454756975174	0.212822869420052	0.0556525364518166
-5.42818260192871	-8.66151523590088	-10.5893545150757	-0.134467154741287	0.212742507457733	0.0559023134410381
-5.42790269851685	-8.65552139282227	-10.6037435531616	-0.134528964757919	0.212762713432312	0.0559016615152359
-5.42805337905884	-8.65444755554199	-10.5795221328735	-0.134642094373703	0.212700918316841	0.0558822304010391
-5.43064498901367	-8.65470695495605	-10.5913753509521	-0.134601831436157	0.212708130478859	0.0559788569808006
-5.43180656433105	-8.64620018005371	-10.6033067703247	-0.134638205170631	0.212590485811234	0.0561180338263512
-5.43244600296021	-8.64763832092285	-10.5942325592041	-0.134633734822273	0.212625548243523	0.056157760322094
-5.42847919464111	-8.64501857757568	-10.5898199081421	-0.134730488061905	0.212510854005814	0.0561253949999809
-5.43289756774902	-8.64351272583008	-10.5798740386963	-0.134831860661507	0.212473422288895	0.0562868788838387
-5.43374252319336	-8.64101028442383	-10.5970783233643	-0.134800985455513	0.21244440972805	0.0564400851726532
-5.42906904220581	-8.63325023651123	-10.5934572219849	-0.134834140539169	0.212418243288994	0.0563969649374485
-5.42825889587402	-8.63205718994141	-10.5768527984619	-0.134776055812836	0.212364599108696	0.0564031526446342
-5.42750120162964	-8.63489055633545	-10.5832967758179	-0.134930521249771	0.212332740426064	0.0565914139151573
-5.43066024780273	-8.62917137145996	-10.5861396789551	-0.134933888912201	0.212271511554718	0.0565945394337177
-5.42665910720825	-8.62482070922852	-10.5897493362427	-0.134912043809891	0.212261945009232	0.0565676167607307
-5.42746543884277	-8.62572956085205	-10.5778465270996	-0.134956106543541	0.21212811768055	0.0564730353653431
-5.42487239837646	-8.62984752655029	-10.5831260681152	-0.134978443384171	0.212123781442642	0.0566540844738483
-5.42848062515259	-8.62903308868408	-10.5909748077393	-0.134950414299965	0.21211189031601	0.056702621281147
-5.42423152923584	-8.62894821166992	-10.5878295898438	-0.134900763630867	0.212075099349022	0.0565678663551807
-5.42810678482056	-8.63076782226563	-10.5732927322388	-0.134993657469749	0.211991816759109	0.056609034538269
-5.42778396606445	-8.63409614562988	-10.5834379196167	-0.134990349411964	0.212027534842491	0.0566616207361221
-5.42882347106934	-8.63027000427246	-10.5916585922241	-0.134890332818031	0.211925655603409	0.0568850450217724
-5.42785406112671	-8.63275718688965	-10.580228805542	-0.134862959384918	0.211969062685966	0.05677580088377
-5.42676782608032	-8.62993812561035	-10.5788698196411	-0.13485711812973	0.211911603808403	0.056729469448328
-5.43089485168457	-8.63473033905029	-10.5836486816406	-0.134934529662132	0.21181409060955	0.0568609349429607
-5.42737674713135	-8.63432788848877	-10.5954303741455	-0.13474240899086	0.211898684501648	0.0568416677415371
-5.42919397354126	-8.63665771484375	-10.576717376709	-0.134797066450119	0.211726009845734	0.0566865652799606
-5.42571020126343	-8.63917350769043	-10.5785455703735	-0.134671270847321	0.21175754070282	0.0568474568426609
-5.43123054504395	-8.64216423034668	-10.5903730392456	-0.134752035140991	0.211745753884315	0.0568140670657158
-5.42693758010864	-8.63655281066895	-10.5877323150635	-0.13460598886013	0.211739897727966	0.0565885230898857
-5.43026351928711	-8.64509677886963	-10.5662832260132	-0.134681850671768	0.21172821521759	0.0565948635339737
-5.43104124069214	-8.64540863037109	-10.595160484314	-0.134575024247169	0.211674824357033	0.0566674806177616
-5.43195772171021	-8.64252376556396	-10.5872535705566	-0.134565740823746	0.211639165878296	0.0565313659608364
-5.43188858032227	-8.64628314971924	-10.5648937225342	-0.134520143270493	0.211613774299622	0.0564298518002033
-5.43557071685791	-8.64770030975342	-10.5729360580444	-0.134555965662003	0.211538538336754	0.0564267113804817
-5.43774700164795	-8.6470308303833	-10.5775375366211	-0.1345424503088	0.211512878537178	0.0563392266631126
-5.43293619155884	-8.64496803283691	-10.5685367584229	-0.134418740868568	0.211503431200981	0.0561767816543579
-5.44042301177979	-8.65049934387207	-10.5599613189697	-0.134425282478333	0.21150316298008	0.0560259409248829
-5.43969869613647	-8.65014171600342	-10.5679416656494	-0.13433763384819	0.211459264159203	0.0560538433492184
-5.44326257705688	-8.65298175811768	-10.5762348175049	-0.134257793426514	0.211455956101418	0.0559004358947277
-5.44132900238037	-8.6555290222168	-10.566554069519	-0.134216234087944	0.211395010352135	0.0556243471801281
-5.44722700119019	-8.66628551483154	-10.5542478561401	-0.134293437004089	0.211344212293625	0.055620975792408
-5.45003652572632	-8.66618728637695	-10.5742893218994	-0.13408075273037	0.211339965462685	0.0556243732571602
-5.45010805130005	-8.66720199584961	-10.5725717544556	-0.134068861603737	0.211305737495422	0.0554563440382481
-5.45420360565186	-8.67012310028076	-10.5557355880737	-0.133989453315735	0.211326450109482	0.0553676337003708
-5.45569562911987	-8.67517948150635	-10.5656929016113	-0.134031221270561	0.211274698376656	0.055338017642498
-5.46115303039551	-8.67851161956787	-10.5628890991211	-0.133888065814972	0.211246401071548	0.0553520917892456
-5.45569705963135	-8.67563152313232	-10.5649642944336	-0.133902683854103	0.211272716522217	0.0553191863000393
-5.46003389358521	-8.67767524719238	-10.5548267364502	-0.133885517716408	0.211246699094772	0.0551519133150578
-5.45893287658691	-8.67845344543457	-10.5534944534302	-0.13377945125103	0.211208164691925	0.055269218981266
-5.46299314498901	-8.68064880371094	-10.5609817504883	-0.133786648511887	0.211180031299591	0.0551946498453617
-5.45660781860352	-8.6782865524292	-10.5558776855469	-0.133698835968971	0.211172476410866	0.054992750287056
-5.46278715133667	-8.68179607391357	-10.5412673950195	-0.133822336792946	0.211212232708931	0.055005356669426
-5.46079683303833	-8.67720413208008	-10.5644588470459	-0.133564874529839	0.211098656058311	0.0550469532608986
-5.45898151397705	-8.67462348937988	-10.5508241653442	-0.133660465478897	0.211136892437935	0.0548149570822716
-5.45615863800049	-8.67602634429932	-10.5329742431641	-0.133649110794067	0.211154758930206	0.0547348000109196
-5.4562406539917	-8.6788215637207	-10.5328159332275	-0.133743390440941	0.211147427558899	0.0547574982047081
-5.45611763000488	-8.67642498016357	-10.5345439910889	-0.133666276931763	0.211068704724312	0.0546731874346733
-5.45287561416626	-8.67063903808594	-10.5357036590576	-0.133643582463264	0.211134985089302	0.0545531958341599
-5.45508766174316	-8.66942310333252	-10.5263051986694	-0.13362480700016	0.211102217435837	0.0543826185166836
-5.4497447013855	-8.66796016693115	-10.5181894302368	-0.133695021271706	0.211040630936623	0.054409384727478
-5.4554591178894	-8.66668701171875	-10.5273294448853	-0.133758872747421	0.211057394742966	0.0543664246797562
-5.45109891891479	-8.66129207611084	-10.5192289352417	-0.133690372109413	0.211076006293297	0.054169062525034
-5.44976902008057	-8.65897083282471	-10.5003480911255	-0.133836790919304	0.211015984416008	0.0541682913899422
-5.45373344421387	-8.65916061401367	-10.5076608657837	-0.133821398019791	0.21105645596981	0.054094985127449
-5.45014810562134	-8.65034580230713	-10.5136775970459	-0.133786708116531	0.211015090346336	0.0540981814265251
-5.45231866836548	-8.65180206298828	-10.4985294342041	-0.133865490555763	0.211076870560646	0.0539545156061649
-5.44820165634155	-8.64714050292969	-10.5034122467041	-0.133869960904121	0.210993349552155	0.0537658184766769
-5.45100831985474	-8.65400123596191	-10.4868450164795	-0.133994698524475	0.211003318428993	0.0537957362830639
-5.45122814178467	-8.65498924255371	-10.5071496963501	-0.133780658245087	0.21105483174324	0.0537644438445568
-5.45412683486938	-8.65062427520752	-10.5089673995972	-0.133865863084793	0.211037427186966	0.0536536760628223
-5.45298004150391	-8.65201568603516	-10.4979057312012	-0.133786991238594	0.21104434132576	0.0534777380526066
-5.45209741592407	-8.6588306427002	-10.4903154373169	-0.133854672312737	0.210938721895218	0.0534418523311615
-5.45834970474243	-8.65846252441406	-10.5028562545776	-0.13381016254425	0.210996970534325	0.0534660592675209
-5.45698738098145	-8.65689468383789	-10.5057735443115	-0.1336350440979	0.210967138409615	0.0533486157655716
-5.45610237121582	-8.65918350219727	-10.4900350570679	-0.133740842342377	0.210964649915695	0.0531792677938938
-5.46127891540527	-8.66333961486816	-10.5001678466797	-0.133626595139503	0.211002945899963	0.0532457679510117
-5.46752214431763	-8.66244697570801	-10.5067119598389	-0.133664637804031	0.211017206311226	0.0532314591109753
-5.46449184417725	-8.66128444671631	-10.5021381378174	-0.133550420403481	0.210945650935173	0.0530929714441299
-5.46567392349243	-8.66308784484863	-10.4946193695068	-0.133645504713058	0.210914939641953	0.0530182719230652
-5.47365808486938	-8.66451072692871	-10.4933929443359	-0.133573591709137	0.21085786819458	0.0529218204319477
-5.47196769714355	-8.66399383544922	-10.499174118042	-0.133559197187424	0.210879862308502	0.0529513545334339
-5.47225189208984	-8.66421127319336	-10.5033340454102	-0.133535727858543	0.210820883512497	0.0528929382562637
-5.46848344802856	-8.65909385681152	-10.4952869415283	-0.1334597915411	0.210857555270195	0.052646491676569
-5.4739842414856	-8.66183376312256	-10.481575012207	-0.13356901705265	0.210745483636856	0.0526738986372948
-5.47334146499634	-8.66160488128662	-10.4994583129883	-0.133458644151688	0.210819289088249	0.0526493228971958
-5.47521162033081	-8.65822696685791	-10.5044870376587	-0.133457198739052	0.210732221603394	0.0526046827435493
-5.47491025924683	-8.65891170501709	-10.4904899597168	-0.133452996611595	0.21074366569519	0.0525003895163536
-5.47797346115112	-8.66218566894531	-10.4875202178955	-0.133531406521797	0.210732445120811	0.052347756922245
-5.47739601135254	-8.66124725341797	-10.4892015457153	-0.133602529764175	0.210701555013657	0.0523465387523174
-5.47453832626343	-8.65633773803711	-10.5038585662842	-0.133473232388496	0.210664302110672	0.052285473793745
-5.47489833831787	-8.65510940551758	-10.4827394485474	-0.133514270186424	0.210685223340988	0.0520465970039368
-5.47343444824219	-8.65496349334717	-10.4819002151489	-0.133507639169693	0.210642129182816	0.0520629622042179
-5.47563457489014	-8.65794277191162	-10.4912347793579	-0.133589819073677	0.21060049533844	0.0520099699497223
-5.47555017471313	-8.65637874603271	-10.488694190979	-0.133534371852875	0.210707411170006	0.0518626719713211
-5.47557401657104	-8.65652179718018	-10.4771747589111	-0.13365463912487	0.210661441087723	0.051756776869297
-5.48012065887451	-8.6595401763916	-10.4774875640869	-0.13357800245285	0.210624203085899	0.0516448318958282
-5.48105669021606	-8.66120052337646	-10.4918918609619	-0.133577182888985	0.210685193538666	0.0517179295420647
-5.48283720016479	-8.66082668304443	-10.4860744476318	-0.133597046136856	0.210705012083054	0.0515485741198063
-5.48087215423584	-8.66587924957275	-10.4798526763916	-0.133584246039391	0.210699886083603	0.0513523481786251
-5.48417091369629	-8.67012023925781	-10.4795761108398	-0.133736908435822	0.210707128047943	0.0513713397085667
-5.48827981948853	-8.67106342315674	-10.4985542297363	-0.133564502000809	0.210843786597252	0.0512908399105072
-5.48613452911377	-8.66592216491699	-10.4991607666016	-0.133599013090134	0.210859417915344	0.0512178987264633
-5.48533773422241	-8.67259883880615	-10.4808502197266	-0.133557885885239	0.210874646902084	0.0510867089033127
-5.48521566390991	-8.67518138885498	-10.4919948577881	-0.133660882711411	0.210852324962616	0.0509701780974865
-5.48834323883057	-8.67644786834717	-10.5012845993042	-0.13361768424511	0.2109504789114	0.0510314479470253
-5.48468542098999	-8.67206573486328	-10.5037403106689	-0.133621215820313	0.210993468761444	0.0508743487298489
-5.48800611495972	-8.67591381072998	-10.492299079895	-0.133574485778809	0.210955858230591	0.0507306642830372
-5.48442649841309	-8.67581844329834	-10.4936895370483	-0.13361182808876	0.210993677377701	0.0508254021406174
-5.48575210571289	-8.67606639862061	-10.4998111724854	-0.13370418548584	0.211010605096817	0.0508076511323452
-5.48287105560303	-8.677565574646	-10.5026035308838	-0.133629247546196	0.211031824350357	0.0506864115595818
-5.48415184020996	-8.67538261413574	-10.4886808395386	-0.133730486035347	0.211080640554428	0.0506400316953659
-5.48573589324951	-8.68300151824951	-10.4917669296265	-0.133735671639442	0.211172178387642	0.0505959056317806
-5.48225212097168	-8.67993068695068	-10.5024948120117	-0.133692666888237	0.211217522621155	0.0506777241826057
-5.48110389709473	-8.68527984619141	-10.5006160736084	-0.133726105093956	0.211193636059761	0.0505573488771915
-5.47856044769287	-8.68353271484375	-10.4944553375244	-0.133737727999687	0.211249440908432	0.0503882840275764
-5.48282957077026	-8.69094085693359	-10.4872417449951	-0.133815571665764	0.211274802684784	0.0504733622074127
-5.48054218292236	-8.692063331604	-10.5094871520996	-0.133823201060295	0.211384370923042	0.0504664219915867
-5.47984075546265	-8.69025707244873	-10.5068092346191	-0.133832678198814	0.211417883634567	0.0504053421318531
-5.48232650756836	-8.69230842590332	-10.4962043762207	-0.133808016777039	0.211526140570641	0.0502760447561741
-5.47978401184082	-8.69681549072266	-10.5011281967163	-0.133881568908691	0.211483523249626	0.0503650531172752
-5.4815092086792	-8.69892024993896	-10.5095720291138	-0.133935496211052	0.211571484804153	0.0503580011427403
-5.48083019256592	-8.69660186767578	-10.5079259872437	-0.133844181895256	0.211642503738403	0.0503974221646786
-5.48081874847412	-8.69471168518066	-10.5078821182251	-0.133945599198341	0.211732447147369	0.0502059049904346
-5.47807455062866	-8.69769382476807	-10.5022611618042	-0.133889749646187	0.211750790476799	0.0502749606966972
-5.48165130615234	-8.70006084442139	-10.5190172195435	-0.134025916457176	0.211872830986977	0.0503791123628616
-5.47499656677246	-8.6964282989502	-10.5197019577026	-0.134046837687492	0.211924284696579	0.0502771586179733
-5.47434902191162	-8.69645977020264	-10.5006952285767	-0.134078711271286	0.21195462346077	0.0502299219369888
-5.47867870330811	-8.69907379150391	-10.5150489807129	-0.134113118052483	0.212118595838547	0.0502533093094826
-5.47588443756104	-8.69337844848633	-10.5213785171509	-0.13417737185955	0.21218541264534	0.0503815598785877
-5.47817850112915	-8.6901216506958	-10.5248489379883	-0.134184122085571	0.212316736578941	0.0503399111330509
-5.47228813171387	-8.68874073028564	-10.5209941864014	-0.13424451649189	0.212346658110619	0.0502098724246025
-5.47665643692017	-8.68984127044678	-10.5020380020142	-0.134462505578995	0.212419211864471	0.0502609983086586
-5.47600793838501	-8.6895055770874	-10.5188226699829	-0.134485632181168	0.212557181715965	0.0503311194479465
-5.47362804412842	-8.68240261077881	-10.5254459381104	-0.134457215666771	0.212569341063499	0.0503111481666565
-5.47721576690674	-8.68365097045898	-10.5175333023071	-0.13455630838871	0.212742611765862	0.0501588582992554
-5.46986675262451	-8.68377590179443	-10.5235929489136	-0.13474728167057	0.212775200605392	0.0500482097268105
-5.47503423690796	-8.68715286254883	-10.5063486099243	-0.134904399514198	0.212878331542015	0.0500917471945286
-5.47569608688354	-8.68267917633057	-10.524712562561	-0.134806647896767	0.21292544901371	0.0500655435025692
-5.47678709030151	-8.67839336395264	-10.5214424133301	-0.134916082024574	0.213058933615685	0.0498979017138481
-5.47528791427612	-8.68291664123535	-10.5079469680786	-0.134988695383072	0.213138431310654	0.0498016327619553
-5.47844219207764	-8.68522262573242	-10.5158920288086	-0.135168835520744	0.213276892900467	0.0497395545244217
-5.48074913024902	-8.6839714050293	-10.5294694900513	-0.135183334350586	0.213357180356979	0.0496325604617596
-5.47619390487671	-8.68344974517822	-10.5195627212524	-0.135251119732857	0.213417515158653	0.0495154708623886
-5.48230314254761	-8.68275928497314	-10.5158643722534	-0.135334551334381	0.213414043188095	0.0492797456681728
-5.48416519165039	-8.68607807159424	-10.5225486755371	-0.135315909981728	0.213567823171616	0.0493323132395744
-5.48782873153687	-8.68661594390869	-10.5338802337646	-0.135391339659691	0.213638141751289	0.0492270439863205
-5.48119926452637	-8.68491554260254	-10.5302019119263	-0.135417908430099	0.213718548417091	0.0489868484437466
-5.48521184921265	-8.69143676757813	-10.5098876953125	-0.135608464479446	0.213745132088661	0.0488784536719322
-5.48708820343018	-8.69314002990723	-10.5299482345581	-0.135495081543922	0.213731035590172	0.0487815365195274
-5.4874095916748	-8.68918323516846	-10.5315570831299	-0.135625153779984	0.213920220732689	0.0486289300024509
-5.48868942260742	-8.68991851806641	-10.5204582214355	-0.135609015822411	0.213942229747772	0.0484197735786438
-5.48868703842163	-8.68804359436035	-10.5242719650269	-0.135746717453003	0.213970363140106	0.0482079833745956
-5.49399375915527	-8.6932954788208	-10.5088968276978	-0.135849967598915	0.213989287614822	0.0481499321758747
-5.49352121353149	-8.69117450714111	-10.5329217910767	-0.135775819420815	0.214082434773445	0.048001479357481
-5.49638938903809	-8.68793487548828	-10.5190801620483	-0.135868713259697	0.214085832238197	0.0477264299988747
-5.49980449676514	-8.69030094146729	-10.5159282684326	-0.135921582579613	0.214181959629059	0.0475604310631752
-5.49859809875488	-8.69008350372314	-10.5051431655884	-0.135943710803986	0.214109897613525	0.0473007261753082
-5.50411081314087	-8.6906213760376	-10.508074760437	-0.136033982038498	0.214227572083473	0.0472047366201878
-5.50255012512207	-8.68839740753174	-10.5230236053467	-0.135849595069885	0.214245140552521	0.0470578223466873
-5.50643253326416	-8.6864709854126	-10.5145530700684	-0.135961845517159	0.214267894625664	0.0467211753129959
-5.50463199615479	-8.68672561645508	-10.5020189285278	-0.135854884982109	0.214189201593399	0.0465808026492596
-5.51307916641235	-8.68945980072021	-10.5142192840576	-0.135925099253654	0.214220851659775	0.0463914833962917
-5.51313972473145	-8.68713569641113	-10.5254955291748	-0.135754853487015	0.214256629347801	0.0462443083524704
-5.51414442062378	-8.68814277648926	-10.5155811309814	-0.1356520652771	0.214276030659676	0.0460040830075741
-5.51659059524536	-8.69053554534912	-10.5079717636108	-0.13561062514782	0.214217752218246	0.045735739171505
-5.51524209976196	-8.68803787231445	-10.5191679000854	-0.135460436344147	0.214189887046814	0.045665055513382
-5.51789617538452	-8.69084453582764	-10.5244369506836	-0.135380506515503	0.214164450764656	0.0455474518239498
-5.5177755355835	-8.68859577178955	-10.526328086853	-0.135163009166718	0.214173972606659	0.0452431254088879
-5.51478385925293	-8.68890857696533	-10.517050743103	-0.135060355067253	0.214124754071236	0.0450709387660027
-5.51714277267456	-8.69269180297852	-10.5198879241943	-0.134937778115273	0.214105263352394	0.0448641516268253
-5.51853036880493	-8.69159698486328	-10.5232925415039	-0.134739011526108	0.214092224836349	0.0448458716273308
-5.52237272262573	-8.69433689117432	-10.5366010665894	-0.134588226675987	0.214058890938759	0.0446679517626762
-5.51640319824219	-8.6943826675415	-10.5314979553223	-0.134315431118011	0.214017763733864	0.0443881936371326
-5.51772785186768	-8.69430065155029	-10.5150117874146	-0.134296894073486	0.213948532938957	0.0442368574440479
-5.51950693130493	-8.69726371765137	-10.5311489105225	-0.134001299738884	0.21391499042511	0.0441400818526745
-5.51507520675659	-8.6929817199707	-10.5398550033569	-0.133836284279823	0.213838011026382	0.0440855994820595
-5.5178861618042	-8.69913101196289	-10.5366477966309	-0.133684203028679	0.213879331946373	0.0438929460942745
-5.51440048217773	-8.69415283203125	-10.5332002639771	-0.133486434817314	0.213862419128418	0.0436473935842514
-5.51767539978027	-8.7013111114502	-10.5206174850464	-0.13343557715416	0.213728919625282	0.0435321591794491
-5.51573801040649	-8.70187282562256	-10.549241065979	-0.133177012205124	0.21366859972477	0.0434267930686474
-5.5169997215271	-8.69871997833252	-10.5430784225464	-0.133059039711952	0.213634714484215	0.0433394946157932
-5.52160024642944	-8.69768810272217	-10.5439882278442	-0.132815226912498	0.213646978139877	0.0430846512317657
-5.51990604400635	-8.70509243011475	-10.5493688583374	-0.132680863142014	0.213661432266235	0.042892649769783
-5.52689409255981	-8.71120166778564	-10.5517463684082	-0.132652938365936	0.2136639803648	0.0429000854492188
-5.5241003036499	-8.70998477935791	-10.5659236907959	-0.132394924759865	0.213616624474525	0.0427456796169281
-5.52534961700439	-8.70972728729248	-10.5706596374512	-0.132297411561012	0.213623136281967	0.0424366928637028
-5.52717971801758	-8.71380710601807	-10.5610160827637	-0.132073953747749	0.213652282953262	0.0421791821718216
-5.5275993347168	-8.71723651885986	-10.5793075561523	-0.132059082388878	0.213609233498573	0.0420594662427902
-5.53173875808716	-8.72251415252686	-10.5872058868408	-0.131901651620865	0.213693529367447	0.0418777801096439
-5.52838087081909	-8.72121810913086	-10.6008749008179	-0.131717517971992	0.213763236999512	0.0417271852493286
-5.53312349319458	-8.72434997558594	-10.5932369232178	-0.131741225719452	0.213802084326744	0.0413868352770805
-5.53221082687378	-8.72855472564697	-10.6006660461426	-0.131591454148293	0.213842108845711	0.0413115583360195
-5.53705835342407	-8.73154067993164	-10.6179866790771	-0.131565913558006	0.213831976056099	0.0412421077489853
-5.53767013549805	-8.73188304901123	-10.6278686523438	-0.131435513496399	0.213876008987427	0.0409405268728733
-5.5362720489502	-8.73258209228516	-10.6106185913086	-0.131485238671303	0.213933527469635	0.0406697578728199
-5.53999042510986	-8.73587894439697	-10.6209392547607	-0.131329372525215	0.214001402258873	0.0404667407274246
-5.54314756393433	-8.73564052581787	-10.6320161819458	-0.131162092089653	0.214004293084145	0.0404181778430939
-5.5470290184021	-8.73518848419189	-10.6338987350464	-0.131133079528809	0.214070692658424	0.0400857701897621
-5.54388570785522	-8.73298645019531	-10.6317863464355	-0.131075039505959	0.214015677571297	0.0398357138037682
-5.54855108261108	-8.73772716522217	-10.6198463439941	-0.131188213825226	0.214066058397293	0.0397703424096107
-5.5504322052002	-8.73451900482178	-10.6398658752441	-0.131010919809341	0.213973924517632	0.0396609455347061
-5.55302381515503	-8.73155879974365	-10.6410608291626	-0.130956515669823	0.214107096195221	0.0394215360283852
-5.55046224594116	-8.73616886138916	-10.6259269714355	-0.130941033363342	0.213982865214348	0.0391984693706036
-5.55217170715332	-8.73335075378418	-10.6270513534546	-0.130855903029442	0.214017868041992	0.0390581078827381
-5.55810213088989	-8.73571872711182	-10.6310367584229	-0.130757138133049	0.214015573263168	0.0389203391969204
-5.55576229095459	-8.73337459564209	-10.6408472061157	-0.130621790885925	0.214071094989777	0.0387484394013882
-5.5587739944458	-8.73312950134277	-10.63636302948	-0.130526348948479	0.214026510715485	0.0384414196014404
-5.55927562713623	-8.73341274261475	-10.6341390609741	-0.13044211268425	0.213956713676453	0.038397379219532
-5.56190156936646	-8.73776149749756	-10.6427459716797	-0.130455806851387	0.213905528187752	0.0382653810083866
-5.56252670288086	-8.73349285125732	-10.6465663909912	-0.130287125706673	0.213947758078575	0.0381100028753281
-5.56063795089722	-8.73148536682129	-10.6315155029297	-0.130235120654106	0.213848531246185	0.0379286929965019
-5.56468534469604	-8.73332977294922	-10.6320829391479	-0.130201920866966	0.21387492120266	0.0377655737102032
-5.56160688400269	-8.72749900817871	-10.635106086731	-0.130097731947899	0.213806450366974	0.0377703718841076
-5.56474447250366	-8.72872447967529	-10.6362266540527	-0.130158841609955	0.213820204138756	0.0376344323158264
-5.56214761734009	-8.7254810333252	-10.6404409408569	-0.130045354366302	0.213790044188499	0.0375010780990124
-5.55974674224854	-8.72517204284668	-10.6255340576172	-0.130081415176392	0.21372027695179	0.0374602489173412
-5.56351184844971	-8.72726535797119	-10.617600440979	-0.13002797961235	0.213662087917328	0.0372788906097412
-5.56542921066284	-8.72250080108643	-10.6295013427734	-0.129949137568474	0.213669970631599	0.0372709184885025
-5.56775522232056	-8.72187995910645	-10.6240129470825	-0.129857435822487	0.213651522994041	0.0370898954570293
-5.56441497802734	-8.71957969665527	-10.6133327484131	-0.129771903157234	0.213648617267609	0.0368625186383724
-5.5709023475647	-8.72172832489014	-10.6107559204102	-0.12986171245575	0.213509246706963	0.036896962672472
-5.57027769088745	-8.71974468231201	-10.6252164840698	-0.129656314849854	0.213499441742897	0.0368031337857246
-5.57320642471313	-8.71122074127197	-10.6222257614136	-0.12971518933773	0.213396355509758	0.0366909131407738
-5.5738959312439	-8.71549320220947	-10.6000576019287	-0.129678383469582	0.21339975297451	0.0365832038223743
-5.57496881484985	-8.71512413024902	-10.6076574325562	-0.129784241318703	0.213252812623978	0.0366060212254524
-5.57824277877808	-8.71125888824463	-10.6084232330322	-0.129713520407677	0.213311076164246	0.0365652404725552
-5.57556486129761	-8.7055492401123	-10.606822013855	-0.129640832543373	0.213219672441483	0.0364797860383987
-5.57763195037842	-8.69909858703613	-10.5903472900391	-0.129703179001808	0.213178426027298	0.0363410450518131
-5.57388591766357	-8.69664287567139	-10.5868721008301	-0.129703357815742	0.213086739182472	0.036300927400589
-5.57640647888184	-8.69468021392822	-10.5914764404297	-0.129806116223335	0.21296201646328	0.0363305769860744
-5.57626152038574	-8.68857002258301	-10.5920057296753	-0.129770860075951	0.212977468967438	0.0361874885857105
-5.57603168487549	-8.68502902984619	-10.579888343811	-0.12986433506012	0.212878227233887	0.0361291728913784
-5.5790843963623	-8.68230247497559	-10.5767040252686	-0.129778668284416	0.212861835956573	0.0360049456357956
-5.57530784606934	-8.67930698394775	-10.575777053833	-0.129818513989449	0.212760642170906	0.0359606854617596
-5.58128023147583	-8.67676830291748	-10.5865612030029	-0.129902303218842	0.212771818041801	0.0359735861420631
-5.5767502784729	-8.67409801483154	-10.582480430603	-0.129869818687439	0.212746620178223	0.0357594341039658
-5.57660531997681	-8.67046737670898	-10.5692672729492	-0.129984721541405	0.212719589471817	0.0356936492025852
-5.5810661315918	-8.67504024505615	-10.57666015625	-0.13000214099884	0.212772443890572	0.0356371626257896
-5.5800609588623	-8.67197036743164	-10.5792760848999	-0.130037531256676	0.212752223014832	0.0356324911117554
-5.58126735687256	-8.67165279388428	-10.5860080718994	-0.130008593201637	0.212807804346085	0.0355558320879936
-5.57804775238037	-8.67029666900635	-10.5820846557617	-0.129994794726372	0.212773144245148	0.0353415571153164
-5.57801723480225	-8.67309188842773	-10.5667009353638	-0.130010977387428	0.212792247533798	0.0352720804512501
-5.57997941970825	-8.67594432830811	-10.5842638015747	-0.129998475313187	0.212811127305031	0.0352004952728748
-5.57562637329102	-8.67137622833252	-10.5852537155151	-0.130012318491936	0.212832078337669	0.0351944491267204
-5.58110380172729	-8.67411136627197	-10.59033203125	-0.12993286550045	0.212798804044724	0.0351978689432144
-5.57647228240967	-8.67199802398682	-10.5905504226685	-0.129963964223862	0.212807834148407	0.0350826382637024
-5.57046413421631	-8.67156219482422	-10.5837488174438	-0.129956126213074	0.212796851992607	0.0349549800157547
-5.57375383377075	-8.67278861999512	-10.5887050628662	-0.129946783185005	0.21283683180809	0.0348753407597542
-5.56770515441895	-8.67056655883789	-10.5853977203369	-0.12992487847805	0.212798625230789	0.0349011234939098
-5.56764698028564	-8.67001056671143	-10.5917615890503	-0.129836425185204	0.212760597467422	0.034848865121603
-5.56306886672974	-8.66942977905273	-10.5919275283813	-0.129844784736633	0.212728127837181	0.0347744300961494
-5.5625147819519	-8.66731262207031	-10.59889793396	-0.129708468914032	0.212765708565712	0.0347988121211529
-5.5606541633606	-8.66715812683105	-10.5956993103027	-0.129867553710938	0.212747126817703	0.0347077213227749
-5.55783557891846	-8.67014980316162	-10.5948219299316	-0.129793897271156	0.212809592485428	0.0347534343600273
-5.55754089355469	-8.6682243347168	-10.6015768051147	-0.129737451672554	0.212763041257858	0.0347334519028664
-5.55444431304932	-8.67049407958984	-10.5986986160278	-0.129814982414246	0.212738797068596	0.0347620137035847
-5.55425786972046	-8.67256641387939	-10.6149921417236	-0.129688680171967	0.212744176387787	0.0347949415445328
-5.55318260192871	-8.66619491577148	-10.613468170166	-0.129663974046707	0.212766781449318	0.0347608365118504
-5.54783391952515	-8.66872310638428	-10.6098623275757	-0.129603728652	0.21275407075882	0.0348020419478416
-5.54354667663574	-8.66584873199463	-10.6137981414795	-0.129657045006752	0.212741449475288	0.0347872823476791
-5.54781484603882	-8.66884517669678	-10.6060523986816	-0.129722505807877	0.212693601846695	0.0348655320703983
-5.54272413253784	-8.66673374176025	-10.6222743988037	-0.129575744271278	0.212719529867172	0.0349083840847015
-5.54053163528442	-8.66299247741699	-10.6250333786011	-0.129635229706764	0.21272374689579	0.0349609106779099
-5.53890132904053	-8.66275787353516	-10.6214113235474	-0.129604205489159	0.212738335132599	0.0349895246326923
-5.53130960464478	-8.66489601135254	-10.6180810928345	-0.129628330469131	0.21267557144165	0.0349621586501598
-5.53233337402344	-8.66539478302002	-10.6078662872314	-0.129655003547668	0.212728276848793	0.0350440181791782
-5.5256986618042	-8.66374111175537	-10.6247224807739	-0.129589751362801	0.212611496448517	0.0350683480501175
-5.52322721481323	-8.65747737884521	-10.6289825439453	-0.129470780491829	0.212588652968407	0.0351132936775684
-5.52225303649902	-8.65796852111816	-10.6296463012695	-0.129428595304489	0.212649911642075	0.0351198650896549
-5.51704788208008	-8.65879821777344	-10.6341199874878	-0.129392489790916	0.212551951408386	0.035048883408308
-5.51560354232788	-8.65770435333252	-10.619044303894	-0.129425704479218	0.21245351433754	0.0351508110761642
-5.51286315917969	-8.65847206115723	-10.6223850250244	-0.129398241639137	0.212482988834381	0.0350810959935188
-5.51108264923096	-8.65134811401367	-10.6281204223633	-0.129243582487106	0.212477937340736	0.0351693257689476
-5.50817966461182	-8.6527099609375	-10.6370887756348	-0.129254579544067	0.212415382266045	0.0351980850100517
-5.50522422790527	-8.65035152435303	-10.6386232376099	-0.129151374101639	0.212342888116837	0.0351460091769695
-5.50095891952515	-8.64790630340576	-10.6410827636719	-0.129047691822052	0.212303340435028	0.035218995064497
-5.49985265731812	-8.64605808258057	-10.6313667297363	-0.129047468304634	0.212255761027336	0.0351637303829193
-5.49524545669556	-8.6448917388916	-10.6361398696899	-0.12895093858242	0.212232038378716	0.035247627645731
-5.48860025405884	-8.64267349243164	-10.6412305831909	-0.12885157763958	0.212048411369324	0.0353123173117638
-5.49277973175049	-8.64784240722656	-10.6473140716553	-0.128767520189285	0.212025418877602	0.0353502593934536
-5.48765850067139	-8.64297485351563	-10.6517744064331	-0.128535658121109	0.211972773075104	0.0353277325630188
-5.48894929885864	-8.64419269561768	-10.6478815078735	-0.12853778898716	0.211860135197639	0.0353428013622761
-5.48491287231445	-8.64028167724609	-10.6412935256958	-0.128393486142159	0.21186275780201	0.0353360399603844
-5.48022413253784	-8.64362525939941	-10.6423110961914	-0.128357023000717	0.211686745285988	0.0354336090385914
-5.48433208465576	-8.6425313949585	-10.6473426818848	-0.128324553370476	0.211731716990471	0.035500843077898
-5.47672176361084	-8.63645362854004	-10.6579608917236	-0.128163039684296	0.211669310927391	0.0355133228003979
-5.47669744491577	-8.63277339935303	-10.6508293151855	-0.128123864531517	0.211528658866882	0.0354972183704376
-5.46887826919556	-8.63541316986084	-10.6349182128906	-0.128059253096581	0.211444735527039	0.0354954525828362
-5.46817779541016	-8.63351917266846	-10.6503248214722	-0.128017112612724	0.211337313055992	0.0355720184743404
-5.46825170516968	-8.63454055786133	-10.6473245620728	-0.127903878688812	0.211396425962448	0.035629291087389
-5.46413087844849	-8.63008117675781	-10.6597919464111	-0.127806931734085	0.211235105991364	0.0356115065515041
-5.46199941635132	-8.62392044067383	-10.65123462677	-0.12775856256485	0.211136281490326	0.0355979539453983
-5.45790529251099	-8.62447452545166	-10.6447315216064	-0.127683743834496	0.211054787039757	0.0355949513614178
-5.45695543289185	-8.62106227874756	-10.6420831680298	-0.127671703696251	0.211024269461632	0.035560742020607
-5.45609855651855	-8.62243843078613	-10.6355381011963	-0.127687484025955	0.210921838879585	0.035656064748764
-5.45639753341675	-8.61801528930664	-10.6559038162231	-0.127406001091003	0.210879951715469	0.0357109270989895
-5.45232009887695	-8.61275577545166	-10.6510009765625	-0.127357184886932	0.210766524076462	0.0356942862272263
-5.45099830627441	-8.60967350006104	-10.6431493759155	-0.127346411347389	0.210682451725006	0.0357201844453812
-5.44423866271973	-8.60921287536621	-10.6406841278076	-0.127268463373184	0.210667505860329	0.0356059670448303
-5.44605159759521	-8.60387897491455	-10.6331787109375	-0.12730710208416	0.210500940680504	0.0356723479926586
-5.44289827346802	-8.60302734375	-10.6441974639893	-0.12724295258522	0.210533872246742	0.0356722846627235
-5.44161748886108	-8.60065746307373	-10.6381702423096	-0.12715008854866	0.210349962115288	0.0356687642633915
-5.44086027145386	-8.59404945373535	-10.6435098648071	-0.127108186483383	0.210323870182037	0.0356387123465538
-5.4341835975647	-8.58973407745361	-10.638240814209	-0.126923575997353	0.210257738828659	0.0355055741965771
-5.43444347381592	-8.58677768707275	-10.6361322402954	-0.126891106367111	0.210167109966278	0.0355534739792347
-5.4329514503479	-8.58647727966309	-10.6401805877686	-0.126774296164513	0.210133939981461	0.035503126680851
-5.42977619171143	-8.5803050994873	-10.6395273208618	-0.126671433448792	0.210094958543777	0.0355385318398476
-5.42725086212158	-8.57693099975586	-10.6426649093628	-0.126700922846794	0.209948197007179	0.0356723666191101
-5.4211597442627	-8.57233619689941	-10.6330671310425	-0.126576289534569	0.209963113069534	0.0355232320725918
-5.41479158401489	-8.56721878051758	-10.6193761825562	-0.126702666282654	0.209844008088112	0.0355953052639961
-5.41470623016357	-8.56690216064453	-10.6300249099731	-0.126588061451912	0.209817588329315	0.0355502888560295
-5.40775871276855	-8.55887985229492	-10.6319036483765	-0.126564368605614	0.209713235497475	0.0356391854584217
-5.40830898284912	-8.55515098571777	-10.6289033889771	-0.126433372497559	0.209608435630798	0.03562306240201
-5.40079164505005	-8.54920387268066	-10.6256504058838	-0.126420915126801	0.209644794464111	0.0354862064123154
-5.40000057220459	-8.54760646820068	-10.6123628616333	-0.126469358801842	0.20949387550354	0.0355242118239403
-5.39743804931641	-8.54215812683105	-10.6284246444702	-0.126355394721031	0.209525927901268	0.0355198383331299
-5.38916873931885	-8.53469181060791	-10.6294221878052	-0.126204445958138	0.209397479891777	0.035555325448513
-5.39028692245483	-8.53116130828857	-10.6406517028809	-0.126147702336311	0.209375232458115	0.0355518907308578
-5.38236427307129	-8.52925968170166	-10.6395225524902	-0.126028463244438	0.209326952695847	0.0354593545198441
-5.37961387634277	-8.52911853790283	-10.6262922286987	-0.126059263944626	0.209262639284134	0.0354534722864628
-5.37379598617554	-8.52668952941895	-10.6233158111572	-0.126046523451805	0.209295466542244	0.0353697203099728
-5.37253618240356	-8.52268981933594	-10.6335182189941	-0.125880643725395	0.209214627742767	0.0354487784206867
-5.36994457244873	-8.52431583404541	-10.649302482605	-0.125982031226158	0.209209471940994	0.0354229398071766
-5.37199592590332	-8.52525329589844	-10.6445274353027	-0.12595871090889	0.209222659468651	0.0354554690420628
-5.36623573303223	-8.52297115325928	-10.6563529968262	-0.125860825181007	0.209244161844254	0.0353984460234642
-5.36903429031372	-8.52210140228271	-10.6531553268433	-0.125851571559906	0.209202274680138	0.0353852584958076
-5.36679840087891	-8.52390384674072	-10.651517868042	-0.125718995928764	0.209205403923988	0.0354145392775536
-5.36392593383789	-8.52335453033447	-10.66042137146	-0.125667318701744	0.209059104323387	0.0354051776230335
-5.36697959899902	-8.53060913085938	-10.6537170410156	-0.12569671869278	0.209145411849022	0.0354649722576141
-5.36928462982178	-8.52676486968994	-10.6695232391357	-0.125531107187271	0.209142878651619	0.0354568064212799
-5.36851119995117	-8.52450752258301	-10.6700372695923	-0.125549033284187	0.209041222929955	0.0354312881827354
-5.3718523979187	-8.52093887329102	-10.659797668457	-0.125439614057541	0.209074065089226	0.035491555929184
-5.36991262435913	-8.52546119689941	-10.6642637252808	-0.125477254390717	0.209031745791435	0.0354509353637695
-5.37222003936768	-8.52720832824707	-10.6498165130615	-0.12555705010891	0.208903178572655	0.0356246456503868
-5.37114906311035	-8.52676773071289	-10.6654205322266	-0.125496715307236	0.208937302231789	0.035691924393177
-5.37066125869751	-8.52068614959717	-10.6743001937866	-0.125389277935028	0.208867877721786	0.0357804670929909
-5.36914205551147	-8.52241611480713	-10.6621971130371	-0.125382319092751	0.208919554948807	0.0356959216296673
-5.36656332015991	-8.52323722839355	-10.6615858078003	-0.125344350934029	0.208820715546608	0.0357289277017117
-5.36777019500732	-8.52658557891846	-10.6495132446289	-0.12548702955246	0.208854645490646	0.0358094908297062
-5.36935091018677	-8.52336692810059	-10.6655750274658	-0.125437766313553	0.20887453854084	0.035855621099472
-5.36658668518066	-8.52111530303955	-10.6660194396973	-0.125456944108009	0.208866983652115	0.0358926355838776
-5.36476373672485	-8.52288627624512	-10.6540689468384	-0.1254061460495	0.208806082606316	0.0359062068164349
-5.36516809463501	-8.52090740203857	-10.653959274292	-0.125408187508583	0.208856165409088	0.0358382761478424
-5.36636734008789	-8.52313995361328	-10.6444520950317	-0.125537216663361	0.208744525909424	0.0359675139188766
-5.36241912841797	-8.52012252807617	-10.6558961868286	-0.125433623790741	0.208764553070068	0.0360365584492683
-5.36013603210449	-8.51725482940674	-10.6564960479736	-0.125510081648827	0.208754569292068	0.0360853672027588
-5.36020231246948	-8.51511001586914	-10.6543779373169	-0.125580728054047	0.208726704120636	0.0360527709126472
-5.35514974594116	-8.50878047943115	-10.647120475769	-0.125641569495201	0.208695381879807	0.0358061380684376
-5.35356903076172	-8.50645732879639	-10.6321392059326	-0.125745162367821	0.208743274211884	0.0359526686370373
-5.35360336303711	-8.50734424591064	-10.6465082168579	-0.125627562403679	0.20875546336174	0.0359908081591129
-5.35197687149048	-8.50895500183105	-10.6573677062988	-0.125636264681816	0.208705618977547	0.0360291786491871
-5.35444021224976	-8.50774955749512	-10.6552867889404	-0.1256073564291	0.208688765764236	0.0359941683709621
-5.346031665802	-8.50625705718994	-10.6551885604858	-0.12550938129425	0.208718448877335	0.0359091125428677
-5.349205493927	-8.50905418395996	-10.6574792861938	-0.125629231333733	0.208693847060204	0.0359763242304325
-5.34871625900269	-8.51165866851807	-10.6605529785156	-0.125506326556206	0.208678916096687	0.0359686873853207
-5.34310340881348	-8.51231098175049	-10.664589881897	-0.125417038798332	0.208686858415604	0.0361047461628914
-5.34545803070068	-8.51300144195557	-10.6784791946411	-0.125293225049973	0.208596274256706	0.0361811108887196
-5.34059953689575	-8.51469898223877	-10.6835489273071	-0.125216409564018	0.208588510751724	0.0361460857093334
-5.33900737762451	-8.51334285736084	-10.6727914810181	-0.125229597091675	0.208671495318413	0.0360377170145512
-5.34274435043335	-8.51553440093994	-10.676157951355	-0.125138685107231	0.208647698163986	0.0360771305859089
-5.33466911315918	-8.51089382171631	-10.6763572692871	-0.125075057148933	0.208529159426689	0.0363049358129501
-5.32752180099487	-8.5098934173584	-10.6753587722778	-0.125248074531555	0.208397135138512	0.0364109762012959
-5.31823015213013	-8.51069927215576	-10.6669921875	-0.12555368244648	0.208341851830482	0.0366607755422592
-5.32988119125366	-8.50300121307373	-10.6455059051514	-0.125971779227257	0.20834918320179	0.0364253707230091
-5.35385513305664	-8.49340915679932	-10.6595544815063	-0.126105919480324	0.208540290594101	0.0362327098846436
-5.35448884963989	-8.49153804779053	-10.6636877059937	-0.125973388552666	0.208586826920509	0.0362816452980042
-5.34904909133911	-8.49955177307129	-10.6676292419434	-0.125938087701797	0.208381995558739	0.0363820195198059
-5.33964443206787	-8.50411415100098	-10.6704158782959	-0.125767841935158	0.208355650305748	0.036538977175951
-5.32673597335815	-8.50295352935791	-10.6768970489502	-0.125547781586647	0.208420261740685	0.0366174839437008
-5.32104110717773	-8.49849033355713	-10.67054271698	-0.125472337007523	0.208506554365158	0.0365609116852283
-5.3118109703064	-8.49771404266357	-10.6656847000122	-0.125324577093124	0.208456084132195	0.0367337055504322
-5.30686473846436	-8.49216365814209	-10.6694374084473	-0.125182077288628	0.208376601338387	0.0368819683790207
-5.30323314666748	-8.49258136749268	-10.6703214645386	-0.125172033905983	0.208313703536987	0.0370805822312832
-5.30346488952637	-8.49034023284912	-10.6812934875488	-0.125015705823898	0.208328649401665	0.0371669679880142
-5.29967498779297	-8.48665046691895	-10.6783037185669	-0.124929346144199	0.208331719040871	0.037314809858799
-5.29685068130493	-8.49230480194092	-10.6743040084839	-0.124856434762478	0.208252593874931	0.0374442227184772
-5.289963722229	-8.49147129058838	-10.6730690002441	-0.124790236353874	0.208228781819344	0.0375447571277618
-5.29020357131958	-8.49295425415039	-10.6711988449097	-0.124671548604965	0.208176136016846	0.0377363562583923
-5.28105592727661	-8.48974895477295	-10.685676574707	-0.124461449682713	0.20814648270607	0.0379162952303886
-5.27546262741089	-8.48614883422852	-10.6789207458496	-0.124357812106609	0.208075433969498	0.0380363874137402
-5.27339315414429	-8.48374080657959	-10.6706399917603	-0.124257035553455	0.208098590373993	0.0381096974015236
-5.2667498588562	-8.48464393615723	-10.6788520812988	-0.124159373342991	0.207930952310562	0.0381965711712837
-5.26734495162964	-8.48677730560303	-10.670205116272	-0.124203398823738	0.207943126559258	0.038368571549654
-5.26307725906372	-8.48616218566895	-10.6892833709717	-0.124033488333225	0.208002611994743	0.0385035201907158
-5.26157140731812	-8.4848051071167	-10.6900234222412	-0.123953059315681	0.207950606942177	0.0385242402553558
-5.25750589370728	-8.48952293395996	-10.67506980896	-0.123892866075039	0.207989051938057	0.0385201722383499
-5.25511932373047	-8.48818302154541	-10.6845264434814	-0.123921364545822	0.207916900515556	0.0386919789016247
-5.24955797195435	-8.4857063293457	-10.6740245819092	-0.124015644192696	0.207885771989822	0.0389120317995548
-5.25283479690552	-8.47952842712402	-10.6899070739746	-0.124009907245636	0.20781897008419	0.0389378555119038
-5.25977659225464	-8.47236919403076	-10.6839647293091	-0.124097421765327	0.207950204610825	0.0388437509536743
-5.25880908966064	-8.47818088531494	-10.6768674850464	-0.124022908508778	0.207947388291359	0.0388540513813496
-5.25633907318115	-8.48003768920898	-10.6834449768066	-0.124015621840954	0.207968771457672	0.0389014109969139
-5.25291442871094	-8.48680114746094	-10.6773328781128	-0.124016270041466	0.207972839474678	0.0391110889613628
-5.24262475967407	-8.48542022705078	-10.69398021698	-0.123805157840252	0.208001881837845	0.0392457991838455
-5.24010801315308	-8.47981834411621	-10.6849765777588	-0.123763702809811	0.207982659339905	0.0392283610999584
-5.23579597473145	-8.48131942749023	-10.6841125488281	-0.123707175254822	0.208079025149345	0.0392833836376667
[truncated: 10,959 more rows]
