# Supplementary material for: Identification of Haptic Based Guiding Using Hard Reins
Source: PLoS One. 2015 Jul 22;10(7):e0132020. doi: 10.1371/journal.pone.0132020 (PMC4511788; doi:10.1371/journal.pone.0132020)
Supplement: S6 File — (ZIP) [file pone.0132020.s006.zip › Exp2_ForceData2/Subject8/path3/T8.csv]

Force X (N)	Force Y (N)	Force Z (N)	Torque X (N-m)	Torque Y (N-m)	Torque Z (N-m)	Frequency = 10000	Averaging Level = 16	F/T Serial Number = FT11772	Time Started = 18/02/2013 10:50:16
-6.42758703231812	-10.074818611145	-9.6648998260498	-0.164307028055191	0.222229644656181	-0.0524899326264858
-6.41559457778931	-10.0701036453247	-9.66868686676025	-0.164304062724113	0.222397729754448	-0.0526052564382553
-6.42273569107056	-10.0673780441284	-9.66571140289307	-0.164466053247452	0.222292527556419	-0.0527574382722378
-6.42869758605957	-10.0749454498291	-9.67807102203369	-0.1641925573349	0.222468435764313	-0.0528973378241062
-6.41540336608887	-10.0664596557617	-9.66685104370117	-0.164358466863632	0.222425103187561	-0.053176436573267
-6.43009090423584	-10.0762434005737	-9.67730045318604	-0.164292857050896	0.222345218062401	-0.0533925518393517
-6.41961336135864	-10.073600769043	-9.67337608337402	-0.164236828684807	0.222535774111748	-0.0535117350518703
-6.42783308029175	-10.0729732513428	-9.67968463897705	-0.164229840040207	0.222320377826691	-0.0538106895983219
-6.42550992965698	-10.0792350769043	-9.67607307434082	-0.164030253887177	0.222570016980171	-0.0539645329117775
-6.41357040405273	-10.0698223114014	-9.66756057739258	-0.164128303527832	0.222475618124008	-0.0541307963430882
-6.42251396179199	-10.0775547027588	-9.67237091064453	-0.163832381367683	0.222451761364937	-0.0543844290077686
-6.40941095352173	-10.0603857040405	-9.6565637588501	-0.163719549775124	0.222490251064301	-0.0546299964189529
-6.38977956771851	-10.0524873733521	-9.62470817565918	-0.16368006169796	0.222487285733223	-0.054634977132082
-6.36768770217896	-10.0480279922485	-9.58895301818848	-0.163784384727478	0.222279623150826	-0.0546888597309589
-6.42935514450073	-10.0349636077881	-9.60580730438232	-0.163575708866119	0.221111267805099	-0.0548353344202042
-6.46772289276123	-10.040846824646	-9.65936851501465	-0.163313373923302	0.221070721745491	-0.0547021850943565
-6.44020366668701	-10.0529079437256	-9.65888023376465	-0.164146065711975	0.221637547016144	-0.0546624511480331
-6.42620992660522	-10.0745868682861	-9.6466817855835	-0.164291858673096	0.221732065081596	-0.0549244359135628
-6.3884015083313	-10.0564222335815	-9.602707862854	-0.164176344871521	0.221939325332642	-0.0549633093178272
-6.39545822143555	-10.0562429428101	-9.58554267883301	-0.164030626416206	0.221540033817291	-0.0551826171576977
-6.43053150177002	-10.0740308761597	-9.61749362945557	-0.163436934351921	0.221533194184303	-0.0556402653455734
-6.44078159332275	-10.0816526412964	-9.6345739364624	-0.16352342069149	0.221699774265289	-0.0560869351029396
-6.46626758575439	-10.0897693634033	-9.64003372192383	-0.163813546299934	0.221845731139183	-0.0566204339265823
-6.45677757263184	-10.0778121948242	-9.61816120147705	-0.164311096072197	0.222178921103477	-0.0566971823573112
-6.45808362960815	-10.0749816894531	-9.60506916046143	-0.164549201726913	0.221832990646362	-0.0567521154880524
-6.44346904754639	-10.0996475219727	-9.61093521118164	-0.164092406630516	0.221916764974594	-0.0570493899285793
-6.44188690185547	-10.0929307937622	-9.61632633209229	-0.163564130663872	0.222018361091614	-0.0576475821435452
-6.45780801773071	-10.0904788970947	-9.62059211730957	-0.163317799568176	0.222155377268791	-0.0579704940319061
-6.43003082275391	-10.0831871032715	-9.59375095367432	-0.163692981004715	0.222318157553673	-0.058105330914259
-6.43254518508911	-10.0907821655273	-9.59287357330322	-0.163526430726051	0.222103014588356	-0.0584192276000977
-6.43560981750488	-10.0817794799805	-9.59999179840088	-0.163088902831078	0.222246676683426	-0.0587755441665649
-6.43047618865967	-10.0669641494751	-9.59445667266846	-0.163253083825111	0.22214138507843	-0.0591421909630299
-6.42053604125977	-10.0711164474487	-9.59199142456055	-0.163066476583481	0.222250461578369	-0.059401161968708
-6.39805316925049	-10.0567741394043	-9.57760524749756	-0.16301017999649	0.222245633602142	-0.0597248002886772
-6.41038608551025	-10.0509815216064	-9.57200622558594	-0.162754610180855	0.222098678350449	-0.0600662045180798
-6.39402723312378	-10.0382413864136	-9.56230068206787	-0.162658110260963	0.222163110971451	-0.0602688826620579
-6.39208793640137	-10.0382595062256	-9.55309963226318	-0.162634924054146	0.221927180886269	-0.0605378299951553
-6.39410781860352	-10.0404262542725	-9.55481338500977	-0.162394553422928	0.22196489572525	-0.0607745051383972
-6.38913679122925	-10.0246438980103	-9.54323863983154	-0.162442207336426	0.221783190965652	-0.0609978809952736
-6.40035390853882	-10.0264883041382	-9.54060554504395	-0.162131458520889	0.221776083111763	-0.0612232089042664
-6.3813214302063	-10.0095729827881	-9.52461433410645	-0.162353605031967	0.221617236733437	-0.0614614188671112
-6.38996982574463	-10.0166349411011	-9.51402854919434	-0.16218326985836	0.221396341919899	-0.0615956448018551
-6.37606954574585	-10.0040349960327	-9.50934028625488	-0.162106066942215	0.221314951777458	-0.0617260299623013
-6.38961935043335	-10.0093307495117	-9.50596237182617	-0.161806225776672	0.221085712313652	-0.0620890185236931
-6.37597179412842	-10.0004501342773	-9.49610900878906	-0.161838665604591	0.221163704991341	-0.0621784850955009
-6.37902307510376	-9.99539852142334	-9.47898960113525	-0.161918684840202	0.220888197422028	-0.0623238831758499
-6.36813831329346	-9.99243450164795	-9.48207569122314	-0.161676973104477	0.220964297652245	-0.0624222569167614
-6.37814807891846	-9.98798179626465	-9.47215938568115	-0.161663189530373	0.220677211880684	-0.0627002567052841
-6.37851476669312	-9.99027633666992	-9.47439193725586	-0.161591708660126	0.220815166831017	-0.0627822726964951
-6.38480043411255	-9.9876127243042	-9.47317123413086	-0.161601424217224	0.220709398388863	-0.062855452299118
-6.38778495788574	-10.0003871917725	-9.49128437042236	-0.161441907286644	0.220813274383545	-0.0629160478711128
-6.38334465026855	-9.99533843994141	-9.47724151611328	-0.161514714360237	0.220741748809814	-0.0630681589245796
-6.39562177658081	-9.99952030181885	-9.49099922180176	-0.161304980516434	0.220907330513	-0.0631945803761482
-6.38094520568848	-10.0003976821899	-9.47875881195068	-0.161427572369576	0.220967248082161	-0.0632717609405518
-6.39441442489624	-10.0126056671143	-9.49531841278076	-0.161259487271309	0.220949321985245	-0.0633725747466087
-6.3828387260437	-10.0063972473145	-9.49406623840332	-0.161192774772644	0.221034497022629	-0.0634897947311401
-6.3959264755249	-10.0194320678711	-9.49733924865723	-0.161049827933311	0.22087724506855	-0.0635765418410301
-6.3794412612915	-10.0163269042969	-9.49415111541748	-0.161112383008003	0.221067577600479	-0.0636090561747551
-6.3892126083374	-10.0218992233276	-9.49943351745605	-0.161067381501198	0.220910280942917	-0.0636896044015884
-6.37968969345093	-10.0191507339478	-9.50054168701172	-0.160936072468758	0.22108581662178	-0.0636810883879662
-6.38731622695923	-10.0242595672607	-9.50118255615234	-0.160960301756859	0.220939293503761	-0.0638325586915016
-6.38328123092651	-10.0318603515625	-9.5098762512207	-0.160892307758331	0.221166715025902	-0.0638179928064346
-6.38566637039185	-10.0290994644165	-9.512526512146	-0.160943150520325	0.22109717130661	-0.0638971701264381
-6.38262605667114	-10.0387334823608	-9.52278327941895	-0.160793408751488	0.22119551897049	-0.0638989433646202
-6.38333940505981	-10.0360670089722	-9.51744556427002	-0.160833448171616	0.221044883131981	-0.0640563741326332
-6.37901830673218	-10.0434970855713	-9.53042125701904	-0.160773620009422	0.221262320876122	-0.0640435293316841
-6.3757905960083	-10.0383195877075	-9.5228099822998	-0.160893097519875	0.221194237470627	-0.064078614115715
-6.38442707061768	-10.0491485595703	-9.53053855895996	-0.160751104354858	0.221341758966446	-0.0641016960144043
-6.37378787994385	-10.0447282791138	-9.52438449859619	-0.160825580358505	0.22116182744503	-0.0641578212380409
-6.38370943069458	-10.0529689788818	-9.53647804260254	-0.160744890570641	0.221225187182426	-0.0642569214105606
-6.37209320068359	-10.0476884841919	-9.52905082702637	-0.160950571298599	0.221266895532608	-0.0642496421933174
-6.38359498977661	-10.053295135498	-9.53198719024658	-0.160789638757706	0.22121450304985	-0.0642891302704811
-6.36940145492554	-10.0496044158936	-9.52761173248291	-0.16084997355938	0.22134456038475	-0.0642355605959892
-6.3814959526062	-10.0558042526245	-9.52580833435059	-0.160874962806702	0.221190616488457	-0.064377523958683
-6.36728858947754	-10.050630569458	-9.52458667755127	-0.160884976387024	0.221325233578682	-0.0643946304917336
-6.37545013427734	-10.0524263381958	-9.523193359375	-0.161054342985153	0.221192628145218	-0.0643488094210625
-6.37056350708008	-10.0582599639893	-9.52717876434326	-0.160934865474701	0.221384257078171	-0.064429871737957
-6.36798763275146	-10.0487127304077	-9.51466941833496	-0.161148265004158	0.221184909343719	-0.0644749999046326
-6.37320899963379	-10.0571451187134	-9.53082847595215	-0.161137506365776	0.221347838640213	-0.0644152536988258
-6.3627781867981	-10.0505199432373	-9.51830387115479	-0.161377117037773	0.221240058541298	-0.0644349902868271
-6.37492799758911	-10.0564670562744	-9.52773857116699	-0.161183089017868	0.221387669444084	-0.0645579695701599
-6.36318922042847	-10.048285484314	-9.51443290710449	-0.161482557654381	0.22130075097084	-0.0646454840898514
-6.37337350845337	-10.0574350357056	-9.51908016204834	-0.161436766386032	0.221374779939651	-0.0646468177437782
-6.36177539825439	-10.0495939254761	-9.51904392242432	-0.161631688475609	0.22141420841217	-0.0646905824542046
-6.37165594100952	-10.0592412948608	-9.52339172363281	-0.161607056856155	0.22139473259449	-0.0647984594106674
-6.36249017715454	-10.0538377761841	-9.51445198059082	-0.161668881773949	0.221516340970993	-0.0648884251713753
-6.37561845779419	-10.0615940093994	-9.52098655700684	-0.161708861589432	0.221451535820961	-0.0650831311941147
-6.36974096298218	-10.0613136291504	-9.51510238647461	-0.161785736680031	0.221675410866737	-0.0651845186948776
-6.38301515579224	-10.066855430603	-9.52606391906738	-0.161861345171928	0.22155125439167	-0.0653117299079895
-6.37318897247314	-10.0703973770142	-9.53247547149658	-0.161854177713394	0.221776053309441	-0.0654466450214386
-6.3820972442627	-10.0709667205811	-9.53116512298584	-0.1619573533535	0.22171239554882	-0.0655930936336517
-6.3809027671814	-10.0787038803101	-9.53733253479004	-0.16188956797123	0.221975609660149	-0.065651074051857
-6.38758897781372	-10.0810089111328	-9.5421257019043	-0.162023633718491	0.221861287951469	-0.0657310709357262
-6.38295698165894	-10.0864791870117	-9.54551792144775	-0.161917924880981	0.222090408205986	-0.0658618435263634
-6.38924789428711	-10.0889711380005	-9.54620933532715	-0.161990195512772	0.222010269761086	-0.0660452097654343
-6.38959503173828	-10.0979223251343	-9.55534362792969	-0.161931350827217	0.222263172268867	-0.0661185756325722
-6.38896179199219	-10.0985660552979	-9.55013751983643	-0.162115573883057	0.222257703542709	-0.0661895498633385
-6.39591789245605	-10.1109952926636	-9.56764698028564	-0.161916226148605	0.22238253057003	-0.0662950500845909
-6.38986492156982	-10.1042156219482	-9.55734443664551	-0.162057653069496	0.222377002239227	-0.0665432438254356
-6.40013551712036	-10.119119644165	-9.57160949707031	-0.161958441138268	0.222511902451515	-0.0665925964713097
-6.39245128631592	-10.1139879226685	-9.57314014434814	-0.161984816193581	0.222707659006119	-0.0666781589388847
-6.40229606628418	-10.1218891143799	-9.5778751373291	-0.16193799674511	0.222553923726082	-0.0668664574623108
-6.39996671676636	-10.126088142395	-9.5806245803833	-0.161782070994377	0.22285795211792	-0.0669820159673691
-6.3994288444519	-10.1236448287964	-9.5777645111084	-0.161986172199249	0.22277170419693	-0.0671778544783592
-6.40510559082031	-10.1329517364502	-9.58854961395264	-0.161868378520012	0.222993284463882	-0.0672210231423378
-6.40057992935181	-10.1281518936157	-9.58504199981689	-0.162046253681183	0.222984313964844	-0.067328006029129
-6.40644502639771	-10.1398420333862	-9.59829616546631	-0.161904200911522	0.223055064678192	-0.0674615502357483
-6.4050989151001	-10.1330070495605	-9.58800983428955	-0.162094503641129	0.223046004772186	-0.0676378682255745
-6.40924024581909	-10.1423463821411	-9.59703063964844	-0.161989361047745	0.223252922296524	-0.0676294192671776
-6.40294981002808	-10.1377897262573	-9.59444522857666	-0.162120074033737	0.223183989524841	-0.0677321255207062
-6.41122531890869	-10.1473150253296	-9.60075664520264	-0.161919876933098	0.223260879516602	-0.0679157301783562
-6.40099620819092	-10.1400241851807	-9.59490585327148	-0.162142246961594	0.22336046397686	-0.0679789036512375
-6.4120831489563	-10.1484680175781	-9.6038064956665	-0.162070959806442	0.223351880908012	-0.0681024491786957
-6.39985036849976	-10.1413278579712	-9.59842872619629	-0.16208490729332	0.223442450165749	-0.0682082250714302
-6.41174077987671	-10.144980430603	-9.59444427490234	-0.162026330828667	0.223293244838715	-0.0683923736214638
-6.40345001220703	-10.1442289352417	-9.59636497497559	-0.162031009793282	0.223465368151665	-0.0684855282306671
-6.40968084335327	-10.1409559249878	-9.59860706329346	-0.162169396877289	0.223380044102669	-0.0686732605099678
-6.41021394729614	-10.1459741592407	-9.60556030273438	-0.162027269601822	0.223520517349243	-0.0687578618526459
-6.40238809585571	-10.1352386474609	-9.59402179718018	-0.16214682161808	0.223422110080719	-0.0689404159784317
-6.41493892669678	-10.1429319381714	-9.59909534454346	-0.162037193775177	0.223405241966248	-0.0690603330731392
-6.4036979675293	-10.1349382400513	-9.59874534606934	-0.162125051021576	0.223504319787025	-0.0691320672631264
-6.41435766220093	-10.1401586532593	-9.59983158111572	-0.162093937397003	0.223390892148018	-0.0692976266145706
-6.40484762191772	-10.1364679336548	-9.59849166870117	-0.162122488021851	0.223584175109863	-0.0693141296505928
-6.41330480575562	-10.1353187561035	-9.59775733947754	-0.162188559770584	0.223413601517677	-0.0695098415017128
-6.41267204284668	-10.1401653289795	-9.5984992980957	-0.162186443805695	0.223632290959358	-0.0695100575685501
-6.41402339935303	-10.133544921875	-9.59587001800537	-0.162316843867302	0.223455846309662	-0.0696166232228279
-6.41634225845337	-10.14098072052	-9.59806156158447	-0.162178039550781	0.223586902022362	-0.069713868200779
-6.41142797470093	-10.1357145309448	-9.58894348144531	-0.162380561232567	0.223543807864189	-0.0697817131876946
-6.42601203918457	-10.143235206604	-9.6068229675293	-0.162214443087578	0.223621621727943	-0.069872573018074
-6.41304397583008	-10.1377601623535	-9.59841632843018	-0.162326201796532	0.223655566573143	-0.0700263231992722
-6.42654085159302	-10.1434755325317	-9.6009407043457	-0.162351816892624	0.223573267459869	-0.0702267810702324
-6.42766141891479	-10.1468067169189	-9.6126594543457	-0.162319719791412	0.22384811937809	-0.0702646523714066
-6.430588722229	-10.1438636779785	-9.6121072769165	-0.162457749247551	0.223715022206306	-0.0704018399119377
-6.4384331703186	-10.155330657959	-9.6182918548584	-0.162338823080063	0.2238489985466	-0.0705721974372864
-6.43232583999634	-10.1492557525635	-9.61958503723145	-0.162571892142296	0.223976626992226	-0.0706065446138382
-6.44467973709106	-10.158501625061	-9.61939430236816	-0.16256819665432	0.22393000125885	-0.0707116946578026
-6.4384937286377	-10.1599178314209	-9.63146877288818	-0.162491500377655	0.224113956093788	-0.0707098692655563
-6.4429783821106	-10.1592044830322	-9.62655830383301	-0.162644058465958	0.223977670073509	-0.0708435550332069
-6.44783306121826	-10.1668071746826	-9.63682556152344	-0.162559151649475	0.224158704280853	-0.070799320936203
-6.43705368041992	-10.1591110229492	-9.62802982330322	-0.162704586982727	0.22405906021595	-0.0708088502287865
-6.45135831832886	-10.1702537536621	-9.63594722747803	-0.162552148103714	0.224132195115089	-0.0708589181303978
-6.43601560592651	-10.1626806259155	-9.63640594482422	-0.162754446268082	0.224287122488022	-0.0709410235285759
-6.45146989822388	-10.1718997955322	-9.64452457427979	-0.162817522883415	0.224146038293839	-0.0709141492843628
-6.43961524963379	-10.1682424545288	-9.647705078125	-0.162820294499397	0.224414274096489	-0.070918582379818
-6.44493293762207	-10.1681995391846	-9.63607597351074	-0.16300593316555	0.22420746088028	-0.0710140541195869
-6.44937562942505	-10.172532081604	-9.65003395080566	-0.162967965006828	0.224441140890121	-0.071002371609211
-6.4412693977356	-10.1640005111694	-9.63553524017334	-0.163174629211426	0.224362537264824	-0.0709630101919174
-6.45350408554077	-10.1702756881714	-9.64523315429688	-0.163126796483994	0.224303171038628	-0.0710312947630882
-6.43820810317993	-10.1622123718262	-9.63597297668457	-0.163402378559113	0.224434450268745	-0.0710784047842026
-6.45001316070557	-10.1655330657959	-9.63293933868408	-0.163453876972198	0.224327385425568	-0.0710743740200996
-6.44301462173462	-10.162615776062	-9.64101886749268	-0.16342781484127	0.224566787481308	-0.0711031779646873
-6.44766902923584	-10.1597089767456	-9.62972927093506	-0.163620159029961	0.224395498633385	-0.0712604373693466
-6.4565601348877	-10.1649608612061	-9.63739013671875	-0.163466095924377	0.224540591239929	-0.0713135674595833
-6.44625759124756	-10.1601705551147	-9.63599395751953	-0.163646847009659	0.224618211388588	-0.0713503807783127
-6.46343231201172	-10.1695442199707	-9.64680862426758	-0.163651362061501	0.224561050534248	-0.0715893059968948
-6.45394659042358	-10.1669321060181	-9.63930606842041	-0.163618966937065	0.224766314029694	-0.0716128945350647
-6.46040058135986	-10.1664505004883	-9.63527011871338	-0.163766101002693	0.224644020199776	-0.0717853754758835
-6.46508932113647	-10.1750860214233	-9.64630317687988	-0.163615092635155	0.22493577003479	-0.0718231797218323
-6.46409702301025	-10.1678247451782	-9.64392852783203	-0.163718983530998	0.224811613559723	-0.0719176977872849
-6.46649789810181	-10.178768157959	-9.64647579193115	-0.16355949640274	0.22494450211525	-0.0719905346632004
-6.46058702468872	-10.1713333129883	-9.6484899520874	-0.163787186145782	0.224931955337524	-0.07204669713974
-6.47626495361328	-10.176851272583	-9.65371990203857	-0.163645967841148	0.224968031048775	-0.0721118152141571
-6.46219444274902	-10.1760740280151	-9.64558219909668	-0.16372586786747	0.225070759654045	-0.0721798688173294
-6.47514486312866	-10.1780786514282	-9.65236473083496	-0.163697361946106	0.22501927614212	-0.072272814810276
-6.4661111831665	-10.1757564544678	-9.65485954284668	-0.163696467876434	0.225214660167694	-0.0722806751728058
-6.47253894805908	-10.1725873947144	-9.6499547958374	-0.163782194256783	0.225042045116425	-0.0723534375429153
-6.46833324432373	-10.176139831543	-9.64992141723633	-0.163616105914116	0.225207164883614	-0.0724117755889893
-6.46816253662109	-10.1679048538208	-9.64725875854492	-0.163784384727478	0.225091516971588	-0.0724871754646301
-6.47242021560669	-10.1720371246338	-9.64618396759033	-0.163653239607811	0.225167468190193	-0.0725083500146866
-6.45899438858032	-10.1640205383301	-9.64151477813721	-0.163826406002045	0.22514496743679	-0.0725645497441292
-6.47414016723633	-10.1654434204102	-9.64084625244141	-0.163705468177795	0.225112304091454	-0.072642095386982
-6.45808744430542	-10.158411026001	-9.63790225982666	-0.16384269297123	0.225133374333382	-0.0726748928427696
-6.46794319152832	-10.1510429382324	-9.62964344024658	-0.163849771022797	0.225058615207672	-0.0727414041757584
-6.45933151245117	-10.1552209854126	-9.62921619415283	-0.163843750953674	0.225174456834793	-0.0727200359106064
-6.45686149597168	-10.1415729522705	-9.62031936645508	-0.164045080542564	0.225055977702141	-0.07286237180233
-6.46028518676758	-10.1443710327148	-9.61794376373291	-0.163934081792831	0.225102096796036	-0.0728528946638107
-6.45501852035522	-10.1305866241455	-9.6121301651001	-0.164135962724686	0.225094959139824	-0.0728804171085358
-6.46047687530518	-10.1345615386963	-9.6092529296875	-0.164000302553177	0.225076839327812	-0.0729939416050911
-6.44603061676025	-10.1216421127319	-9.60053730010986	-0.164126306772232	0.225044548511505	-0.0731203183531761
-6.46055555343628	-10.127384185791	-9.59908580780029	-0.164093136787415	0.224994599819183	-0.0731974989175797
-6.4546160697937	-10.1179161071777	-9.60452461242676	-0.164082705974579	0.225200191140175	-0.0732642710208893
-6.46228885650635	-10.1219234466553	-9.59674453735352	-0.164104491472244	0.225022569298744	-0.0735039040446281
-6.45747566223145	-10.1220121383667	-9.60561656951904	-0.163957625627518	0.225305810570717	-0.0736414939165115
-6.46694278717041	-10.1258001327515	-9.60367965698242	-0.164013385772705	0.225133940577507	-0.0738037452101707
-6.46519804000854	-10.1251268386841	-9.6139497756958	-0.163924917578697	0.225424438714981	-0.0739280134439468
-6.47043037414551	-10.1270656585693	-9.61327934265137	-0.163975164294243	0.225276812911034	-0.0740034356713295
-6.47092819213867	-10.1322860717773	-9.62506008148193	-0.163743540644646	0.225501090288162	-0.0741360858082771
-6.46702337265015	-10.1275253295898	-9.61703586578369	-0.163856983184814	0.225489571690559	-0.0741875097155571
-6.48066854476929	-10.1322860717773	-9.63456153869629	-0.16367295384407	0.225539222359657	-0.0742715001106262
-6.46930694580078	-10.1233291625977	-9.62861633300781	-0.163769736886024	0.225521966814995	-0.0742925181984901
-6.4812650680542	-10.1352739334106	-9.63491916656494	-0.163542419672012	0.225457936525345	-0.0743325874209404
-6.46985149383545	-10.1224803924561	-9.6271858215332	-0.163669109344482	0.22561714053154	-0.0744541436433792
-6.48139524459839	-10.1307687759399	-9.6376256942749	-0.163457930088043	0.22547148168087	-0.0744977369904518
-6.46861839294434	-10.1230144500732	-9.64360523223877	-0.163560092449188	0.225657403469086	-0.074505977332592
-6.48091268539429	-10.126841545105	-9.63745307922363	-0.163459077477455	0.225475281476974	-0.074642151594162
-6.47203969955444	-10.1210880279541	-9.64059257507324	-0.163338229060173	0.225576058030128	-0.0746796503663063
-6.47333669662476	-10.1168556213379	-9.63031482696533	-0.163447618484497	0.225408807396889	-0.0746789500117302
-6.47268676757813	-10.1188917160034	-9.63922119140625	-0.163280054926872	0.225527375936508	-0.0747097656130791
-6.46777820587158	-10.1087732315063	-9.6242094039917	-0.163404405117035	0.225384756922722	-0.0748912543058395
-6.47514533996582	-10.1129426956177	-9.63705348968506	-0.1631770581007	0.225457742810249	-0.0748918056488037
-6.46192741394043	-10.1024332046509	-9.62454414367676	-0.163291573524475	0.22552002966404	-0.074947252869606
-6.47120809555054	-10.1070747375488	-9.62644004821777	-0.163260325789452	0.22537724673748	-0.0750492587685585
-6.45853281021118	-10.0994253158569	-9.62572765350342	-0.163185611367226	0.225478947162628	-0.0750502794981003
-6.46048450469971	-10.0910301208496	-9.61642932891846	-0.163193672895432	0.225310608744621	-0.0751977637410164
-6.46119689941406	-10.0991096496582	-9.62162590026855	-0.163107067346573	0.225457087159157	-0.0751592814922333
-6.45735836029053	-10.0838069915771	-9.60871982574463	-0.163158431649208	0.225252076983452	-0.0751924812793732
-6.4623556137085	-10.0901479721069	-9.61818981170654	-0.162990301847458	0.225313037633896	-0.0752761363983154
-6.44890880584717	-10.0794248580933	-9.60216808319092	-0.163058459758759	0.225369915366173	-0.0753928944468498
-6.46265125274658	-10.0821676254272	-9.61216259002686	-0.16298320889473	0.225144922733307	-0.0754498168826103
-6.45693969726563	-10.0803718566895	-9.60915851593018	-0.162863925099373	0.225446537137032	-0.0756584405899048
-6.4617977142334	-10.083664894104	-9.60033130645752	-0.162860736250877	0.225178256630898	-0.0758426114916801
-6.46481609344482	-10.0869054794312	-9.61072731018066	-0.162668660283089	0.225403353571892	-0.075922779738903
-6.4600305557251	-10.0824909210205	-9.60445594787598	-0.162726357579231	0.225255936384201	-0.0761143937706947
-6.46971845626831	-10.0910186767578	-9.61278247833252	-0.162496328353882	0.225370556116104	-0.076358288526535
-6.46269607543945	-10.0844898223877	-9.60776805877686	-0.162491232156754	0.225268244743347	-0.0764361321926117
-6.47637796401978	-10.0912914276123	-9.61937522888184	-0.162291586399078	0.225328177213669	-0.0765978172421455
-6.46241807937622	-10.0832223892212	-9.61560344696045	-0.162205770611763	0.225321650505066	-0.0766748189926147
-6.4729151725769	-10.0906448364258	-9.61136817932129	-0.162107050418854	0.22513909637928	-0.0768363252282143
-6.46771812438965	-10.0871076583862	-9.61293411254883	-0.161997511982918	0.225330024957657	-0.0769065469503403
-6.46960830688477	-10.0847902297974	-9.60832500457764	-0.162001192569733	0.225138396024704	-0.0769475847482681
-6.47257566452026	-10.0887517929077	-9.61510848999023	-0.161787092685699	0.225157380104065	-0.0770122110843658
-6.46569490432739	-10.0798072814941	-9.60069751739502	-0.16191853582859	0.225014537572861	-0.0771616399288177
-6.47382640838623	-10.0865068435669	-9.60614681243896	-0.161637395620346	0.224987983703613	-0.0772278606891632
-6.46148443222046	-10.0763835906982	-9.60257816314697	-0.161719247698784	0.22500866651535	-0.0772331058979034
-6.47556447982788	-10.0824222564697	-9.60247230529785	-0.161616623401642	0.224824205040932	-0.077292338013649
-6.46236896514893	-10.0740814208984	-9.59796333312988	-0.161554396152496	0.224979758262634	-0.0773392394185066
-6.46886110305786	-10.071891784668	-9.59024715423584	-0.161659896373749	0.224705368280411	-0.0774000063538551
-6.46775674819946	-10.0726022720337	-9.59505939483643	-0.16144485771656	0.224781438708305	-0.0773459225893021
-6.46379899978638	-10.0631370544434	-9.57719326019287	-0.161617249250412	0.224543035030365	-0.0775073915719986
-6.46760416030884	-10.0653715133667	-9.58224296569824	-0.161493241786957	0.224583730101585	-0.0774346217513084
-6.45882511138916	-10.0523958206177	-9.5749979019165	-0.161716371774673	0.224537208676338	-0.0774952992796898
-6.47021770477295	-10.0602025985718	-9.57635021209717	-0.161600142717361	0.224382877349854	-0.077511340379715
-6.4568920135498	-10.0467205047607	-9.56264495849609	-0.161655724048615	0.224443420767784	-0.0775542929768562
-6.46465110778809	-10.0481061935425	-9.56077480316162	-0.161719501018524	0.224284112453461	-0.0775524601340294
-6.45698165893555	-10.0409736633301	-9.55868911743164	-0.161736682057381	0.224332466721535	-0.0776000842452049
-6.4584755897522	-10.0381231307983	-9.54670906066895	-0.161828890442848	0.224116802215576	-0.0776095166802406
-6.45869922637939	-10.0373544692993	-9.54971885681152	-0.16169473528862	0.224205330014229	-0.0777063146233559
-6.45639991760254	-10.0280151367188	-9.53253841400146	-0.161900550127029	0.224039688706398	-0.0777833089232445
-6.4569149017334	-10.0329599380493	-9.53965759277344	-0.161884754896164	0.224119484424591	-0.0777359530329704
-6.45761442184448	-10.0232944488525	-9.53339099884033	-0.162100076675415	0.224002242088318	-0.0778594985604286
-6.45783376693726	-10.0278949737549	-9.53104019165039	-0.161933407187462	0.22408102452755	-0.0778264328837395
-6.45684194564819	-10.0179595947266	-9.52889537811279	-0.162156581878662	0.223879441618919	-0.0779650807380676
-6.45912027359009	-10.0228862762451	-9.52954578399658	-0.162064924836159	0.224019184708595	-0.0780247151851654
-6.45446634292603	-10.0142679214478	-9.52286624908447	-0.162394464015961	0.223919779062271	-0.0780253559350967
-6.4613094329834	-10.0179138183594	-9.52060699462891	-0.162235409021378	0.223966702818871	-0.0781240314245224
-6.45186138153076	-10.0095329284668	-9.51231002807617	-0.162465780973434	0.223876640200615	-0.0782560110092163
-6.45556926727295	-10.0147094726563	-9.51596355438232	-0.162346050143242	0.2238589823246	-0.0782979726791382
-6.45285987854004	-10.00563621521	-9.51210308074951	-0.162524223327637	0.223843038082123	-0.0784241631627083
-6.46004581451416	-10.0137176513672	-9.5175666809082	-0.162394687533379	0.223886862397194	-0.0784551277756691
-6.45123529434204	-10.0030040740967	-9.50422954559326	-0.162578135728836	0.223731204867363	-0.0785944163799286
-6.45835447311401	-10.0116586685181	-9.51257991790771	-0.162397474050522	0.223807141184807	-0.0786867663264275
-6.44638633728027	-10.0002012252808	-9.49922180175781	-0.162535414099693	0.223696365952492	-0.078739121556282
-6.45865201950073	-10.0041933059692	-9.5035514831543	-0.162523716688156	0.22362457215786	-0.0787811204791069
-6.44586372375488	-9.99892330169678	-9.50210952758789	-0.162601724267006	0.223603263497353	-0.0788319110870361
-6.45293235778809	-10.0021829605103	-9.49740028381348	-0.162542283535004	0.223438993096352	-0.0788896828889847
-6.43671989440918	-9.98838233947754	-9.48892688751221	-0.16264908015728	0.223426058888435	-0.0789959505200386
-6.44733476638794	-9.9939546585083	-9.48873901367188	-0.162582382559776	0.223338767886162	-0.0789838135242462
-6.43129730224609	-9.98783683776855	-9.48767185211182	-0.162632912397385	0.223411202430725	-0.0789384990930557
-6.43831396102905	-9.98909854888916	-9.48498344421387	-0.162650987505913	0.223169028759003	-0.0790850147604942
-6.42870903015137	-9.9808177947998	-9.48062705993652	-0.162603005766869	0.223364591598511	-0.0791375041007996
-6.43449687957764	-9.98359870910645	-9.47889995574951	-0.162610545754433	0.223061010241508	-0.0791889578104019
-6.42128086090088	-9.97624969482422	-9.48008441925049	-0.162596389651299	0.223239034414291	-0.0792192816734314
-6.4258189201355	-9.9761323928833	-9.47571563720703	-0.162693291902542	0.222946062684059	-0.0793908983469009
-6.41908121109009	-9.97380542755127	-9.4675464630127	-0.162532135844231	0.22309198975563	-0.0793326869606972
-6.414794921875	-9.96625900268555	-9.46671199798584	-0.162684351205826	0.222901314496994	-0.0794436186552048
-6.42180395126343	-9.9729118347168	-9.47169876098633	-0.162549644708633	0.222933009266853	-0.079409159719944
-6.40375471115112	-9.96022605895996	-9.45888233184814	-0.162623092532158	0.222897619009018	-0.0794343426823616
-6.41281175613403	-9.96583938598633	-9.45667362213135	-0.162591055035591	0.222750172019005	-0.0795147120952606
-6.40059900283813	-9.95612716674805	-9.45248889923096	-0.162562415003777	0.222826778888702	-0.0794791653752327
-6.41031837463379	-9.95906448364258	-9.45432662963867	-0.162591561675072	0.222672984004021	-0.07955651730299
-6.39672183990479	-9.95302772521973	-9.45257568359375	-0.162586286664009	0.222748205065727	-0.0794681757688522
-6.4018931388855	-9.95535087585449	-9.44554042816162	-0.162617772817612	0.222614482045174	-0.079579196870327
-6.39256429672241	-9.95358276367188	-9.44326877593994	-0.162594765424728	0.222742423415184	-0.0795203223824501
-6.3974084854126	-9.94929981231689	-9.44077205657959	-0.162610933184624	0.222582295536995	-0.0795569643378258
-6.38825464248657	-9.94554615020752	-9.4452075958252	-0.162564471364021	0.222672551870346	-0.0795095637440681
-6.3993935585022	-9.94843101501465	-9.4434175491333	-0.162617206573486	0.222498968243599	-0.0796215459704399
-6.38495206832886	-9.94212532043457	-9.44374752044678	-0.162545800209045	0.222764447331429	-0.0796272680163383
-6.39429092407227	-9.9443416595459	-9.44190311431885	-0.162576228380203	0.222519010305405	-0.0796406492590904
-6.38526582717896	-9.94234085083008	-9.44625949859619	-0.162542715668678	0.222678437829018	-0.0795731320977211
-6.39027547836304	-9.94012069702148	-9.4403076171875	-0.162585392594337	0.222500115633011	-0.0796326547861099
-6.38235855102539	-9.93476676940918	-9.43895816802979	-0.16256046295166	0.222618758678436	-0.0795883685350418
-6.38880109786987	-9.93455219268799	-9.43763446807861	-0.162671491503716	0.22244830429554	-0.079675480723381
-6.38565492630005	-9.93575096130371	-9.44505882263184	-0.162588357925415	0.222604006528854	-0.0795725435018539
-6.38630628585815	-9.92866611480713	-9.43790245056152	-0.162703335285187	0.222340628504753	-0.0796139985322952
-6.38702487945557	-9.9352388381958	-9.43829536437988	-0.162569373846054	0.222504198551178	-0.0796193704009056
-6.383704662323	-9.9286994934082	-9.43099975585938	-0.162766888737679	0.222487285733223	-0.0796056389808655
-6.39125061035156	-9.9344539642334	-9.43917942047119	-0.162669882178307	0.222543984651566	-0.0795815140008926
-6.3791036605835	-9.92696762084961	-9.43672943115234	-0.162826225161552	0.222505792975426	-0.079536959528923
-6.39072036743164	-9.9332971572876	-9.44062995910645	-0.162610352039337	0.222435384988785	-0.0794642418622971
-6.378586769104	-9.92609786987305	-9.43473625183105	-0.162927970290184	0.222448259592056	-0.0795264169573784
-6.38895177841187	-9.93177890777588	-9.44033145904541	-0.16278600692749	0.222447127103806	-0.079478420317173
-6.38067150115967	-9.9235954284668	-9.43569660186768	-0.162918969988823	0.222479328513145	-0.0794246271252632
-6.38760471343994	-9.93597316741943	-9.44718265533447	-0.162803322076797	0.222535446286201	-0.079380139708519
-6.38355207443237	-9.92600154876709	-9.4420690536499	-0.162996634840965	0.222419545054436	-0.0793284624814987
-6.38218688964844	-9.93301391601563	-9.44094657897949	-0.162824988365173	0.222458317875862	-0.0792576223611832
-6.38035535812378	-9.92620277404785	-9.43729209899902	-0.163044095039368	0.22235295176506	-0.0792622193694115
-6.38658237457275	-9.93210124969482	-9.44970226287842	-0.162911936640739	0.222482398152351	-0.0791729837656021
-6.37964773178101	-9.92344284057617	-9.44184970855713	-0.163052096962929	0.222293198108673	-0.0790930464863777
-6.38702392578125	-9.93326663970947	-9.44638347625732	-0.162877544760704	0.222438469529152	-0.0790775567293167
-6.3751015663147	-9.92390155792236	-9.43793106079102	-0.163050591945648	0.222362384200096	-0.0790048241615295
-6.38612604141235	-9.93001747131348	-9.44896030426025	-0.163005173206329	0.222380250692368	-0.0789372995495796
-6.37476825714111	-9.92330551147461	-9.43897342681885	-0.163113251328468	0.222333714365959	-0.0788385421037674
-6.38109683990479	-9.93178939819336	-9.43707466125488	-0.163037195801735	0.22228230535984	-0.078820139169693
-6.37241506576538	-9.92221641540527	-9.4339075088501	-0.163201570510864	0.222239002585411	-0.0787300765514374
-6.37973117828369	-9.92730236053467	-9.44146156311035	-0.163076058030128	0.222241893410683	-0.0786785185337067
-6.37015771865845	-9.92007446289063	-9.43459415435791	-0.163260400295258	0.222280696034431	-0.0785856023430824
-6.38167715072632	-9.92745780944824	-9.44101238250732	-0.163160502910614	0.222222313284874	-0.0785693004727364
-6.37014484405518	-9.92044925689697	-9.43263530731201	-0.163241133093834	0.222306653857231	-0.0785548537969589
-6.38164377212524	-9.93177795410156	-9.44052982330322	-0.163147151470184	0.222172677516937	-0.0785698592662811
-6.37268209457397	-9.92595481872559	-9.43693733215332	-0.163321822881699	0.222307294607162	-0.0785623788833618
-6.38374757766724	-9.9343318939209	-9.45045471191406	-0.163221627473831	0.222387537360191	-0.0784354582428932
-6.3752293586731	-9.92559909820557	-9.44535541534424	-0.163320749998093	0.222280263900757	-0.0784702897071838
-6.37879228591919	-9.93587779998779	-9.44928932189941	-0.163173973560333	0.222310468554497	-0.0784531012177467
-6.37504625320435	-9.92726039886475	-9.4433765411377	-0.163292974233627	0.222268611192703	-0.078427255153656
-6.38331079483032	-9.93739414215088	-9.45882797241211	-0.163228422403336	0.222374945878983	-0.0783295333385468
-6.37639284133911	-9.92981243133545	-9.44753742218018	-0.163329243659973	0.222259610891342	-0.078236922621727
-6.38311719894409	-9.93825340270996	-9.45475196838379	-0.163089498877525	0.2223941385746	-0.0782389491796494
-6.37606000900269	-9.93180465698242	-9.44695663452148	-0.163279429078102	0.222245141863823	-0.0782740488648415
-6.38317584991455	-9.93713665008545	-9.45294380187988	-0.163153052330017	0.222374379634857	-0.0781873390078545
-6.37346410751343	-9.92903995513916	-9.44770336151123	-0.163341879844666	0.222346886992455	-0.0781771466135979
-6.38008832931519	-9.93623924255371	-9.45619487762451	-0.163234308362007	0.222406327724457	-0.0780642852187157
-6.37281656265259	-9.92957973480225	-9.44561195373535	-0.163356274366379	0.222314268350601	-0.0780509784817696
-6.37779855728149	-9.9335765838623	-9.45709323883057	-0.163278117775917	0.222330421209335	-0.0780540555715561
-6.37159156799316	-9.92608737945557	-9.44276714324951	-0.16345626115799	0.222291693091393	-0.0780022516846657
-6.3784613609314	-9.93125152587891	-9.4547643661499	-0.163325563073158	0.222376182675362	-0.0779155120253563
-6.37131357192993	-9.92232704162598	-9.44611740112305	-0.163593292236328	0.222314685583115	-0.0778157711029053
-6.3764762878418	-9.93092346191406	-9.45553207397461	-0.163448184728622	0.222341701388359	-0.0777276456356049
-6.37049770355225	-9.91969966888428	-9.45314788818359	-0.163663595914841	0.222218990325928	-0.0777804628014565
-6.37301969528198	-9.92615604400635	-9.45508003234863	-0.163557425141335	0.222319021821022	-0.0776747986674309
-6.37164258956909	-9.92135810852051	-9.45262622833252	-0.163756787776947	0.222247675061226	-0.0776394531130791
-6.37198114395142	-9.92893600463867	-9.46190547943115	-0.163673684000969	0.222395673394203	-0.0776058435440063
-6.37081432342529	-9.92195129394531	-9.44792366027832	-0.163821637630463	0.22222974896431	-0.0776816233992577
-6.37573671340942	-9.92936897277832	-9.45809936523438	-0.16371876001358	0.222282007336617	-0.0775324925780296
-6.36845636367798	-9.91994094848633	-9.45543384552002	-0.163874208927155	0.222194939851761	-0.0775059908628464
-6.37645816802979	-9.92566585540771	-9.46732997894287	-0.163773164153099	0.222271725535393	-0.077377513051033
-6.36520576477051	-9.91689682006836	-9.44990348815918	-0.164001137018204	0.222142115235329	-0.0773614197969437
-6.37133550643921	-9.92692947387695	-9.45956516265869	-0.163873612880707	0.222234547138214	-0.0773532837629318
-6.36063671112061	-9.91301441192627	-9.45236110687256	-0.164140745997429	0.222236230969429	-0.077278345823288
-6.36962127685547	-9.92082405090332	-9.46082878112793	-0.164111286401749	0.222200691699982	-0.0772197023034096
-6.35634422302246	-9.91209316253662	-9.45047664642334	-0.164200618863106	0.222224548459053	-0.0771210715174675
-6.36550760269165	-9.91695785522461	-9.45311641693115	-0.164210051298141	0.222102284431458	-0.0771659985184669
-6.35724973678589	-9.91186904907227	-9.45211505889893	-0.164214596152306	0.222305551171303	-0.0770903527736664
-6.36496210098267	-9.91124820709229	-9.45103645324707	-0.164364844560623	0.222141817212105	-0.0770676210522652
-6.35640287399292	-9.91517639160156	-9.45804214477539	-0.164302513003349	0.222338065505028	-0.0769708976149559
-6.36208486557007	-9.91237258911133	-9.46304321289063	-0.164517849683762	0.222120389342308	-0.0770037919282913
-6.35244369506836	-9.91485214233398	-9.45517158508301	-0.164442718029022	0.222336769104004	-0.0769481956958771
-6.36042356491089	-9.91429805755615	-9.45621681213379	-0.164587199687958	0.222199007868767	-0.0769165679812431
-6.35510063171387	-9.91385746002197	-9.46698570251465	-0.164506077766418	0.22240923345089	-0.0768834799528122
-6.35776281356812	-9.91263103485107	-9.45404148101807	-0.16463415324688	0.222224041819572	-0.0768718272447586
-6.35317754745483	-9.9140567779541	-9.46023178100586	-0.164592921733856	0.222376853227615	-0.0768239349126816
-6.35528659820557	-9.90968799591064	-9.45817852020264	-0.164805024862289	0.222259283065796	-0.0768113434314728
-6.35417985916138	-9.91454696655273	-9.46032810211182	-0.164774864912033	0.222453638911247	-0.0767117217183113
-6.34920167922974	-9.90773868560791	-9.45810413360596	-0.164924621582031	0.222239404916763	-0.0767364874482155
-6.35568475723267	-9.91838550567627	-9.46078300476074	-0.164861723780632	0.222412496805191	-0.0766879916191101
-6.34933614730835	-9.90804576873779	-9.45740985870361	-0.165041953325272	0.222321704030037	-0.07662233710289
-6.3557448387146	-9.91555213928223	-9.46372604370117	-0.165019571781158	0.22247701883316	-0.0765534490346909
-6.34537267684937	-9.90997409820557	-9.44679737091064	-0.165218621492386	0.222389250993729	-0.0764631554484367
-6.35569286346436	-9.91533374786377	-9.46390247344971	-0.165123924612999	0.222441792488098	-0.0764157399535179
-6.34345817565918	-9.90783596038818	-9.45205497741699	-0.165320113301277	0.222380563616753	-0.0764063969254494
-6.3491735458374	-9.91373920440674	-9.45648002624512	-0.165304079651833	0.222474813461304	-0.0763319060206413
-6.34228038787842	-9.9067964553833	-9.44792938232422	-0.165552780032158	0.222433358430862	-0.0763278231024742
-6.34650564193726	-9.9125337600708	-9.45773506164551	-0.165499210357666	0.222470074892044	-0.0762244239449501
-6.33955860137939	-9.89898109436035	-9.44556331634521	-0.165653750300407	0.22237890958786	-0.0762398466467857
-6.34026336669922	-9.9061975479126	-9.44918823242188	-0.165632262825966	0.222508430480957	-0.0761714652180672
-6.33635663986206	-9.89994239807129	-9.43799495697021	-0.165903523564339	0.222323104739189	-0.0761466100811958
-6.33715534210205	-9.90072059631348	-9.44159126281738	-0.165852338075638	0.222486317157745	-0.0759511888027191
-6.32902050018311	-9.89068126678467	-9.43056201934814	-0.166120275855064	0.222292169928551	-0.0759537220001221
-6.33444261550903	-9.89995002746582	-9.43823719024658	-0.165976151823997	0.222381457686424	-0.075863853096962
-6.32220697402954	-9.88976383209229	-9.4206018447876	-0.166291609406471	0.222381129860878	-0.0757302045822144
-6.33606910705566	-9.89381217956543	-9.42798042297363	-0.166302651166916	0.222247868776321	-0.075669452548027
-6.31945562362671	-9.88674736022949	-9.41430473327637	-0.166457667946815	0.222328037023544	-0.0755191147327423
-6.33069801330566	-9.8908805847168	-9.41259860992432	-0.166458785533905	0.222195565700531	-0.0755158141255379
-6.32137107849121	-9.88406753540039	-9.40822792053223	-0.166611969470978	0.22232474386692	-0.0753668770194054
-6.3256368637085	-9.88600254058838	-9.40453433990479	-0.166731879115105	0.222188070416451	-0.0752894654870033
-6.3236665725708	-9.8865909576416	-9.40665721893311	-0.166784837841988	0.222323283553123	-0.0751477777957916
-6.32660531997681	-9.88118076324463	-9.39841079711914	-0.166917249560356	0.222181260585785	-0.0750802382826805
-6.3188009262085	-9.88302898406982	-9.39798831939697	-0.167006567120552	0.222237050533295	-0.074925497174263
-6.32698965072632	-9.88117504119873	-9.39626026153564	-0.167155846953392	0.222076445817947	-0.0748827531933784
-6.32002067565918	-9.88321495056152	-9.39132881164551	-0.167323097586632	0.222337007522583	-0.0746387764811516
-6.32742404937744	-9.87750244140625	-9.38751029968262	-0.167444735765457	0.222106084227562	-0.0745449066162109
-6.31935501098633	-9.88235664367676	-9.38409042358398	-0.16749681532383	0.222276896238327	-0.0744169652462006
-6.32123041152954	-9.87527751922607	-9.37446689605713	-0.167751058936119	0.222075253725052	-0.0743154063820839
-6.32461023330688	-9.88349914550781	-9.38187885284424	-0.167756929993629	0.22218531370163	-0.0740865021944046
-6.31611442565918	-9.87176704406738	-9.36730289459229	-0.168079644441605	0.22203540802002	-0.0740059390664101
-6.32243347167969	-9.87783813476563	-9.37197303771973	-0.167990371584892	0.222062036395073	-0.0739040300250053
-6.3104133605957	-9.86504364013672	-9.35478115081787	-0.168306469917297	0.222054898738861	-0.0737455636262894
-6.32025098800659	-9.87047386169434	-9.36059188842773	-0.16828116774559	0.221994712948799	-0.0735919997096062
-6.30908870697021	-9.86293697357178	-9.35601806640625	-0.168500885367393	0.222043633460999	-0.0734561160206795
-6.31299877166748	-9.86424827575684	-9.34214210510254	-0.168517038226128	0.221907302737236	-0.073361836373806
-6.30005359649658	-9.85536479949951	-9.3367805480957	-0.168742269277573	0.221921637654305	-0.0732396468520164
-6.30415344238281	-9.85673332214355	-9.32835102081299	-0.168886616826057	0.221786484122276	-0.0731453225016594
-6.29424428939819	-9.85031509399414	-9.32761859893799	-0.168915688991547	0.221808224916458	-0.0728971511125565
-6.29717111587524	-9.84555530548096	-9.32087516784668	-0.169128388166428	0.221675798296928	-0.0728994533419609
-6.28639030456543	-9.84243774414063	-9.31393146514893	-0.169170409440994	0.221726402640343	-0.0726954191923141
-6.28703594207764	-9.83541202545166	-9.30135536193848	-0.169435098767281	0.221546873450279	-0.0726257115602493
-6.28683710098267	-9.83787441253662	-9.30832958221436	-0.169442608952522	0.221729964017868	-0.072450302541256
-6.28343725204468	-9.82626914978027	-9.29765510559082	-0.169668108224869	0.221444845199585	-0.0723816603422165
-6.27785205841064	-9.82549953460693	-9.29480361938477	-0.169682726264	0.221646100282669	-0.0722918137907982
-6.28170204162598	-9.8225622177124	-9.28564453125	-0.169876605272293	0.221423134207726	-0.0722563490271568
-6.2772970199585	-9.82393741607666	-9.29507637023926	-0.169827818870544	0.221572503447533	-0.0720586553215981
-6.27582359313965	-9.81928634643555	-9.2892599105835	-0.170094907283783	0.221393004059792	-0.0721024572849274
-6.27750396728516	-9.82305908203125	-9.29569721221924	-0.169939339160919	0.221596702933311	-0.0721115618944168
-6.27621221542358	-9.81760025024414	-9.28158378601074	-0.170122772455215	0.221437081694603	-0.0721297860145569
-6.28037738800049	-9.82469749450684	-9.29361724853516	-0.17003533244133	0.22158944606781	-0.072108119726181
-6.27766227722168	-9.82013702392578	-9.28969383239746	-0.170261144638062	0.221507087349892	-0.0720989853143692
-6.28419303894043	-9.83122634887695	-9.29640197753906	-0.170035660266876	0.221623614430428	-0.0720793530344963
-6.2743763923645	-9.82312870025635	-9.28884315490723	-0.170298039913177	0.221568256616592	-0.0721430480480194
-6.28213119506836	-9.83065128326416	-9.29450035095215	-0.170137763023376	0.221644744277	-0.0721401497721672
-6.27443647384644	-9.82434558868408	-9.29224586486816	-0.170240998268127	0.221649378538132	-0.0721164867281914
-6.2815990447998	-9.83146953582764	-9.29665184020996	-0.170281782746315	0.22158046066761	-0.0720760822296143
-6.26893186569214	-9.82548713684082	-9.2935848236084	-0.170335292816162	0.221750542521477	-0.0720264464616776
-6.28083086013794	-9.8291711807251	-9.29661178588867	-0.170348569750786	0.221568062901497	-0.072044663131237
-6.27019882202148	-9.82705593109131	-9.29483413696289	-0.170446634292603	0.22178640961647	-0.0719446390867233
-6.27951574325562	-9.82920455932617	-9.30294227600098	-0.170497700572014	0.22157596051693	-0.0718944668769836
-6.26841831207275	-9.82554721832275	-9.29721736907959	-0.170585408806801	0.221844136714935	-0.0718598887324333
-6.27244329452515	-9.82714939117432	-9.295973777771	-0.170728147029877	0.221660241484642	-0.0718603506684303
-6.26960945129395	-9.83077144622803	-9.30467987060547	-0.170771211385727	0.221892952919006	-0.0717192515730858
-6.26536893844604	-9.82411193847656	-9.29932498931885	-0.170985758304596	0.221746146678925	-0.0717002972960472
-6.26856184005737	-9.83083248138428	-9.30216121673584	-0.170924752950668	0.22194704413414	-0.071690671145916
-6.2619743347168	-9.8223991394043	-9.29336929321289	-0.171149268746376	0.221867859363556	-0.0716256871819496
-6.27231502532959	-9.8277702331543	-9.30085372924805	-0.171119466423988	0.221957370638847	-0.0716344714164734
-6.2562370300293	-9.8211727142334	-9.29695510864258	-0.171388640999794	0.221916601061821	-0.0715056508779526
-6.26354265213013	-9.83066272735596	-9.299072265625	-0.171369701623917	0.221880689263344	-0.0715117603540421
-6.25438499450684	-9.81986236572266	-9.29590606689453	-0.171575143933296	0.222049191594124	-0.0714586153626442
-6.26481342315674	-9.82648754119873	-9.29621028900146	-0.171654596924782	0.22197513282299	-0.0714417546987534
-6.25409603118896	-9.8249340057373	-9.29836463928223	-0.171700492501259	0.222128644585609	-0.0713689997792244
-6.26125192642212	-9.82635593414307	-9.29979610443115	-0.17178338766098	0.221954733133316	-0.0714450925588608
-6.26229810714722	-9.83118438720703	-9.31037139892578	-0.171648785471916	0.222200363874435	-0.0713705718517303
-6.25819540023804	-9.8229513168335	-9.29893016815186	-0.171856328845024	0.222181290388107	-0.0714384764432907
-6.26809215545654	-9.83852481842041	-9.31315422058105	-0.171695038676262	0.222152218222618	-0.071391798555851
-6.25893878936768	-9.82328224182129	-9.31110095977783	-0.17180036008358	0.222305059432983	-0.0714108273386955
-6.2716908454895	-9.84069538116455	-9.31725025177002	-0.171742498874664	0.222275391221046	-0.0713680386543274
-6.26519775390625	-9.83771896362305	-9.32088851928711	-0.171791106462479	0.2224460542202	-0.0713135078549385
-6.27456092834473	-9.84134674072266	-9.32954406738281	-0.171738550066948	0.22233821451664	-0.0713220685720444
-6.26865816116333	-9.83975696563721	-9.32539176940918	-0.171694219112396	0.222489207983017	-0.0713280215859413
-6.28218126296997	-9.8469409942627	-9.33282661437988	-0.171702414751053	0.222430393099785	-0.0713618993759155
-6.27935886383057	-9.8499641418457	-9.34193325042725	-0.171549901366234	0.22263540327549	-0.0712243542075157
-6.28629732131958	-9.85066604614258	-9.33836650848389	-0.171628683805466	0.222475185990334	-0.0712272897362709
-6.286048412323	-9.85771560668945	-9.3466796875	-0.171421319246292	0.222672387957573	-0.0711858570575714
-6.28741264343262	-9.85531044006348	-9.34201812744141	-0.171568796038628	0.222658887505531	-0.0711314380168915
-6.29471158981323	-9.86236000061035	-9.34967994689941	-0.171465948224068	0.222666293382645	-0.0710388869047165
-6.28893566131592	-9.85659599304199	-9.35010719299316	-0.171585574746132	0.222598046064377	-0.0709647908806801
-6.29960012435913	-9.86573028564453	-9.35637855529785	-0.171303898096085	0.222626253962517	-0.070904865860939
-6.28994178771973	-9.85594463348389	-9.3491678237915	-0.171419262886047	0.222656279802322	-0.0707949101924896
-6.30197525024414	-9.86327457427979	-9.34853363037109	-0.171458452939987	0.222556665539742	-0.0707073360681534
-6.29374551773071	-9.86178016662598	-9.3545093536377	-0.171341359615326	0.222737714648247	-0.0705302208662033
-6.30192136764526	-9.86090183258057	-9.34986782073975	-0.171410202980042	0.222504854202271	-0.0705035179853439
-6.29586315155029	-9.86242294311523	-9.34421157836914	-0.171271964907646	0.222666010260582	-0.0703120231628418
-6.29862356185913	-9.86126327514648	-9.34355545043945	-0.171533033251762	0.222474455833435	-0.070124663412571
-6.30012321472168	-9.86448574066162	-9.35284328460693	-0.171314999461174	0.222628176212311	-0.0699582621455193
-6.29232692718506	-9.85570621490479	-9.3342866897583	-0.171531796455383	0.222464501857758	-0.0699201598763466
-6.30122756958008	-9.8619556427002	-9.34157943725586	-0.171417072415352	0.222489833831787	-0.0697046890854836
-6.28955745697021	-9.85472583770752	-9.33409214019775	-0.17148894071579	0.222520351409912	-0.0695277228951454
-6.29968547821045	-9.85928344726563	-9.3383150100708	-0.17148844897747	0.22241847217083	-0.0693033337593079
-6.28643178939819	-9.84838485717773	-9.32052421569824	-0.171581223607063	0.222419694066048	-0.0692107900977135
-6.29690361022949	-9.85537815093994	-9.3257007598877	-0.171494126319885	0.222377136349678	-0.0690518245100975
-6.28635501861572	-9.8491039276123	-9.31453609466553	-0.171586453914642	0.222454115748405	-0.0688906013965607
-6.29274225234985	-9.84814357757568	-9.30972290039063	-0.171642482280731	0.222234338521957	-0.0686979442834854
-6.28679180145264	-9.84806823730469	-9.31521701812744	-0.171546384692192	0.222291469573975	-0.0685190334916115
-6.28406286239624	-9.84135437011719	-9.30118656158447	-0.171719819307327	0.222155436873436	-0.0683950781822205
-6.29445505142212	-9.84614944458008	-9.30642795562744	-0.171603754162788	0.222268044948578	-0.0682575553655624
-6.28195095062256	-9.83724975585938	-9.29418182373047	-0.17179748415947	0.222215101122856	-0.0680800750851631
-6.29684543609619	-9.84696197509766	-9.30254173278809	-0.171756848692894	0.222119241952896	-0.0680107399821281
-6.28596925735474	-9.84252071380615	-9.29822540283203	-0.171823397278786	0.222283959388733	-0.0678670108318329
-6.3007493019104	-9.84618949890137	-9.30254936218262	-0.171855688095093	0.222087487578392	-0.067769281566143
-6.29537487030029	-9.8501091003418	-9.31094169616699	-0.171803906559944	0.222306504845619	-0.0676303654909134
-6.2976975440979	-9.84695911407471	-9.29752349853516	-0.171933308243752	0.222113773226738	-0.0675494074821472
-6.30806589126587	-9.85633945465088	-9.30863475799561	-0.171824097633362	0.222271904349327	-0.0673919767141342
-6.30088996887207	-9.85099697113037	-9.29804420471191	-0.171988651156425	0.222145348787308	-0.0672463402152061
-6.312340259552	-9.86126041412354	-9.3101692199707	-0.171749040484428	0.222194150090218	-0.0671331360936165
-6.30596923828125	-9.85487079620361	-9.29846572875977	-0.172006234526634	0.222181841731071	-0.0670278146862984
-6.31610774993896	-9.86500358581543	-9.30856227874756	-0.171845346689224	0.222205027937889	-0.0668669044971466
-6.3116250038147	-9.85909938812256	-9.30288791656494	-0.172049552202225	0.222205400466919	-0.0667866915464401
-6.32102012634277	-9.86910152435303	-9.31181049346924	-0.171912953257561	0.222181722521782	-0.0667125508189201
-6.31212043762207	-9.86180210113525	-9.30287265777588	-0.171980053186417	0.222155645489693	-0.0665900856256485
-6.3243522644043	-9.87008380889893	-9.31313705444336	-0.171985328197479	0.222166255116463	-0.0665021613240242
-6.31779861450195	-9.86751365661621	-9.30425643920898	-0.171980619430542	0.222322776913643	-0.0663270130753517
-6.32624959945679	-9.87057590484619	-9.30827522277832	-0.172043368220329	0.222135379910469	-0.0662704333662987
-6.32210731506348	-9.87419033050537	-9.31743812561035	-0.171924948692322	0.222259715199471	-0.0661845877766609
-6.32311582565308	-9.86909866333008	-9.30598258972168	-0.172109588980675	0.222190856933594	-0.066147543489933
-6.32564544677734	-9.87853527069092	-9.31393909454346	-0.172055691480637	0.222289994359016	-0.0659757852554321
-6.322096824646	-9.87023830413818	-9.30832767486572	-0.172215133905411	0.222201064229012	-0.0658791214227676
-6.32966804504395	-9.87951755523682	-9.30575847625732	-0.172076255083084	0.222239106893539	-0.0658299773931503
-6.31902837753296	-9.87152767181396	-9.29910278320313	-0.172228783369064	0.222228392958641	-0.0656859949231148
-6.33350992202759	-9.87870788574219	-9.3113431930542	-0.17217193543911	0.222219109535217	-0.0656003803014755
-6.31728744506836	-9.8726110458374	-9.30392932891846	-0.172276675701141	0.222233936190605	-0.0654691383242607
-6.32854652404785	-9.87595748901367	-9.29288101196289	-0.172224879264832	0.22209270298481	-0.0654755234718323
-6.32100868225098	-9.87495136260986	-9.29522228240967	-0.172205030918121	0.222245737910271	-0.0653757676482201
-6.32568597793579	-9.87130737304688	-9.2925853729248	-0.172400757670403	0.222105726599693	-0.0652651116251946
-6.32887983322144	-9.88065624237061	-9.29738235473633	-0.172209814190865	0.222215041518211	-0.0652166530489922
-6.31923007965088	-9.87354755401611	-9.28999137878418	-0.172354727983475	0.222141861915588	-0.0651763305068016
-6.33283805847168	-9.88284969329834	-9.29617786407471	-0.172216579318047	0.222194701433182	-0.0651863664388657
-6.32256460189819	-9.88089561462402	-9.2903881072998	-0.172293365001678	0.222300991415977	-0.0651022717356682
-6.33694076538086	-9.89110279083252	-9.30243968963623	-0.17216494679451	0.222179979085922	-0.0651848614215851
-6.32537031173706	-9.88899707794189	-9.29810523986816	-0.172098606824875	0.222321659326553	-0.0651285722851753
-6.33134984970093	-9.88919925689697	-9.29161262512207	-0.172228038311005	0.222227096557617	-0.0652136355638504
-6.33554553985596	-9.89956474304199	-9.29981994628906	-0.171910718083382	0.222359135746956	-0.0650986731052399
-6.32696199417114	-9.89073944091797	-9.29488945007324	-0.172024071216583	0.222208991646767	-0.0650998800992966
-6.335373878479	-9.90403747558594	-9.29894733428955	-0.171873643994331	0.222269654273987	-0.065108060836792
-6.32688522338867	-9.89670848846436	-9.30031871795654	-0.171907350420952	0.222312897443771	-0.0650104284286499
-6.33792400360107	-9.90642166137695	-9.29667091369629	-0.171783775091171	0.222222700715065	-0.0649925470352173
-6.32839918136597	-9.8973274230957	-9.29848003387451	-0.171760261058807	0.222270846366882	-0.0649979636073112
-6.34338092803955	-9.9079122543335	-9.29786777496338	-0.171700119972229	0.222163945436478	-0.0649372562766075
-6.33480405807495	-9.90613555908203	-9.29231262207031	-0.171667218208313	0.222291544079781	-0.0648205801844597
-6.34045267105103	-9.90867900848389	-9.29300498962402	-0.171738460659981	0.222162112593651	-0.0648185163736343
-6.33555221557617	-9.90957450866699	-9.29422855377197	-0.171547964215279	0.222267031669617	-0.0647838562726974
-6.3375883102417	-9.90968036651611	-9.29057884216309	-0.171604007482529	0.222037851810455	-0.0648033618927002
-6.33908891677856	-9.91502952575684	-9.30134868621826	-0.171468526124954	0.222232267260551	-0.0647174865007401
-6.33400535583496	-9.91058349609375	-9.28847122192383	-0.171640872955322	0.22212478518486	-0.064669243991375
-6.3449821472168	-9.92024040222168	-9.29653453826904	-0.171309888362885	0.222102478146553	-0.0646422058343887
-6.32977294921875	-9.91247463226318	-9.28370189666748	-0.171463862061501	0.222099468111992	-0.0646441355347633
-6.34393167495728	-9.91907787322998	-9.29031181335449	-0.17127850651741	0.222006365656853	-0.0645643919706345
-6.33157300949097	-9.91561889648438	-9.28762912750244	-0.171229034662247	0.222141727805138	-0.064443863928318
-6.34182071685791	-9.91850566864014	-9.28798294067383	-0.171216666698456	0.22183558344841	-0.0644859001040459
-6.3314208984375	-9.91707038879395	-9.28133296966553	-0.171084150671959	0.222063526511192	-0.0644495114684105
-6.34286737442017	-9.91978168487549	-9.27608489990234	-0.171143278479576	0.221837714314461	-0.0643615499138832
-6.34182643890381	-9.92269802093506	-9.28702163696289	-0.17087334394455	0.222004264593124	-0.0642491653561592
-6.33846759796143	-9.91882705688477	-9.27515029907227	-0.170984014868736	0.221818193793297	-0.0642942786216736
-6.35108518600464	-9.92997646331787	-9.2876443862915	-0.170767083764076	0.221881225705147	-0.0641773417592049
-6.34252738952637	-9.92477607727051	-9.28409099578857	-0.170830741524696	0.221875131130219	-0.064119353890419
-6.35662889480591	-9.93656444549561	-9.29472827911377	-0.170607209205627	0.221846133470535	-0.064064547419548
-6.34393167495728	-9.9286470413208	-9.28295040130615	-0.170609533786774	0.221888050436974	-0.0639829635620117
-6.356520652771	-9.936598777771	-9.28824520111084	-0.170551627874374	0.221793308854103	-0.0639656260609627
-6.35500907897949	-9.93888759613037	-9.29947471618652	-0.170427784323692	0.221963122487068	-0.0638335421681404
-6.35603809356689	-9.93864917755127	-9.28767204284668	-0.170473098754883	0.221726536750793	-0.0638106465339661
-6.36087274551392	-9.94300556182861	-9.30380249023438	-0.170243784785271	0.221785709261894	-0.0636729523539543
-6.35602903366089	-9.93970680236816	-9.28837585449219	-0.170322090387344	0.221745133399963	-0.063603974878788
-6.36644554138184	-9.94797420501709	-9.30179500579834	-0.170105427503586	0.221783831715584	-0.0634744688868523
-6.35360956192017	-9.93856048583984	-9.29054546356201	-0.170189648866653	0.221703261137009	-0.0633171275258064
-6.36828517913818	-9.94863605499268	-9.29644966125488	-0.169973984360695	0.221591487526894	-0.06321632117033
-6.36000728607178	-9.93728256225586	-9.28696823120117	-0.170086488127708	0.221600607037544	-0.0631616562604904
-6.37162399291992	-9.94675827026367	-9.28979015350342	-0.169911041855812	0.221477210521698	-0.062975786626339
-6.3573522567749	-9.93902111053467	-9.29242515563965	-0.169984668493271	0.221546798944473	-0.0628240630030632
-6.36993026733398	-9.94472312927246	-9.29081726074219	-0.169831901788712	0.221381202340126	-0.0628259927034378
-6.3594331741333	-9.93585872650146	-9.28187370300293	-0.169885143637657	0.221398696303368	-0.0626579076051712
-6.37087345123291	-9.94190216064453	-9.28624439239502	-0.16983750462532	0.221228033304214	-0.0625437125563622
-6.36614990234375	-9.9406909942627	-9.2925968170166	-0.169802516698837	0.221348732709885	-0.0624148808419704
-6.37527132034302	-9.94332218170166	-9.28585720062256	-0.169734537601471	0.221108675003052	-0.0623857118189335
-6.36714601516724	-9.94206619262695	-9.28708076477051	-0.169728487730026	0.221247151494026	-0.0622467137873173
-6.37924194335938	-9.94232177734375	-9.29014205932617	-0.169716656208038	0.221065923571587	-0.0622322745621204
-6.37620544433594	-9.94447994232178	-9.29272651672363	-0.169601261615753	0.221198841929436	-0.0620122104883194
-6.3779468536377	-9.94185733795166	-9.28815174102783	-0.169663295149803	0.220971614122391	-0.0619385130703449
-6.38120698928833	-9.94792461395264	-9.29971885681152	-0.169487208127975	0.22108556330204	-0.0617949441075325
-6.37217950820923	-9.94080448150635	-9.28617095947266	-0.169576659798622	0.220965504646301	-0.0617556273937225
-6.38662481307983	-9.94826316833496	-9.296706199646	-0.169511511921883	0.220870569348335	-0.0616603307425976
-6.37128353118896	-9.94286441802979	-9.28548908233643	-0.169482365250587	0.220892518758774	-0.061495803296566
-6.38050079345703	-9.94057750701904	-9.28331851959229	-0.169467076659203	0.22067528963089	-0.0614987835288048
-6.37626314163208	-9.94476222991943	-9.28186702728271	-0.169360846281052	0.220833450555801	-0.0613278411328793
-6.3775053024292	-9.9372091293335	-9.27904224395752	-0.16942286491394	0.22055421769619	-0.061201062053442
-6.37634181976318	-9.93828868865967	-9.28214931488037	-0.169204160571098	0.220664337277412	-0.0611612908542156
-6.37207889556885	-9.93319988250732	-9.26750087738037	-0.169390425086021	0.220524340867996	-0.0610695444047451
-6.38137435913086	-9.93652439117432	-9.27935981750488	-0.169168382883072	0.22050242125988	-0.060966145247221
-6.36430883407593	-9.92711925506592	-9.26963424682617	-0.169273197650909	0.220464393496513	-0.0608050785958767
-6.37210655212402	-9.93061637878418	-9.26288223266602	-0.169296115636826	0.220207870006561	-0.0608217194676399
-6.37231159210205	-9.93050956726074	-9.26962947845459	-0.169142588973045	0.220319449901581	-0.0606554336845875
-6.36070728302002	-9.92043590545654	-9.26097965240479	-0.169210940599442	0.220286965370178	-0.0605245120823383
-6.37087869644165	-9.92429542541504	-9.25715446472168	-0.169195026159286	0.220066487789154	-0.0604973509907722
-6.36231327056885	-9.9209623336792	-9.2626256942749	-0.169129818677902	0.220245122909546	-0.0604362487792969
-6.36251258850098	-9.91740036010742	-9.2553243637085	-0.169296637177467	0.220013231039047	-0.0602760091423988
-6.36822319030762	-9.92227268218994	-9.26418304443359	-0.169113218784332	0.220105171203613	-0.0601939745247364
-6.35558462142944	-9.91322803497314	-9.24771976470947	-0.169237449765205	0.220072686672211	-0.0601866543292999
-6.36692237854004	-9.91749858856201	-9.25129699707031	-0.169174253940582	0.219907835125923	-0.0600874945521355
-6.35395812988281	-9.91459369659424	-9.2495641708374	-0.169215649366379	0.219971522688866	-0.0599232390522957
-6.36393404006958	-9.91332626342773	-9.2493257522583	-0.169151082634926	0.219809517264366	-0.0599281713366508
-6.35681486129761	-9.90978622436523	-9.2512788772583	-0.169181168079376	0.219922423362732	-0.0598593316972256
-6.35953521728516	-9.91170787811279	-9.24564647674561	-0.169292002916336	0.219740733504295	-0.0597393549978733
-6.36353540420532	-9.91390895843506	-9.25135612487793	-0.169107779860497	0.219927221536636	-0.059662189334631
-6.35600900650024	-9.90391159057617	-9.23949527740479	-0.169292613863945	0.219674155116081	-0.0596236288547516
-6.36180591583252	-9.91227912902832	-9.24780082702637	-0.16919532418251	0.219761431217194	-0.0595509596168995
-6.35112857818604	-9.90456485748291	-9.24468040466309	-0.169285908341408	0.219788148999214	-0.0594598390161991
-6.36008882522583	-9.91065120697021	-9.24699401855469	-0.169217869639397	0.219541504979134	-0.0593597702682018
-6.345627784729	-9.90157890319824	-9.23489665985107	-0.16922353208065	0.21963968873024	-0.0591691620647907
-6.34311389923096	-9.89672183990479	-9.22721195220947	-0.169521749019623	0.219340726733208	-0.0590765736997128
-6.35440921783447	-9.89910793304443	-9.22844505310059	-0.169518038630486	0.21947193145752	-0.0590406991541386
-6.34489440917969	-9.89019203186035	-9.21790409088135	-0.169680193066597	0.219331711530685	-0.0590252168476582
-6.35491847991943	-9.8951940536499	-9.22400379180908	-0.169583782553673	0.219304263591766	-0.0590531155467033
-6.3437671661377	-9.89154624938965	-9.21738815307617	-0.169605940580368	0.219437897205353	-0.0589289180934429
-6.34651136398315	-9.88627338409424	-9.21724414825439	-0.169716984033585	0.219244837760925	-0.0588165335357189
-6.34014749526978	-9.88991165161133	-9.21901798248291	-0.169535130262375	0.21927972137928	-0.0587278604507446
-6.33220195770264	-9.8773775100708	-9.20500183105469	-0.169811919331551	0.219241797924042	-0.0587297491729259
-6.33735513687134	-9.88561248779297	-9.2057580947876	-0.169713452458382	0.219267070293427	-0.0585892349481583
-6.32745838165283	-9.87295818328857	-9.20737171173096	-0.169946357607841	0.219127982854843	-0.0585332997143269
-6.33361005783081	-9.87820148468018	-9.2039909362793	-0.169731289148331	0.219106152653694	-0.058559026569128
-6.32376718521118	-9.8700008392334	-9.19253540039063	-0.169943854212761	0.219039976596832	-0.058549091219902
-6.32998943328857	-9.87406444549561	-9.20108509063721	-0.169824555516243	0.219003558158875	-0.0584111697971821
-6.31756591796875	-9.86494636535645	-9.18856334686279	-0.17004668712616	0.2188760638237	-0.0581893734633923
-6.32311773300171	-9.87032413482666	-9.19124221801758	-0.169911235570908	0.218840360641479	-0.0581464022397995
-6.31160449981689	-9.85868453979492	-9.18115234375	-0.170109242200851	0.218832463026047	-0.0581329315900803
-6.32285261154175	-9.86200904846191	-9.1856861114502	-0.170005455613136	0.218773126602173	-0.0580871812999249
-6.30910539627075	-9.85610961914063	-9.19390296936035	-0.170104995369911	0.218909561634064	-0.0580107048153877
-6.32021474838257	-9.86119174957275	-9.18762683868408	-0.170016586780548	0.218691155314445	-0.0580543093383312
-6.30610942840576	-9.85902786254883	-9.18670082092285	-0.170017719268799	0.218781992793083	-0.0579952523112297
-6.31576108932495	-9.85783290863037	-9.18641662597656	-0.170051753520966	0.218651413917542	-0.0580357685685158
-6.31278896331787	-9.85992050170898	-9.19199085235596	-0.169985458254814	0.218855008482933	-0.0578537844121456
-6.31374979019165	-9.85834693908691	-9.19152641296387	-0.170063301920891	0.218662858009338	-0.0578383877873421
-6.3123950958252	-9.86157703399658	-9.19627475738525	-0.169884189963341	0.218816235661507	-0.057801615446806
-6.31474637985229	-9.85814571380615	-9.19135665893555	-0.16999189555645	0.218699738383293	-0.0578387379646301
-6.31576108932495	-9.86904525756836	-9.20912075042725	-0.169831901788712	0.21889054775238	-0.0577555112540722
-6.30927419662476	-9.85902881622314	-9.20412731170654	-0.169913753867149	0.218836098909378	-0.0577038675546646
-6.31869697570801	-9.86831951141357	-9.20096969604492	-0.169667556881905	0.218766316771507	-0.0578008517622948
-6.30997705459595	-9.86162948608398	-9.19985580444336	-0.169760599732399	0.218949481844902	-0.0576655156910419
-6.32032299041748	-9.86865329742432	-9.21485233306885	-0.169647634029388	0.218981772661209	-0.057650800794363
-6.30900192260742	-9.8626880645752	-9.21372985839844	-0.169662639498711	0.218991965055466	-0.0575824566185474
-6.32161808013916	-9.86795425415039	-9.20981502532959	-0.169566467404366	0.218887507915497	-0.0576646253466606
-6.31380605697632	-9.86753940582275	-9.22637939453125	-0.169581085443497	0.219059333205223	-0.0576794520020485
-6.32479619979858	-9.86904239654541	-9.21782493591309	-0.16961732506752	0.218992456793785	-0.0576690211892128
-6.324622631073	-9.8743839263916	-9.23981189727783	-0.169346854090691	0.21928134560585	-0.0577299706637859
-6.32376146316528	-9.87028503417969	-9.22882843017578	-0.169494822621346	0.219045117497444	-0.0578421540558338
-6.33493375778198	-9.87704086303711	-9.24483108520508	-0.169296950101852	0.219300970435143	-0.0579274371266365
-6.32793617248535	-9.87345695495605	-9.23721885681152	-0.169421449303627	0.219326168298721	-0.0579612217843533
-6.34052658081055	-9.88230323791504	-9.25354194641113	-0.169210284948349	0.219300612807274	-0.0579560734331608
-6.32747602462769	-9.87268924713135	-9.24688053131104	-0.169203624129295	0.219272613525391	-0.0579850748181343
-6.3446249961853	-9.87946605682373	-9.25419330596924	-0.169074669480324	0.219310536980629	-0.0580484308302403
-6.3342547416687	-9.87844562530518	-9.25213623046875	-0.169065877795219	0.219493463635445	-0.0580043569207191
-6.3450231552124	-9.87918472290039	-9.26165676116943	-0.169023096561432	0.219246789813042	-0.0579838864505291
-6.34000396728516	-9.88461875915527	-9.26693630218506	-0.168803587555885	0.219457149505615	-0.0579988434910774
-6.34537172317505	-9.88001251220703	-9.26085186004639	-0.16893070936203	0.219347029924393	-0.0579913966357708
-6.35182189941406	-9.88885402679443	-9.27066898345947	-0.16875633597374	0.219450458884239	-0.0578916594386101
-6.34577703475952	-9.88399600982666	-9.26906299591064	-0.168832466006279	0.219353944063187	-0.0578786917030811
-6.35561990737915	-9.89254856109619	-9.2805757522583	-0.168555498123169	0.219501569867134	-0.0579075030982494
-6.34407997131348	-9.88418674468994	-9.27575778961182	-0.168651506304741	0.21945932507515	-0.057803750038147
-6.36002540588379	-9.89262294769287	-9.29024505615234	-0.168500140309334	0.219401150941849	-0.0577652342617512
-6.35164737701416	-9.89124011993408	-9.2927188873291	-0.168439760804176	0.219594091176987	-0.0577378086745739
-6.35946083068848	-9.89183330535889	-9.291015625	-0.168367832899094	0.219384208321571	-0.0577595420181751
-6.3608226776123	-9.89740562438965	-9.30627346038818	-0.168233528733253	0.219578102231026	-0.0576720722019672
-6.35463428497314	-9.89427375793457	-9.3015308380127	-0.168330773711205	0.219465002417564	-0.0575811304152012
-6.36668157577515	-9.9028844833374	-9.31934547424316	-0.168042778968811	0.219548374414444	-0.0575250014662743
-6.35663366317749	-9.89633560180664	-9.31107711791992	-0.168023526668549	0.219476476311684	-0.0575279705226421
-6.37055778503418	-9.904860496521	-9.32020092010498	-0.167772993445396	0.219490677118301	-0.0574005953967571
-6.35675621032715	-9.90149879455566	-9.32791137695313	-0.167824789881706	0.21959862112999	-0.0572593472898006
-6.37055158615112	-9.90533828735352	-9.33338737487793	-0.167703405022621	0.219357430934906	-0.0572783909738064
-6.36312866210938	-9.90514469146729	-9.33864688873291	-0.167493104934692	0.219561845064163	-0.0571785308420658
-6.36704015731812	-9.90437984466553	-9.34071159362793	-0.167482107877731	0.219364255666733	-0.0571145750582218
-6.36791181564331	-9.91219043731689	-9.35263824462891	-0.167180255055428	0.219552606344223	-0.0570109151303768
-6.36180114746094	-9.9061861038208	-9.34726715087891	-0.167286783456802	0.219392761588097	-0.0570616722106934
-6.37110376358032	-9.91895580291748	-9.35637283325195	-0.167046502232552	0.219427317380905	-0.0569403171539307
-6.35996675491333	-9.90772724151611	-9.35606575012207	-0.166950345039368	0.219441413879395	-0.0568610094487667
-6.37031078338623	-9.91692161560059	-9.36536121368408	-0.166784450411797	0.219330415129662	-0.0568806268274784
-6.36378335952759	-9.91790580749512	-9.36877918243408	-0.166683971881866	0.219546154141426	-0.0567805394530296
-6.36828279495239	-9.9186429977417	-9.37001895904541	-0.166660070419312	0.219373270869255	-0.0567631721496582
-6.36997175216675	-9.92427444458008	-9.38213634490967	-0.1664067953825	0.219550520181656	-0.0566515699028969
-6.36526966094971	-9.9218111038208	-9.37758922576904	-0.166369631886482	0.219352319836617	-0.0566384829580784
-6.37239408493042	-9.93029022216797	-9.39656829833984	-0.166120260953903	0.219456478953362	-0.0566299185156822
-6.36324787139893	-9.92914581298828	-9.38938045501709	-0.166112348437309	0.219505354762077	-0.0565840378403664
-6.37701606750488	-9.93368339538574	-9.40377902984619	-0.165902808308601	0.219305381178856	-0.0565077587962151
-6.36871242523193	-9.93604469299316	-9.41287612915039	-0.165688619017601	0.219514802098274	-0.0564213171601295
-6.37457656860352	-9.93679714202881	-9.40996170043945	-0.165618762373924	0.219303488731384	-0.0564830042421818
-6.37036085128784	-9.94755172729492	-9.42695903778076	-0.165417045354843	0.219428926706314	-0.0563722141087055
-6.37526082992554	-9.94441318511963	-9.432936668396	-0.165298521518707	0.219323799014091	-0.0562752597033978
-6.37291479110718	-9.95204830169678	-9.44246864318848	-0.164954781532288	0.219480976462364	-0.0562379956245422
-6.3718638420105	-9.94991874694824	-9.43968105316162	-0.16493846476078	0.219269037246704	-0.0561498515307903
-6.38043117523193	-9.95984935760498	-9.46517276763916	-0.164615586400032	0.219301670789719	-0.0560215711593628
-6.36545753479004	-9.95905303955078	-9.45937347412109	-0.164468303322792	0.219330415129662	-0.0559018962085247
-6.37388134002686	-9.96395111083984	-9.46977996826172	-0.164266139268875	0.219101503491402	-0.055830929428339
-6.36647081375122	-9.96772861480713	-9.47308444976807	-0.164040550589561	0.219242364168167	-0.0557430535554886
-6.36939859390259	-9.96839332580566	-9.47824573516846	-0.164028882980347	0.219139441847801	-0.0556116290390491
-6.37319231033325	-9.97944164276123	-9.49701690673828	-0.163708388805389	0.219126015901566	-0.0555429086089134
-6.36246156692505	-9.97440242767334	-9.50129699707031	-0.163648471236229	0.219088956713676	-0.0554784722626209
-6.37449550628662	-9.98459339141846	-9.50608253479004	-0.163548082113266	0.219036027789116	-0.0553986988961697
-6.36599493026733	-9.99013614654541	-9.52198696136475	-0.163267880678177	0.219151213765144	-0.0552651546895504
-6.37106895446777	-9.99436283111572	-9.52381134033203	-0.163220211863518	0.219001621007919	-0.0552473179996014
-6.37555408477783	-10.0056953430176	-9.53848648071289	-0.162824958562851	0.219055354595184	-0.0551227852702141
-6.36295366287231	-9.99948596954346	-9.53861141204834	-0.16288810968399	0.219091042876244	-0.0550431683659554
-6.37927722930908	-10.0129652023315	-9.5551872253418	-0.162555977702141	0.218882843852043	-0.0550659969449043
-6.36625862121582	-10.0129404067993	-9.56325626373291	-0.162342369556427	0.219038590788841	-0.0549196824431419
-6.37056398391724	-10.0189094543457	-9.56907939910889	-0.162209004163742	0.218851059675217	-0.0547987185418606
-6.36867904663086	-10.0245628356934	-9.58651828765869	-0.161811009049416	0.219014585018158	-0.0546946600079536
-6.36436653137207	-10.0246925354004	-9.57847309112549	-0.161784872412682	0.21883088350296	-0.0546719916164875
-6.36634254455566	-10.0313177108765	-9.59339427947998	-0.161471962928772	0.21891288459301	-0.0545406602323055
-6.35861206054688	-10.029447555542	-9.59236240386963	-0.161455407738686	0.2188890427351	-0.054444782435894
-6.36786842346191	-10.0406494140625	-9.60693073272705	-0.161196887493134	0.218826785683632	-0.0543629787862301
-6.35449504852295	-10.0354013442993	-9.59758186340332	-0.161147132515907	0.21884860098362	-0.054331686347723
-6.36484813690186	-10.0436220169067	-9.60873889923096	-0.16108812391758	0.218662306666374	-0.0543502792716026
-6.36475944519043	-10.0491580963135	-9.618239402771	-0.160878494381905	0.218935117125511	-0.0542210005223751
-6.35886716842651	-10.0446014404297	-9.61148357391357	-0.160985663533211	0.218694046139717	-0.0542016699910164
-6.36467456817627	-10.0559616088867	-9.62351512908936	-0.160774365067482	0.218852385878563	-0.0541729442775249
-6.35362672805786	-10.0500049591064	-9.61789035797119	-0.160822868347168	0.218838423490524	-0.0541210882365704
-6.36220741271973	-10.0583801269531	-9.62612247467041	-0.160808369517326	0.218745440244675	-0.0540498718619347
-6.35043525695801	-10.0565032958984	-9.63201522827148	-0.160779550671577	0.218866601586342	-0.053984634578228
-6.36355113983154	-10.0594100952148	-9.62740612030029	-0.160755097866058	0.218715384602547	-0.054038368165493
-6.35954236984253	-10.0664682388306	-9.63408660888672	-0.160704404115677	0.218866363167763	-0.0539473034441471
-6.36225318908691	-10.0609569549561	-9.63722705841064	-0.16078145802021	0.218749865889549	-0.0538818091154099
-6.36280965805054	-10.0728464126587	-9.64396095275879	-0.160624265670776	0.218875423073769	-0.0538755394518375
-6.36221551895142	-10.0701684951782	-9.63576316833496	-0.160802185535431	0.21885359287262	-0.0538969114422798
-6.37069702148438	-10.0775451660156	-9.65423774719238	-0.160724624991417	0.218879997730255	-0.0537629052996635
-6.3566632270813	-10.0741605758667	-9.64767837524414	-0.160813450813293	0.218951031565666	-0.0536903440952301
-6.36978244781494	-10.0793209075928	-9.64855766296387	-0.160813823342323	0.218859642744064	-0.0537432581186295
-6.363609790802	-10.0821046829224	-9.65088844299316	-0.160726055502892	0.219054639339447	-0.0536628663539886
-6.36343955993652	-10.0793924331665	-9.65087890625	-0.160956799983978	0.218923792243004	-0.0535851940512657
-6.36826467514038	-10.0896072387695	-9.66101837158203	-0.160773143172264	0.219050914049149	-0.0535701513290405
-6.3616681098938	-10.0832090377808	-9.64967060089111	-0.161011591553688	0.218903303146362	-0.0535416714847088
-6.36863279342651	-10.093297958374	-9.66021537780762	-0.161029651761055	0.218949511647224	-0.0534876212477684
-6.35960245132446	-10.0906343460083	-9.66285610198975	-0.161113500595093	0.219068512320518	-0.0533131882548332
-6.36489868164063	-10.089653968811	-9.66069316864014	-0.161208584904671	0.218898385763168	-0.0533801726996899
-6.36691808700562	-10.0973978042603	-9.66188049316406	-0.161177158355713	0.219060182571411	-0.0532659031450748
-6.35769319534302	-10.090277671814	-9.65771961212158	-0.161517575383186	0.219081714749336	-0.0532231219112873
-6.3715238571167	-10.1038274765015	-9.67012214660645	-0.161364540457726	0.219074785709381	-0.0531140603125095
-6.35922336578369	-10.0910911560059	-9.65410137176514	-0.161546006798744	0.219193488359451	-0.0531326793134212
-6.36722087860107	-10.1001720428467	-9.66016101837158	-0.161602258682251	0.219022065401077	-0.0530761815607548
-6.3602089881897	-10.0940132141113	-9.66572189331055	-0.161716103553772	0.219207599759102	-0.0530152060091496
-6.36792945861816	-10.0998010635376	-9.65820121765137	-0.161856055259705	0.219036564230919	-0.0530560687184334
-6.36517477035522	-10.0990171432495	-9.65515327453613	-0.161780804395676	0.219243213534355	-0.0529526919126511
-6.35720348358154	-10.0934438705444	-9.6480073928833	-0.162107437849045	0.21919609606266	-0.0529347248375416
-6.3692798614502	-10.0995645523071	-9.65891647338867	-0.162013113498688	0.219214349985123	-0.052920263260603
-6.35609149932861	-10.0918874740601	-9.63829040527344	-0.162182077765465	0.219249606132507	-0.0528885535895824
-6.365966796875	-10.0952129364014	-9.6478967666626	-0.162280172109604	0.219145014882088	-0.0529078841209412
-6.36167669296265	-10.0946359634399	-9.64582252502441	-0.162337735295296	0.219337731599808	-0.0528024137020111
-6.36032581329346	-10.0913228988647	-9.63550758361816	-0.162517607212067	0.219193547964096	-0.0528060421347618
-6.3622465133667	-10.0941581726074	-9.63918972015381	-0.162545934319496	0.219424813985825	-0.0527862086892128
-6.35885429382324	-10.0854654312134	-9.62489891052246	-0.162819594144821	0.219267562031746	-0.0528251565992832
-6.3689751625061	-10.0953168869019	-9.63370037078857	-0.162850841879845	0.219382166862488	-0.0527958050370216
-6.35369253158569	-10.0842695236206	-9.62256526947021	-0.163044840097427	0.219403102993965	-0.0527716167271137
-6.36877822875977	-10.092734336853	-9.62808036804199	-0.163035005331039	0.219331294298172	-0.0528309792280197
-6.35406112670898	-10.0850963592529	-9.6163272857666	-0.163288414478302	0.219564259052277	-0.0527802482247353
-6.36632442474365	-10.0860109329224	-9.61601066589355	-0.163472503423691	0.219404429197311	-0.0527797117829323
-6.35433626174927	-10.0874423980713	-9.62261486053467	-0.163582310080528	0.219692289829254	-0.0527608245611191
-6.35770320892334	-10.0829744338989	-9.60577392578125	-0.163903787732124	0.219572573900223	-0.0528161861002445
-6.36333799362183	-10.0847148895264	-9.60921382904053	-0.163899764418602	0.219789877533913	-0.052775003015995
-6.35464811325073	-10.0770788192749	-9.60167598724365	-0.164206236600876	0.219747319817543	-0.0527357310056686
-6.36429023742676	-10.0819396972656	-9.60880088806152	-0.164189249277115	0.21979945898056	-0.0527869202196598
-6.35235261917114	-10.0804510116577	-9.59694766998291	-0.164492771029472	0.219923034310341	-0.0527915805578232
-6.36187362670898	-10.077956199646	-9.59612560272217	-0.164681911468506	0.219856604933739	-0.0528383404016495
-6.35914611816406	-10.0830583572388	-9.59905624389648	-0.164654493331909	0.220050513744354	-0.052838321775198
-6.35463190078735	-10.0725393295288	-9.59401321411133	-0.164913222193718	0.219994753599167	-0.0528828166425228
-6.36083078384399	-10.0781478881836	-9.59873676300049	-0.164898842573166	0.220088958740234	-0.0528756082057953
-6.35293483734131	-10.0714721679688	-9.58504581451416	-0.165117129683495	0.220202699303627	-0.0528625659644604
-6.36333894729614	-10.0746030807495	-9.58858585357666	-0.165162995457649	0.2201277166605	-0.0529648214578629
-6.35338115692139	-10.0728635787964	-9.58484077453613	-0.165165424346924	0.220300763845444	-0.0529413633048534
-6.3548002243042	-10.0683212280273	-9.57898902893066	-0.165463387966156	0.2202318161726	-0.0530287399888039
-6.35740518569946	-10.0759925842285	-9.58442306518555	-0.165467381477356	0.220342457294464	-0.0529104471206665
-6.34823179244995	-10.0615234375	-9.57278919219971	-0.165676921606064	0.22030283510685	-0.0530204884707928
-6.35711097717285	-10.0720329284668	-9.5735387802124	-0.165721207857132	0.22031369805336	-0.0530432052910328
-6.3450813293457	-10.062255859375	-9.57223510742188	-0.165823265910149	0.220396623015404	-0.0530089251697063
-6.35214757919312	-10.0637979507446	-9.56550788879395	-0.165919348597527	0.220246687531471	-0.0530776232481003
-6.34795522689819	-10.0627241134644	-9.56573009490967	-0.165944263339043	0.220441073179245	-0.053067572414875
-6.34255313873291	-10.0547275543213	-9.5562801361084	-0.166222751140594	0.220364063978195	-0.0530466921627522
-6.35087203979492	-10.0598402023315	-9.55872821807861	-0.166145965456963	0.2203309237957	-0.0530588626861572
-6.33644962310791	-10.0497703552246	-9.54650211334229	-0.166330277919769	0.220427632331848	-0.0530430264770985
-6.34305381774902	-10.0471086502075	-9.5414867401123	-0.166467696428299	0.220310106873512	-0.0530814006924629
-6.33803462982178	-10.0456314086914	-9.54595565795898	-0.166466012597084	0.220517620444298	-0.0530145391821861
-6.33545827865601	-10.0367889404297	-9.53232574462891	-0.166719391942024	0.220260232686996	-0.0530486963689327
-6.34011793136597	-10.0388202667236	-9.53463077545166	-0.16670835018158	0.220402210950851	-0.0531032793223858
-6.32588005065918	-10.0313987731934	-9.52186489105225	-0.166954785585403	0.220380052924156	-0.0530637055635452
-6.33862352371216	-10.0329885482788	-9.52590370178223	-0.16699606180191	0.220257878303528	-0.0530452057719231
-6.32441234588623	-10.0241394042969	-9.51909828186035	-0.167095735669136	0.220377653837204	-0.0530537739396095
-6.33351564407349	-10.0255575180054	-9.51572132110596	-0.167162448167801	0.220248401165009	-0.0530680231750011
-6.32261085510254	-10.0167903900146	-9.508864402771	-0.167279362678528	0.220366552472115	-0.053083922713995
-6.33215045928955	-10.0211410522461	-9.51091289520264	-0.167394205927849	0.220128774642944	-0.0530510433018208
-6.32326126098633	-10.0155591964722	-9.51127243041992	-0.167381927371025	0.220405533909798	-0.0530217848718166
-6.32885646820068	-10.0156087875366	-9.50428485870361	-0.16758368909359	0.220293506979942	-0.0530937723815441
-6.33042478561401	-10.0180997848511	-9.51096153259277	-0.167578130960464	0.220362886786461	-0.0530164614319801
-6.32391595840454	-10.0108394622803	-9.50305271148682	-0.167753979563713	0.220265403389931	-0.0529543273150921
-6.33302307128906	-10.0170402526855	-9.5082483291626	-0.167585447430611	0.220322251319885	-0.0529147833585739
-6.3178882598877	-10.0070934295654	-9.50007152557373	-0.167791187763214	0.220320209860802	-0.05288115888834
-6.32987403869629	-10.0098676681519	-9.49978923797607	-0.167804941534996	0.220129281282425	-0.0528084561228752
-6.32149362564087	-10.0076560974121	-9.50964260101318	-0.167739570140839	0.22036238014698	-0.0526844598352909
-6.31663846969604	-10.0005054473877	-9.49325084686279	-0.167933270335197	0.22014445066452	-0.0526953376829624
-6.32130861282349	-10.0024890899658	-9.50171184539795	-0.167800709605217	0.220120742917061	-0.0526037104427814
-6.30959892272949	-9.99610900878906	-9.49654865264893	-0.167921170592308	0.220283821225166	-0.0524690262973309
-6.31010246276855	-9.99051666259766	-9.48754024505615	-0.167977541685104	0.220017209649086	-0.052548311650753
-6.31471633911133	-9.99264240264893	-9.49620628356934	-0.16784043610096	0.220090419054031	-0.0524612553417683
-6.29862117767334	-9.98096084594727	-9.48467540740967	-0.16799433529377	0.220078349113464	-0.0524107590317726
-6.3149299621582	-9.99252891540527	-9.49576091766357	-0.167863398790359	0.220001950860023	-0.0524512305855751
-6.30063056945801	-9.97835540771484	-9.48673248291016	-0.167928367853165	0.220165714621544	-0.0524691455066204
-6.31144857406616	-9.981614112854	-9.48525238037109	-0.167963907122612	0.219946458935738	-0.0524700023233891
-6.30360507965088	-9.98048210144043	-9.49569320678711	-0.167861998081207	0.220144733786583	-0.0524643659591675
-6.30549097061157	-9.9785795211792	-9.48484134674072	-0.167938455939293	0.219962984323502	-0.0525306798517704
-6.30952215194702	-9.98056030273438	-9.48635482788086	-0.167743608355522	0.220063269138336	-0.0524974204599857
-6.2982292175293	-9.97424221038818	-9.48712730407715	-0.167882174253464	0.220091611146927	-0.0524866431951523
-6.30981397628784	-9.97886943817139	-9.48792266845703	-0.167862057685852	0.219944715499878	-0.0525975227355957
-6.30482769012451	-9.98143577575684	-9.48173904418945	-0.167782410979271	0.220168083906174	-0.0525718778371811
-6.30354499816895	-9.97345447540283	-9.4877405166626	-0.167912110686302	0.220070004463196	-0.0525292567908764
-6.31226015090942	-9.98218822479248	-9.4980411529541	-0.167797535657883	0.220140963792801	-0.0525336414575577
-6.30013418197632	-9.97645282745361	-9.49264430999756	-0.167963907122612	0.220094799995422	-0.0525588057935238
-6.31661748886108	-9.98057460784912	-9.49404430389404	-0.167857095599175	0.22006294131279	-0.052643645554781
-6.30870628356934	-9.98185920715332	-9.49523735046387	-0.167896151542664	0.220265358686447	-0.0525586530566216
-6.31294584274292	-9.97762870788574	-9.48940467834473	-0.168068379163742	0.220100551843643	-0.0525940358638763
-6.31516027450562	-9.98681354522705	-9.49830055236816	-0.167944595217705	0.220229402184486	-0.0526109971106052
-6.30786085128784	-9.9741907119751	-9.494873046875	-0.168160229921341	0.220248714089394	-0.0526706203818321
-6.32633972167969	-9.98374080657959	-9.50387573242188	-0.168089911341667	0.220177516341209	-0.0526216812431812
-6.31382751464844	-9.98112010955811	-9.50084114074707	-0.168144822120667	0.220451101660728	-0.052663367241621
-6.32021522521973	-9.98190784454346	-9.49961757659912	-0.168300047516823	0.220207571983337	-0.0526939667761326
-6.32346105575562	-9.98846626281738	-9.51113319396973	-0.168215870857239	0.220390975475311	-0.0525895431637764
-6.31633186340332	-9.98052215576172	-9.49954795837402	-0.168404653668404	0.220313921570778	-0.0526635013520718
-6.32908964157104	-9.9875316619873	-9.50959396362305	-0.168389052152634	0.220395892858505	-0.0527260862290859
-6.32302618026733	-9.98629379272461	-9.51238441467285	-0.168339937925339	0.220558181405067	-0.0526371411979198
-6.3207483291626	-9.9812536239624	-9.50702953338623	-0.168593272566795	0.220401465892792	-0.0526873357594013
-6.32972097396851	-9.98935413360596	-9.5145959854126	-0.168404653668404	0.220442727208138	-0.0526680387556553
-6.32270336151123	-9.97952365875244	-9.50611305236816	-0.168602600693703	0.220597684383392	-0.0526722110807896
-6.33336305618286	-9.98445987701416	-9.51296138763428	-0.168632745742798	0.220466047525406	-0.0526902787387371
-6.32982587814331	-9.98681640625	-9.52107429504395	-0.16862091422081	0.220635309815407	-0.0526884235441685
-6.32633495330811	-9.98093318939209	-9.50496482849121	-0.168743297457695	0.220582231879234	-0.0527623295783997
-6.33946943283081	-9.99028491973877	-9.52428913116455	-0.168669119477272	0.220647737383842	-0.0527132451534271
-6.32574129104614	-9.98414134979248	-9.5115795135498	-0.168786227703094	0.220776319503784	-0.052674375474453
-6.3404278755188	-9.9902229309082	-9.51673412322998	-0.168738484382629	0.220632165670395	-0.0527134649455547
-6.32569551467896	-9.98421478271484	-9.51733684539795	-0.168808370828629	0.220834165811539	-0.0526824407279491
-6.33522510528564	-9.98434543609619	-9.52031230926514	-0.168925032019615	0.220652267336845	-0.0526582524180412
-6.3333592414856	-9.98892688751221	-9.52329730987549	-0.168849408626556	0.220927804708481	-0.0526816099882126
-6.32786464691162	-9.98192596435547	-9.50261211395264	-0.169060558080673	0.220829755067825	-0.052706703543663
-6.34034490585327	-9.98919200897217	-9.51705741882324	-0.16905502974987	0.220906496047974	-0.0527010150253773
-6.32865047454834	-9.98363018035889	-9.50902938842773	-0.16917060315609	0.220951169729233	-0.0526604019105434
-6.33957719802856	-9.98654174804688	-9.50873947143555	-0.169060483574867	0.220916926860809	-0.0528525002300739
-6.3307728767395	-9.98367691040039	-9.51517963409424	-0.169089198112488	0.221083015203476	-0.0527762621641159
-6.33265829086304	-9.98145961761475	-9.51163959503174	-0.169335156679153	0.220996722579002	-0.0528287254273891
-6.33924627304077	-9.99020099639893	-9.51585578918457	-0.169155538082123	0.221150308847427	-0.0528729967772961
-6.32692909240723	-9.97868061065674	-9.51198291778564	-0.169291391968727	0.221153318881989	-0.0529932342469692
-6.33825731277466	-9.98798561096191	-9.51315879821777	-0.16935233771801	0.221143707633018	-0.0530317462980747
-6.33418989181519	-9.98696327209473	-9.51923656463623	-0.169277191162109	0.221393704414368	-0.0530278906226158
-6.33492136001587	-9.98116779327393	-9.50562477111816	-0.169514179229736	0.221314579248428	-0.0531704239547253
-6.34051847457886	-9.98961162567139	-9.51941013336182	-0.169387623667717	0.221433475613594	-0.0531846173107624
-6.33094167709351	-9.98015403747559	-9.51186943054199	-0.169619366526604	0.221545800566673	-0.053250253200531
-6.34893703460693	-9.99085712432861	-9.52362442016602	-0.169535174965858	0.221474170684814	-0.0533507168292999
-6.34010410308838	-9.99062156677246	-9.52485084533691	-0.169479429721832	0.221773102879524	-0.0533801652491093
-6.34178113937378	-9.98788642883301	-9.52369785308838	-0.169667363166809	0.22166034579277	-0.0534057319164276
-6.35222339630127	-9.99777889251709	-9.53269672393799	-0.169492810964584	0.221795946359634	-0.0535702705383301
-6.34494256973267	-9.98875427246094	-9.52783393859863	-0.169655457139015	0.221829950809479	-0.0536953471601009
-6.35859155654907	-10.0023374557495	-9.53607082366943	-0.169568330049515	0.221892386674881	-0.0537311993539333
-6.34796619415283	-9.99721336364746	-9.53171634674072	-0.169619709253311	0.222063004970551	-0.053713396191597
-6.35317993164063	-9.99631690979004	-9.53233051300049	-0.169648736715317	0.221867918968201	-0.0538978278636932
-6.35852670669556	-10.0073146820068	-9.53534317016602	-0.169527560472488	0.222035646438599	-0.0538950227200985
-6.35189628601074	-10.0015268325806	-9.5372371673584	-0.169609934091568	0.222131505608559	-0.053956177085638
-6.36449432373047	-10.0063219070435	-9.53974723815918	-0.169568940997124	0.221991673111916	-0.0540695711970329
-6.36020469665527	-10.0067338943481	-9.54439544677734	-0.169449999928474	0.222219258546829	-0.0541040524840355
-6.35662078857422	-10.0003604888916	-9.53677463531494	-0.169694662094116	0.222156777977943	-0.0541982427239418
-6.3685245513916	-10.0098905563354	-9.54604244232178	-0.169506251811981	0.222148030996323	-0.0542167313396931
-6.355224609375	-10.0004653930664	-9.53814792633057	-0.169632688164711	0.222245872020721	-0.0542255975306034
-6.36733722686768	-10.0038957595825	-9.54143524169922	-0.169703722000122	0.222156837582588	-0.0543351918458939
-6.36740732192993	-10.0065021514893	-9.54310512542725	-0.169621586799622	0.222350254654884	-0.0543097443878651
-6.36802244186401	-9.99753093719482	-9.54284191131592	-0.169788673520088	0.222229957580566	-0.0544204041361809
-6.37214946746826	-10.0083475112915	-9.54482936859131	-0.169684797525406	0.222300305962563	-0.0544361211359501
-6.36381387710571	-10.0005826950073	-9.53739833831787	-0.169851213693619	0.222391650080681	-0.0544081814587116
-6.37577247619629	-10.0055742263794	-9.53705310821533	-0.169900581240654	0.222314640879631	-0.0545270293951035
-6.37252426147461	-10.0037279129028	-9.53713703155518	-0.169786617159843	0.222528800368309	-0.0544848367571831
-6.36489295959473	-9.99851989746094	-9.53658771514893	-0.169981554150581	0.222521007061005	-0.0545351952314377
-6.37639474868774	-10.0031127929688	-9.54051971435547	-0.169943138957024	0.222457855939865	-0.0545848943293095
-6.36861371994019	-10.0000829696655	-9.536940574646	-0.169992819428444	0.222679406404495	-0.0545688942074776
-6.37135648727417	-9.99293804168701	-9.53378868103027	-0.170177951455116	0.222563222050667	-0.0546544790267944
-6.37987613677979	-10.0016260147095	-9.54131031036377	-0.17008775472641	0.222629860043526	-0.0546743236482143
-6.36591339111328	-9.99368762969971	-9.53856372833252	-0.170188933610916	0.222718045115471	-0.0546889565885067
-6.37192630767822	-9.99306392669678	-9.52698707580566	-0.170305222272873	0.222659319639206	-0.0547978915274143
-6.37603187561035	-9.99866962432861	-9.53658771514893	-0.170245915651321	0.222816675901413	-0.0547127388417721
-6.36425256729126	-9.98983383178711	-9.5246753692627	-0.17043898999691	0.222830906510353	-0.0548179931938648
-6.3798770904541	-9.99527645111084	-9.53053665161133	-0.170388519763947	0.222784906625748	-0.0549242310225964
-6.36907196044922	-9.99422454833984	-9.53303813934326	-0.17038981616497	0.223042994737625	-0.0549458600580692
-6.38244295120239	-9.99553489685059	-9.53821468353271	-0.170456901192665	0.222883984446526	-0.0549977645277977
-6.38076734542847	-10.0009050369263	-9.54112148284912	-0.170358777046204	0.22315987944603	-0.055127389729023
-6.38154649734497	-9.99633407592773	-9.53798580169678	-0.170462310314178	0.223186805844307	-0.0552058815956116
-6.39523077011108	-10.0078830718994	-9.55788707733154	-0.170364335179329	0.223269760608673	-0.055296391248703
-6.38250732421875	-10.0005922317505	-9.54415893554688	-0.170374095439911	0.223289653658867	-0.0553770326077938
-6.39669799804688	-10.0092029571533	-9.55171585083008	-0.170394092798233	0.223279505968094	-0.0555499382317066
-6.40155363082886	-10.0127668380737	-9.56620121002197	-0.170177578926086	0.223513543605804	-0.0554881580173969
-6.39250087738037	-10.0070629119873	-9.55341339111328	-0.170313343405724	0.223516970872879	-0.0556122101843357
-6.40746116638184	-10.0158472061157	-9.56782245635986	-0.170208632946014	0.22354231774807	-0.0557211190462112
-6.40519952774048	-10.0202550888062	-9.57142734527588	-0.170082598924637	0.22376324236393	-0.05567841604352
-6.40130758285522	-10.0166482925415	-9.5673999786377	-0.17007403075695	0.223695755004883	-0.0557696148753166
-6.41682577133179	-10.0242681503296	-9.58345222473145	-0.169844046235085	0.223739936947823	-0.0559014417231083
-6.41076564788818	-10.0250873565674	-9.58199691772461	-0.169858753681183	0.223900154232979	-0.0559135675430298
-6.41242933273315	-10.0239181518555	-9.58087158203125	-0.169842123985291	0.223766699433327	-0.0560108497738838
-6.41995191574097	-10.038800239563	-9.59247970581055	-0.169624984264374	0.223884627223015	-0.0560456514358521
-6.41184139251709	-10.0315246582031	-9.58564376831055	-0.169740006327629	0.224001854658127	-0.0561277903616428
-6.43211650848389	-10.0392837524414	-9.59925174713135	-0.169625326991081	0.223871484398842	-0.0561246201395988
-6.42521858215332	-10.0449142456055	-9.60138511657715	-0.169490978121758	0.224108055233955	-0.056235458701849
-6.42790222167969	-10.045524597168	-9.60303401947021	-0.169559493660927	0.224006578326225	-0.0562573596835136
-6.43856287002563	-10.0571384429932	-9.61913299560547	-0.169362008571625	0.224054917693138	-0.0562801025807858
-6.43116188049316	-10.0515270233154	-9.60845565795898	-0.169415235519409	0.224117055535316	-0.0563512817025185
-6.44202947616577	-10.0602760314941	-9.62037944793701	-0.169274672865868	0.224024325609207	-0.0564401261508465
-6.44046401977539	-10.0624475479126	-9.63028430938721	-0.169141843914986	0.224182724952698	-0.0564345456659794
-6.43323278427124	-10.0583190917969	-9.62104415893555	-0.169293478131294	0.224084496498108	-0.0565254129469395
-6.44752883911133	-10.0698680877686	-9.63525485992432	-0.169096648693085	0.224032610654831	-0.0566036775708199
-6.44558811187744	-10.0679273605347	-9.64143562316895	-0.169005870819092	0.224294230341911	-0.0565121024847031
-6.4418511390686	-10.0666332244873	-9.6295166015625	-0.16918258368969	0.224070385098457	-0.0565918236970901
-6.45115613937378	-10.0774536132813	-9.64680862426758	-0.168963611125946	0.224137336015701	-0.0566748790442944
-6.44179677963257	-10.0724773406982	-9.63752841949463	-0.16907311975956	0.224251434206963	-0.0566998831927776
-6.45081043243408	-10.0729055404663	-9.64228534698486	-0.169164672493935	0.224098339676857	-0.0567159056663513
-6.45357418060303	-10.0828380584717	-9.65036678314209	-0.168969467282295	0.224344670772552	-0.0567494742572308
-6.44484853744507	-10.0730495452881	-9.63966941833496	-0.169222310185432	0.224273830652237	-0.056849293410778
-6.46188020706177	-10.0842227935791	-9.6508903503418	-0.169045984745026	0.224247112870216	-0.0568037107586861
-6.44804906845093	-10.0760717391968	-9.65036964416504	-0.169119656085968	0.22443699836731	-0.0568822361528873
-6.44986248016357	-10.0778560638428	-9.64734554290771	-0.169405490159988	0.224330574274063	-0.0569143444299698
-6.46191215515137	-10.0845184326172	-9.65422439575195	-0.169248163700104	0.224478840827942	-0.0569093115627766
-6.45115852355957	-10.0801725387573	-9.64425754547119	-0.169464811682701	0.224493458867073	-0.0569515340030193
-6.46471071243286	-10.0850305557251	-9.65845584869385	-0.169436454772949	0.224478632211685	-0.0570390336215496
-6.46362972259521	-10.0846452713013	-9.65763473510742	-0.16943596303463	0.224735483527184	-0.0569158643484116
-6.46159029006958	-10.0851182937622	-9.65429210662842	-0.169731363654137	0.224563419818878	-0.0569708719849586
-6.47203588485718	-10.096565246582	-9.66260719299316	-0.169622525572777	0.224722027778625	-0.0570019334554672
-6.46243143081665	-10.0875654220581	-9.66073131561279	-0.169774070382118	0.224912703037262	-0.0569402799010277
-6.47406435012817	-10.0925922393799	-9.66035270690918	-0.169947877526283	0.224816456437111	-0.0569442436099052
-6.476806640625	-10.0983467102051	-9.66904544830322	-0.169860184192657	0.224977523088455	-0.056953776627779
-6.46970367431641	-10.0904369354248	-9.66084957122803	-0.17012520134449	0.225000649690628	-0.0568969249725342
-6.48294448852539	-10.0988445281982	-9.66920375823975	-0.170131102204323	0.22503736615181	-0.0568388067185879
-6.46916675567627	-10.0965366363525	-9.6642484664917	-0.170317947864532	0.225202709436417	-0.056778222322464
-6.47838544845581	-10.0950860977173	-9.6578893661499	-0.170478999614716	0.225069105625153	-0.05682772397995
-6.4832124710083	-10.1011972427368	-9.66569042205811	-0.17043448984623	0.225276738405228	-0.0567054562270641
-6.47469186782837	-10.0884799957275	-9.6655740737915	-0.170692279934883	0.225295066833496	-0.0566894300282002
-6.4854474067688	-10.0967149734497	-9.66126155853271	-0.170676469802856	0.225164026021957	-0.0566945597529411
-6.4792742729187	-10.0913925170898	-9.65897178649902	-0.170761123299599	0.22544364631176	-0.0565314777195454
-6.47633028030396	-10.0824413299561	-9.65363025665283	-0.170896261930466	0.225307449698448	-0.0566212236881256
-6.48774862289429	-10.090970993042	-9.65903568267822	-0.170882597565651	0.225362524390221	-0.0565708540380001
-6.48159646987915	-10.0867719650269	-9.65594291687012	-0.170945525169373	0.225559279322624	-0.0564385578036308
-6.47974014282227	-10.0787296295166	-9.64707946777344	-0.171133786439896	0.225416958332062	-0.0565088018774986
-6.49151039123535	-10.0889692306519	-9.65366458892822	-0.171040654182434	0.225399658083916	-0.0565090924501419
-6.48796319961548	-10.0838642120361	-9.65532302856445	-0.171027556061745	0.22563910484314	-0.0563812702894211
-6.48312950134277	-10.0753087997437	-9.64598560333252	-0.171210527420044	0.225458353757858	-0.0563689656555653
-6.4949197769165	-10.0809669494629	-9.65354442596436	-0.171154260635376	0.225507616996765	-0.056431919336319
-6.4870810508728	-10.07958984375	-9.64654350280762	-0.17121496796608	0.22570513188839	-0.0562731027603149
-6.48282766342163	-10.0698337554932	-9.64445304870605	-0.171436429023743	0.225496247410774	-0.0562500208616257
-6.4988808631897	-10.0742778778076	-9.65429210662842	-0.17131969332695	0.225602611899376	-0.0562522858381271
-6.48454809188843	-10.0724182128906	-9.64804553985596	-0.171405225992203	0.225784093141556	-0.056119441986084
-6.49191236495972	-10.0638389587402	-9.64711380004883	-0.171575725078583	0.225551545619965	-0.0561033450067043
-6.49249744415283	-10.0716009140015	-9.65420341491699	-0.171527594327927	0.22576616704464	-0.0560693740844727
-6.48252534866333	-10.0594663619995	-9.64424705505371	-0.171745806932449	0.225698903203011	-0.0560079850256443
-6.49302768707275	-10.0596961975098	-9.63972759246826	-0.171668544411659	0.225599750876427	-0.0560380890965462
-6.48536014556885	-10.0565433502197	-9.64079761505127	-0.171652585268021	0.225799396634102	-0.0559273734688759
-6.47918939590454	-10.0483703613281	-9.63789176940918	-0.171864122152328	0.225788697600365	-0.0559590086340904
-6.48799419403076	-10.0536289215088	-9.64323234558105	-0.171869024634361	0.225637704133987	-0.0559342950582504
-6.47678089141846	-10.0486335754395	-9.63169288635254	-0.171830356121063	0.22584043443203	-0.0559251792728901
-6.47719383239746	-10.0397043228149	-9.63763809204102	-0.172100245952606	0.22567155957222	-0.0559285469353199
-6.48406839370728	-10.045129776001	-9.64087390899658	-0.171928465366364	0.225768730044365	-0.0558285713195801
-6.46926832199097	-10.0377168655396	-9.6353063583374	-0.172050967812538	0.22583894431591	-0.0558221340179443
-6.47525835037231	-10.0337963104248	-9.62875747680664	-0.172254607081413	0.225685149431229	-0.0558445006608963
-6.48064041137695	-10.0444059371948	-9.64336681365967	-0.172236829996109	0.225793227553368	-0.0557646080851555
-6.46703052520752	-10.0290470123291	-9.63036346435547	-0.172344908118248	0.225781068205833	-0.0556790195405483
-6.47915077209473	-10.0336284637451	-9.63698673248291	-0.172408893704414	0.225613087415695	-0.055718719959259
-6.47234916687012	-10.0373296737671	-9.63398551940918	-0.172506958246231	0.22588749229908	-0.05562749132514
-6.47637510299683	-10.0282955169678	-9.63056087493896	-0.172707661986351	0.225698485970497	-0.0556536763906479
-6.47250652313232	-10.0332584381104	-9.63275337219238	-0.172700762748718	0.22588250041008	-0.05557456985116
-6.4653525352478	-10.0205898284912	-9.62732887268066	-0.172915250062943	0.225841015577316	-0.0555684790015221
-6.4740743637085	-10.0281610488892	-9.63228511810303	-0.172894090414047	0.225759014487267	-0.0556022115051746
-6.46124315261841	-10.0203104019165	-9.62750911712646	-0.172986075282097	0.225901439785957	-0.0555510483682156
-6.46277809143066	-10.0151796340942	-9.62140083312988	-0.173249006271362	0.225736230611801	-0.0555563978850842
-6.46822547912598	-10.0218257904053	-9.62799167633057	-0.173192024230957	0.22590945661068	-0.0554934777319431
-6.45390605926514	-10.0107231140137	-9.61613273620605	-0.173342794179916	0.225888207554817	-0.055547334253788
-6.46016597747803	-10.0081748962402	-9.61595439910889	-0.173523157835007	0.225756838917732	-0.0555430725216866
-6.45700073242188	-10.0132026672363	-9.62508964538574	-0.173464968800545	0.225975945591927	-0.0555188730359077
-6.44830322265625	-10.0010957717896	-9.60872077941895	-0.173722922801971	0.225921124219894	-0.0555072464048862
-6.45561456680298	-10.0031795501709	-9.61617469787598	-0.173767358064651	0.225833922624588	-0.0556058511137962
-6.45548009872437	-10.0095682144165	-9.61895942687988	-0.173751756548882	0.226064756512642	-0.0555491149425507
-6.44178676605225	-9.99812126159668	-9.61223888397217	-0.174018755555153	0.226060450077057	-0.0555201880633831
-6.45392036437988	-10.0009546279907	-9.61653423309326	-0.174129322171211	0.226011365652084	-0.0556051582098007
-6.44507265090942	-10.0013875961304	-9.61802577972412	-0.1741743683815	0.226299822330475	-0.0555813759565353
-6.44942331314087	-9.99483394622803	-9.61627197265625	-0.174366518855095	0.226041123270988	-0.0555977635085583
-6.44874715805054	-10.0024394989014	-9.61826992034912	-0.174388855695724	0.226264700293541	-0.0556317679584026
-6.43912267684937	-9.99141693115234	-9.61797428131104	-0.174577608704567	0.226344302296638	-0.0556173585355282
-6.4498610496521	-9.99822330474854	-9.61919784545898	-0.174639463424683	0.226222261786461	-0.0556362569332123
-6.44779539108276	-9.99874210357666	-9.62552547454834	-0.174675583839417	0.226504236459732	-0.0556153021752834
-6.4441180229187	-9.99387645721436	-9.61990165710449	-0.174989297986031	0.226457610726357	-0.0556664280593395
-6.45502662658691	-10.0045347213745	-9.63582420349121	-0.17492650449276	0.226522371172905	-0.0556336753070354
-6.4425630569458	-9.997389793396	-9.62667846679688	-0.175004467368126	0.22664375603199	-0.0556800626218319
-6.44974756240845	-9.99777030944824	-9.62887096405029	-0.175216674804688	0.226570710539818	-0.0557705014944077
-6.45968723297119	-10.0081167221069	-9.64755439758301	-0.175199583172798	0.226785659790039	-0.0557610839605331
-6.44944906234741	-10.0023155212402	-9.63619613647461	-0.175291806459427	0.226765543222427	-0.0557826422154903
-6.46216344833374	-10.0051736831665	-9.64266490936279	-0.175426989793777	0.22672313451767	-0.0559187270700932
-6.46649932861328	-10.015998840332	-9.65273666381836	-0.175259947776794	0.226983889937401	-0.0558839291334152
-6.45667123794556	-10.0052642822266	-9.64982032775879	-0.175385728478432	0.226915046572685	-0.0559348352253437
-6.47598695755005	-10.0182132720947	-9.65963459014893	-0.175265684723854	0.226984947919846	-0.0560662224888802
-6.46906280517578	-10.01722240448	-9.66312122344971	-0.175283625721931	0.227231174707413	-0.0560734421014786
-6.47765779495239	-10.0154581069946	-9.66817474365234	-0.175335928797722	0.227073028683662	-0.0560925044119358
-6.4844274520874	-10.0299263000488	-9.67061042785645	-0.175197303295135	0.227256774902344	-0.0561971068382263
-6.4799337387085	-10.0255260467529	-9.67851543426514	-0.175267457962036	0.227404937148094	-0.0561450384557247
-6.49176025390625	-10.0312156677246	-9.67674827575684	-0.175216361880302	0.227248027920723	-0.0562540888786316
-6.49967050552368	-10.0377683639526	-9.68793106079102	-0.175060957670212	0.227494791150093	-0.0562382377684116
-6.49297285079956	-10.0293083190918	-9.68618392944336	-0.175194844603539	0.227470338344574	-0.0562755614519119
-6.5095362663269	-10.0413055419922	-9.70297336578369	-0.175087973475456	0.227495744824409	-0.0562970377504826
-6.49964332580566	-10.0378789901733	-9.68888282775879	-0.175004824995995	0.227605357766151	-0.0562935285270214
-6.50664043426514	-10.0387992858887	-9.69280433654785	-0.175133913755417	0.227474212646484	-0.0563389174640179
-6.51134967803955	-10.0441446304321	-9.70437622070313	-0.174911618232727	0.227730974555016	-0.0561953112483025
-6.50435829162598	-10.0365562438965	-9.69373607635498	-0.175049692392349	0.227536410093307	-0.0562946796417236
-6.51760196685791	-10.0426254272461	-9.70475196838379	-0.174910113215446	0.227657973766327	-0.0563595555722713
-6.50941801071167	-10.0420093536377	-9.69810199737549	-0.174947068095207	0.227703660726547	-0.0562794879078865
-6.5159649848938	-10.0403337478638	-9.69994640350342	-0.17496731877327	0.227580457925797	-0.0562588758766651
-6.51884651184082	-10.0461435317993	-9.7051362991333	-0.17472380399704	0.22766338288784	-0.0562604106962681
-6.51252555847168	-10.0368394851685	-9.69583225250244	-0.174914479255676	0.227708637714386	-0.0562855526804924
-6.52616691589355	-10.0454702377319	-9.7083854675293	-0.174719348549843	0.227673500776291	-0.0561938881874084
-6.51138353347778	-10.0377311706543	-9.70621681213379	-0.17467588186264	0.227780714631081	-0.0562254898250103
-6.52074766159058	-10.0422620773315	-9.70195865631104	-0.174823135137558	0.227540612220764	-0.0563039295375347
-6.52504634857178	-10.0454320907593	-9.71089267730713	-0.174591928720474	0.227701663970947	-0.0562193170189857
-6.51665258407593	-10.0407819747925	-9.69596004486084	-0.174762681126595	0.227690979838371	-0.0562113672494888
-6.53023529052734	-10.0436611175537	-9.70496559143066	-0.174768462777138	0.227610319852829	-0.0562391318380833
-6.52659130096436	-10.0467643737793	-9.70641136169434	-0.174659848213196	0.227800130844116	-0.0561536215245724
-6.52191686630249	-10.0406122207642	-9.70174789428711	-0.174880340695381	0.227613762021065	-0.0561748296022415
-6.53408050537109	-10.0498180389404	-9.70753479003906	-0.174686938524246	0.227629706263542	-0.0561453215777874
-6.52782583236694	-10.0468463897705	-9.71031188964844	-0.174668923020363	0.227901428937912	-0.0560585595667362
-6.52558708190918	-10.0425043106079	-9.70215511322021	-0.174873664975166	0.227704226970673	-0.056063536554575
-6.53538656234741	-10.0492496490479	-9.71324920654297	-0.174762979149818	0.227691322565079	-0.0561639033257961
-6.52402019500732	-10.0452537536621	-9.70322036743164	-0.1748326420784	0.227852135896683	-0.0560758858919144
-6.5284595489502	-10.0439805984497	-9.69968795776367	-0.174962967634201	0.227710247039795	-0.0560865625739098
-6.5314769744873	-10.0508451461792	-9.7108793258667	-0.174697712063789	0.227802067995071	-0.0561006590723991
-6.52081680297852	-10.0395088195801	-9.69607162475586	-0.174918442964554	0.227779939770699	-0.0561076588928699
-6.53472280502319	-10.047703742981	-9.70196723937988	-0.174836814403534	0.227703005075455	-0.0560633316636086
-6.52196502685547	-10.0460405349731	-9.70190715789795	-0.174921348690987	0.227961927652359	-0.056116696447134
-6.52066373825073	-10.0409851074219	-9.69897747039795	-0.175057753920555	0.227762937545776	-0.0561467632651329
-6.53025913238525	-10.0488166809082	-9.70239448547363	-0.175001606345177	0.227775886654854	-0.0561521649360657
-6.52006053924561	-10.0432548522949	-9.69107437133789	-0.174998179078102	0.227858141064644	-0.0561581626534462
-6.52688980102539	-10.0450305938721	-9.69827556610107	-0.175102636218071	0.227828785777092	-0.0562645830214024
-6.52903079986572	-10.0522880554199	-9.70771884918213	-0.174995347857475	0.227974966168404	-0.0561934746801853
-6.51799774169922	-10.04319190979	-9.69613838195801	-0.175074130296707	0.228009283542633	-0.0563208386301994
-6.53154754638672	-10.051908493042	-9.70356464385986	-0.175114780664444	0.227888241410255	-0.056384414434433
-6.52909183502197	-10.0509204864502	-9.70528602600098	-0.175027176737785	0.228203400969505	-0.0563365258276463
-6.52562665939331	-10.0485258102417	-9.70355415344238	-0.175254970788956	0.227957710623741	-0.0563681200146675
-6.53503942489624	-10.0573968887329	-9.71102523803711	-0.175105229020119	0.228043496608734	-0.0564928613603115
-6.52368354797363	-10.0538120269775	-9.70368099212646	-0.175159707665443	0.228244185447693	-0.0564985014498234
-6.53117370605469	-10.0527143478394	-9.70583343505859	-0.175322934985161	0.228105396032333	-0.0564978569746017
-6.533447265625	-10.0605840682983	-9.71640777587891	-0.175060421228409	0.228166431188583	-0.0565343871712685
-6.52136325836182	-10.0530490875244	-9.70526790618896	-0.175276413559914	0.228261664509773	-0.0566160604357719
-6.53620052337646	-10.0607748031616	-9.71399116516113	-0.17522519826889	0.228125751018524	-0.0566243939101696
-6.52600908279419	-10.0604619979858	-9.71042060852051	-0.17513632774353	0.228392243385315	-0.0567094758152962
-6.52530479431152	-10.05823802948	-9.70566463470459	-0.175265103578568	0.228277459740639	-0.0568730011582375
-6.53734493255615	-10.0660305023193	-9.71938419342041	-0.175116822123528	0.228406742215157	-0.0568832755088806
-6.52567386627197	-10.0610666275024	-9.71171379089355	-0.175057411193848	0.228511616587639	-0.0570271424949169
-6.5279393196106	-10.0592565536499	-9.71029090881348	-0.175140887498856	0.228401646018028	-0.0571266263723373
-6.53943729400635	-10.0708036422729	-9.71915531158447	-0.17501001060009	0.228399232029915	-0.0572292022407055
-6.53597021102905	-10.0718536376953	-9.71892166137695	-0.174891844391823	0.228660017251968	-0.0573176369071007
-6.5270528793335	-10.0654106140137	-9.71381759643555	-0.175014317035675	0.228701233863831	-0.0574138611555099
-6.5434422492981	-10.0727262496948	-9.71392631530762	-0.174884751439095	0.228579103946686	-0.0575058907270432
-6.53790712356567	-10.0778799057007	-9.72548198699951	-0.174746930599213	0.228799268603325	-0.0576283559203148
-6.53335666656494	-10.0693655014038	-9.71005630493164	-0.174849718809128	0.228813230991364	-0.0576844289898872
-6.54530000686646	-10.076771736145	-9.72160720825195	-0.17475363612175	0.228725075721741	-0.0578387938439846
-6.546462059021	-10.0821704864502	-9.72748756408691	-0.174573585391045	0.228866621851921	-0.0579068958759308
-6.53587293624878	-10.0743579864502	-9.71642303466797	-0.17465952038765	0.228998467326164	-0.0579787120223045
-6.54734992980957	-10.0787000656128	-9.72139072418213	-0.174628913402557	0.228827118873596	-0.0581580027937889
-6.54875802993774	-10.087553024292	-9.72118759155273	-0.174438044428825	0.229091316461563	-0.0582131035625935
-6.5388388633728	-10.0788288116455	-9.72684001922607	-0.174481272697449	0.229174762964249	-0.0582662932574749
-6.54887437820435	-10.0884695053101	-9.71775245666504	-0.174392357468605	0.228975892066956	-0.0585116222500801
-6.55561113357544	-10.0924921035767	-9.72649765014648	-0.174227073788643	0.229220151901245	-0.058544147759676
-6.54218244552612	-10.0875263214111	-9.71927070617676	-0.174285739660263	0.229210451245308	-0.0585728622972965
-6.55436086654663	-10.0905857086182	-9.72173404693604	-0.174221307039261	0.229130476713181	-0.058781947940588
-6.55770826339722	-10.0983295440674	-9.72829246520996	-0.17406889796257	0.229398980736732	-0.0588036850094795
-6.5437159538269	-10.0936622619629	-9.72119617462158	-0.174038752913475	0.229445457458496	-0.0588832385838032
-6.54611921310425	-10.0926723480225	-9.71445178985596	-0.174050495028496	0.229346543550491	-0.0589690133929253
-6.55510473251343	-10.100546836853	-9.72323036193848	-0.173847109079361	0.229512512683868	-0.0590699575841427
-6.53968524932861	-10.0949287414551	-9.72327518463135	-0.173967629671097	0.229564398527145	-0.059116680175066
-6.55001401901245	-10.0962686538696	-9.71949005126953	-0.173979938030243	0.229479625821114	-0.059298537671566
-6.55061292648315	-10.1049308776855	-9.72649955749512	-0.173824459314346	0.229723691940308	-0.0593143589794636
-6.53864574432373	-10.0934286117554	-9.71639060974121	-0.173941805958748	0.229721531271935	-0.0594007782638073
-6.55178546905518	-10.1049509048462	-9.72306251525879	-0.173812180757523	0.229626417160034	-0.0594664290547371
-6.54085493087769	-10.1035051345825	-9.72727203369141	-0.173872888088226	0.229923099279404	-0.0595251172780991
-6.5424861907959	-10.095458984375	-9.72634410858154	-0.173953115940094	0.22984878718853	-0.0595872029662132
-6.55086946487427	-10.109188079834	-9.73441410064697	-0.173793792724609	0.229927852749825	-0.0597263500094414
-6.54197883605957	-10.1044912338257	-9.72752285003662	-0.173782885074615	0.230111733078957	-0.0597169660031796
-6.54710865020752	-10.1030902862549	-9.72887897491455	-0.173861473798752	0.230021014809608	-0.0598524883389473
-6.54999208450317	-10.1119079589844	-9.73727798461914	-0.173681125044823	0.230161339044571	-0.0599485337734222
-6.53916025161743	-10.1036996841431	-9.72615623474121	-0.173828467726707	0.230236411094666	-0.0599991343915462
-6.5508131980896	-10.1094055175781	-9.73083114624023	-0.173871725797653	0.230122685432434	-0.0600253865122795
-6.54848480224609	-10.1162376403809	-9.7350549697876	-0.173686638474464	0.230335593223572	-0.0601253844797611
-6.54154777526855	-10.1031465530396	-9.73111724853516	-0.173923462629318	0.230341091752052	-0.0601293817162514
-6.54756259918213	-10.1104345321655	-9.72503757476807	-0.173887073993683	0.230244070291519	-0.0601883120834827
-6.54748344421387	-10.1107168197632	-9.72989082336426	-0.173749417066574	0.230357766151428	-0.0602304972708225
-6.53828954696655	-10.1046314239502	-9.719895362854	-0.173867166042328	0.230285599827766	-0.0603322982788086
-6.55252408981323	-10.1142501831055	-9.73157215118408	-0.173708215355873	0.230292394757271	-0.06027452647686
-6.53791475296021	-10.1060428619385	-9.72478580474854	-0.173781126737595	0.230419531464577	-0.0602844096720219
-6.5462794303894	-10.1049861907959	-9.71765518188477	-0.173852294683456	0.230171039700508	-0.060318797826767
-6.5471887588501	-10.1131925582886	-9.72088813781738	-0.173812165856361	0.230324849486351	-0.0602879002690315
-6.53422021865845	-10.0995416641235	-9.7131814956665	-0.174018174409866	0.230337142944336	-0.0602618753910065
-6.54577255249023	-10.1034669876099	-9.71002960205078	-0.173981010913849	0.23013910651207	-0.0602671355009079
-6.54732275009155	-10.10524559021	-9.71511554718018	-0.173923328518867	0.230361819267273	-0.0600913725793362
-6.5336709022522	-10.0943365097046	-9.70382022857666	-0.174089536070824	0.230309039354324	-0.0601000897586346
-6.53483867645264	-10.092963218689	-9.699875831604	-0.174266830086708	0.230189472436905	-0.0601228512823582
-6.54176807403564	-10.1015243530273	-9.7100715637207	-0.174154460430145	0.230257287621498	-0.0600227080285549
-6.52629995346069	-10.0891256332397	-9.69392108917236	-0.174271449446678	0.230300754308701	-0.0600220672786236
-6.53244400024414	-10.0887365341187	-9.69156455993652	-0.174441441893578	0.230065926909447	-0.0599936842918396
-6.53451585769653	-10.0924949645996	-9.69567489624023	-0.174339547753334	0.230240315198898	-0.0598901510238647
-6.5243935585022	-10.082781791687	-9.68728923797607	-0.174440801143646	0.230271250009537	-0.0598541386425495
-6.52459716796875	-10.0805673599243	-9.68332576751709	-0.174693018198013	0.230116695165634	-0.0598852671682835
-6.53294467926025	-10.086106300354	-9.68783473968506	-0.174600303173065	0.230150461196899	-0.0598392672836781
-6.51828002929688	-10.0814666748047	-9.67936420440674	-0.174657702445984	0.230186432600021	-0.0597266666591167
-6.51694965362549	-10.0706233978271	-9.67065143585205	-0.174882486462593	0.230109959840775	-0.0597499832510948
-6.52778816223145	-10.0814847946167	-9.67637538909912	-0.174746349453926	0.229994788765907	-0.0596990436315537
-6.51286840438843	-10.0715551376343	-9.66384696960449	-0.17480731010437	0.230156362056732	-0.059704776853323
-6.51514339447021	-10.0693216323853	-9.66129970550537	-0.175036266446114	0.229949861764908	-0.0596715658903122
-6.51974010467529	-10.0741672515869	-9.66513347625732	-0.174819990992546	0.23002827167511	-0.0596396662294865
-6.50682878494263	-10.0684747695923	-9.65908813476563	-0.174954071640968	0.230086639523506	-0.0596442893147469
-6.508376121521	-10.064793586731	-9.65517425537109	-0.175152271986008	0.229974955320358	-0.0596797838807106
-6.51689291000366	-10.0733585357666	-9.66613292694092	-0.175037160515785	0.230075925588608	-0.0596967935562134
-6.50539016723633	-10.0664043426514	-9.65645313262939	-0.175118803977966	0.230254381895065	-0.0596821270883083
-6.50851392745972	-10.0641994476318	-9.65929222106934	-0.175280630588531	0.230085983872414	-0.059648584574461
-6.51609563827515	-10.0740795135498	-9.66279697418213	-0.175131261348724	0.230256482958794	-0.0596880167722702
-6.50250482559204	-10.0656127929688	-9.66246700286865	-0.17533552646637	0.230324506759644	-0.059646263718605
-6.51285696029663	-10.0690698623657	-9.65981769561768	-0.175433948636055	0.23020201921463	-0.0596232749521732
-6.51324796676636	-10.0729112625122	-9.67076587677002	-0.175266698002815	0.230367064476013	-0.0596208274364471
-6.499831199646	-10.0647640228271	-9.66323280334473	-0.175509303808212	0.230358853936195	-0.0596584267914295
-6.51369285583496	-10.0686025619507	-9.66215229034424	-0.175545081496239	0.230304211378098	-0.0597010441124439
-6.50861024856567	-10.0768136978149	-9.66981983184814	-0.175355449318886	0.23052142560482	-0.0596356838941574
-6.49614524841309	-10.0670213699341	-9.66181755065918	-0.175518363714218	0.230437427759171	-0.0597317405045033
-6.51098775863647	-10.0756196975708	-9.66230297088623	-0.175429254770279	0.230367735028267	-0.0596513450145721
-6.5015549659729	-10.0733251571655	-9.66713619232178	-0.175389498472214	0.230656176805496	-0.0596292093396187
-6.49363565444946	-10.0674428939819	-9.65219593048096	-0.175625592470169	0.230514138936996	-0.0596302933990955
-6.50404977798462	-10.0695953369141	-9.66286087036133	-0.175544425845146	0.230530843138695	-0.059696014970541
-6.49609375	-10.0704355239868	-9.6641321182251	-0.175413712859154	0.230686813592911	-0.0597133934497833
-6.48840665817261	-10.0633945465088	-9.65059566497803	-0.175660014152527	0.230643942952156	-0.0598173551261425
-6.49942350387573	-10.0720252990723	-9.66209030151367	-0.175576597452164	0.230651304125786	-0.0597865097224712
-6.48586511611938	-10.0687637329102	-9.65836811065674	-0.175530061125755	0.230787083506584	-0.0598525628447533
-6.48503971099854	-10.0632295608521	-9.64665126800537	-0.175661817193031	0.230724290013313	-0.0598866790533066
-6.49124670028687	-10.0692234039307	-9.65854167938232	-0.175567612051964	0.230852529406548	-0.0599211752414703
-6.47728109359741	-10.0626516342163	-9.65367317199707	-0.175630152225494	0.230889067053795	-0.0599345192313194
-6.47802209854126	-10.0612859725952	-9.63872146606445	-0.175744578242302	0.230817928910255	-0.0600112751126289
-6.48909568786621	-10.0673713684082	-9.65431499481201	-0.175665840506554	0.230871275067329	-0.0599832981824875
-6.47268342971802	-10.0624341964722	-9.64994621276855	-0.17575404047966	0.231026232242584	-0.0599143505096436
-6.47080898284912	-10.0577230453491	-9.63909816741943	-0.176000863313675	0.230931118130684	-0.060033343732357
-6.481773853302	-10.0672225952148	-9.65515041351318	-0.175766751170158	0.230981856584549	-0.0599696710705757
-6.46794748306274	-10.0590848922729	-9.64832973480225	-0.175852730870247	0.231218129396439	-0.0599865689873695
-6.46957111358643	-10.0571422576904	-9.63907909393311	-0.176014006137848	0.231013417243958	-0.0600167214870453
-6.47587394714355	-10.0653238296509	-9.64251232147217	-0.175910666584969	0.231210261583328	-0.0599967874586582
-6.46121501922607	-10.0596017837524	-9.64032459259033	-0.176005527377129	0.231284528970718	-0.0599629767239094
-6.45873594284058	-10.0546350479126	-9.63556289672852	-0.176287949085236	0.231278747320175	-0.0600138753652573
-6.46795654296875	-10.0606698989868	-9.64271068572998	-0.176218539476395	0.231207355856895	-0.0600424408912659
-6.45895862579346	-10.0556526184082	-9.64112281799316	-0.176181942224503	0.231498822569847	-0.0599878430366516
-6.44904041290283	-10.0532646179199	-9.62938690185547	-0.176517456769943	0.231446400284767	-0.0599228478968143
-6.45996236801147	-10.0538501739502	-9.63106441497803	-0.176506593823433	0.231394156813622	-0.0600089617073536
-6.45623207092285	-10.054238319397	-9.63467311859131	-0.176468402147293	0.231546953320503	-0.0599452517926693
-6.44360542297363	-10.0472459793091	-9.62804222106934	-0.176747798919678	0.23164626955986	-0.0599153786897659
-6.44776344299316	-10.0439682006836	-9.6220874786377	-0.176858633756638	0.231495872139931	-0.0599989183247089
-6.45468854904175	-10.0509071350098	-9.631422996521	-0.176811516284943	0.23165537416935	-0.0599294602870941
-6.44046926498413	-10.0442428588867	-9.62528133392334	-0.176968812942505	0.231838628649712	-0.0598647221922874
-6.44405651092529	-10.0413293838501	-9.62229156494141	-0.177112177014351	0.231672093272209	-0.0599415302276611
-6.45018339157104	-10.0497932434082	-9.62228870391846	-0.176988497376442	0.231806844472885	-0.0598902069032192
-6.4356369972229	-10.0405912399292	-9.62947273254395	-0.177183195948601	0.231907770037651	-0.0598481073975563
-6.44112682342529	-10.0437526702881	-9.61694145202637	-0.177307337522507	0.231770023703575	-0.0599191598594189
-6.44513607025146	-10.0488014221191	-9.63022232055664	-0.177168622612953	0.2319375872612	-0.0598061345517635
-6.42825937271118	-10.0415458679199	-9.62570095062256	-0.17728953063488	0.231998339295387	-0.0597588419914246
-6.43630170822144	-10.0399808883667	-9.61466312408447	-0.177420288324356	0.231895476579666	-0.0597989596426487
-6.44206714630127	-10.0458631515503	-9.62770652770996	-0.177275344729424	0.231959894299507	-0.0596779771149158
-6.4266996383667	-10.0419635772705	-9.62322044372559	-0.177404657006264	0.232070401310921	-0.0595640614628792
-6.43282270431519	-10.037148475647	-9.61622333526611	-0.177559942007065	0.231878951191902	-0.0595215633511543
-6.43935966491699	-10.0457639694214	-9.62397384643555	-0.177546545863152	0.232054769992828	-0.0594288669526577
-6.42819547653198	-10.0379858016968	-9.62797927856445	-0.17765212059021	0.232173278927803	-0.0592382587492466
-6.43108177185059	-10.0373525619507	-9.61390399932861	-0.177841231226921	0.231978699564934	-0.0592280216515064
-6.4395956993103	-10.0429162979126	-9.62613391876221	-0.177772670984268	0.232103437185287	-0.0590586625039577
-6.42341899871826	-10.0333442687988	-9.62039375305176	-0.177968770265579	0.232201397418976	-0.0589225478470325
-6.43442726135254	-10.0316505432129	-9.61595249176025	-0.178029298782349	0.232024401426315	-0.0589074790477753
-6.43457412719727	-10.040961265564	-9.6225061416626	-0.177970319986343	0.232157588005066	-0.0587854161858559
-6.42104291915894	-10.028112411499	-9.61929607391357	-0.178260028362274	0.232236713171005	-0.0586634911596775
-6.43212366104126	-10.0307741165161	-9.6163272857666	-0.178258821368217	0.232051342725754	-0.0586466453969479
-6.42823934555054	-10.0319538116455	-9.62127208709717	-0.178172290325165	0.232223659753799	-0.0584344640374184
-6.42006874084473	-10.0245733261108	-9.61362648010254	-0.178379237651825	0.232151508331299	-0.0584172792732716
-6.43072605133057	-10.028489112854	-9.61315822601318	-0.178382992744446	0.232115477323532	-0.0583846718072891
-6.42219257354736	-10.0284013748169	-9.61980152130127	-0.178410589694977	0.232286959886551	-0.058170773088932
-6.4132342338562	-10.0173473358154	-9.60605907440186	-0.178578585386276	0.232087835669518	-0.0581336654722691
-6.42533397674561	-10.0259494781494	-9.61115455627441	-0.178467527031898	0.232126250863075	-0.0581160224974155
-6.41399002075195	-10.0223503112793	-9.61540985107422	-0.178499430418015	0.232338145375252	-0.0579733811318874
-6.41368865966797	-10.0182361602783	-9.60706996917725	-0.178649410605431	0.232105270028114	-0.0579841807484627
-6.42251968383789	-10.0239133834839	-9.61091613769531	-0.178414359688759	0.23213866353035	-0.0580024383962154
-6.41148567199707	-10.021728515625	-9.61278915405273	-0.178466156125069	0.232345432043076	-0.0578727647662163
-6.40749835968018	-10.0125303268433	-9.60362815856934	-0.178678408265114	0.232127115130425	-0.0578457377851009
-6.417067527771	-10.0242128372192	-9.61427593231201	-0.17849388718605	0.232219383120537	-0.0577902235090733
-6.40884828567505	-10.0142002105713	-9.60128784179688	-0.178654208779335	0.232335910201073	-0.0577372275292873
-6.41871500015259	-10.0232553482056	-9.60864067077637	-0.178575187921524	0.232204049825668	-0.0576219968497753
-6.40591764450073	-10.0165662765503	-9.60681438446045	-0.17855566740036	0.232424139976501	-0.0576534010469913
-6.40800094604492	-10.0125608444214	-9.60304069519043	-0.178750902414322	0.232247069478035	-0.0576200969517231
-6.4116849899292	-10.0186080932617	-9.61528015136719	-0.178504556417465	0.232398390769958	-0.057462602853775
-6.39879035949707	-10.0071077346802	-9.58982086181641	-0.178734555840492	0.232340529561043	-0.0574797578155994
-6.41228532791138	-10.0145626068115	-9.60562801361084	-0.178673580288887	0.23225437104702	-0.0574886240065098
-6.40545701980591	-10.0133876800537	-9.60210704803467	-0.178628489375114	0.232505634427071	-0.0573241487145424
-6.39801597595215	-10.0045833587646	-9.59406852722168	-0.178854197263718	0.23234224319458	-0.0573226064443588
-6.40777254104614	-10.0135669708252	-9.601637840271	-0.178658530116081	0.232449948787689	-0.0573305822908878
-6.39456510543823	-10.0033464431763	-9.58982467651367	-0.178801104426384	0.232481822371483	-0.0572791919112206
-6.40184736251831	-10.0072784423828	-9.5907564163208	-0.178757384419441	0.232393711805344	-0.0572605952620506
-6.3986668586731	-10.0090780258179	-9.59819984436035	-0.178684294223785	0.232601031661034	-0.0571967847645283
-6.39068794250488	-10.0016794204712	-9.58448028564453	-0.178842782974243	0.232520252466202	-0.0572499632835388
-6.40525484085083	-10.0108594894409	-9.59570789337158	-0.178794488310814	0.232529163360596	-0.0572481825947762
-6.38704633712769	-10.0053119659424	-9.59036350250244	-0.17884074151516	0.232691556215286	-0.0571994818747044
-6.39124011993408	-9.99994277954102	-9.58257579803467	-0.178903728723526	0.232550427317619	-0.0572935417294502
-6.39862251281738	-10.0105171203613	-9.58918285369873	-0.178698912262917	0.232652649283409	-0.0572083741426468
-6.38349866867065	-10.0027914047241	-9.58490657806396	-0.178872376680374	0.232779130339622	-0.0572436153888702
-6.39298915863037	-10.0007276535034	-9.58085346221924	-0.178965792059898	0.232569485902786	-0.0573624148964882
-6.3955135345459	-10.0079517364502	-9.592116355896	-0.178746148943901	0.232810288667679	-0.0573154129087925
-6.38309144973755	-9.99853610992432	-9.57694435119629	-0.178859442472458	0.232825770974159	-0.0573107004165649
-6.3924126625061	-10.0018405914307	-9.57665252685547	-0.17892199754715	0.232728943228722	-0.0574266910552979
-6.39566421508789	-10.0051908493042	-9.58794498443604	-0.178744226694107	0.232886731624603	-0.0573737546801567
-6.38161945343018	-9.99749183654785	-9.57323551177979	-0.178926184773445	0.232905372977257	-0.0574507489800453
-6.39424562454224	-10.0045595169067	-9.57393074035645	-0.178894326090813	0.232775151729584	-0.0575196593999863
-6.39360666275024	-10.0069532394409	-9.58010578155518	-0.178766056895256	0.233052492141724	-0.0574765764176846
-6.38494539260864	-10.0032987594604	-9.573486328125	-0.17899027466774	0.232937425374985	-0.057476881891489
-6.39370489120483	-10.0031709671021	-9.57310390472412	-0.178928390145302	0.232961803674698	-0.0575685724616051
-6.39297723770142	-10.0127429962158	-9.57308483123779	-0.178856402635574	0.233100965619087	-0.0574792996048927
-6.38502597808838	-9.99853897094727	-9.56931686401367	-0.17897193133831	0.233107566833496	-0.0575087517499924
-6.39750385284424	-10.0082502365112	-9.57529449462891	-0.178927302360535	0.233026906847954	-0.0575603432953358
-6.39057302474976	-10.0082693099976	-9.57562828063965	-0.17895333468914	0.233293950557709	-0.0574658587574959
-6.38996601104736	-10.0014266967773	-9.56740188598633	-0.179080352187157	0.233146890997887	-0.0575218982994556
-6.39539766311646	-10.0113563537598	-9.56932258605957	-0.178997799754143	0.233168691396713	-0.0574944876134396
-6.38366842269897	-10.0024585723877	-9.56477546691895	-0.179132521152496	0.233300611376762	-0.0574790053069592
-6.39130115509033	-10.0029106140137	-9.56063747406006	-0.179170235991478	0.23314793407917	-0.0575143471360207
-6.38780641555786	-10.0054349899292	-9.5664119720459	-0.179058611392975	0.23334513604641	-0.0574631989002228
-6.38154315948486	-9.9965124130249	-9.56392574310303	-0.179299905896187	0.233367726206779	-0.0575001537799835
-6.39422273635864	-10.0035781860352	-9.56370258331299	-0.179230928421021	0.233234494924545	-0.0574963353574276
-6.38951969146729	-10.0052146911621	-9.56857109069824	-0.179243862628937	0.233507588505745	-0.057474922388792
-6.38229417800903	-9.99973583221436	-9.56704044342041	-0.17943300306797	0.233453467488289	-0.0574119985103607
-6.39624309539795	-10.0055685043335	-9.57003307342529	-0.179418578743935	0.233401402831078	-0.057458333671093
-6.39095067977905	-10.0075740814209	-9.5712194442749	-0.179352909326553	0.233548954129219	-0.0573262199759483
-6.38254880905151	-9.99819183349609	-9.56391906738281	-0.179564282298088	0.23355196416378	-0.0572271943092346
-6.39573049545288	-10.0050086975098	-9.57339954376221	-0.179523602128029	0.233438208699226	-0.0571351386606693
-6.38336563110352	-10.0041999816895	-9.56132507324219	-0.179558455944061	0.233567520976067	-0.0569549426436424
-6.38223123550415	-9.9975061416626	-9.55442333221436	-0.179768368601799	0.233429729938507	-0.0569290146231651
-6.39107894897461	-10.0057468414307	-9.56614017486572	-0.179631382226944	0.233412191271782	-0.0568348430097103
-6.37429046630859	-9.99321842193604	-9.55971240997314	-0.179763674736023	0.23357380926609	-0.0567519813776016
-6.38131332397461	-9.99436473846436	-9.54587459564209	-0.179894864559174	0.233280062675476	-0.0566055364906788
-6.38148593902588	-9.99618244171143	-9.55834865570068	-0.179794937372208	0.233434274792671	-0.0564675703644753
-6.36763477325439	-9.98570919036865	-9.53971862792969	-0.180015206336975	0.233341664075851	-0.0564631037414074
-6.37778234481812	-9.98605918884277	-9.54083347320557	-0.180046558380127	0.233188137412071	-0.0562738515436649
-6.37327861785889	-9.98758125305176	-9.54379177093506	-0.179889380931854	0.233339816331863	-0.0561311915516853
-6.36431169509888	-9.97440910339355	-9.52901554107666	-0.180244311690331	0.233210623264313	-0.0560604147613049
-6.37377738952637	-9.97944831848145	-9.53268814086914	-0.180241197347641	0.233114063739777	-0.0559067465364933
-6.3662748336792	-9.97396469116211	-9.53374767303467	-0.180208668112755	0.2332683801651	-0.0557387545704842
-6.35941934585571	-9.96571159362793	-9.5216178894043	-0.180405721068382	0.233010679483414	-0.0556956455111504
-6.37284374237061	-9.97100353240967	-9.52910995483398	-0.180378422141075	0.232998639345169	-0.0555596314370632
-6.36202096939087	-9.96503448486328	-9.52711200714111	-0.180405184626579	0.233118966221809	-0.0553353726863861
-6.36584043502808	-9.96086502075195	-9.52218818664551	-0.180565342307091	0.232881516218185	-0.0553915649652481
-6.37242937088013	-9.9686222076416	-9.53305339813232	-0.180377990007401	0.232909798622131	-0.0552413128316402
-6.36175012588501	-9.96228694915771	-9.52115821838379	-0.180595323443413	0.23300464451313	-0.0550956912338734
-6.37743473052979	-9.96318912506104	-9.52677440643311	-0.180511489510536	0.232759043574333	-0.0550591982901096
-6.36799097061157	-9.96210956573486	-9.52682781219482	-0.180431574583054	0.232965618371964	-0.0549582093954086
-6.36628770828247	-9.95255565643311	-9.52495670318604	-0.180603504180908	0.232811063528061	-0.0547738820314407
-6.37978506088257	-9.96153831481934	-9.53242874145508	-0.18045948445797	0.232743620872498	-0.0547554716467857
-6.37162065505981	-9.95870208740234	-9.53130054473877	-0.180487155914307	0.232834160327911	-0.0546111576259136
-6.37215948104858	-9.95059108734131	-9.52680969238281	-0.180663645267487	0.232759892940521	-0.0544444434344769
-6.38331413269043	-9.95897769927979	-9.53417587280273	-0.180438101291656	0.232683941721916	-0.0544230863451958
-6.3741602897644	-9.95212650299072	-9.53554439544678	-0.180548101663589	0.232845410704613	-0.0542213544249535
-6.38012886047363	-9.9502420425415	-9.5287036895752	-0.180655762553215	0.232723444700241	-0.0541514009237289
-6.38713645935059	-9.95832061767578	-9.5381555557251	-0.180403277277946	0.232769131660461	-0.054036021232605
-6.37320041656494	-9.95065212249756	-9.53830337524414	-0.180656626820564	0.232770249247551	-0.0538945309817791
-6.38262605667114	-9.94939041137695	-9.53522682189941	-0.180738136172295	0.232631698250771	-0.0537815243005753
-6.39034032821655	-9.95467376708984	-9.54812049865723	-0.180479466915131	0.232732310891151	-0.053652822971344
-6.37513446807861	-9.94643974304199	-9.54093837738037	-0.180690959095955	0.232690557837486	-0.0535810627043247
-6.37877321243286	-9.94366836547852	-9.53617000579834	-0.180791258811951	0.23258638381958	-0.0534165166318417
-6.38613414764404	-9.95260810852051	-9.54377937316895	-0.180612623691559	0.2325619161129	-0.0532524026930332
-6.37060689926147	-9.94080066680908	-9.53473949432373	-0.180726647377014	0.232704520225525	-0.0531419329345226
-6.37910127639771	-9.93798160552979	-9.53679180145264	-0.180841505527496	0.232437089085579	-0.0529957674443722
-6.38120746612549	-9.94481086730957	-9.54317665100098	-0.180603355169296	0.232506349682808	-0.0529348440468311
-6.36731910705566	-9.93388938903809	-9.53081607818604	-0.180756747722626	0.232513904571533	-0.0527727119624615
-6.37491750717163	-9.93556976318359	-9.53182983398438	-0.180818453431129	0.232346475124359	-0.0526834279298782
-6.37422895431519	-9.94070243835449	-9.53538417816162	-0.180645018815994	0.23238842189312	-0.0525686033070087
-6.36576318740845	-9.92877960205078	-9.524245262146	-0.180865719914436	0.232256293296814	-0.0524294227361679
-6.37642955780029	-9.93524742126465	-9.53707408905029	-0.180806517601013	0.232157990336418	-0.0524055734276772
-6.36602354049683	-9.93389797210693	-9.53094482421875	-0.180654287338257	0.232251852750778	-0.052241425961256
-6.36349296569824	-9.92401599884033	-9.51747035980225	-0.18084728717804	0.232102572917938	-0.0521880798041821
-6.37310647964478	-9.93203163146973	-9.52937984466553	-0.180745124816895	0.232051938772202	-0.0521025136113167
-6.36470127105713	-9.9282693862915	-9.52513694763184	-0.1807531863451	0.232165768742561	-0.0520069636404514
-6.36089944839478	-9.92632007598877	-9.51147651672363	-0.180880710482597	0.232002183794975	-0.0520285218954086
-6.37655353546143	-9.93221187591553	-9.5280590057373	-0.180782660841942	0.231979355216026	-0.0519586205482483
-6.36169099807739	-9.92633628845215	-9.52454853057861	-0.180836319923401	0.232005581259727	-0.0518518425524235
-6.36908340454102	-9.92465496063232	-9.51965522766113	-0.180850774049759	0.231878265738487	-0.0519234128296375
-6.37499713897705	-9.93413829803467	-9.52402496337891	-0.180771201848984	0.231925427913666	-0.0518066808581352
-6.36311388015747	-9.92495250701904	-9.52616882324219	-0.180852085351944	0.232011944055557	-0.0517881214618683
-6.37874746322632	-9.93095874786377	-9.52034282684326	-0.180815443396568	0.231842428445816	-0.051784809678793
-6.36816787719727	-9.93037509918213	-9.52666664123535	-0.180820479989052	0.23204080760479	-0.0516183041036129
-6.36681175231934	-9.92357349395752	-9.5149393081665	-0.180946543812752	0.23176209628582	-0.0515836365520954
-6.37636184692383	-9.93298053741455	-9.52045059204102	-0.180740877985954	0.231790736317635	-0.0516443438827991
-6.36605978012085	-9.93020534515381	-9.52138805389404	-0.180870920419693	0.231943175196648	-0.0514973662793636
-6.36573886871338	-9.92529296875	-9.51348781585693	-0.18102864921093	0.231696516275406	-0.0515103675425053
-6.3765115737915	-9.9346981048584	-9.51960563659668	-0.180953666567802	0.231818839907646	-0.0514879375696182
-6.36735391616821	-9.92800903320313	-9.52288436889648	-0.180939450860023	0.231915041804314	-0.0513528808951378
-6.36705303192139	-9.92275810241699	-9.50868701934814	-0.181153431534767	0.231710389256477	-0.05132956802845
-6.37456130981445	-9.92856216430664	-9.51735019683838	-0.180958762764931	0.231740370392799	-0.0512788221240044
-6.36421537399292	-9.92637920379639	-9.51925563812256	-0.181052312254906	0.231826141476631	-0.0511943958699703
-6.36413383483887	-9.92007064819336	-9.51207542419434	-0.18126879632473	0.231577038764954	-0.0511220134794712
-6.37220001220703	-9.92795562744141	-9.51603698730469	-0.181074142456055	0.231699451804161	-0.051122885197401
-6.36142158508301	-9.91696071624756	-9.50357246398926	-0.18127828836441	0.231673151254654	-0.0511120520532131
-6.37100028991699	-9.91972064971924	-9.50668334960938	-0.18128913640976	0.231426015496254	-0.0509790256619453
-6.36642551422119	-9.92384719848633	-9.50191020965576	-0.181151300668716	0.23164863884449	-0.0510414130985737
-6.35608816146851	-9.91230583190918	-9.49899768829346	-0.181326359510422	0.231532201170921	-0.0509340427815914
-6.36784076690674	-9.91565418243408	-9.49881935119629	-0.181304529309273	0.231384724378586	-0.0509326159954071
-6.36143398284912	-9.91418838500977	-9.49853801727295	-0.181193247437477	0.231479823589325	-0.0508949905633926
-6.35500717163086	-9.90682697296143	-9.49360275268555	-0.181469172239304	0.231355130672455	-0.0508810505270958
-6.36819982528687	-9.91194438934326	-9.49639987945557	-0.181371167302132	0.231262981891632	-0.0508581027388573
-6.3579626083374	-9.91045475006104	-9.48644542694092	-0.181310668587685	0.231410667300224	-0.0507876388728619
-6.35647583007813	-9.90455532073975	-9.48613452911377	-0.181567519903183	0.231254890561104	-0.0507638938724995
-6.36603593826294	-9.91315078735352	-9.4910831451416	-0.181468740105629	0.231139704585075	-0.0507574267685413
-6.35573577880859	-9.90878486633301	-9.48329257965088	-0.181448012590408	0.23135432600975	-0.0506986640393734
-6.35410451889038	-9.90342998504639	-9.47750091552734	-0.181680530309677	0.231152459979057	-0.0507243685424328
-6.36684274673462	-9.91244888305664	-9.49199676513672	-0.181546092033386	0.231107726693153	-0.0506804659962654
-6.35454702377319	-9.90722846984863	-9.48422241210938	-0.181554570794106	0.231254518032074	-0.0506111532449722
-6.35948419570923	-9.90339469909668	-9.47346019744873	-0.18173423409462	0.231003150343895	-0.0506475456058979
-6.36499738693237	-9.91383838653564	-9.48030376434326	-0.181676387786865	0.231221348047256	-0.0505022704601288
-6.35767412185669	-9.90075778961182	-9.4717903137207	-0.181801989674568	0.230998963117599	-0.0504983402788639
-6.36445808410645	-9.91257286071777	-9.48006820678711	-0.18175283074379	0.230945959687233	-0.0504736602306366
-6.3548150062561	-9.90464878082275	-9.47889518737793	-0.181796416640282	0.231024354696274	-0.050386518239975
-6.36271142959595	-9.90283107757568	-9.47185325622559	-0.181772336363792	0.230802163481712	-0.0504126287996769
-6.36517667770386	-9.91060352325439	-9.4758825302124	-0.18168605864048	0.23096838593483	-0.0503155067563057
-6.35502576828003	-9.90041637420654	-9.47557640075684	-0.181904941797256	0.230921611189842	-0.0501293241977692
-6.36451435089111	-9.90531063079834	-9.46422481536865	-0.181890174746513	0.230715185403824	-0.0502531044185162
-6.36457061767578	-9.90832328796387	-9.47243690490723	-0.181747779250145	0.230829104781151	-0.0501117147505283
-6.35536289215088	-9.89965534210205	-9.47175884246826	-0.181963413953781	0.230852246284485	-0.0500084720551968
-6.3626594543457	-9.90378284454346	-9.46504020690918	-0.18197201192379	0.230612844228745	-0.0500496178865433
-6.36479711532593	-9.906813621521	-9.47494411468506	-0.18182235956192	0.230693399906158	-0.049905139952898
-6.35663080215454	-9.89933109283447	-9.46669673919678	-0.181955322623253	0.230609253048897	-0.0498657487332821
-6.36911296844482	-9.89815616607666	-9.46702671051025	-0.18200971186161	0.23048985004425	-0.0499278753995895
-6.37133121490479	-9.90812587738037	-9.47438526153564	-0.181782722473145	0.230598375201225	-0.0498499944806099
-6.36094284057617	-9.89912223815918	-9.46572113037109	-0.181963831186295	0.230579316616058	-0.0498160496354103
-6.37997341156006	-9.90982246398926	-9.482102394104	-0.181838393211365	0.230449870228767	-0.0498268492519856
-6.36993217468262	-9.90774345397949	-9.47310161590576	-0.181708082556725	0.230652123689651	-0.0497853755950928
-6.37316370010376	-9.90456962585449	-9.47362422943115	-0.181833654642105	0.230434939265251	-0.0497357994318008
-6.38642024993896	-9.91437149047852	-9.48141670227051	-0.181585669517517	0.23049134016037	-0.0497609116137028
-6.37411165237427	-9.90809631347656	-9.47452068328857	-0.181611686944962	0.230496063828468	-0.0496846735477448
-6.38096761703491	-9.90937519073486	-9.47255516052246	-0.181717574596405	0.230333641171455	-0.0496261604130268
-6.3900318145752	-9.91934013366699	-9.48716831207275	-0.181453511118889	0.230395078659058	-0.0495733581483364
-6.38075971603394	-9.90989208221436	-9.48093605041504	-0.181559026241302	0.230428814888	-0.0495653487741947
-6.39299869537354	-9.91995334625244	-9.48676204681396	-0.181530460715294	0.230291739106178	-0.0495003201067448
-6.38922166824341	-9.92057132720947	-9.48967933654785	-0.181469067931175	0.230475768446922	-0.0493888556957245
-6.39127588272095	-9.91853523254395	-9.48651218414307	-0.18156261742115	0.230264484882355	-0.0494516231119633
-6.40140581130981	-9.92939472198486	-9.49735736846924	-0.181413426995277	0.230400711297989	-0.0494090430438519
-6.39349508285522	-9.92339420318604	-9.49586200714111	-0.181490153074265	0.230382472276688	-0.049288883805275
-6.40473222732544	-9.92907905578613	-9.49727344512939	-0.18145190179348	0.230295971035957	-0.0493850149214268
-6.40743207931519	-9.93750095367432	-9.50676345825195	-0.181277304887772	0.230412095785141	-0.0493201948702335
-6.3976526260376	-9.93125247955322	-9.49674987792969	-0.181403130292892	0.230431988835335	-0.0492478087544441
-6.41512966156006	-9.93737888336182	-9.50742053985596	-0.181311160326004	0.230268716812134	-0.0492481291294098
-6.41612863540649	-9.94524002075195	-9.51151084899902	-0.181174069643021	0.230419993400574	-0.0491476394236088
-6.40959692001343	-9.93793106079102	-9.51126003265381	-0.181298121809959	0.230431869626045	-0.049029778689146
-6.42150831222534	-9.93946647644043	-9.5034236907959	-0.18130861222744	0.230191692709923	-0.04904780164361
-6.42944765090942	-9.94799900054932	-9.51556587219238	-0.181159496307373	0.230316430330276	-0.0489587783813477
-6.41835784912109	-9.94273090362549	-9.51502418518066	-0.181174695491791	0.230302482843399	-0.0488501451909542
-6.42490863800049	-9.94149303436279	-9.5062313079834	-0.181207090616226	0.230176344513893	-0.0488923154771328
-6.43719530105591	-9.95264339447021	-9.52563381195068	-0.181036457419395	0.230239406228065	-0.0488530956208706
-6.42535495758057	-9.94742393493652	-9.52206230163574	-0.180947065353394	0.230347394943237	-0.0488257892429829
-6.42947864532471	-9.94587802886963	-9.51415252685547	-0.181011244654655	0.230070903897285	-0.0488603711128235
-6.44137334823608	-9.95622253417969	-9.52567958831787	-0.180800870060921	0.230252102017403	-0.0488268509507179
-6.42912006378174	-9.95328998565674	-9.52713108062744	-0.180815011262894	0.230287402868271	-0.048799391835928
-6.42880249023438	-9.94934844970703	-9.51934242248535	-0.180853605270386	0.230094492435455	-0.0488405004143715
-6.44378185272217	-9.95978450775146	-9.52993297576904	-0.180704832077026	0.230088114738464	-0.0487936697900295
-6.43166208267212	-9.95740509033203	-9.52869987487793	-0.180621668696404	0.230143710970879	-0.0487887598574162
-6.43712615966797	-9.95677757263184	-9.52627563476563	-0.180786296725273	0.230035066604614	-0.0488805323839188
-6.44601440429688	-9.96871757507324	-9.53294849395752	-0.180483236908913	0.229965880513191	-0.0487896762788296
-6.4335241317749	-9.95993614196777	-9.53608226776123	-0.180418387055397	0.230189010500908	-0.0487983301281929
-6.44013166427612	-9.96451187133789	-9.52703285217285	-0.180490553379059	0.229876816272736	-0.0488879904150963
-6.44667387008667	-9.9708251953125	-9.53398990631104	-0.180247992277145	0.230013281106949	-0.0488209798932076
-6.43583965301514	-9.9670295715332	-9.52877616882324	-0.180196449160576	0.230035692453384	-0.0488933883607388
-6.43686676025391	-9.96694374084473	-9.53002071380615	-0.180322378873825	0.229845926165581	-0.0489320158958435
-6.44695806503296	-9.97258949279785	-9.53915691375732	-0.180036872625351	0.229838043451309	-0.048873845487833
-6.43321514129639	-9.96919536590576	-9.52999782562256	-0.180111438035965	0.229930490255356	-0.0489429272711277
-6.4393048286438	-9.96876049041748	-9.5297155380249	-0.180156677961349	0.229738518595695	-0.0489514283835888
-6.44281721115112	-9.97815418243408	-9.53286647796631	-0.179920494556427	0.229866966605186	-0.048933956772089
-6.43224716186523	-9.97191905975342	-9.53723907470703	-0.179851770401001	0.229887098073959	-0.0489301644265652
-6.43200349807739	-9.97289943695068	-9.52547168731689	-0.180012464523315	0.229732841253281	-0.0490296520292759
-6.44463348388672	-9.98235893249512	-9.53957271575928	-0.179765403270721	0.229682371020317	-0.0491091310977936
-6.43848180770874	-9.98322868347168	-9.5439624786377	-0.179660856723785	0.229803219437599	-0.049086719751358
-6.43452215194702	-9.9765625	-9.53171443939209	-0.179773151874542	0.229778856039047	-0.0491522625088692
-6.45264148712158	-9.99034786224365	-9.54770851135254	-0.179604113101959	0.229635298252106	-0.0491962693631649
-6.43948030471802	-9.98576641082764	-9.54142189025879	-0.179572135210037	0.229841485619545	-0.0492704957723618
-6.45392799377441	-9.99376201629639	-9.5467414855957	-0.179593175649643	0.229705721139908	-0.0493422299623489
-6.45639276504517	-10.000186920166	-9.55946445465088	-0.179360598325729	0.229917898774147	-0.0494116246700287
-6.44771385192871	-9.99497699737549	-9.55008983612061	-0.17947681248188	0.229848578572273	-0.04951461404562
-6.462730884552	-10.0014095306396	-9.56267070770264	-0.179313406348228	0.229857131838799	-0.0496270768344402
-6.4587869644165	-10.0037851333618	-9.57175540924072	-0.179106548428535	0.230044096708298	-0.049579881131649
-6.45280790328979	-10.0000190734863	-9.55774402618408	-0.179256483912468	0.229823768138885	-0.0497897006571293
-6.4643816947937	-10.0110425949097	-9.57119369506836	-0.179049417376518	0.229940682649612	-0.049752838909626
-6.45411491394043	-10.0050249099731	-9.57294178009033	-0.17904968559742	0.230047330260277	-0.0497716553509235
-6.46356344223022	-10.0082540512085	-9.56187343597412	-0.178985863924026	0.229806557297707	-0.049888402223587
-6.46278047561646	-10.0110244750977	-9.57337665557861	-0.178774073719978	0.22998571395874	-0.0499296672642231
-6.45210695266724	-10.009467124939	-9.57002449035645	-0.178868293762207	0.230017766356468	-0.0499146282672882
-6.45750284194946	-10.0104341506958	-9.56527614593506	-0.178840547800064	0.229849919676781	-0.0500836074352264
-6.46238803863525	-10.015531539917	-9.57187557220459	-0.178646609187126	0.229897543787956	-0.0500566400587559
-6.44999170303345	-10.0100965499878	-9.56738471984863	-0.178748488426208	0.229955792427063	-0.0500936955213547
-6.46193408966064	-10.012077331543	-9.56696128845215	-0.178710281848907	0.229753270745277	-0.0502022579312325
-6.45894956588745	-10.0143537521362	-9.5679817199707	-0.178502768278122	0.229916512966156	-0.0502140522003174
-6.45492935180664	-10.0095767974854	-9.57010841369629	-0.178701236844063	0.22991806268692	-0.0502275861799717
-6.46528053283691	-10.0172843933105	-9.57061100006104	-0.178503632545471	0.22979374229908	-0.0503562428057194
-6.45487403869629	-10.0122509002686	-9.56629657745361	-0.178552269935608	0.229928523302078	-0.0503660291433334
-6.45556020736694	-10.0112209320068	-9.56559371948242	-0.178691878914833	0.229800090193748	-0.0503875277936459
-6.46478986740112	-10.0172605514526	-9.57501602172852	-0.178510159254074	0.229765295982361	-0.0504515431821346
-6.45154285430908	-10.0106039047241	-9.5632438659668	-0.178624525666237	0.229878202080727	-0.0504734516143799
-6.45787715911865	-10.0112171173096	-9.56149673461914	-0.178678900003433	0.229699030518532	-0.0505331233143806
-6.46317481994629	-10.019476890564	-9.57004642486572	-0.178466320037842	0.229809865355492	-0.0505727790296078
-6.45176410675049	-10.0107183456421	-9.56406688690186	-0.178622722625732	0.229850903153419	-0.0506167188286781
-6.45495700836182	-10.0117340087891	-9.55908298492432	-0.17878469824791	0.229676872491837	-0.0507009848952293
-6.4617805480957	-10.0200138092041	-9.56692314147949	-0.178577229380608	0.229765832424164	-0.0507041960954666
-6.44707679748535	-10.0122222900391	-9.55920124053955	-0.178692042827606	0.229774817824364	-0.050836768001318
-6.45509243011475	-10.0121383666992	-9.55581760406494	-0.178861379623413	0.229683294892311	-0.0508873015642166
-6.46006917953491	-10.0196294784546	-9.56723785400391	-0.178589761257172	0.229773297905922	-0.0509398207068443
-6.44464778900146	-10.0131483078003	-9.54909801483154	-0.178764373064041	0.229868859052658	-0.0510188639163971
-6.45426654815674	-10.013988494873	-9.55089569091797	-0.178884819149971	0.229602500796318	-0.0510791838169098
-6.45497226715088	-10.0174913406372	-9.5521125793457	-0.178710371255875	0.229784801602364	-0.0511600747704506
-6.44349098205566	-10.0102109909058	-9.54311084747314	-0.178877905011177	0.229813233017921	-0.0512088537216187
-6.45066261291504	-10.011399269104	-9.54878520965576	-0.178984075784683	0.229678675532341	-0.0512757264077663
-6.45267534255981	-10.0182247161865	-9.54972076416016	-0.178860053420067	0.229755982756615	-0.0513828136026859
-6.4425835609436	-10.0097532272339	-9.54364013671875	-0.179005548357964	0.229888722300529	-0.0513714998960495
-6.45067691802979	-10.0128269195557	-9.54824733734131	-0.179133862257004	0.229720696806908	-0.051487673074007
-6.45427227020264	-10.0209550857544	-9.55382823944092	-0.178982645273209	0.229826033115387	-0.0515680238604546
-6.4471697807312	-10.0127601623535	-9.55012893676758	-0.179134383797646	0.229919537901878	-0.0516129098832607
-6.45723867416382	-10.0170440673828	-9.55221462249756	-0.179125025868416	0.229754120111465	-0.0517107918858528
-6.45695924758911	-10.0258617401123	-9.5526237487793	-0.17896457016468	0.229957729578018	-0.0517364665865898
-6.44573068618774	-10.0159826278687	-9.54830455780029	-0.179041728377342	0.229969069361687	-0.0518377088010311
-6.45946216583252	-10.0211219787598	-9.54624176025391	-0.179096594452858	0.229801267385483	-0.0519651658833027
-6.46017122268677	-10.0279874801636	-9.5532169342041	-0.178863495588303	0.22991444170475	-0.0520286485552788
-6.4466347694397	-10.0195169448853	-9.54239654541016	-0.178989127278328	0.22995063662529	-0.052094753831625
-6.46114349365234	-10.0178909301758	-9.54681777954102	-0.179000169038773	0.229798316955566	-0.0521610453724861
-6.46027183532715	-10.0293674468994	-9.55091953277588	-0.178811252117157	0.229899659752846	-0.0522264949977398
-6.45334482192993	-10.0205535888672	-9.55195999145508	-0.178883329033852	0.230032801628113	-0.0522426255047321
-6.4533576965332	-10.0189733505249	-9.54067039489746	-0.178911164402962	0.229831904172897	-0.0524198487401009
-6.45999765396118	-10.0273694992065	-9.547287940979	-0.178741604089737	0.22992992401123	-0.0524973534047604
-6.45268058776855	-10.0224027633667	-9.54584312438965	-0.178728565573692	0.230062454938889	-0.052570465952158
-6.45544338226318	-10.0217199325562	-9.53793048858643	-0.178760290145874	0.229891151189804	-0.0527625158429146
-6.46065711975098	-10.0302906036377	-9.54599189758301	-0.178534269332886	0.23005236685276	-0.0527544245123863
-6.44921922683716	-10.0202665328979	-9.55185604095459	-0.178544521331787	0.230150625109673	-0.0529171526432037
-6.45495414733887	-10.0207042694092	-9.54122734069824	-0.178500473499298	0.22992330789566	-0.052979364991188
-6.46073532104492	-10.0275220870972	-9.54751873016357	-0.1783207654953	0.230117917060852	-0.0531137883663177
-6.45368051528931	-10.02565574646	-9.55174827575684	-0.178326919674873	0.230205982923508	-0.0531570687890053
-6.45199537277222	-10.0231342315674	-9.54938697814941	-0.178427442908287	0.230138748884201	-0.0533281750977039
-6.46631002426147	-10.0314607620239	-9.55208873748779	-0.178201541304588	0.230169832706451	-0.0533879213035107
-6.45574569702148	-10.0323305130005	-9.55697822570801	-0.178170710802078	0.230424240231514	-0.0534462593495846
-6.45653057098389	-10.0253849029541	-9.55359363555908	-0.178315445780754	0.230255797505379	-0.053632378578186
-6.46546220779419	-10.0402183532715	-9.56025791168213	-0.178149491548538	0.230370283126831	-0.0536969639360905
-6.45434379577637	-10.0320806503296	-9.56872844696045	-0.178127393126488	0.230600088834763	-0.053749717772007
-6.45613145828247	-10.0329399108887	-9.55790901184082	-0.178281098604202	0.230459228157997	-0.05394022539258
-6.47046184539795	-10.0423994064331	-9.56702613830566	-0.178232297301292	0.230551332235336	-0.0539751015603542
-6.46267986297607	-10.0443096160889	-9.57190895080566	-0.178128734230995	0.230710536241531	-0.0540086142718792
-6.45742464065552	-10.0391273498535	-9.56010913848877	-0.178320422768593	0.230691656470299	-0.0541508011519909
-6.47089195251465	-10.0438594818115	-9.57192420959473	-0.178278803825378	0.230648726224899	-0.0541986003518105
-6.46223878860474	-10.0485506057739	-9.57249546051025	-0.178209632635117	0.230837747454643	-0.0542635060846806
-6.4564380645752	-10.0420703887939	-9.56644344329834	-0.178424909710884	0.230848431587219	-0.0543791316449642
-6.46760702133179	-10.0473709106445	-9.56992721557617	-0.178405940532684	0.230802848935127	-0.05443524569273
-6.46593570709229	-10.0498561859131	-9.58667755126953	-0.178336277604103	0.230989530682564	-0.0544804222881794
-6.45469236373901	-10.045129776001	-9.56973648071289	-0.178557500243187	0.23097936809063	-0.0545791499316692
-6.46904850006104	-10.0484733581543	-9.57654476165771	-0.178642213344574	0.230937615036964	-0.0546363592147827
-6.47058010101318	-10.0581398010254	-9.59145832061768	-0.178518623113632	0.231102406978607	-0.0546772852540016
-6.45860862731934	-10.0464515686035	-9.57744693756104	-0.178675591945648	0.231221169233322	-0.0547646060585976
-6.46960735321045	-10.0511522293091	-9.58207130432129	-0.178832024335861	0.231028392910957	-0.0547946617007256
-6.46982002258301	-10.0593671798706	-9.58413314819336	-0.178711459040642	0.231337055563927	-0.0548123382031918
-6.46153211593628	-10.0516023635864	-9.5863151550293	-0.178840667009354	0.231407836079597	-0.0547461584210396
-6.46149063110352	-10.0489845275879	-9.57815361022949	-0.178969889879227	0.231256574392319	-0.0549185462296009
-6.47223043441772	-10.0567235946655	-9.58534812927246	-0.178956121206284	0.231381773948669	-0.0549221411347389
-6.4640645980835	-10.0570735931396	-9.59094524383545	-0.178931906819344	0.231519877910614	-0.0548679754137993
-6.45721769332886	-10.0460367202759	-9.57895469665527	-0.179210677742958	0.23144468665123	-0.0549795292317867
-6.47400999069214	-10.0531463623047	-9.58309364318848	-0.179196238517761	0.231493145227432	-0.0549806617200375
-6.46785926818848	-10.0573148727417	-9.58931732177734	-0.179106995463371	0.231671765446663	-0.0549507886171341
-6.45545721054077	-10.0471982955933	-9.57969760894775	-0.179335102438927	0.231618449091911	-0.0549967996776104
-6.4649863243103	-10.0476360321045	-9.58102703094482	-0.179503545165062	0.23151259124279	-0.0550749227404594
-6.46846532821655	-10.0572204589844	-9.59378910064697	-0.179286956787109	0.231693834066391	-0.0550653450191021
-6.45514822006226	-10.0488615036011	-9.58389282226563	-0.179371073842049	0.231785207986832	-0.0551714263856411
-6.45934009552002	-10.0455722808838	-9.58444023132324	-0.179554849863052	0.231672838330269	-0.0552047751843929
-6.46594667434692	-10.0553569793701	-9.59278583526611	-0.179303780198097	0.231718599796295	-0.0552500337362289
-6.45332193374634	-10.0479297637939	-9.58420276641846	-0.1794323772192	0.231898277997971	-0.0552711002528667
-6.45428609848022	-10.041145324707	-9.58611297607422	-0.179624974727631	0.231679707765579	-0.0552738904953003
-6.46395778656006	-10.0490942001343	-9.58762836456299	-0.179442554712296	0.231746956706047	-0.0553918890655041
-6.44956684112549	-10.0411567687988	-9.58718299865723	-0.179537147283554	0.231798738241196	-0.0553508400917053
-6.45258045196533	-10.03892993927	-9.57735538482666	-0.179650992155075	0.231626272201538	-0.055415716022253
-6.45532369613647	-10.0453643798828	-9.58188343048096	-0.179521486163139	0.231741368770599	-0.055493950843811
-6.44289112091064	-10.0378427505493	-9.57416534423828	-0.179639160633087	0.231784790754318	-0.0554956942796707
-6.44348430633545	-10.0326061248779	-9.57381153106689	-0.179776757955551	0.231570228934288	-0.0555518418550491
-6.45031642913818	-10.0378017425537	-9.57214069366455	-0.179647713899612	0.231643810868263	-0.0556546524167061
-6.43997812271118	-10.0293083190918	-9.57553195953369	-0.179686084389687	0.231775015592575	-0.0556114502251148
-6.43677663803101	-10.022931098938	-9.56356716156006	-0.179822847247124	0.231549441814423	-0.0557305105030537
-6.44420146942139	-10.0279550552368	-9.56789016723633	-0.179710417985916	0.231567785143852	-0.0558433644473553
-6.42675304412842	-10.020920753479	-9.56332492828369	-0.179875954985619	0.231689035892487	-0.0557967722415924
-6.4273509979248	-10.0114812850952	-9.55422210693359	-0.179951846599579	0.231486976146698	-0.05594152957201
-6.43022680282593	-10.0160474777222	-9.55970287322998	-0.179789483547211	0.231433317065239	-0.0560238547623158
-6.41800117492676	-10.0143337249756	-9.55159282684326	-0.179909035563469	0.231610372662544	-0.0559889823198318
-6.41124486923218	-10.0010280609131	-9.54592037200928	-0.180119886994362	0.231468126177788	-0.0561044812202454
-6.42089176177979	-10.0051774978638	-9.54077529907227	-0.180083498358727	0.231394663453102	-0.0562233738601208
-6.41348838806152	-10.0031986236572	-9.55283069610596	-0.179918989539146	0.231581091880798	-0.0562590062618256
-6.39771938323975	-9.99234676361084	-9.53652286529541	-0.180141970515251	0.231494754552841	-0.056376576423645
-6.39962100982666	-9.99052619934082	-9.53662014007568	-0.180225357413292	0.231354728341103	-0.056486252695322
-6.41034126281738	-9.99848365783691	-9.54204559326172	-0.180021539330482	0.231442406773567	-0.0566517189145088
-6.40023851394653	-9.98933410644531	-9.54198837280273	-0.180131122469902	0.231618583202362	-0.0568068437278271
-6.40445470809937	-9.99058246612549	-9.54308032989502	-0.18028898537159	0.231535956263542	-0.0569847635924816
-6.40938949584961	-10.0007362365723	-9.55050086975098	-0.180048316717148	0.231667652726173	-0.0571542382240295
-6.40048360824585	-9.99463081359863	-9.55609703063965	-0.180033966898918	0.231853663921356	-0.0573533102869987
-6.40501928329468	-9.99923229217529	-9.55183219909668	-0.180087894201279	0.231766656041145	-0.0575036928057671
-6.41131639480591	-10.0125102996826	-9.56979656219482	-0.179875388741493	0.231904357671738	-0.057628583163023
-6.40115547180176	-10.0087537765503	-9.56829833984375	-0.179874703288078	0.232103854417801	-0.0578328631818295
-6.40771007537842	-10.0080852508545	-9.56706523895264	-0.179914116859436	0.232041195034981	-0.057954803109169
-6.40979242324829	-10.0198345184326	-9.57886695861816	-0.179646342992783	0.232210025191307	-0.0580114237964153
-6.39893102645874	-10.0114297866821	-9.57539749145508	-0.179781213402748	0.232300266623497	-0.0581835210323334
-6.4170937538147	-10.0198278427124	-9.58553409576416	-0.179654121398926	0.232242211699486	-0.0583001673221588
-6.41168642044067	-10.0241470336914	-9.59886932373047	-0.179432600736618	0.232499495148659	-0.0584128014743328
-6.40805053710938	-10.0216512680054	-9.59091186523438	-0.179595693945885	0.232488587498665	-0.0585854984819889
-6.42059469223022	-10.0303478240967	-9.61149597167969	-0.179487481713295	0.232440426945686	-0.0586312785744667
-6.41719198226929	-10.0382452011108	-9.61865901947021	-0.179369792342186	0.23266626894474	-0.0587382540106773
-6.4123592376709	-10.0323991775513	-9.61370277404785	-0.179508879780769	0.232698082923889	-0.0588447749614716
-6.42367744445801	-10.0371961593628	-9.62412548065186	-0.17946569621563	0.232622638344765	-0.0589486137032509
-6.42728090286255	-10.048641204834	-9.63162326812744	-0.179294422268867	0.23288831114769	-0.0590779855847359
-6.41581964492798	-10.0413722991943	-9.63187885284424	-0.179401889443398	0.233033627271652	-0.0591478981077671
-6.42536020278931	-10.0479755401611	-9.63697242736816	-0.179387509822845	0.232892215251923	-0.0592820420861244
-6.42997026443481	-10.0544805526733	-9.64993953704834	-0.179166331887245	0.233036175370216	-0.059397928416729
-6.42138814926147	-10.0504598617554	-9.64516448974609	-0.179308235645294	0.233128741383553	-0.0594731047749519
-6.4256796836853	-10.0492248535156	-9.64118766784668	-0.179338753223419	0.232976600527763	-0.0595729351043701
-6.43472862243652	-10.0599536895752	-9.6591329574585	-0.179073512554169	0.233046546578407	-0.059630922973156
-6.4235258102417	-10.0524806976318	-9.64535331726074	-0.179140150547028	0.233133748173714	-0.0597324632108212
-6.43151521682739	-10.054051399231	-9.6483736038208	-0.179169192910194	0.232997134327888	-0.0598625019192696
-6.43402433395386	-10.0613269805908	-9.65054893493652	-0.178983330726624	0.233123615384102	-0.0599130876362324
-6.42579174041748	-10.0528144836426	-9.65029430389404	-0.178996175527573	0.233106955885887	-0.0600178651511669
-6.43418312072754	-10.0576972961426	-9.64687061309814	-0.178982347249985	0.232981413602829	-0.0601501166820526
-6.43705272674561	-10.065071105957	-9.65470695495605	-0.178876385092735	0.233175322413445	-0.0601768419146538
-6.4271092414856	-10.0596237182617	-9.65488624572754	-0.178976833820343	0.233220010995865	-0.0602100379765034
-6.43541526794434	-10.0602912902832	-9.64561176300049	-0.17897056043148	0.233037754893303	-0.0603910647332668
-6.44405031204224	-10.071102142334	-9.66086196899414	-0.17882251739502	0.233202368021011	-0.0604384876787663
-6.43250703811646	-10.067042350769	-9.65250778198242	-0.178825199604034	0.233341604471207	-0.0604380294680595
-6.43750524520874	-10.0646629333496	-9.6505241394043	-0.178873211145401	0.233109921216965	-0.0605824403464794
-6.44589328765869	-10.0729217529297	-9.66382312774658	-0.178789928555489	0.233202338218689	-0.060603279620409
-6.43526697158813	-10.068455696106	-9.65435886383057	-0.178817614912987	0.233366653323174	-0.0605972707271576
-6.43750190734863	-10.0670347213745	-9.65081787109375	-0.178963869810104	0.233159705996513	-0.0607500150799751
-6.4476523399353	-10.0757713317871	-9.65766620635986	-0.178866565227509	0.233173161745071	-0.0607518069446087
-6.43616819381714	-10.0689706802368	-9.65571212768555	-0.178857013583183	0.233339935541153	-0.0606934055685997
-6.44222354888916	-10.0653047561646	-9.6472635269165	-0.178961843252182	0.233131259679794	-0.0608385168015957
-6.44460296630859	-10.0761346817017	-9.65335083007813	-0.178819671273232	0.23328310251236	-0.0608477517962456
-6.43412160873413	-10.0642232894897	-9.6524772644043	-0.17894834280014	0.23328360915184	-0.0608089864253998
-6.44324445724487	-10.0668611526489	-9.6411304473877	-0.178948670625687	0.23307079076767	-0.0609105788171291
-6.45046854019165	-10.0743560791016	-9.65418434143066	-0.17883463203907	0.233252450823784	-0.0608749091625214
-6.43656063079834	-10.0690803527832	-9.64384078979492	-0.17900139093399	0.233236312866211	-0.060871958732605
-6.44112777709961	-10.0665760040283	-9.63747596740723	-0.179119110107422	0.233033955097198	-0.0609814040362835
-6.4510293006897	-10.0726432800293	-9.64581680297852	-0.179025277495384	0.233040139079094	-0.0609390176832676
-6.44059085845947	-10.0706663131714	-9.63787174224854	-0.178968638181686	0.233185932040215	-0.0609257854521275
-6.4378137588501	-10.0622320175171	-9.63088035583496	-0.179188296198845	0.2330242395401	-0.0609573163092136
-6.45031404495239	-10.0683107376099	-9.63344669342041	-0.179190441966057	0.232889652252197	-0.060991782695055
-6.4456901550293	-10.0680665969849	-9.63706493377686	-0.179019138216972	0.233107402920723	-0.0610068738460541
-6.43546152114868	-10.0624618530273	-9.62516498565674	-0.179276451468468	0.232990503311157	-0.061040248721838
-6.44883489608765	-10.0633268356323	-9.62389850616455	-0.179277360439301	0.232908874750137	-0.0610315911471844
-6.44994020462036	-10.0721073150635	-9.63957214355469	-0.179093822836876	0.232996225357056	-0.0610983483493328
-6.43802309036255	-10.0625820159912	-9.61987972259521	-0.179323256015778	0.233078896999359	-0.0611654482781887
-6.45097589492798	-10.065372467041	-9.63055992126465	-0.179330512881279	0.232872158288956	-0.0611376501619816
-6.4481954574585	-10.0705537796021	-9.62920570373535	-0.179176151752472	0.233071312308311	-0.0612179338932037
-6.44126987457275	-10.0652809143066	-9.62240219116211	-0.179424643516541	0.232968002557755	-0.0612575225532055
-6.4532322883606	-10.0728340148926	-9.63405990600586	-0.179359272122383	0.232864439487457	-0.0613475292921066
-6.45177745819092	-10.0736255645752	-9.63345909118652	-0.179268345236778	0.233083352446556	-0.0613448582589626
-6.44444274902344	-10.0690670013428	-9.63003253936768	-0.179496601223946	0.233033567667007	-0.061346884816885
-6.45645618438721	-10.0746307373047	-9.63023948669434	-0.179426670074463	0.23288731276989	-0.0614828616380692
-6.4579553604126	-10.0786981582642	-9.63691902160645	-0.179370105266571	0.233121678233147	-0.061418280005455
-6.44784879684448	-10.0744781494141	-9.63096141815186	-0.179450169205666	0.23314106464386	-0.0615020357072353
-6.45816326141357	-10.0830335617065	-9.63332366943359	-0.179539978504181	0.232939258217812	-0.0616052523255348
-6.46002531051636	-10.0882987976074	-9.6421422958374	-0.179349586367607	0.233107954263687	-0.0616314448416233
-6.45168256759644	-10.0843133926392	-9.63501071929932	-0.179458260536194	0.233241260051727	-0.0616899468004704
-6.46201038360596	-10.0860815048218	-9.63216209411621	-0.179501876235008	0.23304058611393	-0.0617768205702305
-6.46542453765869	-10.0946216583252	-9.64265727996826	-0.17931304872036	0.233146294951439	-0.061828825622797
-6.45280408859253	-10.0889558792114	-9.64281845092773	-0.179390117526054	0.233353227376938	-0.0618213675916195
-6.46244049072266	-10.0917015075684	-9.6439733505249	-0.179415836930275	0.233167126774788	-0.0620259642601013
-6.46809053421021	-10.1029500961304	-9.64961910247803	-0.179222092032433	0.233261719346046	-0.0620227307081223
-6.45394420623779	-10.0952291488647	-9.65051174163818	-0.17926062643528	0.233401775360107	-0.0620054788887501
-6.46580362319946	-10.0977716445923	-9.64119148254395	-0.179205074906349	0.233233287930489	-0.0621832013130188
-6.47099494934082	-10.108154296875	-9.65840148925781	-0.179006949067116	0.233377933502197	-0.0621763356029987
-6.45530366897583	-10.1053171157837	-9.65442848205566	-0.17899326980114	0.233426406979561	-0.0622048527002335
-6.45935821533203	-10.1034259796143	-9.64830112457275	-0.179069817066193	0.233343362808228	-0.0623253136873245
-6.47151660919189	-10.1125621795654	-9.65973281860352	-0.178870335221291	0.233375698328018	-0.062358058989048
-6.45964002609253	-10.1103782653809	-9.6514368057251	-0.178780019283295	0.233541578054428	-0.0623677782714367
-6.46296405792236	-10.1101036071777	-9.64687824249268	-0.178913027048111	0.233338758349419	-0.0624094158411026
-6.47427845001221	-10.1191329956055	-9.65675449371338	-0.178738012909889	0.233426585793495	-0.0624106265604496
-6.46568489074707	-10.1194725036621	-9.66249179840088	-0.178623050451279	0.233600750565529	-0.0624076426029205
-6.46074247360229	-10.1145915985107	-9.64593505859375	-0.178750842809677	0.233470231294632	-0.0624570623040199
-6.47505044937134	-10.1228284835815	-9.66001129150391	-0.178669199347496	0.233370885252953	-0.062454704195261
-6.46703386306763	-10.1257219314575	-9.66178894042969	-0.178513005375862	0.233589828014374	-0.0623839311301708
-6.45741558074951	-10.1188850402832	-9.65193176269531	-0.178688317537308	0.233604192733765	-0.0624630264937878
-6.47032976150513	-10.1238422393799	-9.65959167480469	-0.178668111562729	0.233436286449432	-0.0624323785305023
-6.47202110290527	-10.1344833374023	-9.66118621826172	-0.178482607007027	0.233614817261696	-0.0624059550464153
-6.46080446243286	-10.132116317749	-9.66390419006348	-0.178618401288986	0.233731791377068	-0.0623084716498852
-6.46544790267944	-10.1302671432495	-9.65816211700439	-0.178657397627831	0.233586058020592	-0.0623674914240837
-6.47573900222778	-10.138237953186	-9.6602029800415	-0.178607687354088	0.233635380864143	-0.0623164065182209
-6.47077941894531	-10.1427564620972	-9.66712284088135	-0.178519159555435	0.233826100826263	-0.0621805042028427
-6.45974636077881	-10.1337451934814	-9.65592384338379	-0.178752154111862	0.233736023306847	-0.0621894337236881
-6.46854591369629	-10.1392183303833	-9.66686630249023	-0.178812950849533	0.233650773763657	-0.0620774701237679
-6.47031784057617	-10.148286819458	-9.66561222076416	-0.178648680448532	0.233796611428261	-0.0619858875870705
-6.45722913742065	-10.1418724060059	-9.6592960357666	-0.178830400109291	0.233836621046066	-0.0619633346796036
-6.46796655654907	-10.1466655731201	-9.6631555557251	-0.178996935486794	0.233753472566605	-0.0619176737964153
-6.47366237640381	-10.1536931991577	-9.6715087890625	-0.17880979180336	0.233843937516212	-0.0617994889616966
-6.45648908615112	-10.1475448608398	-9.66117572784424	-0.178986370563507	0.233955800533295	-0.0617807917296886
-6.46311616897583	-10.1466112136841	-9.66602897644043	-0.179160058498383	0.233874320983887	-0.0617234893143177
-6.47254657745361	-10.1618366241455	-9.67443561553955	-0.179005607962608	0.233785852789879	-0.0616322234272957
-6.46240377426147	-10.1610040664673	-9.67176055908203	-0.179071426391602	0.234102040529251	-0.0615130960941315
-6.46122026443481	-10.1539344787598	-9.6727876663208	-0.179263919591904	0.233972683548927	-0.0614812448620796
-6.47670364379883	-10.1671514511108	-9.6756420135498	-0.179170161485672	0.233953580260277	-0.0614864192903042
-6.47283554077148	-10.1680240631104	-9.68500423431396	-0.179231971502304	0.234176278114319	-0.0613193660974503
-6.46256017684937	-10.1635303497314	-9.67324066162109	-0.179430708289146	0.234057307243347	-0.0612646974623203
-6.47715187072754	-10.1725082397461	-9.67179203033447	-0.179460749030113	0.234050437808037	-0.0612684264779091
-6.48115491867065	-10.1805334091187	-9.69201183319092	-0.179337874054909	0.234219193458557	-0.0611115172505379
-6.47137117385864	-10.1717987060547	-9.67758464813232	-0.179478108882904	0.234264805912971	-0.0610814951360226
-6.47950744628906	-10.179051399231	-9.68669509887695	-0.179619073867798	0.234065875411034	-0.0610982365906239
-6.48746156692505	-10.1910190582275	-9.69442653656006	-0.17949216067791	0.234262719750404	-0.060978215187788
-6.47534561157227	-10.1832847595215	-9.68918800354004	-0.179644539952278	0.234278470277786	-0.0609306916594505
-6.48176240921021	-10.1863975524902	-9.68294906616211	-0.179774075746536	0.234220787882805	-0.0609265677630901
-6.49100971221924	-10.1966981887817	-9.70160102844238	-0.17970609664917	0.234233781695366	-0.0608192943036556
-6.480712890625	-10.196683883667	-9.69773006439209	-0.179704919457436	0.234353989362717	-0.0607061684131622
-6.48459672927856	-10.1944360733032	-9.68879413604736	-0.179965317249298	0.234291568398476	-0.0607559569180012
-6.50058889389038	-10.2074203491211	-9.70135879516602	-0.17989656329155	0.234255269169807	-0.0606750883162022
-6.48810577392578	-10.2086448669434	-9.7036828994751	-0.179962202906609	0.234491109848022	-0.0606090985238552
-6.48521280288696	-10.2039175033569	-9.70640850067139	-0.180100977420807	0.234368368983269	-0.0605445466935635
-6.49829864501953	-10.2149085998535	-9.71295261383057	-0.180078387260437	0.234318092465401	-0.0605792589485645
-6.49266624450684	-10.217924118042	-9.71374607086182	-0.180124685168266	0.234458789229393	-0.06039122864604
-6.4876856803894	-10.2122898101807	-9.70872974395752	-0.180241018533707	0.234366372227669	-0.0602469854056835
-6.50220441818237	-10.2196979522705	-9.70709133148193	-0.180273920297623	0.234262064099312	-0.0602368526160717
-6.50353717803955	-10.2276821136475	-9.71963024139404	-0.180210113525391	0.234411150217056	-0.0601029992103577
-6.49358224868774	-10.2243175506592	-9.71312236785889	-0.180363819003105	0.23445925116539	-0.0599886998534203
-6.50286674499512	-10.2271661758423	-9.70982074737549	-0.180489778518677	0.234331592917442	-0.0599532350897789
-6.51481962203979	-10.2350196838379	-9.72056198120117	-0.180499285459518	0.234357595443726	-0.0598993860185146
-6.51174020767212	-10.2425594329834	-9.73161220550537	-0.180483788251877	0.234500288963318	-0.0597504898905754
-6.50419807434082	-10.2354927062988	-9.72219848632813	-0.180647283792496	0.23457558453083	-0.0596913769841194
-6.51450157165527	-10.238169670105	-9.72804164886475	-0.180822923779488	0.234380841255188	-0.059646014124155
-6.51980257034302	-10.2499008178711	-9.73513126373291	-0.180613413453102	0.234487742185593	-0.0595950111746788
-6.50835704803467	-10.2472667694092	-9.72915649414063	-0.180851474404335	0.234613433480263	-0.0594557225704193
-6.51166725158691	-10.2403860092163	-9.72878170013428	-0.181055039167404	0.23450018465519	-0.0593897923827171
-6.5201096534729	-10.2516860961914	-9.72924900054932	-0.18107545375824	0.234448209404945	-0.0593387298285961
-6.52061128616333	-10.2538986206055	-9.73913955688477	-0.181021094322205	0.234677761793137	-0.0592396892607212
-6.50542974472046	-10.2483501434326	-9.72725868225098	-0.181241080164909	0.23457957804203	-0.0592097379267216
-6.51145029067993	-10.2476291656494	-9.73065567016602	-0.181415930390358	0.234438508749008	-0.0591744817793369
-6.52231168746948	-10.2573003768921	-9.73487663269043	-0.181353867053986	0.234446406364441	-0.0591732785105705
-6.51246786117554	-10.2559652328491	-9.73782444000244	-0.181396901607513	0.234562143683434	-0.0590540245175362
-6.50735998153687	-10.2499399185181	-9.73277759552002	-0.181645959615707	0.234492346644402	-0.0589726716279984
-6.51759719848633	-10.2587022781372	-9.73060703277588	-0.181581243872643	0.234366238117218	-0.0589502081274986
-6.51494979858398	-10.2606353759766	-9.7415246963501	-0.181608974933624	0.234592422842979	-0.0588344186544418
-6.50419473648071	-10.2521991729736	-9.73332405090332	-0.181750282645226	0.234524965286255	-0.0587991066277027
-6.50965690612793	-10.255970954895	-9.72844123840332	-0.181831359863281	0.234371662139893	-0.0588049776852131
-6.52030611038208	-10.2621250152588	-9.73635959625244	-0.181822836399078	0.234434545040131	-0.0586728751659393
-6.50720453262329	-10.2624244689941	-9.73492336273193	-0.181806609034538	0.23456571996212	-0.0585891753435135
-6.50572538375854	-10.2547655105591	-9.72867012023926	-0.18207323551178	0.23451042175293	-0.0586004257202148
-6.51835918426514	-10.2594623565674	-9.73643589019775	-0.182063862681389	0.234398186206818	-0.0584934987127781
-6.51696538925171	-10.2671070098877	-9.73264789581299	-0.182009652256966	0.234559282660484	-0.0584501326084137
-6.50742053985596	-10.2603149414063	-9.73618602752686	-0.18205688893795	0.234698817133904	-0.0583937279880047
-6.50201463699341	-10.2553968429565	-9.71652603149414	-0.182275280356407	0.234478116035461	-0.0584033392369747
-6.5139946937561	-10.2573575973511	-9.72626495361328	-0.182316333055496	0.234472692012787	-0.0583357028663158
-6.51534271240234	-10.264687538147	-9.73154926300049	-0.182164341211319	0.234599933028221	-0.0583176761865616
-6.50287485122681	-10.2561769485474	-9.72717475891113	-0.182282894849777	0.23473148047924	-0.058254785835743
-6.50230884552002	-10.253155708313	-9.72342491149902	-0.182460591197014	0.234590917825699	-0.058218240737915
-6.51438188552856	-10.261118888855	-9.72486209869385	-0.182296887040138	0.234490513801575	-0.0582884140312672
-6.51068449020386	-10.2576913833618	-9.72923946380615	-0.182357221841812	0.234739318490028	-0.0581847168505192
-6.49792146682739	-10.2535161972046	-9.72567749023438	-0.182519361376762	0.23464871942997	-0.0581430643796921
-6.50804328918457	-10.2566070556641	-9.72273731231689	-0.182568356394768	0.234619662165642	-0.0582011602818966
-6.51466608047485	-10.260630607605	-9.73073959350586	-0.182447344064713	0.234724700450897	-0.0581624992191792
-6.49924612045288	-10.2556467056274	-9.72873210906982	-0.182473793625832	0.234901636838913	-0.0580693371593952
-6.49948644638062	-10.2515535354614	-9.72172737121582	-0.18265201151371	0.234728753566742	-0.0581569150090218
-6.51280212402344	-10.2612247467041	-9.72934341430664	-0.182550981640816	0.234618306159973	-0.0581138916313648
-6.50714302062988	-10.2643938064575	-9.73475074768066	-0.18242920935154	0.234863072633743	-0.0580955445766449
-6.50271844863892	-10.2571468353271	-9.72897624969482	-0.182595580816269	0.234827429056168	-0.0580549314618111
-6.50854825973511	-10.2622079849243	-9.72694683074951	-0.18259571492672	0.234734430909157	-0.0580954067409039
-6.51544523239136	-10.2685718536377	-9.73531723022461	-0.182429134845734	0.234842225909233	-0.058010745793581
-6.50684404373169	-10.2687873840332	-9.74211311340332	-0.182425156235695	0.234963849186897	-0.0578944273293018
-6.5014214515686	-10.2598075866699	-9.72729778289795	-0.182628467679024	0.234839633107185	-0.057958859950304
-6.51458597183228	-10.267162322998	-9.73773765563965	-0.18258273601532	0.234795346856117	-0.057964101433754
-6.51172924041748	-10.2726078033447	-9.74356746673584	-0.182501524686813	0.23498560488224	-0.0578531064093113
-6.50133609771729	-10.2633790969849	-9.73754596710205	-0.182638421654701	0.234912931919098	-0.0578380152583122
-6.51060962677002	-10.2672910690308	-9.73455142974854	-0.182758718729019	0.234939187765121	-0.0577402748167515
-6.51509284973145	-10.2742977142334	-9.74300765991211	-0.182562828063965	0.234974503517151	-0.0576788894832134
-6.5025634765625	-10.2704057693481	-9.74025440216064	-0.18269070982933	0.23503452539444	-0.0576042830944061
-6.50000858306885	-10.2610492706299	-9.73255443572998	-0.182865515351295	0.234931811690331	-0.0575518980622292
-6.5136923789978	-10.2692356109619	-9.74707317352295	-0.182732060551643	0.234861060976982	-0.0575200133025646
-6.50276708602905	-10.2694988250732	-9.74012565612793	-0.182776182889938	0.235097378492355	-0.0573863573372364
-6.49522733688354	-10.2566375732422	-9.73786449432373	-0.18297067284584	0.235012590885162	-0.0573182106018066
-6.50469779968262	-10.2624359130859	-9.73529529571533	-0.182962611317635	0.234793350100517	-0.0572952516376972
-6.50716972351074	-10.2655754089355	-9.74745273590088	-0.182887434959412	0.234999731183052	-0.0571449212729931
-6.49129104614258	-10.2571382522583	-9.73112678527832	-0.183013319969177	0.235021367669106	-0.0570581406354904
-6.49439191818237	-10.2545213699341	-9.7360954284668	-0.18317286670208	0.234867081046104	-0.0570100508630276
-6.50482749938965	-10.2587699890137	-9.73519515991211	-0.183043748140335	0.234831318259239	-0.0568847507238388
-6.49115657806396	-10.2560052871704	-9.73672103881836	-0.183139234781265	0.234979808330536	-0.0568045973777771
-6.48371028900146	-10.2466812133789	-9.72669982910156	-0.183322608470917	0.234894782304764	-0.0567320138216019
-6.49566316604614	-10.2514677047729	-9.72879028320313	-0.183253139257431	0.234755456447601	-0.0566536262631416
-6.48953199386597	-10.248911857605	-9.72647190093994	-0.183184608817101	0.234906494617462	-0.0565528534352779
-6.47908353805542	-10.2408132553101	-9.7258472442627	-0.183357894420624	0.23488475382328	-0.0564540587365627
-6.48235559463501	-10.2391147613525	-9.72363376617432	-0.183507889509201	0.234741643071175	-0.0564879886806011
-6.49004077911377	-10.2433977127075	-9.72734546661377	-0.183383762836456	0.234715282917023	-0.056433692574501
-6.48348188400269	-10.2451314926147	-9.7347526550293	-0.183259055018425	0.234888076782227	-0.0562601648271084
-6.47499752044678	-10.2348966598511	-9.72060012817383	-0.183497369289398	0.23486739397049	-0.0563278831541538
-6.48452949523926	-10.240122795105	-9.73658752441406	-0.183506771922112	0.234634831547737	-0.0562619417905808
-6.48517990112305	-10.2443885803223	-9.73634719848633	-0.183286935091019	0.234849438071251	-0.0561883077025414
-6.47569561004639	-10.2376613616943	-9.72900867462158	-0.18344934284687	0.234892323613167	-0.0560554787516594
-6.47691679000854	-10.2358503341675	-9.72276973724365	-0.183519616723061	0.23468042910099	-0.0560336820781231
-6.48683881759644	-10.2381563186646	-9.73054313659668	-0.183496743440628	0.234646201133728	-0.0560412779450417
-6.48936557769775	-10.2428541183472	-9.74448585510254	-0.183328062295914	0.234685286879539	-0.0558833479881287
-6.47898006439209	-10.2371616363525	-9.73689746856689	-0.183332800865173	0.234804883599281	-0.055800337344408
-6.47303819656372	-10.2320575714111	-9.73917865753174	-0.183516055345535	0.234622910618782	-0.0557038895785809
-6.48654651641846	-10.2386331558228	-9.73207187652588	-0.18344721198082	0.234513804316521	-0.0556749068200588
-6.48524379730225	-10.242618560791	-9.73868179321289	-0.183339044451714	0.23463799059391	-0.0556422211229801
-6.47674703598022	-10.2375631332397	-9.73744297027588	-0.183373376727104	0.234722569584846	-0.055551178753376
-6.4754900932312	-10.2311038970947	-9.73839569091797	-0.183508083224297	0.234513536095619	-0.0555846057832241
-6.48717403411865	-10.2363452911377	-9.73678779602051	-0.183505833148956	0.234434992074966	-0.0555149577558041
-6.48367166519165	-10.2420043945313	-9.74673843383789	-0.18331290781498	0.234617665410042	-0.0553670413792133
-6.46948575973511	-10.2320880889893	-9.73439502716064	-0.183482512831688	0.234632536768913	-0.0554114878177643
-6.47957038879395	-10.2294244766235	-9.73837757110596	-0.183550208806992	0.234418913722038	-0.0554353445768356
-6.48327922821045	-10.2366247177124	-9.73919486999512	-0.183400005102158	0.234563916921616	-0.0554662123322487
-6.47059392929077	-10.2290105819702	-9.73779010772705	-0.183485582470894	0.234565541148186	-0.0553512163460255
-6.46136665344238	-10.2207078933716	-9.73328113555908	-0.183626219630241	0.234377503395081	-0.0553597807884216
-6.47198581695557	-10.2229738235474	-9.72628211975098	-0.183608800172806	0.234294697642326	-0.0553629696369171
-6.4716157913208	-10.226619720459	-9.73237228393555	-0.18343012034893	0.234375789761543	-0.055206973105669
-6.45490789413452	-10.2152118682861	-9.71641254425049	-0.183540642261505	0.234405353665352	-0.0551819950342178
-6.4570517539978	-10.2105178833008	-9.71439456939697	-0.183686003088951	0.234198063611984	-0.0551359578967094
-6.46274375915527	-10.2136850357056	-9.71687984466553	-0.18358701467514	0.234129384160042	-0.0551002994179726
-6.45098495483398	-10.2082929611206	-9.71457672119141	-0.183463245630264	0.234284475445747	-0.0550430305302143
-6.43972110748291	-10.1992502212524	-9.70517349243164	-0.183707892894745	0.234215945005417	-0.0549578033387661
-6.44578838348389	-10.199294090271	-9.70226669311523	-0.183710411190987	0.233980894088745	-0.0550632402300835
-6.44588088989258	-10.2031831741333	-9.70938205718994	-0.183500438928604	0.23410165309906	-0.0550358630716801
-6.43346214294434	-10.1936550140381	-9.70381259918213	-0.183625876903534	0.234211772680283	-0.0550332218408585
-6.4412636756897	-10.1987466812134	-9.70983505249023	-0.183591246604919	0.234000980854034	-0.0551612563431263
-6.44503974914551	-10.2057819366455	-9.71239376068115	-0.18335497379303	0.234203889966011	-0.0551623068749905
-6.43325567245483	-10.1974925994873	-9.72145843505859	-0.183358997106552	0.234363406896591	-0.0551760084927082
-6.44071245193481	-10.2006006240845	-9.71473026275635	-0.18335996568203	0.234134554862976	-0.0553627125918865
-6.44742012023926	-10.2080593109131	-9.73405075073242	-0.183154448866844	0.23433917760849	-0.0553116351366043
-6.43682050704956	-10.2084655761719	-9.73093509674072	-0.18313792347908	0.234455823898315	-0.0552815832197666
-6.44133186340332	-10.2056493759155	-9.72846031188965	-0.183196783065796	0.23436139523983	-0.0553930811583996
-6.45430612564087	-10.2178344726563	-9.74763679504395	-0.183013096451759	0.234414041042328	-0.0553546287119389
-6.44035005569458	-10.218451499939	-9.74259281158447	-0.182823210954666	0.23460727930069	-0.0553502663969994
-6.44090270996094	-10.2116289138794	-9.74052143096924	-0.182953357696533	0.234552636742592	-0.0553958676755428
-6.45144987106323	-10.219554901123	-9.75339508056641	-0.182863116264343	0.234499007463455	-0.0554111301898956
-6.45441722869873	-10.2273664474487	-9.76388359069824	-0.182597547769547	0.234684720635414	-0.0554039776325226
-6.44472074508667	-10.2233219146729	-9.76433372497559	-0.182668462395668	0.234770238399506	-0.0553187020123005
-6.44639301300049	-10.2213745117188	-9.76283168792725	-0.182790741324425	0.234653457999229	-0.0553726628422737
-6.45741748809814	-10.2294092178345	-9.77561187744141	-0.182570651173592	0.234694331884384	-0.0554176345467567
-6.45128154754639	-10.2337608337402	-9.78017616271973	-0.182546675205231	0.234961092472076	-0.0553191415965557
-6.44104719161987	-10.2229385375977	-9.77686309814453	-0.182611376047134	0.23493380844593	-0.0553524680435658
-6.44914531707764	-10.2261648178101	-9.77080059051514	-0.182690799236298	0.234774082899094	-0.055291909724474
-6.45814275741577	-10.2328987121582	-9.78033542633057	-0.182492181658745	0.234872505068779	-0.0552897676825523
-6.44970273971558	-10.2315320968628	-9.78742599487305	-0.182439982891083	0.235002443194389	-0.0551842376589775
-6.43972730636597	-10.2237186431885	-9.77980041503906	-0.182593628764153	0.234976693987846	-0.0551266334950924
-6.44830465316772	-10.2254295349121	-9.7727108001709	-0.182576835155487	0.234799519181252	-0.0551858581602573
-6.45527315139771	-10.2281045913696	-9.78899192810059	-0.182496637105942	0.23489835858345	-0.0551044605672359
-6.44216060638428	-10.22705078125	-9.78196144104004	-0.182391077280045	0.235010221600533	-0.0550839602947235
-6.43409109115601	-10.2153635025024	-9.77588081359863	-0.182514026761055	0.235055893659592	-0.0550213344395161
-6.44161653518677	-10.2164001464844	-9.77357196807861	-0.182559654116631	0.23478938639164	-0.0549748539924622
-6.44105339050293	-10.2171154022217	-9.77798748016357	-0.18234820663929	0.234928816556931	-0.0549635700881481
-6.42686319351196	-10.2089500427246	-9.76186561584473	-0.182490170001984	0.234947934746742	-0.0549023225903511
-6.4357852935791	-10.2055816650391	-9.76089477539063	-0.182557657361031	0.234768256545067	-0.0548823997378349
-6.43726253509521	-10.2125015258789	-9.76928424835205	-0.18232649564743	0.234801828861237	-0.0548786222934723
-6.41842985153198	-10.2010221481323	-9.75157356262207	-0.182536289095879	0.234950035810471	-0.0548830516636372
-6.42376804351807	-10.1930046081543	-9.75399875640869	-0.182555228471756	0.234717667102814	-0.054865438491106
-6.42539882659912	-10.2018661499023	-9.75155925750732	-0.182404786348343	0.234752312302589	-0.0548403039574623
-6.41049909591675	-10.1953430175781	-9.75417041778564	-0.182382747530937	0.234873056411743	-0.0547933205962181
-6.40533590316772	-10.1864490509033	-9.74039554595947	-0.182613834738731	0.234752863645554	-0.0548571981489658
-6.41451692581177	-10.1928510665894	-9.7424955368042	-0.182537004351616	0.234712034463882	-0.0547875463962555
-6.40738296508789	-10.1917371749878	-9.75052452087402	-0.18240088224411	0.234902307391167	-0.0547176450490952
-6.39440011978149	-10.1827011108398	-9.73274707794189	-0.182610377669334	0.234807014465332	-0.0547330379486084
-6.40655851364136	-10.1843957901001	-9.73609924316406	-0.182601004838943	0.234780386090279	-0.0546528548002243
-6.40117263793945	-10.1867876052856	-9.74268245697021	-0.182534754276276	0.234945952892303	-0.0545665733516216
-6.38647890090942	-10.1770334243774	-9.72808837890625	-0.182682409882545	0.234835848212242	-0.0544856153428555
-6.39317226409912	-10.1769704818726	-9.72779655456543	-0.182852357625961	0.234821990132332	-0.054441325366497
-6.39480304718018	-10.1846170425415	-9.73959159851074	-0.182713210582733	0.234914600849152	-0.0543362088501453
-6.37657928466797	-10.1751518249512	-9.72923183441162	-0.182941302657127	0.234944745898247	-0.054261077195406
-6.38199234008789	-10.1694259643555	-9.72243213653564	-0.183101281523705	0.234800279140472	-0.0541958250105381
-6.38704967498779	-10.1768636703491	-9.73283767700195	-0.183010682463646	0.234835907816887	-0.0540670305490494
-6.37233257293701	-10.1711702346802	-9.72674465179443	-0.183112725615501	0.235035479068756	-0.0540123805403709
-6.36427927017212	-10.1591367721558	-9.71871566772461	-0.183445557951927	0.234924405813217	-0.0538764856755733
-6.37478113174438	-10.1663827896118	-9.71428108215332	-0.183366984128952	0.234833464026451	-0.0539020821452141
-6.36473941802979	-10.16526222229	-9.7252368927002	-0.183447942137718	0.235030367970467	-0.0537260174751282
-6.34914064407349	-10.1527214050293	-9.70786190032959	-0.183672741055489	0.234965741634369	-0.053655419498682
-6.35633230209351	-10.1555309295654	-9.71510124206543	-0.183857798576355	0.234856486320496	-0.053687933832407
-6.35675239562988	-10.1579151153564	-9.7212963104248	-0.183745488524437	0.235031574964523	-0.0534942597150803
-6.34167528152466	-10.1475868225098	-9.69955921173096	-0.183931022882462	0.23495090007782	-0.0535394437611103
-6.35149621963501	-10.15074634552	-9.70710182189941	-0.184048846364021	0.234832525253296	-0.0534564033150673
-6.34968423843384	-10.1546316146851	-9.71722602844238	-0.18398305773735	0.235025763511658	-0.0533591285347939
-6.33620166778564	-10.1446800231934	-9.70972537994385	-0.184120088815689	0.234927296638489	-0.0533106997609138
-6.33856534957886	-10.1426105499268	-9.70487213134766	-0.184302285313606	0.234848260879517	-0.0533029772341251
-6.34841251373291	-10.1539068222046	-9.71706962585449	-0.184190943837166	0.234905526041985	-0.0531633198261261
-6.33314657211304	-10.1460285186768	-9.71236133575439	-0.184179529547691	0.235000878572464	-0.0530592910945416
-6.33023309707642	-10.1364679336548	-9.70696353912354	-0.184457466006279	0.234936699271202	-0.0530354045331478
-6.34235095977783	-10.1450529098511	-9.71154975891113	-0.184402659535408	0.234808787703514	-0.0529670119285584
-6.32990884780884	-10.1431493759155	-9.70523166656494	-0.184362187981606	0.234967485070229	-0.0528791807591915
-6.3205099105835	-10.1342086791992	-9.70527744293213	-0.184560984373093	0.234931036829948	-0.0528164133429527
-6.32482624053955	-10.1346836090088	-9.69820404052734	-0.184588149189949	0.234762385487556	-0.0528546236455441
-6.32643413543701	-10.1358118057251	-9.71029758453369	-0.18446809053421	0.23483869433403	-0.0527365207672119
-6.30734252929688	-10.1319599151611	-9.69889068603516	-0.184511095285416	0.234940826892853	-0.0526320114731789
-6.3083701133728	-10.1263494491577	-9.68568515777588	-0.184652596712112	0.234707787632942	-0.0526739917695522
-6.31155395507813	-10.1332302093506	-9.70134449005127	-0.184581622481346	0.234747722744942	-0.0526249520480633
-6.30067300796509	-10.1288995742798	-9.70050716400146	-0.184505835175514	0.234870329499245	-0.0525957122445107
-6.28951168060303	-10.1184349060059	-9.68637180328369	-0.184718668460846	0.234751015901566	-0.0526127740740776
-6.29910469055176	-10.1223888397217	-9.68858528137207	-0.184603586792946	0.234648630023003	-0.0525690093636513
-6.2935152053833	-10.1231937408447	-9.69389057159424	-0.184446677565575	0.234769314527512	-0.0525640472769737
-6.28086185455322	-10.1165399551392	-9.68712043762207	-0.184632778167725	0.234794810414314	-0.0525237210094929
-6.27690029144287	-10.1122360229492	-9.68183898925781	-0.184722632169724	0.234619975090027	-0.0525089576840401
-6.28741407394409	-10.1159372329712	-9.68648910522461	-0.18458254635334	0.234622105956078	-0.0525355376303196
-6.27844953536987	-10.1197214126587	-9.68723201751709	-0.184549793601036	0.234789341688156	-0.0524026863276958
-6.26591062545776	-10.1056785583496	-9.68139362335205	-0.184686556458473	0.234766364097595	-0.0524489730596542
-6.27247190475464	-10.1105470657349	-9.67542552947998	-0.184751734137535	0.234606519341469	-0.0524588823318481
-6.27776765823364	-10.1187658309937	-9.68681240081787	-0.184623539447784	0.23468616604805	-0.0524242520332336
-6.27291250228882	-10.1198024749756	-9.68985748291016	-0.184686884284019	0.234860122203827	-0.0523212179541588
-6.26475048065186	-10.1136589050293	-9.68130302429199	-0.184985041618347	0.234782099723816	-0.0521707125008106
-6.27926921844482	-10.1209516525269	-9.69213199615479	-0.184999406337738	0.234732836484909	-0.052199587225914
-6.28030586242676	-10.1292171478271	-9.70536327362061	-0.185043647885323	0.234882235527039	-0.0520124472677708
-6.2655668258667	-10.1222896575928	-9.70051765441895	-0.185187160968781	0.235031202435493	-0.0519305430352688
-6.26570081710815	-10.1155633926392	-9.69602108001709	-0.185368850827217	0.23486989736557	-0.0519370175898075
-6.27290964126587	-10.123893737793	-9.70270252227783	-0.185335516929626	0.23494216799736	-0.0519889071583748
-6.26458406448364	-10.1241750717163	-9.70799827575684	-0.185259893536568	0.235116854310036	-0.0520039163529873
-6.2524847984314	-10.1210975646973	-9.7025728225708	-0.185436442494392	0.235268369317055	-0.0520796552300453
-6.24759817123413	-10.1201257705688	-9.69942188262939	-0.185566917061806	0.235128089785576	-0.0521270595490932
-6.25724124908447	-10.1266613006592	-9.70817756652832	-0.185489162802696	0.235144108533859	-0.0522609502077103
-6.25925493240356	-10.138445854187	-9.72343635559082	-0.185434401035309	0.235373139381409	-0.0521587356925011
-6.24733448028564	-10.128698348999	-9.71538925170898	-0.185467392206192	0.235525131225586	-0.0521717518568039
-6.2399697303772	-10.1235361099243	-9.71956634521484	-0.185735240578651	0.235560908913612	-0.0521256141364574
-6.24704122543335	-10.1280698776245	-9.71282768249512	-0.185746967792511	0.235424622893333	-0.0521709434688091
-6.25321817398071	-10.1348676681519	-9.73164463043213	-0.185693144798279	0.235555112361908	-0.0521379336714745
-6.24367570877075	-10.1368942260742	-9.73311710357666	-0.185554370284081	0.23572114109993	-0.0521393716335297
-6.23184299468994	-10.1269464492798	-9.72177696228027	-0.185737952589989	0.235751867294312	-0.0521692149341106
-6.23211860656738	-10.1275453567505	-9.72548770904541	-0.18573759496212	0.235649928450584	-0.0522259697318077
-6.23910665512085	-10.1352577209473	-9.73225498199463	-0.185633301734924	0.235646083950996	-0.0522745437920094
-6.23441696166992	-10.1357517242432	-9.74592876434326	-0.185502007603645	0.235919117927551	-0.0521649420261383
-6.22110843658447	-10.1269941329956	-9.73058128356934	-0.18557944893837	0.235898941755295	-0.0521630086004734
-6.2189474105835	-10.1244983673096	-9.72611904144287	-0.185706540942192	0.235784873366356	-0.0521974489092827
-6.22980690002441	-10.1337270736694	-9.74218559265137	-0.185551211237907	0.235898613929749	-0.052201583981514
-6.21998739242554	-10.1305351257324	-9.74216938018799	-0.185431599617004	0.235957190394402	-0.052133534103632
-6.21276664733887	-10.121768951416	-9.73155117034912	-0.185647293925285	0.236044868826866	-0.0521544478833675
-6.22279262542725	-10.1290073394775	-9.73988056182861	-0.185610562562943	0.23589089512825	-0.0521374568343163
-6.21582555770874	-10.1315879821777	-9.74422168731689	-0.18544889986515	0.236089840531349	-0.0520630367100239
-6.20190858840942	-10.1229038238525	-9.73973274230957	-0.185639843344688	0.236205577850342	-0.0519394688308239
-6.20519542694092	-10.1226291656494	-9.73531150817871	-0.185666307806969	0.235993966460228	-0.052016906440258
-6.21378517150879	-10.1284980773926	-9.75492572784424	-0.185584530234337	0.236116006970406	-0.05192781239748
-6.20020627975464	-10.1261768341064	-9.75103855133057	-0.185539335012436	0.236258819699287	-0.0518786869943142
-6.19591522216797	-10.1171674728394	-9.73820686340332	-0.185754522681236	0.236261278390884	-0.0518568009138107
-6.20155382156372	-10.1206140518188	-9.75126552581787	-0.185735180974007	0.236108690500259	-0.0517684631049633
-6.20178985595703	-10.1269645690918	-9.75247669219971	-0.18557021021843	0.236377373337746	-0.0517279133200645
-6.19187307357788	-10.1182270050049	-9.74995708465576	-0.185749888420105	0.236446931958199	-0.051666647195816
-6.1893048286438	-10.1139678955078	-9.74595737457275	-0.185817986726761	0.236274361610413	-0.0516508668661118
-6.1968879699707	-10.1154975891113	-9.7507848739624	-0.18574096262455	0.236359536647797	-0.0516410693526268
-6.19956064224243	-10.1235275268555	-9.76234817504883	-0.185674250125885	0.236492052674294	-0.0515961237251759
-6.18865489959717	-10.1179265975952	-9.7552490234375	-0.185649827122688	0.236666560173035	-0.0515429116785526
-6.18359279632568	-10.1123723983765	-9.75288581848145	-0.185881108045578	0.236652344465256	-0.0515605062246323
-6.19718217849731	-10.1190061569214	-9.76379108428955	-0.185840129852295	0.236559927463531	-0.0515850000083447
-6.19503450393677	-10.1232595443726	-9.76807975769043	-0.185672640800476	0.236670985817909	-0.0515313483774662
-6.18186950683594	-10.118540763855	-9.77038192749023	-0.185633406043053	0.236970171332359	-0.0514646843075752
-6.18207311630249	-10.1167507171631	-9.76430606842041	-0.185814723372459	0.236820921301842	-0.0514775700867176
-6.19074440002441	-10.1240558624268	-9.77758407592773	-0.185734912753105	0.236889496445656	-0.0514700599014759
-6.18787097930908	-10.1264896392822	-9.78410339355469	-0.185530990362167	0.237066641449928	-0.0514399409294128
-6.17573595046997	-10.1182718276978	-9.7767276763916	-0.185607954859734	0.237171486020088	-0.0513480007648468
-6.17702579498291	-10.1157846450806	-9.77357387542725	-0.185656949877739	0.237017840147018	-0.0513821914792061
-6.18199634552002	-10.1251106262207	-9.78091335296631	-0.185565426945686	0.237050339579582	-0.0513911433517933
-6.18097972869873	-10.126015663147	-9.79370307922363	-0.185419037938118	0.237262159585953	-0.0512854643166065
-6.1677417755127	-10.1198329925537	-9.78872680664063	-0.18547734618187	0.237366437911987	-0.051234170794487
-6.16840171813965	-10.115740776062	-9.78158664703369	-0.185637041926384	0.2372807264328	-0.0512186922132969
-6.17747116088867	-10.1287450790405	-9.79228019714355	-0.185438588261604	0.237332493066788	-0.0511991269886494
-6.16636896133423	-10.1260328292847	-9.79317760467529	-0.185410469770432	0.237430721521378	-0.0510656721889973
-6.15895700454712	-10.1167917251587	-9.78281593322754	-0.185574635863304	0.237498819828033	-0.0510739907622337
-6.17194175720215	-10.1275968551636	-9.80035400390625	-0.185418412089348	0.237315207719803	-0.0510597191751003
-6.16698932647705	-10.132134437561	-9.79732418060303	-0.185284972190857	0.237522572278976	-0.0509813874959946
-6.15437316894531	-10.1226501464844	-9.80112361907959	-0.185358837246895	0.237706527113914	-0.0509138852357864
-6.15416049957275	-10.1230010986328	-9.79326820373535	-0.185387313365936	0.237518861889839	-0.0509555228054523
-6.16298341751099	-10.1326131820679	-9.80604553222656	-0.185210049152374	0.237632185220718	-0.0508664138615131
-6.15385913848877	-10.1275358200073	-9.80496120452881	-0.185092717409134	0.237781926989555	-0.0507952682673931
-6.14644050598145	-10.1232423782349	-9.79356670379639	-0.185307323932648	0.237764745950699	-0.0507539696991444
-6.15274095535278	-10.1257982254028	-9.80323219299316	-0.185319915413857	0.237633407115936	-0.0507081374526024
-6.15267562866211	-10.1354064941406	-9.81107330322266	-0.185129597783089	0.2378299087286	-0.0506812706589699
-6.14165925979614	-10.1253156661987	-9.80325126647949	-0.185238122940063	0.237893640995026	-0.0505760796368122
-6.13652753829956	-10.1243286132813	-9.79257392883301	-0.185267746448517	0.237790703773499	-0.0505260676145554
-6.1455397605896	-10.1304521560669	-9.799147605896	-0.185250759124756	0.237781584262848	-0.0504815354943275
-6.14462041854858	-10.1348905563354	-9.80816173553467	-0.18511725962162	0.237998157739639	-0.0503263771533966
-6.12647533416748	-10.1260738372803	-9.79829406738281	-0.185275614261627	0.238012805581093	-0.0502607896924019
-6.13710832595825	-10.126503944397	-9.79817581176758	-0.185285016894341	0.237958654761314	-0.0502893403172493
-6.13708639144897	-10.137526512146	-9.80896282196045	-0.185213923454285	0.238092660903931	-0.0501457825303078
-6.12366437911987	-10.1238822937012	-9.7957706451416	-0.185258507728577	0.238128304481506	-0.0500705912709236
-6.1311993598938	-10.1249618530273	-9.79386043548584	-0.185320630669594	0.237989142537117	-0.0500340759754181
-6.13061046600342	-10.1301822662354	-9.80448055267334	-0.185197159647942	0.238105475902557	-0.0499681159853935
-6.11865615844727	-10.1244983673096	-9.79583358764648	-0.185273557901382	0.23827800154686	-0.0499342642724514
-6.11966705322266	-10.1203231811523	-9.7960786819458	-0.185486659407616	0.238141179084778	-0.0498687438666821
-6.12570810317993	-10.1291570663452	-9.79602909088135	-0.185227379202843	0.238189563155174	-0.0498483292758465
-6.11243152618408	-10.1268424987793	-9.79825305938721	-0.185282543301582	0.238328397274017	-0.0497944243252277
-6.10722351074219	-10.1207056045532	-9.79412460327148	-0.185488700866699	0.238291352987289	-0.0497348792850971
-6.11693239212036	-10.1280031204224	-9.78986263275146	-0.185380309820175	0.238251641392708	-0.0497088320553303
-6.11291742324829	-10.1268062591553	-9.80124950408936	-0.185288459062576	0.238490357995033	-0.0496575646102428
-6.09777498245239	-10.1206188201904	-9.78607177734375	-0.185566112399101	0.238436162471771	-0.0495956689119339
-6.10672807693481	-10.1243305206299	-9.78493118286133	-0.185499027371407	0.238295212388039	-0.0496242940425873
-6.10894107818604	-10.1263513565063	-9.79148864746094	-0.18533943593502	0.2385383695364	-0.0495417527854443
-6.08974123001099	-10.1194343566895	-9.78284454345703	-0.185514807701111	0.238578915596008	-0.0494617223739624
-6.09607410430908	-10.1167793273926	-9.77490997314453	-0.185609564185143	0.238419935107231	-0.0495209023356438
-6.09861040115356	-10.1275281906128	-9.78917694091797	-0.185474589467049	0.238518059253693	-0.049397736787796
-6.08397817611694	-10.1173334121704	-9.7763671875	-0.185551792383194	0.238658130168915	-0.0493588261306286
-6.08939599990845	-10.1162357330322	-9.76869869232178	-0.185743436217308	0.238488540053368	-0.0493656843900681
-6.09738063812256	-10.1213598251343	-9.77872753143311	-0.185511916875839	0.238566651940346	-0.0493573322892189
-6.08359050750732	-10.1158618927002	-9.77328205108643	-0.185559213161469	0.238728791475296	-0.049277525395155
-6.07949924468994	-10.1100435256958	-9.76520347595215	-0.185702785849571	0.238655254244804	-0.0492789149284363
-6.0883150100708	-10.1150531768799	-9.76998043060303	-0.185568913817406	0.238506495952606	-0.049219086766243
-6.08218431472778	-10.1160430908203	-9.76042461395264	-0.185505881905556	0.238740742206573	-0.0492141544818878
-6.07356119155884	-10.1073780059814	-9.76003170013428	-0.185707107186317	0.238847494125366	-0.0491774566471577
-6.07935905456543	-10.1093807220459	-9.75127410888672	-0.185650020837784	0.238625913858414	-0.0492091216146946
-6.08111095428467	-10.1114835739136	-9.7568244934082	-0.185548707842827	0.238760516047478	-0.0491983592510223
-6.07174634933472	-10.107123374939	-9.75099277496338	-0.185392767190933	0.238946720957756	-0.0490810833871365
-6.06273317337036	-10.0970983505249	-9.74107933044434	-0.185613140463829	0.238847091794014	-0.0490915216505528
-6.07026100158691	-10.1005926132202	-9.74257850646973	-0.185573235154152	0.238834425806999	-0.0490243546664715
-6.07693338394165	-10.1071043014526	-9.75427913665771	-0.185358941555023	0.238917872309685	-0.0490018017590046
-6.06102561950684	-10.1029567718506	-9.74439716339111	-0.185448199510574	0.239020705223083	-0.0489813797175884
-6.05768156051636	-10.0925645828247	-9.73596096038818	-0.185532748699188	0.238959580659866	-0.0489446334540844
-6.06592321395874	-10.0982980728149	-9.72918510437012	-0.185550853610039	0.238861188292503	-0.0490018352866173
-6.07159185409546	-10.104154586792	-9.73988437652588	-0.185385391116142	0.239037409424782	-0.048888336867094
-6.05847692489624	-10.1000652313232	-9.72779369354248	-0.185443729162216	0.239235877990723	-0.0488375015556812
-6.05349826812744	-10.0951976776123	-9.73042106628418	-0.185559496283531	0.239210858941078	-0.0488396137952805
-6.06347322463989	-10.0963687896729	-9.72247982025146	-0.185545980930328	0.239110991358757	-0.048922210931778
-6.0669641494751	-10.1023464202881	-9.72641277313232	-0.185409784317017	0.23924121260643	-0.0488638803362846
-6.05860328674316	-10.0988531112671	-9.73424243927002	-0.185386702418327	0.239449441432953	-0.0488390475511551
-6.05200672149658	-10.0894613265991	-9.72247314453125	-0.185557425022125	0.239283189177513	-0.0488960891962051
-6.0600438117981	-10.0935821533203	-9.71590137481689	-0.185521975159645	0.239348411560059	-0.0489062964916229
-6.0615348815918	-10.0981178283691	-9.72737121582031	-0.185363262891769	0.239469051361084	-0.0488287657499313
-6.04673385620117	-10.0918712615967	-9.71387577056885	-0.18548946082592	0.239561393857002	-0.0488333366811275
-6.05210590362549	-10.0880470275879	-9.70954418182373	-0.185566112399101	0.239467263221741	-0.0488362088799477
-6.06216955184937	-10.0957088470459	-9.71370029449463	-0.185358986258507	0.239453315734863	-0.0488137900829315
-6.05047416687012	-10.0944480895996	-9.70950412750244	-0.185322701931	0.239734321832657	-0.0487491153180599
-6.04346990585327	-10.0821619033813	-9.70391654968262	-0.185471907258034	0.239667639136314	-0.0487413480877876
-6.05363512039185	-10.0845050811768	-9.70065498352051	-0.185519441962242	0.239531725645065	-0.0488577000796795
-6.0565037727356	-10.091344833374	-9.7111988067627	-0.185314893722534	0.23970291018486	-0.0487481988966465
-6.04480457305908	-10.0845880508423	-9.69894886016846	-0.185370296239853	0.239895328879356	-0.0487164929509163
-6.04129791259766	-10.0791988372803	-9.69632720947266	-0.185545906424522	0.239813134074211	-0.0486677959561348
-6.05160760879517	-10.0819520950317	-9.69830989837646	-0.185509979724884	0.239765107631683	-0.048663754016161
-6.05234289169312	-10.0866270065308	-9.69796752929688	-0.18537475168705	0.239998236298561	-0.0485776662826538
-6.04079437255859	-10.0760269165039	-9.69779682159424	-0.185565546154976	0.240009382367134	-0.0484666600823402
-6.04671144485474	-10.0762758255005	-9.69145584106445	-0.185645833611488	0.239907667040825	-0.0484672077000141
-6.05188751220703	-10.0823450088501	-9.69922161102295	-0.18556110560894	0.240001440048218	-0.048445176333189
-6.04529142379761	-10.081916809082	-9.70038890838623	-0.185553058981895	0.240190491080284	-0.0482948683202267
-6.03656482696533	-10.0726747512817	-9.68927574157715	-0.185704618692398	0.240090027451515	-0.0483386442065239
-6.04953575134277	-10.0745067596436	-9.6885461807251	-0.185735642910004	0.240080624818802	-0.0482863523066044
-6.04982805252075	-10.0849599838257	-9.70334339141846	-0.185561284422874	0.240259975194931	-0.0481997542083263
-6.03815603256226	-10.0722875595093	-9.69106769561768	-0.185732588171959	0.240326285362244	-0.0481275320053101
-6.04205989837646	-10.0667667388916	-9.6879243850708	-0.185931086540222	0.240180820226669	-0.0480890944600105
-6.05299282073975	-10.0757970809937	-9.68753433227539	-0.185750395059586	0.240276336669922	-0.0480880402028561
-6.04240942001343	-10.0696029663086	-9.69217586517334	-0.185803458094597	0.240417748689651	-0.0478876642882824
-6.03272581100464	-10.0635929107666	-9.67805194854736	-0.186073407530785	0.240327820181847	-0.0478654913604259
-6.04503011703491	-10.0657367706299	-9.68767833709717	-0.186020344495773	0.240250170230865	-0.0478129610419273
-6.04776430130005	-10.068208694458	-9.69124603271484	-0.18602629005909	0.24036231637001	-0.047670915722847
-6.03312015533447	-10.0572900772095	-9.676194190979	-0.186199992895126	0.240496560931206	-0.047605112195015
-6.03819894790649	-10.0577964782715	-9.67716407775879	-0.186415463685989	0.240360140800476	-0.0475453548133373
-6.04787063598633	-10.059398651123	-9.679368019104	-0.18637053668499	0.240338161587715	-0.0475223734974861
-6.04304027557373	-10.0602140426636	-9.68637561798096	-0.186344653367996	0.240546107292175	-0.0474509671330452
-6.03442430496216	-10.0484628677368	-9.67542743682861	-0.186567962169647	0.24061481654644	-0.0473242253065109
-6.03355884552002	-10.0461559295654	-9.6759033203125	-0.186722740530968	0.240447461605072	-0.0474028065800667
-6.04788398742676	-10.0544195175171	-9.68393135070801	-0.186685428023338	0.240522965788841	-0.0474097989499569
-6.03930234909058	-10.0512962341309	-9.68397331237793	-0.186648741364479	0.240714877843857	-0.0473079718649387
-6.03264665603638	-10.0401916503906	-9.67474365234375	-0.18684458732605	0.240690246224403	-0.0473548397421837
-6.04640197753906	-10.0443267822266	-9.67337894439697	-0.186854228377342	0.240647599101067	-0.0473304092884064
-6.04636240005493	-10.0500373840332	-9.67899322509766	-0.186696901917458	0.240712270140648	-0.0473528616130352
-6.03795862197876	-10.0446996688843	-9.67589569091797	-0.186830773949623	0.24089278280735	-0.0472218617796898
-6.03856134414673	-10.0396823883057	-9.67442512512207	-0.187022686004639	0.240823715925217	-0.0473009794950485
-6.05031108856201	-10.0452814102173	-9.67670631408691	-0.186886727809906	0.24084609746933	-0.0473629012703896
-6.04692316055298	-10.0523195266724	-9.67799091339111	-0.186826914548874	0.241064950823784	-0.047245554625988
-6.03712034225464	-10.0407104492188	-9.67148303985596	-0.18696117401123	0.241093099117279	-0.0473390631377697
-6.04591703414917	-10.0433187484741	-9.67492485046387	-0.187043860554695	0.240995645523071	-0.0473606064915657
-6.0528359413147	-10.0508708953857	-9.6842041015625	-0.186905950307846	0.241142839193344	-0.0473611280322075
-6.04427242279053	-10.0468091964722	-9.68543243408203	-0.186867505311966	0.241314455866814	-0.0473359413444996
-6.03874158859253	-10.0430135726929	-9.67624664306641	-0.187069475650787	0.241336092352867	-0.0473738349974155
-6.05279731750488	-10.0486516952515	-9.68381595611572	-0.187008664011955	0.24131952226162	-0.0474579259753227
-6.05197858810425	-10.0534372329712	-9.68875026702881	-0.186871469020844	0.241464212536812	-0.0474547073245049
-6.03900909423828	-10.0471172332764	-9.68841457366943	-0.18703918159008	0.241617858409882	-0.0474327579140663
-6.04378175735474	-10.0445241928101	-9.68989562988281	-0.187077358365059	0.241424322128296	-0.0476046577095985
-6.05531406402588	-10.0592832565308	-9.69649887084961	-0.186934173107147	0.241543918848038	-0.0476649254560471
-6.04523849487305	-10.0522947311401	-9.70156955718994	-0.186944827437401	0.241787284612656	-0.0476170927286148
-6.04229879379272	-10.04905128479	-9.6868143081665	-0.187047883868217	0.241677954792976	-0.047770943492651
-6.05448818206787	-10.0542993545532	-9.69732189178467	-0.186973139643669	0.241679668426514	-0.047776136547327
-6.05402660369873	-10.0603790283203	-9.70488739013672	-0.186837211251259	0.241825193166733	-0.0478476881980896
-6.04644966125488	-10.05384349823	-9.69771194458008	-0.18695293366909	0.242000624537468	-0.047855943441391
-6.04517936706543	-10.0503950119019	-9.69808006286621	-0.187053173780441	0.241846531629562	-0.0479623079299927
-6.06013059616089	-10.0623388290405	-9.70788669586182	-0.186957255005836	0.241971239447594	-0.0480486750602722
-6.05909013748169	-10.0668573379517	-9.71586036682129	-0.186773687601089	0.242209121584892	-0.048055749386549
-6.04757499694824	-10.0591993331909	-9.71150588989258	-0.186896771192551	0.242214143276215	-0.0481858961284161
-6.05197954177856	-10.0594291687012	-9.70658588409424	-0.187052071094513	0.242145001888275	-0.0483351461589336
-6.06504774093628	-10.0703630447388	-9.72092437744141	-0.186969220638275	0.242207363247871	-0.0484184995293617
-6.06564044952393	-10.0753479003906	-9.7278470993042	-0.186771661043167	0.242358148097992	-0.0484435260295868
-6.05530023574829	-10.0710229873657	-9.72262191772461	-0.186857864260674	0.242516934871674	-0.0484489686787128
-6.05627489089966	-10.0658693313599	-9.72561645507813	-0.186942577362061	0.242447823286057	-0.0486039593815804
-6.07103490829468	-10.0768489837646	-9.73193264007568	-0.186733424663544	0.24238920211792	-0.0486884079873562
-6.05968761444092	-10.0745182037354	-9.74348926544189	-0.186728790402412	0.24273769557476	-0.0487504228949547
-6.05749082565308	-10.070987701416	-9.72835826873779	-0.18692672252655	0.242580607533455	-0.0488371700048447
-6.06962966918945	-10.0762195587158	-9.7404956817627	-0.186904385685921	0.24254809319973	-0.0489790737628937
-6.07256746292114	-10.0842370986938	-9.74688625335693	-0.186765149235725	0.242695793509483	-0.0490284413099289
-6.06340503692627	-10.0814590454102	-9.74941730499268	-0.186831265687943	0.242892280220985	-0.0489338412880898
-6.06007623672485	-10.0741729736328	-9.74073219299316	-0.186915352940559	0.242789700627327	-0.0490757077932358
-6.07304954528809	-10.0806503295898	-9.75048828125	-0.186875268816948	0.242785707116127	-0.049214493483305
-6.07364892959595	-10.0878763198853	-9.75668525695801	-0.186827033758163	0.243002787232399	-0.0491437092423439
-6.0605902671814	-10.0809297561646	-9.75894451141357	-0.186890855431557	0.243090659379959	-0.0492248572409153
-6.06339693069458	-10.0776596069336	-9.75318431854248	-0.187060937285423	0.243005126714706	-0.0493263825774193
-6.07861185073853	-10.0883541107178	-9.76303577423096	-0.186898872256279	0.242999896407127	-0.0493708439171314
-6.07845497131348	-10.0912246704102	-9.76711177825928	-0.186814308166504	0.243057668209076	-0.0493683740496635
-6.06548738479614	-10.0871992111206	-9.76638984680176	-0.186922162771225	0.243285477161407	-0.0493832379579544
-6.06499624252319	-10.0803422927856	-9.76130867004395	-0.187025681138039	0.243185415863991	-0.049549475312233
-6.07919788360596	-10.0892753601074	-9.76745510101318	-0.186907976865768	0.243055075407028	-0.0495152026414871
-6.07513618469238	-10.0934867858887	-9.7737865447998	-0.186767041683197	0.243279457092285	-0.0495680533349514
-6.06486082077026	-10.0853061676025	-9.76491451263428	-0.18689838051796	0.243350148200989	-0.0495313331484795
-6.07107734680176	-10.0841007232666	-9.76513481140137	-0.186905831098557	0.243138492107391	-0.049561969935894
-6.0803074836731	-10.0923767089844	-9.77767276763916	-0.186768069863319	0.243271604180336	-0.0496382676064968
-6.07493019104004	-10.0934724807739	-9.78104114532471	-0.186767801642418	0.243396878242493	-0.0495675913989544
-6.06564712524414	-10.0832300186157	-9.76384544372559	-0.186902940273285	0.243347078561783	-0.0496838875114918
-6.07760572433472	-10.0920076370239	-9.77116298675537	-0.186834886670113	0.243231564760208	-0.0497398152947426
-6.08416938781738	-10.0942764282227	-9.78007030487061	-0.186667799949646	0.243359848856926	-0.0496850833296776
-6.07185697555542	-10.0873346328735	-9.78094291687012	-0.186684727668762	0.243426486849785	-0.0496580377221107
-6.07347774505615	-10.0867614746094	-9.76636123657227	-0.18681812286377	0.243341967463493	-0.0497202165424824
-6.08591365814209	-10.0942707061768	-9.78369998931885	-0.186697125434875	0.243304222822189	-0.0497106127440929
-6.0782904624939	-10.0924949645996	-9.77697563171387	-0.186612263321877	0.243408754467964	-0.0496551766991615
-6.07129335403442	-10.085521697998	-9.77311992645264	-0.186802923679352	0.243416532874107	-0.0496094636619091
-6.08197259902954	-10.0842323303223	-9.77229976654053	-0.18676832318306	0.243185147643089	-0.0496801882982254
-6.08711338043213	-10.0949144363403	-9.77143478393555	-0.186675578355789	0.243300348520279	-0.0496617592871189
-6.0742130279541	-10.0850238800049	-9.77874946594238	-0.186679989099503	0.243442520499229	-0.0496079437434673
-6.07794380187988	-10.0802745819092	-9.76382827758789	-0.18683160841465	0.243238165974617	-0.0496998243033886
-6.08558654785156	-10.0872468948364	-9.77351474761963	-0.186694860458374	0.243230134248734	-0.0496634095907211
-6.07823657989502	-10.0853548049927	-9.77184391021729	-0.18659134209156	0.243320435285568	-0.0497008748352528
-6.07001256942749	-10.0771760940552	-9.7659215927124	-0.186770662665367	0.243400484323502	-0.0496834367513657
-6.07607793807983	-10.0792436599731	-9.76893901824951	-0.186784043908119	0.243169590830803	-0.0497727245092392
-6.08363914489746	-10.0873460769653	-9.76997852325439	-0.186582744121552	0.243369489908218	-0.0498380623757839
-6.07395648956299	-10.0799741744995	-9.77184009552002	-0.186580508947372	0.24344302713871	-0.0497552938759327
-6.06816339492798	-10.0768747329712	-9.76706314086914	-0.186761006712914	0.243280529975891	-0.0498632937669754
-6.0735011100769	-10.0801362991333	-9.77010631561279	-0.186617225408554	0.243188366293907	-0.049894355237484
-6.08016490936279	-10.090126991272	-9.78210353851318	-0.186456352472305	0.243389531970024	-0.0498697087168694
-6.06531381607056	-10.0813665390015	-9.77350521087646	-0.186425998806953	0.243538439273834	-0.0498915314674377
-6.05844259262085	-10.0741004943848	-9.76673316955566	-0.186660423874855	0.243430212140083	-0.049918357282877
-6.06721067428589	-10.0810699462891	-9.77248573303223	-0.186556771397591	0.243314132094383	-0.0500067993998528
-6.06182909011841	-10.0802183151245	-9.76774883270264	-0.186382159590721	0.243496373295784	-0.0499888323247433
-6.04583978652954	-10.0723543167114	-9.77307510375977	-0.186611920595169	0.243489548563957	-0.050009585916996
-6.05511283874512	-10.0745992660522	-9.76285743713379	-0.186561331152916	0.243283092975616	-0.0501210428774357
-6.05686569213867	-10.0812730789185	-9.77688503265381	-0.186467364430428	0.243515059351921	-0.0501299314200878
-6.04474353790283	-10.0753364562988	-9.77364540100098	-0.186454311013222	0.243614256381989	-0.0502358824014664
-6.04395961761475	-10.0709991455078	-9.76480960845947	-0.186583906412125	0.243537902832031	-0.0503627434372902
-6.0485405921936	-10.0744743347168	-9.77500152587891	-0.186591595411301	0.243527248501778	-0.0504042841494083
-6.04756593704224	-10.0842027664185	-9.7797679901123	-0.18642121553421	0.243696242570877	-0.0504855439066887
-6.03873825073242	-10.0759210586548	-9.77939510345459	-0.186455011367798	0.243875965476036	-0.0505355820059776
-6.03235006332397	-10.075005531311	-9.77166652679443	-0.186535432934761	0.243778541684151	-0.0506414771080017
-6.04467439651489	-10.0769290924072	-9.77769565582275	-0.186542019248009	0.243849337100983	-0.0508506260812283
-6.04684114456177	-10.0872955322266	-9.78751468658447	-0.18640024960041	0.243927851319313	-0.0509174913167953
-6.03915548324585	-10.087550163269	-9.78532218933105	-0.18636491894722	0.244187995791435	-0.0509781017899513
-6.02760982513428	-10.0807065963745	-9.78466415405273	-0.186590448021889	0.244279623031616	-0.0510786287486553
-6.03254556655884	-10.0813827514648	-9.78538990020752	-0.186671435832977	0.244171366095543	-0.0512497797608376
-6.03937768936157	-10.0896654129028	-9.7965030670166	-0.186482712626457	0.244270399212837	-0.0513169541954994
-6.0318751335144	-10.0938062667847	-9.80621719360352	-0.186468720436096	0.244570255279541	-0.0513955280184746
-6.02317380905151	-10.0881443023682	-9.79994106292725	-0.186647728085518	0.244696199893951	-0.0514742247760296
-6.02863359451294	-10.0926113128662	-9.80453777313232	-0.186758473515511	0.244674488902092	-0.0515807420015335
-6.0360426902771	-10.1008729934692	-9.81497859954834	-0.186668127775192	0.244872197508812	-0.0517120249569416
-6.02462577819824	-10.1040849685669	-9.82120609283447	-0.186638101935387	0.245189398527145	-0.0516767799854279
-6.01470565795898	-10.0965633392334	-9.81696033477783	-0.18684409558773	0.245266571640968	-0.0518101565539837
-6.02442932128906	-10.102840423584	-9.81917285919189	-0.186969518661499	0.24527183175087	-0.0519804917275906
[truncated: 9,719 more rows]
