# Supplementary material for: Identification of Haptic Based Guiding Using Hard Reins
Source: PLoS One. 2015 Jul 22;10(7):e0132020. doi: 10.1371/journal.pone.0132020 (PMC4511788; doi:10.1371/journal.pone.0132020)
Supplement: S6 File — (ZIP) [file pone.0132020.s006.zip › Exp2_ForceData2/Subject8/path3/T9.csv]

Force X (N)	Force Y (N)	Force Z (N)	Torque X (N-m)	Torque Y (N-m)	Torque Z (N-m)	Frequency = 10000	Averaging Level = 16	F/T Serial Number = FT11772	Time Started = 18/02/2013 10:50:57
-5.17987775802612	-8.57471084594727	-9.27967357635498	0.0427398346364498	0.215459108352661	-0.0348163023591042
-5.18305635452271	-8.57236671447754	-9.27419090270996	0.043237391859293	0.215351417660713	-0.0346956290304661
-5.17678165435791	-8.57065963745117	-9.25140857696533	0.0436924733221531	0.21536260843277	-0.0345501825213432
-5.18125534057617	-8.57084941864014	-9.24758243560791	0.044131763279438	0.215139701962471	-0.0344592072069645
-5.1830620765686	-8.56828212738037	-9.23671245574951	0.0446230284869671	0.215146377682686	-0.0343113951385021
-5.1809868812561	-8.56843757629395	-9.22915840148926	0.045110147446394	0.215056598186493	-0.0342317894101143
-5.18363380432129	-8.57028388977051	-9.22338008880615	0.0456820242106915	0.215014144778252	-0.034057792276144
-5.18011331558228	-8.56662654876709	-9.21193027496338	0.046033151447773	0.214998096227646	-0.0339777804911137
-5.18270921707153	-8.5712423324585	-9.20737838745117	0.0465041920542717	0.214946299791336	-0.0338648930191994
-5.181565284729	-8.56368923187256	-9.20019721984863	0.046945333480835	0.214950546622276	-0.0336895696818829
-5.17734909057617	-8.56233406066895	-9.18961334228516	0.0473599508404732	0.214927181601524	-0.033597107976675
-5.17504644393921	-8.5622501373291	-9.17527198791504	0.0477756150066853	0.214825198054314	-0.0334361270070076
-5.17424821853638	-8.55755996704102	-9.17273616790771	0.0482258833944798	0.214824423193932	-0.0332494489848614
-5.17245292663574	-8.55470752716064	-9.15688896179199	0.0486899614334106	0.214831307530403	-0.0330303981900215
-5.17797517776489	-8.5524377822876	-9.15447521209717	0.0490876473486423	0.214734822511673	-0.0328954309225082
-5.17790222167969	-8.55134963989258	-9.1502685546875	0.0494863875210285	0.214834272861481	-0.0328479930758476
-5.17824411392212	-8.55011749267578	-9.13566398620605	0.0498673655092716	0.214672088623047	-0.0326758846640587
-5.17524194717407	-8.5457181930542	-9.12039470672607	0.0501557886600494	0.214586555957794	-0.0326496362686157
-5.18470525741577	-8.54848480224609	-9.11474704742432	0.0505330413579941	0.214500352740288	-0.0326247327029705
-5.18157863616943	-8.54268360137939	-9.09849452972412	0.0508111827075481	0.214454650878906	-0.0324872620403767
-5.19545364379883	-8.54351902008057	-9.09231472015381	0.0511693060398102	0.214413017034531	-0.0325920507311821
-5.20389699935913	-8.55070972442627	-9.08664894104004	0.0517299063503742	0.214414015412331	-0.0328312702476978
-5.22182083129883	-8.55980682373047	-9.0887622833252	0.0521873794496059	0.214438691735268	-0.0329964645206928
-5.22661209106445	-8.55739307403564	-9.07257270812988	0.0523672550916672	0.214326873421669	-0.0331030078232288
-5.23479270935059	-8.55250263214111	-9.05438423156738	0.0527109578251839	0.214197844266891	-0.0328674875199795
-5.23076295852661	-8.54150581359863	-9.03655910491943	0.0529842376708984	0.214172333478928	-0.0325937196612358
-5.22480583190918	-8.53433513641357	-9.01432991027832	0.0533002279698849	0.214023560285568	-0.0323784872889519
-5.21715974807739	-8.53550148010254	-9.00366306304932	0.0537338107824326	0.214107409119606	-0.0320494100451469
-5.21276378631592	-8.5327787399292	-8.98724174499512	0.0541478730738163	0.213985174894333	-0.0318733491003513
-5.21469688415527	-8.53814315795898	-8.97511100769043	0.0544194541871548	0.21385346353054	-0.0318157412111759
-5.22398090362549	-8.53382682800293	-8.9710750579834	0.0548102185130119	0.213864058256149	-0.0317847467958927
-5.22638750076294	-8.54299354553223	-8.96152114868164	0.0551857054233551	0.213810324668884	-0.0317347310483456
-5.23041439056396	-8.54347133636475	-8.95301723480225	0.0554631091654301	0.213787406682968	-0.0316359363496304
-5.23999404907227	-8.54260730743408	-8.93996334075928	0.0557770989835262	0.213732004165649	-0.0316742621362209
-5.24780559539795	-8.54719829559326	-8.93299674987793	0.056237980723381	0.213723823428154	-0.0315826646983624
-5.25060415267944	-8.5473575592041	-8.9205436706543	0.0565171092748642	0.213705778121948	-0.0313854701817036
-5.24877882003784	-8.55161190032959	-8.90478515625	0.0567224770784378	0.213615104556084	-0.0313309729099274
-5.25861215591431	-8.54270553588867	-8.8933162689209	0.0569317787885666	0.213589489459991	-0.0312350876629353
-5.25739240646362	-8.54517555236816	-8.88019371032715	0.0571372397243977	0.213569581508636	-0.0312257762998343
-5.26424074172974	-8.54267311096191	-8.86485385894775	0.0574594438076019	0.213449910283089	-0.0312486682087183
-5.26566076278687	-8.54664516448975	-8.85317420959473	0.0578426495194435	0.213538318872452	-0.0313122645020485
-5.26442193984985	-8.54099082946777	-8.84290981292725	0.0581834800541401	0.213556736707687	-0.0313323438167572
-5.26733684539795	-8.54762935638428	-8.83408069610596	0.0584846623241901	0.213559851050377	-0.0312073361128569
-5.26348924636841	-8.54490280151367	-8.81859493255615	0.0587332546710968	0.213555976748466	-0.0310608167201281
-5.26543664932251	-8.54465007781982	-8.8053503036499	0.0588036924600601	0.213412240147591	-0.0310256350785494
-5.26809024810791	-8.54466152191162	-8.79315662384033	0.0589412041008472	0.213402390480042	-0.0311309117823839
-5.27409505844116	-8.54646873474121	-8.78446102142334	0.0591960772871971	0.213433414697647	-0.031112989410758
-5.27160406112671	-8.54074382781982	-8.77554702758789	0.0594722554087639	0.213571071624756	-0.0310653485357761
-5.2737455368042	-8.5358190536499	-8.76819896697998	0.0598338060081005	0.213544070720673	-0.0308782458305359
-5.26996850967407	-8.54768085479736	-8.76891040802002	0.060317125171423	0.21355314552784	-0.0307289939373732
-5.26713466644287	-8.55559730529785	-8.75335216522217	0.0605232715606689	0.213454201817513	-0.0307010468095541
-5.27027940750122	-8.55878448486328	-8.74004077911377	0.060624435544014	0.213523551821709	-0.0308560021221638
-5.28384399414063	-8.5650520324707	-8.72814750671387	0.0608768165111542	0.213417693972588	-0.0309750959277153
-5.28548383712769	-8.56704044342041	-8.71348094940186	0.060939971357584	0.213450506329536	-0.0308883748948574
-5.28234958648682	-8.56529426574707	-8.70180130004883	0.0610840208828449	0.213280722498894	-0.0307750124484301
-5.29542636871338	-8.5744514465332	-8.68460083007813	0.0613139122724533	0.2132778018713	-0.0308236461132765
-5.293869972229	-8.57265090942383	-8.67076015472412	0.0615157075226307	0.213501989841461	-0.0308984909206629
-5.28823804855347	-8.57238960266113	-8.6579122543335	0.0618028976023197	0.213345423340797	-0.0307755582034588
-5.27991151809692	-8.57469367980957	-8.64881896972656	0.0620306916534901	0.213394209742546	-0.0306513998657465
-5.28162527084351	-8.57947444915771	-8.63104057312012	0.0621438287198544	0.21335269510746	-0.0304658822715282
-5.26905393600464	-8.57245349884033	-8.60900688171387	0.0622845813632011	0.213246539235115	-0.0302903279662132
-5.27112102508545	-8.56870555877686	-8.60492515563965	0.0625146105885506	0.213110625743866	-0.0302406791597605
-5.27856969833374	-8.57671928405762	-8.59924411773682	0.0627460554242134	0.213103890419006	-0.0301814824342728
-5.2664623260498	-8.58298015594482	-8.58424091339111	0.062879279255867	0.213153123855591	-0.0302015915513039
-5.26376008987427	-8.59081840515137	-8.5728063583374	0.0631680563092232	0.213093012571335	-0.0301695596426725
-5.26654100418091	-8.58727741241455	-8.56735897064209	0.0634496361017227	0.212966486811638	-0.0300311762839556
-5.26836633682251	-8.59170246124268	-8.55862903594971	0.0635151565074921	0.212977960705757	-0.0299323797225952
-5.26630640029907	-8.58833980560303	-8.54301357269287	0.063655287027359	0.212982267141342	-0.0297699254006147
-5.25539350509644	-8.59228610992432	-8.53477573394775	0.0639017000794411	0.212889283895493	-0.0296074133366346
-5.24671792984009	-8.58802032470703	-8.52258205413818	0.0641621649265289	0.212951764464378	-0.0294538885354996
-5.23635578155518	-8.59049224853516	-8.52845287322998	0.0645853355526924	0.212917745113373	-0.0291537474840879
-5.21162080764771	-8.58527088165283	-8.51647090911865	0.0648119226098061	0.21289050579071	-0.0288179721683264
-5.20130252838135	-8.58627891540527	-8.50132083892822	0.0649408400058746	0.212745040655136	-0.0286416038870811
-5.19787359237671	-8.58708190917969	-8.49308586120605	0.0648982524871826	0.212793484330177	-0.0285674296319485
-5.1927638053894	-8.58961963653564	-8.48751735687256	0.0649861395359039	0.212797746062279	-0.0284813828766346
-5.18934297561646	-8.58634853363037	-8.47915077209473	0.0650411397218704	0.212861210107803	-0.0285212080925703
-5.18464088439941	-8.58346652984619	-8.49072360992432	0.065370112657547	0.212830305099487	-0.0283865407109261
-5.16622114181519	-8.5885124206543	-8.49018287658691	0.0656124949455261	0.212883412837982	-0.0281761437654495
-5.14678239822388	-8.58456707000732	-8.48536109924316	0.0655767843127251	0.2128044962883	-0.0281686317175627
-5.13636922836304	-8.59923648834229	-8.47958087921143	0.0654340088367462	0.212907925248146	-0.0280292592942715
-5.12354946136475	-8.60772132873535	-8.48102569580078	0.0654099360108376	0.21299634873867	-0.0278241541236639
-5.11633348464966	-8.62147617340088	-8.47554206848145	0.0653116852045059	0.21310792863369	-0.0279130078852177
-5.10723114013672	-8.62268733978271	-8.46785831451416	0.065211683511734	0.213177874684334	-0.0279229152947664
-5.11105918884277	-8.62426280975342	-8.46914005279541	0.0654070004820824	0.213133320212364	-0.0278438366949558
-5.10091257095337	-8.6242847442627	-8.47401237487793	0.0654232800006866	0.213298216462135	-0.0277074594050646
-5.08799648284912	-8.62247276306152	-8.47139930725098	0.0654501691460609	0.213274404406548	-0.0274803414940834
-5.07696676254272	-8.63663196563721	-8.46495723724365	0.0653715804219246	0.213353082537651	-0.0272623598575592
-5.06910800933838	-8.64349174499512	-8.46566677093506	0.0653708800673485	0.213349401950836	-0.0271562542766333
-5.06477165222168	-8.64811992645264	-8.46572971343994	0.0652009695768356	0.213395625352859	-0.027004711329937
-5.06567525863647	-8.65321159362793	-8.46812629699707	0.0651312321424484	0.213502496480942	-0.0268440116196871
-5.07531213760376	-8.65886974334717	-8.47725009918213	0.0652175173163414	0.21362130343914	-0.0267559215426445
-5.07626056671143	-8.65610027313232	-8.48095417022705	0.0651447251439095	0.213829576969147	-0.0265206824988127
-5.08196640014648	-8.6565465927124	-8.49240970611572	0.0650132969021797	0.213762894272804	-0.0262504555284977
-5.08964109420776	-8.66726016998291	-8.50717449188232	0.064800851047039	0.213914409279823	-0.0259721595793962
-5.0935320854187	-8.6727819442749	-8.52393817901611	0.0646055191755295	0.21402345597744	-0.0257917735725641
-5.08218717575073	-8.66862201690674	-8.52413082122803	0.0643999502062798	0.214119806885719	-0.025746077299118
-5.06691265106201	-8.66040706634521	-8.518798828125	0.0641505494713783	0.214114606380463	-0.0258158519864082
-5.06684875488281	-8.66497707366943	-8.5339879989624	0.0640159994363785	0.214139088988304	-0.0258046183735132
-5.0621657371521	-8.6813325881958	-8.55819511413574	0.0644397586584091	0.214053347706795	-0.025532690808177
-5.08943128585815	-8.70828151702881	-8.58277606964111	0.0648307576775551	0.214088842272758	-0.0254192277789116
-5.12153673171997	-8.72421264648438	-8.6112699508667	0.0656030401587486	0.214078918099403	-0.0260100625455379
-5.16139221191406	-8.76935577392578	-8.63708114624023	0.066161222755909	0.21393771469593	-0.026790913194418
-5.18763160705566	-8.77064514160156	-8.6114501953125	0.0663662627339363	0.213834792375565	-0.0274888034909964
-5.18540668487549	-8.76193428039551	-8.56740856170654	0.0658487752079964	0.213405922055244	-0.0278301890939474
-5.18562173843384	-8.73761081695557	-8.52886295318604	0.0660736337304115	0.213083490729332	-0.0270913243293762
-5.16980981826782	-8.72228908538818	-8.50110816955566	0.0661162436008453	0.212791189551353	-0.0259948279708624
-5.19649744033813	-8.69177150726318	-8.49400234222412	0.0666786134243011	0.212586387991905	-0.0254087615758181
-5.24096012115479	-8.6829195022583	-8.53167247772217	0.0668011531233788	0.212636694312096	-0.025197833776474
-5.23202800750732	-8.67549991607666	-8.54403400421143	0.0668158158659935	0.212901204824448	-0.0249864850193262
-5.20831489562988	-8.65922737121582	-8.55909061431885	0.0665594190359116	0.213349476456642	-0.0248002354055643
-5.21843671798706	-8.6377592086792	-8.59786605834961	0.0662098750472069	0.213491633534431	-0.024568896740675
-5.21796417236328	-8.63160514831543	-8.63074493408203	0.0661468207836151	0.213781088590622	-0.0241674482822418
-5.19848108291626	-8.62381076812744	-8.64093017578125	0.0657950416207314	0.214320063591003	-0.0237520262598991
-5.20166730880737	-8.61582088470459	-8.65504741668701	0.0653823912143707	0.214636653661728	-0.0234899036586285
-5.21041440963745	-8.61584091186523	-8.66937637329102	0.0648992508649826	0.214915424585342	-0.02310093306005
-5.21536064147949	-8.61115646362305	-8.67336940765381	0.0646009743213654	0.21520659327507	-0.0227675382047892
-5.19584083557129	-8.57790660858154	-8.65591144561768	0.0660112276673317	0.215082034468651	-0.0228741932660341
-5.20220756530762	-8.60392189025879	-8.62825393676758	0.0670673996210098	0.215159893035889	-0.0227217096835375
-5.25484228134155	-8.64356422424316	-8.63499927520752	0.0680593475699425	0.215727046132088	-0.0219880491495132
-5.28946876525879	-8.69343090057373	-8.61605834960938	0.0685422867536545	0.215837597846985	-0.021641843020916
-5.31978178024292	-8.72215270996094	-8.58555507659912	0.068771168589592	0.2158422768116	-0.0216142442077398
-5.3338475227356	-8.77011585235596	-8.56795406341553	0.0686905905604362	0.215579360723495	-0.021733321249485
-5.3556056022644	-8.79828929901123	-8.58121109008789	0.0690000802278519	0.215417936444283	-0.0221276171505451
-5.36764287948608	-8.80545043945313	-8.60704708099365	0.0691882148385048	0.215628206729889	-0.0225627925246954
-5.37230587005615	-8.77696418762207	-8.62104034423828	0.0690982714295387	0.215631783008575	-0.0226864069700241
-5.39534950256348	-8.74839401245117	-8.64956092834473	0.0689926370978355	0.215592354536057	-0.0224876124411821
-5.41056346893311	-8.72489929199219	-8.67566680908203	0.0688928812742233	0.215795621275902	-0.0219148453325033
-5.42374897003174	-8.69021511077881	-8.69648838043213	0.0688923746347427	0.215936049818993	-0.0214761104434729
-5.43573331832886	-8.6732292175293	-8.70925617218018	0.0691275894641876	0.216250360012054	-0.021199706941843
-5.44252777099609	-8.65590286254883	-8.72224044799805	0.0695988833904266	0.216389179229736	-0.0208449438214302
-5.43498849868774	-8.63741683959961	-8.72999000549316	0.0699784979224205	0.216518089175224	-0.0204680766910315
-5.42546510696411	-8.63209533691406	-8.71406269073486	0.0705282986164093	0.216627478599548	-0.0201938077807426
-5.41521024703979	-8.63199043273926	-8.71907997131348	0.0713440701365471	0.216738373041153	-0.020123828202486
-5.39066457748413	-8.63692188262939	-8.69748020172119	0.0719380304217339	0.216633096337318	-0.0200199689716101
-5.37809133529663	-8.66297721862793	-8.67366695404053	0.0727220475673676	0.216086268424988	-0.0202612727880478
-5.38379096984863	-8.71452617645264	-8.64737033843994	0.0737423077225685	0.21514131128788	-0.0212500523775816
-5.40429067611694	-8.74193859100342	-8.6493501663208	0.0749607682228088	0.214865460991859	-0.0222247261554003
-5.41850566864014	-8.757568359375	-8.63898181915283	0.0762065947055817	0.214514642953873	-0.0233227927237749
-5.41717720031738	-8.78295040130615	-8.61891460418701	0.0771469548344612	0.214173525571823	-0.0245428290218115
-5.40771913528442	-8.82119274139404	-8.61381816864014	0.0781036764383316	0.213857382535934	-0.0254985354840755
-5.39377069473267	-8.85103034973145	-8.61478614807129	0.0787548422813416	0.213858902454376	-0.0259190332144499
-5.38890647888184	-8.85044956207275	-8.62670421600342	0.0793692618608475	0.213828027248383	-0.0258935838937759
-5.38930177688599	-8.85518932342529	-8.65112400054932	0.0798532143235207	0.213797390460968	-0.0254814177751541
-5.37796354293823	-8.84265804290771	-8.66943836212158	0.0802233070135117	0.213954418897629	-0.0250507201999426
-5.36292028427124	-8.8284797668457	-8.68352794647217	0.0805405974388123	0.213848933577538	-0.0247693657875061
-5.3422999382019	-8.81047821044922	-8.6927433013916	0.080808237195015	0.21373163163662	-0.0246121771633625
-5.32959604263306	-8.80015754699707	-8.70291519165039	0.0811286717653275	0.213480025529861	-0.0246753599494696
-5.31837892532349	-8.79845237731934	-8.71113109588623	0.0814297944307327	0.213308647274971	-0.0247047375887632
-5.31372261047363	-8.79341888427734	-8.71426296234131	0.0818498134613037	0.212988555431366	-0.0248688999563456
-5.31891107559204	-8.79452991485596	-8.72471523284912	0.0822539031505585	0.212664112448692	-0.0249344371259212
-5.32060384750366	-8.78880596160889	-8.72352886199951	0.0826019123196602	0.212566435337067	-0.0252095330506563
-5.32760000228882	-8.78365135192871	-8.72792434692383	0.0829884260892868	0.212271094322205	-0.0253408811986446
-5.33282661437988	-8.77222156524658	-8.73434734344482	0.0833622813224792	0.212034553289413	-0.0254616755992174
-5.33672761917114	-8.76675128936768	-8.73988819122314	0.0838617384433746	0.21180459856987	-0.0255463868379593
-5.34097766876221	-8.76282405853271	-8.74378967285156	0.0841939672827721	0.211597725749016	-0.0256629139184952
-5.33179903030396	-8.76028728485107	-8.74695205688477	0.0846251174807549	0.211481541395187	-0.0256872922182083
-5.33676719665527	-8.76263332366943	-8.76262283325195	0.0849179551005363	0.211266756057739	-0.0257547628134489
-5.33368253707886	-8.7671594619751	-8.7608003616333	0.0853019952774048	0.211285784840584	-0.0259467493742704
-5.32236385345459	-8.76904964447021	-8.76099109649658	0.0853258892893791	0.211276963353157	-0.0259831063449383
-5.31549644470215	-8.76776790618896	-8.76234722137451	0.0853731110692024	0.211248174309731	-0.0259118899703026
-5.31675338745117	-8.76486110687256	-8.77499580383301	0.0856397524476051	0.211273744702339	-0.0258958917111158
-5.3113260269165	-8.75161361694336	-8.78036594390869	0.0858494564890862	0.211350053548813	-0.025875236839056
-5.31553506851196	-8.7417516708374	-8.79586124420166	0.0860468149185181	0.211352095007896	-0.0257207099348307
-5.32128620147705	-8.72565746307373	-8.79896831512451	0.086128257215023	0.211450591683388	-0.0256060529500246
-5.33784008026123	-8.71739292144775	-8.80569744110107	0.0864202156662941	0.211486756801605	-0.0253835041075945
-5.34541893005371	-8.70511150360107	-8.81772899627686	0.086723692715168	0.211576491594315	-0.0251401215791702
-5.35675191879272	-8.69938564300537	-8.82802200317383	0.0869907513260841	0.211475759744644	-0.0250047128647566
-5.37944459915161	-8.69389247894287	-8.83298397064209	0.0872331112623215	0.211518630385399	-0.0248814187943935
-5.3972053527832	-8.69910526275635	-8.83988475799561	0.0875839740037918	0.211585327982903	-0.0249636992812157
-5.40677738189697	-8.69144344329834	-8.84304523468018	0.0877057611942291	0.211638495326042	-0.0250165853649378
-5.41601705551147	-8.68765830993652	-8.83739757537842	0.0879801884293556	0.211584717035294	-0.0251434221863747
-5.42358922958374	-8.68571949005127	-8.84198093414307	0.0884413197636604	0.211480587720871	-0.0254518911242485
-5.43223762512207	-8.68339443206787	-8.84584903717041	0.0888226553797722	0.211379438638687	-0.0257646888494492
-5.44116640090942	-8.68344211578369	-8.8533182144165	0.0892888903617859	0.211174935102463	-0.0261826999485493
-5.44174957275391	-8.6830940246582	-8.85115814208984	0.0896352976560593	0.210868507623672	-0.0265681464225054
-5.44787931442261	-8.68857383728027	-8.86037540435791	0.0903077274560928	0.210447326302528	-0.0268860720098019
-5.44388771057129	-8.69134902954102	-8.86017322540283	0.090877965092659	0.210360914468765	-0.0271703992038965
-5.44260025024414	-8.69922065734863	-8.85759544372559	0.0911071076989174	0.21034574508667	-0.0274386759847403
-5.42987823486328	-8.7001256942749	-8.84378623962402	0.0916620492935181	0.210274413228035	-0.0276812929660082
-5.41842937469482	-8.7019157409668	-8.84342861175537	0.0922157615423203	0.20987756550312	-0.0278810355812311
-5.41489315032959	-8.70631694793701	-8.83791255950928	0.0926489904522896	0.20982863008976	-0.0281489063054323
-5.40690755844116	-8.70878410339355	-8.8314790725708	0.0930784791707993	0.209878012537956	-0.0283091366291046
-5.39054584503174	-8.71024322509766	-8.82962894439697	0.0933119878172874	0.20992611348629	-0.0283961705863476
-5.37494611740112	-8.71983337402344	-8.83390522003174	0.0935590639710426	0.209761157631874	-0.0283342860639095
-5.37906122207642	-8.71535110473633	-8.83969402313232	0.0936572775244713	0.209992215037346	-0.0282922200858593
-5.38764619827271	-8.71146488189697	-8.84117603302002	0.0936396420001984	0.210113748908043	-0.0281791724264622
-5.39068460464478	-8.69286823272705	-8.86102390289307	0.0936978384852409	0.210146233439445	-0.0280477087944746
-5.399658203125	-8.67465496063232	-8.87913608551025	0.0938275530934334	0.210083976387978	-0.0279041286557913
-5.39985036849976	-8.66030311584473	-8.87562656402588	0.0936172604560852	0.210195437073708	-0.0276256687939167
-5.39819955825806	-8.64436340332031	-8.87519931793213	0.0933831632137299	0.210276246070862	-0.0275565795600414
-5.39811706542969	-8.63019275665283	-8.87229633331299	0.0932745337486267	0.210168212652206	-0.0276595894247293
-5.39702558517456	-8.61379051208496	-8.87496376037598	0.0934247151017189	0.209957361221313	-0.0278741531074047
-5.39501953125	-8.60720539093018	-8.87309551239014	0.0937769785523415	0.209777474403381	-0.0280499272048473
-5.39189958572388	-8.61125373840332	-8.87265396118164	0.0939793214201927	0.209580302238464	-0.0282348915934563
-5.39175939559937	-8.61499977111816	-8.86146926879883	0.0941999107599258	0.20937705039978	-0.0283994115889072
-5.38973045349121	-8.6178560256958	-8.85507965087891	0.0942874997854233	0.209190040826797	-0.0285229831933975
-5.38268947601318	-8.61988258361816	-8.84020805358887	0.0942878052592278	0.209202229976654	-0.028559846803546
-5.37884998321533	-8.623948097229	-8.83548069000244	0.0943878144025803	0.208876952528954	-0.0286124125123024
-5.37025117874146	-8.61959838867188	-8.82925128936768	0.0944573357701302	0.208654001355171	-0.0286976955831051
-5.37319278717041	-8.62061882019043	-8.82259845733643	0.0946197658777237	0.208334907889366	-0.0287411082535982
-5.36926507949829	-8.62407684326172	-8.81757736206055	0.0947078168392181	0.208281919360161	-0.0289398208260536
-5.36027002334595	-8.62322807312012	-8.79878902435303	0.0948523730039597	0.208020210266113	-0.0290628783404827
-5.36351346969604	-8.63143634796143	-8.79926300048828	0.0949322506785393	0.207638621330261	-0.0293124094605446
-5.36917638778687	-8.64981937408447	-8.79011344909668	0.0951130762696266	0.207308202981949	-0.029501024633646
-5.37324333190918	-8.65400695800781	-8.77906513214111	0.0953642353415489	0.207155838608742	-0.029984463006258
-5.37961339950562	-8.65990447998047	-8.77005481719971	0.0955879241228104	0.206765934824944	-0.0304191410541534
-5.38548898696899	-8.6692066192627	-8.76016521453857	0.0957989990711212	0.206697195768356	-0.0309343319386244
-5.38685369491577	-8.67566871643066	-8.75454330444336	0.0962139964103699	0.206519067287445	-0.0313638001680374
-5.38286828994751	-8.68702793121338	-8.75855922698975	0.0965605601668358	0.206395536661148	-0.0316971354186535
-5.3774094581604	-8.68640327453613	-8.75681686401367	0.0967648327350616	0.20627960562706	-0.0319578610360622
-5.37923574447632	-8.69505977630615	-8.74477577209473	0.0969863682985306	0.206208273768425	-0.0320620313286781
-5.37281370162964	-8.70039176940918	-8.74605274200439	0.0972138941287994	0.206373870372772	-0.0322701223194599
-5.36603546142578	-8.69777584075928	-8.7489709854126	0.0973014533519745	0.206274062395096	-0.0323625728487968
-5.35365200042725	-8.69503688812256	-8.74037170410156	0.0973974615335464	0.206392109394073	-0.0324473530054092
-5.3449969291687	-8.68727397918701	-8.73359775543213	0.0973833352327347	0.206289529800415	-0.0326368324458599
-5.33594655990601	-8.68029117584229	-8.72835350036621	0.0973378792405128	0.206220462918282	-0.0327137857675552
-5.32877206802368	-8.67329788208008	-8.71865749359131	0.0972582623362541	0.206260457634926	-0.0328832790255547
-5.33354902267456	-8.66793823242188	-8.71627712249756	0.0971450880169868	0.20625114440918	-0.0330858416855335
-5.32703018188477	-8.66594314575195	-8.7133846282959	0.0973163172602654	0.206233695149422	-0.033289410173893
-5.32351541519165	-8.664231300354	-8.71128940582275	0.0973390266299248	0.206157103180885	-0.0334063991904259
-5.31827068328857	-8.66604614257813	-8.70264911651611	0.09744793176651	0.206089660525322	-0.0335643999278545
-5.3163366317749	-8.66775417327881	-8.69892501831055	0.0973613560199738	0.205968514084816	-0.0337099134922028
-5.31243085861206	-8.66764736175537	-8.70038986206055	0.0973730087280273	0.205819427967072	-0.0337801799178123
-5.30903244018555	-8.66780567169189	-8.69081211090088	0.0973549634218216	0.205825805664063	-0.0337986201047897
-5.30453872680664	-8.66184425354004	-8.68186855316162	0.0972475185990334	0.205771058797836	-0.0339351445436478
-5.30711460113525	-8.66549015045166	-8.68631744384766	0.0971877872943878	0.205742999911308	-0.0341873578727245
-5.30840015411377	-8.66079902648926	-8.68708801269531	0.0971417650580406	0.205791026353836	-0.0344474352896214
-5.3084888458252	-8.66377925872803	-8.68420028686523	0.0972422361373901	0.205862760543823	-0.0346889272332191
-5.30767869949341	-8.66670799255371	-8.6807746887207	0.0973179936408997	0.205886840820313	-0.035010389983654
-5.30415964126587	-8.67156791687012	-8.67181205749512	0.0972293391823769	0.205948621034622	-0.0352992229163647
-5.3058009147644	-8.67587089538574	-8.67716598510742	0.0974253490567207	0.205961138010025	-0.0354206226766109
-5.30181074142456	-8.67508220672607	-8.68029880523682	0.0974387228488922	0.205948367714882	-0.0356346592307091
-5.30386447906494	-8.67753124237061	-8.68030452728271	0.0976145938038826	0.20594996213913	-0.0357463993132114
-5.29990482330322	-8.67466831207275	-8.67844390869141	0.097507581114769	0.206001341342926	-0.0359645672142506
-5.2986741065979	-8.67672061920166	-8.68112754821777	0.0975669547915459	0.206058084964752	-0.0362113937735558
-5.29654741287231	-8.67875576019287	-8.6764554977417	0.0975586026906967	0.206160262227058	-0.0364361777901649
-5.29280090332031	-8.67574691772461	-8.67104911804199	0.0974685326218605	0.206195026636124	-0.0365437045693398
-5.29179906845093	-8.67653846740723	-8.6707067489624	0.0973728224635124	0.206157624721527	-0.0365017019212246
-5.28906440734863	-8.67092227935791	-8.66527080535889	0.0971569418907166	0.206190600991249	-0.0366463586688042
-5.2901668548584	-8.66850566864014	-8.65524482727051	0.0969781652092934	0.206114217638969	-0.0367585010826588
-5.29294538497925	-8.66125583648682	-8.65815353393555	0.0967736318707466	0.20615753531456	-0.0369360037147999
-5.29479837417603	-8.66049861907959	-8.65241622924805	0.0966973379254341	0.20617239177227	-0.0372027568519115
-5.29037189483643	-8.65844917297363	-8.65135765075684	0.0965833961963654	0.206157550215721	-0.0373805277049541
-5.2892632484436	-8.65959072113037	-8.64307689666748	0.0963707640767097	0.206168606877327	-0.0375813283026218
-5.28589773178101	-8.66287708282471	-8.64883327484131	0.0963608995079994	0.206123545765877	-0.0375763066112995
-5.28560447692871	-8.65825080871582	-8.6362829208374	0.0962424129247665	0.206297770142555	-0.0378417931497097
-5.28881359100342	-8.65970802307129	-8.6435432434082	0.0962415933609009	0.206198111176491	-0.0380434542894363
-5.28536033630371	-8.65677642822266	-8.63656902313232	0.0961676836013794	0.206360623240471	-0.0382781066000462
-5.29124116897583	-8.65836620330811	-8.64410018920898	0.0962180271744728	0.206366166472435	-0.0385375432670116
-5.29103231430054	-8.65747547149658	-8.64145946502686	0.0962600633502007	0.206451788544655	-0.0387874506413937
-5.28796195983887	-8.66345500946045	-8.64200687408447	0.0962550863623619	0.206500813364983	-0.0389448367059231
-5.2851619720459	-8.66505146026611	-8.64971256256104	0.0963694527745247	0.206523925065994	-0.0390343703329563
-5.28326034545898	-8.66318130493164	-8.64691066741943	0.0963246524333954	0.206676796078682	-0.0391954183578491
-5.28750991821289	-8.66884613037109	-8.64454174041748	0.0963559076189995	0.206691220402718	-0.0392902903258801
-5.28213548660278	-8.66253185272217	-8.64330959320068	0.0963682532310486	0.206802010536194	-0.0393603928387165
-5.28540945053101	-8.66647529602051	-8.64129257202148	0.0963715240359306	0.20678237080574	-0.0395445786416531
-5.28056907653809	-8.66662979125977	-8.6355447769165	0.0963616147637367	0.206869646906853	-0.0395351685583591
-5.27881908416748	-8.66602325439453	-8.62936210632324	0.0962385758757591	0.206859678030014	-0.0396073386073112
-5.27798080444336	-8.66837501525879	-8.63027286529541	0.0962557792663574	0.206825599074364	-0.0396581254899502
-5.27002382278442	-8.66709041595459	-8.6229772567749	0.0961188301444054	0.206832572817802	-0.0396304987370968
-5.27046918869019	-8.66971588134766	-8.62496948242188	0.0960450917482376	0.206695020198822	-0.03958610445261
-5.26060390472412	-8.67060089111328	-8.61596488952637	0.0959528684616089	0.206771612167358	-0.039548933506012
-5.26440525054932	-8.66748714447021	-8.62084197998047	0.0959689170122147	0.206643730401993	-0.039653517305851
-5.26350450515747	-8.67249870300293	-8.62020874023438	0.0960596054792404	0.206693008542061	-0.0396662317216396
-5.25934267044067	-8.67154598236084	-8.61956214904785	0.0960892215371132	0.206752046942711	-0.0397609248757362
-5.26188659667969	-8.67093563079834	-8.62308597564697	0.0962393209338188	0.20671834051609	-0.0399248562753201
-5.25833702087402	-8.67154598236084	-8.62731838226318	0.0963094383478165	0.206818640232086	-0.039993591606617
-5.26377725601196	-8.6716251373291	-8.63000679016113	0.0963989943265915	0.206861466169357	-0.0400966070592403
-5.25764656066895	-8.67258071899414	-8.62404251098633	0.0964933261275291	0.206940442323685	-0.0401807315647602
-5.25871133804321	-8.67394065856934	-8.62169361114502	0.0964927673339844	0.206876307725906	-0.0402058511972427
-5.26007175445557	-8.67801380157471	-8.62533950805664	0.0966812148690224	0.206964924931526	-0.0401682704687119
-5.25682878494263	-8.67384624481201	-8.62017726898193	0.0966681018471718	0.206999555230141	-0.0402366332709789
-5.25959968566895	-8.68034839630127	-8.62335014343262	0.0967710465192795	0.206996306777	-0.0402592197060585
-5.25426435470581	-8.67879867553711	-8.62446880340576	0.0967466458678246	0.207005217671394	-0.0402360633015633
-5.25638246536255	-8.67922592163086	-8.62189865112305	0.0968806594610214	0.206910640001297	-0.0401576384902
-5.24865865707397	-8.68314266204834	-8.61524391174316	0.0968675389885902	0.206967607140541	-0.0401270464062691
-5.25519466400146	-8.6802339553833	-8.62146282196045	0.0969482511281967	0.206895932555199	-0.040103867650032
-5.25210952758789	-8.68091773986816	-8.62108707427979	0.0969650000333786	0.206823885440826	-0.0400990508496761
-5.25008630752563	-8.67947101593018	-8.62080383300781	0.0970357730984688	0.206829264760017	-0.04012306407094
-5.24833726882935	-8.67751979827881	-8.622145652771	0.0971414893865585	0.206729412078857	-0.0400363802909851
-5.24559879302979	-8.68137836456299	-8.6223030090332	0.0971720665693283	0.206638768315315	-0.0399808175861835
-5.24423980712891	-8.68179702758789	-8.62251949310303	0.0971976444125175	0.206535249948502	-0.0399409383535385
-5.23775815963745	-8.67994022369385	-8.62357807159424	0.0972051471471787	0.206579938530922	-0.0398350358009338
-5.23674869537354	-8.68039894104004	-8.62247943878174	0.097200408577919	0.206447929143906	-0.0397911742329597
-5.23426914215088	-8.68320751190186	-8.61857414245605	0.0972086191177368	0.206433802843094	-0.0397531241178513
-5.23071432113647	-8.6821928024292	-8.61790084838867	0.0971887782216072	0.206404760479927	-0.0396840646862984
-5.23058843612671	-8.6834888458252	-8.61561298370361	0.0972254946827888	0.20622855424881	-0.0397016890347004
-5.22700977325439	-8.6857852935791	-8.61239147186279	0.0972596630454063	0.206301301717758	-0.0396728031337261
-5.2277193069458	-8.68382263183594	-8.61913776397705	0.0973059684038162	0.20608352124691	-0.0396794229745865
-5.22337532043457	-8.67988204956055	-8.61644077301025	0.0973094627261162	0.206196516752243	-0.0396580137312412
-5.22585773468018	-8.68224716186523	-8.61503219604492	0.0972775295376778	0.20607103407383	-0.0396216288208961
-5.23004150390625	-8.67944622039795	-8.61556053161621	0.0974497497081757	0.206155389547348	-0.0396034568548203
-5.22790288925171	-8.67897033691406	-8.6112232208252	0.0973629727959633	0.206154271960258	-0.0395867191255093
-5.22967767715454	-8.67809200286865	-8.60887718200684	0.0973112657666206	0.20603820681572	-0.0396184027194977
-5.22786426544189	-8.67660617828369	-8.60617256164551	0.0973607823252678	0.206096217036247	-0.0396131128072739
-5.22689485549927	-8.67907619476318	-8.6082820892334	0.097440704703331	0.205863788723946	-0.0395245254039764
-5.22562122344971	-8.68104648590088	-8.60747528076172	0.0973897352814674	0.205926775932312	-0.0394502803683281
-5.22615957260132	-8.68545532226563	-8.60395526885986	0.0974184796214104	0.205857947468758	-0.0394112095236778
-5.2259407043457	-8.68142795562744	-8.60641288757324	0.0976023077964783	0.205766066908836	-0.0394668765366077
-5.22885274887085	-8.68108940124512	-8.59879207611084	0.097553938627243	0.205620139837265	-0.0395710878074169
-5.22886037826538	-8.68210315704346	-8.60238838195801	0.0976165384054184	0.205553740262985	-0.0394993089139462
-5.22481727600098	-8.6784086227417	-8.60896873474121	0.0976172611117363	0.205457702279091	-0.0395171828567982
-5.22335529327393	-8.68385314941406	-8.60684490203857	0.0976461917161942	0.205382406711578	-0.0393891967833042
-5.22191143035889	-8.67958450317383	-8.6016321182251	0.0975350886583328	0.205367803573608	-0.0393254496157169
-5.22083139419556	-8.68204402923584	-8.60456371307373	0.0975527763366699	0.205274999141693	-0.0392722301185131
-5.22188949584961	-8.68033790588379	-8.60110855102539	0.0974528416991234	0.205237999558449	-0.0392978154122829
-5.22528028488159	-8.68186473846436	-8.59411239624023	0.0975318849086761	0.205129042267799	-0.0393360778689384
-5.22171545028687	-8.68649005889893	-8.59812450408936	0.0975727736949921	0.205090805888176	-0.0392861142754555
-5.22350120544434	-8.68661022186279	-8.59456062316895	0.0975394546985626	0.204994097352028	-0.0393759645521641
-5.228600025177	-8.68977832794189	-8.59280490875244	0.0976161658763886	0.204961717128754	-0.0393842048943043
-5.22857427597046	-8.68800067901611	-8.59350490570068	0.0975645929574966	0.204951703548431	-0.0394387505948544
-5.22596836090088	-8.69054317474365	-8.59169769287109	0.0975507721304893	0.204847678542137	-0.0393637455999851
-5.23084592819214	-8.690354347229	-8.58165264129639	0.0975232049822807	0.204805105924606	-0.0394364185631275
-5.23038768768311	-8.69315528869629	-8.59237384796143	0.0975693464279175	0.204735189676285	-0.0394479632377625
-5.22773933410645	-8.69354915618896	-8.58126258850098	0.0975105762481689	0.204748421907425	-0.0394767820835114
-5.22957134246826	-8.69478702545166	-8.57985210418701	0.0974448248744011	0.204625368118286	-0.0394414104521275
-5.22922229766846	-8.6989278793335	-8.58216190338135	0.0974948331713676	0.204691544175148	-0.0394355691969395
-5.23237800598145	-8.69661045074463	-8.58849239349365	0.0974738895893097	0.204565659165382	-0.0393646918237209
-5.22956132888794	-8.69649791717529	-8.57801723480225	0.0974243134260178	0.204546853899956	-0.0393707379698753
-5.22627687454224	-8.69747447967529	-8.56837749481201	0.0973531529307365	0.204544812440872	-0.0393860042095184
-5.22993850708008	-8.69893455505371	-8.57341957092285	0.0973991677165031	0.204539373517036	-0.0393406413495541
-5.22858715057373	-8.69909381866455	-8.56911849975586	0.0973702892661095	0.204530656337738	-0.0393283851444721
-5.22931098937988	-8.6994457244873	-8.56723499298096	0.0972386971116066	0.204422429203987	-0.039278719574213
-5.2286901473999	-8.70321750640869	-8.56629753112793	0.0972941815853119	0.204451024532318	-0.0392269045114517
-5.22890186309814	-8.70086765289307	-8.56403160095215	0.0971763953566551	0.204437181353569	-0.0391732156276703
-5.22430515289307	-8.70431900024414	-8.56046104431152	0.0972651541233063	0.204443067312241	-0.0391651019454002
-5.22650384902954	-8.70536708831787	-8.56414699554443	0.0972942039370537	0.204382821917534	-0.0392127558588982
-5.2311487197876	-8.70981407165527	-8.56552791595459	0.0974268019199371	0.204398706555367	-0.0393162406980991
-5.22525978088379	-8.71761989593506	-8.56250667572021	0.0975185036659241	0.204444140195847	-0.039283961057663
-5.22490358352661	-8.7199764251709	-8.56280136108398	0.0975293889641762	0.204433262348175	-0.039368711411953
-5.22903442382813	-8.73223209381104	-8.56679058074951	0.0977348312735558	0.20454241335392	-0.0394018515944481
-5.22939252853394	-8.73352432250977	-8.56532287597656	0.0978160351514816	0.204585745930672	-0.0393986701965332
-5.22956991195679	-8.74024963378906	-8.56695365905762	0.0979956462979317	0.204557731747627	-0.0394728109240532
-5.22786331176758	-8.74621295928955	-8.56446838378906	0.0981204733252525	0.204564228653908	-0.0395176075398922
-5.22716379165649	-8.75729846954346	-8.56790924072266	0.0983152613043785	0.204609453678131	-0.0395543947815895
-5.22362565994263	-8.76261901855469	-8.56786823272705	0.0984737500548363	0.204680219292641	-0.0394582226872444
-5.22512102127075	-8.76786327362061	-8.56072807312012	0.0984514430165291	0.204687967896461	-0.0395010933279991
-5.22520208358765	-8.77934074401855	-8.56427478790283	0.0986117348074913	0.204675152897835	-0.0394802242517471
-5.22775220870972	-8.77888870239258	-8.5624942779541	0.0987371504306793	0.204654276371002	-0.039528027176857
-5.23044872283936	-8.78652477264404	-8.5659008026123	0.0989208221435547	0.204844996333122	-0.0395541302859783
-5.22989511489868	-8.79643535614014	-8.57204723358154	0.0989794954657555	0.204799085855484	-0.0395946018397808
-5.23141527175903	-8.80339622497559	-8.57416725158691	0.0991621688008308	0.204775214195251	-0.0395645536482334
-5.23087930679321	-8.81079196929932	-8.57088184356689	0.0992793440818787	0.204894095659256	-0.0395389497280121
-5.23320627212524	-8.81588363647461	-8.57320976257324	0.0993464291095734	0.204958632588387	-0.0395793542265892
-5.23382472991943	-8.82654857635498	-8.5765495300293	0.099541537463665	0.205007448792458	-0.0395437106490135
-5.23408031463623	-8.82715034484863	-8.57655906677246	0.0995925515890121	0.205101534724236	-0.0395411960780621
-5.23304653167725	-8.83627128601074	-8.57542324066162	0.0998071730136871	0.205213904380798	-0.0394737496972084
-5.23425149917603	-8.84032154083252	-8.57007312774658	0.0998550951480865	0.205251380801201	-0.0395153909921646
-5.23348712921143	-8.84676647186279	-8.57327175140381	0.0999897792935371	0.205337151885033	-0.0395097248256207
-5.23529767990112	-8.85305213928223	-8.57672786712646	0.100053735077381	0.205426692962646	-0.0394425615668297
-5.23255491256714	-8.85528659820557	-8.57231140136719	0.100070029497147	0.205461442470551	-0.0394984930753708
-5.23732662200928	-8.86325168609619	-8.57649326324463	0.100241810083389	0.20554330945015	-0.0394801869988441
-5.2382550239563	-8.8656587600708	-8.5726146697998	0.10037512332201	0.205629289150238	-0.0394229590892792
-5.2379994392395	-8.87180995941162	-8.56949996948242	0.100411087274551	0.205708473920822	-0.0393982939422131
-5.23658466339111	-8.87763786315918	-8.56947422027588	0.100475549697876	0.205781534314156	-0.0394109226763248
-5.24264144897461	-8.88313007354736	-8.56507968902588	0.100560292601585	0.205884605646133	-0.0394204817712307
-5.23842525482178	-8.88929080963135	-8.57119083404541	0.10077391564846	0.206004127860069	-0.0394272729754448
-5.23945045471191	-8.89269351959229	-8.57288837432861	0.10080374032259	0.20608839392662	-0.0394671782851219
-5.24092721939087	-8.90375423431396	-8.56881046295166	0.100976437330246	0.206103876233101	-0.0393419563770294
-5.2374267578125	-8.9023380279541	-8.57275581359863	0.101039275527	0.206275597214699	-0.0393394231796265
-5.23927879333496	-8.91210460662842	-8.57002449035645	0.101194433867931	0.206303462386131	-0.0392641164362431
-5.23502016067505	-8.91667079925537	-8.577392578125	0.101210489869118	0.206360027194023	-0.0391830727458
-5.23911809921265	-8.91871452331543	-8.57246494293213	0.101349860429764	0.20646145939827	-0.0391714051365852
-5.24010038375854	-8.9234733581543	-8.57013130187988	0.101373866200447	0.206443294882774	-0.0390740856528282
-5.23742818832397	-8.92575645446777	-8.56944370269775	0.101389393210411	0.206626012921333	-0.0390563756227493
-5.24240636825562	-8.93027877807617	-8.56735992431641	0.101464994251728	0.206621840596199	-0.0389957763254642
-5.23844146728516	-8.93219661712646	-8.56355285644531	0.101369261741638	0.206809341907501	-0.0389381945133209
-5.24179077148438	-8.93599605560303	-8.56618118286133	0.101432830095291	0.206826254725456	-0.0388634391129017
-5.24374628067017	-8.93583106994629	-8.56295776367188	0.101528041064739	0.20699717104435	-0.0388320423662663
-5.24106073379517	-8.93709373474121	-8.55767250061035	0.101437285542488	0.207073569297791	-0.0387737900018692
-5.24850845336914	-8.93593788146973	-8.5576171875	0.101483702659607	0.207073524594307	-0.0387637689709663
-5.24383401870728	-8.93753147125244	-8.5592679977417	0.101509280502796	0.207169204950333	-0.0386818796396255
-5.24848937988281	-8.93597221374512	-8.56101131439209	0.101617246866226	0.207221269607544	-0.0386713519692421
-5.24573135375977	-8.94161033630371	-8.55817127227783	0.101544857025146	0.20739109814167	-0.0385769940912724
-5.24644947052002	-8.94016647338867	-8.56396579742432	0.101510465145111	0.207375198602676	-0.0385990999639034
-5.24992084503174	-8.94509887695313	-8.55778980255127	0.101592220366001	0.207395642995834	-0.0385060720145702
-5.24769163131714	-8.94728755950928	-8.55671787261963	0.101623341441154	0.207599118351936	-0.0385188236832619
-5.24859285354614	-8.94698810577393	-8.55287933349609	0.10161704570055	0.207615524530411	-0.0383706577122211
-5.25053787231445	-8.94801998138428	-8.55509853363037	0.101563900709152	0.207604318857193	-0.0383356101810932
-5.25148010253906	-8.94867706298828	-8.55240631103516	0.101483464241028	0.207742273807526	-0.0383296981453896
-5.25376081466675	-8.95271110534668	-8.55115985870361	0.101557210087776	0.207805216312408	-0.038228340446949
-5.25200223922729	-8.95059776306152	-8.54679203033447	0.101455241441727	0.207817733287811	-0.0381811447441578
-5.25844287872314	-8.95660972595215	-8.53968048095703	0.10132884979248	0.207793548703194	-0.0380378849804401
-5.25883722305298	-8.95934581756592	-8.543212890625	0.101359233260155	0.207922667264938	-0.0379954390227795
-5.25759363174438	-8.95615673065186	-8.53726005554199	0.101235933601856	0.207983210682869	-0.037889339029789
-5.26284170150757	-8.9609842300415	-8.53799533843994	0.101133599877357	0.207940399646759	-0.0378126837313175
-5.26654148101807	-8.96111106872559	-8.5356330871582	0.101042613387108	0.208055332303047	-0.0377563834190369
-5.26320219039917	-8.96301460266113	-8.52485370635986	0.100893430411816	0.208147838711739	-0.0376261807978153
-5.26438760757446	-8.95741271972656	-8.52102279663086	0.100671656429768	0.208170548081398	-0.0375609584152699
-5.27060556411743	-8.95891284942627	-8.51408100128174	0.100559517741203	0.208232551813126	-0.0374898537993431
-5.27198457717896	-8.9639949798584	-8.52234268188477	0.100662961602211	0.208358272910118	-0.037458136677742
-5.26716995239258	-8.95984745025635	-8.51414680480957	0.100539475679398	0.208468928933144	-0.0373958274722099
-5.27271175384521	-8.96421241760254	-8.51414489746094	0.100450664758682	0.208516299724579	-0.0374131724238396
-5.27207231521606	-8.97009086608887	-8.51314544677734	0.10038335621357	0.208671748638153	-0.0374433919787407
-5.28009176254272	-8.97322273254395	-8.51671314239502	0.100457035005093	0.208820998668671	-0.0374919138848782
-5.27852201461792	-8.97732448577881	-8.50972843170166	0.100466430187225	0.208987772464752	-0.0374397821724415
-5.27385139465332	-8.97769546508789	-8.50342655181885	0.100346058607101	0.209040969610214	-0.0374074019491673
-5.28014612197876	-8.98106479644775	-8.50506210327148	0.100399784743786	0.20913927257061	-0.0374403260648251
-5.27917098999023	-8.98730182647705	-8.50637722015381	0.100423000752926	0.209236487746239	-0.0373700484633446
-5.2790994644165	-8.9851541519165	-8.50108909606934	0.100427553057671	0.20933635532856	-0.0373982451856136
-5.28009843826294	-8.99691295623779	-8.49322700500488	0.100471660494804	0.209309324622154	-0.0372413322329521
-5.27840232849121	-8.99785327911377	-8.50448417663574	0.100455939769745	0.209459394216537	-0.0372029989957809
-5.27961826324463	-9.0009126663208	-8.49253845214844	0.10050717741251	0.209494099020958	-0.0370877534151077
-5.28329277038574	-9.00641918182373	-8.50160598754883	0.100653253495693	0.209510996937752	-0.0370027683675289
-5.27765989303589	-9.00874519348145	-8.49263381958008	0.100698389112949	0.209592461585999	-0.0369646586477757
-5.27897500991821	-9.01172637939453	-8.49047088623047	0.100684396922588	0.209487527608871	-0.0368272513151169
-5.279700756073	-9.0209493637085	-8.49005889892578	0.10078988224268	0.209564432501793	-0.0367451123893261
-5.27631664276123	-9.02440071105957	-8.49404525756836	0.10083431750536	0.209543496370316	-0.0366590209305286
-5.274169921875	-9.02911376953125	-8.49330711364746	0.100874833762646	0.209572494029999	-0.0366022512316704
-5.27399349212646	-9.02915191650391	-8.49193668365479	0.100979603827	0.209518998861313	-0.0364518351852894
-5.27275991439819	-9.03257751464844	-8.49804592132568	0.100969679653645	0.209535345435143	-0.0364201366901398
-5.27518653869629	-9.03868579864502	-8.49321937561035	0.101123429834843	0.209599852561951	-0.0363410077989101
-5.26832008361816	-9.04232025146484	-8.49210453033447	0.101117685437202	0.209762707352638	-0.0363079085946083
-5.27001190185547	-9.05031394958496	-8.4923677444458	0.101255744695663	0.209719464182854	-0.0362067744135857
-5.26580429077148	-9.04578685760498	-8.49008178710938	0.101244568824768	0.20979917049408	-0.0361699871718884
-5.26994323730469	-9.05664253234863	-8.4971284866333	0.101303540170193	0.209782972931862	-0.0361443720757961
-5.26742839813232	-9.0561990737915	-8.48743343353271	0.101395539939404	0.209966257214546	-0.036019504070282
-5.26155662536621	-9.05537986755371	-8.48712158203125	0.101345136761665	0.209962695837021	-0.0360703095793724
-5.26978492736816	-9.05925369262695	-8.48297595977783	0.101358562707901	0.210000172257423	-0.0359770655632019
-5.2662525177002	-9.06646919250488	-8.48935794830322	0.101408094167709	0.21012419462204	-0.0359944440424442
-5.26342582702637	-9.06467056274414	-8.48098182678223	0.101376309990883	0.210229456424713	-0.0359486602246761
-5.26429796218872	-9.0724630355835	-8.48123455047607	0.10131399333477	0.210211962461472	-0.0357983894646168
-5.26107883453369	-9.07068634033203	-8.48019409179688	0.101428061723709	0.21026785671711	-0.0358610935509205
-5.26221179962158	-9.07600593566895	-8.48322868347168	0.101467080414295	0.210284769535065	-0.0357844904065132
-5.26593399047852	-9.07692337036133	-8.49051380157471	0.101619131863117	0.210353344678879	-0.0357526205480099
-5.26379489898682	-9.08459091186523	-8.48967933654785	0.101644121110439	0.210330858826637	-0.0356643386185169
-5.26109647750854	-9.07999610900879	-8.49104976654053	0.101656049489975	0.210326537489891	-0.0356295816600323
-5.26591634750366	-9.08601760864258	-8.49213409423828	0.101607710123062	0.21025063097477	-0.0356303751468658
-5.25913619995117	-9.08269214630127	-8.49207592010498	0.101653054356575	0.210291251540184	-0.0356074124574661
-5.26904535293579	-9.09277439117432	-8.48417663574219	0.101569652557373	0.210222631692886	-0.0355778448283672
-5.26693534851074	-9.09591865539551	-8.49419498443604	0.101550996303558	0.210301399230957	-0.035594716668129
-5.25989818572998	-9.09335994720459	-8.48323631286621	0.101428359746933	0.210234045982361	-0.0355168879032135
-5.26149892807007	-9.0914945602417	-8.48441886901855	0.101336941123009	0.210100427269936	-0.0354707054793835
-5.26534414291382	-9.10136604309082	-8.48334121704102	0.101349227130413	0.210060626268387	-0.0354613065719604
-5.26454210281372	-9.09713649749756	-8.48791790008545	0.101359836757183	0.210066825151443	-0.0354529693722725
-5.26564693450928	-9.09949016571045	-8.4845552444458	0.101328365504742	0.210068240761757	-0.0355685278773308
-5.26535892486572	-9.10176372528076	-8.48290252685547	0.101252116262913	0.210060402750969	-0.0355242192745209
-5.27117347717285	-9.11076927185059	-8.48329734802246	0.101360678672791	0.210048690438271	-0.0356128998100758
-5.26573276519775	-9.10755634307861	-8.48368549346924	0.101336188614368	0.210126399993896	-0.0355035923421383
-5.2706413269043	-9.11016082763672	-8.47858333587646	0.101270698010921	0.210189461708069	-0.0356753431260586
-5.27244853973389	-9.11916446685791	-8.4756908416748	0.101309329271317	0.210334554314613	-0.0357284024357796
-5.27097797393799	-9.11836433410645	-8.4785680770874	0.101303122937679	0.210386365652084	-0.035788007080555
-5.27211380004883	-9.12312507629395	-8.46685409545898	0.101287961006165	0.210480406880379	-0.0359334386885166
-5.27280187606812	-9.12301731109619	-8.46554565429688	0.101190410554409	0.210537999868393	-0.0359957218170166
-5.27786588668823	-9.13010120391846	-8.46696472167969	0.101231843233109	0.210671901702881	-0.0360793843865395
-5.27229261398315	-9.12567710876465	-8.45936012268066	0.101154461503029	0.210808575153351	-0.0361080206930637
-5.27366495132446	-9.12480449676514	-8.46024799346924	0.101001016795635	0.210738465189934	-0.0362300388514996
-5.27738857269287	-9.13303470611572	-8.45366764068604	0.101015575230122	0.210732117295265	-0.036247506737709
-5.27203226089478	-9.13547039031982	-8.46140670776367	0.100971609354019	0.210811585187912	-0.0362929105758667
-5.27543449401855	-9.13764953613281	-8.45902252197266	0.100928761065006	0.210762336850166	-0.0361894443631172
-5.27044153213501	-9.1351432800293	-8.45885848999023	0.10084567964077	0.210748225450516	-0.0361927896738052
-5.27443838119507	-9.14003372192383	-8.45371150970459	0.10087588429451	0.210653722286224	-0.0362625569105148
-5.27371406555176	-9.14136981964111	-8.4581880569458	0.100868619978428	0.21061860024929	-0.0362590029835701
-5.2725658416748	-9.14260292053223	-8.45831298828125	0.100806467235088	0.210638284683228	-0.0362382121384144
-5.27245569229126	-9.14073657989502	-8.46219635009766	0.100697480142117	0.210613504052162	-0.0363083258271217
-5.27623224258423	-9.1480655670166	-8.46494770050049	0.100815907120705	0.210452154278755	-0.0363242998719215
-5.27464723587036	-9.14340972900391	-8.46177959442139	0.100748240947723	0.210549280047417	-0.0363346040248871
-5.27678203582764	-9.14357852935791	-8.46667194366455	0.100650176405907	0.210569947957993	-0.036407895386219
-5.27790069580078	-9.14223098754883	-8.45999526977539	0.100596241652966	0.21065753698349	-0.0364150330424309
-5.27858209609985	-9.14340686798096	-8.45585918426514	0.100479498505592	0.210712015628815	-0.0364714972674847
-5.27660322189331	-9.13968086242676	-8.45523166656494	0.100389830768108	0.210630416870117	-0.0364585518836975
-5.27645921707153	-9.14182281494141	-8.45884609222412	0.100316517055035	0.210658252239227	-0.0365229062736034
-5.28029346466064	-9.13788414001465	-8.45358943939209	0.100277796387672	0.210697144269943	-0.0366153158247471
-5.27482795715332	-9.14065265655518	-8.45281505584717	0.100262463092804	0.21073979139328	-0.0366750694811344
-5.2703423500061	-9.13463401794434	-8.45668601989746	0.100103870034218	0.21079196035862	-0.0366744361817837
-5.27764272689819	-9.13721370697021	-8.4492130279541	0.0999922305345535	0.210785210132599	-0.0367073565721512
-5.27930545806885	-9.13655853271484	-8.4592170715332	0.100074797868729	0.210867956280708	-0.0368012897670269
-5.27149724960327	-9.13461685180664	-8.44931983947754	0.09992615878582	0.210902541875839	-0.036751464009285
-5.27475118637085	-9.13441753387451	-8.45788288116455	0.0999267250299454	0.21077336370945	-0.0367673933506012
-5.27486705780029	-9.13618087768555	-8.4588737487793	0.0998181104660034	0.210918456315994	-0.0368268564343452
-5.27437591552734	-9.13588714599609	-8.45835590362549	0.09987423568964	0.210892483592033	-0.0368744507431984
-5.27176284790039	-9.13019180297852	-8.4586706161499	0.0997907817363739	0.210930019617081	-0.0369087196886539
-5.27291107177734	-9.12649345397949	-8.45747184753418	0.099673867225647	0.21089118719101	-0.0370116978883743
-5.27798128128052	-9.12770843505859	-8.46603488922119	0.0996750593185425	0.210922569036484	-0.0370929799973965
-5.27146196365356	-9.13189888000488	-8.46672534942627	0.0996395274996758	0.210942327976227	-0.0371461138129234
-5.27139043807983	-9.12401580810547	-8.47550010681152	0.0995360165834427	0.210873916745186	-0.0372687131166458
-5.27127885818481	-9.12635517120361	-8.47353267669678	0.0994620323181152	0.210853308439255	-0.0373143628239632
-5.27327632904053	-9.11769771575928	-8.47652149200439	0.0994146317243576	0.210905000567436	-0.0374201945960522
-5.27587223052979	-9.11716842651367	-8.46876525878906	0.0992952734231949	0.21101538836956	-0.0374964438378811
-5.27161693572998	-9.10999584197998	-8.46875	0.0991574972867966	0.211068108677864	-0.0376075357198715
-5.27666616439819	-9.10521793365479	-8.46686840057373	0.099053367972374	0.211155593395233	-0.0377164445817471
-5.28006505966187	-9.10601902008057	-8.47187232971191	0.0988796427845955	0.211136966943741	-0.037777554243803
-5.28091049194336	-9.09962844848633	-8.46546268463135	0.0987488180398941	0.211280554533005	-0.0378142222762108
-5.28040170669556	-9.09491157531738	-8.47232818603516	0.0986197739839554	0.211157917976379	-0.0378278121352196
-5.28047180175781	-9.09210014343262	-8.47040939331055	0.0984659567475319	0.211270585656166	-0.0379169285297394
-5.27745485305786	-9.08261680603027	-8.46700668334961	0.0982601270079613	0.211276814341545	-0.0379081331193447
-5.28466987609863	-9.07681465148926	-8.4703950881958	0.0981175824999809	0.211314275860786	-0.0379813648760319
-5.28492403030396	-9.07540607452393	-8.47150993347168	0.0980574861168861	0.211365044116974	-0.0380486510694027
-5.28576469421387	-9.06776523590088	-8.47122383117676	0.0978173911571503	0.211418777704239	-0.0382355451583862
-5.28738641738892	-9.06459712982178	-8.4681921005249	0.0977547764778137	0.211447939276695	-0.038399625569582
-5.28904294967651	-9.05132579803467	-8.47058486938477	0.0975847169756889	0.211614847183228	-0.0385733246803284
-5.29749822616577	-9.05809307098389	-8.47451972961426	0.0975452959537506	0.211571708321571	-0.0386792905628681
-5.29096221923828	-9.04865550994873	-8.4732666015625	0.0973665118217468	0.211669713258743	-0.0388059243559837
-5.29570436477661	-9.04095554351807	-8.47772693634033	0.0972175523638725	0.21165831387043	-0.0389944687485695
-5.30317831039429	-9.04446983337402	-8.47674465179443	0.0971925035119057	0.21163983643055	-0.0390404164791107
-5.30023002624512	-9.03664112091064	-8.4793004989624	0.0969966873526573	0.211804986000061	-0.0392171293497086
-5.30645322799683	-9.03047370910645	-8.47511577606201	0.096917524933815	0.21168826520443	-0.039312694221735
-5.30726909637451	-9.02132892608643	-8.47807884216309	0.096702978014946	0.211866542696953	-0.0395098812878132
-5.31813955307007	-9.02261352539063	-8.47873687744141	0.0966570302844048	0.211874663829803	-0.0396936126053333
-5.3129677772522	-9.0125846862793	-8.47530651092529	0.096521720290184	0.212013110518456	-0.0397743135690689
-5.31317377090454	-9.00687885284424	-8.47393703460693	0.0963704511523247	0.21185676753521	-0.0398788899183273
-5.32553672790527	-9.00467109680176	-8.47586154937744	0.0962709113955498	0.211896136403084	-0.040057584643364
-5.32411861419678	-8.99894618988037	-8.47928619384766	0.0961130112409592	0.212051004171371	-0.0402639918029308
-5.32649183273315	-8.98984336853027	-8.4730052947998	0.095965251326561	0.211988881230354	-0.0403653234243393
-5.3241114616394	-8.98344612121582	-8.46974849700928	0.0957651138305664	0.212120607495308	-0.0405381172895432
-5.33375072479248	-8.98135185241699	-8.46851444244385	0.0956494733691216	0.212014108896255	-0.0407179296016693
-5.32719612121582	-8.97454738616943	-8.46702098846436	0.0954516753554344	0.212052166461945	-0.040694285184145
-5.32767677307129	-8.96350955963135	-8.46665859222412	0.095257930457592	0.212020888924599	-0.0408953502774239
-5.33533763885498	-8.96357536315918	-8.47015953063965	0.0950994938611984	0.21196511387825	-0.040972713381052
-5.33476638793945	-8.95914840698242	-8.46559047698975	0.0949684083461761	0.212147161364555	-0.0411315485835075
-5.33507299423218	-8.95555019378662	-8.46783447265625	0.0948514565825462	0.212002828717232	-0.0412268489599228
-5.33746814727783	-8.94876003265381	-8.46459674835205	0.0946801006793976	0.212097927927971	-0.0414357744157314
-5.34287405014038	-8.94963455200195	-8.4705171585083	0.0946766212582588	0.212105065584183	-0.0416250191628933
-5.34057283401489	-8.94521427154541	-8.46444129943848	0.0945206210017204	0.212253659963608	-0.041770227253437
-5.34698438644409	-8.94071674346924	-8.46601486206055	0.0943816229701042	0.212347120046616	-0.0419466868042946
-5.35443735122681	-8.9390697479248	-8.46052074432373	0.0942783281207085	0.212533235549927	-0.0421588383615017
-5.35394144058228	-8.93154430389404	-8.46054172515869	0.0941309928894043	0.212648123502731	-0.0423526354134083
-5.35797500610352	-8.93057632446289	-8.46063899993896	0.0940696820616722	0.212691113352776	-0.0425096899271011
-5.3577356338501	-8.92423057556152	-8.46127700805664	0.0939439162611961	0.212770625948906	-0.0426831655204296
-5.36494970321655	-8.92678546905518	-8.46644878387451	0.0939317792654037	0.212840855121613	-0.0428464189171791
-5.35642528533936	-8.91873455047607	-8.46259021759033	0.0938506722450256	0.213077396154404	-0.0428933650255203
-5.35703706741333	-8.91365814208984	-8.46872615814209	0.0936716869473457	0.212909713387489	-0.0430429726839066
-5.36319971084595	-8.91259288787842	-8.46428775787354	0.0936911180615425	0.213005378842354	-0.0431401319801807
-5.35738325119019	-8.90998554229736	-8.47267532348633	0.0935910418629646	0.213104277849197	-0.0433269590139389
-5.36142921447754	-8.90437793731689	-8.46993541717529	0.0935228317975998	0.213067963719368	-0.0433684661984444
-5.35926961898804	-8.89993000030518	-8.4672384262085	0.0933924317359924	0.213148280978203	-0.0434508547186852
-5.36640501022339	-8.90041446685791	-8.47943687438965	0.0932652652263641	0.213012874126434	-0.0436060577630997
-5.35987663269043	-8.89712047576904	-8.47331237792969	0.0931936874985695	0.213137194514275	-0.0436189956963062
-5.36280202865601	-8.88933086395264	-8.47135162353516	0.0930667743086815	0.213016346096992	-0.0437523610889912
-5.37079334259033	-8.88746356964111	-8.47083187103271	0.0928784385323524	0.213037297129631	-0.0438742116093636
-5.36505508422852	-8.88389682769775	-8.46905040740967	0.0927414000034332	0.213121175765991	-0.043982271105051
-5.36787462234497	-8.87548446655273	-8.45815181732178	0.0925718769431114	0.213094413280487	-0.0440169610083103
-5.36394548416138	-8.87495136260986	-8.45556259155273	0.0923856645822525	0.213195517659187	-0.0440907292068005
-5.37217235565186	-8.87316131591797	-8.4559497833252	0.0923405513167381	0.213234111666679	-0.0441609099507332
-5.36577129364014	-8.8656005859375	-8.45310306549072	0.0922373682260513	0.213360130786896	-0.0441925376653671
-5.36841773986816	-8.86169815063477	-8.45241737365723	0.0920034572482109	0.213317468762398	-0.0442854277789593
-5.37125301361084	-8.85686588287354	-8.45213985443115	0.0919153168797493	0.213333338499069	-0.0442608557641506
-5.36655044555664	-8.85080528259277	-8.45169258117676	0.0917860642075539	0.213433414697647	-0.0443815067410469
-5.36515760421753	-8.8457727432251	-8.44716835021973	0.0916371047496796	0.213304743170738	-0.0443555004894733
-5.36403369903564	-8.8388671875	-8.44791603088379	0.091450534760952	0.213359281420708	-0.0444655194878578
-5.36839771270752	-8.83724403381348	-8.44666957855225	0.091384157538414	0.213399976491928	-0.0445713736116886
-5.35861587524414	-8.83198547363281	-8.43792915344238	0.0911933183670044	0.213582098484039	-0.044572539627552
-5.36210441589355	-8.82429313659668	-8.43628120422363	0.0909814462065697	0.213760435581207	-0.0447239205241203
-5.36390209197998	-8.82132530212402	-8.43243026733398	0.0908542275428772	0.21380940079689	-0.0447976067662239
-5.36110258102417	-8.814133644104	-8.42768001556396	0.0907260254025459	0.213903188705444	-0.0449021570384502
-5.36547613143921	-8.81046104431152	-8.43405532836914	0.0905928611755371	0.213842794299126	-0.0449472777545452
-5.36937856674194	-8.8027458190918	-8.43512439727783	0.0904796198010445	0.213895067572594	-0.045138381421566
-5.37078666687012	-8.79964256286621	-8.43997287750244	0.0904511734843254	0.213859170675278	-0.04523591324687
-5.36815738677979	-8.7919225692749	-8.43386650085449	0.0902683362364769	0.213929682970047	-0.0453128330409527
-5.37384462356567	-8.7897481918335	-8.4304666519165	0.0901138782501221	0.213944509625435	-0.0454726815223694
-5.37672472000122	-8.79038619995117	-8.43495750427246	0.0900434851646423	0.214023947715759	-0.0455710217356682
-5.3732213973999	-8.78547382354736	-8.4311990737915	0.0898456797003746	0.213981568813324	-0.0456667169928551
-5.37886714935303	-8.78485584259033	-8.42950820922852	0.0898597836494446	0.214052334427834	-0.045737236738205
-5.38082408905029	-8.77964687347412	-8.42950916290283	0.0896356999874115	0.214010745286942	-0.0458351299166679
-5.3851523399353	-8.77947998046875	-8.4303092956543	0.0895498692989349	0.214003786444664	-0.0458930991590023
-5.38896894454956	-8.7715892791748	-8.42511940002441	0.089338019490242	0.214030981063843	-0.0459299460053444
-5.39689874649048	-8.76572513580322	-8.42402458190918	0.0891155600547791	0.214156568050385	-0.046085748821497
-5.39450740814209	-8.76123809814453	-8.41317462921143	0.0888927131891251	0.214313372969627	-0.0462196208536625
-5.39776945114136	-8.75203895568848	-8.40666484832764	0.0887115448713303	0.2143315076828	-0.0463516116142273
-5.40259313583374	-8.74493503570557	-8.40561294555664	0.088555708527565	0.214469999074936	-0.0464459657669067
-5.40611267089844	-8.73505306243896	-8.40484428405762	0.0883572325110435	0.214495971798897	-0.0465561598539352
-5.40649652481079	-8.72738647460938	-8.39840030670166	0.0880958065390587	0.214624136686325	-0.046630434691906
-5.40567255020142	-8.7260570526123	-8.39884185791016	0.0880054011940956	0.214555203914642	-0.0466648414731026
-5.40910673141479	-8.72200012207031	-8.39565467834473	0.0878267288208008	0.21458800137043	-0.0467914566397667
-5.41605472564697	-8.7138204574585	-8.39963054656982	0.0877641141414642	0.214597120881081	-0.0468969941139221
-5.41630506515503	-8.71396827697754	-8.39490699768066	0.0876183956861496	0.214716926217079	-0.047005720436573
-5.41713666915894	-8.70265960693359	-8.39618396759033	0.0874390751123428	0.21467462182045	-0.0471367090940475
-5.42818593978882	-8.70320224761963	-8.38719367980957	0.0871918871998787	0.214833661913872	-0.0472860895097256
-5.43118906021118	-8.69629764556885	-8.38759422302246	0.0871229618787766	0.214880496263504	-0.0474234819412231
-5.42907857894897	-8.69209861755371	-8.37896728515625	0.0869542956352234	0.214925795793533	-0.0475803576409817
-5.42869710922241	-8.68793964385986	-8.37221813201904	0.0866894423961639	0.214978739619255	-0.047613363713026
-5.43887138366699	-8.68677043914795	-8.38187026977539	0.086660347878933	0.214957728981972	-0.0477465316653252
-5.43519401550293	-8.67927646636963	-8.37049198150635	0.0864575281739235	0.215097278356552	-0.0477271936833858
-5.43862628936768	-8.67331314086914	-8.37594223022461	0.0862178355455399	0.215015694499016	-0.0477455146610737
-5.44166374206543	-8.66774940490723	-8.36871719360352	0.0861326679587364	0.215083122253418	-0.047808013856411
-5.44679307937622	-8.66261005401611	-8.37107563018799	0.0859733670949936	0.215091153979301	-0.0479072257876396
-5.44351148605347	-8.65206241607666	-8.36827564239502	0.0858801454305649	0.215041920542717	-0.047934677451849
-5.44625329971313	-8.65061092376709	-8.36472797393799	0.0856454074382782	0.214975714683533	-0.0479969568550587
-5.44969129562378	-8.64991283416748	-8.38005352020264	0.0855440944433212	0.214982509613037	-0.0480322726070881
-5.44873523712158	-8.63818168640137	-8.37036418914795	0.0853727981448174	0.214920178055763	-0.0480871051549912
-5.45434188842773	-8.63951969146729	-8.37030410766602	0.0852704420685768	0.214848950505257	-0.0481789968907833
-5.45892906188965	-8.63168716430664	-8.3708438873291	0.0851521044969559	0.214951604604721	-0.0483051836490631
-5.45936965942383	-8.63095855712891	-8.3632926940918	0.085015282034874	0.214991539716721	-0.0483493730425835
-5.46280956268311	-8.61931705474854	-8.35951519012451	0.0847514495253563	0.215209558606148	-0.0484944880008698
-5.46947765350342	-8.61646556854248	-8.3526496887207	0.0846748352050781	0.21522581577301	-0.048567570745945
-5.46961832046509	-8.61354160308838	-8.35775184631348	0.0844508931040764	0.215418860316277	-0.0486838594079018
-5.47317171096802	-8.60438346862793	-8.34912586212158	0.0843518748879433	0.215469986200333	-0.0487867966294289
-5.47050809860229	-8.59704685211182	-8.34452438354492	0.0841517597436905	0.215517923235893	-0.0488814935088158
-5.47247409820557	-8.59210300445557	-8.34305667877197	0.0840657278895378	0.215616151690483	-0.0489314012229443
-5.47203826904297	-8.58862590789795	-8.34497356414795	0.0838797390460968	0.215622931718826	-0.0489991642534733
-5.47927284240723	-8.58140850067139	-8.34758281707764	0.0837324410676956	0.215656474232674	-0.0491165667772293
-5.47491788864136	-8.57713794708252	-8.34509563446045	0.083567351102829	0.215640187263489	-0.0491833724081516
-5.4788646697998	-8.56924343109131	-8.33896350860596	0.0834220796823502	0.215689659118652	-0.0492802448570728
-5.4752311706543	-8.56677722930908	-8.34039878845215	0.0832542777061462	0.215661525726318	-0.0492671355605125
-5.47763013839722	-8.56122303009033	-8.33966541290283	0.0830085948109627	0.215582385659218	-0.0492987483739853
-5.48313045501709	-8.55620765686035	-8.3415412902832	0.0828573182225227	0.215695410966873	-0.0493699312210083
-5.48688650131226	-8.54692363739014	-8.33295726776123	0.082687221467495	0.215660840272903	-0.0493716783821583
-5.48486614227295	-8.54289722442627	-8.32633686065674	0.0824202075600624	0.215723782777786	-0.0494963973760605
-5.49233675003052	-8.53696537017822	-8.32472133636475	0.0823023766279221	0.215739533305168	-0.0496537759900093
-5.48706436157227	-8.53652954101563	-8.32826328277588	0.0821682587265968	0.215772941708565	-0.0496096573770046
-5.4867000579834	-8.52113914489746	-8.32541751861572	0.081841915845871	0.215854704380035	-0.0497452169656754
-5.49190711975098	-8.52268886566162	-8.31797027587891	0.0817193537950516	0.215893790125847	-0.0497752949595451
-5.49256896972656	-8.51448154449463	-8.31760597229004	0.0815374627709389	0.215998962521553	-0.0498586744070053
-5.48619937896729	-8.50539970397949	-8.31755924224854	0.0813982114195824	0.215957686305046	-0.0498835518956184
-5.49367380142212	-8.50312232971191	-8.31888484954834	0.0812282636761665	0.215919554233551	-0.0499080196022987
-5.49131774902344	-8.49407005310059	-8.31453704833984	0.0810273513197899	0.216092392802238	-0.0500323995947838
-5.49138259887695	-8.48763942718506	-8.30552959442139	0.0808146968483925	0.216134205460548	-0.0500779636204243
-5.49100399017334	-8.48478698730469	-8.30517578125	0.0807216241955757	0.216277435421944	-0.0501764304935932
-5.49291896820068	-8.47383975982666	-8.30569267272949	0.080529548227787	0.216180220246315	-0.0502330735325813
-5.49242115020752	-8.47102832794189	-8.30427551269531	0.0803622603416443	0.216140896081924	-0.0501904711127281
-5.49304103851318	-8.46567630767822	-8.30715751647949	0.0801053643226624	0.21610626578331	-0.0502030923962593
-5.48986053466797	-8.4602632522583	-8.30251312255859	0.0798823088407516	0.216151610016823	-0.050301119685173
-5.49812030792236	-8.45724105834961	-8.29861927032471	0.0797550901770592	0.216200456023216	-0.0504107289016247
-5.49348211288452	-8.44669151306152	-8.29578399658203	0.0795160382986069	0.216328591108322	-0.0505216605961323
-5.50099611282349	-8.44052028656006	-8.29719924926758	0.0792715325951576	0.216390714049339	-0.0506276898086071
-5.50110292434692	-8.43795013427734	-8.2970724105835	0.079212985932827	0.216622591018677	-0.0507367439568043
-5.49631690979004	-8.43368721008301	-8.29775524139404	0.0790547356009483	0.216531589627266	-0.0507508143782616
-5.49946355819702	-8.4263801574707	-8.29290008544922	0.078816257417202	0.216676846146584	-0.050921056419611
-5.50707292556763	-8.42318248748779	-8.30337810516357	0.0787966027855873	0.216781482100487	-0.0509840287268162
-5.50082540512085	-8.41244792938232	-8.29661083221436	0.0785429105162621	0.216917514801025	-0.0510213486850262
-5.50531673431396	-8.41338920593262	-8.30642318725586	0.0784786865115166	0.216895177960396	-0.0511019751429558
-5.50467014312744	-8.40881156921387	-8.29340362548828	0.0784950479865074	0.217038229107857	-0.0512352883815765
-5.5047082901001	-8.40414142608643	-8.30107116699219	0.0783328786492348	0.217104375362396	-0.0514336489140987
-5.50716686248779	-8.39824867248535	-8.29705047607422	0.0782327279448509	0.217330485582352	-0.0515147186815739
-5.50575399398804	-8.39584445953369	-8.29647636413574	0.078159511089325	0.217323586344719	-0.0515683591365814
-5.50866794586182	-8.39310169219971	-8.30020618438721	0.0780796036124229	0.217436075210571	-0.0517066866159439
-5.51354265213013	-8.3905553817749	-8.29982662200928	0.0780126824975014	0.217441573739052	-0.0518104992806911
-5.51088953018188	-8.38155174255371	-8.29855632781982	0.0778673589229584	0.217472076416016	-0.0519402734935284
-5.51880025863647	-8.37999439239502	-8.30009937286377	0.0778663605451584	0.217508807778358	-0.0520487539470196
-5.51383781433105	-8.37469673156738	-8.29857730865479	0.0777689889073372	0.217672750353813	-0.0521603710949421
-5.51633024215698	-8.37051010131836	-8.30112934112549	0.0775787830352783	0.217701360583305	-0.0522514320909977
-5.51970958709717	-8.36614227294922	-8.29739570617676	0.0775376260280609	0.217912882566452	-0.0523806735873222
-5.51387977600098	-8.35726642608643	-8.29470252990723	0.0774596333503723	0.218029648065567	-0.0525028221309185
-5.51476955413818	-8.35524845123291	-8.29957008361816	0.0772606134414673	0.217988684773445	-0.0525717437267303
-5.51593732833862	-8.35099124908447	-8.3018684387207	0.0772972479462624	0.218231663107872	-0.0526618994772434
-5.51386451721191	-8.347487449646	-8.30379962921143	0.0772039666771889	0.218299627304077	-0.0528384372591972
-5.51022052764893	-8.34466457366943	-8.30355548858643	0.0771884992718697	0.218442961573601	-0.0529367253184319
-5.51591157913208	-8.33713245391846	-8.30326843261719	0.0770567432045937	0.218516707420349	-0.053106926381588
-5.50958061218262	-8.33264541625977	-8.31255722045898	0.0770669728517532	0.21871355175972	-0.053236685693264
-5.50969696044922	-8.33202266693115	-8.3144645690918	0.0769155621528625	0.218576297163963	-0.0532995462417603
-5.51913118362427	-8.32624912261963	-8.31108570098877	0.0767369121313095	0.218555793166161	-0.0534761212766171
-5.51943016052246	-8.32428741455078	-8.32120895385742	0.076784186065197	0.218822985887527	-0.0536836236715317
-5.5176420211792	-8.31618118286133	-8.30968856811523	0.0766213536262512	0.218888834118843	-0.0538681745529175
-5.52143430709839	-8.31269264221191	-8.31414318084717	0.0766289532184601	0.218915536999702	-0.0539996027946472
-5.52353620529175	-8.3087215423584	-8.30802345275879	0.0764540731906891	0.219057977199554	-0.0541750378906727
-5.52208948135376	-8.30790138244629	-8.31579208374023	0.0763684436678886	0.219129025936127	-0.0542695634067059
-5.52577877044678	-8.29813861846924	-8.31668376922607	0.0763434544205666	0.219118237495422	-0.0543884411454201
-5.52378273010254	-8.29616355895996	-8.31783866882324	0.0762215182185173	0.219120666384697	-0.0544897951185703
-5.52974414825439	-8.29220485687256	-8.315016746521	0.0761957094073296	0.219145864248276	-0.0546587072312832
-5.53187370300293	-8.28859233856201	-8.31832122802734	0.0760743319988251	0.21926349401474	-0.0548083521425724
-5.52724266052246	-8.28120517730713	-8.3152551651001	0.0760219618678093	0.21937307715416	-0.0549910292029381
-5.53301382064819	-8.28466606140137	-8.32461929321289	0.0760988742113113	0.219409629702568	-0.0551870875060558
-5.53076362609863	-8.27411556243896	-8.32217216491699	0.0760343745350838	0.219544366002083	-0.0553435683250427
-5.53011131286621	-8.27208518981934	-8.31758308410645	0.0759551003575325	0.219636231660843	-0.055469173938036
-5.53750324249268	-8.26921939849854	-8.3213996887207	0.0759410709142685	0.219797387719154	-0.055687390267849
-5.530601978302	-8.26991081237793	-8.31881904602051	0.0760054364800453	0.219970479607582	-0.0557619519531727
-5.53264045715332	-8.26359462738037	-8.32382583618164	0.0758893266320229	0.220031931996346	-0.0560228414833546
-5.54084062576294	-8.26428508758545	-8.32754421234131	0.0759232267737389	0.220249146223068	-0.0561966821551323
-5.53470611572266	-8.25631809234619	-8.32413196563721	0.0759028419852257	0.220456629991531	-0.0564122162759304
-5.53628206253052	-8.25670051574707	-8.32451915740967	0.0758796408772469	0.220378205180168	-0.0565770193934441
-5.53928375244141	-8.248291015625	-8.33050727844238	0.0758998021483421	0.220523566007614	-0.0568383187055588
-5.54118013381958	-8.24827575683594	-8.33016395568848	0.0758414566516876	0.220584064722061	-0.0569745674729347
-5.54333734512329	-8.2437572479248	-8.33020114898682	0.075857475399971	0.220522627234459	-0.0571154244244099
-5.54586553573608	-8.24335289001465	-8.33611106872559	0.0758018493652344	0.220530778169632	-0.0572834499180317
-5.54412364959717	-8.23848056793213	-8.33044242858887	0.0757775381207466	0.22052538394928	-0.0574684515595436
-5.54534101486206	-8.24311637878418	-8.34170818328857	0.0757824555039406	0.220501363277435	-0.0576530583202839
-5.54569625854492	-8.23227500915527	-8.34365844726563	0.0756481513381004	0.220580145716667	-0.0577990300953388
-5.54960823059082	-8.23157596588135	-8.34557914733887	0.0756307765841484	0.220611646771431	-0.0580150783061981
-5.55288028717041	-8.22861671447754	-8.35086917877197	0.0756861194968224	0.22065806388855	-0.0582722537219524
-5.5487117767334	-8.22071933746338	-8.35028648376465	0.0755091980099678	0.220700562000275	-0.0584603883326054
-5.55306053161621	-8.21915340423584	-8.3546667098999	0.0755362212657928	0.220855429768562	-0.0585715286433697
-5.55389738082886	-8.21104431152344	-8.34844303131104	0.0754712447524071	0.220974028110504	-0.0588544942438602
-5.55942344665527	-8.2058801651001	-8.34756469726563	0.0754794850945473	0.221001729369164	-0.0589937791228294
-5.5527172088623	-8.19381713867188	-8.35058403015137	0.0753634497523308	0.221078664064407	-0.0592009350657463
-5.5589337348938	-8.19794654846191	-8.35805416107178	0.0753149464726448	0.221146002411842	-0.0593564435839653
-5.55817794799805	-8.18882465362549	-8.3620023727417	0.0753180980682373	0.221131905913353	-0.0594640634953976
-5.55684280395508	-8.18482494354248	-8.35906314849854	0.0752280876040459	0.221133708953857	-0.0596701204776764
-5.56370973587036	-8.18434047698975	-8.36628532409668	0.0753120854496956	0.221168711781502	-0.0598164461553097
-5.55636215209961	-8.17623901367188	-8.35592842102051	0.0751475170254707	0.221257582306862	-0.0598481670022011
-5.5622386932373	-8.17217540740967	-8.36470603942871	0.0750886872410774	0.221267029643059	-0.0600722879171371
-5.56068658828735	-8.16504859924316	-8.35679531097412	0.0750639513134956	0.221417441964149	-0.0601692199707031
-5.55973958969116	-8.16127109527588	-8.35691738128662	0.0749675408005714	0.221423581242561	-0.0602687075734138
-5.5641016960144	-8.15261459350586	-8.36240005493164	0.0749276801943779	0.221468478441238	-0.0603362321853638
-5.55899620056152	-8.14780521392822	-8.35596466064453	0.074803926050663	0.221510037779808	-0.0604609400033951
-5.56117057800293	-8.14134216308594	-8.35463237762451	0.0748360306024551	0.221606373786926	-0.0605178512632847
-5.55896854400635	-8.12900829315186	-8.35225963592529	0.0745687112212181	0.221635654568672	-0.0606632940471172
-5.56269979476929	-8.13038063049316	-8.35724544525146	0.0745357200503349	0.221653386950493	-0.0606287494301796
-5.55740070343018	-8.12080383300781	-8.34853744506836	0.0744354873895645	0.221629619598389	-0.0607242286205292
-5.55925512313843	-8.11486721038818	-8.35448360443115	0.0743551328778267	0.221635669469833	-0.0608513653278351
-5.56142377853394	-8.10765838623047	-8.34768581390381	0.0743699669837952	0.221656307578087	-0.0609761215746403
-5.55902004241943	-8.10053730010986	-8.35259819030762	0.0742633491754532	0.221704959869385	-0.061093520373106
-5.56104278564453	-8.09640693664551	-8.35303592681885	0.0742610096931458	0.22175957262516	-0.0612461268901825
-5.5547251701355	-8.08860015869141	-8.34386348724365	0.0741112008690834	0.221697881817818	-0.0613516084849834
-5.55989456176758	-8.0909948348999	-8.35802364349365	0.0741705596446991	0.221678003668785	-0.0614311657845974
-5.55090188980103	-8.08436298370361	-8.34678745269775	0.0740585401654243	0.221763789653778	-0.0614099986851215
-5.55347061157227	-8.084547996521	-8.35220050811768	0.0739941969513893	0.221734791994095	-0.0615331530570984
-5.55366086959839	-8.07525253295898	-8.35729598999023	0.0740716382861137	0.221741288900375	-0.0616621598601341
-5.54775333404541	-8.07532978057861	-8.34871768951416	0.0739277750253677	0.221759229898453	-0.0616825371980667
-5.55102252960205	-8.07248878479004	-8.35524559020996	0.0739108175039291	0.221751198172569	-0.0617761425673962
-5.54815912246704	-8.06735706329346	-8.34298801422119	0.0738203004002571	0.221815571188927	-0.0618655234575272
-5.5463399887085	-8.06634426116943	-8.34403800964355	0.0737651884555817	0.221688956022263	-0.0618333369493485
-5.5434627532959	-8.06017398834229	-8.34486675262451	0.0736759155988693	0.221711397171021	-0.061758179217577
-5.54892539978027	-8.05422401428223	-8.34090232849121	0.0735461190342903	0.221604973077774	-0.0618891380727291
-5.54607391357422	-8.04817295074463	-8.33681297302246	0.073502816259861	0.221759095788002	-0.0619755312800407
-5.54002618789673	-8.04585647583008	-8.33075618743896	0.073386125266552	0.221621096134186	-0.0618840046226978
-5.5431981086731	-8.04065227508545	-8.32760524749756	0.0733401104807854	0.221541091799736	-0.0619120225310326
-5.53874778747559	-8.03981018066406	-8.33544445037842	0.0732872188091278	0.221557676792145	-0.0619982928037643
-5.53526639938354	-8.03781223297119	-8.32754516601563	0.0732114166021347	0.221504896879196	-0.0619898177683353
-5.533127784729	-8.03591442108154	-8.33438968658447	0.07332743704319	0.221498057246208	-0.0620288290083408
-5.52878427505493	-8.03643131256104	-8.33394527435303	0.0732834860682487	0.221452116966248	-0.0619990900158882
-5.52513551712036	-8.03924942016602	-8.3376579284668	0.0733306184411049	0.221420869231224	-0.0620203539729118
-5.52457284927368	-8.03608226776123	-8.34080028533936	0.0734242126345634	0.22138600051403	-0.0620185136795044
-5.51726722717285	-8.03485870361328	-8.33422756195068	0.0733241215348244	0.22132208943367	-0.0620270036160946
-5.51930999755859	-8.04054546356201	-8.34333229064941	0.0734288245439529	0.221303969621658	-0.0619802698493004
-5.51329946517944	-8.03497314453125	-8.34395885467529	0.0734045952558517	0.221282288432121	-0.0620078518986702
-5.52141141891479	-8.04019641876221	-8.3438606262207	0.0734647586941719	0.221305161714554	-0.0620530322194099
-5.51451539993286	-8.03917026519775	-8.34617328643799	0.0735060125589371	0.221387773752213	-0.0620840564370155
-5.51264715194702	-8.03908729553223	-8.34539222717285	0.0736129805445671	0.221334889531136	-0.062041912227869
-5.51404714584351	-8.0355224609375	-8.34683990478516	0.0736131444573402	0.221456170082092	-0.0621545575559139
-5.50952816009521	-8.04040050506592	-8.34770202636719	0.0735633224248886	0.221518248319626	-0.0620515570044518
-5.50917387008667	-8.03799247741699	-8.34805011749268	0.0736580491065979	0.221585035324097	-0.0620645955204964
-5.5008692741394	-8.03424549102783	-8.34221076965332	0.0736532658338547	0.221591874957085	-0.062046118080616
-5.5008339881897	-8.03998374938965	-8.35790920257568	0.073698565363884	0.221624627709389	-0.0619935132563114
-5.49032258987427	-8.03712940216064	-8.35056972503662	0.0735963582992554	0.221727415919304	-0.0618700496852398
-5.4882755279541	-8.03559589385986	-8.35461711883545	0.0735374763607979	0.221658870577812	-0.0618413873016834
-5.48849296569824	-8.0325174331665	-8.35348415374756	0.0736536234617233	0.221818655729294	-0.0618652887642384
-5.47994804382324	-8.03522300720215	-8.35341167449951	0.0737162157893181	0.221925690770149	-0.0618943721055985
-5.48172426223755	-8.03968524932861	-8.36564254760742	0.0738533437252045	0.222051858901978	-0.0619293041527271
-5.48019886016846	-8.03921604156494	-8.36720275878906	0.073884591460228	0.222181186079979	-0.061952717602253
-5.47598886489868	-8.04215812683105	-8.36566829681396	0.0739874914288521	0.222250238060951	-0.062028780579567
-5.47869729995728	-8.04482269287109	-8.36868000030518	0.074110321700573	0.222389176487923	-0.0620456114411354
-5.47253561019897	-8.04533576965332	-8.36790657043457	0.0741322562098503	0.222376018762589	-0.062034610658884
-5.47177219390869	-8.05355262756348	-8.37816429138184	0.0743364170193672	0.222512617707253	-0.0620112307369709
-5.47186756134033	-8.05347061157227	-8.37436294555664	0.0743482112884521	0.222585067152977	-0.0620540268719196
-5.46671152114868	-8.05666446685791	-8.37528133392334	0.0743186995387077	0.222605526447296	-0.0621141046285629
-5.47292709350586	-8.06308174133301	-8.3840503692627	0.0745876356959343	0.22274024784565	-0.0621057823300362
-5.4639368057251	-8.0599479675293	-8.37237739562988	0.074514739215374	0.222781047224998	-0.0620939992368221
-5.46433687210083	-8.06248950958252	-8.38244152069092	0.0745930746197701	0.222746983170509	-0.0620802640914917
-5.45898962020874	-8.06106758117676	-8.38082218170166	0.0746102333068848	0.222792640328407	-0.0620704181492329
-5.45992565155029	-8.06292247772217	-8.37108516693115	0.0745598450303078	0.2229083776474	-0.0620712228119373
-5.45923280715942	-8.06137466430664	-8.37687587738037	0.0745780318975449	0.22283710539341	-0.0620309822261333
-5.45552396774292	-8.06168937683105	-8.36951923370361	0.0745636597275734	0.222969099879265	-0.0621289126574993
-5.45551538467407	-8.0588550567627	-8.36681365966797	0.0746312588453293	0.222948744893074	-0.0620991997420788
-5.44954252243042	-8.05765151977539	-8.37254524230957	0.0745988637208939	0.222990304231644	-0.0620089806616306
-5.44502925872803	-8.05324363708496	-8.36488246917725	0.0744649842381477	0.223004281520844	-0.0620221383869648
-5.44832229614258	-8.05878162384033	-8.37516784667969	0.0746618807315826	0.223038896918297	-0.0620201639831066
-5.44067716598511	-8.05205345153809	-8.36849689483643	0.0745938345789909	0.22308911383152	-0.06203343719244
-5.43801355361938	-8.05687427520752	-8.36252689361572	0.0746080055832863	0.223151981830597	-0.062088169157505
-5.44399499893188	-8.05969047546387	-8.37594985961914	0.0748055279254913	0.22313979268074	-0.0621819272637367
-5.43666696548462	-8.05853080749512	-8.36700344085693	0.0747305080294609	0.223334118723869	-0.0621965005993843
-5.43936157226563	-8.05837249755859	-8.36735534667969	0.0748085528612137	0.22330267727375	-0.0622771792113781
-5.43394613265991	-8.06022548675537	-8.36275959014893	0.074825756251812	0.223470941185951	-0.0621739700436592
-5.43538284301758	-8.06028461456299	-8.36239624023438	0.074840821325779	0.223486497998238	-0.0622325949370861
-5.43086433410645	-8.06313800811768	-8.35718727111816	0.0748953148722649	0.223679274320602	-0.0621548034250736
-5.42862129211426	-8.06296253204346	-8.3501148223877	0.0748675614595413	0.223703622817993	-0.0621405728161335
-5.42835998535156	-8.06229686737061	-8.35550308227539	0.074900783598423	0.223809227347374	-0.0621527433395386
-5.42371797561646	-8.0612678527832	-8.35052108764648	0.0749469995498657	0.223770499229431	-0.0621720999479294
-5.42495107650757	-8.06407451629639	-8.34505081176758	0.0748986974358559	0.223769932985306	-0.0621602386236191
-5.42409753799438	-8.06397914886475	-8.34345245361328	0.0750036910176277	0.223979011178017	-0.0621986538171768
-5.42436504364014	-8.0564432144165	-8.34213924407959	0.0749719217419624	0.223904430866241	-0.062253400683403
-5.42004919052124	-8.05708599090576	-8.33960056304932	0.07494106143713	0.224005281925201	-0.0622743293642998
-5.41751718521118	-8.05677032470703	-8.33932018280029	0.0748844370245934	0.223953172564507	-0.0622197687625885
-5.41621875762939	-8.05135345458984	-8.34415912628174	0.0748486593365669	0.224017813801765	-0.0622680597007275
-5.41055774688721	-8.05048179626465	-8.33889770507813	0.0748867243528366	0.224106281995773	-0.0622506700456142
-5.41150760650635	-8.04681301116943	-8.33364582061768	0.0748303756117821	0.224103331565857	-0.062324196100235
-5.41384506225586	-8.04317474365234	-8.33567237854004	0.0749572664499283	0.224223598837852	-0.0623103454709053
-5.40367221832275	-8.0341854095459	-8.33186912536621	0.0748395100235939	0.224232375621796	-0.0623631291091442
-5.40624046325684	-8.04272270202637	-8.32931518554688	0.0748945623636246	0.224285647273064	-0.062321025878191
-5.40063571929932	-8.03943824768066	-8.33291530609131	0.0749535709619522	0.224183171987534	-0.0622985325753689
-5.40095853805542	-8.03819942474365	-8.33383274078369	0.0749567821621895	0.224234834313393	-0.0623385794460773
-5.4000825881958	-8.04140281677246	-8.3320484161377	0.0749288126826286	0.224343106150627	-0.0623516738414764
-5.40076160430908	-8.03947257995605	-8.3311185836792	0.0749448016285896	0.22439044713974	-0.0624389499425888
-5.3989462852478	-8.04111289978027	-8.33501529693604	0.0750321000814438	0.224471867084503	-0.0624304786324501
-5.39368057250977	-8.03815078735352	-8.32571411132813	0.0749843716621399	0.224487617611885	-0.062455665320158
-5.39911079406738	-8.0418529510498	-8.33340835571289	0.0751126706600189	0.22453585267067	-0.062480628490448
-5.3928484916687	-8.03601360321045	-8.32859516143799	0.0750775560736656	0.224562659859657	-0.0624433644115925
-5.39152669906616	-8.03824424743652	-8.32266616821289	0.0750601589679718	0.224670112133026	-0.0625367164611816
-5.39621734619141	-8.040846824646	-8.32676887512207	0.0752494186162949	0.224685192108154	-0.0625271424651146
-5.39211082458496	-8.03497695922852	-8.3236837387085	0.0751749575138092	0.224767729640007	-0.0625616833567619
-5.39340448379517	-8.03944873809814	-8.32477474212646	0.0752568021416664	0.224867537617683	-0.0626137629151344
-5.38796520233154	-8.03738880157471	-8.32068634033203	0.0752983242273331	0.224916324019432	-0.0626554265618324
-5.39032220840454	-8.04264068603516	-8.323410987854	0.0753743425011635	0.224930942058563	-0.0626607164740562
-5.38481044769287	-8.03894519805908	-8.32602787017822	0.0753982588648796	0.224984034895897	-0.0625784695148468
-5.38655090332031	-8.04531002044678	-8.32598781585693	0.0754031911492348	0.22501814365387	-0.0626563727855682
-5.38827705383301	-8.04987335205078	-8.32829189300537	0.0755907967686653	0.225160241127014	-0.0627632066607475
-5.38134288787842	-8.04630756378174	-8.33151721954346	0.075625441968441	0.225126475095749	-0.0627922192215919
-5.38865184783936	-8.05489730834961	-8.33050918579102	0.0757917985320091	0.225217580795288	-0.0627704262733459
-5.38283205032349	-8.05903816223145	-8.32801246643066	0.0758013501763344	0.225380793213844	-0.0628379806876183
-5.38768863677979	-8.0637035369873	-8.33051586151123	0.0759338662028313	0.225379183888435	-0.0628152266144753
-5.3828649520874	-8.06346893310547	-8.3342809677124	0.0759652629494667	0.225508466362953	-0.062858484685421
-5.38526296615601	-8.07159900665283	-8.32879161834717	0.0760589838027954	0.225552499294281	-0.0628279373049736
-5.38479137420654	-8.07405281066895	-8.32885837554932	0.0760882347822189	0.225616604089737	-0.0627299696207047
-5.38097810745239	-8.07389640808105	-8.32245540618896	0.0760994032025337	0.225647017359734	-0.0626946240663528
-5.38273048400879	-8.07948303222656	-8.32588958740234	0.0761653184890747	0.225616991519928	-0.0625799223780632
-5.37728404998779	-8.0852575302124	-8.32761764526367	0.0761987268924713	0.225701838731766	-0.0624349378049374
-5.37502241134644	-8.08612155914307	-8.3183479309082	0.0760539621114731	0.225642591714859	-0.0622852221131325
-5.3733549118042	-8.09388256072998	-8.31574726104736	0.0761425867676735	0.225693613290787	-0.0621267072856426
-5.37006378173828	-8.09495449066162	-8.31279945373535	0.0761062279343605	0.225611805915833	-0.0619848668575287
-5.37198877334595	-8.09691524505615	-8.32028675079346	0.0761250182986259	0.225598707795143	-0.0618482269346714
-5.36983346939087	-8.10126972198486	-8.3193416595459	0.0762102454900742	0.225644379854202	-0.0617621541023254
-5.37026453018188	-8.10643291473389	-8.31256294250488	0.076215922832489	0.225648507475853	-0.0617195814847946
-5.36896705627441	-8.11139869689941	-8.3228120803833	0.0763314217329025	0.22571687400341	-0.0616889297962189
-5.37088012695313	-8.11561012268066	-8.31065654754639	0.0762945115566254	0.22566431760788	-0.0616492666304111
-5.36754703521729	-8.12022018432617	-8.31836032867432	0.0764135271310806	0.225799202919006	-0.0616152212023735
-5.36866474151611	-8.12116050720215	-8.31108283996582	0.0765165612101555	0.22571137547493	-0.061555054038763
-5.36687564849854	-8.12266826629639	-8.310471534729	0.0764560624957085	0.225744232535362	-0.0614572986960411
-5.36712169647217	-8.12829303741455	-8.31569671630859	0.0765269175171852	0.225711718201637	-0.0613874346017838
-5.36206912994385	-8.12446308135986	-8.30092620849609	0.0765487849712372	0.225751906633377	-0.0612600930035114
-5.36252737045288	-8.12860488891602	-8.30538940429688	0.0765024125576019	0.225791990756989	-0.0611676909029484
-5.3569540977478	-8.12616443634033	-8.29650783538818	0.0764945447444916	0.225812301039696	-0.061164028942585
-5.36000776290894	-8.128586769104	-8.29849815368652	0.0765451341867447	0.225718751549721	-0.0610641688108444
-5.35722064971924	-8.12434864044189	-8.29978656768799	0.0765398368239403	0.225751608610153	-0.0609858073294163
-5.3592791557312	-8.12935352325439	-8.29420566558838	0.0764105096459389	0.225658595561981	-0.0609690137207508
-5.36074733734131	-8.12747764587402	-8.29403972625732	0.0765156522393227	0.225729316473007	-0.0609350875020027
-5.3565731048584	-8.12659454345703	-8.2896089553833	0.0764936804771423	0.225768283009529	-0.0609477125108242
-5.36480045318604	-8.12630748748779	-8.29121589660645	0.0764936655759811	0.225686892867088	-0.0609392635524273
-5.3635139465332	-8.12709140777588	-8.29326057434082	0.0765816867351532	0.225859016180038	-0.0609952956438065
-5.36279439926147	-8.1223840713501	-8.28613185882568	0.0765336379408836	0.225809812545776	-0.0610620193183422
-5.36512613296509	-8.126540184021	-8.28847026824951	0.0765321031212807	0.225906744599342	-0.0611507557332516
-5.36730146408081	-8.12266826629639	-8.28519535064697	0.0765936002135277	0.225897878408432	-0.0611946694552898
-5.36830711364746	-8.12228679656982	-8.28835964202881	0.076531358063221	0.225983306765556	-0.0612194240093231
-5.36918973922729	-8.12086772918701	-8.28035354614258	0.0765747874975204	0.226072773337364	-0.0612913519144058
-5.37073564529419	-8.11807250976563	-8.27615451812744	0.076544463634491	0.226079627871513	-0.0613556019961834
-5.37337589263916	-8.11817359924316	-8.27516746520996	0.0766078233718872	0.226194530725479	-0.0614246912300587
-5.37279891967773	-8.11064720153809	-8.27508544921875	0.0764741599559784	0.226205989718437	-0.0615114010870457
-5.38274765014648	-8.1160249710083	-8.27145099639893	0.0764025822281837	0.226275190711021	-0.0615878775715828
-5.38067531585693	-8.11327171325684	-8.26901054382324	0.0763846263289452	0.226408869028091	-0.0616591386497021
-5.37790679931641	-8.11006927490234	-8.26461696624756	0.0762845128774643	0.226394474506378	-0.0617295801639557
-5.38448524475098	-8.11126804351807	-8.25930786132813	0.0761986747384071	0.226376578211784	-0.0617364682257175
-5.38545942306519	-8.11083221435547	-8.26255512237549	0.0762088596820831	0.226574242115021	-0.0617922954261303
-5.38412666320801	-8.10671138763428	-8.2581844329834	0.0760355666279793	0.226585611701012	-0.0617671050131321
-5.38897275924683	-8.10678577423096	-8.25923252105713	0.0760948807001114	0.226644828915596	-0.0617726594209671
-5.38694429397583	-8.1072416305542	-8.26175308227539	0.0759930983185768	0.226729422807693	-0.0618009120225906
-5.38878917694092	-8.11092853546143	-8.26058578491211	0.0759765729308128	0.226759076118469	-0.0618111789226532
-5.39308834075928	-8.11081409454346	-8.26619148254395	0.0758847668766975	0.226781561970711	-0.061786737293005
-5.39396858215332	-8.10844135284424	-8.25831413269043	0.0757687762379646	0.226847022771835	-0.0618827305734158
-5.40155982971191	-8.11074352264404	-8.26491355895996	0.0757595375180244	0.226809293031693	-0.0619731619954109
-5.40396547317505	-8.10903358459473	-8.26457118988037	0.0757202953100204	0.226836383342743	-0.0620758682489395
-5.40922498703003	-8.10965347290039	-8.25895309448242	0.0755659863352776	0.226829841732979	-0.0622033141553402
-5.41448974609375	-8.10983848571777	-8.26298999786377	0.0755619928240776	0.227086901664734	-0.06228032335639
-5.41977119445801	-8.10715103149414	-8.25441265106201	0.0754292085766792	0.227047592401505	-0.0623726770281792
-5.42175483703613	-8.10762882232666	-8.26399040222168	0.075319878757	0.227128744125366	-0.0624475590884686
-5.42829847335815	-8.10948276519775	-8.2620096206665	0.0753053799271584	0.227227717638016	-0.0625261589884758
-5.42992210388184	-8.10538387298584	-8.25729370117188	0.0751448720693588	0.227247178554535	-0.0625919476151466
-5.43663644790649	-8.10136127471924	-8.2622013092041	0.0750527679920197	0.227356716990471	-0.0626779049634933
-5.43776035308838	-8.10077667236328	-8.26138114929199	0.0749463960528374	0.227308630943298	-0.0627762600779533
-5.44615173339844	-8.1038064956665	-8.2667818069458	0.0749290138483047	0.227504223585129	-0.062823012471199
-5.44971179962158	-8.09812164306641	-8.26769351959229	0.0747901648283005	0.227520063519478	-0.0629243925213814
-5.45279455184937	-8.09579372406006	-8.26903915405273	0.0747602954506874	0.227620795369148	-0.06301049888134
-5.45615816116333	-8.09810161590576	-8.27392196655273	0.0747246742248535	0.227605193853378	-0.0630712136626244
-5.4589786529541	-8.0910587310791	-8.27210235595703	0.0746389254927635	0.227596700191498	-0.0631459131836891
-5.46735572814941	-8.09385776519775	-8.27652835845947	0.0746442973613739	0.22772641479969	-0.0632408931851387
-5.46839046478271	-8.09092140197754	-8.2749137878418	0.0745532810688019	0.227731287479401	-0.0633501634001732
-5.47445344924927	-8.09478378295898	-8.27660465240479	0.0745531097054482	0.227677166461945	-0.0634475275874138
-5.47622394561768	-8.08921051025391	-8.27827835083008	0.0745003893971443	0.227779135107994	-0.063580647110939
-5.48354864120483	-8.09292411804199	-8.27347087860107	0.0744496434926987	0.227738812565804	-0.0636611804366112
-5.48939037322998	-8.0890474319458	-8.27900695800781	0.0743930861353874	0.227864012122154	-0.0637069046497345
-5.48960971832275	-8.08420276641846	-8.28000450134277	0.0743150860071182	0.2278902977705	-0.0638116523623466
-5.49931955337524	-8.08386039733887	-8.27714538574219	0.0743420273065567	0.227956742048264	-0.0638443753123283
-5.49595260620117	-8.08271408081055	-8.27444648742676	0.074282094836235	0.228112861514091	-0.0637486651539803
-5.50312280654907	-8.07549858093262	-8.27237319946289	0.0741313770413399	0.228157684206963	-0.0638905838131905
-5.50573825836182	-8.07578659057617	-8.26613903045654	0.0741989612579346	0.228429839015007	-0.0638924166560173
-5.50760507583618	-8.07032680511475	-8.26848602294922	0.0741930305957794	0.228480324149132	-0.0638432130217552
-5.50446367263794	-8.06507968902588	-8.27127170562744	0.0742834433913231	0.228580221533775	-0.0638599768280983
-5.51634979248047	-8.06503963470459	-8.27078819274902	0.074326179921627	0.228842154145241	-0.0639564022421837
-5.51516819000244	-8.0611400604248	-8.2718448638916	0.0743644908070564	0.228878736495972	-0.0640269368886948
-5.52331495285034	-8.0635871887207	-8.28048229217529	0.0744777694344521	0.229064717888832	-0.0641639530658722
-5.5221700668335	-8.05710411071777	-8.27307987213135	0.0744375586509705	0.229139924049377	-0.0643381625413895
-5.53172063827515	-8.06224346160889	-8.27717685699463	0.0746698752045631	0.229138866066933	-0.0643829107284546
-5.53175640106201	-8.05538558959961	-8.27515506744385	0.074638843536377	0.229282304644585	-0.0644221305847168
-5.52921962738037	-8.05577659606934	-8.27420139312744	0.0746686011552811	0.229295626282692	-0.0644740536808968
-5.54000902175903	-8.05934238433838	-8.28724479675293	0.0748251602053642	0.229251846671104	-0.0645230263471603
-5.53433132171631	-8.05284595489502	-8.28114700317383	0.0747757777571678	0.2292510420084	-0.0644873157143593
-5.53796911239624	-8.05727195739746	-8.29025173187256	0.0747665837407112	0.229118809103966	-0.0645012184977531
-5.53744459152222	-8.05374813079834	-8.28804206848145	0.0748471096158028	0.229044407606125	-0.0644951313734055
-5.54593086242676	-8.05178165435791	-8.2942943572998	0.0748371109366417	0.2290049046278	-0.0646001026034355
-5.54217863082886	-8.04372406005859	-8.29063701629639	0.074857272207737	0.229092970490456	-0.064597949385643
-5.54557657241821	-8.04712677001953	-8.28604793548584	0.0748246163129807	0.229107066988945	-0.0646323040127754
-5.54567909240723	-8.04638385772705	-8.29221248626709	0.0750212892889977	0.229069918394089	-0.0646212846040726
-5.54464817047119	-8.03813648223877	-8.29992008209229	0.0750047415494919	0.229050502181053	-0.0646781623363495
-5.54979085922241	-8.0333080291748	-8.29364013671875	0.0750515088438988	0.229015171527863	-0.0647391229867935
-5.54516935348511	-8.0346212387085	-8.30280208587646	0.0751697197556496	0.229079201817513	-0.0647753104567528
-5.54625463485718	-8.02777004241943	-8.29403018951416	0.0752563700079918	0.229041188955307	-0.0647968575358391
-5.54247140884399	-8.0305118560791	-8.3023681640625	0.0752798393368721	0.22901426255703	-0.0647698938846588
-5.53962230682373	-8.02968597412109	-8.30165195465088	0.0754002407193184	0.228866666555405	-0.0647329017519951
-5.53683423995972	-8.02478122711182	-8.2994909286499	0.0753941908478737	0.228936970233917	-0.0648021176457405
-5.53610610961914	-8.02616310119629	-8.30523204803467	0.0754396244883537	0.228812783956528	-0.0647356510162354
-5.5330228805542	-8.02221202850342	-8.29513549804688	0.0754498168826103	0.228851348161697	-0.0647836327552795
-5.53218412399292	-8.02025699615479	-8.29780578613281	0.0754756629467011	0.228798851370811	-0.0648013949394226
-5.52101469039917	-8.01332569122314	-8.29190540313721	0.0754929929971695	0.228784993290901	-0.0648099482059479
-5.5279483795166	-8.0176248550415	-8.28914928436279	0.0755498707294464	0.228714197874069	-0.0647480338811874
-5.52419328689575	-8.00909614562988	-8.29376411437988	0.0755545273423195	0.228703871369362	-0.0648493468761444
-5.51641893386841	-8.00359916687012	-8.27898693084717	0.0755445212125778	0.228645578026772	-0.0648438706994057
-5.52060461044312	-8.00388813018799	-8.27975654602051	0.07550448179245	0.228731170296669	-0.0648647025227547
-5.51482629776001	-7.99986934661865	-8.27684020996094	0.075440838932991	0.228802651166916	-0.0648600831627846
-5.50957822799683	-7.99625587463379	-8.27159976959229	0.0753946900367737	0.228712975978851	-0.0648574158549309
-5.50307178497314	-7.99233531951904	-8.27040100097656	0.075414277613163	0.228624686598778	-0.0647721141576767
-5.50552606582642	-7.99424171447754	-8.27304077148438	0.0753328800201416	0.228508949279785	-0.0647518038749695
-5.50002527236938	-7.99086332321167	-8.27593612670898	0.0753932967782021	0.228704661130905	-0.0647222846746445
-5.49773454666138	-7.98679876327515	-8.26936912536621	0.0753084421157837	0.228580549359322	-0.0647311359643936
-5.50168132781982	-7.98760843276978	-8.27424240112305	0.0753839313983917	0.228623241186142	-0.0648740902543068
-5.49255609512329	-7.99245262145996	-8.27678871154785	0.0754387602210045	0.228685438632965	-0.0647958666086197
-5.49395084381104	-7.98686790466309	-8.27847099304199	0.0753964930772781	0.228623658418655	-0.0648995861411095
-5.49537563323975	-7.98750305175781	-8.27402877807617	0.075435109436512	0.228734061121941	-0.0649537220597267
-5.48836088180542	-7.98723745346069	-8.26862049102783	0.0754301100969315	0.228701770305634	-0.0649954304099083
-5.49034976959229	-7.98784208297729	-8.2712869644165	0.0755095332860947	0.228725835680962	-0.0650535151362419
-5.48729276657104	-7.98521280288696	-8.26519966125488	0.0754543468356133	0.228785052895546	-0.0651249587535858
-5.48731565475464	-7.98682928085327	-8.25995445251465	0.075498640537262	0.228924766182899	-0.0652180016040802
-5.48002338409424	-7.98513555526733	-8.25809860229492	0.0754834115505219	0.22892065346241	-0.0651793628931046
-5.48474264144897	-7.98374032974243	-8.25814151763916	0.0755443498492241	0.228982120752335	-0.0652142465114594
-5.48102855682373	-7.98634099960327	-8.25431251525879	0.0755085945129395	0.229127481579781	-0.0652723163366318
-5.47868394851685	-7.98839139938354	-8.25703048706055	0.0755065679550171	0.229040205478668	-0.0652138665318489
-5.47310066223145	-7.98585653305054	-8.25547122955322	0.0754835531115532	0.229089945554733	-0.0652594864368439
-5.47224283218384	-7.99016380310059	-8.25444316864014	0.075630359351635	0.229105398058891	-0.0652468055486679
-5.4709358215332	-7.98991680145264	-8.25839900970459	0.0755854621529579	0.229161292314529	-0.0651800259947777
-5.46153497695923	-7.99219989776611	-8.25193214416504	0.0755111053586006	0.229146510362625	-0.0651196390390396
-5.4665789604187	-7.99893379211426	-8.26063823699951	0.0756603553891182	0.229084566235542	-0.0651069059967995
-5.45736885070801	-7.99537706375122	-8.25857067108154	0.0755965337157249	0.229083254933357	-0.0650550276041031
-5.46020221710205	-7.99725770950317	-8.2648401260376	0.0756665766239166	0.229082807898521	-0.065115824341774
-5.45770692825317	-8.001953125	-8.26364040374756	0.0757177397608757	0.229180127382278	-0.0652013942599297
-5.45402240753174	-8.00603866577148	-8.26713943481445	0.0757583454251289	0.229082405567169	-0.0652358755469322
-5.45438671112061	-8.00396251678467	-8.27676105499268	0.0757671520113945	0.229090616106987	-0.0652011334896088
-5.45279121398926	-8.00783061981201	-8.27477264404297	0.0758693516254425	0.229130759835243	-0.0652945190668106
-5.45165634155273	-8.01202297210693	-8.28329086303711	0.0759294927120209	0.229027763009071	-0.0652517005801201
-5.44659852981567	-8.00988292694092	-8.28559017181396	0.0759269595146179	0.228960201144218	-0.0652862191200256
-5.45154476165771	-8.01712131500244	-8.28117179870605	0.0760172456502914	0.229030817747116	-0.0652788579463959
-5.4454345703125	-8.01487922668457	-8.27951145172119	0.0760128870606422	0.22911910712719	-0.0654079020023346
-5.44580459594727	-8.01850700378418	-8.27816009521484	0.0760329812765121	0.229115396738052	-0.0653950050473213
-5.44905138015747	-8.01346397399902	-8.28102016448975	0.0760912969708443	0.229140669107437	-0.0655564591288567
-5.4444842338562	-8.01281929016113	-8.27478218078613	0.0761152431368828	0.229289561510086	-0.065646804869175
-5.44719219207764	-8.01471042633057	-8.2754430770874	0.0760893821716309	0.229403048753738	-0.0657520890235901
-5.44455814361572	-8.01240158081055	-8.26893901824951	0.0761052742600441	0.229550093412399	-0.0658046305179596
-5.44594240188599	-8.0140438079834	-8.27555084228516	0.0762579515576363	0.229568287730217	-0.0658942088484764
-5.43876695632935	-8.01436138153076	-8.27464389801025	0.0762371048331261	0.229708224534988	-0.0658140331506729
-5.44179105758667	-8.01371097564697	-8.27757453918457	0.0763032659888268	0.229611203074455	-0.0658979341387749
-5.44170236587524	-8.0187292098999	-8.28355503082275	0.0763608142733574	0.229653805494308	-0.0659264773130417
-5.43407344818115	-8.01932716369629	-8.27994918823242	0.0763484686613083	0.229614555835724	-0.0658775866031647
-5.43791675567627	-8.02347564697266	-8.28566646575928	0.0763126164674759	0.229537114500999	-0.0659440085291862
-5.43652629852295	-8.02077102661133	-8.28298377990723	0.0762952417135239	0.229619368910789	-0.0659929439425468
-5.43765783309937	-8.02129936218262	-8.27374076843262	0.0763468965888023	0.229604616761208	-0.0661120712757111
-5.43577337265015	-8.02523422241211	-8.27818489074707	0.0763885080814362	0.229650512337685	-0.0660849958658218
-5.43868350982666	-8.02369403839111	-8.27698135375977	0.076293557882309	0.229656890034676	-0.0662256628274918
-5.43745374679565	-8.02604961395264	-8.28853988647461	0.0763380154967308	0.229695975780487	-0.0662251710891724
-5.44010066986084	-8.0247688293457	-8.27940559387207	0.0763699933886528	0.229716211557388	-0.066270038485527
-5.43990755081177	-8.02424907684326	-8.27707195281982	0.0763059630990028	0.229636028409004	-0.0663082599639893
-5.43852663040161	-8.03187370300293	-8.28952980041504	0.0763817504048347	0.229706346988678	-0.0663967654109001
-5.43877601623535	-8.02668380737305	-8.28609180450439	0.0762518644332886	0.229666188359261	-0.0663977563381195
-5.44028520584106	-8.03203201293945	-8.28362464904785	0.0762834548950195	0.229781404137611	-0.0663949549198151
-5.44200706481934	-8.02759265899658	-8.28187465667725	0.0762956738471985	0.229779288172722	-0.0664828643202782
-5.44442081451416	-8.02917289733887	-8.28699111938477	0.0763117745518684	0.229865238070488	-0.0665198862552643
-5.4449725151062	-8.02731132507324	-8.29283428192139	0.0763428881764412	0.229945868253708	-0.0665424391627312
-5.44178056716919	-8.02483367919922	-8.29139614105225	0.0763684064149857	0.230048105120659	-0.0666872709989548
-5.44508028030396	-8.02838897705078	-8.29717445373535	0.0764665082097054	0.230032786726952	-0.0667052865028381
-5.44059467315674	-8.02492427825928	-8.29798221588135	0.0764854699373245	0.23012638092041	-0.0667391121387482
-5.4501166343689	-8.03360176086426	-8.30627727508545	0.0766246914863586	0.23016482591629	-0.0668381974101067
-5.44790697097778	-8.03052139282227	-8.30553817749023	0.0765970647335052	0.230211362242699	-0.0668900534510612
-5.44754409790039	-8.03656005859375	-8.31097030639648	0.0766251981258392	0.230226427316666	-0.0668481811881065
-5.44859266281128	-8.0353832244873	-8.31887245178223	0.0766541659832001	0.230189263820648	-0.0668078139424324
-5.44469308853149	-8.03587436676025	-8.31657218933105	0.0766528397798538	0.230165049433708	-0.0668107643723488
-5.4514102935791	-8.03794002532959	-8.31673812866211	0.0767267122864723	0.230188950896263	-0.0668289810419083
-5.44449043273926	-8.03752326965332	-8.31886959075928	0.0766590386629105	0.230186745524406	-0.0667855516076088
-5.45045948028564	-8.03735733032227	-8.31903457641602	0.0767967626452446	0.230121821165085	-0.0668770521879196
-5.44908714294434	-8.03937721252441	-8.31713104248047	0.0768353790044785	0.230294913053513	-0.0669064596295357
-5.4495096206665	-8.03289031982422	-8.31828498840332	0.076788991689682	0.230248525738716	-0.0669130980968475
-5.45171499252319	-8.03486251831055	-8.31145572662354	0.0768076404929161	0.2304397970438	-0.0669942200183868
-5.45190477371216	-8.03331279754639	-8.31480026245117	0.0768791809678078	0.230537548661232	-0.0670462995767593
-5.44846963882446	-8.02892112731934	-8.31020832061768	0.0767448097467422	0.230605155229568	-0.0671419501304626
-5.45082902908325	-8.0333833694458	-8.30818176269531	0.0768302083015442	0.230773076415062	-0.0671145021915436
-5.44925165176392	-8.03022861480713	-8.30208873748779	0.076793946325779	0.230824828147888	-0.067174956202507
-5.44872665405273	-8.03363418579102	-8.30907726287842	0.07695621997118	0.231021657586098	-0.0672485902905464
-5.44970750808716	-8.03250694274902	-8.30662822723389	0.0769621878862381	0.231025665998459	-0.0673336535692215
-5.4494833946228	-8.03544998168945	-8.31509017944336	0.0770630687475204	0.23121340572834	-0.0674253180623055
-5.44945573806763	-8.0359058380127	-8.31048202514648	0.077154777944088	0.231222435832024	-0.0674479305744171
-5.45006942749023	-8.03771209716797	-8.304931640625	0.077120840549469	0.231155917048454	-0.0675040930509567
-5.44881343841553	-8.04393482208252	-8.32071590423584	0.077198714017868	0.231253057718277	-0.0674998834729195
-5.45246028900146	-8.04303455352783	-8.31022167205811	0.0771773532032967	0.231264859437943	-0.0675341933965683
-5.45620727539063	-8.04376602172852	-8.30753040313721	0.0771981179714203	0.231332302093506	-0.0676540583372116
-5.45271062850952	-8.04512500762939	-8.30985260009766	0.0771462395787239	0.231362402439117	-0.0676504299044609
-5.45093870162964	-8.04679107666016	-8.30734729766846	0.0772769898176193	0.23133884370327	-0.0676103681325912
-5.45686817169189	-8.04397010803223	-8.30575847625732	0.0771816670894623	0.23139762878418	-0.0676365047693253
-5.4531192779541	-8.04379653930664	-8.30295944213867	0.0772068649530411	0.231486618518829	-0.0677457898855209
-5.46048498153687	-8.04501342773438	-8.30873489379883	0.077257513999939	0.23156812787056	-0.0678211599588394
-5.45463800430298	-8.04063701629639	-8.30265235900879	0.0772229060530663	0.231664225459099	-0.0678295195102692
-5.45755767822266	-8.04123020172119	-8.29519462585449	0.0772610381245613	0.231573030352592	-0.0678540989756584
-5.45798587799072	-8.0451831817627	-8.30429649353027	0.0772222131490707	0.231845423579216	-0.0679036229848862
-5.450523853302	-8.0446195602417	-8.29851913452148	0.0772696733474731	0.23168371617794	-0.0677549839019775
-5.45126819610596	-8.04942321777344	-8.31209087371826	0.077284500002861	0.231613621115685	-0.0677149742841721
-5.4516716003418	-8.05345821380615	-8.32232189178467	0.077394500374794	0.231587916612625	-0.0676654428243637
-5.45076942443848	-8.0512113571167	-8.31023406982422	0.0773325711488724	0.23156176507473	-0.067747563123703
-5.45044660568237	-8.05494403839111	-8.31183242797852	0.0773900598287582	0.231643438339233	-0.0678505823016167
-5.45239162445068	-8.05462074279785	-8.30787658691406	0.0774292051792145	0.231586128473282	-0.0679198279976845
-5.45267486572266	-8.05862522125244	-8.31243896484375	0.0775236785411835	0.231653168797493	-0.0678086206316948
-5.45849418640137	-8.05366516113281	-8.31044769287109	0.0774176716804504	0.231693297624588	-0.0679996460676193
-5.46067762374878	-8.05495929718018	-8.311448097229	0.0775256976485252	0.23184035718441	-0.0681038275361061
-5.4578709602356	-8.06063747406006	-8.29945755004883	0.0776303187012672	0.231871455907822	-0.0680795684456825
-5.45398807525635	-8.05889225006104	-8.30566024780273	0.0775624141097069	0.231832712888718	-0.0680504515767097
-5.46008539199829	-8.06225776672363	-8.30151176452637	0.0776984244585037	0.231965005397797	-0.0680253803730011
-5.45663547515869	-8.06001853942871	-8.29417896270752	0.0776402801275253	0.232073530554771	-0.0681344345211983
-5.45882415771484	-8.06264591217041	-8.29368686676025	0.0778307169675827	0.232095628976822	-0.0681881234049797
-5.45649147033691	-8.06127643585205	-8.2885684967041	0.0777532607316971	0.232245251536369	-0.0682317987084389
-5.45876359939575	-8.07204437255859	-8.29147338867188	0.0778959020972252	0.232354372739792	-0.0682529285550117
-5.45827293395996	-8.06601524353027	-8.28789615631104	0.0779277682304382	0.232490956783295	-0.0682092905044556
-5.45735502243042	-8.06369018554688	-8.28218269348145	0.0778500959277153	0.232606381177902	-0.0682883933186531
-5.45581674575806	-8.07110023498535	-8.28860092163086	0.0780186578631401	0.232723578810692	-0.0682753846049309
-5.45209932327271	-8.06968688964844	-8.28004264831543	0.0780303627252579	0.232803583145142	-0.0682178288698196
-5.45733404159546	-8.06867027282715	-8.28122234344482	0.078146792948246	0.232919961214066	-0.0682859867811203
-5.45268201828003	-8.06868839263916	-8.27470779418945	0.0781741291284561	0.23299266397953	-0.0683210864663124
-5.45088243484497	-8.07676410675049	-8.27217102050781	0.0782328248023987	0.233068451285362	-0.0682396739721298
-5.45201206207275	-8.07831478118896	-8.27524852752686	0.0782837495207787	0.233049333095551	-0.0681305751204491
-5.44841909408569	-8.08300971984863	-8.27540493011475	0.0782867148518562	0.233094722032547	-0.0681160688400269
-5.44747066497803	-8.09185123443604	-8.27794551849365	0.0783833935856819	0.232972368597984	-0.0679538697004318
-5.44391012191772	-8.09177112579346	-8.27879619598389	0.0783215388655663	0.23293636739254	-0.0679457858204842
-5.44652938842773	-8.0980224609375	-8.28144359588623	0.0784358084201813	0.23290054500103	-0.0678727030754089
-5.44361639022827	-8.09820556640625	-8.28147602081299	0.078359991312027	0.232895478606224	-0.0679201409220696
-5.44268035888672	-8.10352516174316	-8.27783393859863	0.0785228312015533	0.23290528357029	-0.0678692683577538
-5.44311332702637	-8.10449123382568	-8.28594589233398	0.0786339193582535	0.232944488525391	-0.0678042992949486
-5.4461874961853	-8.10535526275635	-8.28635597229004	0.0786446705460548	0.233067184686661	-0.0678465142846107
-5.44160652160645	-8.10692882537842	-8.28285980224609	0.0788382664322853	0.233097270131111	-0.067801721394062
-5.43595743179321	-8.10261917114258	-8.28226280212402	0.0789135247468948	0.233132168650627	-0.0678387135267258
-5.44611883163452	-8.10840320587158	-8.28438186645508	0.0791720747947693	0.233280315995216	-0.0678611919283867
-5.43814373016357	-8.10635852813721	-8.27917385101318	0.0792237818241119	0.233475252985954	-0.0678490102291107
-5.43888092041016	-8.1119966506958	-8.28367328643799	0.0792577415704727	0.233388617634773	-0.0679055899381638
-5.44338417053223	-8.11605930328369	-8.28834342956543	0.0793277397751808	0.233540371060371	-0.0679566487669945
-5.43807077407837	-8.12182998657227	-8.28491687774658	0.0794953107833862	0.233576074242592	-0.067866712808609
-5.44451189041138	-8.12271499633789	-8.28763294219971	0.0795213729143143	0.233516544103622	-0.067871481180191
-5.44385480880737	-8.12540626525879	-8.28301239013672	0.0795894488692284	0.233735352754593	-0.0679564103484154
-5.44170331954956	-8.12598609924316	-8.28220462799072	0.0796497091650963	0.233702600002289	-0.0679337456822395
-5.44122886657715	-8.1297779083252	-8.28681373596191	0.0798620507121086	0.233897402882576	-0.0679567381739616
-5.44232511520386	-8.12297439575195	-8.28285884857178	0.0798198059201241	0.233932331204414	-0.0679947808384895
-5.44164609909058	-8.12527370452881	-8.28230857849121	0.0799568593502045	0.234226554632187	-0.0680426731705666
-5.44045400619507	-8.12358570098877	-8.27552700042725	0.0799276158213615	0.234337821602821	-0.0680935457348824
-5.43890810012817	-8.12064456939697	-8.27298069000244	0.0798737183213234	0.234590917825699	-0.0681246519088745
-5.44268655776978	-8.1270112991333	-8.27481746673584	0.0799303129315376	0.234797701239586	-0.0681776404380798
-5.43322372436523	-8.11767673492432	-8.26148319244385	0.0798942595720291	0.23487651348114	-0.0680924579501152
-5.43880319595337	-8.11744213104248	-8.26317882537842	0.0800540670752525	0.235103815793991	-0.0682322531938553
-5.43561458587646	-8.11237525939941	-8.25763320922852	0.0800875499844551	0.235266208648682	-0.0683096125721931
-5.43340587615967	-8.11725044250488	-8.26333236694336	0.0801383331418037	0.23541958630085	-0.0682805329561234
-5.43205308914185	-8.11813259124756	-8.26528549194336	0.0801061540842056	0.235444411635399	-0.0681548267602921
-5.42800188064575	-8.11909770965576	-8.26294708251953	0.0800778269767761	0.235420092940331	-0.0681523308157921
-5.43509817123413	-8.12345123291016	-8.26547336578369	0.0802125409245491	0.235451430082321	-0.0681712627410889
-5.42756843566895	-8.12092208862305	-8.27409267425537	0.0801840722560883	0.235408797860146	-0.0681148320436478
-5.4355001449585	-8.12258148193359	-8.26802158355713	0.0801538378000259	0.235397890210152	-0.0681799277663231
-5.43725347518921	-8.1210355758667	-8.26768970489502	0.0803151354193687	0.23569829761982	-0.0683577433228493
-5.43441295623779	-8.11851119995117	-8.26287746429443	0.0803067535161972	0.23560719192028	-0.0683707594871521
-5.43339776992798	-8.1186056137085	-8.26064109802246	0.080195464193821	0.235673859715462	-0.0683691799640656
-5.44031429290771	-8.12101268768311	-8.26576232910156	0.0802396461367607	0.235721468925476	-0.0684457793831825
-5.43124723434448	-8.11581993103027	-8.26114177703857	0.080218069255352	0.235777795314789	-0.0683639645576477
-5.43119192123413	-8.11795616149902	-8.27304935455322	0.0802779272198677	0.235695868730545	-0.0682816728949547
-5.42620754241943	-8.12180519104004	-8.26871681213379	0.0801988318562508	0.235558867454529	-0.0681018382310867
-5.43062925338745	-8.11954975128174	-8.26865863800049	0.0802862942218781	0.235504314303398	-0.0681749954819679
-5.42421674728394	-8.11993408203125	-8.28297233581543	0.0803502202033997	0.235409662127495	-0.0680354759097099
-5.43048429489136	-8.1207160949707	-8.27939891815186	0.0804729461669922	0.235339432954788	-0.0682429447770119
-5.42859172821045	-8.11974143981934	-8.27961730957031	0.080554723739624	0.235502153635025	-0.0683505237102509
-5.4256591796875	-8.12862968444824	-8.28496646881104	0.0807527825236321	0.235437110066414	-0.0682973712682724
-5.42379379272461	-8.13033390045166	-8.28704929351807	0.0807691514492035	0.2352324873209	-0.0682147815823555
-5.43464231491089	-8.13284015655518	-8.30176544189453	0.0809552371501923	0.235321417450905	-0.0682188048958778
-5.42683076858521	-8.13049030303955	-8.29001617431641	0.0809536948800087	0.235429838299751	-0.0683009847998619
-5.43205404281616	-8.13312721252441	-8.2943754196167	0.0810198783874512	0.235483825206757	-0.0684216916561127
-5.43880558013916	-8.12895774841309	-8.28834247589111	0.0811584144830704	0.235802486538887	-0.0685259327292442
-5.43499803543091	-8.12759399414063	-8.28212356567383	0.0812067836523056	0.236095800995827	-0.068633534014225
-5.43406057357788	-8.12749481201172	-8.29072284698486	0.0812575444579124	0.236265003681183	-0.0686453431844711
-5.43135786056519	-8.1279878616333	-8.28479480743408	0.0813927799463272	0.236430808901787	-0.0686028227210045
-5.4368143081665	-8.12279224395752	-8.28462314605713	0.0814451426267624	0.236649289727211	-0.0687909722328186
-5.43440103530884	-8.12526893615723	-8.28052520751953	0.0816297009587288	0.236862450838089	-0.0688471049070358
-5.43356323242188	-8.12138271331787	-8.27959632873535	0.0816548094153404	0.237047657370567	-0.068905882537365
-5.43202447891235	-8.12722110748291	-8.28468036651611	0.0816686227917671	0.237329557538033	-0.0689622908830643
-5.43127489089966	-8.12663841247559	-8.28820323944092	0.0817839875817299	0.237383425235748	-0.0689545869827271
-5.42520332336426	-8.12298393249512	-8.27875328063965	0.0818393379449844	0.237540081143379	-0.0689625591039658
-5.43281126022339	-8.1299295425415	-8.28620719909668	0.0819501131772995	0.237638145685196	-0.0690544545650482
-5.42605686187744	-8.12568187713623	-8.27948665618896	0.0819662064313889	0.237764790654182	-0.0690284445881844
-5.4263858795166	-8.12434101104736	-8.28919410705566	0.0819831416010857	0.237719222903252	-0.0690590590238571
-5.42318630218506	-8.12841415405273	-8.28562927246094	0.0821600779891014	0.237814605236053	-0.0690298676490784
-5.42058563232422	-8.12878513336182	-8.29483604431152	0.0822224915027618	0.237693578004837	-0.0689533352851868
-5.42173194885254	-8.12672901153564	-8.29256153106689	0.0822837799787521	0.237597897648811	-0.0689423158764839
-5.42017316818237	-8.13062477111816	-8.29465484619141	0.0823897197842598	0.237673953175545	-0.0688825100660324
-5.41557502746582	-8.13072872161865	-8.29439544677734	0.0824016556143761	0.237685993313789	-0.0689597278833389
-5.41525173187256	-8.13294982910156	-8.30555725097656	0.0825740396976471	0.237559467554092	-0.0688802003860474
-5.4051456451416	-8.13649082183838	-8.31424808502197	0.0826292335987091	0.23735910654068	-0.0686863958835602
-5.41232490539551	-8.13908195495605	-8.3226146697998	0.0828087478876114	0.237218335270882	-0.0686776787042618
-5.40906000137329	-8.13745784759521	-8.32632827758789	0.0828928500413895	0.237210810184479	-0.0686211436986923
-5.40946245193481	-8.13592147827148	-8.32291507720947	0.0829984843730927	0.237191498279572	-0.0687063857913017
-5.40582466125488	-8.13928031921387	-8.32818508148193	0.0831591412425041	0.237109109759331	-0.0686986967921257
-5.40198040008545	-8.14136219024658	-8.33828449249268	0.0833819657564163	0.237095922231674	-0.0685662850737572
-5.39718818664551	-8.13980865478516	-8.33687210083008	0.0832594484090805	0.236891150474548	-0.0684432163834572
-5.39894914627075	-8.14137077331543	-8.34456062316895	0.0834200233221054	0.236903741955757	-0.0683651715517044
-5.39490461349487	-8.13462162017822	-8.34765720367432	0.0835073739290237	0.236803472042084	-0.0684027597308159
-5.39575624465942	-8.13557434082031	-8.34763717651367	0.0835411846637726	0.236937820911407	-0.068405993282795
-5.39197826385498	-8.13328456878662	-8.35128498077393	0.0837173014879227	0.236873999238014	-0.0683813840150833
-5.38501214981079	-8.12944412231445	-8.35272884368896	0.0837691500782967	0.236839041113853	-0.0683386027812958
-5.3872766494751	-8.13395118713379	-8.36013317108154	0.0838132426142693	0.236795395612717	-0.0683232918381691
-5.38002395629883	-8.13206768035889	-8.35758018493652	0.0839039906859398	0.236738651990891	-0.0681565850973129
-5.38260650634766	-8.13019847869873	-8.36220645904541	0.0839672535657883	0.23669371008873	-0.0682156458497047
-5.38009452819824	-8.13246440887451	-8.36474990844727	0.0840176939964294	0.236746519804001	-0.0681733265519142
-5.37712049484253	-8.12374305725098	-8.36631774902344	0.0840240344405174	0.236723721027374	-0.0682369843125343
-5.37739372253418	-8.12662792205811	-8.36520767211914	0.0840897187590599	0.236867904663086	-0.0682260990142822
-5.378493309021	-8.12374305725098	-8.36589050292969	0.0842479392886162	0.23697504401207	-0.0683069154620171
-5.37377548217773	-8.11786842346191	-8.36678600311279	0.0842769667506218	0.23704069852829	-0.0683638602495193
-5.37710618972778	-8.12235927581787	-8.36762619018555	0.0843660980463028	0.23710697889328	-0.0684003308415413
-5.3733868598938	-8.11760807037354	-8.36797618865967	0.0843889564275742	0.237276643514633	-0.0684103220701218
-5.37335681915283	-8.11824131011963	-8.36915111541748	0.0844217836856842	0.237260565161705	-0.0684761852025986
-5.37465000152588	-8.11405563354492	-8.36263656616211	0.0843700021505356	0.237420678138733	-0.0685850530862808
-5.3756251335144	-8.11646175384521	-8.35879516601563	0.0844692066311836	0.237532883882523	-0.0685852989554405
-5.37432718276978	-8.11425113677979	-8.35951805114746	0.0845627188682556	0.237602084875107	-0.0685508698225021
-5.36670064926147	-8.1111536026001	-8.35427665710449	0.0844985842704773	0.23773892223835	-0.0685722082853317
-5.37460994720459	-8.11490440368652	-8.3541841506958	0.0845455229282379	0.237745553255081	-0.0686081945896149
-5.37038469314575	-8.111328125	-8.34912872314453	0.0845489278435707	0.237992748618126	-0.0686087682843208
-5.36978387832642	-8.11116504669189	-8.35565853118896	0.0844279825687408	0.237965136766434	-0.0685964226722717
-5.36851263046265	-8.11387825012207	-8.34635543823242	0.0845612585544586	0.238014191389084	-0.0686241164803505
-5.36907005310059	-8.11124801635742	-8.35446739196777	0.0845246985554695	0.237968862056732	-0.0685978680849075
-5.37196826934814	-8.10845470428467	-8.35208988189697	0.0845096334815025	0.238114655017853	-0.0686026588082314
-5.37157201766968	-8.10898494720459	-8.35324192047119	0.0845546275377274	0.238169565796852	-0.0686493590474129
-5.37472438812256	-8.1069221496582	-8.34604167938232	0.0845602378249168	0.23822446167469	-0.0687176957726479
-5.37579298019409	-8.10761260986328	-8.34735870361328	0.0845896527171135	0.23830746114254	-0.0687569826841354
-5.37252283096313	-8.10154628753662	-8.34223937988281	0.0844783037900925	0.238276854157448	-0.0687199532985687
-5.37845134735107	-8.10803508758545	-8.35166454315186	0.0845129936933517	0.238289371132851	-0.0686940401792526
-5.37688398361206	-8.09902381896973	-8.35043430328369	0.0845423713326454	0.23833841085434	-0.0687506198883057
-5.37826156616211	-8.09758377075195	-8.34221458435059	0.0844543427228928	0.238434284925461	-0.0689185336232185
-5.38286638259888	-8.09978103637695	-8.34217166900635	0.0844931900501251	0.238427862524986	-0.0689382404088974
-5.3805947303772	-8.09081935882568	-8.3360652923584	0.0843602046370506	0.238510444760323	-0.0689683705568314
-5.38145399093628	-8.08823871612549	-8.3399829864502	0.0843523219227791	0.238614320755005	-0.0690145641565323
-5.37798070907593	-8.08633804321289	-8.33302402496338	0.0842395052313805	0.238612458109856	-0.0689382255077362
-5.38115549087524	-8.08845233917236	-8.3381814956665	0.0841633826494217	0.23853263258934	-0.0688900128006935
-5.37562370300293	-8.07756519317627	-8.33601760864258	0.084132045507431	0.238532736897469	-0.0688482746481895
-5.37740135192871	-8.08482933044434	-8.33012199401855	0.0840053260326386	0.238502994179726	-0.0687874034047127
-5.37603378295898	-8.08383083343506	-8.33728313446045	0.0840164944529533	0.238452836871147	-0.0688248127698898
-5.37187480926514	-8.07896041870117	-8.3372220993042	0.0838707163929939	0.238465577363968	-0.0687622800469399
-5.37831354141235	-8.07798099517822	-8.3355712890625	0.0836963579058647	0.238388031721115	-0.0688051357865334
-5.37461948394775	-8.07439422607422	-8.33343505859375	0.0835921540856361	0.238408282399178	-0.0687916278839111
-5.37596607208252	-8.06839942932129	-8.32274341583252	0.0834482684731483	0.238401845097542	-0.0688248872756958
-5.37686157226563	-8.06196689605713	-8.32394027709961	0.0832716599106789	0.238494753837585	-0.0689803510904312
-5.37112998962402	-8.05903339385986	-8.32199859619141	0.0832286328077316	0.238376244902611	-0.0688742995262146
-5.37484169006348	-8.05303478240967	-8.31656169891357	0.0829943269491196	0.238378688693047	-0.0689239576458931
-5.37959289550781	-8.0474796295166	-8.31225204467773	0.0827839374542236	0.238533213734627	-0.0690407678484917
-5.37788772583008	-8.0359992980957	-8.29838275909424	0.0825202167034149	0.238621026277542	-0.0692535862326622
-5.38078927993774	-8.03293514251709	-8.29190540313721	0.0823998898267746	0.23872883617878	-0.069293238222599
-5.37641000747681	-8.02147197723389	-8.28963279724121	0.0821129754185677	0.238662615418434	-0.0693349614739418
-5.37831163406372	-8.02401828765869	-8.29231548309326	0.0820502266287804	0.238761439919472	-0.0693713277578354
-5.37485504150391	-8.01394653320313	-8.28204822540283	0.081911101937294	0.238714605569839	-0.0694534033536911
-5.36920022964478	-8.00957870483398	-8.28690814971924	0.0817999467253685	0.238590195775032	-0.0693390518426895
-5.37251043319702	-8.00813865661621	-8.28747844696045	0.0817635953426361	0.238605245947838	-0.0693250447511673
-5.3716893196106	-8.0051326751709	-8.27918148040771	0.0815699249505997	0.238770127296448	-0.0694683045148849
-5.3716287612915	-8.0000057220459	-8.27806854248047	0.0815083235502243	0.238816857337952	-0.069579616189003
-5.36234331130981	-7.9993577003479	-8.27486610412598	0.0813710913062096	0.238731041550636	-0.0695550665259361
-5.36706733703613	-8.00515174865723	-8.28226757049561	0.0814225524663925	0.238533899188042	-0.0695549249649048
-5.36183166503906	-8.00610828399658	-8.28912353515625	0.081327997148037	0.238483011722565	-0.0694067478179932
-5.36180734634399	-8.00025844573975	-8.28799915313721	0.0813380628824234	0.238377124071121	-0.069598376750946
-5.36123323440552	-8.00334072113037	-8.28935146331787	0.0814037322998047	0.238293066620827	-0.0696323066949844
-5.35683488845825	-8.00748252868652	-8.29708766937256	0.0814716219902039	0.238193392753601	-0.0696084871888161
-5.35182857513428	-8.00995349884033	-8.29846096038818	0.0813488587737083	0.237890765070915	-0.0695304647088051
-5.35168266296387	-8.01268196105957	-8.30666542053223	0.0814417526125908	0.237753465771675	-0.0695406645536423
-5.34756803512573	-8.00930309295654	-8.30306529998779	0.0814560949802399	0.237566590309143	-0.0696116164326668
-5.34999895095825	-8.01247501373291	-8.30723190307617	0.0815196707844734	0.23743462562561	-0.0697003826498985
-5.34997224807739	-8.01059436798096	-8.31681060791016	0.081636555492878	0.237312346696854	-0.0698783099651337
-5.34348630905151	-8.0160436630249	-8.31897830963135	0.0816687121987343	0.237209796905518	-0.0698691979050636
-5.3449125289917	-8.01732921600342	-8.31879329681396	0.0818143635988235	0.237163260579109	-0.0699894800782204
-5.33955812454224	-8.01788806915283	-8.3192253112793	0.0818179100751877	0.237076684832573	-0.0700980722904205
-5.34799957275391	-8.01585292816162	-8.32186985015869	0.0820352882146835	0.237060323357582	-0.0704128816723824
-5.34167861938477	-8.01468181610107	-8.3203125	0.0821832120418549	0.237195566296577	-0.0705391988158226
-5.33588409423828	-8.01803207397461	-8.3279390335083	0.0821434557437897	0.236950919032097	-0.0704542472958565
-5.33423566818237	-8.02074241638184	-8.33431625366211	0.0822925344109535	0.236922830343246	-0.0705048888921738
-5.33565807342529	-8.02433395385742	-8.33306884765625	0.0825317203998566	0.236966028809547	-0.0706125870347023
-5.33514213562012	-8.0187292098999	-8.33747386932373	0.0825938731431961	0.236930683255196	-0.070922739803791
-5.33484506607056	-8.01930713653564	-8.34420967102051	0.0828769952058792	0.236920684576035	-0.0709851160645485
-5.32569646835327	-8.02330017089844	-8.34653949737549	0.083016112446785	0.236857444047928	-0.0709866657853127
-5.33054161071777	-8.02681636810303	-8.35352039337158	0.0832343846559525	0.236775994300842	-0.0710364878177643
-5.32440710067749	-8.02316856384277	-8.35410690307617	0.0832626223564148	0.236772552132607	-0.0711932554841042
-5.3223614692688	-8.03282451629639	-8.36661148071289	0.0835172533988953	0.236751958727837	-0.071206159889698
-5.31918525695801	-8.03411865234375	-8.37059497833252	0.0836679860949516	0.236688494682312	-0.0711830407381058
-5.31439065933228	-8.03261470794678	-8.36777496337891	0.0837737694382668	0.236650347709656	-0.0713405162096024
-5.31973028182983	-8.03559112548828	-8.36934375762939	0.0840309709310532	0.236582905054092	-0.0714811459183693
-5.31114864349365	-8.0354528427124	-8.374755859375	0.084139846265316	0.236639723181725	-0.0715401247143745
-5.31203651428223	-8.03410053253174	-8.37283134460449	0.0842231884598732	0.236632153391838	-0.0716451704502106
-5.31394720077515	-8.04225444793701	-8.37704181671143	0.0844137892127037	0.236613005399704	-0.0717631131410599
-5.31007671356201	-8.04290008544922	-8.37968730926514	0.0845235660672188	0.236613765358925	-0.0718867033720016
-5.30388212203979	-8.04423427581787	-8.38403129577637	0.0847233831882477	0.23664379119873	-0.0719260051846504
-5.31362152099609	-8.04882144927979	-8.39485549926758	0.0849529355764389	0.236573487520218	-0.0720331817865372
-5.31113243103027	-8.0422306060791	-8.39640617370605	0.0851197242736816	0.236716046929359	-0.0722034052014351
-5.31022596359253	-8.04687309265137	-8.39869689941406	0.0852335914969444	0.23671992123127	-0.0722999051213264
-5.30572700500488	-8.04418182373047	-8.39853096008301	0.0853250175714493	0.236725702881813	-0.0723605901002884
-5.31136035919189	-8.04955673217773	-8.40658664703369	0.0855199992656708	0.236759468913078	-0.0724797323346138
-5.3036003112793	-8.04661273956299	-8.41083812713623	0.0855020135641098	0.236871004104614	-0.072360098361969
-5.29535913467407	-8.05230140686035	-8.41110610961914	0.0855439677834511	0.236799791455269	-0.0723524615168571
-5.30063390731812	-8.05575752258301	-8.41854476928711	0.0856785178184509	0.236651554703712	-0.0723069757223129
-5.29332637786865	-8.05648517608643	-8.42135715484619	0.0857410803437233	0.236753761768341	-0.0722318589687347
-5.30101585388184	-8.05379867553711	-8.42301273345947	0.0857793316245079	0.236661419272423	-0.0725371912121773
-5.29877233505249	-8.05119800567627	-8.42404747009277	0.0859461575746536	0.236772313714027	-0.0726900845766068
-5.2979154586792	-8.0561466217041	-8.42632865905762	0.085977591574192	0.236685067415237	-0.0726583525538445
-5.29284000396729	-8.05703163146973	-8.42938709259033	0.0860495343804359	0.236745238304138	-0.072624109685421
-5.29809236526489	-8.05639934539795	-8.42920398712158	0.0860211476683617	0.236755326390266	-0.0727196037769318
-5.29866933822632	-8.05539894104004	-8.43213367462158	0.0861498340964317	0.236851125955582	-0.0729263126850128
-5.29288578033447	-8.05516624450684	-8.43553352355957	0.0862092152237892	0.236847162246704	-0.0729694068431854
-5.29392099380493	-8.05587100982666	-8.43198871612549	0.0862512290477753	0.236828073859215	-0.0730341449379921
-5.29534769058228	-8.06597995758057	-8.44594764709473	0.0863707065582275	0.236880645155907	-0.0729890093207359
-5.28703451156616	-8.06110286712646	-8.43612670898438	0.0863724499940872	0.236799627542496	-0.0730037018656731
-5.29061937332153	-8.06677627563477	-8.44687080383301	0.0864870548248291	0.236692622303963	-0.0730652436614037
-5.28837060928345	-8.06938457489014	-8.44975566864014	0.0866574421525002	0.236757174134254	-0.073051854968071
-5.28430414199829	-8.07172870635986	-8.45023059844971	0.086618073284626	0.236751288175583	-0.0731021612882614
-5.28960418701172	-8.07442092895508	-8.45199489593506	0.0867058262228966	0.236769139766693	-0.0731832310557365
-5.28571796417236	-8.07318496704102	-8.44761276245117	0.0868082121014595	0.236807361245155	-0.0731472596526146
-5.28483200073242	-8.07968807220459	-8.45157718658447	0.0867914855480194	0.236701533198357	-0.0731444656848907
-5.28603267669678	-8.07920932769775	-8.45174884796143	0.0869428589940071	0.236813127994537	-0.0732000768184662
-5.28474760055542	-8.08243846893311	-8.45693206787109	0.0869323760271072	0.236706987023354	-0.0730913728475571
-5.27647542953491	-8.08938884735107	-8.46223735809326	0.0870097875595093	0.236750692129135	-0.0730169042944908
-5.27933406829834	-8.08983039855957	-8.4664945602417	0.087070532143116	0.236679181456566	-0.0729848146438599
-5.27362012863159	-8.0856819152832	-8.4570837020874	0.0870955139398575	0.236759722232819	-0.0730317682027817
-5.27854537963867	-8.0925235748291	-8.45848560333252	0.0871673598885536	0.236720860004425	-0.0730521157383919
-5.2701153755188	-8.09515857696533	-8.46038150787354	0.0872195959091187	0.236772119998932	-0.0729433670639992
-5.27286529541016	-8.09392929077148	-8.45687675476074	0.0872268602252007	0.236757889389992	-0.073054812848568
-5.27153491973877	-8.09819316864014	-8.45909404754639	0.0874277800321579	0.236884161829948	-0.0730431750416756
-5.27255916595459	-8.09915161132813	-8.46220588684082	0.0875292867422104	0.236909195780754	-0.0730933398008347
-5.26959800720215	-8.09908294677734	-8.46996688842773	0.0876045003533363	0.23695895075798	-0.0730619207024574
-5.27301836013794	-8.10846900939941	-8.47149467468262	0.0876741632819176	0.236936539411545	-0.0730341225862503
-5.26574754714966	-8.10825252532959	-8.47415161132813	0.0877477452158928	0.237045228481293	-0.0729874595999718
-5.27137565612793	-8.11320877075195	-8.47106647491455	0.0877746567130089	0.237063303589821	-0.0730327740311623
-5.26830434799194	-8.10855960845947	-8.46228504180908	0.0879088044166565	0.237239420413971	-0.073200561106205
-5.27225732803345	-8.1135196685791	-8.4713134765625	0.0880389213562012	0.237231582403183	-0.073258101940155
-5.27162313461304	-8.11411476135254	-8.46208381652832	0.0881300196051598	0.237487494945526	-0.0733814835548401
-5.27356624603271	-8.1132869720459	-8.46167945861816	0.0881934091448784	0.23749552667141	-0.0733667463064194
-5.2710394859314	-8.11556625366211	-8.46156692504883	0.0882582738995552	0.237558379769325	-0.0734154582023621
-5.27821779251099	-8.12077903747559	-8.46446323394775	0.0884328410029411	0.237647965550423	-0.0735546946525574
-5.27458524703979	-8.121169090271	-8.45611476898193	0.0884746685624123	0.237694531679153	-0.0734942853450775
-5.27379274368286	-8.1237621307373	-8.45768356323242	0.0884817093610764	0.237745061516762	-0.0734100788831711
-5.2708535194397	-8.13158702850342	-8.4592227935791	0.088580459356308	0.2379060536623	-0.0733065903186798
-5.27000665664673	-8.13304710388184	-8.45377635955811	0.0886311680078506	0.237840548157692	-0.0731954947113991
-5.27056121826172	-8.13320827484131	-8.45374393463135	0.0886942073702812	0.237931579351425	-0.0731482729315758
-5.270592212677	-8.14684581756592	-8.46032047271729	0.0888590067625046	0.237894356250763	-0.0730046406388283
-5.26436233520508	-8.14502239227295	-8.46047782897949	0.0888418778777123	0.237969040870667	-0.0728890374302864
-5.26803874969482	-8.15553760528564	-8.46050071716309	0.0889511927962303	0.237959280610085	-0.0728493332862854
-5.25735235214233	-8.16241359710693	-8.46329498291016	0.0890390872955322	0.237885728478432	-0.0725966691970825
-5.25778102874756	-8.17317962646484	-8.4781436920166	0.0890994295477867	0.237687781453133	-0.0724082738161087
-5.2532787322998	-8.1740083694458	-8.47828769683838	0.0892333313822746	0.237669125199318	-0.0723924711346626
-5.25364446640015	-8.18353080749512	-8.47702121734619	0.0893422812223434	0.237485259771347	-0.072270430624485
-5.24965810775757	-8.19045543670654	-8.48591041564941	0.0895222276449203	0.23725700378418	-0.0720911175012589
-5.24372005462646	-8.19497871398926	-8.4867000579834	0.0896213874220848	0.237168431282043	-0.0719550922513008
-5.24431753158569	-8.19968128204346	-8.48806476593018	0.089698813855648	0.236981794238091	-0.0718422830104828
-5.25152444839478	-8.20667743682861	-8.49982643127441	0.0899107083678246	0.237015202641487	-0.0718748867511749
-5.24314641952515	-8.20748138427734	-8.49633407592773	0.0899137929081917	0.236856564879417	-0.0717131271958351
-5.25014162063599	-8.21577644348145	-8.50351619720459	0.0900378525257111	0.236677154898643	-0.0717224553227425
-5.25018310546875	-8.21767902374268	-8.5093469619751	0.0901374742388725	0.236664429306984	-0.0717222541570663
-5.24479293823242	-8.22680377960205	-8.51195335388184	0.0902723297476768	0.236661776900291	-0.0715592876076698
-5.25003337860107	-8.22662448883057	-8.51890659332275	0.0903530046343803	0.236623674631119	-0.0714688152074814
-5.25012159347534	-8.22992038726807	-8.51093578338623	0.090546578168869	0.236798301339149	-0.0715356022119522
-5.24114179611206	-8.23325443267822	-8.51730442047119	0.0905958861112595	0.236732259392738	-0.07139902561903
-5.24672555923462	-8.23928928375244	-8.52186298370361	0.0907610729336739	0.236764460802078	-0.0713192820549011
-5.2427077293396	-8.23954200744629	-8.52437210083008	0.0908238738775253	0.236860767006874	-0.071373425424099
-5.24324655532837	-8.24467086791992	-8.53454971313477	0.0910352766513824	0.23683987557888	-0.0712302848696709
-5.24073362350464	-8.24884223937988	-8.54187488555908	0.0910307466983795	0.236802950501442	-0.0711287036538124
-5.23957633972168	-8.25431632995605	-8.54476356506348	0.0911646485328674	0.236936777830124	-0.0710354149341583
-5.24288129806519	-8.2546443939209	-8.54438304901123	0.0912496522068977	0.236935690045357	-0.0710565447807312
-5.24057197570801	-8.26658058166504	-8.55180549621582	0.0913585871458054	0.236916467547417	-0.0708982273936272
-5.23468589782715	-8.27091789245605	-8.55438137054443	0.0913615375757217	0.236831605434418	-0.0707155019044876
-5.2428183555603	-8.27836990356445	-8.55516242980957	0.0914056077599525	0.236686617136002	-0.0706286057829857
-5.24376630783081	-8.27826595306396	-8.56813335418701	0.0915650054812431	0.236729919910431	-0.0706418380141258
-5.24283647537231	-8.27896976470947	-8.56988906860352	0.0916750505566597	0.236588805913925	-0.0705805495381355
-5.24256277084351	-8.27938365936279	-8.57113265991211	0.0916694924235344	0.236492961645126	-0.0707117915153503
-5.24539470672607	-8.28538608551025	-8.5770845413208	0.0919331014156342	0.23630927503109	-0.0705888569355011
-5.24694871902466	-8.28437328338623	-8.58495330810547	0.0920204594731331	0.23618595302105	-0.0704759955406189
-5.24641227722168	-8.28267192840576	-8.5863676071167	0.0918380171060562	0.236091896891594	-0.0704922750592232
-5.24784517288208	-8.28679084777832	-8.58722305297852	0.092068538069725	0.235890433192253	-0.0703777596354485
-5.24371004104614	-8.28983306884766	-8.59488105773926	0.0921734422445297	0.23582436144352	-0.0702564865350723
-5.24081039428711	-8.29004955291748	-8.59542179107666	0.0921723023056984	0.235747173428535	-0.0701376497745514
-5.23915910720825	-8.29526329040527	-8.59149169921875	0.0921232327818871	0.235676720738411	-0.0699828639626503
-5.24470281600952	-8.29878520965576	-8.60161590576172	0.0923526883125305	0.235797882080078	-0.0700072199106216
-5.23917388916016	-8.29483699798584	-8.60079574584961	0.0924247428774834	0.235758304595947	-0.0698651596903801
-5.23978567123413	-8.30390930175781	-8.60799789428711	0.0925111100077629	0.23572701215744	-0.069707915186882
-5.24270343780518	-8.30690479278564	-8.61196422576904	0.0926047563552856	0.235922828316689	-0.0696678459644318
-5.24818706512451	-8.30836868286133	-8.60499668121338	0.0926698297262192	0.235909730195999	-0.0696050748229027
-5.24817657470703	-8.3082389831543	-8.60683917999268	0.0926357582211494	0.236093610525131	-0.0695869699120522
-5.24858331680298	-8.31090354919434	-8.59921836853027	0.0927456170320511	0.236280649900436	-0.0694746598601341
-5.25204229354858	-8.30509853363037	-8.59728908538818	0.0928650796413422	0.236506924033165	-0.0695508122444153
-5.2580943107605	-8.301833152771	-8.59493827819824	0.0928976312279701	0.236533880233765	-0.0695547163486481
-5.25225687026978	-8.30614185333252	-8.59457492828369	0.0928988605737686	0.236628919839859	-0.0694450363516808
-5.25961542129517	-8.30673885345459	-8.59258365631104	0.0929664000868797	0.236596316099167	-0.0694319158792496
-5.24935674667358	-8.3137674331665	-8.60370635986328	0.0930332541465759	0.236558362841606	-0.0690212994813919
-5.25300693511963	-8.31940364837646	-8.61016178131104	0.0929955616593361	0.236419126391411	-0.0686646103858948
-5.25126791000366	-8.31963729858398	-8.6123514175415	0.0930378288030624	0.236365988850594	-0.0684816166758537
-5.24744319915771	-8.32844352722168	-8.61110401153564	0.0931371375918388	0.236138194799423	-0.0683211162686348
-5.24484491348267	-8.33617210388184	-8.62073230743408	0.0932013839483261	0.235935792326927	-0.0679841935634613
-5.24496746063232	-8.3365306854248	-8.61539745330811	0.0931195691227913	0.235716134309769	-0.0678562670946121
-5.25705718994141	-8.33877086639404	-8.61726760864258	0.093144454061985	0.235653683543205	-0.0677804946899414
-5.25617504119873	-8.33650779724121	-8.61305332183838	0.0930837169289589	0.235680043697357	-0.0676658004522324
-5.25712251663208	-8.33909606933594	-8.60302829742432	0.093132309615612	0.235609471797943	-0.0675223395228386
-5.25830698013306	-8.34327983856201	-8.61165332794189	0.093175895512104	0.235472336411476	-0.0674268528819084
-5.2596607208252	-8.35327911376953	-8.61993503570557	0.0933811366558075	0.235293835401535	-0.0671952664852142
-5.259437084198	-8.35660648345947	-8.62567520141602	0.0934328213334084	0.235120847821236	-0.0669790357351303
-5.26457738876343	-8.36322593688965	-8.62803268432617	0.0934295952320099	0.234911814332008	-0.0667631924152374
-5.27466344833374	-8.36657810211182	-8.62826824188232	0.093603827059269	0.235008805990219	-0.0668347328901291
-5.27883291244507	-8.36473274230957	-8.62540626525879	0.0935516580939293	0.235025525093079	-0.0668276324868202
-5.27962493896484	-8.3708963394165	-8.62078857421875	0.0934577658772469	0.235058009624481	-0.0667227730154991
-5.28881311416626	-8.37458610534668	-8.62191677093506	0.0936589613556862	0.235080853104591	-0.0666167587041855
-5.29018402099609	-8.37949085235596	-8.6254940032959	0.0936979725956917	0.235084965825081	-0.0664564743638039
-5.29247856140137	-8.37732219696045	-8.620041847229	0.093592956662178	0.235326692461967	-0.0664753168821335
-5.30048704147339	-8.38437652587891	-8.61977005004883	0.0935597941279411	0.235275119543076	-0.066291332244873
-5.30211544036865	-8.39201354980469	-8.63045024871826	0.0937337800860405	0.235489830374718	-0.0663151890039444
-5.30339193344116	-8.3875904083252	-8.62263298034668	0.0937474444508553	0.235457688570023	-0.066160261631012
-5.3020453453064	-8.39082050323486	-8.62177276611328	0.0938477218151093	0.235532820224762	-0.0661304146051407
-5.3087329864502	-8.39944839477539	-8.62742137908936	0.0939637497067451	0.235500872135162	-0.0659676641225815
-5.31250286102295	-8.40490818023682	-8.63367557525635	0.0940245613455772	0.235505953431129	-0.0659148618578911
-5.31162595748901	-8.40851593017578	-8.63815975189209	0.0940372496843338	0.235360652208328	-0.0657488405704498
-5.32094573974609	-8.41066741943359	-8.63433933258057	0.0941070467233658	0.23528616130352	-0.0656757727265358
-5.32976341247559	-8.41457843780518	-8.64330291748047	0.0941091477870941	0.23543319106102	-0.0658309161663055
-5.32835102081299	-8.4118824005127	-8.63414669036865	0.0940842926502228	0.235464975237846	-0.0656625553965569
-5.33287048339844	-8.41658687591553	-8.6362771987915	0.0940459445118904	0.235441848635674	-0.0656236484646797
-5.34595966339111	-8.41535949707031	-8.62924003601074	0.0940074846148491	0.235577017068863	-0.0658159330487251
-5.3507080078125	-8.41443634033203	-8.62042713165283	0.0939658805727959	0.235894188284874	-0.0658985376358032
-5.34860801696777	-8.41347026824951	-8.61870384216309	0.0939431339502335	0.236002534627914	-0.0657119601964951
-5.35276365280151	-8.42072772979736	-8.61929225921631	0.0938155576586723	0.235934391617775	-0.0655536949634552
-5.35907888412476	-8.42336750030518	-8.62228488922119	0.0938489660620689	0.236111596226692	-0.0654917135834694
-5.35649824142456	-8.41966533660889	-8.61328125	0.0936915203928947	0.236169517040253	-0.0653419718146324
-5.35763120651245	-8.42304229736328	-8.62115287780762	0.0936111211776733	0.236077308654785	-0.0652384087443352
-5.36394309997559	-8.42161655426025	-8.61993026733398	0.0936576798558235	0.236111119389534	-0.0653084516525269
-5.36216497421265	-8.42654895782471	-8.61729431152344	0.0936829149723053	0.236122190952301	-0.065117634832859
-5.36075448989868	-8.42354393005371	-8.6289587020874	0.0936762019991875	0.236027032136917	-0.0649685636162758
-5.36552333831787	-8.42351150512695	-8.62471580505371	0.093659482896328	0.235818088054657	-0.064859002828598
-5.37542963027954	-8.42454528808594	-8.63456058502197	0.0937394052743912	0.235942915081978	-0.0649492144584656
-5.37250375747681	-8.42207527160645	-8.63275146484375	0.0937686786055565	0.235843285918236	-0.0647705346345901
-5.37091445922852	-8.42830085754395	-8.64269542694092	0.0937534421682358	0.235509559512138	-0.0645424276590347
-5.37720966339111	-8.43055152893066	-8.64849281311035	0.0937639772891998	0.235383242368698	-0.0644624903798103
-5.37713384628296	-8.43459320068359	-8.6437931060791	0.0938442572951317	0.235294446349144	-0.064286857843399
-5.38315963745117	-8.42855072021484	-8.63714027404785	0.0937292501330376	0.235405921936035	-0.0643473789095879
-5.39345979690552	-8.4236421585083	-8.63070487976074	0.0936684086918831	0.235444456338882	-0.0644261240959167
-5.39204692840576	-8.42295074462891	-8.63118076324463	0.0936061963438988	0.235553443431854	-0.0644977167248726
-5.399338722229	-8.42058849334717	-8.62704277038574	0.0936161726713181	0.235581234097481	-0.0644836500287056
-5.39439487457275	-8.41671943664551	-8.62574768066406	0.0935130938887596	0.235608831048012	-0.064440593123436
-5.40366220474243	-8.41977596282959	-8.63227081298828	0.0935840979218483	0.235491424798965	-0.064432755112648
-5.40253925323486	-8.42074394226074	-8.64406108856201	0.0935815796256065	0.235472992062569	-0.064451090991497
-5.40325021743774	-8.41983127593994	-8.64414882659912	0.0935287699103355	0.235191598534584	-0.0643414929509163
-5.41093969345093	-8.42415142059326	-8.66047859191895	0.093715600669384	0.235005244612694	-0.0642168670892715
-5.41017770767212	-8.42303276062012	-8.65975952148438	0.0939523503184319	0.235017493367195	-0.0643115118145943
-5.40964460372925	-8.426513671875	-8.66552925109863	0.0941186919808388	0.234782293438911	-0.0641995221376419
-5.41056299209595	-8.432204246521	-8.67675304412842	0.094315730035305	0.234677121043205	-0.0640478804707527
-5.41489601135254	-8.44409942626953	-8.69426727294922	0.0945978835225105	0.234433397650719	-0.0638409033417702
-5.4182186126709	-8.4384765625	-8.68272113800049	0.0945859104394913	0.234609350562096	-0.0638375133275986
-5.42325115203857	-8.43932819366455	-8.67803382873535	0.0945924147963524	0.234575614333153	-0.0639113858342171
-5.42317485809326	-8.45075798034668	-8.6784610748291	0.094666488468647	0.234486103057861	-0.0636656731367111
-5.42125177383423	-8.45346450805664	-8.67467784881592	0.0946646332740784	0.234365403652191	-0.0635503008961678
-5.42248582839966	-8.4586877822876	-8.68234157562256	0.094661757349968	0.234170690178871	-0.063239112496376
-5.42614459991455	-8.45645141601563	-8.67814254760742	0.0944867134094238	0.2341298609972	-0.0632545650005341
-5.4328441619873	-8.46042919158936	-8.67700576782227	0.0945436879992485	0.234174355864525	-0.0632986947894096
-5.42964649200439	-8.45631217956543	-8.66971206665039	0.0944786071777344	0.234290793538094	-0.063251331448555
-5.44132137298584	-8.45075702667236	-8.6582727432251	0.0944553315639496	0.234626188874245	-0.063457190990448
-5.44412040710449	-8.4512996673584	-8.65513706207275	0.0944094136357307	0.234834805130959	-0.0634467527270317
-5.44344234466553	-8.44819450378418	-8.64754104614258	0.0943959653377533	0.235096082091331	-0.0635263547301292
-5.44357681274414	-8.44726943969727	-8.64830684661865	0.0946059301495552	0.235076755285263	-0.063467264175415
-5.43891906738281	-8.44727325439453	-8.65241813659668	0.0947387218475342	0.235072895884514	-0.0633609965443611
-5.43796873092651	-8.45910549163818	-8.67481708526611	0.094983771443367	0.234704092144966	-0.0630710199475288
-5.43432712554932	-8.45977973937988	-8.67992305755615	0.0950272530317307	0.234549477696419	-0.0627959817647934
-5.44764280319214	-8.45670032501221	-8.67914199829102	0.0949924290180206	0.234385758638382	-0.0629589036107063
-5.44812917709351	-8.46408176422119	-8.68002414703369	0.095118448138237	0.234320893883705	-0.0628229752182961
-5.44283246994019	-8.46936893463135	-8.68398380279541	0.0951363146305084	0.234346821904182	-0.0627471804618835
-5.45271015167236	-8.47170829772949	-8.68327236175537	0.0952131971716881	0.234130904078484	-0.0625781491398811
-5.45058155059814	-8.47123908996582	-8.67722129821777	0.0952082127332687	0.234231024980545	-0.0625173300504684
-5.4580602645874	-8.48099803924561	-8.67693328857422	0.0951817184686661	0.234128922224045	-0.0623407773673534
-5.45889234542847	-8.47774219512939	-8.6694221496582	0.0950934514403343	0.234430894255638	-0.0623895637691021
-5.47169828414917	-8.46565341949463	-8.65454769134521	0.0949592143297195	0.234724715352058	-0.0627482235431671
-5.47204828262329	-8.47032070159912	-8.64626598358154	0.0950570926070213	0.235015317797661	-0.0626723319292068
-5.471360206604	-8.47360515594482	-8.65560817718506	0.0950837060809135	0.235169395804405	-0.0626569613814354
-5.46777296066284	-8.47584247589111	-8.66372680664063	0.095192551612854	0.234947592020035	-0.0623618997633457
-5.46611642837524	-8.47881126403809	-8.67014217376709	0.0953736826777458	0.235054925084114	-0.0622745230793953
-5.46893739700317	-8.4888277053833	-8.69028663635254	0.0956201404333115	0.234735518693924	-0.0620885454118252
-5.46592712402344	-8.49494075775146	-8.7061767578125	0.0958598405122757	0.234596505761147	-0.0618307664990425
-5.464599609375	-8.49589443206787	-8.70637702941895	0.0959840193390846	0.234444916248322	-0.0617120191454887
-5.46699380874634	-8.50784587860107	-8.71658325195313	0.096146285533905	0.234131649136543	-0.0615281388163567
-5.47237110137939	-8.51478385925293	-8.72756385803223	0.0963030830025673	0.234199225902557	-0.0614733397960663
-5.47492694854736	-8.5126314163208	-8.72123527526855	0.0962503179907799	0.234073922038078	-0.0613890625536442
-5.4811840057373	-8.51629066467285	-8.71133422851563	0.0962351560592651	0.23412013053894	-0.0614791736006737
-5.48851490020752	-8.51423263549805	-8.70967674255371	0.0962721630930901	0.234298840165138	-0.0615754574537277
-5.50057697296143	-8.50937843322754	-8.7007999420166	0.0963067337870598	0.234604254364967	-0.0617464371025562
-5.50472831726074	-8.50706768035889	-8.69246006011963	0.0963058471679688	0.234950289130211	-0.061815619468689
-5.50206279754639	-8.50567436218262	-8.67921733856201	0.0962575972080231	0.235246539115906	-0.0618592910468578
-5.50813913345337	-8.50946998596191	-8.68533229827881	0.0963227450847626	0.235308408737183	-0.0617020651698112
-5.50056600570679	-8.51498222351074	-8.68618011474609	0.0962036997079849	0.23553279042244	-0.0614630915224552
-5.50329303741455	-8.51267242431641	-8.69672012329102	0.0962503701448441	0.235411629080772	-0.0612854734063149
-5.50654649734497	-8.51441383361816	-8.70093822479248	0.0962897092103958	0.235603049397469	-0.0612981952726841
-5.51320028305054	-8.51100635528564	-8.70185661315918	0.0964123830199242	0.235791578888893	-0.0614889375865459
-5.51273632049561	-8.51293277740479	-8.69816780090332	0.0964405611157417	0.235901385545731	-0.0614645108580589
-5.51605606079102	-8.51149845123291	-8.71039009094238	0.096643291413784	0.235860094428062	-0.061357993632555
-5.52434062957764	-8.50936126708984	-8.71657657623291	0.0966603457927704	0.236023098230362	-0.0614174343645573
-5.52831029891968	-8.51426124572754	-8.71590614318848	0.0966955199837685	0.236074581742287	-0.0614914149045944
-5.53393697738647	-8.50921630859375	-8.71933841705322	0.096765011548996	0.236156612634659	-0.0614540465176106
-5.53342962265015	-8.51969528198242	-8.72015380859375	0.0967470705509186	0.235990539193153	-0.0612109154462814
-5.53466272354126	-8.52367687225342	-8.73427867889404	0.0968641117215157	0.23604816198349	-0.0610407963395119
-5.53509569168091	-8.5229377746582	-8.72462940216064	0.0968829020857811	0.235910952091217	-0.0608147047460079
-5.54171276092529	-8.52895736694336	-8.7343864440918	0.0969282686710358	0.23578979074955	-0.0606849789619446
-5.54813671112061	-8.52860164642334	-8.72856426239014	0.0969538167119026	0.235851436853409	-0.0607061050832272
-5.55134963989258	-8.5321159362793	-8.73183822631836	0.0969889834523201	0.23578467965126	-0.0606380328536034
-5.55292701721191	-8.52862453460693	-8.72757339477539	0.0969431847333908	0.235949322581291	-0.0606718920171261
-5.5659818649292	-8.52519416809082	-8.71894645690918	0.0969301015138626	0.236040621995926	-0.0607369542121887
-5.5667896270752	-8.53297424316406	-8.73240375518799	0.0969884544610977	0.236179202795029	-0.0606465600430965
-5.5582914352417	-8.5379695892334	-8.74091720581055	0.0971092358231544	0.235916927456856	-0.0601259581744671
-5.55261945724487	-8.54145908355713	-8.76308536529541	0.0970892086625099	0.23524409532547	-0.0597900710999966
-5.56706047058105	-8.5412654876709	-8.78344249725342	0.0971957966685295	0.234831109642982	-0.0596693903207779
-5.57084941864014	-8.53775119781494	-8.79935264587402	0.0973453894257545	0.234477415680885	-0.05956956371665
-5.57426404953003	-8.54152202606201	-8.80058288574219	0.0974876508116722	0.234202221035957	-0.0594801008701324
-5.58192825317383	-8.53856754302979	-8.80850315093994	0.0975790619850159	0.234044894576073	-0.0594406872987747
-5.5888991355896	-8.54558658599854	-8.81354427337646	0.0974570736289024	0.233866944909096	-0.0594289153814316
-5.59986305236816	-8.54585266113281	-8.81722354888916	0.0975379645824432	0.233808994293213	-0.0593529902398586
-5.59916877746582	-8.54788494110107	-8.82168960571289	0.0974894762039185	0.233761265873909	-0.0590369440615177
-5.61326885223389	-8.54531097412109	-8.8135929107666	0.0975521951913834	0.233727231621742	-0.059135302901268
-5.61891222000122	-8.55212306976318	-8.82451725006104	0.0976892113685608	0.233729675412178	-0.0590400770306587
-5.62767457962036	-8.54758453369141	-8.81948566436768	0.0977058336138725	0.233773663640022	-0.0589796453714371
-5.63550519943237	-8.55493831634521	-8.8292407989502	0.0976122245192528	0.233686834573746	-0.0589809939265251
-5.64626789093018	-8.55310440063477	-8.83103275299072	0.0976355895400047	0.233805686235428	-0.0589696988463402
-5.65259552001953	-8.54915428161621	-8.81233024597168	0.0974771603941917	0.234079033136368	-0.0590602122247219
-5.65932416915894	-8.54765033721924	-8.81433773040771	0.0974596068263054	0.234283640980721	-0.059051126241684
-5.65399360656738	-8.55403804779053	-8.81510829925537	0.09746203571558	0.234434992074966	-0.0588635988533497
-5.65830945968628	-8.55768585205078	-8.83411502838135	0.0976028367877007	0.234256774187088	-0.0586404390633106
-5.65930366516113	-8.55590343475342	-8.83784198760986	0.0976732522249222	0.234123051166534	-0.0584604553878307
-5.6581563949585	-8.55455875396729	-8.86359977722168	0.0977277681231499	0.233726873993874	-0.0582298748195171
-5.67661619186401	-8.55951690673828	-8.86198329925537	0.0977336093783379	0.23372757434845	-0.0582352615892887
-5.6927170753479	-8.55563354492188	-8.85341739654541	0.097805343568325	0.234191998839378	-0.0585407204926014
-5.68425464630127	-8.55524158477783	-8.84008026123047	0.0976091101765633	0.234590634703636	-0.0584048181772232
-5.68469762802124	-8.55530548095703	-8.84017562866211	0.0974921435117722	0.23448646068573	-0.058210801333189
-5.70166778564453	-8.55702686309814	-8.82953834533691	0.0974275097250938	0.234741404652596	-0.0582111664116383
-5.70281600952148	-8.55344390869141	-8.83242797851563	0.0973869860172272	0.23477877676487	-0.0581225529313087
-5.70237588882446	-8.55656433105469	-8.8487720489502	0.0975121781229973	0.23467880487442	-0.0579575039446354
-5.70112133026123	-8.5572338104248	-8.85960483551025	0.0976181179285049	0.234406024217606	-0.057779211550951
-5.70837783813477	-8.55877208709717	-8.86752510070801	0.0976574793457985	0.234299033880234	-0.0576694533228874
-5.71364545822144	-8.56326198577881	-8.87150192260742	0.0977072641253471	0.234227865934372	-0.0575055219233036
-5.71551132202148	-8.56230354309082	-8.88179016113281	0.0976608172059059	0.234068661928177	-0.0573653094470501
-5.72812747955322	-8.56332206726074	-8.87603569030762	0.0976538583636284	0.234185665845871	-0.0573877431452274
-5.72371530532837	-8.56093215942383	-8.87583923339844	0.0976745635271072	0.234184041619301	-0.0573049932718277
-5.72832202911377	-8.56490325927734	-8.89077186584473	0.0976823344826698	0.233958855271339	-0.0571676082909107
-5.73306322097778	-8.56409645080566	-8.90199947357178	0.097613051533699	0.233720451593399	-0.0569621734321117
-5.74225330352783	-8.56872940063477	-8.90667915344238	0.0976364389061928	0.23356120288372	-0.05689587444067
-5.75037670135498	-8.55974197387695	-8.89866733551025	0.0976705253124237	0.233927562832832	-0.0569829754531384
-5.75422286987305	-8.55895328521729	-8.8906078338623	0.0976279154419899	0.234296649694443	-0.0569856241345406
-5.75381994247437	-8.55762386322021	-8.87659454345703	0.097487598657608	0.234754249453545	-0.0570406466722488
-5.75599145889282	-8.56011772155762	-8.87811851501465	0.0973775759339333	0.23488712310791	-0.0568729415535927
-5.7654242515564	-8.55147743225098	-8.8632116317749	0.0971644818782806	0.235482677817345	-0.0569738037884235
-5.76283359527588	-8.54646492004395	-8.8561544418335	0.0970560386776924	0.235892951488495	-0.0570107586681843
-5.76493358612061	-8.54406261444092	-8.84653663635254	0.0970075875520706	0.236030429601669	-0.0570607483386993
-5.77433061599731	-8.54160690307617	-8.86832523345947	0.0972903817892075	0.236317574977875	-0.0572929754853249
-5.76946640014648	-8.52874374389648	-8.87403392791748	0.0973965972661972	0.236505448818207	-0.0573012754321098
-5.7671594619751	-8.53905773162842	-8.88461208343506	0.0973692089319229	0.236333414912224	-0.0571474172174931
-5.77232360839844	-8.53775691986084	-8.89915561676025	0.0975053012371063	0.236227422952652	-0.0570728071033955
-5.77731895446777	-8.53947925567627	-8.91426753997803	0.0976438820362091	0.236047625541687	-0.056969054043293
-5.78563642501831	-8.5453634262085	-8.91886138916016	0.0976759344339371	0.236086085438728	-0.0570365488529205
-5.77814626693726	-8.54826354980469	-8.92565059661865	0.0976127535104752	0.23569455742836	-0.0567652396857738
-5.78190231323242	-8.56066036224365	-8.94278717041016	0.0974861606955528	0.235135793685913	-0.0564897768199444
-5.79925584793091	-8.55284118652344	-8.9478874206543	0.0975798517465591	0.23511891067028	-0.0564782582223415
-5.80071926116943	-8.54509449005127	-8.93983364105225	0.097685195505619	0.235243439674377	-0.0565620176494122
-5.80251550674438	-8.55263423919678	-8.93610858917236	0.0977216064929962	0.235287383198738	-0.0564281530678272
-5.80515384674072	-8.5539379119873	-8.9438362121582	0.097934864461422	0.235412910580635	-0.0563695840537548
-5.80550575256348	-8.55319023132324	-8.94018268585205	0.0978889018297195	0.235337197780609	-0.0561985671520233
-5.81228828430176	-8.54649353027344	-8.94666957855225	0.0979195535182953	0.235328808426857	-0.0562126971781254
-5.81937837600708	-8.55155563354492	-8.94128322601318	0.0980270951986313	0.235549122095108	-0.056289579719305
-5.83107948303223	-8.54276943206787	-8.9379358291626	0.0982642620801926	0.236101925373077	-0.0564452335238457
-5.82339525222778	-8.54710578918457	-8.93301963806152	0.0983286574482918	0.236482113599777	-0.0564362145960331
-5.81226539611816	-8.54693412780762	-8.94582176208496	0.0985582172870636	0.236380711197853	-0.056280605494976
-5.82070302963257	-8.5517520904541	-8.96680927276611	0.0988713577389717	0.236221715807915	-0.0560488253831863
-5.81207370758057	-8.5540885925293	-8.99905204772949	0.0992568209767342	0.235771164298058	-0.0557777844369411
-5.80608129501343	-8.5628137588501	-9.0229663848877	0.099289707839489	0.235268488526344	-0.0553574115037918
-5.83204746246338	-8.56211185455322	-9.02849674224854	0.0995443314313889	0.235473409295082	-0.0554637908935547
-5.83188390731812	-8.56236553192139	-9.01793575286865	0.09970972687006	0.235908553004265	-0.0555251725018024
-5.82795763015747	-8.56322383880615	-9.01495838165283	0.0998556166887283	0.236002147197723	-0.0554216504096985
-5.83120632171631	-8.56225681304932	-9.02147769927979	0.100191175937653	0.236181020736694	-0.0553201623260975
-5.82452392578125	-8.565842628479	-9.04228019714355	0.100394047796726	0.235754325985909	-0.0549644976854324
-5.83237648010254	-8.56844425201416	-9.05947589874268	0.10068104416132	0.235368296504021	-0.0547271817922592
-5.84516286849976	-8.57598686218262	-9.07086086273193	0.100833751261234	0.235292479395866	-0.05455482006073
-5.85251760482788	-8.56784725189209	-9.06169891357422	0.100863389670849	0.235638126730919	-0.0545810498297215
-5.85036659240723	-8.57121562957764	-9.06054878234863	0.101162053644657	0.235719010233879	-0.054348036646843
-5.85508060455322	-8.57060050964355	-9.06886291503906	0.101456187665462	0.235876008868217	-0.0543580055236816
-5.84915256500244	-8.57902812957764	-9.10528373718262	0.101864084601402	0.235249951481819	-0.0539108738303185
-5.86395406723022	-8.57608604431152	-9.11995220184326	0.102231957018375	0.234906330704689	-0.0538251474499702
-5.88035821914673	-8.57495403289795	-9.12047672271729	0.102452673017979	0.235244557261467	-0.0539655946195126
-5.88855838775635	-8.56670093536377	-9.10647392272949	0.102721147239208	0.235873579978943	-0.0541126802563667
-5.87653112411499	-8.57533645629883	-9.11292457580566	0.102924153208733	0.235812798142433	-0.0538093224167824
-5.8635139465332	-8.58659267425537	-9.14823055267334	0.103211678564548	0.235075578093529	-0.0531807392835617
-5.87933444976807	-8.5871753692627	-9.16585731506348	0.103366553783417	0.234759882092476	-0.0529359355568886
-5.89027070999146	-8.58095741271973	-9.1464147567749	0.103308133780956	0.235252976417542	-0.0527602843940258
-5.88495540618896	-8.57770729064941	-9.13198947906494	0.103460393846035	0.235692173242569	-0.0527150183916092
-5.88151550292969	-8.59053707122803	-9.1456880569458	0.103875041007996	0.235661864280701	-0.0525727793574333
-5.88164758682251	-8.59131622314453	-9.15879249572754	0.104322157800198	0.235660299658775	-0.0521515719592571
-5.89088869094849	-8.58369445800781	-9.14528179168701	0.104334309697151	0.236178040504456	-0.0520163252949715
-5.88173389434814	-8.58803176879883	-9.14500427246094	0.104454435408115	0.236025035381317	-0.0514807626605034
-5.87587642669678	-8.58822917938232	-9.16421222686768	0.104941830039024	0.235886856913567	-0.0511959865689278
-5.88257217407227	-8.58375358581543	-9.18357086181641	0.105350062251091	0.23577293753624	-0.0509930625557899
-5.87092781066895	-8.58780002593994	-9.19554996490479	0.105562657117844	0.235483691096306	-0.0505617186427116
-5.88526582717896	-8.58709144592285	-9.19645214080811	0.105901822447777	0.235602825880051	-0.050531230866909
-5.87837171554565	-8.57882022857666	-9.18324661254883	0.105984397232533	0.236105665564537	-0.0502324737608433
-5.88457441329956	-8.57640361785889	-9.16002655029297	0.106215916574001	0.236928164958954	-0.0503089353442192
-5.87011623382568	-8.5701322555542	-9.14692401885986	0.106061600148678	0.237630143761635	-0.0502274185419083
-5.85293865203857	-8.56464290618896	-9.16989231109619	0.106650844216347	0.237299755215645	-0.0497381761670113
-5.84118223190308	-8.56027126312256	-9.2156982421875	0.107160933315754	0.236650571227074	-0.0491201616823673
-5.85056066513062	-8.55358695983887	-9.23984527587891	0.107629120349884	0.236555054783821	-0.0487709082663059
-5.839280128479	-8.55335235595703	-9.23803615570068	0.107941895723343	0.236702308058739	-0.0482023358345032
-5.8412070274353	-8.55367469787598	-9.23562145233154	0.108378857374191	0.237323939800262	-0.0481410399079323
-5.82052421569824	-8.54662036895752	-9.23725032806396	0.108730144798756	0.237432345747948	-0.0476920306682587
-5.83174848556519	-8.53452014923096	-9.23135185241699	0.10871160030365	0.238041386008263	-0.0476505421102047
-5.81411504745483	-8.52063751220703	-9.23635578155518	0.10907243937254	0.237947851419449	-0.047235906124115
-5.81511163711548	-8.52469921112061	-9.25859928131104	0.109412364661694	0.23778210580349	-0.0472125671803951
-5.82366371154785	-8.51583766937256	-9.24744606018066	0.109672404825687	0.238388314843178	-0.0468988046050072
-5.79717922210693	-8.51689529418945	-9.27200317382813	0.110200956463814	0.238257497549057	-0.0465434864163399
-5.79584980010986	-8.51494884490967	-9.29183769226074	0.110793940722942	0.238492533564568	-0.0462492592632771
-5.79779052734375	-8.5055627822876	-9.29202461242676	0.111111797392368	0.23920950293541	-0.0458324067294598
-5.77747201919556	-8.49283790588379	-9.29081916809082	0.111710540950298	0.239286839962006	-0.0454340800642967
-5.7647647857666	-8.49626636505127	-9.33403587341309	0.112233996391296	0.238846331834793	-0.0452611893415451
-5.78335809707642	-8.49421501159668	-9.33837223052979	0.112508930265903	0.239442691206932	-0.045210387557745
-5.76665782928467	-8.48308563232422	-9.33207035064697	0.113031640648842	0.239754542708397	-0.0448205694556236
-5.73988819122314	-8.49436187744141	-9.37595558166504	0.113429307937622	0.238978534936905	-0.0441464260220528
-5.78455495834351	-8.4904146194458	-9.3652925491333	0.113516621291637	0.240194723010063	-0.0442173257470131
-5.75722169876099	-8.47073364257813	-9.34610366821289	0.113947845995426	0.240894570946693	-0.0436685383319855
-5.7223072052002	-8.48303890228271	-9.39154434204102	0.114568032324314	0.239976599812508	-0.0431349650025368
-5.75851488113403	-8.48150634765625	-9.41154289245605	0.114787124097347	0.240459352731705	-0.042831115424633
-5.75378704071045	-8.4602222442627	-9.39365768432617	0.115308366715908	0.240944683551788	-0.0424325354397297
-5.72266340255737	-8.46658134460449	-9.41833400726318	0.115720525383949	0.240423306822777	-0.0420482754707336
-5.74900197982788	-8.46792125701904	-9.43525505065918	0.116175673902035	0.241066798567772	-0.0419823341071606
-5.73488473892212	-8.45767784118652	-9.43571853637695	0.116944707930088	0.241553604602814	-0.0414263382554054
-5.71215867996216	-8.4613790512085	-9.44239616394043	0.11730769276619	0.241715043783188	-0.041208628565073
-5.72023487091064	-8.46023273468018	-9.44202327728271	0.117493480443954	0.242116421461105	-0.0409159623086452
-5.69890213012695	-8.44987201690674	-9.4625072479248	0.118125282227993	0.241887629032135	-0.040366031229496
-5.69446182250977	-8.44756889343262	-9.50467300415039	0.118588753044605	0.241103053092957	-0.0402060449123383
-5.72398042678833	-8.4431209564209	-9.49140930175781	0.118508763611317	0.241695776581764	-0.0402697511017323
-5.71039772033691	-8.4378662109375	-9.48785400390625	0.11883407831192	0.241995811462402	-0.0397632345557213
-5.69619226455688	-8.44978332519531	-9.50240898132324	0.119218811392784	0.241851791739464	-0.0396629869937897
-5.7208571434021	-8.44861507415771	-9.49201011657715	0.119131751358509	0.242653474211693	-0.0398228727281094
-5.70288133621216	-8.43101024627686	-9.48655986785889	0.119308717548847	0.242700532078743	-0.0391816832125187
-5.68702840805054	-8.4454927444458	-9.53177642822266	0.119650982320309	0.241634055972099	-0.0388785190880299
-5.72123003005981	-8.44189071655273	-9.53145885467529	0.11977781355381	0.242292359471321	-0.0386195406317711
-5.69929218292236	-8.43122386932373	-9.51801109313965	0.120343960821629	0.24275241792202	-0.0381010659039021
-5.68242406845093	-8.4431676864624	-9.52860832214355	0.120279632508755	0.242650628089905	-0.0378623083233833
-5.7165699005127	-8.43776607513428	-9.5132360458374	0.120256744325161	0.243598833680153	-0.0378302559256554
-5.67359447479248	-8.42519950866699	-9.51853561401367	0.120558872818947	0.243284702301025	-0.0372283384203911
-5.66826438903809	-8.42413520812988	-9.53932094573975	0.120666794478893	0.242961093783379	-0.0370598286390305
-5.68315315246582	-8.42771244049072	-9.55370807647705	0.120682716369629	0.242852196097374	-0.0366067811846733
-5.6659688949585	-8.42140483856201	-9.57486629486084	0.121280677616596	0.242317169904709	-0.0361627750098705
-5.68354511260986	-8.43222618103027	-9.58653259277344	0.121137514710426	0.242192700505257	-0.0359978005290031
-5.69845533370972	-8.42856311798096	-9.5571346282959	0.120829790830612	0.243090689182281	-0.035699937492609
-5.66601228713989	-8.42025852203369	-9.57574558258057	0.121175408363342	0.242558494210243	-0.0352497883141041
-5.69366931915283	-8.42812919616699	-9.58949661254883	0.120960921049118	0.242454409599304	-0.0351604297757149
-5.6986517906189	-8.41758632659912	-9.5677490234375	0.121035754680634	0.243130162358284	-0.0348349288105965
-5.67400121688843	-8.41418552398682	-9.57516574859619	0.121210843324661	0.243015095591545	-0.0344922430813313
-5.67991304397583	-8.41621208190918	-9.58318138122559	0.121237732470036	0.242983818054199	-0.0343013256788254
-5.68024063110352	-8.41138076782227	-9.57632923126221	0.121169701218605	0.243259310722351	-0.0339761450886726
-5.67130136489868	-8.40613460540771	-9.57129096984863	0.121131211519241	0.243447184562683	-0.0335943773388863
-5.66337203979492	-8.40948295593262	-9.55475330352783	0.12093822658062	0.243813142180443	-0.0331765934824944
-5.66327095031738	-8.40417766571045	-9.53076648712158	0.120640136301517	0.244520872831345	-0.0328773409128189
-5.63604068756104	-8.39685153961182	-9.5501070022583	0.120681449770927	0.243792563676834	-0.032576858997345
-5.64873361587524	-8.39308738708496	-9.57193565368652	0.120887562632561	0.243549317121506	-0.0324908308684826
-5.64538621902466	-8.38726234436035	-9.5628604888916	0.120758250355721	0.243636637926102	-0.032060831785202
-5.62833023071289	-8.3869161605835	-9.54670810699463	0.120369620621204	0.243914484977722	-0.0319200865924358
-5.63587474822998	-8.38253688812256	-9.53066062927246	0.120155662298203	0.244562268257141	-0.0316708795726299
-5.6114559173584	-8.37482643127441	-9.52036952972412	0.120357438921928	0.244795173406601	-0.0313413143157959
-5.58743381500244	-8.37191486358643	-9.53911304473877	0.120302639901638	0.244079932570457	-0.0310716051608324
-5.59139156341553	-8.36224269866943	-9.56603622436523	0.120127603411675	0.24331346154213	-0.0307898353785276
-5.58649444580078	-8.35060501098633	-9.57809448242188	0.12053570151329	0.242788374423981	-0.030617481097579
-5.57823991775513	-8.36002445220947	-9.5898551940918	0.120359465479851	0.242351815104485	-0.0305418875068426
-5.5949125289917	-8.35786533355713	-9.57085800170898	0.120166294276714	0.242951720952988	-0.0306102335453033
-5.58068943023682	-8.35187149047852	-9.53928089141846	0.120041936635971	0.243433177471161	-0.030592305585742
-5.57529163360596	-8.35294914245605	-9.53237152099609	0.119935519993305	0.243623226881027	-0.0304278358817101
-5.56635284423828	-8.34895801544189	-9.5344762802124	0.119931004941463	0.243506252765656	-0.030231561511755
-5.56325244903564	-8.34580039978027	-9.53683185577393	0.119937039911747	0.243288740515709	-0.0301185883581638
-5.55812549591064	-8.34020233154297	-9.54245567321777	0.119967609643936	0.242970123887062	-0.0301362685859203
-5.54818916320801	-8.34073925018311	-9.57720756530762	0.12018920481205	0.24228598177433	-0.0300267543643713
-5.5457124710083	-8.34543704986572	-9.6134729385376	0.120535679161549	0.24123315513134	-0.0297598410397768
-5.56230592727661	-8.3508358001709	-9.62309741973877	0.120485186576843	0.241087168455124	-0.0296883098781109
-5.56538438796997	-8.35097789764404	-9.60456848144531	0.120340943336487	0.241340935230255	-0.0295872502028942
-5.56783485412598	-8.35869598388672	-9.57721710205078	0.120219431817532	0.241949319839478	-0.0299211442470551
-5.56096124649048	-8.35594749450684	-9.55969429016113	0.12038316577673	0.242362380027771	-0.0299418494105339
-5.54643297195435	-8.35573196411133	-9.5887508392334	0.120756544172764	0.241565078496933	-0.0298857279121876
-5.5598316192627	-8.35750102996826	-9.59900379180908	0.120616130530834	0.241268739104271	-0.0297567304223776
-5.56731081008911	-8.35123729705811	-9.59377956390381	0.12039153277874	0.241333082318306	-0.02967344596982
-5.56373023986816	-8.35718250274658	-9.58882904052734	0.120445005595684	0.241434082388878	-0.0296719521284103
-5.56130838394165	-8.35486793518066	-9.59932136535645	0.120699569582939	0.241111949086189	-0.0297398250550032
-5.5703501701355	-8.3500862121582	-9.61410617828369	0.120910696685314	0.240840762853622	-0.0299457814544439
-5.5689435005188	-8.3493709564209	-9.61368751525879	0.120939247310162	0.240403965115547	-0.0298454724252224
-5.57933473587036	-8.3632173538208	-9.60255813598633	0.120616383850574	0.240612342953682	-0.0298912394791842
-5.58476877212524	-8.36899280548096	-9.57812786102295	0.12048614025116	0.241102546453476	-0.0298201832920313
-5.57867193222046	-8.3754997253418	-9.56458854675293	0.120499841868877	0.241431325674057	-0.0298351310193539
-5.57439422607422	-8.37694358825684	-9.57763481140137	0.120764814317226	0.241311356425285	-0.0299465730786324
-5.58976554870605	-8.36796283721924	-9.58835697174072	0.120911426842213	0.241214349865913	-0.0302348919212818
-5.59472703933716	-8.36462497711182	-9.59010982513428	0.121025241911411	0.241256877779961	-0.030375599861145
-5.60842800140381	-8.36760807037354	-9.58114337921143	0.12095083296299	0.241937234997749	-0.0305639784783125
-5.60685634613037	-8.3752965927124	-9.56141662597656	0.120857156813145	0.242415025830269	-0.03075379319489
-5.59589338302612	-8.36584186553955	-9.57644367218018	0.121018335223198	0.242443442344666	-0.030945060774684
-5.59179973602295	-8.35968971252441	-9.60738372802734	0.121235981583595	0.241803511977196	-0.0308464281260967
-5.59635400772095	-8.35598182678223	-9.62574481964111	0.121485844254494	0.241291806101799	-0.0307382345199585
-5.59329414367676	-8.36093139648438	-9.63927173614502	0.12169323861599	0.240895301103592	-0.0306120757013559
-5.60902643203735	-8.37394905090332	-9.6531457901001	0.121797926723957	0.240995019674301	-0.0308866184204817
-5.61004829406738	-8.37411117553711	-9.63582038879395	0.121842570602894	0.241405338048935	-0.030933229252696
-5.60704803466797	-8.37627124786377	-9.62657737731934	0.121709242463112	0.241485685110092	-0.0309990607202053
-5.62109375	-8.38057994842529	-9.61247253417969	0.121579229831696	0.241857036948204	-0.0310284830629826
-5.61797952651978	-8.37470054626465	-9.60337066650391	0.121773988008499	0.241900160908699	-0.0310332737863064
-5.60969400405884	-8.37029075622559	-9.62409496307373	0.122013472020626	0.241261035203934	-0.0309409946203232
-5.63022422790527	-8.37006282806396	-9.64258575439453	0.122133441269398	0.241202294826508	-0.031145591288805
-5.63745737075806	-8.36910915374756	-9.63451480865479	0.12211387604475	0.241298452019691	-0.0311168394982815
-5.64086627960205	-8.37096309661865	-9.63301467895508	0.122334517538548	0.241532742977142	-0.0312316585332155
-5.64268207550049	-8.37228870391846	-9.61641120910645	0.122237756848335	0.2420794069767	-0.0313131958246231
-5.63397645950317	-8.36798858642578	-9.62046718597412	0.12229547649622	0.241914600133896	-0.0312575809657574
-5.64286756515503	-8.36898708343506	-9.62325668334961	0.122316837310791	0.241680264472961	-0.0313262268900871
-5.64571285247803	-8.3698616027832	-9.65509796142578	0.122588962316513	0.241261973977089	-0.0312634482979774
-5.64395523071289	-8.36608028411865	-9.6710958480835	0.122760578989983	0.240704402327538	-0.0311234686523676
-5.65047740936279	-8.36483764648438	-9.68612289428711	0.122796535491943	0.240341618657112	-0.0313125401735306
-5.66086101531982	-8.36394214630127	-9.69786548614502	0.122915983200073	0.240011349320412	-0.0312651880085468
-5.66964673995972	-8.36444664001465	-9.69659900665283	0.123038113117218	0.240120187401772	-0.031313844025135
-5.67090559005737	-8.3513822555542	-9.69231414794922	0.1229457706213	0.240146398544312	-0.0312073603272438
-5.67700624465942	-8.35073471069336	-9.6889762878418	0.122800692915916	0.23997575044632	-0.0312384571880102
-5.67810964584351	-8.34813022613525	-9.7004861831665	0.122823178768158	0.239640936255455	-0.0309433396905661
-5.68937540054321	-8.34650421142578	-9.71532726287842	0.12279561907053	0.239543378353119	-0.0309426877647638
-5.69218254089355	-8.33990001678467	-9.7062873840332	0.122651427984238	0.239496931433678	-0.0307581648230553
-5.6989278793335	-8.33613014221191	-9.70516490936279	0.122470237314701	0.239616215229034	-0.0307096596807241
-5.70652675628662	-8.33875560760498	-9.70811176300049	0.122392289340496	0.239793539047241	-0.0305289328098297
-5.71067380905151	-8.32755661010742	-9.70703887939453	0.122432105243206	0.239988297224045	-0.0305866785347462
-5.71993160247803	-8.31951236724854	-9.70187473297119	0.122324623167515	0.240324944257736	-0.0306747667491436
-5.72084808349609	-8.31646537780762	-9.69682884216309	0.12205582857132	0.24067422747612	-0.0306072514504194
-5.72421741485596	-8.31343460083008	-9.70129203796387	0.122037298977375	0.24083636701107	-0.0304439533501863
-5.72624492645264	-8.31382274627686	-9.71721839904785	0.122026473283768	0.240620777010918	-0.0303526110947132
-5.72744655609131	-8.30590534210205	-9.73545169830322	0.122157856822014	0.240517064929008	-0.0301860366016626
-5.72861385345459	-8.29545211791992	-9.77194595336914	0.122350588440895	0.240123465657234	-0.030131172388792
-5.74232530593872	-8.30235767364502	-9.78140830993652	0.122494146227837	0.240004986524582	-0.030132943764329
-5.74891662597656	-8.30124855041504	-9.79936695098877	0.122509300708771	0.240021631121635	-0.0301717631518841
-5.74844169616699	-8.30097103118896	-9.80567169189453	0.12251291424036	0.239843815565109	-0.0300435833632946
-5.7475118637085	-8.29545497894287	-9.81719303131104	0.122432388365269	0.239608198404312	-0.029950151219964
-5.7620849609375	-8.29861068725586	-9.81970596313477	0.122363202273846	0.239452421665192	-0.029796315357089
-5.76614141464233	-8.29703521728516	-9.82008171081543	0.122483544051647	0.239522904157639	-0.0297045949846506
-5.76527738571167	-8.29254341125488	-9.81990623474121	0.122374132275581	0.239554703235626	-0.0295716673135757
-5.76874256134033	-8.29426288604736	-9.83109855651855	0.12233754992485	0.239406257867813	-0.0295205470174551
-5.77145576477051	-8.29417610168457	-9.83299922943115	0.122360303997993	0.239229872822762	-0.029316509142518
-5.77445888519287	-8.29661846160889	-9.8565788269043	0.122444167733192	0.238872826099396	-0.0291408002376556
-5.78270244598389	-8.29576683044434	-9.86252593994141	0.122403956949711	0.238950744271278	-0.0290537383407354
-5.78044509887695	-8.29268741607666	-9.86440753936768	0.122331559658051	0.238966971635818	-0.029002171009779
-5.78348731994629	-8.29388618469238	-9.8663387298584	0.122296206653118	0.239011138677597	-0.0289171691983938
-5.78860139846802	-8.29691028594971	-9.8653392791748	0.12236463278532	0.239030703902245	-0.0288572646677494
-5.78534841537476	-8.29713916778564	-9.87017631530762	0.122200414538383	0.239149406552315	-0.0287169702351093
-5.79238796234131	-8.2919397354126	-9.87248706817627	0.122082263231277	0.239294186234474	-0.0286190081387758
-5.79248237609863	-8.28741931915283	-9.87250900268555	0.122032418847084	0.239463150501251	-0.0286332238465548
-5.79394865036011	-8.2856969833374	-9.87256336212158	0.122067376971245	0.239397659897804	-0.0286352206021547
-5.78741073608398	-8.28711605072021	-9.88522052764893	0.121935591101646	0.239397183060646	-0.0285298768430948
-5.79144477844238	-8.2819938659668	-9.89151763916016	0.121956966817379	0.239438325166702	-0.0283966846764088
-5.79197835922241	-8.28063678741455	-9.8935546875	0.121877983212471	0.23926554620266	-0.0283306986093521
-5.79390335083008	-8.28151607513428	-9.89936637878418	0.121819972991943	0.239241227507591	-0.0282575227320194
-5.79584836959839	-8.28303146362305	-9.90341758728027	0.121722213923931	0.239179819822311	-0.0281762219965458
-5.79433393478394	-8.28369331359863	-9.90346813201904	0.121600367128849	0.239058941602707	-0.0281043015420437
-5.7981424331665	-8.28120994567871	-9.90610218048096	0.121454782783985	0.238989546895027	-0.0280846767127514
-5.79666757583618	-8.28085517883301	-9.90076160430908	0.121316403150558	0.238975659012794	-0.0279925800859928
-5.80190801620483	-8.28248405456543	-9.91230773925781	0.121214039623737	0.238825112581253	-0.0279439557343721
-5.80117559432983	-8.28307628631592	-9.91040420532227	0.121073700487614	0.238813281059265	-0.0278863720595837
-5.80347681045532	-8.27891635894775	-9.90400123596191	0.121032573282719	0.238895133137703	-0.0279055088758469
-5.8063702583313	-8.28416156768799	-9.90133857727051	0.120859168469906	0.238877892494202	-0.0278808288276196
-5.80913352966309	-8.28378582000732	-9.90226173400879	0.120802260935307	0.239058092236519	-0.0280251000076532
-5.80271434783936	-8.28033447265625	-9.90518474578857	0.120614357292652	0.239039704203606	-0.0279740579426289
-5.80411195755005	-8.28079509735107	-9.90935325622559	0.120520256459713	0.238781273365021	-0.0279353894293308
-5.80747938156128	-8.28255653381348	-9.90608406066895	0.120456799864769	0.238790571689606	-0.0279941540211439
-5.81035900115967	-8.28401660919189	-9.91033363342285	0.120397068560123	0.23889248073101	-0.028079554438591
-5.80994272232056	-8.28159141540527	-9.90606117248535	0.120324961841106	0.238843128085136	-0.0280883423984051
-5.81094217300415	-8.28230571746826	-9.91818523406982	0.120218388736248	0.238778576254845	-0.0281154625117779
-5.81800556182861	-8.28817844390869	-9.91616535186768	0.120106518268585	0.238871842622757	-0.0281199552118778
-5.81367206573486	-8.2883882522583	-9.91948223114014	0.120102547109127	0.238940268754959	-0.0281749274581671
-5.81556177139282	-8.28570175170898	-9.92203426361084	0.120035439729691	0.238968431949615	-0.0281950198113918
-5.81374406814575	-8.28845882415771	-9.92072105407715	0.119949072599411	0.238964334130287	-0.0282500497996807
-5.81314325332642	-8.29321002960205	-9.92704677581787	0.119929470121861	0.238919705152512	-0.0282416194677353
-5.8135781288147	-8.29493808746338	-9.94097709655762	0.119941644370556	0.238912925124168	-0.0282814782112837
-5.81034755706787	-8.29372501373291	-9.93452167510986	0.11987330019474	0.238959148526192	-0.0282520707696676
-5.81167125701904	-8.29200839996338	-9.93648719787598	0.119753941893578	0.239030748605728	-0.0283679738640785
-5.81290483474731	-8.29401683807373	-9.93490791320801	0.119706489145756	0.239076897501945	-0.028382308781147
-5.81246995925903	-8.29379558563232	-9.94186210632324	0.119687713682652	0.239195168018341	-0.0284910369664431
-5.80917596817017	-8.29407691955566	-9.93677139282227	0.119570963084698	0.239355936646461	-0.028426006436348
-5.8035774230957	-8.29512119293213	-9.93847465515137	0.119486764073372	0.239317357540131	-0.0284256301820278
-5.80530405044556	-8.29353523254395	-9.94329357147217	0.11934269964695	0.23944216966629	-0.0284577254205942
-5.80293321609497	-8.29278087615967	-9.94410610198975	0.119254305958748	0.239445090293884	-0.0284469481557608
-5.80362892150879	-8.29409408569336	-9.94836711883545	0.119097910821438	0.239511415362358	-0.0284046847373247
-5.79887390136719	-8.2869234085083	-9.94696712493896	0.119063980877399	0.239633962512016	-0.0283709615468979
-5.79792642593384	-8.28907871246338	-9.94394683837891	0.118844017386436	0.239693433046341	-0.0283586494624615
-5.79663705825806	-8.28367710113525	-9.94758129119873	0.118728868663311	0.239795699715614	-0.0283608231693506
-5.79381227493286	-8.28143215179443	-9.9470272064209	0.118602596223354	0.239855468273163	-0.0282919723540545
-5.79064226150513	-8.27990245819092	-9.94536972045898	0.118475511670113	0.239901348948479	-0.0282040257006884
-5.78728914260864	-8.2787618637085	-9.95495128631592	0.118380017578602	0.239890798926353	-0.0281765274703503
-5.78441858291626	-8.27795696258545	-9.95262718200684	0.118197545409203	0.239881962537766	-0.0281107109040022
-5.78407573699951	-8.27475547790527	-9.9616174697876	0.118141889572144	0.239882186055183	-0.0281035304069519
-5.78585052490234	-8.27256774902344	-9.95988178253174	0.117960050702095	0.239874213933945	-0.0280252322554588
-5.78078317642212	-8.26784038543701	-9.97120094299316	0.117944397032261	0.239802360534668	-0.0280583649873734
-5.78364753723145	-8.27299690246582	-9.97458267211914	0.117869503796101	0.239765703678131	-0.0280046258121729
-5.7837028503418	-8.26968288421631	-9.97566890716553	0.117739491164684	0.23993194103241	-0.0280848816037178
-5.77740621566772	-8.26392555236816	-9.97264862060547	0.117570020258427	0.239941522479057	-0.028031762689352
-5.78136777877808	-8.26137256622314	-9.97587203979492	0.117440521717072	0.239868253469467	-0.0279588606208563
-5.77636289596558	-8.25694942474365	-9.97918510437012	0.117367945611477	0.239846959710121	-0.0279722064733505
-5.77997732162476	-8.25481986999512	-9.98261737823486	0.117191508412361	0.239963382482529	-0.0279549639672041
-5.77393865585327	-8.24654865264893	-9.97582626342773	0.117064945399761	0.240129485726357	-0.0279274210333824
-5.76965713500977	-8.24133586883545	-9.97772026062012	0.116776868700981	0.240148618817329	-0.0279818587005138
-5.77195501327515	-8.23750877380371	-9.97033023834229	0.116587169468403	0.240272402763367	-0.0280092060565948
-5.77115297317505	-8.23359870910645	-9.97660064697266	0.116479851305485	0.240397989749908	-0.027918865904212
-5.76496171951294	-8.22209548950195	-9.96971797943115	0.116303242743015	0.240559905767441	-0.0279753394424915
-5.7636833190918	-8.21513843536377	-9.97034549713135	0.116096489131451	0.240568667650223	-0.0279956869781017
-5.76115846633911	-8.21301078796387	-9.97033882141113	0.115887947380543	0.240575283765793	-0.0279050674289465
-5.76071310043335	-8.20746517181396	-9.97033977508545	0.115768454968929	0.240591913461685	-0.027905847877264
-5.75774908065796	-8.20068359375	-9.975905418396	0.115603871643543	0.240493461489677	-0.0278792139142752
-5.75861406326294	-8.19722366333008	-9.97329902648926	0.115424253046513	0.240528389811516	-0.0279387943446636
-5.75396728515625	-8.1892728805542	-9.96964645385742	0.115240171551704	0.240521848201752	-0.0278868824243546
-5.75655841827393	-8.18724346160889	-9.96910572052002	0.115097351372242	0.240465700626373	-0.0278882160782814
-5.75468826293945	-8.18124008178711	-9.96961116790771	0.114970244467258	0.24048587679863	-0.0279345326125622
-5.75419044494629	-8.17875576019287	-9.96295166015625	0.114796310663223	0.240571558475494	-0.028004864230752
-5.75147008895874	-8.172119140625	-9.96664524078369	0.114713102579117	0.240508869290352	-0.0279744975268841
-5.75032949447632	-8.17230606079102	-9.96179103851318	0.114538073539734	0.24046690762043	-0.0279609803110361
-5.75000810623169	-8.16933155059814	-9.96483993530273	0.114379674196243	0.240469545125961	-0.0280658323317766
-5.74876880645752	-8.166015625	-9.97255897521973	0.114277131855488	0.240377932786942	-0.0279065407812595
-5.745445728302	-8.16484355926514	-9.96903705596924	0.114069178700447	0.240287825465202	-0.0279029384255409
-5.74658107757568	-8.16180610656738	-9.96020030975342	0.113976173102856	0.240321204066277	-0.0278906747698784
-5.74295139312744	-8.16105556488037	-9.97183704376221	0.113759763538837	0.24026857316494	-0.0278762746602297
-5.73568344116211	-8.15483474731445	-9.96009731292725	0.1136379763484	0.240279838442802	-0.027816042304039
-5.73562383651733	-8.14812564849854	-9.96563816070557	0.113367028534412	0.24018369615078	-0.0278756562620401
-5.7390832901001	-8.14828014373779	-9.96230316162109	0.113273121416569	0.240190073847771	-0.0278804358094931
-5.73800897598267	-8.14717674255371	-9.9626407623291	0.113083876669407	0.240122556686401	-0.027900418266654
-5.73233461380005	-8.14076137542725	-9.96405601501465	0.112906403839588	0.240136831998825	-0.0278067905455828
-5.7279200553894	-8.13622760772705	-9.95727252960205	0.1126519292593	0.240131467580795	-0.027747655287385
-5.72620487213135	-8.13360118865967	-9.95223999023438	0.112372070550919	0.240162938833237	-0.0277991015464067
-5.72650480270386	-8.12852573394775	-9.94704723358154	0.112180009484291	0.240179970860481	-0.0278180409222841
-5.72214984893799	-8.12316608428955	-9.94449329376221	0.112009443342686	0.240123301744461	-0.0278149489313364
-5.71915817260742	-8.11809253692627	-9.93151378631592	0.111775234341621	0.240295395255089	-0.0277824848890305
-5.71423864364624	-8.11259651184082	-9.92885112762451	0.111434057354927	0.240260452032089	-0.0278041269630194
-5.7125129699707	-8.10984420776367	-9.91921806335449	0.111332409083843	0.24023212492466	-0.0278084147721529
-5.70909404754639	-8.10431575775146	-9.91828918457031	0.111080601811409	0.240216106176376	-0.0278040133416653
-5.70881080627441	-8.09988784790039	-9.91384983062744	0.110951460897923	0.240237697958946	-0.0278731472790241
-5.7029242515564	-8.09575080871582	-9.91379642486572	0.110700160264969	0.240205645561218	-0.0278742872178555
-5.70043897628784	-8.09503173828125	-9.90283679962158	0.110535077750683	0.240168750286102	-0.0279058907181025
-5.70160675048828	-8.0914421081543	-9.90798759460449	0.110448770225048	0.240120276808739	-0.0279335305094719
-5.69607353210449	-8.08994293212891	-9.9052152633667	0.110243901610374	0.240073814988136	-0.0279923714697361
-5.69397115707397	-8.08444690704346	-9.90044689178467	0.110090523958206	0.240032091736794	-0.0279410779476166
-5.68925666809082	-8.08464050292969	-9.90340995788574	0.109941832721233	0.239911496639252	-0.0279508735984564
-5.68664026260376	-8.07954883575439	-9.89640522003174	0.109771922230721	0.240004166960716	-0.0280252993106842
-5.684730052948	-8.07209873199463	-9.89169979095459	0.109601825475693	0.239937469363213	-0.0280084889382124
-5.68293905258179	-8.07034969329834	-9.88536548614502	0.10932058095932	0.239921554923058	-0.0280503146350384
-5.67736911773682	-8.06725597381592	-9.88175678253174	0.109197676181793	0.239912092685699	-0.0280500221997499
-5.67760467529297	-8.06296157836914	-9.88253211975098	0.10891529917717	0.23997551202774	-0.028131540864706
-5.67298603057861	-8.05514907836914	-9.87479686737061	0.108732879161835	0.240043759346008	-0.0280789695680141
-5.6668267250061	-8.04959678649902	-9.87749767303467	0.108455531299114	0.240051358938217	-0.0280601363629103
-5.67333221435547	-8.04918384552002	-9.86967849731445	0.108155898749828	0.240026578307152	-0.028063477948308
-5.66592979431152	-8.04307842254639	-9.87070655822754	0.10810574889183	0.24011442065239	-0.0280815940350294
-5.6612491607666	-8.03399276733398	-9.86542129516602	0.10787895321846	0.240190237760544	-0.0279482789337635
-5.66102409362793	-8.02588272094727	-9.86714839935303	0.10754755884409	0.240156292915344	-0.0280667040497065
-5.65948963165283	-8.02016639709473	-9.85853481292725	0.107321433722973	0.240181088447571	-0.0280841588973999
-5.66087675094604	-8.01796722412109	-9.86513423919678	0.107146978378296	0.24026383459568	-0.0281735993921757
-5.65921926498413	-8.012282371521	-9.85776805877686	0.106837756931782	0.240336552262306	-0.0282241478562355
-5.65705871582031	-8.00570106506348	-9.85091018676758	0.106572739779949	0.240406766533852	-0.0282905530184507
-5.65859079360962	-7.99798488616943	-9.84972095489502	0.10635531693697	0.240424707531929	-0.0284255668520927
-5.66414833068848	-7.99752378463745	-9.85006904602051	0.106185749173164	0.240440040826797	-0.0285366512835026
-5.6583514213562	-7.98804187774658	-9.84948921203613	0.105949893593788	0.240585386753082	-0.0285709090530872
-5.65996313095093	-7.98289108276367	-9.85035133361816	0.105660416185856	0.24061393737793	-0.0287244152277708
-5.66055488586426	-7.97572326660156	-9.84524631500244	0.105451963841915	0.240647912025452	-0.0288009122014046
-5.66306114196777	-7.97189855575562	-9.85339546203613	0.105333209037781	0.240671709179878	-0.0288751758635044
-5.66079950332642	-7.96640586853027	-9.84991645812988	0.10504362732172	0.240787237882614	-0.0289441794157028
-5.66057825088501	-7.95502138137817	-9.84463119506836	0.104836478829384	0.240850567817688	-0.0289828032255173
-5.66241121292114	-7.95147752761841	-9.84070873260498	0.104566521942616	0.240819662809372	-0.0290773939341307
-5.66622304916382	-7.94873476028442	-9.84925651550293	0.104454725980759	0.240836784243584	-0.0291518438607454
-5.66612148284912	-7.94173145294189	-9.85196685791016	0.104211568832397	0.240929797291756	-0.029176389798522
-5.66727113723755	-7.93507289886475	-9.84399795532227	0.103994838893414	0.240953966975212	-0.0292044337838888
-5.66395664215088	-7.93016719818115	-9.84149360656738	0.10377848893404	0.24095493555069	-0.0292992703616619
-5.66940212249756	-7.92422580718994	-9.84749126434326	0.103557556867599	0.240968897938728	-0.0292635802179575
-5.6669602394104	-7.92141532897949	-9.83823585510254	0.103308707475662	0.240998506546021	-0.0293266195803881
-5.66915082931519	-7.91078042984009	-9.83982086181641	0.102983459830284	0.241016924381256	-0.0293280705809593
-5.6705493927002	-7.90434265136719	-9.83549880981445	0.10272228717804	0.241091638803482	-0.0294078066945076
-5.67069435119629	-7.9016547203064	-9.83625221252441	0.102514870464802	0.24102309346199	-0.0294221639633179
-5.67372560501099	-7.89639520645142	-9.83317375183105	0.102235749363899	0.241096898913383	-0.0295176040381193
-5.6748423576355	-7.89187908172607	-9.83479404449463	0.10206862539053	0.241130813956261	-0.0295126643031836
-5.67770576477051	-7.88443326950073	-9.8304557800293	0.101780101656914	0.241198927164078	-0.0295994114130735
-5.68047904968262	-7.88744258880615	-9.82938575744629	0.101588077843189	0.241173818707466	-0.0296297706663609
-5.6816987991333	-7.88434410095215	-9.82681274414063	0.101395197212696	0.241085425019264	-0.0297144521027803
-5.68414974212646	-7.88047170639038	-9.82480049133301	0.101233340799809	0.241207763552666	-0.0297465771436691
-5.68685007095337	-7.88065814971924	-9.82659149169922	0.101087801158428	0.241122499108315	-0.0297596473246813
-5.68648910522461	-7.88297843933105	-9.82641887664795	0.100808709859848	0.241173028945923	-0.0298496503382921
-5.69077491760254	-7.88059711456299	-9.82071018218994	0.100636720657349	0.241262465715408	-0.0298775676637888
-5.69297456741333	-7.87676191329956	-9.82513046264648	0.100485548377037	0.241180256009102	-0.0298810359090567
-5.69382429122925	-7.87697553634644	-9.82048225402832	0.100215427577496	0.241232395172119	-0.0299627780914307
-5.69723606109619	-7.87796401977539	-9.81879806518555	0.100059248507023	0.241210550069809	-0.0299695339053869
-5.69765710830688	-7.87804126739502	-9.81286716461182	0.0997898802161217	0.241239458322525	-0.0300408974289894
-5.7045521736145	-7.87648725509644	-9.8199520111084	0.0996586009860039	0.241218596696854	-0.0300317965447903
-5.70718479156494	-7.87668418884277	-9.82119655609131	0.0994209498167038	0.241222649812698	-0.0300257317721844
-5.71119403839111	-7.87787628173828	-9.81255054473877	0.0991842672228813	0.241251647472382	-0.0300106722861528
-5.7116813659668	-7.87654304504395	-9.80811309814453	0.098975196480751	0.241247594356537	-0.0300150457769632
-5.71576499938965	-7.87770938873291	-9.80808734893799	0.098754033446312	0.241253688931465	-0.030038321390748
-5.71854686737061	-7.87387275695801	-9.80435085296631	0.0985354483127594	0.241200089454651	-0.0300766173750162
-5.7199444770813	-7.87780570983887	-9.79785633087158	0.0983220487833023	0.241253212094307	-0.0300713628530502
-5.72350740432739	-7.87553071975708	-9.78849220275879	0.0980940610170364	0.241343006491661	-0.0301170293241739
-5.72415065765381	-7.87464427947998	-9.79209327697754	0.0979083627462387	0.241264551877975	-0.0300286132842302
-5.72898864746094	-7.87428283691406	-9.78367900848389	0.0976774990558624	0.241296544671059	-0.0300126243382692
-5.73203182220459	-7.87585639953613	-9.77900981903076	0.097519651055336	0.241416305303574	-0.0300528220832348
-5.73467397689819	-7.87829256057739	-9.77158546447754	0.0972665846347809	0.2414540797472	-0.0300050545483828
-5.73398447036743	-7.878737449646	-9.77268981933594	0.0970718637108803	0.241450220346451	-0.0299933571368456
-5.73876810073853	-7.87607574462891	-9.76803112030029	0.0969423577189446	0.241450220346451	-0.0299659073352814
-5.74130153656006	-7.88172912597656	-9.76243782043457	0.0968181639909744	0.241437837481499	-0.0299614872783422
-5.74139785766602	-7.87962961196899	-9.76679134368896	0.096624881029129	0.241511598229408	-0.029964990913868
-5.7445969581604	-7.8815279006958	-9.75773811340332	0.0964490920305252	0.241428777575493	-0.0299119148403406
-5.74576044082642	-7.88165092468262	-9.74894237518311	0.0962474569678307	0.241468727588654	-0.0298806186765432
-5.75051069259644	-7.8814902305603	-9.74757957458496	0.0960526615381241	0.241468876600266	-0.0298295579850674
-5.75110816955566	-7.88217735290527	-9.74281787872314	0.0958663448691368	0.241498872637749	-0.029765298590064
-5.75347137451172	-7.87614250183105	-9.73386859893799	0.0956810414791107	0.241511672735214	-0.0296932570636272
-5.75889205932617	-7.87937259674072	-9.73183155059814	0.0953290536999702	0.241388127207756	-0.0295905470848084
-5.7624192237854	-7.87865877151489	-9.7253589630127	0.0951360389590263	0.241453886032104	-0.0295491348952055
-5.76354360580444	-7.87540006637573	-9.72082138061523	0.0948801264166832	0.241471633315086	-0.0294872932136059
-5.76714849472046	-7.86944675445557	-9.70808982849121	0.0945706143975258	0.241409808397293	-0.0293892826884985
-5.76904630661011	-7.86748838424683	-9.7135648727417	0.0942933112382889	0.241371974349022	-0.0293270219117403
-5.77548456192017	-7.86713647842407	-9.70324230194092	0.093969501554966	0.241352513432503	-0.0292292404919863
-5.7764310836792	-7.86208391189575	-9.70533466339111	0.0936799496412277	0.241467848420143	-0.0291754677891731
-5.77714586257935	-7.85396528244019	-9.69652843475342	0.0933807417750359	0.241441771388054	-0.0290716178715229
-5.78234100341797	-7.8488826751709	-9.69006443023682	0.0930789038538933	0.241394698619843	-0.0290509238839149
-5.78350019454956	-7.8419017791748	-9.68343162536621	0.0927427932620049	0.241363987326622	-0.0290198810398579
-5.78725099563599	-7.83825445175171	-9.68245410919189	0.0923895612359047	0.24136945605278	-0.028986006975174
-5.7886905670166	-7.82588195800781	-9.67198467254639	0.092143639922142	0.241333916783333	-0.029003145173192
-5.79224920272827	-7.82011604309082	-9.66902256011963	0.0917922705411911	0.241317704319954	-0.0290553588420153
-5.79904270172119	-7.81527805328369	-9.6625862121582	0.0915380418300629	0.24133038520813	-0.0290537495166063
-5.7959246635437	-7.80770349502563	-9.65439319610596	0.0911348983645439	0.241351425647736	-0.0291420668363571
-5.80523157119751	-7.79528999328613	-9.64223670959473	0.0908501073718071	0.241348594427109	-0.0291249416768551
-5.80426359176636	-7.78812789916992	-9.640061378479	0.0905033349990845	0.241409942507744	-0.0292311757802963
-5.81013965606689	-7.77661037445068	-9.63606262207031	0.0902608558535576	0.241314843297005	-0.0293405055999756
-5.81105089187622	-7.76872110366821	-9.62831115722656	0.0898945704102516	0.24134886264801	-0.0294567923992872
-5.81588172912598	-7.75578641891479	-9.62166690826416	0.0896015539765358	0.241276189684868	-0.0295084603130817
-5.82381820678711	-7.74780368804932	-9.62525367736816	0.0892793089151382	0.241225689649582	-0.0296575203537941
-5.82686901092529	-7.74097728729248	-9.61402797698975	0.0889364704489708	0.241169035434723	-0.029741745442152
-5.83511161804199	-7.72924900054932	-9.62433815002441	0.0886714085936546	0.24114391207695	-0.0298781227320433
-5.83840322494507	-7.72087240219116	-9.62369537353516	0.088371679186821	0.240971207618713	-0.0299762524664402
-5.84591197967529	-7.70915269851685	-9.62897777557373	0.088116429746151	0.240889310836792	-0.0300054680556059
-5.84913873672485	-7.70027446746826	-9.6229362487793	0.0877730324864388	0.240792170166969	-0.0300963521003723
-5.8507137298584	-7.69005870819092	-9.62398815155029	0.0874269008636475	0.240733027458191	-0.0301856473088264
-5.8586163520813	-7.67746210098267	-9.62184715270996	0.0871513932943344	0.240687429904938	-0.0302767418324947
-5.86026525497437	-7.67123794555664	-9.62600612640381	0.0867941081523895	0.240478113293648	-0.0303259026259184
-5.86381149291992	-7.65960788726807	-9.62630081176758	0.0864782333374023	0.240336552262306	-0.0304622109979391
-5.86884593963623	-7.65234231948853	-9.62701511383057	0.0862405076622963	0.240240186452866	-0.0304511897265911
-5.87444114685059	-7.64466905593872	-9.62409496307373	0.0859372839331627	0.240203320980072	-0.0304965302348137
-5.87526082992554	-7.63099145889282	-9.62950229644775	0.0856596380472183	0.240052491426468	-0.0305278860032558
-5.88036394119263	-7.62515163421631	-9.63204765319824	0.0852989852428436	0.239855006337166	-0.0305326767265797
-5.88303518295288	-7.61829805374146	-9.64116668701172	0.085040308535099	0.239661976695061	-0.0305507909506559
-5.88326358795166	-7.60852384567261	-9.63623809814453	0.0847776979207993	0.239496454596519	-0.0305659007281065
-5.8915901184082	-7.60226583480835	-9.63902187347412	0.0845031812787056	0.239303231239319	-0.030561538413167
-5.89276552200317	-7.59467172622681	-9.64290332794189	0.0843140706419945	0.239189684391022	-0.030604699626565
-5.89211463928223	-7.58407497406006	-9.64316272735596	0.0841038674116135	0.239101588726044	-0.0306169129908085
-5.89240407943726	-7.57706117630005	-9.64422702789307	0.0838228389620781	0.238944709300995	-0.0306861791759729
-5.89832592010498	-7.57431221008301	-9.64822387695313	0.0836677998304367	0.238771617412567	-0.0307412352412939
-5.90057802200317	-7.57240343093872	-9.64717388153076	0.083630844950676	0.238694667816162	-0.0307686328887939
-5.898193359375	-7.56411218643188	-9.64911270141602	0.083431750535965	0.238613978028297	-0.0307607930153608
-5.89959621429443	-7.56142330169678	-9.65294170379639	0.083271861076355	0.238375470042229	-0.0307951476424932
-5.90236282348633	-7.55786991119385	-9.65559005737305	0.0831441655755043	0.238289773464203	-0.030745567753911
-5.90323829650879	-7.55488300323486	-9.65729904174805	0.0829658359289169	0.238211467862129	-0.0308208856731653
-5.90013360977173	-7.54871463775635	-9.64959812164307	0.0828381776809692	0.238015547394753	-0.0307600796222687
-5.90392780303955	-7.54400539398193	-9.6525821685791	0.082613617181778	0.237803786993027	-0.030849976465106
-5.90499925613403	-7.54255104064941	-9.64590740203857	0.0825745388865471	0.237651348114014	-0.0308126155287027
-5.90583658218384	-7.53667974472046	-9.65577125549316	0.0824574306607246	0.237668290734291	-0.0308395605534315
-5.90793323516846	-7.53543329238892	-9.6537036895752	0.0823084563016891	0.237455189228058	-0.0308029223233461
-5.90853357315063	-7.52797842025757	-9.65760040283203	0.0822073593735695	0.237310856580734	-0.0307897664606571
-5.90795993804932	-7.52517175674438	-9.65738201141357	0.0821104422211647	0.237197235226631	-0.0307899843901396
-5.90745639801025	-7.51842498779297	-9.66417407989502	0.0819131806492805	0.237108439207077	-0.0307689774781466
-5.9104585647583	-7.51400327682495	-9.66133880615234	0.0818633884191513	0.237025395035744	-0.0307180993258953
-5.9063401222229	-7.5119571685791	-9.66674613952637	0.0817227885127068	0.23703421652317	-0.0307884253561497
-5.90970039367676	-7.51080799102783	-9.67574501037598	0.0817353501915932	0.236839696764946	-0.0307837538421154
-5.90999746322632	-7.51026058197021	-9.67519092559814	0.0816290229558945	0.236827418208122	-0.0307480189949274
-5.9085865020752	-7.50472927093506	-9.67821407318115	0.0815369486808777	0.236798137426376	-0.0307363457977772
-5.90557813644409	-7.49984073638916	-9.67818355560303	0.0814230144023895	0.236712172627449	-0.030675983056426
-5.90925025939941	-7.50041389465332	-9.68605422973633	0.0814134478569031	0.236596256494522	-0.0306791961193085
-5.90596055984497	-7.50051212310791	-9.68373394012451	0.0812811926007271	0.236552849411964	-0.0305826514959335
-5.90700483322144	-7.49172115325928	-9.68951034545898	0.0812019109725952	0.236573159694672	-0.0305284149944782
-5.91103935241699	-7.49447679519653	-9.68973636627197	0.0810854956507683	0.236522659659386	-0.0305235255509615
-5.9111647605896	-7.4934606552124	-9.69354057312012	0.0809561982750893	0.236588880419731	-0.0305697526782751
-5.91046571731567	-7.48824071884155	-9.68979072570801	0.0808060020208359	0.236453086137772	-0.0304823145270348
-5.91041469573975	-7.48454093933105	-9.69607830047607	0.0806135684251785	0.236385852098465	-0.0304489508271217
-5.91630220413208	-7.48721027374268	-9.69243431091309	0.0805375501513481	0.236412853002548	-0.0304310731589794
-5.91439819335938	-7.48117160797119	-9.7037992477417	0.0804165005683899	0.236517161130905	-0.030444610863924
-5.91432905197144	-7.47380256652832	-9.70322704315186	0.0803594291210175	0.236487746238708	-0.0304291527718306
-5.91428232192993	-7.47404766082764	-9.70532035827637	0.0800839215517044	0.236470714211464	-0.0304121971130371
-5.91420221328735	-7.47030591964722	-9.71226215362549	0.0799617469310761	0.236449062824249	-0.0303445365279913
-5.91753149032593	-7.46794557571411	-9.71196174621582	0.0798165053129196	0.236551329493523	-0.0303938575088978
-5.91998815536499	-7.4633321762085	-9.71717357635498	0.0796352699398994	0.236605733633041	-0.0303789880126715
-5.91981506347656	-7.46227169036865	-9.71808338165283	0.0794275626540184	0.236606925725937	-0.0303764790296555
-5.92151594161987	-7.46026992797852	-9.71751594543457	0.0792581215500832	0.236754938960075	-0.030394658446312
-5.92647266387939	-7.45605993270874	-9.72231769561768	0.0791335329413414	0.236830666661263	-0.0303908810019493
-5.92674779891968	-7.4546070098877	-9.720778465271	0.078898124396801	0.236818611621857	-0.0303293541073799
-5.92902040481567	-7.45168495178223	-9.72873306274414	0.0786666870117188	0.237006515264511	-0.0303588788956404
-5.92415571212769	-7.4513635635376	-9.72375011444092	0.0784229040145874	0.237004101276398	-0.0302491560578346
-5.92820739746094	-7.44703578948975	-9.73172092437744	0.0782167166471481	0.237019523978233	-0.0302479527890682
-5.93008470535278	-7.44693183898926	-9.7346887588501	0.0781111046671867	0.23714417219162	-0.0301654078066349
-5.92609071731567	-7.44127225875854	-9.73356628417969	0.0778736770153046	0.23728246986866	-0.0301819872111082
-5.93109560012817	-7.44652605056763	-9.74493885040283	0.0776870101690292	0.237200722098351	-0.0301132295280695
-5.92798900604248	-7.44486141204834	-9.75143909454346	0.077510766685009	0.237358808517456	-0.0300944205373526
-5.92773723602295	-7.44357109069824	-9.75622844696045	0.0773552060127258	0.237488701939583	-0.0300937537103891
-5.92595720291138	-7.44105958938599	-9.75357723236084	0.0770233199000359	0.237559616565704	-0.0300390999764204
-5.93193531036377	-7.44556617736816	-9.76205635070801	0.0769648551940918	0.237634599208832	-0.0299848578870296
-5.92574405670166	-7.44684934616089	-9.7645902633667	0.0767350569367409	0.237755984067917	-0.0299133211374283
-5.92438507080078	-7.44197130203247	-9.77190971374512	0.0765316933393478	0.237913489341736	-0.0298572927713394
-5.92702150344849	-7.44387292861938	-9.76799488067627	0.0761995166540146	0.237966552376747	-0.0297568719834089
-5.92558288574219	-7.44549179077148	-9.78081226348877	0.0760551318526268	0.238144382834435	-0.029702415689826
-5.92054891586304	-7.44154214859009	-9.77085590362549	0.0757635682821274	0.238230213522911	-0.029542027041316
-5.91860914230347	-7.43959856033325	-9.77633666992188	0.075462281703949	0.23830159008503	-0.0294744856655598
-5.92345523834229	-7.44094562530518	-9.78188800811768	0.0752281323075294	0.238450363278389	-0.0293780695647001
-5.92167520523071	-7.44269609451294	-9.78718566894531	0.0750525891780853	0.238588660955429	-0.0293117836117744
-5.91946458816528	-7.43726015090942	-9.78921127319336	0.0747298672795296	0.238786935806274	-0.0291997417807579
-5.91989469528198	-7.43791627883911	-9.78947639465332	0.0744466632604599	0.2387775182724	-0.0291061997413635
-5.92250394821167	-7.43564176559448	-9.79424476623535	0.0741583704948425	0.238869667053223	-0.0290230456739664
-5.92516326904297	-7.43554735183716	-9.80242919921875	0.0739097148180008	0.239011481404305	-0.0289425924420357
-5.92376661300659	-7.42679834365845	-9.80112171173096	0.0735318064689636	0.239200845360756	-0.0289021003991365
-5.92572689056396	-7.42570924758911	-9.8161506652832	0.0732379928231239	0.239164724946022	-0.0288052204996347
-5.92844247817993	-7.42709827423096	-9.81008625030518	0.0728743970394135	0.239293545484543	-0.0287220813333988
-5.92764949798584	-7.42134475708008	-9.82711124420166	0.0725698843598366	0.239446014165878	-0.0286196433007717
-5.92975902557373	-7.42116785049438	-9.82773113250732	0.0722765922546387	0.239490658044815	-0.0284899156540632
-5.92931461334229	-7.41619682312012	-9.83830070495605	0.0719562768936157	0.239572361111641	-0.0283741001039743
-5.9284987449646	-7.41858720779419	-9.84725570678711	0.071636438369751	0.239507183432579	-0.0282426867634058
-5.92811012268066	-7.41387271881104	-9.85123825073242	0.0712854936718941	0.239736214280128	-0.0282097682356834
-5.92880344390869	-7.40795755386353	-9.84843349456787	0.0709586963057518	0.239849850535393	-0.0280148219317198
-5.92742586135864	-7.40995740890503	-9.85289669036865	0.0705957189202309	0.240032017230988	-0.0279376488178968
-5.92175722122192	-7.40954637527466	-9.8565616607666	0.070287749171257	0.240134075284004	-0.0277761854231358
-5.92285680770874	-7.40581655502319	-9.85965919494629	0.0700065270066261	0.240252360701561	-0.0276858266443014
-5.92305612564087	-7.40326976776123	-9.85460662841797	0.0695508494973183	0.240382820367813	-0.027537589892745
-5.92184352874756	-7.40124607086182	-9.8559045791626	0.0692446976900101	0.240456268191338	-0.0273862816393375
-5.91834735870361	-7.40054893493652	-9.85996913909912	0.0688876658678055	0.240510761737823	-0.0272497478872538
-5.91551733016968	-7.39421701431274	-9.86660957336426	0.0685767233371735	0.24053767323494	-0.0271821226924658
-5.91829919815063	-7.3922815322876	-9.8705415725708	0.0681939423084259	0.240483701229095	-0.0269923228770494
-5.91573429107666	-7.38831996917725	-9.87144470214844	0.0678058266639709	0.240575283765793	-0.0268857385963202
-5.91529130935669	-7.38541030883789	-9.8854284286499	0.0674598067998886	0.240540757775307	-0.0267905741930008
-5.91650485992432	-7.38407421112061	-9.88456153869629	0.0670807212591171	0.240578413009644	-0.026700085029006
-5.91493320465088	-7.37873077392578	-9.88760280609131	0.0667187944054604	0.240710407495499	-0.0265706498175859
-5.91368818283081	-7.37815380096436	-9.89962863922119	0.0663779079914093	0.240681320428848	-0.0264731142669916
-5.91341209411621	-7.3777642250061	-9.89584445953369	0.0660649016499519	0.240847140550613	-0.0264166407287121
-5.91405010223389	-7.37151050567627	-9.90617179870605	0.0658089146018028	0.240982159972191	-0.0264052208513021
-5.91271448135376	-7.37440299987793	-9.91021347045898	0.065517894923687	0.241119712591171	-0.0262902900576591
-5.90893125534058	-7.37046670913696	-9.91661548614502	0.0651869401335716	0.241179406642914	-0.0262448284775019
-5.90908575057983	-7.36782121658325	-9.92183208465576	0.064963087439537	0.2412418872118	-0.0262672547250986
-5.90530824661255	-7.36706733703613	-9.92827129364014	0.0647358596324921	0.241402745246887	-0.0262389071285725
-5.90365743637085	-7.36724758148193	-9.93549537658691	0.0644663274288177	0.241387441754341	-0.0261958185583353
-5.90202283859253	-7.36550378799438	-9.9399938583374	0.0641867890954018	0.241608172655106	-0.0262107625603676
-5.90122556686401	-7.36582136154175	-9.9453706741333	0.0639404952526093	0.241637751460075	-0.0262312442064285
-5.89756441116333	-7.36887311935425	-9.95657157897949	0.0637186169624329	0.24167189002037	-0.0261100102216005
-5.90038204193115	-7.36730718612671	-9.95508098602295	0.0635228976607323	0.241834104061127	-0.026112450286746
-5.8973560333252	-7.36462545394897	-9.9622917175293	0.0632683038711548	0.241884961724281	-0.0260020177811384
-5.89681053161621	-7.36246204376221	-9.96222496032715	0.0630799233913422	0.24205806851387	-0.0260664690285921
-5.89271545410156	-7.36659908294678	-9.9753885269165	0.0628330409526825	0.242120683193207	-0.0260057430714369
-5.88873481750488	-7.36409664154053	-9.97482872009277	0.0626000165939331	0.242243438959122	-0.026000002399087
-5.88903284072876	-7.36053991317749	-9.97995567321777	0.0623578988015652	0.242235571146011	-0.0259404294192791
-5.89269208908081	-7.36304473876953	-9.99049377441406	0.0621984973549843	0.242339819669724	-0.0260128173977137
-5.88480186462402	-7.36173629760742	-9.99536323547363	0.0619368143379688	0.242444753646851	-0.0258909948170185
-5.88216018676758	-7.35472345352173	-9.99268817901611	0.061634611338377	0.242537036538124	-0.0258974153548479
-5.88252830505371	-7.35492706298828	-9.99254703521729	0.0612702779471874	0.242620259523392	-0.0258836355060339
-5.87932968139648	-7.35510921478271	-9.99870014190674	0.0610370114445686	0.242588922381401	-0.0257947891950607
-5.87190580368042	-7.35379076004028	-10.0022773742676	0.0606864243745804	0.242734283208847	-0.0257369596511126
-5.87120008468628	-7.34941339492798	-10.0012512207031	0.0603570900857449	0.242620810866356	-0.0257404334843159
-5.87228202819824	-7.34953451156616	-9.99881172180176	0.0599509514868259	0.242759257555008	-0.0256441123783588
-5.87366104125977	-7.35220146179199	-10.0081396102905	0.0596947148442268	0.242956414818764	-0.0256619658321142
-5.86544179916382	-7.34455156326294	-10.0012083053589	0.0593996904790401	0.243062600493431	-0.0256132669746876
-5.86166286468506	-7.34427928924561	-10.0028381347656	0.0590060539543629	0.243077620863914	-0.0256043095141649
-5.86588382720947	-7.34701728820801	-10.0047731399536	0.0587483495473862	0.24323108792305	-0.0255545880645514
-5.86068201065063	-7.34177446365356	-10.0117883682251	0.058496069163084	0.243359565734863	-0.02557891048491
-5.85895967483521	-7.34098100662231	-10.0080270767212	0.058216143399477	0.243422985076904	-0.0254803393036127
-5.85496711730957	-7.33927011489868	-10.0174150466919	0.0578943341970444	0.24347223341465	-0.0254483968019485
-5.85785818099976	-7.34030485153198	-10.01722240448	0.0576009266078472	0.243464678525925	-0.0253716520965099
-5.85389375686646	-7.33885097503662	-10.0184316635132	0.0572617910802364	0.243596166372299	-0.0253282859921455
-5.85115623474121	-7.33192205429077	-10.0112867355347	0.0568776465952396	0.243648082017899	-0.025234267115593
-5.85201835632324	-7.32997369766235	-10.0181159973145	0.0565765425562859	0.243568658828735	-0.0250556357204914
-5.85097217559814	-7.32931661605835	-10.0109033584595	0.0562741383910179	0.243569299578667	-0.025120934471488
-5.85111808776855	-7.32675886154175	-10.0145893096924	0.0558273829519749	0.243643447756767	-0.0251012444496155
-5.84978103637695	-7.32054138183594	-9.99640464782715	0.0554758980870247	0.243697285652161	-0.0250782426446676
-5.85032606124878	-7.31605052947998	-10.0001735687256	0.0551110319793224	0.243662625551224	-0.0250290744006634
-5.85250234603882	-7.31708335876465	-9.99574756622314	0.0548442043364048	0.243700265884399	-0.0249688886106014
-5.85032320022583	-7.31309461593628	-10.0000610351563	0.0544983707368374	0.243780389428139	-0.0249951519072056
-5.85129976272583	-7.30835866928101	-9.99350261688232	0.0541989654302597	0.243804886937141	-0.0248647164553404
-5.84945917129517	-7.30877208709717	-9.99612808227539	0.0538874715566635	0.243799582123756	-0.0249397307634354
-5.84814596176147	-7.30287408828735	-9.99552726745605	0.0536600612103939	0.243839725852013	-0.0248653646558523
-5.84586954116821	-7.30450630187988	-9.99825191497803	0.0533628910779953	0.243924975395203	-0.0248636789619923
-5.84224081039429	-7.29607963562012	-9.98979949951172	0.0530807264149189	0.243970036506653	-0.0248192362487316
-5.8406982421875	-7.29249382019043	-9.99068832397461	0.0528164058923721	0.243949875235558	-0.0247846655547619
-5.83944368362427	-7.2952938079834	-9.98418998718262	0.052571315318346	0.24403090775013	-0.0247563421726227
-5.83685827255249	-7.2857084274292	-9.99854278564453	0.052410963922739	0.244218394160271	-0.0247453991323709
-5.83370637893677	-7.2825665473938	-9.98851108551025	0.0521255098283291	0.244137153029442	-0.0246984492987394
-5.83405351638794	-7.27879667282104	-9.98750114440918	0.0518746711313725	0.244158089160919	-0.0247016251087189
-5.83717584609985	-7.28056192398071	-9.98195266723633	0.0516168549656868	0.244173511862755	-0.0246094390749931
-5.83808326721191	-7.2781662940979	-9.97501468658447	0.0514279343187809	0.244269758462906	-0.0246558599174023
-5.83689880371094	-7.27187252044678	-9.97211265563965	0.0511661879718304	0.244251444935799	-0.0246341917663813
-5.8392219543457	-7.27172231674194	-9.96910858154297	0.0509343408048153	0.244116112589836	-0.0246217977255583
-5.84178972244263	-7.26981449127197	-9.95915126800537	0.0506979376077652	0.244158059358597	-0.0246987566351891
-5.8415060043335	-7.26687526702881	-9.95063304901123	0.0504569299519062	0.244246259331703	-0.0246922895312309
-5.84135437011719	-7.26220178604126	-9.94145679473877	0.0502025261521339	0.244179889559746	-0.0246382094919682
-5.84391260147095	-7.2548565864563	-9.94247627258301	0.0499629080295563	0.244186699390411	-0.0246884040534496
-5.84741115570068	-7.25459241867065	-9.93679904937744	0.0497438982129097	0.244173586368561	-0.0246090032160282
-5.84459686279297	-7.24811363220215	-9.93521976470947	0.0494635179638863	0.244208559393883	-0.0246203448623419
-5.84670734405518	-7.24221897125244	-9.93804550170898	0.0492683611810207	0.244218647480011	-0.0245601665228605
-5.85099411010742	-7.23731088638306	-9.93570232391357	0.0489886961877346	0.244262784719467	-0.0245734713971615
-5.84965467453003	-7.23293924331665	-9.93191623687744	0.048722367733717	0.24425034224987	-0.024560060352087
-5.85274744033813	-7.22758626937866	-9.92598628997803	0.0485181175172329	0.244268700480461	-0.024540102109313
-5.85541725158691	-7.21990633010864	-9.92476749420166	0.0482433512806892	0.244368195533752	-0.0245444811880589
-5.85847187042236	-7.21505451202393	-9.92562103271484	0.048000555485487	0.244321942329407	-0.0244970507919788
-5.86118984222412	-7.21041345596313	-9.9243335723877	0.0476599261164665	0.244453907012939	-0.0245412550866604
-5.8602876663208	-7.20557880401611	-9.9199743270874	0.0474355630576611	0.244468465447426	-0.0245561432093382
-5.8651180267334	-7.2025146484375	-9.91637325286865	0.0471045710146427	0.244438469409943	-0.0244747865945101
-5.8665885925293	-7.19383192062378	-9.91117668151855	0.0468683019280434	0.244510650634766	-0.0244923532009125
-5.86368894577026	-7.19123506546021	-9.9060640335083	0.0466009862720966	0.244484320282936	-0.0244512502104044
-5.86618614196777	-7.18660736083984	-9.90685939788818	0.0462611429393291	0.244546458125114	-0.0244365651160479
-5.8673095703125	-7.18328952789307	-9.89401817321777	0.0460330545902252	0.244526475667953	-0.0243821479380131
-5.86578941345215	-7.17831087112427	-9.89146137237549	0.0456903502345085	0.244556784629822	-0.0243729334324598
-5.8674054145813	-7.1743483543396	-9.88420009613037	0.0454042628407478	0.244599580764771	-0.0243773330003023
-5.87112855911255	-7.17314767837524	-9.8805456161499	0.0451384112238884	0.244540616869926	-0.0243903212249279
-5.87191963195801	-7.17096567153931	-9.86972045898438	0.0447474420070648	0.244624957442284	-0.0243764575570822
-5.87448024749756	-7.1692042350769	-9.87072658538818	0.0444164983928204	0.244648307561874	-0.0243879333138466
-5.87653398513794	-7.16345167160034	-9.861403465271	0.0440882667899132	0.244664058089256	-0.0244595129042864
-5.88082075119019	-7.16239261627197	-9.85144519805908	0.0436721928417683	0.244599267840385	-0.0245041269809008
-5.87991428375244	-7.15733575820923	-9.84394931793213	0.0433144867420197	0.244673222303391	-0.024501683190465
-5.8843207359314	-7.15515470504761	-9.83559131622314	0.0428730063140392	0.244674444198608	-0.024640616029501
-5.88961887359619	-7.15268993377686	-9.82645606994629	0.0425952412188053	0.244689330458641	-0.0247396230697632
-5.8905086517334	-7.15046787261963	-9.81725978851318	0.0422414131462574	0.244681760668755	-0.0247910059988499
-5.89324045181274	-7.14507532119751	-9.81232070922852	0.0417714975774288	0.244663238525391	-0.024878766387701
-5.88994932174683	-7.13861751556396	-9.79947471618652	0.0413623377680779	0.244605734944344	-0.0250177122652531
-5.90117216110229	-7.13698101043701	-9.79464721679688	0.0410773903131485	0.244603917002678	-0.0250464715063572
-5.8983325958252	-7.13103818893433	-9.78289031982422	0.0406317412853241	0.244682088494301	-0.025086821988225
-5.89635038375854	-7.12228775024414	-9.7703161239624	0.0401273630559444	0.244518101215363	-0.0251313988119364
-5.90332508087158	-7.11868762969971	-9.7605619430542	0.0397748090326786	0.24454453587532	-0.0251328237354755
[truncated: 10,649 more rows]
