# Supplementary material for: Identification of Haptic Based Guiding Using Hard Reins
Source: PLoS One. 2015 Jul 22;10(7):e0132020. doi: 10.1371/journal.pone.0132020 (PMC4511788; doi:10.1371/journal.pone.0132020)
Supplement: S6 File — (ZIP) [file pone.0132020.s006.zip › Exp2_ForceData2/Subject9/path1/T1.csv]

Force X (N)	Force Y (N)	Force Z (N)	Torque X (N-m)	Torque Y (N-m)	Torque Z (N-m)	Frequency = 10000	Averaging Level = 16	F/T Serial Number = FT11772	Time Started = 19/12/2012 16:17:50
-2.95863485336304	-7.80213356018066	-4.23944664001465	0.101246073842049	0.493375420570374	-0.0764036178588867
-2.95386290550232	-7.80675411224365	-4.24337863922119	0.101544804871082	0.493361920118332	-0.0764447078108788
-2.95161008834839	-7.80666351318359	-4.23576354980469	0.101534977555275	0.493322193622589	-0.0764880999922752
-2.94685792922974	-7.81221151351929	-4.24379634857178	0.101789273321629	0.493365615606308	-0.0764389857649803
-2.95584917068481	-7.81308746337891	-4.23954057693481	0.101779825985432	0.493346393108368	-0.0764024704694748
-2.94500589370728	-7.80888748168945	-4.24216413497925	0.102163001894951	0.493335336446762	-0.0765151306986809
-2.94759702682495	-7.81708717346191	-4.23927736282349	0.10214526951313	0.493236929178238	-0.0764043182134628
-2.94163274765015	-7.81483364105225	-4.24408054351807	0.102309204638004	0.493349313735962	-0.0764556899666786
-2.94586253166199	-7.81519174575806	-4.24594926834106	0.102547220885754	0.493321895599365	-0.0764670148491859
-2.93651795387268	-7.81896829605103	-4.24153137207031	0.10275998711586	0.493300080299377	-0.0764977559447289
-2.93880724906921	-7.82151222229004	-4.23962306976318	0.102768674492836	0.493354320526123	-0.0764049142599106
-2.92938828468323	-7.82353687286377	-4.24452972412109	0.10300637036562	0.49328750371933	-0.0764869973063469
-2.93390846252441	-7.82765197753906	-4.23932123184204	0.103132538497448	0.493289321660995	-0.0764498636126518
-2.92971611022949	-7.82374858856201	-4.24777507781982	0.103273093700409	0.493351578712463	-0.0765175446867943
-2.92746925354004	-7.82757568359375	-4.24379634857178	0.103404372930527	0.493247985839844	-0.0765108838677406
-2.9194667339325	-7.83035898208618	-4.23828935623169	0.103518672287464	0.493280619382858	-0.0766029432415962
-2.9213387966156	-7.83074998855591	-4.23959016799927	0.103618562221527	0.493242383003235	-0.0765667259693146
-2.91728496551514	-7.83375358581543	-4.24539089202881	0.103819005191326	0.493313759565353	-0.0766292661428452
-2.91129660606384	-7.83579874038696	-4.23556232452393	0.103903338313103	0.493143379688263	-0.0766912326216698
-2.90661549568176	-7.83775615692139	-4.25027370452881	0.104026630520821	0.493281841278076	-0.0767333135008812
-2.90340352058411	-7.84235000610352	-4.2440333366394	0.104192353785038	0.493200242519379	-0.0767791345715523
-2.90441346168518	-7.84579801559448	-4.24277544021606	0.104188345372677	0.493240863084793	-0.0768673270940781
-2.90068888664246	-7.84737491607666	-4.24091005325317	0.104345723986626	0.493163406848907	-0.076946534216404
-2.88936805725098	-7.84695625305176	-4.24952745437622	0.104369059205055	0.493258714675903	-0.0770320817828178
-2.8917543888092	-7.85772657394409	-4.23840475082397	0.104524075984955	0.493130952119827	-0.077257364988327
-2.88688206672668	-7.85452127456665	-4.24604368209839	0.104583881795406	0.49330198764801	-0.0772635117173195
-2.88462448120117	-7.86086654663086	-4.24632549285889	0.104746483266354	0.493151158094406	-0.0774194821715355
-2.88418817520142	-7.85977697372437	-4.24179983139038	0.10471348464489	0.493278861045837	-0.0775845646858215
-2.8768744468689	-7.86872673034668	-4.24453115463257	0.104840211570263	0.493188887834549	-0.0778303816914558
-2.87305474281311	-7.86793375015259	-4.25005769729614	0.104864843189716	0.493418872356415	-0.0779345855116844
-2.87040901184082	-7.87520503997803	-4.24283218383789	0.105115488171577	0.493318676948547	-0.078201599419117
-2.8648407459259	-7.87701940536499	-4.24797296524048	0.105047270655632	0.493282049894333	-0.078382283449173
-2.86251664161682	-7.88295650482178	-4.24736595153809	0.105207622051239	0.493320643901825	-0.0785354897379875
-2.86511158943176	-7.88403558731079	-4.24832773208618	0.105123870074749	0.493509709835052	-0.0787499323487282
-2.853266954422	-7.89307975769043	-4.25010538101196	0.105312250554562	0.493390411138535	-0.0789917781949043
-2.8562867641449	-7.88930225372314	-4.24728918075562	0.105328790843487	0.49358081817627	-0.0791323184967041
-2.84327292442322	-7.89863729476929	-4.24752902984619	0.105411201715469	0.493453502655029	-0.0794061198830605
-2.84886312484741	-7.90244913101196	-4.24971580505371	0.105423778295517	0.49366819858551	-0.0795816257596016
-2.83709287643433	-7.90757131576538	-4.25273561477661	0.105563692748547	0.49356746673584	-0.0797737389802933
-2.84637665748596	-7.91025590896606	-4.2439980506897	0.105508126318455	0.493683874607086	-0.0799970030784607
-2.83218550682068	-7.91563940048218	-4.24861717224121	0.105677269399166	0.493764042854309	-0.0802543163299561
-2.83442163467407	-7.91987609863281	-4.25530529022217	0.105632558465004	0.493804752826691	-0.0804175660014153
-2.82653856277466	-7.92156267166138	-4.25373125076294	0.105766110122204	0.493919312953949	-0.0807315185666084
-2.82859659194946	-7.92809772491455	-4.25040912628174	0.105845876038074	0.493964195251465	-0.0808785259723663
-2.81903195381165	-7.92871475219727	-4.25516986846924	0.105899684131145	0.494061976671219	-0.081142470240593
-2.81545472145081	-7.93862867355347	-4.25255441665649	0.105891294777393	0.494033366441727	-0.0813769325613976
-2.80846858024597	-7.94127988815308	-4.26021671295166	0.105919949710369	0.494137793779373	-0.0816429778933525
-2.80901741981506	-7.9483528137207	-4.2552695274353	0.10608085244894	0.494248121976852	-0.0818022415041924
-2.80398726463318	-7.94297361373901	-4.25764465332031	0.106029525399208	0.494294822216034	-0.0820727944374084
-2.79673767089844	-7.95266532897949	-4.25762987136841	0.106182411313057	0.494221329689026	-0.082343116402626
-2.79537200927734	-7.95575332641602	-4.25489711761475	0.106126181781292	0.494386404752731	-0.0824730098247528
-2.79301404953003	-7.96179676055908	-4.25779867172241	0.106249190866947	0.494375735521317	-0.0827107653021812
-2.79095888137817	-7.9619288444519	-4.25865077972412	0.106388978660107	0.494420796632767	-0.0829403176903725
-2.7839937210083	-7.96913290023804	-4.25095272064209	0.106366820633411	0.494347631931305	-0.0831415355205536
-2.78165698051453	-7.96890211105347	-4.26530933380127	0.10636418312788	0.494582086801529	-0.0833379104733467
-2.77424120903015	-7.97904682159424	-4.25442218780518	0.106545396149158	0.494422793388367	-0.0836137682199478
-2.77527475357056	-7.97919034957886	-4.26433038711548	0.10646940022707	0.494651257991791	-0.083763599395752
-2.77036094665527	-7.98038387298584	-4.26197290420532	0.106755919754505	0.494484215974808	-0.0840123072266579
-2.76964831352234	-7.98444604873657	-4.25731468200684	0.106587760150433	0.494586378335953	-0.0842340439558029
-2.76319718360901	-7.99240207672119	-4.25944185256958	0.106802456080914	0.49454653263092	-0.0844506397843361
-2.76612782478333	-7.9906587600708	-4.25897884368896	0.106813825666904	0.494732469320297	-0.0846204310655594
-2.76140856742859	-7.99630641937256	-4.25608158111572	0.107024013996124	0.49457636475563	-0.0849001556634903
-2.76653599739075	-7.99502372741699	-4.25737619400024	0.106982983648777	0.494709759950638	-0.0849955454468727
-2.75625228881836	-7.99790859222412	-4.26486492156982	0.107153370976448	0.49461156129837	-0.0853042975068092
-2.75964283943176	-8.00350952148438	-4.25183629989624	0.107132285833359	0.494608938694	-0.0854521691799164
-2.75773167610168	-8.00200366973877	-4.26216793060303	0.107181064784527	0.494664251804352	-0.0856055840849876
-2.75846076011658	-8.00659465789795	-4.26448965072632	0.107250601053238	0.494568020105362	-0.0857607796788216
-2.75735235214233	-8.00326824188232	-4.25939035415649	0.107324823737144	0.494511991739273	-0.0860121175646782
-2.75308418273926	-8.0088357925415	-4.25623607635498	0.107405245304108	0.494358420372009	-0.0861809998750687
-2.75806713104248	-8.00552082061768	-4.2557201385498	0.107359305024147	0.49451619386673	-0.086342491209507
-2.75217270851135	-8.01350212097168	-4.25981283187866	0.107538633048534	0.494302362203598	-0.0866009965538979
-2.75698685646057	-8.01326084136963	-4.25909566879272	0.107418939471245	0.494394332170486	-0.0866842791438103
-2.7485020160675	-8.01250457763672	-4.25374746322632	0.107641451060772	0.494212239980698	-0.0869139060378075
-2.75619792938232	-8.01529312133789	-4.25194454193115	0.107552692294121	0.494223356246948	-0.0870293155312538
-2.75074362754822	-8.01406669616699	-4.25448703765869	0.107653938233852	0.494148582220078	-0.0871929302811623
-2.76091527938843	-8.01685810089111	-4.25188589096069	0.107603050768375	0.494106143712997	-0.0873449742794037
-2.7520809173584	-8.01542949676514	-4.25397062301636	0.10773178935051	0.494031757116318	-0.087427020072937
-2.75981497764587	-8.0156831741333	-4.25002813339233	0.1076575294137	0.493998527526855	-0.0874885097146034
-2.75253915786743	-8.01414394378662	-4.25715923309326	0.107771299779415	0.493964612483978	-0.087700366973877
-2.76307916641235	-8.01897430419922	-4.24968242645264	0.107735104858875	0.493848949670792	-0.0877326428890228
-2.7641384601593	-8.01108741760254	-4.25680732727051	0.107792437076569	0.493969321250916	-0.0878329426050186
-2.76622748374939	-8.01392364501953	-4.24938297271729	0.107781454920769	0.49380025267601	-0.087929755449295
-2.76521062850952	-8.01161766052246	-4.25359773635864	0.107741720974445	0.49372985959053	-0.0880227163434029
-2.77054834365845	-8.013014793396	-4.24977827072144	0.107791021466255	0.493715912103653	-0.0880902260541916
-2.77597641944885	-8.00876426696777	-4.25290727615356	0.10764816403389	0.493797451257706	-0.0881358459591866
-2.77262306213379	-8.00888156890869	-4.24784135818481	0.107771441340446	0.493649810552597	-0.0882204845547676
-2.77945232391357	-8.00415706634521	-4.2486686706543	0.107714235782623	0.493725031614304	-0.0882563963532448
-2.77818608283997	-8.00650215148926	-4.24791574478149	0.107753202319145	0.493602395057678	-0.0883150547742844
-2.78712034225464	-8.00206756591797	-4.24674558639526	0.107649683952332	0.493664681911469	-0.0883518978953362
-2.78142142295837	-7.99972057342529	-4.2441086769104	0.10768785327673	0.493601858615875	-0.0883326455950737
-2.79445171356201	-7.99810886383057	-4.24754285812378	0.10759574174881	0.493617832660675	-0.0883590653538704
-2.78463530540466	-7.99378633499146	-4.24378061294556	0.107660830020905	0.493551075458527	-0.0883771106600761
-2.79566431045532	-7.99227666854858	-4.2462682723999	0.107476890087128	0.49359267950058	-0.0882027298212051
-2.79274916648865	-7.98696994781494	-4.24381303787231	0.10744559019804	0.493696838617325	-0.0882245004177094
-2.80122065544128	-7.98953771591187	-4.24630975723267	0.107452467083931	0.493578284978867	-0.0881063342094421
-2.79957842826843	-7.97944927215576	-4.2458815574646	0.107350684702396	0.493717938661575	-0.0880352333188057
-2.80149579048157	-7.98375225067139	-4.24019575119019	0.107350796461105	0.493560314178467	-0.0879949703812599
-2.80133652687073	-7.97510385513306	-4.24785614013672	0.107114009559155	0.493744611740112	-0.0878572091460228
-2.80477023124695	-7.97716093063354	-4.24924373626709	0.1071602627635	0.493673533201218	-0.0877947434782982
-2.80813717842102	-7.97034645080566	-4.24650478363037	0.106944873929024	0.493829876184464	-0.0877691656351089
-2.80680656433105	-7.96784639358521	-4.25275230407715	0.107075296342373	0.493744671344757	-0.0876509770750999
-2.81391644477844	-7.96305084228516	-4.24648857116699	0.106788329780102	0.493796080350876	-0.0874769911170006
-2.80676031112671	-7.96513175964355	-4.24140977859497	0.106807507574558	0.493759721517563	-0.0874561667442322
-2.81942391395569	-7.95880651473999	-4.24967336654663	0.106626480817795	0.493822515010834	-0.0872338563203812
-2.81385254859924	-7.95617628097534	-4.25403594970703	0.106638357043266	0.493850380182266	-0.0871966406702995
-2.82589626312256	-7.9516429901123	-4.24182033538818	0.106465086340904	0.493876129388809	-0.0870318785309792
-2.81525230407715	-7.95186138153076	-4.24536991119385	0.106490112841129	0.493829220533371	-0.0869929641485214
-2.82737708091736	-7.95033073425293	-4.24572944641113	0.106339976191521	0.493909120559692	-0.0868246629834175
-2.81920623779297	-7.9420690536499	-4.2471022605896	0.106403179466724	0.493852883577347	-0.0868106558918953
-2.8281044960022	-7.94330549240112	-4.24577474594116	0.106227777898312	0.493839353322983	-0.0866674035787582
-2.82228875160217	-7.94095087051392	-4.24820804595947	0.106269016861916	0.493823796510696	-0.0866016298532486
-2.83518862724304	-7.94104385375977	-4.24482011795044	0.106141544878483	0.493738949298859	-0.0865082070231438
-2.8306348323822	-7.93408298492432	-4.24771308898926	0.106115706264973	0.493864208459854	-0.08648382127285
-2.83648610115051	-7.93667316436768	-4.24665403366089	0.10613989084959	0.493681102991104	-0.0863800048828125
-2.83977603912354	-7.93062496185303	-4.23771619796753	0.105954207479954	0.493782162666321	-0.0863422974944115
-2.84004163742065	-7.93082857131958	-4.24129199981689	0.106160037219524	0.493506193161011	-0.086286686360836
-2.84550929069519	-7.92569875717163	-4.2418532371521	0.105980776250362	0.493532478809357	-0.0861670225858688
-2.84205722808838	-7.9250602722168	-4.23810243606567	0.106073990464211	0.493431508541107	-0.0862917900085449
-2.84649705886841	-7.92438793182373	-4.23820543289185	0.106002576649189	0.493312418460846	-0.0861057490110397
-2.85418605804443	-7.91942691802979	-4.23932790756226	0.106005139648914	0.493347138166428	-0.0861646384000778
-2.85112643241882	-7.91974353790283	-4.23452997207642	0.106114529073238	0.493017762899399	-0.0861096456646919
-2.8575713634491	-7.91459846496582	-4.24263429641724	0.106090970337391	0.493010818958282	-0.0861053839325905
-2.8561897277832	-7.91740798950195	-4.23394680023193	0.106225430965424	0.492872178554535	-0.0860831961035728
-2.86542773246765	-7.91434049606323	-4.23483610153198	0.106021262705326	0.492911726236343	-0.0859736353158951
-2.85977935791016	-7.91190147399902	-4.23920583724976	0.106219634413719	0.492716491222382	-0.0859541743993759
-2.8720178604126	-7.91263580322266	-4.23090648651123	0.106308192014694	0.492559015750885	-0.0858810395002365
-2.8669216632843	-7.90368270874023	-4.23684501647949	0.106361910700798	0.492509990930557	-0.0857879891991615
-2.87451720237732	-7.90608835220337	-4.2322998046875	0.106341846287251	0.492360591888428	-0.0856828540563583
-2.87192034721375	-7.90069198608398	-4.23183250427246	0.10639089345932	0.492422938346863	-0.0856924653053284
-2.87921237945557	-7.90288829803467	-4.23064804077148	0.106595367193222	0.492198973894119	-0.0855413973331451
-2.88124895095825	-7.89502763748169	-4.23505401611328	0.106514699757099	0.492230862379074	-0.0854421332478523
-2.88047409057617	-7.8989839553833	-4.22845983505249	0.106747597455978	0.4919353723526	-0.0854885652661324
-2.88605141639709	-7.89030885696411	-4.230628490448	0.106617696583271	0.492027252912521	-0.0853835791349411
-2.88639664649963	-7.89301681518555	-4.23567342758179	0.106827571988106	0.491817206144333	-0.0853505656123161
-2.89503765106201	-7.88702154159546	-4.2288556098938	0.106742583215237	0.491835594177246	-0.0852744430303574
-2.88785982131958	-7.88860130310059	-4.23444080352783	0.106979109346867	0.491693586111069	-0.0852236449718475
-2.90042185783386	-7.88587665557861	-4.22918367385864	0.106919147074223	0.491590321063995	-0.0850792676210403
-2.89626359939575	-7.88302898406982	-4.227783203125	0.106985539197922	0.491515517234802	-0.0850160419940948
-2.89451479911804	-7.88182401657104	-4.22879552841187	0.107027173042297	0.491331189870834	-0.0848780423402786
-2.90283870697021	-7.87728214263916	-4.22642230987549	0.10696192830801	0.491342782974243	-0.0847642794251442
-2.89992523193359	-7.87911367416382	-4.22249937057495	0.107147410511971	0.49115127325058	-0.0847160145640373
-2.90656304359436	-7.87531042098999	-4.22667837142944	0.10701359808445	0.491164207458496	-0.084581196308136
-2.90119695663452	-7.87137842178345	-4.22616052627563	0.107241310179234	0.49099937081337	-0.0845572054386139
-2.91238760948181	-7.87020492553711	-4.22081470489502	0.107058718800545	0.490958780050278	-0.0844435542821884
-2.90928387641907	-7.86896944046021	-4.22240352630615	0.107162639498711	0.490880340337753	-0.0843806341290474
-2.91686677932739	-7.86942052841187	-4.22322273254395	0.107048638164997	0.490809142589569	-0.0843405723571777
-2.91120553016663	-7.86438894271851	-4.22105741500854	0.107150860130787	0.490711033344269	-0.084273025393486
-2.918785572052	-7.8654203414917	-4.21970081329346	0.107043527066708	0.490579277276993	-0.0841957479715347
-2.918133020401	-7.85688829421997	-4.21961641311646	0.106991715729237	0.49062591791153	-0.0842151120305061
-2.91843461990356	-7.86470556259155	-4.21933364868164	0.107069917023182	0.490408003330231	-0.0841875523328781
-2.9215841293335	-7.85867023468018	-4.22206592559814	0.10686618834734	0.490545094013214	-0.0840858519077301
-2.92106509208679	-7.86041450500488	-4.2135910987854	0.107027612626553	0.490361362695694	-0.0842052921652794
-2.92456531524658	-7.85711288452148	-4.21925258636475	0.106792211532593	0.490330845117569	-0.084092453122139
-2.91964626312256	-7.86025524139404	-4.22113037109375	0.106950327754021	0.490242630243301	-0.0840929821133614
-2.92298483848572	-7.85644626617432	-4.20925283432007	0.106749966740608	0.490205496549606	-0.0841192007064819
-2.92377424240112	-7.85708808898926	-4.21907567977905	0.106825836002827	0.490296006202698	-0.0840844586491585
-2.92534327507019	-7.85752868652344	-4.21845483779907	0.10668521374464	0.490166842937469	-0.0840316787362099
-2.92799639701843	-7.85419940948486	-4.21778631210327	0.106647089123726	0.490126132965088	-0.0840143635869026
-2.92842388153076	-7.85557889938354	-4.21400165557861	0.106518641114235	0.490020662546158	-0.0839933678507805
-2.92944598197937	-7.85204267501831	-4.21976661682129	0.106491647660732	0.490179270505905	-0.0839868187904358
-2.92589545249939	-7.85794687271118	-4.2089786529541	0.106416530907154	0.489965200424194	-0.0839801505208015
-2.92604041099548	-7.85001373291016	-4.22456502914429	0.106334544718266	0.490104496479034	-0.0839180275797844
-2.92877197265625	-7.85057497024536	-4.21557378768921	0.106279850006104	0.489928364753723	-0.0837947279214859
-2.92225623130798	-7.84600734710693	-4.21661376953125	0.106153532862663	0.490073710680008	-0.0839126110076904
-2.9303925037384	-7.85163974761963	-4.21784400939941	0.106185927987099	0.489962220191956	-0.0838291794061661
-2.92494440078735	-7.84797525405884	-4.21820831298828	0.106026344001293	0.490026652812958	-0.0837868452072144
-2.92560338973999	-7.85214424133301	-4.20685958862305	0.106069393455982	0.489807575941086	-0.0837838426232338
-2.92525053024292	-7.8458685874939	-4.21784210205078	0.105870835483074	0.489993423223495	-0.0837388411164284
-2.92488741874695	-7.85101366043091	-4.21344614028931	0.105880089104176	0.48990073800087	-0.0836966037750244
-2.92693495750427	-7.84732484817505	-4.21203660964966	0.105674929916859	0.489959537982941	-0.0837152153253555
-2.92582201957703	-7.85034465789795	-4.2179651260376	0.105850353837013	0.489911675453186	-0.0837392359972
-2.92704200744629	-7.84508466720581	-4.21532249450684	0.10562701523304	0.489956587553024	-0.083608403801918
-2.92000579833984	-7.85073137283325	-4.21083307266235	0.105696156620979	0.489897847175598	-0.083729013800621
-2.93013167381287	-7.84911870956421	-4.21817255020142	0.105514623224735	0.489962220191956	-0.0836618840694427
-2.92123293876648	-7.84968996047974	-4.22653961181641	0.105644248425961	0.490013986825943	-0.0836782231926918
-2.92956161499023	-7.84672355651855	-4.21063756942749	0.105572767555714	0.489951282739639	-0.0837118402123451
-2.92141485214233	-7.84745454788208	-4.2221531867981	0.105557814240456	0.490046560764313	-0.083798311650753
-2.92758011817932	-7.85091686248779	-4.21782350540161	0.10544154047966	0.490003049373627	-0.0837774649262428
-2.92322587966919	-7.84780263900757	-4.21645784378052	0.105539366602898	0.4902064204216	-0.0839233547449112
-2.92381691932678	-7.85203838348389	-4.22192144393921	0.105499297380447	0.490082085132599	-0.0839198753237724
-2.92458033561707	-7.84612369537354	-4.22269058227539	0.105551570653915	0.490288734436035	-0.083941824734211
-2.91872358322144	-7.85286712646484	-4.21832704544067	0.105524703860283	0.49010694026947	-0.0840654894709587
-2.92137360572815	-7.84826183319092	-4.22406578063965	0.105473451316357	0.490306735038757	-0.0840656384825706
-2.91510605812073	-7.85615968704224	-4.22685861587524	0.105632252991199	0.490165442228317	-0.0841565132141113
-2.9193286895752	-7.85057210922241	-4.2185001373291	0.105461403727531	0.490328222513199	-0.0842546299099922
-2.91275644302368	-7.85752582550049	-4.22149324417114	0.105604611337185	0.490111351013184	-0.084319032728672
-2.91365385055542	-7.85491800308228	-4.22507286071777	0.105453006923199	0.490283459424973	-0.0843737348914146
-2.91070747375488	-7.86276245117188	-4.22309064865112	0.105631113052368	0.490251123905182	-0.0844522193074226
-2.90787124633789	-7.8593807220459	-4.22653436660767	0.105571277439594	0.490229219198227	-0.0845976695418358
-2.90584278106689	-7.86379623413086	-4.2243447303772	0.105658337473869	0.490221679210663	-0.0847071409225464
-2.90728616714478	-7.8629584312439	-4.22815370559692	0.105472601950169	0.490379154682159	-0.0848278701305389
-2.90019488334656	-7.86965179443359	-4.22379541397095	0.105639450252056	0.490306258201599	-0.0849970430135727
-2.90364623069763	-7.86820411682129	-4.22829437255859	0.105602413415909	0.490373253822327	-0.0850562155246735
-2.89509034156799	-7.86953496932983	-4.22291994094849	0.105762295424938	0.490213423967361	-0.0851673185825348
-2.89967179298401	-7.87392663955688	-4.22744035720825	0.105589292943478	0.490365862846375	-0.085269458591938
-2.89217877388	-7.87626123428345	-4.22644472122192	0.105685092508793	0.490365236997604	-0.0853843241930008
-2.89601945877075	-7.87526416778564	-4.23159646987915	0.105676174163818	0.490444123744965	-0.0854443609714508
-2.88467240333557	-7.87980127334595	-4.22989845275879	0.105834528803825	0.490378588438034	-0.0856161862611771
-2.88696670532227	-7.88668060302734	-4.22330713272095	0.105721071362495	0.490397989749908	-0.0856823697686195
-2.87831807136536	-7.88655471801758	-4.23190402984619	0.105829410254955	0.490396559238434	-0.085881270468235
-2.88167309761047	-7.89304113388062	-4.22218751907349	0.105782262980938	0.490435391664505	-0.0859760344028473
-2.87489056587219	-7.89150285720825	-4.23134660720825	0.105868801474571	0.490456402301788	-0.0861340165138245
-2.87116026878357	-7.90000772476196	-4.22747182846069	0.10581412166357	0.490423709154129	-0.0862269625067711
-2.86690807342529	-7.89740705490112	-4.22712516784668	0.105797618627548	0.49044406414032	-0.0863922610878944
-2.86317849159241	-7.90719079971313	-4.22695875167847	0.105864100158215	0.490415304899216	-0.0864774063229561
-2.8666455745697	-7.90409517288208	-4.2242488861084	0.105764858424664	0.490536510944366	-0.086614266037941
-2.85714292526245	-7.91437864303589	-4.23169851303101	0.105935014784336	0.490494132041931	-0.0868415459990501
-2.85728907585144	-7.91303396224976	-4.22933292388916	0.105814136564732	0.490469425916672	-0.0868940278887749
-2.84634613990784	-7.91841459274292	-4.22649097442627	0.10596588999033	0.490549743175507	-0.0872204303741455
-2.84534978866577	-7.92698240280151	-4.22354030609131	0.105806417763233	0.490412414073944	-0.0872826352715492
-2.83883500099182	-7.92738771438599	-4.23283720016479	0.105835221707821	0.490601122379303	-0.0874739810824394
-2.83676409721375	-7.93699073791504	-4.22248268127441	0.105910517275333	0.490382075309753	-0.0876042544841766
-2.82930612564087	-7.93416500091553	-4.23065614700317	0.105877630412579	0.490571647882462	-0.0877375900745392
-2.82741904258728	-7.94057273864746	-4.22883462905884	0.105890661478043	0.490443021059036	-0.0878618210554123
-2.81826972961426	-7.94267272949219	-4.23071098327637	0.105768948793411	0.490606516599655	-0.0880303159356117
-2.81763744354248	-7.95131158828735	-4.23086977005005	0.105851978063583	0.490539729595184	-0.0882038846611977
-2.81342101097107	-7.94838094711304	-4.23087120056152	0.105808407068253	0.490771919488907	-0.0883512794971466
-2.80612277984619	-7.9584264755249	-4.22299861907959	0.105948850512505	0.490564674139023	-0.0884920358657837
-2.80038166046143	-7.95883131027222	-4.2310733795166	0.105800934135914	0.490776151418686	-0.0886924788355827
-2.80169343948364	-7.96901035308838	-4.22935342788696	0.105888560414314	0.490787625312805	-0.0887832790613174
-2.79601788520813	-7.9670238494873	-4.23297882080078	0.1058634147048	0.490928769111633	-0.0890626385807991
-2.78774070739746	-7.97571277618408	-4.23244190216064	0.105994537472725	0.490839272737503	-0.0892469435930252
-2.7868058681488	-7.97634363174438	-4.23443460464478	0.10586366802454	0.490965247154236	-0.0894051268696785
-2.77939772605896	-7.98878860473633	-4.22922134399414	0.106006607413292	0.490994870662689	-0.0896844938397408
-2.7801148891449	-7.98874711990356	-4.23164463043213	0.105959996581078	0.491094142198563	-0.089794434607029
-2.77133774757385	-7.99484443664551	-4.23042392730713	0.106143772602081	0.491063833236694	-0.0900448337197304
-2.77086687088013	-7.99507904052734	-4.23846817016602	0.106060579419136	0.49124151468277	-0.0902260765433311
-2.75710844993591	-8.00562000274658	-4.23379564285278	0.106211394071579	0.491231620311737	-0.0904863700270653
-2.76052594184875	-8.00806140899658	-4.23827028274536	0.106148697435856	0.491417706012726	-0.0906150192022324
-2.7514021396637	-8.00996971130371	-4.23242568969727	0.106357879936695	0.491428464651108	-0.0908563733100891
-2.75347232818604	-8.01709175109863	-4.23583269119263	0.106333836913109	0.491499185562134	-0.0909932106733322
-2.7387523651123	-8.02110767364502	-4.23920440673828	0.106401182711124	0.491563260555267	-0.091152049601078
-2.7401762008667	-8.02964115142822	-4.23635149002075	0.106439054012299	0.491569399833679	-0.0913750380277634
-2.73244094848633	-8.03055191040039	-4.24567937850952	0.106500364840031	0.491854459047318	-0.0915730595588684
-2.73251056671143	-8.03809928894043	-4.23395442962646	0.106607884168625	0.491861969232559	-0.0916426107287407
-2.71867489814758	-8.03563690185547	-4.24332475662231	0.10663378238678	0.491956979036331	-0.0919271185994148
-2.71780943870544	-8.04810237884521	-4.236487865448	0.106765694916248	0.491980671882629	-0.0920146629214287
-2.71133017539978	-8.04797458648682	-4.24908494949341	0.106768369674683	0.492081582546234	-0.092105507850647
-2.70666313171387	-8.05855274200439	-4.24561786651611	0.106923311948776	0.492171078920364	-0.0922429487109184
-2.70335936546326	-8.05623149871826	-4.24581336975098	0.106936223804951	0.492260009050369	-0.0923353210091591
-2.69415378570557	-8.06065082550049	-4.24375438690186	0.107065550982952	0.492267727851868	-0.0924438387155533
-2.69227290153503	-8.0639591217041	-4.24758386611938	0.106995150446892	0.492549329996109	-0.0925400406122208
-2.68315649032593	-8.07138252258301	-4.24684810638428	0.107169672846794	0.492461740970612	-0.0926779732108116
-2.68042755126953	-8.07070159912109	-4.2554783821106	0.107154957950115	0.49268427491188	-0.0927377790212631
-2.67419958114624	-8.07575225830078	-4.24920892715454	0.107401505112648	0.492630869150162	-0.0928516611456871
-2.6717836856842	-8.08089065551758	-4.24829196929932	0.107306882739067	0.492744714021683	-0.0929307043552399
-2.66237235069275	-8.08617305755615	-4.25336647033691	0.107432030141354	0.492777526378632	-0.0929444059729576
-2.66676330566406	-8.08546829223633	-4.25454473495483	0.107524789869785	0.492915600538254	-0.0930241122841835
-2.6507682800293	-8.08774948120117	-4.25150632858276	0.107693023979664	0.492981761693954	-0.0930818915367126
-2.65390396118164	-8.09575366973877	-4.25092601776123	0.107543423771858	0.493088722229004	-0.0930565595626831
-2.64324712753296	-8.09352111816406	-4.26031875610352	0.107646606862545	0.49322184920311	-0.0931768119335175
-2.64757132530212	-8.10261344909668	-4.25215435028076	0.107746422290802	0.493147224187851	-0.0930772423744202
-2.63950371742249	-8.09768867492676	-4.25899982452393	0.10771618783474	0.493319004774094	-0.0931331068277359
-2.63484263420105	-8.10457801818848	-4.25367879867554	0.107944540679455	0.493266820907593	-0.0932084918022156
-2.63364124298096	-8.10143947601318	-4.25704431533813	0.107850879430771	0.493360668420792	-0.0931820869445801
-2.62716054916382	-8.1087007522583	-4.25604009628296	0.107990972697735	0.493395984172821	-0.0931741520762444
-2.63209462165833	-8.10776138305664	-4.25503921508789	0.107811845839024	0.493419408798218	-0.0932257100939751
-2.62347888946533	-8.11160278320313	-4.26386594772339	0.108079195022583	0.493491798639297	-0.0932281687855721
-2.63086485862732	-8.10932731628418	-4.25722599029541	0.107976406812668	0.493490666151047	-0.0931713283061981
-2.61811637878418	-8.11093902587891	-4.25762176513672	0.108107022941113	0.493527054786682	-0.0932827666401863
-2.62374544143677	-8.11550998687744	-4.2540979385376	0.108009867370129	0.493400812149048	-0.0932071954011917
-2.61975908279419	-8.11132621765137	-4.26586484909058	0.108060285449028	0.493522822856903	-0.0932578593492508
-2.62002992630005	-8.11803913116455	-4.25027942657471	0.108167715370655	0.493375390768051	-0.0932879224419594
-2.62141561508179	-8.11165523529053	-4.25872135162354	0.108007296919823	0.4935282766819	-0.0932500287890434
-2.61999654769897	-8.11427593231201	-4.25373411178589	0.108164042234421	0.493379682302475	-0.093261606991291
-2.62179565429688	-8.11546802520752	-4.24689054489136	0.107996061444283	0.49345850944519	-0.0932575464248657
-2.61778020858765	-8.1195011138916	-4.25361967086792	0.108098067343235	0.49335789680481	-0.0932619273662567
-2.62785696983337	-8.1171703338623	-4.25304126739502	0.108052156865597	0.493279844522476	-0.093240886926651
-2.62277388572693	-8.11306190490723	-4.25659990310669	0.108077511191368	0.493400275707245	-0.0932347401976585
-2.62974572181702	-8.118483543396	-4.25719261169434	0.108073882758617	0.493282854557037	-0.0931621938943863
-2.62687492370605	-8.10798740386963	-4.25242567062378	0.107982732355595	0.493356108665466	-0.0931800007820129
-2.63221001625061	-8.11544227600098	-4.24926090240479	0.108074069023132	0.493200123310089	-0.0931224822998047
-2.63393521308899	-8.10860252380371	-4.25890684127808	0.107944823801517	0.493298292160034	-0.092992901802063
-2.63347315788269	-8.11189556121826	-4.25563049316406	0.108082495629787	0.493198573589325	-0.0930426567792892
-2.64402413368225	-8.10457134246826	-4.24960517883301	0.107971951365471	0.493258744478226	-0.0929418727755547
-2.64180684089661	-8.10608673095703	-4.25714111328125	0.10816203057766	0.493213355541229	-0.0928399413824081
-2.64921259880066	-8.10014152526855	-4.2464165687561	0.107933044433594	0.493170350790024	-0.0927960500121117
-2.64533138275146	-8.10109615325928	-4.25190544128418	0.108052000403404	0.493201851844788	-0.0926323384046555
-2.65845012664795	-8.09989547729492	-4.25311517715454	0.107953056693077	0.49322235584259	-0.092428594827652
-2.65754532814026	-8.09175205230713	-4.25361680984497	0.108100071549416	0.493300676345825	-0.0924437195062637
-2.66247534751892	-8.09070205688477	-4.25409126281738	0.108047105371952	0.493124216794968	-0.092190682888031
-2.66520047187805	-8.08227634429932	-4.2588586807251	0.107999674975872	0.493292361497879	-0.0920388475060463
-2.67193818092346	-8.08854198455811	-4.25066137313843	0.108064256608486	0.493227869272232	-0.0919199883937836
-2.67793154716492	-8.07597541809082	-4.26166677474976	0.107965894043446	0.493371903896332	-0.0916350409388542
-2.68398523330688	-8.0755558013916	-4.26218843460083	0.108116507530212	0.493222743272781	-0.091474175453186
-2.68843984603882	-8.06638240814209	-4.25488328933716	0.107894994318485	0.493346154689789	-0.091197744011879
-2.68929052352905	-8.06501579284668	-4.25640916824341	0.108063317835331	0.493206232786179	-0.0910748466849327
-2.70037364959717	-8.0628137588501	-4.25818586349487	0.107810445129871	0.493339896202087	-0.0907283052802086
-2.7014217376709	-8.05558490753174	-4.26069307327271	0.107933059334755	0.49334591627121	-0.0906781330704689
-2.71244931221008	-8.05135154724121	-4.26202487945557	0.107876151800156	0.493255704641342	-0.0902929455041885
-2.71284866333008	-8.03995227813721	-4.26227331161499	0.107867978513241	0.493405222892761	-0.0901917889714241
-2.71742343902588	-8.04405117034912	-4.25814485549927	0.107826076447964	0.493273168802261	-0.0899183452129364
-2.72561764717102	-8.03344917297363	-4.2633113861084	0.107666455209255	0.493341863155365	-0.0896625146269798
-2.72536659240723	-8.03493976593018	-4.26146554946899	0.107797399163246	0.493244409561157	-0.0894671827554703
-2.74238109588623	-8.02516937255859	-4.2559380531311	0.107621990144253	0.493334710597992	-0.0891686454415321
-2.74020004272461	-8.022705078125	-4.26392459869385	0.107663989067078	0.493264347314835	-0.0889558643102646
-2.75215458869934	-8.01334571838379	-4.25157737731934	0.107554472982883	0.493223011493683	-0.0887367874383926
-2.74923539161682	-8.008620262146	-4.26107406616211	0.10759861022234	0.493262022733688	-0.0885069370269775
-2.76282119750977	-8.0084924697876	-4.26008653640747	0.107364520430565	0.493170469999313	-0.088186576962471
-2.76325106620789	-7.99830055236816	-4.25165033340454	0.107359744608402	0.49327078461647	-0.0879904180765152
-2.77508163452148	-7.99527454376221	-4.25795888900757	0.107263520359993	0.493061453104019	-0.087685614824295
-2.77685308456421	-7.98413228988647	-4.26053524017334	0.107222460210323	0.493164956569672	-0.0874285772442818
-2.78482985496521	-7.9864821434021	-4.25649309158325	0.107152059674263	0.492952555418015	-0.0872441604733467
-2.789715051651	-7.97277355194092	-4.25695991516113	0.10702309012413	0.493088275194168	-0.086902067065239
-2.7971203327179	-7.97293329238892	-4.26058053970337	0.107007943093777	0.492873400449753	-0.0866117849946022
-2.80876612663269	-7.96315288543701	-4.24902439117432	0.10685695707798	0.49297097325325	-0.0863773748278618
-2.80948638916016	-7.96369981765747	-4.2516942024231	0.106894828379154	0.492725312709808	-0.0860718190670013
-2.81970262527466	-7.95284509658813	-4.25643730163574	0.106652833521366	0.492785036563873	-0.085722878575325
-2.81927156448364	-7.95011377334595	-4.2480092048645	0.10664439946413	0.492701053619385	-0.0856058672070503
-2.83300995826721	-7.94203042984009	-4.251793384552	0.106426522135735	0.492651879787445	-0.0852218195796013
-2.83182907104492	-7.93778371810913	-4.25406551361084	0.106537334620953	0.492497056722641	-0.0849839746952057
-2.84436130523682	-7.93310403823853	-4.24276494979858	0.106238313019276	0.492401152849197	-0.0847663879394531
-2.84415888786316	-7.92855453491211	-4.25174903869629	0.106295675039291	0.492386490106583	-0.0844874754548073
-2.85658073425293	-7.92526721954346	-4.24442100524902	0.106054097414017	0.492246687412262	-0.0841693803668022
-2.85467624664307	-7.91560125350952	-4.24203062057495	0.106187164783478	0.492099314928055	-0.0840426906943321
-2.86506700515747	-7.91448831558228	-4.23982191085815	0.105944231152534	0.492062628269196	-0.0837350487709045
-2.86312675476074	-7.9108452796936	-4.24646520614624	0.105914033949375	0.491933286190033	-0.0835022330284119
-2.88063979148865	-7.90512895584106	-4.24363899230957	0.105829671025276	0.491933524608612	-0.0832958444952965
-2.87578368186951	-7.90109729766846	-4.24259996414185	0.105961799621582	0.491763204336166	-0.0830942839384079
-2.88340353965759	-7.89592266082764	-4.23980712890625	0.105660289525986	0.491743713617325	-0.0827897191047668
-2.88385486602783	-7.8910698890686	-4.24837350845337	0.105752497911453	0.491682380437851	-0.0826607421040535
-2.89319014549255	-7.88794279098511	-4.23606538772583	0.105632670223713	0.491641193628311	-0.082364097237587
-2.89301180839539	-7.88376712799072	-4.23866510391235	0.105745896697044	0.491488546133041	-0.0822283327579498
-2.89879703521729	-7.87624502182007	-4.23937559127808	0.10552716255188	0.491434901952744	-0.0818706154823303
-2.89826226234436	-7.8790397644043	-4.23503112792969	0.105613753199577	0.491314202547073	-0.0817776098847389
-2.90776991844177	-7.87074422836304	-4.2369499206543	0.105433352291584	0.491312086582184	-0.0815394520759583
-2.90676879882813	-7.86990833282471	-4.23560094833374	0.105588905513287	0.491206347942352	-0.081345222890377
-2.91448760032654	-7.86251544952393	-4.23173952102661	0.105347968637943	0.491153061389923	-0.0811331942677498
-2.9117739200592	-7.86425352096558	-4.23319673538208	0.1054942086339	0.491092562675476	-0.0809879675507545
-2.92233872413635	-7.857590675354	-4.22936058044434	0.105262652039528	0.491143941879272	-0.0806774944067001
-2.91815543174744	-7.85077714920044	-4.23101186752319	0.105415187776089	0.491080552339554	-0.0805422812700272
-2.92760992050171	-7.85190629959106	-4.23039579391479	0.105208121240139	0.491018831729889	-0.0803055390715599
-2.91959142684937	-7.84689617156982	-4.23632764816284	0.105187326669693	0.491027802228928	-0.0801141187548637
-2.93102073669434	-7.84618425369263	-4.23348093032837	0.105195492506027	0.490870833396912	-0.079978346824646
-2.92662787437439	-7.84021663665771	-4.23404121398926	0.105187021195889	0.490948617458344	-0.0797980129718781
-2.932865858078	-7.84484815597534	-4.22918081283569	0.105072341859341	0.490874618291855	-0.0795380994677544
-2.92698979377747	-7.83574104309082	-4.23742723464966	0.10502253472805	0.490851521492004	-0.0794660151004791
-2.93747234344482	-7.83818197250366	-4.22768831253052	0.104957669973373	0.490834951400757	-0.0792289450764656
-2.93578481674194	-7.8318886756897	-4.2395601272583	0.104878984391689	0.490905344486237	-0.0790977030992508
-2.93908929824829	-7.83112955093384	-4.22748136520386	0.104971550405025	0.490791410207748	-0.0789675414562225
-2.93963241577148	-7.82452821731567	-4.23272323608398	0.104737371206284	0.490837335586548	-0.0787941142916679
-2.93963837623596	-7.8288516998291	-4.23233222961426	0.104831725358963	0.490708649158478	-0.0786281004548073
-2.94736242294312	-7.82419919967651	-4.22572994232178	0.104607380926609	0.490832298994064	-0.0785039514303207
-2.94317650794983	-7.8250560760498	-4.22733402252197	0.104837097227573	0.490740060806274	-0.0783823430538177
-2.95090246200562	-7.81892871856689	-4.22921752929688	0.104533687233925	0.490750372409821	-0.0782164111733437
-2.94456791877747	-7.81828117370605	-4.23654890060425	0.104710981249809	0.490772098302841	-0.0782346799969673
-2.9512038230896	-7.81859970092773	-4.2349739074707	0.104489356279373	0.490593045949936	-0.078036405146122
-2.94841957092285	-7.81524229049683	-4.23815059661865	0.104530513286591	0.490734875202179	-0.0779244378209114
-2.95448875427246	-7.81819009780884	-4.22771835327148	0.104521252214909	0.490608006715775	-0.0778913944959641
-2.95429849624634	-7.80926418304443	-4.23489475250244	0.104485608637333	0.490636110305786	-0.0777163058519363
-2.95675349235535	-7.81586122512817	-4.23083066940308	0.104531176388264	0.490555942058563	-0.0776217132806778
-2.95534205436707	-7.80662822723389	-4.22855949401855	0.10444001108408	0.490637958049774	-0.0776164382696152
-2.95848417282104	-7.81380605697632	-4.23671579360962	0.104467868804932	0.490504592657089	-0.0775626748800278
-2.96021127700806	-7.80538654327393	-4.23511362075806	0.104423239827156	0.490608960390091	-0.0774281769990921
-2.95998954772949	-7.81030797958374	-4.22829437255859	0.104470290243626	0.490452200174332	-0.0774599686264992
-2.96287226676941	-7.8058009147644	-4.23405885696411	0.104413107037544	0.490559309720993	-0.0774721428751946
-2.96563148498535	-7.81164073944092	-4.23622369766235	0.104490272700787	0.490513473749161	-0.0773755833506584
-2.96651268005371	-7.80343055725098	-4.2362003326416	0.104491963982582	0.490577340126038	-0.0774305909872055
-2.9660861492157	-7.80861234664917	-4.23132038116455	0.10459242016077	0.490439206361771	-0.077441968023777
-2.96670770645142	-7.80302858352661	-4.24033069610596	0.104509510099888	0.490555018186569	-0.0774632766842842
-2.96323370933533	-7.81047677993774	-4.23325538635254	0.104626215994358	0.490510880947113	-0.0774327144026756
-2.97059297561646	-7.80570363998413	-4.23794460296631	0.104670703411102	0.490571916103363	-0.0774094834923744
-2.96798419952393	-7.80910396575928	-4.23340082168579	0.104636192321777	0.490500181913376	-0.0774020701646805
-2.96904182434082	-7.80379343032837	-4.23848009109497	0.104728445410728	0.49066236615181	-0.0774248912930489
-2.96458339691162	-7.8113865852356	-4.23601055145264	0.104812942445278	0.490601450204849	-0.077492818236351
-2.96852111816406	-7.80550909042358	-4.24590063095093	0.104907438158989	0.490720570087433	-0.0774460658431053
-2.96864938735962	-7.8100643157959	-4.24795198440552	0.104929350316525	0.490625351667404	-0.0774117037653923
-2.96125745773315	-7.80463266372681	-4.24545812606812	0.104987345635891	0.490801721811295	-0.0774705931544304
-2.97113037109375	-7.80524206161499	-4.2432975769043	0.105046972632408	0.490832358598709	-0.0773624256253242
-2.96299886703491	-7.80468273162842	-4.24825048446655	0.105127140879631	0.490979433059692	-0.0774278566241264
-2.96528482437134	-7.80837774276733	-4.24158954620361	0.10515745729208	0.490862041711807	-0.077447697520256
-2.9623692035675	-7.80489587783813	-4.24840116500854	0.105167299509048	0.491035729646683	-0.0775255337357521
-2.96522951126099	-7.81010627746582	-4.25449514389038	0.105183511972427	0.491106361150742	-0.0773703306913376
-2.96490240097046	-7.8039345741272	-4.25386381149292	0.105255097150803	0.491260319948196	-0.0774316117167473
-2.96028256416321	-7.80710554122925	-4.24988079071045	0.10529076308012	0.491197258234024	-0.0774580836296082
-2.95976638793945	-7.80270099639893	-4.25669145584106	0.105215929448605	0.491371244192123	-0.07743801176548
-2.96030449867249	-7.8079833984375	-4.25343990325928	0.105284325778484	0.491434425115585	-0.0774482265114784
-2.96115374565125	-7.80430126190186	-4.25444889068604	0.105187751352787	0.491595238447189	-0.0774482861161232
-2.95677447319031	-7.80657052993774	-4.25391149520874	0.105200931429863	0.491532325744629	-0.0774941593408585
-2.95880603790283	-7.80355596542358	-4.25558090209961	0.105078659951687	0.491798549890518	-0.0775635614991188
-2.95334577560425	-7.80859231948853	-4.2528510093689	0.105097346007824	0.491772651672363	-0.0775991082191467
-2.95652723312378	-7.80501699447632	-4.26267671585083	0.104919172823429	0.491965770721436	-0.0775518640875816
-2.9493613243103	-7.80622577667236	-4.26039838790894	0.104944758117199	0.491973549127579	-0.0777001231908798
-2.95366287231445	-7.80468702316284	-4.25447273254395	0.104746162891388	0.492116957902908	-0.0777670741081238
-2.94564580917358	-7.80783939361572	-4.25968503952026	0.104626953601837	0.492135137319565	-0.0778675675392151
-2.95249104499817	-7.80768203735352	-4.25418567657471	0.104445740580559	0.492330133914948	-0.0779750943183899
-2.94436931610107	-7.8080358505249	-4.25906610488892	0.104475528001785	0.492310911417007	-0.0781754329800606
-2.94865870475769	-7.80864334106445	-4.25681638717651	0.104174241423607	0.492436766624451	-0.0781995877623558
-2.93972778320313	-7.80905532836914	-4.26101493835449	0.104059033095837	0.49248343706131	-0.0784665420651436
-2.9452486038208	-7.81028938293457	-4.25234317779541	0.103870183229446	0.492576539516449	-0.0785962119698524
-2.9411244392395	-7.81236171722412	-4.26169776916504	0.103705741465092	0.492635279893875	-0.0788265094161034
-2.93940234184265	-7.81809854507446	-4.25348329544067	0.103513941168785	0.492651879787445	-0.0789552554488182
-2.93672657012939	-7.81358766555786	-4.25583648681641	0.103327393531799	0.492798119783401	-0.0791812241077423
-2.9318573474884	-7.81988620758057	-4.2578182220459	0.103131294250488	0.492740094661713	-0.0793880820274353
-2.93625164031982	-7.81781482696533	-4.25754022598267	0.10283949971199	0.492990583181381	-0.0795922800898552
-2.92547941207886	-7.82443428039551	-4.25579833984375	0.102857798337936	0.492950946092606	-0.0798658356070518
-2.93226623535156	-7.82327651977539	-4.25507164001465	0.102505460381508	0.49313685297966	-0.0799545794725418
-2.92081236839294	-7.82305383682251	-4.2570686340332	0.102468781173229	0.493154317140579	-0.0802491307258606
-2.92602372169495	-7.82652187347412	-4.25423765182495	0.102144956588745	0.493335962295532	-0.0803941637277603
-2.91600275039673	-7.82992172241211	-4.25449371337891	0.102077186107635	0.493412375450134	-0.0805934891104698
-2.9233877658844	-7.82929420471191	-4.25910902023315	0.101922765374184	0.493658423423767	-0.0807349756360054
-2.91085338592529	-7.83344078063965	-4.25539922714233	0.101861424744129	0.493736445903778	-0.0809910371899605
-2.91557025909424	-7.83487033843994	-4.25729513168335	0.101578675210476	0.494002193212509	-0.0811024755239487
-2.90319442749023	-7.8316822052002	-4.26646757125854	0.10158459097147	0.494102030992508	-0.0814207121729851
-2.91013383865356	-7.84049367904663	-4.26079273223877	0.101451814174652	0.494358897209167	-0.0814908444881439
-2.90249466896057	-7.8371901512146	-4.26671171188354	0.10137751698494	0.494612693786621	-0.081732913851738
-2.9012815952301	-7.84037923812866	-4.26065969467163	0.101238615810871	0.494776040315628	-0.0818316116929054
-2.8925986289978	-7.84361124038696	-4.26337194442749	0.101219601929188	0.494989842176437	-0.0821121633052826
-2.89338445663452	-7.84505605697632	-4.26882314682007	0.101047970354557	0.495249569416046	-0.0822094455361366
-2.88864493370056	-7.84547853469849	-4.27288007736206	0.10106785595417	0.495537996292114	-0.0823540985584259
-2.88636064529419	-7.84573173522949	-4.25705099105835	0.100959241390228	0.495616972446442	-0.0825908705592155
-2.87868285179138	-7.84936714172363	-4.27286434173584	0.100965589284897	0.496006965637207	-0.0827653333544731
-2.88181185722351	-7.85359477996826	-4.27016258239746	0.100844293832779	0.496192991733551	-0.0828626528382301
-2.87113785743713	-7.85138416290283	-4.26708221435547	0.100935958325863	0.496457159519196	-0.083136186003685
-2.87033128738403	-7.85716152191162	-4.26818656921387	0.100853696465492	0.496521085500717	-0.0833002477884293
-2.86779260635376	-7.85570669174194	-4.27374029159546	0.100777067244053	0.49688446521759	-0.0835198983550072
-2.85578012466431	-7.86572790145874	-4.26297187805176	0.100873343646526	0.496919304132462	-0.0837531015276909
-2.85743999481201	-7.86329221725464	-4.27260160446167	0.100664049386978	0.497286736965179	-0.0839344710111618
-2.84888482093811	-7.86629772186279	-4.27269077301025	0.1008330732584	0.497414767742157	-0.084196925163269
-2.85206580162048	-7.86823701858521	-4.26998805999756	0.100762531161308	0.497683227062225	-0.0844099149107933
-2.83928561210632	-7.87198972702026	-4.27774333953857	0.100818768143654	0.497816115617752	-0.0846873298287392
-2.83866047859192	-7.8789210319519	-4.26846694946289	0.100787416100502	0.497900724411011	-0.0849196389317513
-2.83045411109924	-7.87778854370117	-4.28045320510864	0.100749604403973	0.498142391443253	-0.0852224081754684
-2.8280987739563	-7.88685321807861	-4.27651071548462	0.100800305604935	0.49828714132309	-0.0854065492749214
-2.82612466812134	-7.884192943573	-4.27990961074829	0.100730463862419	0.498540073633194	-0.085753507912159
-2.81524729728699	-7.89068174362183	-4.27930879592896	0.100870862603188	0.49858745932579	-0.086008720099926
-2.81528735160828	-7.8889422416687	-4.27993535995483	0.100733064115047	0.498880922794342	-0.0862799286842346
-2.80139493942261	-7.9010910987854	-4.28034591674805	0.100946247577667	0.49903005361557	-0.0866706147789955
-2.80467176437378	-7.90362930297852	-4.28121757507324	0.100773364305496	0.499105244874954	-0.0868855118751526
-2.79721450805664	-7.90771579742432	-4.28852462768555	0.100938975811005	0.499384105205536	-0.0871559605002403
-2.79017663002014	-7.91097021102905	-4.27716159820557	0.100866809487343	0.499367088079453	-0.0874932333827019
-2.77778315544128	-7.91276836395264	-4.2914342880249	0.10094490647316	0.499626308679581	-0.0878273472189903
-2.7786705493927	-7.92048645019531	-4.28125381469727	0.10092867910862	0.49967423081398	-0.0880357921123505
-2.76985836029053	-7.92120313644409	-4.28732395172119	0.100940078496933	0.500031590461731	-0.0883964151144028
-2.7678530216217	-7.92818975448608	-4.28779554367065	0.100993789732456	0.500043511390686	-0.0886451452970505
-2.7558901309967	-7.92565059661865	-4.29079675674438	0.10092531144619	0.500296235084534	-0.088906928896904
-2.75093030929565	-7.93792581558228	-4.28488397598267	0.100929535925388	0.500331938266754	-0.0892570838332176
-2.74413275718689	-7.93618154525757	-4.29044103622437	0.100906997919083	0.500675082206726	-0.0895600840449333
-2.73775291442871	-7.9437575340271	-4.29483032226563	0.100988581776619	0.500750005245209	-0.0898103266954422
-2.73401856422424	-7.94540309906006	-4.28501605987549	0.100863508880138	0.501063704490662	-0.0901151672005653
-2.72315382957459	-7.95210456848145	-4.29285478591919	0.10101181268692	0.501084089279175	-0.0904409512877464
-2.71987009048462	-7.95296955108643	-4.29076385498047	0.100858882069588	0.501381278038025	-0.0906057357788086
-2.71046924591064	-7.95566463470459	-4.29274988174438	0.100953280925751	0.501687288284302	-0.091079518198967
-2.70641183853149	-7.96349096298218	-4.29017972946167	0.100836023688316	0.501867234706879	-0.0912467688322067
-2.70363259315491	-7.96346759796143	-4.30219793319702	0.100909762084484	0.502178132534027	-0.0915835052728653
-2.69185256958008	-7.9713773727417	-4.28970050811768	0.100952282547951	0.502239108085632	-0.0919841080904007
-2.69136762619019	-7.96922636032104	-4.30076313018799	0.100889697670937	0.502626836299896	-0.0921709164977074
-2.67729711532593	-7.97592067718506	-4.29754066467285	0.100957922637463	0.502849698066711	-0.0925950184464455
-2.68259906768799	-7.9809775352478	-4.30007410049438	0.100828148424625	0.503176689147949	-0.0928347185254097
-2.66767048835754	-7.9850172996521	-4.30706644058228	0.100908234715462	0.503401875495911	-0.0931620746850967
-2.67294764518738	-7.99242305755615	-4.30440473556519	0.100872293114662	0.503653168678284	-0.0934806913137436
-2.65960454940796	-7.98885011672974	-4.30955028533936	0.100932218134403	0.504055202007294	-0.0938235223293304
-2.65907025337219	-7.99567461013794	-4.31165790557861	0.100851759314537	0.504220724105835	-0.0941353365778923
-2.65102624893188	-7.99657297134399	-4.29885196685791	0.100788548588753	0.504611074924469	-0.0945234298706055
-2.65157890319824	-8.00527191162109	-4.31724691390991	0.100893691182137	0.504845499992371	-0.0947831124067307
-2.64207625389099	-8.00139617919922	-4.31216716766357	0.100813709199429	0.505229473114014	-0.0951182767748833
-2.63812661170959	-8.01110458374023	-4.30592203140259	0.100905030965805	0.505334854125977	-0.0954733788967133
-2.63502550125122	-8.01038932800293	-4.31606864929199	0.100783407688141	0.505741238594055	-0.0958148911595345
-2.62854361534119	-8.01764011383057	-4.31595659255981	0.100862935185432	0.505904257297516	-0.0960655808448792
-2.62876582145691	-8.01937294006348	-4.31313991546631	0.100631557404995	0.506289303302765	-0.0964506939053535
-2.61975002288818	-8.02520561218262	-4.32090520858765	0.100766539573669	0.506415069103241	-0.0967503860592842
-2.61992502212524	-8.02555847167969	-4.31825685501099	0.100639156997204	0.50667268037796	-0.0969871133565903
-2.61071801185608	-8.028151512146	-4.31865453720093	0.100661583244801	0.506926536560059	-0.0974316745996475
-2.61342310905457	-8.03256607055664	-4.32105207443237	0.100495561957359	0.507084310054779	-0.0976970195770264
-2.60859251022339	-8.03562545776367	-4.33167743682861	0.100508384406567	0.507468700408936	-0.0980157405138016
-2.60477566719055	-8.04143142700195	-4.31553173065186	0.10047847032547	0.507475733757019	-0.0983415991067886
-2.60202980041504	-8.04097747802734	-4.32291555404663	0.100432060658932	0.507873892784119	-0.0986504182219505
-2.59671878814697	-8.04612350463867	-4.31548261642456	0.100366033613682	0.507866024971008	-0.0989230573177338
-2.59738492965698	-8.04983615875244	-4.31801557540894	0.10024044662714	0.508234143257141	-0.0992666780948639
-2.58780074119568	-8.05672359466553	-4.32357883453369	0.100275084376335	0.508308291435242	-0.0995863527059555
-2.59178829193115	-8.0547399520874	-4.32442665100098	0.100171208381653	0.508553683757782	-0.099873274564743
-2.58028125762939	-8.06270217895508	-4.31840515136719	0.100271917879581	0.508567810058594	-0.100278317928314
-2.58613586425781	-8.06642723083496	-4.31846618652344	0.100029185414314	0.508738219738007	-0.100466050207615
-2.57391881942749	-8.06726360321045	-4.32465839385986	0.100027732551098	0.508856594562531	-0.100861340761185
-2.57838654518127	-8.07549095153809	-4.31336307525635	0.100028470158577	0.508927941322327	-0.10107260197401
-2.57028865814209	-8.074387550354	-4.32105445861816	0.0999332070350647	0.509065330028534	-0.101385541260242
-2.56578207015991	-8.08356857299805	-4.3162407875061	0.100025400519371	0.509073317050934	-0.101659446954727
-2.56316542625427	-8.07896423339844	-4.31304502487183	0.0998182371258736	0.509166061878204	-0.101900987327099
-2.55796837806702	-8.09071826934814	-4.31300067901611	0.0998752638697624	0.50917375087738	-0.102106809616089
-2.56135821342468	-8.08591747283936	-4.31209659576416	0.0997322201728821	0.50937956571579	-0.102337740361691
-2.55200576782227	-8.09596729278564	-4.3142786026001	0.099846139550209	0.509335279464722	-0.102496027946472
-2.55585050582886	-8.09228897094727	-4.310866355896	0.0996621176600456	0.50941389799118	-0.10263330489397
-2.54185700416565	-8.09702491760254	-4.30805683135986	0.0997769385576248	0.509420394897461	-0.102955289185047
-2.54740881919861	-8.10182952880859	-4.30575942993164	0.0996730700135231	0.509470582008362	-0.103037238121033
-2.53563523292542	-8.10176658630371	-4.31064748764038	0.0997027978301048	0.50955605506897	-0.103214420378208
-2.53562498092651	-8.10896492004395	-4.30500459671021	0.0997209846973419	0.509442150592804	-0.103393107652664
-2.53326201438904	-8.10467910766602	-4.30830240249634	0.0996380895376205	0.50959724187851	-0.103454448282719
-2.52428913116455	-8.10691070556641	-4.30866861343384	0.0997800007462502	0.5095294713974	-0.103572949767113
-2.53033947944641	-8.10853481292725	-4.30052852630615	0.099678598344326	0.509488999843597	-0.103719145059586
-2.518550157547	-8.11034965515137	-4.30423021316528	0.0997077599167824	0.509563267230988	-0.103827334940434
-2.52405524253845	-8.11276435852051	-4.30008411407471	0.0996663048863411	0.5095494389534	-0.103882566094398
-2.51788377761841	-8.10967540740967	-4.30650854110718	0.0997403189539909	0.509665191173553	-0.103913702070713
-2.51824069023132	-8.11479759216309	-4.30335712432861	0.0998169183731079	0.509517788887024	-0.10395997017622
-2.5162456035614	-8.11165523529053	-4.29794406890869	0.0996610298752785	0.509673774242401	-0.103971347212791
-2.51219940185547	-8.11556720733643	-4.30075311660767	0.0998940542340279	0.509633183479309	-0.104010835289955
-2.51169848442078	-8.11281299591064	-4.30406951904297	0.0997070968151093	0.509701550006866	-0.104018114507198
-2.50386428833008	-8.11406517028809	-4.30282735824585	0.0998412370681763	0.509736299514771	-0.104237854480743
-2.50458335876465	-8.11909675598145	-4.30117797851563	0.0999090522527695	0.509751796722412	-0.104153007268906
-2.50909614562988	-8.11202144622803	-4.29842090606689	0.0997897312045097	0.50988095998764	-0.104222133755684
-2.49885106086731	-8.11653423309326	-4.30550193786621	0.0999255776405334	0.509793758392334	-0.104252085089684
-2.50567293167114	-8.11531829833984	-4.29951477050781	0.0999075546860695	0.50990241765976	-0.104172378778458
-2.49983978271484	-8.1116943359375	-4.30507946014404	0.0999411717057228	0.510090231895447	-0.104233033955097
-2.49899077415466	-8.11241245269775	-4.29999780654907	0.100017242133617	0.509958326816559	-0.104205444455147
-2.50456571578979	-8.10885524749756	-4.3036961555481	0.0999712198972702	0.510138869285584	-0.104153446853161
-2.49767065048218	-8.11107158660889	-4.29911279678345	0.1000657081604	0.510134935379028	-0.104141816496849
-2.50682783126831	-8.1075611114502	-4.30313968658447	0.0999541059136391	0.510303020477295	-0.104092627763748
-2.49995303153992	-8.10261726379395	-4.3092041015625	0.10012973099947	0.510416567325592	-0.104073569178581
-2.50788760185242	-8.10587501525879	-4.30843019485474	0.100061744451523	0.510374784469604	-0.103971309959888
-2.50192093849182	-8.10054874420166	-4.30683612823486	0.100117295980453	0.510583996772766	-0.103915400803089
-2.50496768951416	-8.10414218902588	-4.30660152435303	0.100157327950001	0.510517835617065	-0.103946559131145
-2.50939536094666	-8.09708499908447	-4.30669498443604	0.0999869480729103	0.510740697383881	-0.103779964148998
-2.50700926780701	-8.09199619293213	-4.31149435043335	0.1000891700387	0.510770559310913	-0.103859342634678
-2.5164680480957	-8.09650611877441	-4.30764198303223	0.100032806396484	0.510814011096954	-0.103730209171772
-2.52090287208557	-8.08776760101318	-4.31787919998169	0.0999806821346283	0.51103550195694	-0.103697769343853
-2.5195472240448	-8.09094619750977	-4.31012296676636	0.0999911427497864	0.510917961597443	-0.103660464286804
-2.52724671363831	-8.08601188659668	-4.31068658828735	0.099837951362133	0.511096656322479	-0.103574112057686
-2.52660226821899	-8.08463382720947	-4.31764364242554	0.0999614000320435	0.511087119579315	-0.103550232946873
-2.53651881217957	-8.07883548736572	-4.30969047546387	0.0997316539287567	0.511165797710419	-0.103546321392059
-2.53668260574341	-8.07451057434082	-4.31830358505249	0.0997612476348877	0.51123321056366	-0.103520326316357
-2.5402295589447	-8.07930850982666	-4.31620311737061	0.0997676700353622	0.51120138168335	-0.103480219841003
-2.5510835647583	-8.07056999206543	-4.30923414230347	0.0995217636227608	0.511247754096985	-0.103381104767323
-2.54926586151123	-8.07120704650879	-4.31814336776733	0.0995451658964157	0.51130622625351	-0.103301778435707
-2.55960440635681	-8.0689582824707	-4.30782604217529	0.0993429645895958	0.511238217353821	-0.103307105600834
-2.56306648254395	-8.06348896026611	-4.31716108322144	0.0992920622229576	0.511315047740936	-0.103249460458755
-2.5643482208252	-8.06174850463867	-4.31390905380249	0.0992553010582924	0.511094570159912	-0.103199765086174
-2.5749077796936	-8.05985832214355	-4.31269836425781	0.0990468710660934	0.511256814002991	-0.103173308074474
-2.57691788673401	-8.05757904052734	-4.31591606140137	0.0990834832191467	0.511065125465393	-0.103115096688271
-2.59093618392944	-8.05087852478027	-4.31372117996216	0.0989189669489861	0.511119365692139	-0.103082947432995
-2.59010529518127	-8.05017280578613	-4.31233215332031	0.0989380180835724	0.511031687259674	-0.103124678134918
-2.60072994232178	-8.04990005493164	-4.31540679931641	0.0987988188862801	0.511007070541382	-0.103051722049713
-2.59823656082153	-8.04187202453613	-4.31132221221924	0.0987130850553513	0.510976850986481	-0.103122219443321
-2.61051535606384	-8.04792308807373	-4.30908155441284	0.098751537501812	0.510812103748322	-0.103040933609009
-2.61378383636475	-8.04133415222168	-4.3144154548645	0.098526731133461	0.510897874832153	-0.102967299520969
-2.61692762374878	-8.04275894165039	-4.30971002578735	0.0987439155578613	0.510719418525696	-0.103018321096897
-2.62832069396973	-8.03548812866211	-4.3111252784729	0.0986317247152328	0.510661900043488	-0.102873988449574
-2.62742710113525	-8.03726100921631	-4.31203937530518	0.0987391546368599	0.510480582714081	-0.102837711572647
-2.63568758964539	-8.03476142883301	-4.30148458480835	0.0986020043492317	0.510412693023682	-0.102750383317471
-2.63953566551209	-8.03257942199707	-4.30704498291016	0.0987010821700096	0.510471642017365	-0.102699011564255
-2.64543771743774	-8.03057289123535	-4.30511140823364	0.098765566945076	0.510243654251099	-0.102651737630367
-2.65008449554443	-8.02535343170166	-4.30572986602783	0.09883963316679	0.51022857427597	-0.102559603750706
-2.65231776237488	-8.02635955810547	-4.31029987335205	0.098864883184433	0.510042667388916	-0.102445691823959
-2.66291499137878	-8.01885795593262	-4.30322980880737	0.0988656282424927	0.510083734989166	-0.102284543216228
-2.65819430351257	-8.02080821990967	-4.30065631866455	0.0990679934620857	0.509870707988739	-0.102255389094353
-2.67330384254456	-8.0181770324707	-4.30158615112305	0.0989996418356895	0.509883940219879	-0.101979687809944
-2.6664981842041	-8.01221561431885	-4.30313634872437	0.0992711186408997	0.509714543819427	-0.101995103061199
-2.67567586898804	-8.01299095153809	-4.3053126335144	0.09923405200243	0.509557485580444	-0.101796805858612
-2.67487764358521	-8.00796794891357	-4.30833435058594	0.0992896407842636	0.509513735771179	-0.101692073047161
-2.67988038063049	-8.00986862182617	-4.29774618148804	0.0995273292064667	0.50926810503006	-0.101665183901787
-2.68492245674133	-8.00354290008545	-4.30111360549927	0.0994672849774361	0.509361624717712	-0.101470798254013
-2.68932509422302	-8.00356864929199	-4.30263042449951	0.0997102111577988	0.509073317050934	-0.101326294243336
-2.69436049461365	-7.99908065795898	-4.29181098937988	0.0997005105018616	0.509117782115936	-0.101235181093216
-2.69134187698364	-7.99924039840698	-4.30458688735962	0.0999725311994553	0.508878588676453	-0.101104244589806
-2.70163106918335	-7.9941291809082	-4.29797410964966	0.100033916532993	0.50883960723877	-0.100944049656391
-2.699138879776	-7.99390888214111	-4.29767322540283	0.10015956312418	0.508778870105743	-0.100921422243118
-2.70520877838135	-7.99240255355835	-4.29134464263916	0.100310616195202	0.508560597896576	-0.100731767714024
-2.70850443840027	-7.98870897293091	-4.29772806167603	0.100341364741325	0.508637487888336	-0.100676745176315
-2.707435131073	-7.9923300743103	-4.29209089279175	0.100656613707542	0.50830614566803	-0.100563712418079
-2.7147970199585	-7.98682832717896	-4.29052972793579	0.100596778094769	0.508295893669128	-0.100384928286076
-2.70993399620056	-7.98545265197754	-4.29553937911987	0.100902020931244	0.508202075958252	-0.100329749286175
-2.7154061794281	-7.98778581619263	-4.28601217269897	0.100814759731293	0.508004307746887	-0.10019339621067
-2.7139880657196	-7.98500823974609	-4.29438829421997	0.101023145020008	0.507947385311127	-0.100013494491577
-2.71791481971741	-7.98956632614136	-4.28195095062256	0.101169809699059	0.507696330547333	-0.0999610871076584
-2.72155904769897	-7.97990560531616	-4.291748046875	0.101219072937965	0.507733702659607	-0.0998028963804245
-2.71551609039307	-7.98319625854492	-4.28898811340332	0.101440936326981	0.507513999938965	-0.0997848734259605
-2.72328162193298	-7.98542261123657	-4.28281688690186	0.10132996737957	0.507448434829712	-0.0996527671813965
-2.71952199935913	-7.9834156036377	-4.28665924072266	0.101571708917618	0.507418572902679	-0.0995793119072914
-2.72123622894287	-7.98559713363647	-4.27903938293457	0.101672619581223	0.507101655006409	-0.0995794609189034
-2.7206346988678	-7.98105621337891	-4.2808632850647	0.101638458669186	0.507294356822968	-0.0994773209095001
-2.72008919715881	-7.98665618896484	-4.28335189819336	0.101880803704262	0.507077813148499	-0.0994594097137451
-2.72573804855347	-7.98302459716797	-4.27650213241577	0.101806640625	0.50703752040863	-0.0993448123335838
-2.72270369529724	-7.9842414855957	-4.28096342086792	0.101982586085796	0.506918370723724	-0.0993353202939034
-2.72756171226501	-7.9867901802063	-4.27787399291992	0.101929008960724	0.506914496421814	-0.0992145016789436
-2.71856093406677	-7.98799896240234	-4.27817964553833	0.102073587477207	0.506884217262268	-0.0992730855941772
-2.7216899394989	-7.98943090438843	-4.27651691436768	0.102160975337029	0.506721496582031	-0.0991112217307091
-2.72527432441711	-7.98794507980347	-4.27946662902832	0.102190718054771	0.50692081451416	-0.0991029590368271
-2.71758890151978	-7.98988676071167	-4.27604675292969	0.102398447692394	0.506656348705292	-0.0990378931164742
-2.72781181335449	-7.98643445968628	-4.27249670028687	0.102348878979683	0.50678163766861	-0.0988828390836716
-2.71401691436768	-7.98950290679932	-4.27427577972412	0.102599561214447	0.50676703453064	-0.0989928543567657
-2.71839904785156	-7.99373626708984	-4.26657867431641	0.102494761347771	0.506678879261017	-0.0988219529390335
-2.71661281585693	-7.98663663864136	-4.27510118484497	0.102610744535923	0.506886124610901	-0.0987970978021622
-2.71482181549072	-7.99477767944336	-4.27033042907715	0.102731518447399	0.506744205951691	-0.0987372994422913
-2.7189621925354	-7.99158906936646	-4.27165126800537	0.102717638015747	0.50681060552597	-0.0986161753535271
-2.71276807785034	-7.99194145202637	-4.27319717407227	0.102966248989105	0.506795167922974	-0.0985902771353722
-2.71663379669189	-7.99578142166138	-4.27443504333496	0.102874360978603	0.506782054901123	-0.0985408425331116
-2.7096540927887	-7.99691104888916	-4.27500343322754	0.103020459413528	0.506824195384979	-0.0984968766570091
-2.7118079662323	-7.99939346313477	-4.27349758148193	0.103111647069454	0.506820142269135	-0.0984872579574585
-2.70747828483582	-7.99606037139893	-4.27788591384888	0.103159993886948	0.507026076316834	-0.0984746813774109
-2.70752620697021	-8.00139236450195	-4.27888011932373	0.103312745690346	0.50686901807785	-0.0983640849590302
-2.70605397224426	-7.99714422225952	-4.27527856826782	0.10328122228384	0.507141411304474	-0.0983777493238449
-2.70268654823303	-8.00649261474609	-4.27144432067871	0.103473827242851	0.507002174854279	-0.0983330905437469
-2.70080590248108	-8.00082492828369	-4.27615261077881	0.103455036878586	0.507091224193573	-0.0982580184936523
-2.69551157951355	-8.00697135925293	-4.27797508239746	0.103744432330132	0.50712263584137	-0.0983522087335587
-2.69820857048035	-8.00830554962158	-4.27403354644775	0.10362596809864	0.507161915302277	-0.0982440412044525
-2.69386434555054	-8.00870800018311	-4.28155899047852	0.103812620043755	0.507296800613403	-0.0982942804694176
-2.69184947013855	-8.0143928527832	-4.27337074279785	0.103964410722256	0.507122993469238	-0.0983479991555214
-2.69045376777649	-8.01480484008789	-4.2807412147522	0.103939242660999	0.507317006587982	-0.0982899740338326
-2.68076038360596	-8.01525592803955	-4.27821826934814	0.104208886623383	0.507344901561737	-0.0983838140964508
-2.68458271026611	-8.02067470550537	-4.27678728103638	0.104080937802792	0.507348477840424	-0.098301574587822
-2.67870593070984	-8.02123737335205	-4.28261947631836	0.104287624359131	0.50746214389801	-0.0983344092965126
-2.67465806007385	-8.02995681762695	-4.27803993225098	0.10447383671999	0.507309138774872	-0.098363921046257
-2.6758918762207	-8.0270528793335	-4.28293037414551	0.104473739862442	0.507506608963013	-0.0983438715338707
-2.6662335395813	-8.02932739257813	-4.28521490097046	0.104757972061634	0.50745290517807	-0.0985220521688461
-2.67143177986145	-8.03683185577393	-4.28221607208252	0.104740977287292	0.507421612739563	-0.0985193699598312
-2.66336607933044	-8.03367233276367	-4.28637409210205	0.104892797768116	0.507652997970581	-0.0985594093799591
-2.65888667106628	-8.04237270355225	-4.28159666061401	0.105121478438377	0.50739324092865	-0.0987222418189049
-2.65657162666321	-8.04266357421875	-4.27979803085327	0.105074875056744	0.507583379745483	-0.0986930355429649
-2.64860820770264	-8.04692935943604	-4.28944063186646	0.105303883552551	0.507490932941437	-0.0988479554653168
-2.65384435653687	-8.05641269683838	-4.27950239181519	0.105425164103508	0.507460534572601	-0.0988714545965195
-2.64608287811279	-8.05119323730469	-4.290940284729	0.105504408478737	0.507521986961365	-0.0989162102341652
-2.64438390731812	-8.0609884262085	-4.28389501571655	0.105749174952507	0.507374107837677	-0.0990306288003922
-2.64125275611877	-8.0617036819458	-4.28181982040405	0.105694316327572	0.507404983043671	-0.0990990027785301
-2.63256454467773	-8.07025241851807	-4.28378486633301	0.106045879423618	0.507315218448639	-0.0992411822080612
-2.63436245918274	-8.0745964050293	-4.28424596786499	0.10602331161499	0.507184863090515	-0.099344402551651
-2.62929940223694	-8.07418155670166	-4.28557348251343	0.106146819889545	0.50730973482132	-0.0994209721684456
-2.61883473396301	-8.08505153656006	-4.2856388092041	0.106386937201023	0.507168769836426	-0.0996685400605202
-2.62325525283813	-8.08529472351074	-4.27621603012085	0.10640899091959	0.507128357887268	-0.0996925756335258
-2.61381077766418	-8.09202671051025	-4.28845071792603	0.106681637465954	0.5070521235466	-0.0998571291565895
-2.61755514144897	-8.09760189056396	-4.26979303359985	0.106746882200241	0.506912529468536	-0.100048318505287
-2.60512375831604	-8.09938430786133	-4.28506326675415	0.106925390660763	0.506949067115784	-0.100221514701843
-2.60041260719299	-8.11048793792725	-4.27692222595215	0.107125520706177	0.506746828556061	-0.100323460996151
-2.60314297676086	-8.1126651763916	-4.27964162826538	0.107156477868557	0.50675892829895	-0.100485369563103
-2.58984112739563	-8.11780166625977	-4.28395509719849	0.107365965843201	0.506674587726593	-0.100624404847622
-2.59117126464844	-8.12776374816895	-4.27748584747314	0.107498124241829	0.506519973278046	-0.100795269012451
-2.58706426620483	-8.12260055541992	-4.28078365325928	0.107599653303623	0.506599366664886	-0.100858323276043
-2.57573556900024	-8.13381385803223	-4.28304958343506	0.107939049601555	0.506376802921295	-0.101069644093513
-2.58038854598999	-8.13976287841797	-4.27474164962769	0.10801424831152	0.506414353847504	-0.101186439394951
-2.56971263885498	-8.14043426513672	-4.27947998046875	0.108129911124706	0.506370007991791	-0.101360432803631
-2.56654238700867	-8.14891624450684	-4.27309417724609	0.108432829380035	0.506160140037537	-0.101572938263416
-2.56481385231018	-8.15209484100342	-4.27730226516724	0.108419686555862	0.506313979625702	-0.101573623716831
-2.55284738540649	-8.15691184997559	-4.27837085723877	0.108664505183697	0.506194293498993	-0.101833775639534
-2.55411386489868	-8.16709804534912	-4.26838397979736	0.108817145228386	0.506052196025848	-0.101920425891876
-2.55078721046448	-8.16466331481934	-4.28002834320068	0.108919247984886	0.506130158901215	-0.102033361792564
-2.54118585586548	-8.17312049865723	-4.27910804748535	0.109251603484154	0.506079018115997	-0.102272368967533
-2.53955316543579	-8.18095111846924	-4.27265501022339	0.109250426292419	0.506057381629944	-0.102334477007389
-2.53629207611084	-8.18282794952393	-4.27631568908691	0.109350115060806	0.506136655807495	-0.102457270026207
-2.52743077278137	-8.19339942932129	-4.27902317047119	0.109703242778778	0.50590842962265	-0.102687828242779
-2.52741360664368	-8.19644546508789	-4.27841138839722	0.109648615121841	0.505991101264954	-0.102802105247974
-2.51712965965271	-8.19998264312744	-4.2794713973999	0.109939709305763	0.506031453609467	-0.103049650788307
-2.50639486312866	-8.21188354492188	-4.28149652481079	0.110166110098362	0.505858540534973	-0.103167876601219
-2.50942921638489	-8.21281147003174	-4.26861715316772	0.110216073691845	0.505857527256012	-0.103318229317665
-2.49248552322388	-8.21939468383789	-4.27515649795532	0.110419407486916	0.506057143211365	-0.103547856211662
-2.49234557151794	-8.22525119781494	-4.27815818786621	0.110595315694809	0.50588595867157	-0.103660106658936
-2.48800373077393	-8.22973728179932	-4.28531265258789	0.110621333122253	0.50598818063736	-0.103918112814426
-2.47675848007202	-8.23839950561523	-4.28239917755127	0.110900014638901	0.505955636501312	-0.104126587510109
-2.47790908813477	-8.24572849273682	-4.27753067016602	0.111057691276073	0.505896389484406	-0.104336850345135
-2.47032594680786	-8.24617385864258	-4.28269720077515	0.111104339361191	0.506107330322266	-0.104454815387726
-2.46328663825989	-8.25696182250977	-4.28420066833496	0.111325055360794	0.505984902381897	-0.104705527424812
-2.46339750289917	-8.26066970825195	-4.27670526504517	0.111418269574642	0.506136059761047	-0.104883022606373
-2.45161819458008	-8.26378345489502	-4.28715515136719	0.111511774361134	0.506377816200256	-0.105081729590893
-2.44374442100525	-8.27479648590088	-4.28260278701782	0.111788511276245	0.506214678287506	-0.105400212109089
-2.44705152511597	-8.27755546569824	-4.28257131576538	0.111754707992077	0.506389141082764	-0.105499722063541
-2.43383765220642	-8.28183174133301	-4.28677797317505	0.111943982541561	0.506528913974762	-0.1059295758605
-2.42644596099854	-8.29486083984375	-4.28507709503174	0.112210795283318	0.506466567516327	-0.10601844638586
-2.42580938339233	-8.29557800292969	-4.2887134552002	0.112160742282867	0.506682991981506	-0.106258146464825
-2.41398668289185	-8.30482196807861	-4.28897953033447	0.112427726387978	0.506787121295929	-0.106641948223114
-2.41726851463318	-8.30759239196777	-4.28765535354614	0.112509742379189	0.506891131401062	-0.106814339756966
-2.4114511013031	-8.3140811920166	-4.29704713821411	0.112632803618908	0.507110357284546	-0.107111029326916
-2.4003279209137	-8.32244491577148	-4.29078435897827	0.112888336181641	0.507063865661621	-0.107388816773891
-2.40056848526001	-8.32207870483398	-4.29690361022949	0.112882293760777	0.507233917713165	-0.107520371675491
-2.38788795471191	-8.33064937591553	-4.29818344116211	0.113131321966648	0.507367670536041	-0.107858814299107
-2.3905291557312	-8.33836078643799	-4.28985643386841	0.113101147115231	0.507390081882477	-0.108033388853073
-2.38337159156799	-8.33762836456299	-4.2984447479248	0.113260664045811	0.507604777812958	-0.108229786157608
-2.37102127075195	-8.34669589996338	-4.2971076965332	0.113468497991562	0.507611036300659	-0.108549781143665
-2.37404608726501	-8.35256767272949	-4.29817724227905	0.113456748425961	0.507804930210114	-0.108702190220356
-2.36735010147095	-8.3534574508667	-4.29570245742798	0.113598689436913	0.507897257804871	-0.1089718490839
-2.3574059009552	-8.36233329772949	-4.30556631088257	0.113781712949276	0.507931768894196	-0.109224930405617
-2.35978198051453	-8.369065284729	-4.29824113845825	0.113841205835342	0.508036673069	-0.109451003372669
-2.34948468208313	-8.36673545837402	-4.30092716217041	0.113992094993591	0.508297204971313	-0.109675891697407
-2.3430449962616	-8.37858581542969	-4.30087757110596	0.114164128899574	0.508217334747314	-0.109941981732845
-2.34815526008606	-8.37928295135498	-4.29587078094482	0.114153571426868	0.508420586585999	-0.110148206353188
-2.33508515357971	-8.38197422027588	-4.30900049209595	0.114276438951492	0.508606672286987	-0.11038775742054
-2.33380913734436	-8.39237594604492	-4.30122089385986	0.114480249583721	0.508498072624207	-0.110643863677979
-2.33135199546814	-8.3889741897583	-4.30090522766113	0.114388234913349	0.508754372596741	-0.110760442912579
-2.3245108127594	-8.39184474945068	-4.30732440948486	0.114641293883324	0.508828520774841	-0.111073739826679
-2.32779407501221	-8.40097618103027	-4.29842519760132	0.114696241915226	0.508837461471558	-0.111101135611534
-2.32891702651978	-8.39506530761719	-4.30904150009155	0.114666163921356	0.509035408496857	-0.11118633300066
-2.32355952262878	-8.40013408660889	-4.3061900138855	0.114860393106937	0.509048521518707	-0.111352227628231
-2.33092284202576	-8.39860725402832	-4.30818653106689	0.114872746169567	0.509032487869263	-0.11128656566143
-2.33373308181763	-8.39532566070557	-4.30377626419067	0.114754222333431	0.509113192558289	-0.111259832978249
-2.33466124534607	-8.39527702331543	-4.3169207572937	0.114938974380493	0.509045541286469	-0.111207686364651
-2.34458017349243	-8.39270496368408	-4.31037855148315	0.114898525178432	0.50894296169281	-0.111021444201469
-2.35673809051514	-8.38220405578613	-4.31660747528076	0.114767499268055	0.509014070034027	-0.110788829624653
-2.35772275924683	-8.37897872924805	-4.32380962371826	0.114806197583675	0.508847713470459	-0.110644467175007
-2.36575984954834	-8.37743186950684	-4.31840324401855	0.114665105938911	0.508611798286438	-0.11055775731802
-2.37117147445679	-8.37155532836914	-4.31840229034424	0.114535309374332	0.508662164211273	-0.110462240874767
-2.36091923713684	-8.36805057525635	-4.31608390808105	0.11457809060812	0.508403480052948	-0.110599994659424
-2.36018586158752	-8.38112735748291	-4.30590677261353	0.114371992647648	0.508008480072021	-0.110592909157276
-2.35949730873108	-8.38036060333252	-4.2959623336792	0.114117480814457	0.507834255695343	-0.110643401741982
-2.34091711044312	-8.38322639465332	-4.29426908493042	0.114095725119114	0.507509112358093	-0.110628463327885
-2.34709906578064	-8.38597202301025	-4.28848266601563	0.113842412829399	0.507225573062897	-0.110519155859947
-2.34137940406799	-8.38188743591309	-4.2803840637207	0.113652259111404	0.507112205028534	-0.110537447035313
-2.33799648284912	-8.38950347900391	-4.28108692169189	0.11356420814991	0.506650149822235	-0.110478952527046
-2.35149550437927	-8.38145446777344	-4.27631568908691	0.113272286951542	0.506475925445557	-0.110297217965126
-2.34920907020569	-8.37141704559326	-4.28095626831055	0.113226860761642	0.506324708461761	-0.110259465873241
-2.35265946388245	-8.37348175048828	-4.27847194671631	0.113211587071419	0.505926787853241	-0.110173672437668
-2.35921597480774	-8.37096118927002	-4.26586771011353	0.112918645143509	0.505816876888275	-0.110069148242474
-2.35550117492676	-8.36273002624512	-4.27082347869873	0.112890087068081	0.505612194538116	-0.110099129378796
-2.35367298126221	-8.36833190917969	-4.26415061950684	0.112883128225803	0.505206823348999	-0.110069036483765
-2.35852909088135	-8.36455154418945	-4.25430488586426	0.11264880001545	0.505096137523651	-0.109871201217175
-2.35232830047607	-8.36286449432373	-4.26181411743164	0.112714000046253	0.504963040351868	-0.109904088079929
-2.34970760345459	-8.36675643920898	-4.25869274139404	0.11263657361269	0.504625558853149	-0.109832383692265
-2.35469102859497	-8.36290454864502	-4.25577735900879	0.112444706261158	0.504583656787872	-0.109679460525513
-2.34942936897278	-8.36563301086426	-4.25408458709717	0.112598143517971	0.504527390003204	-0.109733700752258
-2.36189889907837	-8.35728073120117	-4.25834512710571	0.112380936741829	0.504356622695923	-0.10952240228653
-2.35919117927551	-8.35591125488281	-4.26359081268311	0.112466275691986	0.504402041435242	-0.109508700668812
-2.35566997528076	-8.35947799682617	-4.25240707397461	0.112491898238659	0.504168510437012	-0.109593003988266
-2.36378598213196	-8.35741519927979	-4.2600302696228	0.112364150583744	0.504187166690826	-0.109511539340019
-2.35640168190002	-8.35521411895752	-4.26364850997925	0.112502440810204	0.50426983833313	-0.109641589224339
-2.35125470161438	-8.35781097412109	-4.25322914123535	0.11251150816679	0.504079461097717	-0.10963974148035
-2.35497713088989	-8.35589599609375	-4.26106834411621	0.112408980727196	0.504299581050873	-0.109693579375744
-2.34396004676819	-8.36408138275146	-4.25977182388306	0.112582914531231	0.504138886928558	-0.109703853726387
-2.35261082649231	-8.361741065979	-4.26402473449707	0.112532444298267	0.504243612289429	-0.1096261292696
-2.35245656967163	-8.35368728637695	-4.25845718383789	0.112540811300278	0.504424273967743	-0.109699159860611
-2.35254907608032	-8.36083030700684	-4.26505088806152	0.11275564879179	0.504418551921844	-0.109620831906796
-2.35901618003845	-8.35719108581543	-4.2695050239563	0.112713903188705	0.504482805728912	-0.109648928046227
-2.35470271110535	-8.35464477539063	-4.2749137878418	0.11279072612524	0.504684269428253	-0.10975956171751
-2.35353422164917	-8.36042404174805	-4.27377939224243	0.112947061657906	0.504692435264587	-0.109841965138912
-2.35319352149963	-8.36380004882813	-4.2659912109375	0.112788811326027	0.504895687103271	-0.109954193234444
-2.34265494346619	-8.36526298522949	-4.27219867706299	0.112929746508598	0.504990816116333	-0.110121108591557
-2.34204244613647	-8.36905193328857	-4.26582479476929	0.113086968660355	0.505065262317657	-0.110274165868759
-2.34066534042358	-8.36915874481201	-4.26390504837036	0.113011062145233	0.505204319953918	-0.110338166356087
-2.33391118049622	-8.37019634246826	-4.27413558959961	0.113152928650379	0.50531941652298	-0.110507138073444
-2.33185243606567	-8.37975311279297	-4.27136564254761	0.113178595900536	0.505290508270264	-0.110606364905834
-2.34083557128906	-8.37154293060303	-4.27437496185303	0.113164603710175	0.505526840686798	-0.110646218061447
-2.33488488197327	-8.37644577026367	-4.28089475631714	0.113370053470135	0.505652666091919	-0.110947914421558
-2.33905959129334	-8.37609767913818	-4.27146530151367	0.113342866301537	0.505658686161041	-0.110996454954147
-2.34286093711853	-8.3779239654541	-4.27705764770508	0.113267906010151	0.505879640579224	-0.111171081662178
-2.33056616783142	-8.3815803527832	-4.28172922134399	0.113490626215935	0.505886077880859	-0.111418306827545
-2.33432602882385	-8.38477897644043	-4.27244091033936	0.113507866859436	0.505797564983368	-0.111581049859524
-2.33691143989563	-8.38528537750244	-4.27430486679077	0.113479003310204	0.506004512310028	-0.111788645386696
-2.32500600814819	-8.38838958740234	-4.27887773513794	0.113585866987705	0.506031930446625	-0.112036287784576
-2.32347965240479	-8.39567184448242	-4.27281856536865	0.113572247326374	0.505923748016357	-0.112230941653252
-2.32727241516113	-8.39868259429932	-4.27504873275757	0.113480158150196	0.50603187084198	-0.112294264137745
-2.32608771324158	-8.39637565612793	-4.27755355834961	0.113566622138023	0.506101489067078	-0.112493455410004
-2.31497049331665	-8.40317630767822	-4.27549743652344	0.11369825899601	0.505988538265228	-0.112595945596695
-2.31950831413269	-8.40903949737549	-4.2743501663208	0.113600604236126	0.505955219268799	-0.112729050219059
-2.31633591651917	-8.4037446975708	-4.27989673614502	0.113516479730606	0.506097733974457	-0.11285438388586
-2.30950856208801	-8.40767002105713	-4.27655744552612	0.11360726505518	0.506025552749634	-0.112999424338341
-2.3103654384613	-8.41569995880127	-4.27710008621216	0.11363809555769	0.505882918834686	-0.11300141364336
-2.31629729270935	-8.41191482543945	-4.27194023132324	0.11340519785881	0.505905866622925	-0.112987332046032
-2.31129288673401	-8.40495109558105	-4.27851390838623	0.113395065069199	0.505946457386017	-0.112970031797886
-2.30676770210266	-8.4100980758667	-4.2795205116272	0.113529711961746	0.505888104438782	-0.11301164329052
-2.31613945960999	-8.41336822509766	-4.27404642105103	0.113336749374866	0.505815804004669	-0.1130136474967
-2.30499219894409	-8.40925407409668	-4.27755498886108	0.113279290497303	0.505929470062256	-0.113126873970032
-2.29781770706177	-8.41960620880127	-4.26681470870972	0.113321118056774	0.505648970603943	-0.113259129226208
-2.29691338539124	-8.42021656036377	-4.26167297363281	0.113147042691708	0.505631744861603	-0.113198690116405
-2.29217100143433	-8.41735172271729	-4.26808261871338	0.113107189536095	0.505741536617279	-0.113312736153603
-2.28282332420349	-8.42390823364258	-4.26491212844849	0.113151416182518	0.505504310131073	-0.113268449902534
-2.28367948532104	-8.42339038848877	-4.26606750488281	0.112886518239975	0.505552411079407	-0.113186165690422
-2.27605938911438	-8.42307758331299	-4.27038908004761	0.112874485552311	0.505588889122009	-0.113314129412174
-2.26986312866211	-8.43064212799072	-4.26778793334961	0.112855434417725	0.505479991436005	-0.113321453332901
-2.27143526077271	-8.42653656005859	-4.25280523300171	0.112621292471886	0.505489349365234	-0.113439694046974
-2.26471853256226	-8.427659034729	-4.26399087905884	0.112635426223278	0.505652666091919	-0.113444067537785
-2.25824856758118	-8.43076038360596	-4.25929689407349	0.112716518342495	0.505516052246094	-0.113520570099354
-2.26124238967896	-8.43384170532227	-4.25972986221313	0.112404555082321	0.505644261837006	-0.11349380761385
-2.26345038414001	-8.43133640289307	-4.26304721832275	0.112341821193695	0.505835056304932	-0.113468386232853
-2.24907922744751	-8.43076610565186	-4.26337289810181	0.112363897264004	0.505985379219055	-0.113567903637886
-2.24018454551697	-8.43644046783447	-4.25701570510864	0.112438045442104	0.505915462970734	-0.113708287477493
-2.2426815032959	-8.4395923614502	-4.25962400436401	0.112231157720089	0.506072580814362	-0.113808140158653
-2.23172616958618	-8.43652629852295	-4.26198053359985	0.112292341887951	0.506240725517273	-0.11396836489439
-2.22912430763245	-8.44691276550293	-4.25768184661865	0.112306416034698	0.506299257278442	-0.114070326089859
-2.23509383201599	-8.44285488128662	-4.26493740081787	0.112152755260468	0.506575286388397	-0.114037379622459
-2.22774934768677	-8.44027614593506	-4.264244556427	0.11215353012085	0.506877422332764	-0.114264421164989
-2.2245888710022	-8.44772148132324	-4.26026010513306	0.112247578799725	0.506940066814423	-0.114343792200089
-2.23032999038696	-8.44576930999756	-4.26630592346191	0.112129889428616	0.507306277751923	-0.11438612639904
-2.22165751457214	-8.44617462158203	-4.27107906341553	0.112261734902859	0.50740247964859	-0.114614874124527
-2.2281334400177	-8.44959354400635	-4.27046346664429	0.1121891066432	0.507631719112396	-0.114668510854244
-2.23057222366333	-8.44423580169678	-4.2675313949585	0.112066589295864	0.507968783378601	-0.114801697432995
-2.22163414955139	-8.44585990905762	-4.28412437438965	0.112266458570957	0.50803017616272	-0.114864528179169
-2.22186851501465	-8.45086097717285	-4.27503204345703	0.112298041582108	0.508159458637238	-0.115019775927067
-2.22760796546936	-8.44816589355469	-4.27520704269409	0.112109065055847	0.508439481258392	-0.115014806389809
-2.22491598129272	-8.44388580322266	-4.27901268005371	0.112157911062241	0.508746445178986	-0.115239754319191
-2.21963500976563	-8.45027828216553	-4.28067636489868	0.11226661503315	0.508715033531189	-0.115326024591923
-2.22739362716675	-8.44899082183838	-4.27465343475342	0.112110182642937	0.509003162384033	-0.115346677601337
-2.22443890571594	-8.44460678100586	-4.28024530410767	0.112048305571079	0.509150862693787	-0.115510053932667
-2.22109174728394	-8.44751739501953	-4.28387975692749	0.112163320183754	0.509286820888519	-0.115623258054256
-2.22256422042847	-8.44939613342285	-4.28221702575684	0.112199209630489	0.509270548820496	-0.115677662193775
-2.22997450828552	-8.4459285736084	-4.28308248519897	0.111994877457619	0.509387791156769	-0.115705497562885
-2.2334349155426	-8.44114971160889	-4.27904605865479	0.111974641680717	0.509628593921661	-0.115747846662998
-2.22992205619812	-8.44286727905273	-4.29284191131592	0.112006798386574	0.509569108486176	-0.115785427391529
-2.23421192169189	-8.44072818756104	-4.2833890914917	0.111876890063286	0.509520947933197	-0.115852698683739
-2.24476718902588	-8.43919086456299	-4.28503227233887	0.111654967069626	0.509692192077637	-0.11572802811861
-2.24454736709595	-8.43073081970215	-4.28995513916016	0.111608348786831	0.509778380393982	-0.115823775529861
-2.24069547653198	-8.43167495727539	-4.28327465057373	0.111693434417248	0.509662747383118	-0.115852423012257
-2.25201058387756	-8.43340110778809	-4.27943181991577	0.111482977867126	0.509563267230988	-0.115796998143196
-2.25011348724365	-8.42444896697998	-4.28591442108154	0.111340664327145	0.509723722934723	-0.115821592509747
-2.2489652633667	-8.42278003692627	-4.28351449966431	0.111371442675591	0.509553611278534	-0.115873530507088
-2.2549901008606	-8.4271354675293	-4.28461599349976	0.111191406846046	0.509310781955719	-0.115771427750587
-2.26248121261597	-8.41746616363525	-4.28376388549805	0.110948391258717	0.509403169155121	-0.115732654929161
-2.25663948059082	-8.41634178161621	-4.27640104293823	0.110979497432709	0.509356498718262	-0.115725345909595
-2.26689529418945	-8.41811656951904	-4.2734694480896	0.110863924026489	0.509153664112091	-0.115621723234653
-2.26471161842346	-8.40819931030273	-4.27373600006104	0.110645651817322	0.509135127067566	-0.115646049380302
-2.26653623580933	-8.4112434387207	-4.27866458892822	0.110704682767391	0.508931696414948	-0.115645602345467
-2.27272009849548	-8.40813159942627	-4.26776933670044	0.110398843884468	0.508915662765503	-0.115548387169838
-2.27196979522705	-8.40212917327881	-4.27248668670654	0.110403329133987	0.508915722370148	-0.115631796419621
-2.27451872825623	-8.40730667114258	-4.26832103729248	0.110329695045948	0.508725106716156	-0.115504309535027
-2.28170204162598	-8.40155220031738	-4.26581335067749	0.110049828886986	0.508729338645935	-0.115571320056915
-2.28304028511047	-8.39701461791992	-4.268714427948	0.110064424574375	0.508673250675201	-0.115431427955627
-2.27975797653198	-8.39966201782227	-4.26225757598877	0.110157921910286	0.50863641500473	-0.115501664578915
-2.28880834579468	-8.39337825775146	-4.26315402984619	0.109932236373425	0.508618950843811	-0.115356132388115
-2.29217553138733	-8.38965320587158	-4.26992702484131	0.109926745295525	0.508683443069458	-0.115296378731728
-2.29174089431763	-8.38894748687744	-4.26073503494263	0.109938070178032	0.508489727973938	-0.115251898765564
-2.30426907539368	-8.38478183746338	-4.26653146743774	0.109740406274796	0.508659183979034	-0.115165024995804
-2.30139517784119	-8.3817024230957	-4.26997518539429	0.109791457653046	0.508723735809326	-0.115253522992134
-2.3011155128479	-8.38495826721191	-4.26847839355469	0.109798863530159	0.508582174777985	-0.11527169495821
-2.31258821487427	-8.3787088394165	-4.26190137863159	0.10965109616518	0.508698463439941	-0.115302421152592
-2.30459117889404	-8.37840843200684	-4.27148580551147	0.109682083129883	0.508757829666138	-0.115331701934338
-2.31256437301636	-8.37816333770752	-4.26716041564941	0.109612494707108	0.508620619773865	-0.115237645804882
-2.31681847572327	-8.37306213378906	-4.2711181640625	0.109485454857349	0.508803725242615	-0.115241967141628
-2.31259441375732	-8.37236499786377	-4.27503299713135	0.109564013779163	0.508804738521576	-0.115181013941765
-2.31823182106018	-8.3740119934082	-4.2660927772522	0.109494224190712	0.508711576461792	-0.115168251097202
-2.3239324092865	-8.36890506744385	-4.26984310150146	0.109307356178761	0.508927166461945	-0.115065984427929
-2.31893944740295	-8.36316871643066	-4.27057790756226	0.109363675117493	0.508887708187103	-0.115132451057434
-2.32945394515991	-8.37062168121338	-4.26551485061646	0.10936738550663	0.508808076381683	-0.115226000547409
-2.3332405090332	-8.36490821838379	-4.27116060256958	0.10915969312191	0.509016871452332	-0.115425378084183
-2.33145642280579	-8.37110328674316	-4.27539253234863	0.109153769910336	0.50893771648407	-0.115788280963898
-2.33744597434998	-8.37040710449219	-4.26709413528442	0.109105445444584	0.508956372737885	-0.115748018026352
-2.32887244224548	-8.36355400085449	-4.26438474655151	0.108896523714066	0.509112596511841	-0.115779280662537
-2.32503318786621	-8.36953353881836	-4.26021957397461	0.108928814530373	0.508973300457001	-0.115528889000416
-2.32525587081909	-8.36205673217773	-4.26292705535889	0.108740329742432	0.508997023105621	-0.115158684551716
-2.32050395011902	-8.35571575164795	-4.26091575622559	0.108632303774357	0.509121239185333	-0.115040242671967
-2.3130829334259	-8.36079597473145	-4.26351356506348	0.108642898499966	0.509006381034851	-0.114859782159328
-2.3206639289856	-8.35728740692139	-4.25794458389282	0.108338363468647	0.509047865867615	-0.114933580160141
-2.31181883811951	-8.35812282562256	-4.26152086257935	0.108318910002708	0.509213984012604	-0.115006282925606
-2.31125330924988	-8.36241912841797	-4.26010942459106	0.108285516500473	0.509158551692963	-0.115144066512585
-2.31762003898621	-8.35818767547607	-4.25793552398682	0.108012154698372	0.509223103523254	-0.115152515470982
-2.31253886222839	-8.35645771026611	-4.26939249038696	0.108058996498585	0.509475529193878	-0.115340992808342
-2.30750060081482	-8.36066341400146	-4.25751352310181	0.108018346130848	0.509370386600494	-0.115438207983971
-2.31597256660461	-8.3619327545166	-4.25814771652222	0.107730947434902	0.50950163602829	-0.115419179201126
-2.30537295341492	-8.36245250701904	-4.26467561721802	0.107817642390728	0.509677529335022	-0.115704208612442
-2.30588698387146	-8.36726760864258	-4.26367616653442	0.10759299248457	0.509633660316467	-0.115811742842197
-2.3032910823822	-8.36505126953125	-4.26663160324097	0.107493355870247	0.509971559047699	-0.116007693111897
-2.29672145843506	-8.37127113342285	-4.25966358184814	0.107531256973743	0.509930074214935	-0.116234540939331
-2.30277442932129	-8.37509918212891	-4.27046871185303	0.107383295893669	0.51006007194519	-0.116390630602837
-2.29916501045227	-8.37035942077637	-4.26229381561279	0.107318490743637	0.510273098945618	-0.116666451096535
-2.29228949546814	-8.37941265106201	-4.26608085632324	0.107350297272205	0.510278463363647	-0.116815946996212
-2.29928374290466	-8.38047313690186	-4.26742315292358	0.107327245175838	0.510420560836792	-0.116990946233273
-2.29462170600891	-8.37884998321533	-4.26650428771973	0.107190243899822	0.510711073875427	-0.117172889411449
-2.28733730316162	-8.38406467437744	-4.27054262161255	0.107282407581806	0.510643482208252	-0.117413885891438
-2.29795122146606	-8.38742733001709	-4.26559925079346	0.107182003557682	0.510785400867462	-0.117478281259537
-2.29252481460571	-8.38344287872314	-4.27687931060791	0.10702757537365	0.511062681674957	-0.117633938789368
-2.28930616378784	-8.38833522796631	-4.26688861846924	0.10717860609293	0.511000573635101	-0.11777525395155
-2.29735374450684	-8.38775634765625	-4.27098989486694	0.106971748173237	0.511116206645966	-0.117702715098858
-2.29285144805908	-8.38420009613037	-4.28231382369995	0.106969185173512	0.511281192302704	-0.117786400020123
-2.29139947891235	-8.38716125488281	-4.2799277305603	0.106955997645855	0.511198103427887	-0.117783956229687
-2.29736518859863	-8.38138580322266	-4.27426910400391	0.106769546866417	0.511434018611908	-0.117680683732033
-2.28997993469238	-8.3839635848999	-4.27847766876221	0.106800831854343	0.511403918266296	-0.117727003991604
-2.29039907455444	-8.38686466217041	-4.27632427215576	0.106646299362183	0.51126492023468	-0.117673851549625
-2.28850483894348	-8.38539505004883	-4.27432584762573	0.106440983712673	0.511472284793854	-0.117745719850063
-2.27488684654236	-8.39108657836914	-4.28162908554077	0.106535002589226	0.511406421661377	-0.117795549333096
-2.27259254455566	-8.39391899108887	-4.27639389038086	0.106440171599388	0.51128089427948	-0.117775931954384
-2.27194666862488	-8.3964262008667	-4.26604509353638	0.106137879192829	0.511454522609711	-0.117803506553173
-2.25814962387085	-8.39573574066162	-4.27039861679077	0.106255136430264	0.511360824108124	-0.117778025567532
-2.25815057754517	-8.40067958831787	-4.2665491104126	0.106159307062626	0.511226356029511	-0.117722980678082
-2.25974369049072	-8.39562797546387	-4.27124786376953	0.105994544923306	0.511441886425018	-0.117638476192951
-2.24969434738159	-8.39558792114258	-4.26477956771851	0.106105774641037	0.511361956596375	-0.117740750312805
-2.25623965263367	-8.3989839553833	-4.26510143280029	0.105786241590977	0.511329233646393	-0.11764757335186
-2.24928617477417	-8.39530849456787	-4.26905918121338	0.105793468654156	0.511431097984314	-0.117614805698395
-2.24311113357544	-8.40002632141113	-4.25868129730225	0.105805434286594	0.511238992214203	-0.117660686373711
-2.25253319740295	-8.39706993103027	-4.26199722290039	0.105598032474518	0.511328458786011	-0.11745048314333
-2.24650025367737	-8.38950824737549	-4.27048492431641	0.105596475303173	0.511436402797699	-0.117411367595196
-2.24800825119019	-8.39537715911865	-4.26481485366821	0.105639047920704	0.511353254318237	-0.11738258600235
-2.24996209144592	-8.38988208770752	-4.26775026321411	0.105392105877399	0.511482536792755	-0.117296181619167
-2.24223804473877	-8.39102935791016	-4.26618957519531	0.105509877204895	0.511422395706177	-0.1174286454916
-2.24748277664185	-8.3967170715332	-4.26406526565552	0.10541182756424	0.511433959007263	-0.117305889725685
-2.24965000152588	-8.39101505279541	-4.26521921157837	0.105220943689346	0.511509537696838	-0.117288641631603
-2.24502325057983	-8.38615989685059	-4.27509212493896	0.105407193303108	0.511537253856659	-0.117240272462368
-2.24973225593567	-8.38790225982666	-4.27344512939453	0.105306327342987	0.511532545089722	-0.117097236216068
-2.24923229217529	-8.38272953033447	-4.27636766433716	0.105272814631462	0.511554360389709	-0.117155969142914
-2.24677062034607	-8.38560390472412	-4.27507543563843	0.105231441557407	0.511540472507477	-0.1171904951334
-2.25220394134521	-8.38094711303711	-4.26989316940308	0.105037860572338	0.511689901351929	-0.117300242185593
-2.24257302284241	-8.38524913787842	-4.27788877487183	0.105130665004253	0.511755108833313	-0.117436356842518
-2.23966193199158	-8.39041996002197	-4.27186155319214	0.105000503361225	0.511658072471619	-0.117521576583385
-2.23801374435425	-8.38878536224365	-4.28084993362427	0.104921646416187	0.511859238147736	-0.1175651922822
-2.22813296318054	-8.39291381835938	-4.27499771118164	0.104980021715164	0.511817753314972	-0.117576815187931
-2.23767185211182	-8.39159679412842	-4.27755689620972	0.104942731559277	0.511888384819031	-0.117524191737175
-2.23619866371155	-8.38387012481689	-4.28907155990601	0.104854479432106	0.512186884880066	-0.117473177611828
-2.23256921768188	-8.38781929016113	-4.28484010696411	0.10496774315834	0.51214462518692	-0.117611676454544
-2.24122834205627	-8.38834953308105	-4.28609180450439	0.104781776666641	0.512248754501343	-0.117661587893963
-2.23825836181641	-8.38400459289551	-4.29312467575073	0.104808315634727	0.512456655502319	-0.117730036377907
-2.24083137512207	-8.38906097412109	-4.28606700897217	0.104875579476357	0.512362778186798	-0.117942087352276
-2.242595911026	-8.38104152679443	-4.287841796875	0.104723528027534	0.512629330158234	-0.11787049472332
-2.23587131500244	-8.38301753997803	-4.29546308517456	0.10473009198904	0.512706100940704	-0.117937453091145
-2.24047422409058	-8.38777351379395	-4.29487609863281	0.104799024760723	0.512599349021912	-0.117864407598972
-2.24538612365723	-8.38286685943604	-4.29533672332764	0.104595758020878	0.512816846370697	-0.117706306278706
-2.2389612197876	-8.38083457946777	-4.30325412750244	0.104727678000927	0.512859642505646	-0.117864988744259
-2.24288105964661	-8.38393688201904	-4.29836177825928	0.104648776352406	0.512822985649109	-0.11785351485014
-2.24208998680115	-8.38167572021484	-4.29416179656982	0.104423403739929	0.512975811958313	-0.118052840232849
-2.23048973083496	-8.38849639892578	-4.29602527618408	0.104532651603222	0.512906610965729	-0.118227951228619
-2.2270336151123	-8.3936185836792	-4.28822565078735	0.104411974549294	0.512815713882446	-0.118253409862518
-2.22508883476257	-8.38927364349365	-4.29697942733765	0.104241691529751	0.512936174869537	-0.118291810154915
-2.21931886672974	-8.39151382446289	-4.30051231384277	0.104382961988449	0.51289838552475	-0.118243731558323
-2.22395706176758	-8.39365482330322	-4.29202508926392	0.104041129350662	0.512847781181335	-0.118266709148884
-2.22347044944763	-8.39027500152588	-4.30273914337158	0.104086346924305	0.512982845306396	-0.118214257061481
-2.22296380996704	-8.39035129547119	-4.30145120620728	0.104009546339512	0.512934267520905	-0.118252843618393
-2.23235034942627	-8.38818454742432	-4.29757118225098	0.103787153959274	0.512986242771149	-0.118293985724449
-2.22567653656006	-8.38628387451172	-4.31139993667603	0.103845193982124	0.513033449649811	-0.118439748883247
-2.22279620170593	-8.39035415649414	-4.29977369308472	0.103797487914562	0.512844502925873	-0.118581771850586
-2.22462248802185	-8.39031219482422	-4.30309200286865	0.103559479117393	0.513056933879852	-0.118540376424789
-2.21364140510559	-8.38957118988037	-4.30199813842773	0.103602707386017	0.51309609413147	-0.118708185851574
-2.21251058578491	-8.39937877655029	-4.29501438140869	0.103589862585068	0.512878596782684	-0.118700675666332
-2.21885013580322	-8.39725303649902	-4.29834508895874	0.103381395339966	0.512985825538635	-0.11865422129631
-2.2133367061615	-8.39627742767334	-4.30011415481567	0.103365667164326	0.513024568557739	-0.118641972541809
-2.21948862075806	-8.39761543273926	-4.30874395370483	0.103322841227055	0.512896239757538	-0.118625551462173
-2.22845101356506	-8.38986778259277	-4.30484628677368	0.103159725666046	0.513096868991852	-0.118719555437565
-2.22312188148499	-8.38928031921387	-4.3076057434082	0.103119306266308	0.513054072856903	-0.118998780846596
-2.22073316574097	-8.39884757995605	-4.29584646224976	0.103047251701355	0.512951552867889	-0.119146570563316
-2.21662926673889	-8.39837837219238	-4.29697895050049	0.102802105247974	0.513042867183685	-0.119326174259186
-2.20946788787842	-8.39892578125	-4.30294609069824	0.102828338742256	0.512988805770874	-0.119552262127399
-2.20928406715393	-8.40741634368896	-4.29221630096436	0.102742895483971	0.512907743453979	-0.11951969563961
-2.21339201927185	-8.40165901184082	-4.29863405227661	0.10255029052496	0.513014495372772	-0.119460321962833
-2.21111154556274	-8.3992805480957	-4.30253744125366	0.102643623948097	0.513062059879303	-0.119557231664658
-2.22189450263977	-8.39896965026855	-4.30237436294556	0.102440476417542	0.513034462928772	-0.11950521916151
-2.22899270057678	-8.39285373687744	-4.30176019668579	0.102316834032536	0.513160288333893	-0.119622409343719
-2.22250127792358	-8.39740657806396	-4.30619668960571	0.102410562336445	0.513036906719208	-0.119830943644047
-2.22572660446167	-8.39441013336182	-4.29792737960815	0.102107390761375	0.513049483299255	-0.119923032820225
-2.22398018836975	-8.39249038696289	-4.3009147644043	0.102048769593239	0.513073265552521	-0.120085224509239
-2.22155475616455	-8.40015697479248	-4.29687356948853	0.102010458707809	0.512909471988678	-0.120016984641552
-2.23007798194885	-8.39280986785889	-4.28805589675903	0.101788744330406	0.512998342514038	-0.119963712990284
-2.2245032787323	-8.39256763458252	-4.30146312713623	0.101747371256351	0.513020515441895	-0.120046384632587
-2.22958302497864	-8.39373302459717	-4.2916841506958	0.101612724363804	0.512911379337311	-0.120072118937969
-2.2354998588562	-8.39213275909424	-4.29674434661865	0.101387500762939	0.5130375623703	-0.120229795575142
-2.22983241081238	-8.38974380493164	-4.29565763473511	0.101297736167908	0.512885808944702	-0.120328277349472
-2.23958539962769	-8.39287662506104	-4.28824853897095	0.101156979799271	0.512772262096405	-0.120453305542469
-2.23669958114624	-8.3861026763916	-4.29305362701416	0.100944682955742	0.512952446937561	-0.120405524969101
-2.23521423339844	-8.39120864868164	-4.29618883132935	0.100896969437599	0.512678921222687	-0.120395720005035
-2.24472236633301	-8.3850622177124	-4.28896856307983	0.100660838186741	0.51271378993988	-0.120282731950283
-2.23844361305237	-8.38485240936279	-4.28900957107544	0.100515261292458	0.512727618217468	-0.120344385504723
-2.24385499954224	-8.38678741455078	-4.28039741516113	0.100458957254887	0.512577593326569	-0.120407730340958
-2.24301671981812	-8.37947273254395	-4.28754806518555	0.100202396512032	0.512662529945374	-0.120383255183697
-2.24025654792786	-8.38337230682373	-4.28752756118774	0.100137881934643	0.512532651424408	-0.120418108999729
-2.24886703491211	-8.37940120697021	-4.28165721893311	0.0998611971735954	0.512587785720825	-0.120409786701202
-2.24464631080627	-8.37970161437988	-4.28573799133301	0.0998369008302689	0.512531697750092	-0.120387732982635
-2.24545764923096	-8.38460731506348	-4.27961921691895	0.0996292233467102	0.512365102767944	-0.120308890938759
-2.24801421165466	-8.37664890289307	-4.28275966644287	0.0994571372866631	0.512411236763	-0.120295532047749
-2.24334335327148	-8.38177967071533	-4.28604698181152	0.099422000348568	0.512337744235992	-0.120220966637135
-2.24954891204834	-8.37779235839844	-4.2741813659668	0.0991578549146652	0.51225072145462	-0.120153971016407
-2.24506092071533	-8.37861156463623	-4.28535127639771	0.0991489291191101	0.512192666530609	-0.120146811008453
-2.25043773651123	-8.3796501159668	-4.27306795120239	0.0989979580044746	0.512028276920319	-0.120059810578823
-2.25655484199524	-8.37805938720703	-4.27296352386475	0.0987745076417923	0.512089133262634	-0.120016060769558
-2.24897027015686	-8.37433815002441	-4.27847099304199	0.0988594740629196	0.512027859687805	-0.119938559830189
-2.26210165023804	-8.37429523468018	-4.27406454086304	0.0986107066273689	0.511996924877167	-0.119804762303829
-2.25468611717224	-8.36557865142822	-4.28213167190552	0.0985513255000114	0.512165606021881	-0.11961392313242
-2.25452542304993	-8.36590576171875	-4.28182888031006	0.0985693112015724	0.512047410011292	-0.119519338011742
-2.26458287239075	-8.36578273773193	-4.27458477020264	0.098248764872551	0.512107014656067	-0.119368188083172
-2.25576615333557	-8.36136722564697	-4.27910470962524	0.0981872901320457	0.51209682226181	-0.119270324707031
-2.26113295555115	-8.36522674560547	-4.27825880050659	0.0981550812721252	0.511925399303436	-0.119220294058323
-2.26512241363525	-8.35834407806396	-4.27981281280518	0.0979467779397964	0.51218169927597	-0.119048923254013
-2.25639200210571	-8.35892963409424	-4.28268480300903	0.098008394241333	0.512020111083984	-0.118967659771442
-2.26739287376404	-8.36183738708496	-4.27292060852051	0.0978369191288948	0.512029051780701	-0.118799604475498
-2.26623249053955	-8.3503589630127	-4.28077507019043	0.0977123230695724	0.512235641479492	-0.118692331016064
-2.26674842834473	-8.35413932800293	-4.26837873458862	0.0977691188454628	0.512071013450623	-0.118696622550488
-2.27524018287659	-8.34831047058105	-4.27431297302246	0.0975404605269432	0.512155890464783	-0.118492811918259
-2.27136564254761	-8.34521770477295	-4.28418302536011	0.0975593850016594	0.512143909931183	-0.118412248790264
-2.26976752281189	-8.34846591949463	-4.27990818023682	0.0975066050887108	0.511946558952332	-0.118283405900002
-2.2741060256958	-8.34003162384033	-4.27645397186279	0.0973906442523003	0.51200920343399	-0.118105858564377
-2.27135610580444	-8.34356117248535	-4.27517700195313	0.0974925979971886	0.511980950832367	-0.118055365979671
-2.28107714653015	-8.3387336730957	-4.2736873626709	0.097305603325367	0.511912643909454	-0.117878526449203
-2.28026938438416	-8.33774185180664	-4.281662940979	0.0972801372408867	0.512032747268677	-0.117766469717026
-2.27864956855774	-8.33850860595703	-4.27815008163452	0.0973073393106461	0.511906147003174	-0.11765318363905
-2.29139399528503	-8.33411121368408	-4.27896690368652	0.0971740111708641	0.511903047561646	-0.117448605597019
-2.28378582000732	-8.32777404785156	-4.2790994644165	0.0973428338766098	0.511847138404846	-0.117428660392761
-2.29461312294006	-8.32888031005859	-4.2768120765686	0.0971763357520103	0.511748433113098	-0.117203004658222
-2.29228258132935	-8.32489013671875	-4.28061723709106	0.0972592532634735	0.511746764183044	-0.117028564214706
-2.29735422134399	-8.33049392700195	-4.27248668670654	0.0973243564367294	0.511573314666748	-0.116923280060291
-2.30250191688538	-8.32410907745361	-4.27772331237793	0.097060889005661	0.51167243719101	-0.116653889417648
-2.29874968528748	-8.32073020935059	-4.27802324295044	0.0973449498414993	0.511462271213531	-0.116578809916973
-2.31108975410461	-8.32224082946777	-4.27270698547363	0.0972654074430466	0.511400401592255	-0.116297692060471
-2.31069922447205	-8.31337356567383	-4.2838249206543	0.0972625613212585	0.51144152879715	-0.11616875231266
-2.31468772888184	-8.3186674118042	-4.26818943023682	0.0973421558737755	0.51115083694458	-0.116006441414356
-2.31644487380981	-8.31044292449951	-4.28172731399536	0.097123995423317	0.511204838752747	-0.115774735808372
-2.31475925445557	-8.31034851074219	-4.27497816085815	0.0972966402769089	0.510986626148224	-0.11568047106266
-2.32179856300354	-8.31605434417725	-4.26784372329712	0.0972412675619125	0.510777652263641	-0.115445919334888
-2.32513833045959	-8.30770683288574	-4.27329444885254	0.0971824899315834	0.510792672634125	-0.115318477153778
-2.32443737983704	-8.31281280517578	-4.27422142028809	0.0972515717148781	0.510550379753113	-0.115186505019665
-2.33446288108826	-8.3039083480835	-4.26863050460815	0.097150631248951	0.510489881038666	-0.11503791064024
-2.3300507068634	-8.30460643768311	-4.27044630050659	0.0971652865409851	0.510341644287109	-0.114881440997124
-2.33397150039673	-8.30443954467773	-4.26383018493652	0.097073033452034	0.510065197944641	-0.114785932004452
-2.3342878818512	-8.30480670928955	-4.26890802383423	0.0970145985484123	0.510048985481262	-0.114616684615612
-2.33560156822205	-8.3041410446167	-4.26706266403198	0.0969817563891411	0.509806990623474	-0.114502064883709
-2.34171009063721	-8.30281829833984	-4.26080513000488	0.0968398079276085	0.509791076183319	-0.114433720707893
-2.33653473854065	-8.30537128448486	-4.26763820648193	0.0968903377652168	0.509523570537567	-0.114330619573593
-2.34708166122437	-8.30206394195557	-4.25749206542969	0.096737414598465	0.509439587593079	-0.114249870181084
-2.33580255508423	-8.30232524871826	-4.2608847618103	0.096753403544426	0.509286046028137	-0.11423996090889
-2.34451603889465	-8.30438899993896	-4.25721263885498	0.0965533927083015	0.509082317352295	-0.114103719592094
-2.34095740318298	-8.29887866973877	-4.2546968460083	0.0964813306927681	0.509080231189728	-0.114079117774963
-2.34727454185486	-8.30624961853027	-4.25571632385254	0.096491701900959	0.508892476558685	-0.114003501832485
-2.34455060958862	-8.30160427093506	-4.25434398651123	0.0962994545698166	0.508898377418518	-0.113972224295139
-2.34412264823914	-8.30701923370361	-4.25270318984985	0.0963962748646736	0.508661031723022	-0.114000029861927
-2.34749674797058	-8.30363750457764	-4.24886608123779	0.0961428806185722	0.508665561676025	-0.11383531242609
-2.33950686454773	-8.30403709411621	-4.25661420822144	0.0961705520749092	0.508598625659943	-0.113929085433483
-2.34455585479736	-8.31209945678711	-4.24409961700439	0.0959746390581131	0.508517205715179	-0.11379499733448
-2.34375309944153	-8.30745983123779	-4.25384473800659	0.0959777012467384	0.508591175079346	-0.113822817802429
-2.34374761581421	-8.31291389465332	-4.25360774993896	0.0959464907646179	0.508473336696625	-0.113714911043644
-2.34283375740051	-8.30694484710693	-4.24947071075439	0.0958043038845062	0.508568465709686	-0.113674849271774
-2.33785343170166	-8.31100654602051	-4.26012182235718	0.0958756282925606	0.508510172367096	-0.113582365214825
-2.34253144264221	-8.30778121948242	-4.24841690063477	0.0956298485398293	0.50860583782196	-0.113479681313038
-2.33463287353516	-8.31064510345459	-4.26289224624634	0.0956868901848793	0.508740782737732	-0.113354690372944
-2.34246468544006	-8.31235504150391	-4.25702810287476	0.095562532544136	0.508866727352142	-0.113158106803894
-2.33712291717529	-8.30771350860596	-4.26227903366089	0.0955808982253075	0.509081721305847	-0.113146759569645
-2.3338418006897	-8.30924606323242	-4.260901927948	0.0955697745084763	0.509065628051758	-0.11289057135582
-2.34050154685974	-8.30678749084473	-4.26680850982666	0.0954782366752625	0.509339690208435	-0.112794317305088
-2.32957458496094	-8.30816841125488	-4.26259326934814	0.0955756679177284	0.509394466876984	-0.112684324383736
-2.33364152908325	-8.30858898162842	-4.27166652679443	0.0953806638717651	0.509552419185638	-0.112449541687965
-2.32398128509521	-8.30874347686768	-4.2702522277832	0.0954651832580566	0.509815871715546	-0.112393364310265
-2.33028483390808	-8.30742835998535	-4.27138710021973	0.0954605937004089	0.509937763214111	-0.112175263464451
-2.31751704216003	-8.30320739746094	-4.2790060043335	0.0955013111233711	0.510144114494324	-0.112082280218601
-2.31979608535767	-8.30919456481934	-4.27659559249878	0.0955493673682213	0.510206401348114	-0.111949674785137
-2.31824564933777	-8.30493927001953	-4.2836275100708	0.0954725071787834	0.510602951049805	-0.111791640520096
-2.31241941452026	-8.30879974365234	-4.2857084274292	0.0956171229481697	0.510649859905243	-0.111644513905048
-2.31616258621216	-8.30524349212646	-4.2846040725708	0.0954725220799446	0.510860979557037	-0.11156652122736
-2.30842995643616	-8.30827903747559	-4.28935098648071	0.0956568568944931	0.510958433151245	-0.111440442502499
-2.31015467643738	-8.30833053588867	-4.28795862197876	0.095633290708065	0.511090576648712	-0.111240357160568
-2.30998969078064	-8.30132579803467	-4.29441499710083	0.0956461131572723	0.511278867721558	-0.111189052462578
-2.30027532577515	-8.30514812469482	-4.29732084274292	0.0958493947982788	0.511363506317139	-0.111107893288136
-2.30627393722534	-8.30319595336914	-4.28494548797607	0.0958136022090912	0.511451721191406	-0.111039847135544
-2.30209112167358	-8.30456256866455	-4.30191373825073	0.0958773419260979	0.511645197868347	-0.11087903380394
-2.30887985229492	-8.30056667327881	-4.29608058929443	0.0959886237978935	0.511599600315094	-0.110769636929035
-2.31081986427307	-8.29914665222168	-4.29715061187744	0.0959327220916748	0.511765420436859	-0.110664993524551
-2.30625176429749	-8.29786014556885	-4.30536603927612	0.0960362777113914	0.511714041233063	-0.110584385693073
-2.31791520118713	-8.29842853546143	-4.2963228225708	0.0960335582494736	0.511628866195679	-0.110495112836361
-2.31392407417297	-8.29211330413818	-4.30862617492676	0.0960263833403587	0.51170688867569	-0.110463872551918
-2.31513023376465	-8.29341793060303	-4.30514669418335	0.096231535077095	0.511529147624969	-0.110454484820366
-2.32475137710571	-8.29108810424805	-4.29799938201904	0.0960573703050613	0.5114626288414	-0.110398717224598
-2.31848526000977	-8.28955936431885	-4.29743146896362	0.0961368605494499	0.511426329612732	-0.110308438539505
-2.32565712928772	-8.2899866104126	-4.2921314239502	0.0962129160761833	0.511137545108795	-0.110336050391197
-2.32519745826721	-8.28557395935059	-4.296950340271	0.0961368605494499	0.511140882968903	-0.1102404743433
-2.32403683662415	-8.2855749130249	-4.29760646820068	0.0963067039847374	0.510786950588226	-0.11024272441864
-2.33754062652588	-8.28615665435791	-4.28852653503418	0.0961532816290855	0.510648250579834	-0.11006835103035
-2.33603072166443	-8.27628707885742	-4.29551935195923	0.0961927026510239	0.510538280010223	-0.109986133873463
-2.34302091598511	-8.27913475036621	-4.28723526000977	0.096198670566082	0.510169804096222	-0.109925955533981
-2.34727263450623	-8.26993179321289	-4.28375291824341	0.0961158648133278	0.509960293769836	-0.109820879995823
-2.35196232795715	-8.26931285858154	-4.28615617752075	0.0961399003863335	0.509670853614807	-0.109674476087093
-2.36341953277588	-8.2622652053833	-4.28263330459595	0.096005953848362	0.50950813293457	-0.10951804369688
-2.36319065093994	-8.26493358612061	-4.28540754318237	0.0961526781320572	0.509236812591553	-0.109409488737583
-2.3757586479187	-8.25634288787842	-4.27862453460693	0.0959653481841087	0.508878946304321	-0.109211981296539
-2.37362504005432	-8.25217533111572	-4.27653503417969	0.0960317030549049	0.508717477321625	-0.109100751578808
-2.38199400901794	-8.25038814544678	-4.26606416702271	0.0958976969122887	0.508264720439911	-0.108861029148102
-2.38651990890503	-8.24535274505615	-4.27226972579956	0.0959054827690125	0.508127748966217	-0.108645603060722
-2.39373731613159	-8.24757289886475	-4.26419687271118	0.0957911685109138	0.507694244384766	-0.108477093279362
-2.39815235137939	-8.23622798919678	-4.26526927947998	0.0957725420594215	0.507579624652863	-0.108193174004555
-2.4040470123291	-8.23258113861084	-4.26374292373657	0.0957935824990273	0.507199704647064	-0.107944488525391
-2.41204190254211	-8.22556304931641	-4.26019287109375	0.0956002920866013	0.507013916969299	-0.10776661336422
-2.41472840309143	-8.22824859619141	-4.26003885269165	0.0956451296806335	0.506685674190521	-0.107634462416172
-2.42930364608765	-8.21931648254395	-4.25800371170044	0.0954565182328224	0.506551623344421	-0.107351183891296
-2.42822885513306	-8.21917343139648	-4.25482940673828	0.0956128165125847	0.506199240684509	-0.107206344604492
-2.44135069847107	-8.21210479736328	-4.25204753875732	0.0954323634505272	0.506047427654266	-0.1068384796381
-2.44350361824036	-8.20326137542725	-4.25273513793945	0.0954294949769974	0.505769968032837	-0.106738783419132
-2.455237865448	-8.20650672912598	-4.24670219421387	0.0953907370567322	0.505558729171753	-0.106364443898201
-2.45885348320007	-8.19485950469971	-4.24784898757935	0.0953798815608025	0.505365788936615	-0.106109164655209
-2.46766686439514	-8.19479370117188	-4.24782466888428	0.0954752638936043	0.505195915699005	-0.105926141142845
-2.47728061676025	-8.18327903747559	-4.24459266662598	0.0954606384038925	0.504967868328094	-0.105657935142517
-2.48051142692566	-8.18146705627441	-4.25049924850464	0.0954915061593056	0.504679381847382	-0.105368912220001
-2.49539351463318	-8.17184257507324	-4.23942852020264	0.0953483134508133	0.504592657089233	-0.105185307562351
-2.49702620506287	-8.17036437988281	-4.24315404891968	0.0955372229218483	0.504403352737427	-0.104925349354744
-2.51516366004944	-8.16639423370361	-4.23987150192261	0.0954215452075005	0.504240214824677	-0.10455396771431
-2.51599144935608	-8.1553783416748	-4.2487154006958	0.0954987108707428	0.504206538200378	-0.104406617581844
-2.524493932724	-8.1561861038208	-4.24136304855347	0.0955394729971886	0.5038982629776	-0.104038707911968
-2.53511786460876	-8.14621353149414	-4.24918365478516	0.0955006778240204	0.503821194171906	-0.103781849145889
-2.54120182991028	-8.1458683013916	-4.22777891159058	0.0955839455127716	0.503631949424744	-0.103582732379436
-2.55391788482666	-8.13596343994141	-4.2462592124939	0.0954881012439728	0.503649115562439	-0.103203698992729
-2.55375814437866	-8.12910652160645	-4.24661922454834	0.095621757209301	0.50349897146225	-0.103108711540699
-2.57343602180481	-8.12857818603516	-4.24003219604492	0.0956182777881622	0.503362357616425	-0.102825917303562
-2.57461810112	-8.1210298538208	-4.2452507019043	0.0956466943025589	0.503319025039673	-0.102602787315845
-2.58053946495056	-8.12148571014404	-4.2351336479187	0.0956994518637657	0.503007054328918	-0.102373376488686
-2.58748626708984	-8.11064910888672	-4.24792766571045	0.0956505089998245	0.503051817417145	-0.10213165730238
-2.59484124183655	-8.11200523376465	-4.24780750274658	0.0957868322730064	0.502894997596741	-0.101849764585495
-2.60793948173523	-8.10116958618164	-4.24070358276367	0.0956880301237106	0.50291645526886	-0.101707622408867
-2.60794591903687	-8.10141563415527	-4.24097394943237	0.0958456769585609	0.502688825130463	-0.101445339620113
-2.61924195289612	-8.09347152709961	-4.24156522750854	0.0956953838467598	0.502623677253723	-0.101169019937515
-2.62141466140747	-8.09481906890869	-4.23726224899292	0.0958609953522682	0.502542734146118	-0.101067468523979
-2.63624668121338	-8.08704280853271	-4.24071645736694	0.0956995040178299	0.502495586872101	-0.100739941000938
-2.63975071907043	-8.0810604095459	-4.24807024002075	0.0959586873650551	0.502364814281464	-0.100561171770096
-2.6489269733429	-8.07680988311768	-4.23927640914917	0.0958633422851563	0.5022833943367	-0.100296355783939
-2.64682197570801	-8.07303714752197	-4.24647378921509	0.0959889367222786	0.502202987670898	-0.100062869489193
-2.66344523429871	-8.06902503967285	-4.24378395080566	0.0959173515439034	0.502113580703735	-0.0997865423560143
-2.67254853248596	-8.059250831604	-4.24250364303589	0.0959661453962326	0.502119362354279	-0.0997203662991524
-2.67838931083679	-8.06294918060303	-4.24599695205688	0.0960539802908897	0.501981258392334	-0.0996397882699966
-2.6913013458252	-8.04997062683105	-4.2454195022583	0.0960711389780045	0.501957714557648	-0.099466972053051
-2.69097352027893	-8.05118370056152	-4.23434495925903	0.0962623804807663	0.501656591892242	-0.0993462055921555
-2.70498633384705	-8.0453052520752	-4.23205423355103	0.0962186232209206	0.501581132411957	-0.0989751741290092
-2.70248198509216	-8.03669452667236	-4.23550939559937	0.0962638482451439	0.501421511173248	-0.0987958908081055
-2.7192394733429	-8.03168964385986	-4.22637939453125	0.0962691381573677	0.501233100891113	-0.0984248071908951
-2.72395634651184	-8.02072143554688	-4.23407649993896	0.0962671115994453	0.50111323595047	-0.0981308668851852
-2.73304104804993	-8.02084922790527	-4.22697162628174	0.0963508486747742	0.500757575035095	-0.0979168862104416
-2.74231576919556	-8.00908756256104	-4.2231969833374	0.0961509421467781	0.500561475753784	-0.0976822152733803
-2.74400448799133	-8.00683689117432	-4.2274227142334	0.0962179452180862	0.500178575515747	-0.0973566025495529
-2.75791931152344	-7.99710750579834	-4.21857023239136	0.0960035920143127	0.49992972612381	-0.0970785468816757
-2.75946307182312	-7.99316120147705	-4.22286224365234	0.0960942283272743	0.499633938074112	-0.096773274242878
-2.77399492263794	-7.9851336479187	-4.2142333984375	0.0959273800253868	0.499324083328247	-0.0963223576545715
-2.76882219314575	-7.97744655609131	-4.21638536453247	0.0959829539060593	0.499029695987701	-0.0960882529616356
-2.78115892410278	-7.97217559814453	-4.20682764053345	0.0956381559371948	0.498691380023956	-0.0957089811563492
-2.7818009853363	-7.96367692947388	-4.20805358886719	0.0956703275442123	0.498527348041534	-0.0953317955136299
-2.7955424785614	-7.96290493011475	-4.19806432723999	0.0955385938286781	0.49821013212204	-0.0950595214962959
-2.79945111274719	-7.94988107681274	-4.20515108108521	0.0953927263617516	0.498057931661606	-0.0946783423423767
-2.8112359046936	-7.94634056091309	-4.19831514358521	0.0952666029334068	0.497768104076386	-0.0942981168627739
-2.81236600875854	-7.9340443611145	-4.19668340682983	0.0951693058013916	0.497595697641373	-0.0940717980265617
-2.82872486114502	-7.93398237228394	-4.18734502792358	0.0950537621974945	0.497319608926773	-0.093669593334198
-2.82680559158325	-7.91969299316406	-4.18802404403687	0.0949204117059708	0.497185975313187	-0.0933784395456314
-2.83684706687927	-7.91742181777954	-4.1830906867981	0.0947124063968658	0.496981382369995	-0.0930496454238892
-2.84284353256226	-7.91262054443359	-4.1830587387085	0.0947011336684227	0.496845960617065	-0.0928394719958305
-2.85548162460327	-7.89940404891968	-4.18297243118286	0.0944620668888092	0.496713519096375	-0.0925265550613403
-2.85762143135071	-7.89942216873169	-4.1865668296814	0.0944477543234825	0.496489614248276	-0.0923239514231682
-2.86785650253296	-7.88957357406616	-4.17613458633423	0.0942024886608124	0.496456891298294	-0.0921606421470642
-2.87263321876526	-7.88805532455444	-4.18034172058105	0.0942037180066109	0.496279537677765	-0.0919374153017998
-2.88008761405945	-7.87891292572021	-4.18117952346802	0.093994066119194	0.496212899684906	-0.0916714668273926
-2.88354706764221	-7.87495231628418	-4.17460346221924	0.0938972383737564	0.496038794517517	-0.091566801071167
-2.89220333099365	-7.8682017326355	-4.17446327209473	0.0937596783041954	0.496010512113571	-0.0913747623562813
-2.89864420890808	-7.86338233947754	-4.17285203933716	0.0936056822538376	0.495809495449066	-0.0911935642361641
-2.90528345108032	-7.85658025741577	-4.17772960662842	0.0935086160898209	0.495952397584915	-0.0910539850592613
-2.91365146636963	-7.85732221603394	-4.17289400100708	0.0933607593178749	0.495791465044022	-0.0909623354673386
-2.91638374328613	-7.84698009490967	-4.17616415023804	0.0932352170348167	0.495952665805817	-0.0908344238996506
-2.9259295463562	-7.84596967697144	-4.17734050750732	0.093180313706398	0.49579581618309	-0.0906840488314629
-2.9250545501709	-7.83505344390869	-4.17802095413208	0.0930595248937607	0.495842427015305	-0.0906426012516022
-2.9396824836731	-7.83597087860107	-4.16847229003906	0.0929553881287575	0.495884925127029	-0.0904456228017807
-2.94189047813416	-7.82842826843262	-4.1763129234314	0.092961423099041	0.495966762304306	-0.0903110727667809
-2.94947409629822	-7.82260656356812	-4.17349910736084	0.0927415788173676	0.496012836694717	-0.0901025682687759
-2.94987988471985	-7.81974077224731	-4.1720986366272	0.0927566513419151	0.496073424816132	-0.0901421308517456
-2.96194696426392	-7.81283521652222	-4.17441320419312	0.0925930067896843	0.496206551790237	-0.0899401381611824
-2.96446204185486	-7.81149864196777	-4.17961549758911	0.0926419496536255	0.496231108903885	-0.0898012667894363
-2.97080969810486	-7.80691432952881	-4.17542839050293	0.0923938006162643	0.496494352817535	-0.0897447243332863
-2.97569131851196	-7.80600881576538	-4.17062425613403	0.0924319475889206	0.496476978063583	-0.0896811857819557
-2.97818422317505	-7.80069303512573	-4.17960023880005	0.0923972502350807	0.496754914522171	-0.0895212590694427
-2.98602318763733	-7.7997841835022	-4.17683267593384	0.0922484248876572	0.496736764907837	-0.0893626734614372
-2.98394894599915	-7.79221105575562	-4.17818069458008	0.0922441631555557	0.497028946876526	-0.0893307253718376
-2.99293065071106	-7.79295778274536	-4.17985677719116	0.0921417251229286	0.497047990560532	-0.0891428291797638
-2.99019646644592	-7.78603219985962	-4.17861032485962	0.0920978263020515	0.497233033180237	-0.0891019552946091
-2.99995493888855	-7.78653001785278	-4.18255758285522	0.0920014232397079	0.497383058071136	-0.0890414342284203
-2.99999594688416	-7.78322982788086	-4.18390083312988	0.0920646414160728	0.49748158454895	-0.0890140905976295
-3.00780057907104	-7.77934503555298	-4.18184518814087	0.0919067785143852	0.497688472270966	-0.0887384563684464
-3.00595808029175	-7.78187704086304	-4.18902921676636	0.091864638030529	0.497729986906052	-0.0887157395482063
-3.01244330406189	-7.777756690979	-4.18404722213745	0.0917700231075287	0.497971564531326	-0.0886099189519882
-3.01113486289978	-7.77475929260254	-4.18832206726074	0.0918355956673622	0.497940272092819	-0.0885022282600403
-3.01536536216736	-7.77111577987671	-4.18667602539063	0.0916340425610542	0.498154819011688	-0.0883776769042015
-3.01551151275635	-7.77380466461182	-4.18849849700928	0.0916468426585197	0.498202860355377	-0.0883343294262886
-3.02071070671082	-7.76613283157349	-4.18707847595215	0.0916021391749382	0.498366594314575	-0.0882285237312317
-3.02290773391724	-7.76674604415894	-4.18236207962036	0.0914636328816414	0.498274117708206	-0.0881653502583504
-3.02136564254761	-7.76597738265991	-4.1897497177124	0.0914358422160149	0.498451858758926	-0.0881017819046974
-3.03029251098633	-7.76765632629395	-4.18714714050293	0.0912729948759079	0.498332768678665	-0.0881185382604599
-3.02414202690125	-7.76399517059326	-4.19069957733154	0.0911775380373001	0.498408496379852	-0.0880077630281448
-3.03424668312073	-7.76546001434326	-4.18524265289307	0.0911140590906143	0.498364806175232	-0.0879215896129608
-3.02936434745789	-7.75994253158569	-4.18711805343628	0.0910649299621582	0.498433649539948	-0.0879614800214767
-3.04180693626404	-7.76510381698608	-4.17939567565918	0.090964175760746	0.498369127511978	-0.0878749266266823
-3.03490686416626	-7.76239728927612	-4.18197107315063	0.0908239409327507	0.498302608728409	-0.087855838239193
-3.04176807403564	-7.7618203163147	-4.17583990097046	0.0906086713075638	0.49822860956192	-0.087776742875576
-3.04288721084595	-7.76381683349609	-4.18149900436401	0.0906351283192635	0.498135596513748	-0.0878613218665123
-3.05059361457825	-7.76230335235596	-4.1780834197998	0.0904198586940765	0.498039871454239	-0.0877226889133453
-3.04508852958679	-7.76073884963989	-4.17967796325684	0.0903667584061623	0.497794151306152	-0.0877185240387917
-3.05495858192444	-7.75958442687988	-4.16991567611694	0.0901240631937981	0.497844785451889	-0.0877085253596306
-3.05444979667664	-7.76111364364624	-4.17545366287231	0.0901945009827614	0.497572064399719	-0.0876147598028183
-3.0623893737793	-7.75435447692871	-4.17111253738403	0.0899740755558014	0.497475504875183	-0.0875252708792686
-3.05705785751343	-7.76253414154053	-4.16527414321899	0.0899471119046211	0.497225850820541	-0.0875142365694046
-3.06869387626648	-7.75753211975098	-4.16668605804443	0.0897302106022835	0.497201830148697	-0.0874783471226692
-3.06713390350342	-7.75593662261963	-4.15449714660645	0.0896955281496048	0.496823966503143	-0.0874120518565178
-3.07171821594238	-7.75218057632446	-4.16032934188843	0.0895635485649109	0.496759325265884	-0.0873652622103691
-3.07163453102112	-7.75550699234009	-4.15856027603149	0.0894893631339073	0.496487081050873	-0.087377741932869
-3.07872867584229	-7.75204515457153	-4.15926218032837	0.0892317593097687	0.496470212936401	-0.0872860699892044
-3.08147859573364	-7.75321245193481	-4.15611171722412	0.0893211141228676	0.496087074279785	-0.0872648656368256
-3.08477663993835	-7.74634313583374	-4.14972448348999	0.089126318693161	0.496017098426819	-0.0871806517243385
-3.08743834495544	-7.75287675857544	-4.14995098114014	0.0891038104891777	0.495711743831635	-0.0871122106909752
-3.09412574768066	-7.74770879745483	-4.14863872528076	0.0889656394720078	0.495634108781815	-0.0870039612054825
-3.09562420845032	-7.74644804000854	-4.1462721824646	0.0888416171073914	0.495404541492462	-0.0868729874491692
-3.0955822467804	-7.74759244918823	-4.13625860214233	0.0888413339853287	0.495354413986206	-0.0869152024388313
-3.10543251037598	-7.7400279045105	-4.13802528381348	0.0886672511696815	0.495187997817993	-0.0867167338728905
-3.10181522369385	-7.74106454849243	-4.14116764068604	0.0886500552296638	0.494971126317978	-0.0866188630461693
-3.10828304290771	-7.73685169219971	-4.13575077056885	0.0884907692670822	0.494956851005554	-0.0865117534995079
-3.10824418067932	-7.7375111579895	-4.1286187171936	0.0885353460907936	0.494711726903915	-0.0863981768488884
-3.1160774230957	-7.73122310638428	-4.1341028213501	0.0884429067373276	0.49477818608284	-0.0862342864274979
-3.11691856384277	-7.72715759277344	-4.12705898284912	0.0884224101901054	0.494597613811493	-0.0860164240002632
-3.11968278884888	-7.72481107711792	-4.12488412857056	0.0883025676012039	0.494660317897797	-0.0859073773026466
-3.12426900863647	-7.72589588165283	-4.12748241424561	0.0882558673620224	0.494505763053894	-0.0856666192412376
-3.11857056617737	-7.71866846084595	-4.12579345703125	0.0882146209478378	0.49444904923439	-0.0855380743741989
-3.12832450866699	-7.71624660491943	-4.12591171264648	0.0880291983485222	0.494487404823303	-0.0853295847773552
-3.12601137161255	-7.714280128479	-4.1210765838623	0.0881227999925613	0.494325041770935	-0.0852555111050606
-3.12783122062683	-7.70929098129272	-4.1258225440979	0.0879440754652023	0.494459211826324	-0.0850372985005379
-3.12902879714966	-7.71402215957642	-4.121169090271	0.0878867581486702	0.494416296482086	-0.0848505944013596
-3.13166451454163	-7.70274353027344	-4.12324237823486	0.0878059715032578	0.49454927444458	-0.0847467258572578
-3.12832045555115	-7.70321846008301	-4.11822938919067	0.0876544415950775	0.494434475898743	-0.0845568850636482
-3.13079762458801	-7.70035743713379	-4.12424325942993	0.0876372158527374	0.494620442390442	-0.0844314843416214
-3.13817310333252	-7.69293880462646	-4.12440252304077	0.0874138027429581	0.494704574346542	-0.0841906145215034
-3.1279468536377	-7.69388771057129	-4.1192512512207	0.0874367281794548	0.494739979505539	-0.0842373669147491
-3.13505220413208	-7.69222784042358	-4.12305164337158	0.0872598588466644	0.494931280612946	-0.0840600430965424
-3.13701343536377	-7.68872356414795	-4.12171220779419	0.0871041119098663	0.494911015033722	-0.0839192271232605
-3.1286039352417	-7.68650770187378	-4.12493562698364	0.0869446769356728	0.495045632123947	-0.0837641209363937
-3.14031887054443	-7.68240308761597	-4.12473201751709	0.0868106335401535	0.495211213827133	-0.0836206153035164
-3.13102221488953	-7.68332386016846	-4.1135368347168	0.0867620781064034	0.495224982500076	-0.0835089236497879
-3.13271594047546	-7.67488288879395	-4.12192487716675	0.0864512100815773	0.495509117841721	-0.0833587646484375
-3.138423204422	-7.67740917205811	-4.11825323104858	0.0863494500517845	0.495557904243469	-0.0831660926342011
-3.13073039054871	-7.66974020004272	-4.12689924240112	0.0862254798412323	0.495683670043945	-0.0831452310085297
-3.1378276348114	-7.67186737060547	-4.11671018600464	0.0859232842922211	0.495900362730026	-0.0830444395542145
-3.13222360610962	-7.6697244644165	-4.12153196334839	0.0858508199453354	0.49591600894928	-0.0829253196716309
-3.13233113288879	-7.66743183135986	-4.1256422996521	0.0855263322591782	0.496208637952805	-0.0828549191355705
-3.13497352600098	-7.66635227203369	-4.12325620651245	0.0853417962789536	0.496331304311752	-0.0826446339488029
-3.12315082550049	-7.66157102584839	-4.12386894226074	0.0852514579892159	0.49646070599556	-0.0826753303408623
-3.13314509391785	-7.66415643692017	-4.12786722183228	0.0849090218544006	0.49668425321579	-0.0825255140662193
-3.12751889228821	-7.66026449203491	-4.12457036972046	0.0847785770893097	0.496714621782303	-0.0824332609772682
-3.12776756286621	-7.65445804595947	-4.1330304145813	0.0845222249627113	0.497035026550293	-0.08232631534338
-3.13109993934631	-7.65860939025879	-4.12087535858154	0.0842656567692757	0.497114449739456	-0.0823019966483116
-3.1241307258606	-7.654212474823	-4.1292872428894	0.0840356796979904	0.497294694185257	-0.082229807972908
-3.12632417678833	-7.65368461608887	-4.12077808380127	0.0837214887142181	0.497444838285446	-0.0821810886263847
-3.12389016151428	-7.65526342391968	-4.13092756271362	0.0836654305458069	0.497584700584412	-0.0821376815438271
-3.12553906440735	-7.64955615997314	-4.11967897415161	0.0832872465252876	0.497792631387711	-0.0820975303649902
-3.12193036079407	-7.65224599838257	-4.123854637146	0.0832227170467377	0.497760474681854	-0.0820530578494072
-3.12614822387695	-7.64710474014282	-4.12547588348389	0.0829555541276932	0.497996479272842	-0.0820030570030212
-3.12465763092041	-7.65015411376953	-4.12625169754028	0.082737073302269	0.498032718896866	-0.0819488391280174
-3.11821269989014	-7.64813804626465	-4.12544298171997	0.082573413848877	0.498100101947784	-0.0820088535547256
-3.12454199790955	-7.6449728012085	-4.12585973739624	0.0823496356606483	0.498242527246475	-0.0818569213151932
-3.11821913719177	-7.64544010162354	-4.12668943405151	0.0823139920830727	0.498253494501114	-0.0817967131733894
-3.12048125267029	-7.64368438720703	-4.12647724151611	0.0819764509797096	0.498405575752258	-0.0817138627171516
-3.11953592300415	-7.64783906936646	-4.12043476104736	0.0819442570209503	0.49836003780365	-0.0817373916506767
-3.1133816242218	-7.64372062683105	-4.12772417068481	0.081793338060379	0.498495668172836	-0.0815754607319832
-3.11541867256165	-7.64624452590942	-4.12594032287598	0.0816133543848991	0.498462200164795	-0.0815234482288361
-3.11301302909851	-7.64366102218628	-4.13070869445801	0.0816564932465553	0.498545587062836	-0.0814930647611618
-3.11460161209106	-7.64404153823853	-4.11905860900879	0.0814323648810387	0.498601257801056	-0.0814273208379745
-3.11350250244141	-7.64689016342163	-4.12753534317017	0.0813709273934364	0.498574018478394	-0.0814307332038879
-3.11118245124817	-7.64508485794067	-4.12828874588013	0.0813003331422806	0.498650938272476	-0.081357903778553
-3.1136486530304	-7.64790010452271	-4.12485074996948	0.0813353359699249	0.498566120862961	-0.0813767239451408
-3.10682797431946	-7.64923524856567	-4.12145805358887	0.0812422558665276	0.498572170734406	-0.0814079120755196
-3.11431908607483	-7.64845848083496	-4.12445020675659	0.0811796635389328	0.498643785715103	-0.0813607275485992
-3.10577464103699	-7.65382051467896	-4.12838459014893	0.0812418460845947	0.498546153306961	-0.0813506990671158
-3.10952997207642	-7.65348672866821	-4.12097883224487	0.0810587555170059	0.498562544584274	-0.0814099237322807
-3.10512208938599	-7.65973520278931	-4.12682056427002	0.0812154784798622	0.498496830463409	-0.081384114921093
-3.10337710380554	-7.6558313369751	-4.13045930862427	0.0811822041869164	0.498412668704987	-0.0813228264451027
-3.10268521308899	-7.6614933013916	-4.12858915328979	0.0811581835150719	0.498308777809143	-0.0812701135873795
-3.09839630126953	-7.66172361373901	-4.13172769546509	0.0812646001577377	0.498330265283585	-0.0812693685293198
-3.09871625900269	-7.66566371917725	-4.12256288528442	0.0811462625861168	0.498240798711777	-0.0812544971704483
-3.09515261650085	-7.67272663116455	-4.13464307785034	0.0812574625015259	0.49812039732933	-0.0811279565095901
-3.08951425552368	-7.6731390953064	-4.12746810913086	0.0812854543328285	0.498182475566864	-0.0811417549848557
-3.08869338035584	-7.67679166793823	-4.1247501373291	0.0812911242246628	0.498053699731827	-0.0810413062572479
-3.08230590820313	-7.68276739120483	-4.12623310089111	0.0814232230186462	0.49799633026123	-0.08111372590065
-3.08041739463806	-7.68126487731934	-4.13266038894653	0.0813590362668037	0.497941732406616	-0.0809451639652252
-3.07260990142822	-7.68933057785034	-4.12837982177734	0.0815263390541077	0.497824102640152	-0.0808373168110847
-3.07228302955627	-7.68914699554443	-4.12703084945679	0.081505723297596	0.497870326042175	-0.0808012038469315
-3.06451606750488	-7.69482660293579	-4.1223406791687	0.0816321521997452	0.497632414102554	-0.0806868672370911
-3.0570011138916	-7.69635820388794	-4.13123321533203	0.081623449921608	0.497743129730225	-0.0805720984935761
-3.05981040000916	-7.7029333114624	-4.13001728057861	0.0815967693924904	0.497643738985062	-0.0804142653942108
-3.04553055763245	-7.70019006729126	-4.12450504302979	0.0817887485027313	0.497511088848114	-0.0804478451609612
-3.04570150375366	-7.70878458023071	-4.12665414810181	0.0816996023058891	0.497589260339737	-0.0803102925419807
-3.03926348686218	-7.71533536911011	-4.13190603256226	0.0817848742008209	0.497451215982437	-0.0801747962832451
-3.02905774116516	-7.71550703048706	-4.12963390350342	0.0817945450544357	0.49747496843338	-0.0801270380616188
-3.02964949607849	-7.71925115585327	-4.13127851486206	0.0817633122205734	0.497460573911667	-0.0799824222922325
-3.02203059196472	-7.72447109222412	-4.12918281555176	0.0819397270679474	0.497268408536911	-0.0800262615084648
-3.01132822036743	-7.72621774673462	-4.1342625617981	0.0817184001207352	0.497344195842743	-0.0798786804080009
-3.01283025741577	-7.73320817947388	-4.13306951522827	0.0819077044725418	0.49730059504509	-0.0797614082694054
-3.00364780426025	-7.73423385620117	-4.1362886428833	0.0819856226444244	0.497351288795471	-0.0798073187470436
-2.99543523788452	-7.74193048477173	-4.12926816940308	0.0818129479885101	0.497196972370148	-0.0797807052731514
-2.99036836624146	-7.74767351150513	-4.14102554321289	0.0819231122732162	0.497206091880798	-0.0797245055437088
-2.98683404922485	-7.74598932266235	-4.13208818435669	0.0817783996462822	0.497236222028732	-0.0796335861086845
-2.97481656074524	-7.75525665283203	-4.13508892059326	0.0819083154201508	0.497170776128769	-0.0797069817781448
-2.97041726112366	-7.75567579269409	-4.13758563995361	0.0819677263498306	0.49718701839447	-0.0797399207949638
-2.96572232246399	-7.7636981010437	-4.13971853256226	0.0819448158144951	0.497069954872131	-0.0796237289905548
-2.95345139503479	-7.76661396026611	-4.13501214981079	0.081819124519825	0.497113943099976	-0.0796224698424339
-2.95424199104309	-7.77173757553101	-4.14314079284668	0.0819042474031448	0.49712797999382	-0.0796469002962112
-2.94097065925598	-7.77975368499756	-4.13717746734619	0.0819921046495438	0.49697270989418	-0.0797209069132805
-2.9376425743103	-7.78224420547485	-4.14472103118896	0.0818631127476692	0.497140020132065	-0.0797066688537598
-2.93379139900208	-7.79007863998413	-4.14324617385864	0.0820177048444748	0.497042506933212	-0.0796720236539841
-2.92337465286255	-7.79041957855225	-4.14350652694702	0.0818967521190643	0.497071653604507	-0.0798549652099609
-2.91762471199036	-7.80200719833374	-4.14035272598267	0.0819233581423759	0.49697881937027	-0.0797977894544601
-2.91152906417847	-7.80415201187134	-4.14486503601074	0.0819904282689095	0.496994286775589	-0.0799009427428246
-2.90769362449646	-7.80735874176025	-4.14781427383423	0.081944465637207	0.496912717819214	-0.0798880085349083
-2.89309573173523	-7.81506109237671	-4.14381265640259	0.0819859355688095	0.496932685375214	-0.0800307616591454
-2.89429378509521	-7.81815528869629	-4.14705514907837	0.0819304808974266	0.49691915512085	-0.0799798890948296
-2.88395762443542	-7.82175445556641	-4.14627170562744	0.0820685401558876	0.496759593486786	-0.0800250321626663
-2.88256549835205	-7.82471370697021	-4.1504807472229	0.0819126963615417	0.496922671794891	-0.0801271051168442
-2.8733823299408	-7.83503293991089	-4.14480829238892	0.0819413587450981	0.496725976467133	-0.0802068114280701
-2.86747646331787	-7.83406591415405	-4.15203189849854	0.0820166617631912	0.496794819831848	-0.0802162885665894
-2.86645102500916	-7.84222364425659	-4.15377950668335	0.0819397494196892	0.496597558259964	-0.0801983252167702
-2.85457563400269	-7.84324264526367	-4.14475679397583	0.0820129439234734	0.49659076333046	-0.0803462192416191
-2.85745692253113	-7.8475284576416	-4.14994621276855	0.0819797590374947	0.496486634016037	-0.0803196802735329
-2.84704446792603	-7.85220384597778	-4.15062141418457	0.0819859728217125	0.496379196643829	-0.0804451555013657
-2.84606695175171	-7.85610294342041	-4.15229368209839	0.0818087160587311	0.496415048837662	-0.080413855612278
-2.84197688102722	-7.86104202270508	-4.14220666885376	0.081969141960144	0.496181428432465	-0.080611526966095
-2.83883237838745	-7.85831689834595	-4.14543294906616	0.0818827897310257	0.496087968349457	-0.0805990770459175
-2.83393096923828	-7.86774206161499	-4.15376758575439	0.0818636566400528	0.495918065309525	-0.0806577801704407
-2.83532881736755	-7.86704874038696	-4.15201997756958	0.0817150622606277	0.495921701192856	-0.080735445022583
-2.82859206199646	-7.87110805511475	-4.14794683456421	0.0817127972841263	0.495597362518311	-0.0808359980583191
-2.82526612281799	-7.87085390090942	-4.15270805358887	0.081718884408474	0.49559223651886	-0.0808364376425743
-2.83050632476807	-7.87630558013916	-4.14723110198975	0.0815163478255272	0.495387434959412	-0.0808048769831657
-2.82205247879028	-7.87048292160034	-4.14650201797485	0.0816847831010818	0.495228379964828	-0.0809335708618164
-2.82384610176086	-7.87493467330933	-4.14637422561646	0.0814466550946236	0.495034962892532	-0.0808793306350708
-2.82214093208313	-7.8808126449585	-4.14505672454834	0.0814174488186836	0.494915187358856	-0.0809196680784225
-2.82275986671448	-7.87492370605469	-4.14832878112793	0.0813869163393974	0.494800418615341	-0.0808966904878616
-2.82190680503845	-7.87963771820068	-4.13570022583008	0.0813133865594864	0.494527578353882	-0.0809601694345474
-2.82407259941101	-7.87824773788452	-4.14287996292114	0.0812548100948334	0.494577139616013	-0.0809377729892731
-2.82833909988403	-7.87748670578003	-4.13667440414429	0.0811254382133484	0.494398921728134	-0.0808654651045799
-2.82219505310059	-7.8767237663269	-4.14668941497803	0.0810886397957802	0.494174689054489	-0.0809163004159927
-2.83109211921692	-7.87280368804932	-4.13516283035278	0.0809248089790344	0.494180947542191	-0.0809232965111732
-2.82667875289917	-7.88002681732178	-4.13774251937866	0.0809404626488686	0.49388325214386	-0.0809316337108612
-2.83277797698975	-7.87161207199097	-4.13233089447021	0.0808280408382416	0.493840336799622	-0.0809010192751884
-2.8310866355896	-7.87645196914673	-4.13184833526611	0.0809354856610298	0.493700712919235	-0.080984890460968
-2.83803749084473	-7.87053108215332	-4.1328763961792	0.0807838067412376	0.493569642305374	-0.0808596611022949
-2.83888387680054	-7.87220907211304	-4.12528944015503	0.0807004049420357	0.49335566163063	-0.0808404013514519
-2.84206748008728	-7.86823606491089	-4.13607931137085	0.0806719288229942	0.493434250354767	-0.0807532444596291
-2.85240960121155	-7.86741971969604	-4.12801456451416	0.0806647390127182	0.493208885192871	-0.0807095244526863
-2.84590005874634	-7.86650562286377	-4.11705589294434	0.0805429443717003	0.493065744638443	-0.080651231110096
-2.85233640670776	-7.85939502716064	-4.12944650650024	0.080475740134716	0.493135988712311	-0.0804915949702263
-2.85861611366272	-7.86274194717407	-4.12671709060669	0.0805234462022781	0.492921084165573	-0.0804140865802765
-2.86012196540833	-7.85357856750488	-4.11879110336304	0.0803725272417068	0.492962092161179	-0.080404132604599
-2.86539578437805	-7.85846614837646	-4.11937189102173	0.0803415924310684	0.492731839418411	-0.0802984312176704
-2.86906290054321	-7.85237169265747	-4.12777137756348	0.0803802609443665	0.492695838212967	-0.0802661329507828
-2.87238121032715	-7.84965038299561	-4.11713981628418	0.0802035257220268	0.492565810680389	-0.0800786316394806
-2.87753129005432	-7.85321426391602	-4.11712026596069	0.0802594423294067	0.492550998926163	-0.0801297426223755
-2.88225531578064	-7.84180784225464	-4.1197566986084	0.0801796242594719	0.492441624403	-0.0799429416656494
-2.87956500053406	-7.84604501724243	-4.11683797836304	0.0801690071821213	0.492309331893921	-0.0798511877655983
-2.89044618606567	-7.84354543685913	-4.12013578414917	0.0800961181521416	0.492435038089752	-0.0797335878014565
-2.89387345314026	-7.83803367614746	-4.10575294494629	0.0800595059990883	0.492228955030441	-0.0796507820487022
-2.89385557174683	-7.83651781082153	-4.10609912872314	0.0800324305891991	0.492133557796478	-0.0795709788799286
-2.89929223060608	-7.83017015457153	-4.11377668380737	0.0799547582864761	0.492163360118866	-0.0794084295630455
-2.90276050567627	-7.83116483688354	-4.10794448852539	0.0799290165305138	0.491970747709274	-0.0792367160320282
-2.8992714881897	-7.8282995223999	-4.10715103149414	0.0798221230506897	0.491945624351501	-0.0791046768426895
-2.91148471832275	-7.82434940338135	-4.09925937652588	0.0797867923974991	0.491924494504929	-0.0788846462965012
-2.91082859039307	-7.82513046264648	-4.10978031158447	0.0797600299119949	0.491785049438477	-0.0787436068058014
-2.91408038139343	-7.81747770309448	-4.1062593460083	0.0796125307679176	0.49179595708847	-0.0785277560353279
-2.91511082649231	-7.81383514404297	-4.10019636154175	0.0796201080083847	0.491707444190979	-0.0782416984438896
-2.91504406929016	-7.81340837478638	-4.09880399703979	0.0795805528759956	0.491657167673111	-0.0781654492020607
-2.92271995544434	-7.80772590637207	-4.10132169723511	0.0794893428683281	0.491643249988556	-0.077852226793766
-2.91965985298157	-7.80657196044922	-4.09350967407227	0.0793317779898643	0.49152198433876	-0.0776331648230553
-2.92238068580627	-7.80451250076294	-4.09697675704956	0.0793397128582001	0.491594940423965	-0.0773343443870544
-2.92680287361145	-7.79625034332275	-4.08525657653809	0.079232819378376	0.491495132446289	-0.0771926417946815
-2.92291808128357	-7.80069303512573	-4.08684730529785	0.0791871100664139	0.491472363471985	-0.0769730731844902
-2.92738080024719	-7.79059648513794	-4.09311199188232	0.0791213139891624	0.491515100002289	-0.0766385495662689
-2.92927432060242	-7.79279279708862	-4.09177875518799	0.0789567306637764	0.491441696882248	-0.0764108672738075
-2.92572450637817	-7.7880277633667	-4.09048128128052	0.0790615081787109	0.491453349590302	-0.0762249305844307
-2.93362545967102	-7.78496313095093	-4.08140516281128	0.0789584368467331	0.4914870262146	-0.0759305283427238
-2.93135404586792	-7.78481721878052	-4.08836841583252	0.0789150968194008	0.491384208202362	-0.0756708905100822
-2.93860864639282	-7.77781534194946	-4.09047603607178	0.0788268595933914	0.491491407155991	-0.0753608569502831
-2.93915724754334	-7.7744288444519	-4.08715438842773	0.0788265988230705	0.491445988416672	-0.0750529170036316
-2.94205546379089	-7.769850730896	-4.08095216751099	0.0787589326500893	0.491489619016647	-0.0749042928218842
-2.94542908668518	-7.76335477828979	-4.08763456344604	0.0787677243351936	0.491525918245316	-0.07454764097929
-2.94273638725281	-7.76341009140015	-4.08138942718506	0.0787321254611015	0.491375923156738	-0.0743178352713585
-2.9519784450531	-7.76155185699463	-4.08625507354736	0.0787351354956627	0.491541862487793	-0.0740302205085754
-2.95701575279236	-7.75387573242188	-4.07691860198975	0.0787575095891953	0.491361498832703	-0.0738288164138794
-2.95247292518616	-7.75454330444336	-4.07788228988647	0.0787289515137672	0.491393029689789	-0.0735565572977066
-2.95716643333435	-7.74633026123047	-4.08530044555664	0.0787503942847252	0.49143061041832	-0.0732574835419655
-2.96371984481812	-7.74575233459473	-4.08012008666992	0.0786832645535469	0.491288512945175	-0.0729687362909317
-2.96064925193787	-7.73872804641724	-4.08140277862549	0.0788062885403633	0.491376161575317	-0.0727628991007805
-2.97180485725403	-7.73492908477783	-4.07004404067993	0.0787980183959007	0.49128845334053	-0.0724709406495094
-2.97165465354919	-7.73493957519531	-4.07604217529297	0.0788428261876106	0.491192847490311	-0.072259247303009
-2.97626876831055	-7.72839784622192	-4.07754278182983	0.0787074193358421	0.491358369588852	-0.0719939321279526
-2.98016142845154	-7.72543954849243	-4.06883764266968	0.0789486095309258	0.491125494241714	-0.0716825872659683
-2.98176598548889	-7.71963262557983	-4.07225370407104	0.078839123249054	0.491101056337357	-0.071512758731842
-2.98754596710205	-7.71647548675537	-4.07293176651001	0.078836664557457	0.49109423160553	-0.0712191835045815
-2.98705077171326	-7.71203660964966	-4.07601022720337	0.0790247693657875	0.491045117378235	-0.0709113851189613
-2.99486017227173	-7.70741939544678	-4.06210994720459	0.0788689032196999	0.491019040346146	-0.0707013309001923
-2.99468636512756	-7.70587968826294	-4.057776927948	0.0791118070483208	0.490862876176834	-0.0704444274306297
-2.99923133850098	-7.70116806030273	-4.06437397003174	0.0790166333317757	0.490892231464386	-0.07012739777565
-3.00095248222351	-7.69646739959717	-4.06331539154053	0.0791440457105637	0.490723520517349	-0.0698072090744972
-3.00296640396118	-7.69046068191528	-4.06397771835327	0.0791941285133362	0.490788787603378	-0.0695675164461136
-3.01451206207275	-7.68979501724243	-4.06354904174805	0.0792738199234009	0.490586757659912	-0.0692580193281174
-3.00899744033813	-7.68423271179199	-4.06291389465332	0.0792817696928978	0.490652620792389	-0.0689568370580673
-3.01766443252563	-7.68422746658325	-4.05635213851929	0.0793247893452644	0.490530908107758	-0.068722702562809
-3.01953792572021	-7.68012285232544	-4.06060075759888	0.0795909240841866	0.490499347448349	-0.0684721544384956
-3.02108883857727	-7.67478179931641	-4.05868244171143	0.0795685723423958	0.490480810403824	-0.0680941715836525
-3.01995706558228	-7.67208003997803	-4.06500911712646	0.0797161608934402	0.490407109260559	-0.0678556188941002
-3.02588748931885	-7.66836977005005	-4.05101871490479	0.0797863975167274	0.490413963794708	-0.0675849616527557
-3.02429223060608	-7.66940402984619	-4.05683183670044	0.0800364911556244	0.490277051925659	-0.0672491267323494
-3.03185844421387	-7.66249704360962	-4.05458974838257	0.0800548940896988	0.490304201841354	-0.0669738948345184
-3.03301644325256	-7.66545534133911	-4.05468082427979	0.0802903696894646	0.490342617034912	-0.0667749717831612
-3.03306269645691	-7.658362865448	-4.05270957946777	0.0804494917392731	0.490358978509903	-0.0665325969457626
-3.03944778442383	-7.6587381362915	-4.05172777175903	0.080526314675808	0.490230947732925	-0.0662666261196136
-3.03976249694824	-7.652747631073	-4.05770301818848	0.0808069407939911	0.490375012159348	-0.0660012289881706
-3.04814219474792	-7.65445470809937	-4.05594921112061	0.0810026749968529	0.490193903446198	-0.065755121409893
-3.04717874526978	-7.64729166030884	-4.05292987823486	0.0812404751777649	0.490310847759247	-0.0654771104454994
-3.05306529998779	-7.64214372634888	-4.06520509719849	0.0813092514872551	0.490439474582672	-0.0651631876826286
-3.05865120887756	-7.64419507980347	-4.06551218032837	0.0817150324583054	0.490342199802399	-0.0648657903075218
-3.05587911605835	-7.63675975799561	-4.05211496353149	0.081830769777298	0.490403920412064	-0.0647268295288086
-3.06323313713074	-7.63988876342773	-4.05898475646973	0.0820915028452873	0.490360498428345	-0.0643436759710312
-3.0604453086853	-7.63463354110718	-4.06128215789795	0.0823855176568031	0.49034908413887	-0.0641613006591797
-3.06356739997864	-7.6325831413269	-4.06048345565796	0.082532063126564	0.4903264939785	-0.0637662336230278
-3.06357884407043	-7.63308620452881	-4.06009912490845	0.0828565210103989	0.490360975265503	-0.0635920315980911
-3.07074594497681	-7.62490653991699	-4.06227922439575	0.083077572286129	0.490346908569336	-0.0632622912526131
-3.06950688362122	-7.6262788772583	-4.06610059738159	0.0834046006202698	0.490226030349731	-0.0630038976669312
-3.07990336418152	-7.62174272537231	-4.07394552230835	0.083617627620697	0.490438789129257	-0.0627115219831467
-3.08257699012756	-7.61806678771973	-4.06315565109253	0.0839529260993004	0.490187287330627	-0.0625226646661758
-3.0812394618988	-7.6148247718811	-4.07296943664551	0.0841756239533424	0.490239262580872	-0.0622925721108913
-3.08650231361389	-7.61342668533325	-4.06865787506104	0.0845300257205963	0.490079998970032	-0.0620378628373146
-3.09033131599426	-7.60946750640869	-4.07258462905884	0.0848315507173538	0.49013352394104	-0.0618871599435806
-3.09376406669617	-7.61166143417358	-4.06990098953247	0.0851142257452011	0.489904463291168	-0.0616367980837822
-3.09006714820862	-7.61118125915527	-4.07040452957153	0.0854376181960106	0.489796876907349	-0.0614119693636894
-3.09695339202881	-7.60890531539917	-4.06753635406494	0.0857029184699059	0.489636719226837	-0.061180267482996
-3.09460091590881	-7.60978507995605	-4.06762886047363	0.0862127989530563	0.489316821098328	-0.0610157996416092
-3.09894108772278	-7.60600805282593	-4.06991052627563	0.0863541141152382	0.489250153303146	-0.0606771297752857
-3.10351824760437	-7.60822725296021	-4.07002639770508	0.0868661180138588	0.488963812589645	-0.0604573227465153
-3.10915207862854	-7.60165739059448	-4.06809616088867	0.0870435684919357	0.488874614238739	-0.0602887831628323
-3.10603904724121	-7.60142850875854	-4.06667470932007	0.0875814706087112	0.488479524850845	-0.0600561387836933
-3.11084246635437	-7.60294055938721	-4.06822729110718	0.0879958048462868	0.488309651613235	-0.0598656572401524
-3.11947083473206	-7.59852123260498	-4.06580829620361	0.0883271843194962	0.487972855567932	-0.0595710203051567
-3.11344361305237	-7.59855794906616	-4.06029224395752	0.0888638570904732	0.487650901079178	-0.0594675242900848
-3.12381505966187	-7.59969663619995	-4.06228494644165	0.0890372022986412	0.487404853105545	-0.0591556131839752
-3.11851143836975	-7.59707260131836	-4.06121826171875	0.0896167904138565	0.487093031406403	-0.0589609257876873
-3.12885642051697	-7.5952730178833	-4.0665717124939	0.0900081321597099	0.48669046163559	-0.0587279126048088
-3.12449216842651	-7.59677696228027	-4.05423164367676	0.0904903039336205	0.486231058835983	-0.0585285350680351
-3.13213706016541	-7.59268283843994	-4.05845832824707	0.0907846987247467	0.486033380031586	-0.0582823343575001
-3.13326144218445	-7.59610795974731	-4.0590181350708	0.0914548560976982	0.485506951808929	-0.058084461838007
-3.13677978515625	-7.59067392349243	-4.04874610900879	0.0917700603604317	0.485152333974838	-0.0579463914036751
-3.13735866546631	-7.59589576721191	-4.05814504623413	0.0922772586345673	0.484689474105835	-0.0577701143920422
-3.14215517044067	-7.59391069412231	-4.05580043792725	0.0926349312067032	0.484485536813736	-0.0575277358293533
-3.14201807975769	-7.59835243225098	-4.04882621765137	0.0933040007948875	0.483959645032883	-0.057464063167572
-3.1476583480835	-7.59213018417358	-4.05453300476074	0.093646913766861	0.483560830354691	-0.0572598204016685
-3.14746260643005	-7.59984111785889	-4.05342054367065	0.0941628441214561	0.483276724815369	-0.0571062155067921
-3.15644812583923	-7.59513139724731	-4.05387401580811	0.0946405306458473	0.483050435781479	-0.0569693371653557
-3.15655946731567	-7.59680700302124	-4.05025196075439	0.0952032506465912	0.482501626014709	-0.0568820871412754
-3.15697908401489	-7.59583377838135	-4.05672597885132	0.095757395029068	0.482317477464676	-0.0566832162439823
-3.16465497016907	-7.59724569320679	-4.05564165115356	0.0963085293769836	0.482010304927826	-0.0565215274691582
-3.16877365112305	-7.59541988372803	-4.05988931655884	0.0968681573867798	0.481827616691589	-0.0564487390220165
-3.17229223251343	-7.59607267379761	-4.05624723434448	0.0974218845367432	0.481507778167725	-0.0562388561666012
-3.16992807388306	-7.59469985961914	-4.06026840209961	0.0979056283831596	0.481375485658646	-0.056147675961256
-3.17492008209229	-7.60230827331543	-4.05040693283081	0.098500669002533	0.481064438819885	-0.0560102127492428
-3.17765593528748	-7.59487152099609	-4.0600209236145	0.0991148054599762	0.480972290039063	-0.0558326989412308
-3.18432688713074	-7.60091066360474	-4.05894470214844	0.0995824038982391	0.480691611766815	-0.05562374740839
-3.18016600608826	-7.59360837936401	-4.0650954246521	0.100173108279705	0.480666667222977	-0.0555374585092068
-3.19186925888062	-7.59913778305054	-4.06576585769653	0.100789107382298	0.480413138866425	-0.055306077003479
-3.19039297103882	-7.5911340713501	-4.07237434387207	0.101333945989609	0.480359643697739	-0.0551192201673985
-3.19373607635498	-7.59518575668335	-4.07093000411987	0.101850129663944	0.480162054300308	-0.0548726543784142
-3.19126081466675	-7.59166193008423	-4.07267904281616	0.10241512209177	0.480109006166458	-0.0547708570957184
-3.19794416427612	-7.59290266036987	-4.07234907150269	0.102789260447025	0.479987174272537	-0.0544959455728531
-3.19279909133911	-7.59322643280029	-4.08359718322754	0.103390634059906	0.479956179857254	-0.0542953461408615
-3.19657182693481	-7.59148025512695	-4.06893730163574	0.10377961397171	0.479746073484421	-0.0540968254208565
-3.19410705566406	-7.59337043762207	-4.0814151763916	0.104348793625832	0.479751497507095	-0.0539325997233391
-3.20257830619812	-7.59309577941895	-4.08456993103027	0.104689560830593	0.479691326618195	-0.0535649098455906
-3.19568753242493	-7.58487892150879	-4.08495950698853	0.105281494557858	0.479614734649658	-0.0534385778009892
-3.19849157333374	-7.59058141708374	-4.09083366394043	0.105531558394432	0.479599982500076	-0.0531125031411648
-3.19463396072388	-7.59000778198242	-4.0914478302002	0.106013260781765	0.479591906070709	-0.0528789348900318
-3.20053291320801	-7.58228397369385	-4.1000862121582	0.106480404734612	0.479674935340881	-0.0525913015007973
-3.19054937362671	-7.58839464187622	-4.09472274780273	0.106886699795723	0.479523986577988	-0.0524255111813545
-3.18613600730896	-7.58420419692993	-4.10635709762573	0.107262067496777	0.479823976755142	-0.0519981719553471
-3.1842098236084	-7.58100032806396	-4.10712337493896	0.107787072658539	0.479729235172272	-0.0513159483671188
-3.16007447242737	-7.56671285629272	-4.1156702041626	0.108175568282604	0.479927778244019	-0.050432063639164
-3.1510546207428	-7.56922435760498	-4.11690521240234	0.108630955219269	0.480137348175049	-0.0491937026381493
-3.14999294281006	-7.56564474105835	-4.12845993041992	0.109262742102146	0.480480194091797	-0.0484092943370342
-3.15705704689026	-7.55675935745239	-4.13949155807495	0.109526813030243	0.48087739944458	-0.0481637977063656
-3.14642119407654	-7.56007099151611	-4.13846397399902	0.110029943287373	0.481293886899948	-0.0483544245362282
-3.15360116958618	-7.56212663650513	-4.1436448097229	0.1102145165205	0.481742292642593	-0.0482669435441494
-3.14171314239502	-7.57133436203003	-4.15323352813721	0.110664241015911	0.482201993465424	-0.0483346804976463
-3.14581680297852	-7.57239007949829	-4.15711832046509	0.110817454755306	0.482758164405823	-0.0483961664140224
-3.13482666015625	-7.57754325866699	-4.16238451004028	0.111243724822998	0.483154296875	-0.0485584028065205
-3.14295983314514	-7.57542896270752	-4.16531133651733	0.111420542001724	0.483621895313263	-0.0485106557607651
-3.13572144508362	-7.5726637840271	-4.16788482666016	0.111826024949551	0.483980655670166	-0.048512302339077
-3.13951730728149	-7.57975101470947	-4.16944074630737	0.11195232719183	0.48420450091362	-0.0484766624867916
-3.12848520278931	-7.58152008056641	-4.17242765426636	0.112114377319813	0.484473466873169	-0.0486420765519142
-3.13810610771179	-7.5839958190918	-4.17609977722168	0.112154431641102	0.484693348407745	-0.0488158613443375
-3.13670349121094	-7.58875942230225	-4.17732572555542	0.112346708774567	0.484824448823929	-0.049218662083149
-3.14343667030334	-7.58982801437378	-4.17490816116333	0.112292677164078	0.484922528266907	-0.0494805127382278
-3.14017677307129	-7.59056711196899	-4.17899322509766	0.112302653491497	0.484867542982101	-0.0499665178358555
-3.14980292320251	-7.60224103927612	-4.16419363021851	0.112349100410938	0.484654814004898	-0.0503166168928146
-3.15039229393005	-7.5973687171936	-4.16835784912109	0.112161345779896	0.48455411195755	-0.0506185069680214
-3.14689636230469	-7.60442209243774	-4.16202402114868	0.112196661531925	0.484283655881882	-0.0510243028402328
-3.15483260154724	-7.60163593292236	-4.16055202484131	0.112021178007126	0.484035462141037	-0.0511783212423325
-3.1529221534729	-7.60703229904175	-4.15517282485962	0.111891768872738	0.483614534139633	-0.0514068752527237
-3.16192412376404	-7.60754823684692	-4.14379596710205	0.111454240977764	0.483267992734909	-0.0517318546772003
-3.15769648551941	-7.61523723602295	-4.14907264709473	0.111499823629856	0.482905387878418	-0.0519932806491852
-3.17022252082825	-7.6152811050415	-4.1372537612915	0.111141517758369	0.482503950595856	-0.0521080680191517
-3.1662609577179	-7.61309385299683	-4.13611745834351	0.11114352196455	0.482077449560165	-0.0524284057319164
-3.17238521575928	-7.61762285232544	-4.13141298294067	0.110822513699532	0.481601774692535	-0.0525416545569897
-3.16722416877747	-7.61629676818848	-4.12744092941284	0.110764794051647	0.481256037950516	-0.0526994690299034
-3.18587279319763	-7.62807750701904	-4.12245178222656	0.110560119152069	0.480836719274521	-0.0530979558825493
-3.18865394592285	-7.63241052627563	-4.11941623687744	0.110562965273857	0.480511546134949	-0.0537890009582043
-3.19928669929504	-7.6257004737854	-4.11301231384277	0.110378056764603	0.480197489261627	-0.0542457513511181
-3.19040298461914	-7.62287759780884	-4.11595916748047	0.11024934053421	0.479882895946503	-0.0541120879352093
-3.200364112854	-7.6262092590332	-4.10251951217651	0.110232926905155	0.47962948679924	-0.0534203983843327
-3.19490027427673	-7.61721420288086	-4.111403465271	0.110390588641167	0.479429721832275	-0.0530160218477249
-3.1958749294281	-7.60761117935181	-4.1057825088501	0.110332280397415	0.479237020015717	-0.0525167733430862
-3.19346690177917	-7.60211181640625	-4.1049690246582	0.110519647598267	0.479178130626678	-0.0521386861801147
-3.19698214530945	-7.59913349151611	-4.1005539894104	0.110582254827023	0.478960305452347	-0.0516116991639137
-3.19303512573242	-7.59647035598755	-4.10131883621216	0.110753387212753	0.478832274675369	-0.051320668309927
-3.19246959686279	-7.59221506118774	-4.09215021133423	0.110751792788506	0.478639870882034	-0.0510832443833351
-3.1862678527832	-7.59334897994995	-4.09778118133545	0.110974185168743	0.478578150272369	-0.0507540702819824
-3.19891262054443	-7.59172201156616	-4.09582090377808	0.11102220416069	0.478473573923111	-0.0504524670541286
-3.19288110733032	-7.58435869216919	-4.09933567047119	0.111306391656399	0.478464543819427	-0.0504992082715034
-3.19938039779663	-7.58824968338013	-4.09963035583496	0.111287258565426	0.47832202911377	-0.0503414645791054
-3.1962525844574	-7.58468008041382	-4.09851169586182	0.111458107829094	0.478332310914993	-0.0502729900181293
-3.20219469070435	-7.58781957626343	-4.09705781936646	0.111711584031582	0.478049159049988	-0.0502034388482571
-3.19966220855713	-7.57610607147217	-4.10021495819092	0.111893087625504	0.478223264217377	-0.0500413551926613
-3.20696473121643	-7.57725238800049	-4.09924602508545	0.112085543572903	0.477940917015076	-0.0498729795217514
-3.20224785804749	-7.56986379623413	-4.10009050369263	0.112196885049343	0.477996110916138	-0.0498108752071857
-3.20675468444824	-7.57285356521606	-4.09821033477783	0.112499058246613	0.477780640125275	-0.0497007668018341
-3.20725345611572	-7.56575393676758	-4.10635614395142	0.112543612718582	0.477948307991028	-0.0496122166514397
-3.2086546421051	-7.57092618942261	-4.0989294052124	0.113054178655148	0.477655380964279	-0.0496992059051991
-3.21370792388916	-7.56633234024048	-4.10036754608154	0.113076604902744	0.477584689855576	-0.0496162101626396
-3.20918154716492	-7.5660457611084	-4.10313510894775	0.113393977284431	0.477452456951141	-0.0496552251279354
-3.20965647697449	-7.56275415420532	-4.09869432449341	0.113563880324364	0.477128803730011	-0.0496630966663361
-3.21389746665955	-7.56108236312866	-4.10473823547363	0.113822638988495	0.477146744728088	-0.0495550334453583
-3.21337985992432	-7.55808782577515	-4.1008472442627	0.114148892462254	0.476851761341095	-0.049550786614418
-3.2182605266571	-7.55334091186523	-4.10168170928955	0.114260271191597	0.476835519075394	-0.049441073089838
-3.21426296234131	-7.55329704284668	-4.09749555587769	0.114596746861935	0.476533472537994	-0.04936658218503
-3.22344183921814	-7.54831218719482	-4.09108829498291	0.114735417068005	0.476505279541016	-0.0493074990808964
-3.21495771408081	-7.55129623413086	-4.09669256210327	0.115012146532536	0.476275444030762	-0.0494072139263153
-3.22587442398071	-7.54899740219116	-4.09863996505737	0.11514126509428	0.476195007562637	-0.0492413677275181
-3.21298766136169	-7.54593229293823	-4.09193086624146	0.11556238681078	0.475992679595947	-0.0491890981793404
-3.22161793708801	-7.54413366317749	-4.09118461608887	0.115743488073349	0.475789755582809	-0.0490212738513947
-3.21577024459839	-7.53992509841919	-4.09595966339111	0.116008535027504	0.475761711597443	-0.0489369295537472
-3.22192430496216	-7.54094791412354	-4.09445285797119	0.116145804524422	0.475582927465439	-0.0487209856510162
-3.21544122695923	-7.53762865066528	-4.10029363632202	0.116515688598156	0.475587755441666	-0.0485734008252621
-3.22114896774292	-7.53841066360474	-4.09885454177856	0.116791762411594	0.475387960672379	-0.048304621130228
-3.21602010726929	-7.52996158599854	-4.09905624389648	0.116896159946918	0.475493431091309	-0.0482337027788162
-3.21142220497131	-7.53590774536133	-4.10125589370728	0.11732529848814	0.475280404090881	-0.0479875169694424
-3.21233654022217	-7.53058433532715	-4.10572290420532	0.117472760379314	0.475323081016541	-0.0476384535431862
-3.20460081100464	-7.5298113822937	-4.10403156280518	0.117912143468857	0.475389510393143	-0.0476082861423492
-3.20982003211975	-7.52705717086792	-4.10598230361938	0.118176013231277	0.475348621606827	-0.047287791967392
-3.20736813545227	-7.52605867385864	-4.1095552444458	0.118610486388206	0.475502490997314	-0.0470910295844078
-3.20295286178589	-7.52631044387817	-4.10788869857788	0.118971325457096	0.475401490926743	-0.0469892770051956
-3.20230889320374	-7.52457523345947	-4.11344909667969	0.119322389364243	0.475588023662567	-0.0467439480125904
-3.19400548934937	-7.52671766281128	-4.11027050018311	0.119761846959591	0.475495666265488	-0.0467335619032383
-3.19986152648926	-7.52759885787964	-4.11758708953857	0.119911976158619	0.475670516490936	-0.0465951710939407
-3.19182562828064	-7.52579116821289	-4.12131547927856	0.120445862412453	0.475700527429581	-0.0465351641178131
-3.20087075233459	-7.52553033828735	-4.11899709701538	0.120769344270229	0.475686371326447	-0.0464344508945942
-3.1888632774353	-7.52376651763916	-4.1228666305542	0.121232971549034	0.475887209177017	-0.0463471040129662
-3.19322299957275	-7.52617263793945	-4.12730741500854	0.121470078825951	0.475850790739059	-0.0462173260748386
-3.1849513053894	-7.52276802062988	-4.12844324111938	0.12195960432291	0.476021438837051	-0.046162337064743
-3.1872181892395	-7.53044176101685	-4.13109493255615	0.122365660965443	0.475889265537262	-0.0460639335215092
-3.18976235389709	-7.5264778137207	-4.1307201385498	0.122597903013229	0.476117342710495	-0.0459532998502254
-3.18620419502258	-7.53008317947388	-4.13675689697266	0.123199455440044	0.475915640592575	-0.046070285141468
-3.1886568069458	-7.52528715133667	-4.13550519943237	0.123305603861809	0.476032853126526	-0.0459997057914734
-3.18226313591003	-7.52646970748901	-4.13620615005493	0.12383171916008	0.476052850484848	-0.0461479686200619
-3.18440842628479	-7.53516864776611	-4.13327026367188	0.124084770679474	0.475946307182312	-0.0461510010063648
-3.18362903594971	-7.53021574020386	-4.13698148727417	0.12430626899004	0.4759920835495	-0.0461587868630886
-3.17841935157776	-7.53585147857666	-4.14132642745972	0.124812930822372	0.475932031869888	-0.0462176762521267
-3.18622946739197	-7.53355264663696	-4.13982105255127	0.124936550855637	0.47587177157402	-0.0461728349328041
-3.18198990821838	-7.53619337081909	-4.14485788345337	0.125307112932205	0.475919455289841	-0.0461784340441227
-3.17931008338928	-7.53698873519897	-4.13426971435547	0.125583603978157	0.475676834583282	-0.0461930446326733
-3.18615341186523	-7.53344249725342	-4.13892459869385	0.125657916069031	0.475745141506195	-0.0461350344121456
-3.1757185459137	-7.53845643997192	-4.13693475723267	0.126077681779861	0.475557327270508	-0.0462361536920071
-3.18398475646973	-7.54148721694946	-4.13618659973145	0.126072391867638	0.475495398044586	-0.0461090840399265
-3.17496204376221	-7.53846216201782	-4.14389896392822	0.126435965299606	0.475475460290909	-0.0460648909211159
-3.17996144294739	-7.54491424560547	-4.13057947158813	0.12655782699585	0.475159347057343	-0.0460372492671013
-3.18045401573181	-7.53940391540527	-4.13777875900269	0.126677215099335	0.475134462118149	-0.0459910929203033
-3.17428708076477	-7.54015588760376	-4.13391590118408	0.126967772841454	0.474859178066254	-0.0460277199745178
-3.18116354942322	-7.54443693161011	-4.12469434738159	0.126973286271095	0.474732011556625	-0.0459518134593964
-3.17540597915649	-7.54093360900879	-4.13054466247559	0.12708543241024	0.474572777748108	-0.0459692478179932
-3.17313194274902	-7.54656362533569	-4.13129281997681	0.127190202474594	0.474243104457855	-0.0459871925413609
-3.18113565444946	-7.54234504699707	-4.13336181640625	0.127135202288628	0.474305599927902	-0.0458351001143456
-3.17820453643799	-7.54575824737549	-4.13138198852539	0.127367272973061	0.473939627408981	-0.0459377244114876
-3.18547105789185	-7.54952001571655	-4.11580228805542	0.127368867397308	0.473724007606506	-0.0460696890950203
-3.17470264434814	-7.54454183578491	-4.1205472946167	0.127529725432396	0.473503172397614	-0.0461078099906445
-3.16855573654175	-7.55053377151489	-4.11470746994019	0.127561375498772	0.473160237073898	-0.046004630625248
-3.16472673416138	-7.54935455322266	-4.11355829238892	0.127479270100594	0.473014980554581	-0.0459145866334438
-3.16448402404785	-7.55240392684937	-4.1117115020752	0.127483442425728	0.472757518291473	-0.045807734131813
-3.1689624786377	-7.54734134674072	-4.10596084594727	0.127273336052895	0.472641706466675	-0.0457638911902905
-3.15994763374329	-7.55792808532715	-4.11277294158936	0.127378657460213	0.472386389970779	-0.0456770323216915
-3.16207218170166	-7.55318784713745	-4.10299825668335	0.127162829041481	0.472227334976196	-0.0456419251859188
-3.14719128608704	-7.55799674987793	-4.10263538360596	0.127258315682411	0.471975833177567	-0.0458345897495747
-3.15465784072876	-7.56048727035522	-4.09564638137817	0.126995950937271	0.471849411725998	-0.0458302050828934
-3.14098501205444	-7.56018114089966	-4.09809684753418	0.126995161175728	0.471684783697128	-0.0458996035158634
-3.14678359031677	-7.56541013717651	-4.08934736251831	0.126854583621025	0.471466034650803	-0.0459502339363098
-3.13655591011047	-7.56066417694092	-4.09270524978638	0.126777991652489	0.47150394320488	-0.0459464117884636
-3.13105344772339	-7.56821537017822	-4.08748435974121	0.126620128750801	0.471214085817337	-0.0459885932505131
-3.12802124023438	-7.5692892074585	-4.08384656906128	0.12632742524147	0.471282660961151	-0.0461801812052727
-3.11875772476196	-7.57710361480713	-4.08746004104614	0.126314789056778	0.471068859100342	-0.0463164150714874
-3.1181628704071	-7.58037185668945	-4.08479881286621	0.126073032617569	0.471084833145142	-0.046449288725853
-3.11255979537964	-7.57808065414429	-4.08538103103638	0.125898018479347	0.4711973965168	-0.0466134920716286
-3.11230397224426	-7.58659505844116	-4.08601570129395	0.12579333782196	0.471075236797333	-0.0467782057821751
-3.10107922554016	-7.58142232894897	-4.08177661895752	0.125523835420609	0.471249341964722	-0.0469959862530231
-3.09181809425354	-7.59423494338989	-4.07983922958374	0.125431567430496	0.471112281084061	-0.0471077412366867
-3.09076070785522	-7.59348106384277	-4.08094644546509	0.125128298997879	0.471311330795288	-0.0471819341182709
-3.08236908912659	-7.60036659240723	-4.07773208618164	0.125053569674492	0.471455365419388	-0.0474248006939888
-3.08184146881104	-7.59714889526367	-4.0800895690918	0.124734461307526	0.471575558185577	-0.0474436245858669
-3.07702827453613	-7.60259628295898	-4.09116172790527	0.124703325331211	0.471728205680847	-0.0476378053426743
-3.07098174095154	-7.60679149627686	-4.08199977874756	0.124416172504425	0.471802651882172	-0.0478665083646774
-3.06705260276794	-7.6053729057312	-4.09322547912598	0.124237731099129	0.47223949432373	-0.048071164637804
-3.06174516677856	-7.61248159408569	-4.09438323974609	0.124084338545799	0.472351312637329	-0.0483038909733295
-3.06028723716736	-7.6152458190918	-4.0990161895752	0.1238047555089	0.472783327102661	-0.0485226400196552
-3.05094933509827	-7.61949968338013	-4.09666728973389	0.12369529902935	0.472926765680313	-0.0487488023936749
-3.05550098419189	-7.62031507492065	-4.09851741790771	0.123514093458652	0.473429173231125	-0.0489471890032291
-3.0419237613678	-7.62741565704346	-4.10577392578125	0.123337939381599	0.473622918128967	-0.0492022670805454
-3.04342555999756	-7.62980127334595	-4.10759592056274	0.123098470270634	0.474057108163834	-0.0493982769548893
-3.03175115585327	-7.63030910491943	-4.11519336700439	0.122968070209026	0.474508076906204	-0.0498590134084225
-3.03572797775269	-7.6372332572937	-4.11453056335449	0.122890882194042	0.474914520978928	-0.0500955507159233
-3.02831101417542	-7.63760995864868	-4.1227388381958	0.12263485789299	0.475581049919128	-0.0503530353307724
-3.02285599708557	-7.64481449127197	-4.12158584594727	0.122622147202492	0.47583743929863	-0.0507165975868702
-3.02181077003479	-7.64483880996704	-4.1321496963501	0.12224305421114	0.47651281952858	-0.0509565100073814
-3.01493573188782	-7.65185689926147	-4.14588642120361	0.122195705771446	0.477022230625153	-0.0512931160628796
-3.02059054374695	-7.65075731277466	-4.1412615776062	0.121928460896015	0.477667331695557	-0.0516816861927509
-3.00783181190491	-7.65850400924683	-4.15521430969238	0.121977999806404	0.47815015912056	-0.0520659200847149
-3.01133561134338	-7.65841770172119	-4.15850019454956	0.121717035770416	0.478755682706833	-0.0524289235472679
-3.0018322467804	-7.66354417800903	-4.15930652618408	0.121731124818325	0.479404896497726	-0.0529544912278652
-3.0027277469635	-7.66867446899414	-4.16895484924316	0.121483124792576	0.480036735534668	-0.0533151216804981
-2.99869179725647	-7.66857194900513	-4.18252658843994	0.121372871100903	0.48082646727562	-0.0537033900618553
-2.9926917552948	-7.67695665359497	-4.18228626251221	0.121253944933414	0.481350421905518	-0.0540632046759129
-2.99465084075928	-7.67670059204102	-4.1922779083252	0.121095918118954	0.482104867696762	-0.0544195398688316
-2.98041462898254	-7.67944526672363	-4.1954197883606	0.121088996529579	0.48262694478035	-0.054838590323925
-2.9855477809906	-7.68616390228271	-4.20205926895142	0.120709009468555	0.483298748731613	-0.0551835633814335
-2.97508931159973	-7.68552350997925	-4.20213794708252	0.12054055929184	0.483989953994751	-0.0556798540055752
-2.97721266746521	-7.69507551193237	-4.20637893676758	0.120394095778465	0.484496802091599	-0.0561519004404545
-2.96641778945923	-7.69599437713623	-4.21944761276245	0.120132260024548	0.485250294208527	-0.0565187782049179
-2.96272683143616	-7.70255470275879	-4.22090148925781	0.120024226605892	0.485673725605011	-0.0570128113031387
-2.96050095558167	-7.69953584671021	-4.21261548995972	0.119584634900093	0.486235231161118	-0.0573743171989918
-2.95256495475769	-7.70771598815918	-4.22744178771973	0.119392417371273	0.486752510070801	-0.0578298754990101
-2.95013618469238	-7.71387147903442	-4.21956586837769	0.118888415396214	0.487204611301422	-0.0581652224063873
-2.93871784210205	-7.71328830718994	-4.22835206985474	0.118574321269989	0.487713396549225	-0.0586720854043961
-2.93640542030334	-7.72598361968994	-4.23210906982422	0.118251919746399	0.488082826137543	-0.0590241998434067
-2.93694043159485	-7.72715044021606	-4.23272275924683	0.117671452462673	0.48861500620842	-0.0594985000789166
-2.92674326896667	-7.73391962051392	-4.23663187026978	0.117438368499279	0.488843351602554	-0.0600616633892059
-2.92520809173584	-7.73713302612305	-4.23104429244995	0.116865254938602	0.48922061920166	-0.0605192370712757
-2.91249799728394	-7.74512338638306	-4.22878980636597	0.116403639316559	0.48956161737442	-0.0611063502728939
-2.90509033203125	-7.75328588485718	-4.23025131225586	0.115893676877022	0.489831507205963	-0.0614984966814518
-2.90460562705994	-7.75676679611206	-4.23680448532104	0.115267008543015	0.490315526723862	-0.0619795620441437
-2.89503479003906	-7.76709461212158	-4.2381386756897	0.114891044795513	0.49040362238884	-0.0625003054738045
-2.89915776252747	-7.77023839950562	-4.23322296142578	0.114233396947384	0.490699678659439	-0.0629190653562546
-2.88426637649536	-7.77583599090576	-4.23129510879517	0.11385727673769	0.490898698568344	-0.0636289194226265
-2.88751578330994	-7.78705739974976	-4.23773384094238	0.113188728690147	0.491116762161255	-0.0641573369503021
-2.87690091133118	-7.78946876525879	-4.2364935874939	0.112663708627224	0.491405576467514	-0.064853735268116
-2.87440061569214	-7.80435848236084	-4.22526121139526	0.112128108739853	0.491464138031006	-0.0654968321323395
-2.87117862701416	-7.8060736656189	-4.23367118835449	0.111557841300964	0.491889744997025	-0.0661600381135941
-2.86688876152039	-7.8155255317688	-4.23370218276978	0.111212439835072	0.491959095001221	-0.0668599158525467
-2.87122917175293	-7.81981897354126	-4.22373294830322	0.11055251210928	0.492300420999527	-0.0675403326749802
-2.86255931854248	-7.82972860336304	-4.22935819625854	0.110112279653549	0.492567032575607	-0.0683141350746155
-2.86598348617554	-7.83797645568848	-4.22600173950195	0.109559118747711	0.492873311042786	-0.068944089114666
-2.85884785652161	-7.84288930892944	-4.23425102233887	0.109106607735157	0.493217200040817	-0.0697313025593758
-2.8615403175354	-7.85396766662598	-4.2374382019043	0.108699671924114	0.493468105792999	-0.0703845843672752
-2.86327528953552	-7.85627365112305	-4.2275276184082	0.108114406466484	0.493964463472366	-0.0711967945098877
-2.85383224487305	-7.86763381958008	-4.23082733154297	0.107896119356155	0.494137525558472	-0.0718404725193977
-2.85889625549316	-7.8719482421875	-4.23383808135986	0.107202902436256	0.494524776935577	-0.0725020989775658
-2.85661864280701	-7.87988376617432	-4.2339882850647	0.106816910207272	0.494974374771118	-0.0733785182237625
-2.85818266868591	-7.88730478286743	-4.23485517501831	0.106349684298038	0.495134294033051	-0.0741945430636406
-2.85729384422302	-7.89236068725586	-4.23868036270142	0.105806767940521	0.495713025331497	-0.0748605877161026
-2.84759473800659	-7.90738821029663	-4.23805999755859	0.10554626584053	0.495942145586014	-0.0755383744835854
-2.85464930534363	-7.90702867507935	-4.24465036392212	0.104950293898582	0.496384799480438	-0.076049268245697
-2.85401701927185	-7.90179395675659	-4.24826574325562	0.104658871889114	0.496927380561829	-0.0767424255609512
-2.86115002632141	-7.90887022018433	-4.24199056625366	0.104154385626316	0.497215688228607	-0.0772515684366226
-2.85256743431091	-7.91158723831177	-4.24693584442139	0.103676326572895	0.497799545526505	-0.0777979865670204
-2.84868001937866	-7.92607355117798	-4.23766946792603	0.103180572390556	0.498031765222549	-0.0784501656889915
-2.85202574729919	-7.92317008972168	-4.24646329879761	0.102592073380947	0.498691588640213	-0.0789617523550987
-2.84600186347961	-7.92999267578125	-4.24945735931396	0.102238215506077	0.499042063951492	-0.0794560238718987
-2.84608483314514	-7.93001556396484	-4.24464988708496	0.101601161062717	0.499560922384262	-0.0797184780240059
-2.84036827087402	-7.9338116645813	-4.25134181976318	0.101188324391842	0.499943196773529	-0.0800953283905983
-2.84119629859924	-7.93169116973877	-4.24307680130005	0.100499704480171	0.500417590141296	-0.0803379490971565
-2.83423948287964	-7.93136215209961	-4.2497386932373	0.0999003723263741	0.500901520252228	-0.0807609707117081
-2.83712339401245	-7.94048357009888	-4.24515533447266	0.099326491355896	0.501254379749298	-0.0809520557522774
-2.83185839653015	-7.93672323226929	-4.24918937683105	0.0985846742987633	0.501767158508301	-0.0813995376229286
-2.8270890712738	-7.9449520111084	-4.2392635345459	0.0978985205292702	0.502074658870697	-0.0817417353391647
-2.82631254196167	-7.9402060508728	-4.24111175537109	0.0971509143710136	0.502475559711456	-0.0820027217268944
-2.82077693939209	-7.94802141189575	-4.23357677459717	0.0965611413121223	0.502699553966522	-0.0824526995420456
-2.82503604888916	-7.94467544555664	-4.23676776885986	0.0957291647791862	0.503072261810303	-0.0827211812138557
-2.81154847145081	-7.94863271713257	-4.24147891998291	0.0950929298996925	0.50335294008255	-0.0831091403961182
-2.81373429298401	-7.94925832748413	-4.22607755661011	0.0942170172929764	0.503613531589508	-0.0834399610757828
-2.80393958091736	-7.95427179336548	-4.22716045379639	0.0935152545571327	0.50399774312973	-0.0837796404957771
-2.81090807914734	-7.96021890640259	-4.22481250762939	0.09255151450634	0.50427383184433	-0.0841351747512817
-2.80430960655212	-7.95579624176025	-4.22304534912109	0.0918344706296921	0.504632294178009	-0.0846691876649857
-2.80470108985901	-7.96442794799805	-4.22100400924683	0.0911341160535812	0.50482165813446	-0.0850396379828453
-2.80579328536987	-7.96043634414673	-4.22111701965332	0.0903290063142776	0.505329728126526	-0.0855413526296616
-2.79831147193909	-7.96652030944824	-4.21066474914551	0.0896616205573082	0.50544685125351	-0.0862160325050354
-2.80204916000366	-7.96671724319458	-4.20995330810547	0.0887675285339355	0.505982458591461	-0.0867223218083382
-2.7943160533905	-7.9720196723938	-4.21533298492432	0.0882117003202438	0.506130516529083	-0.0873090773820877
-2.80090713500977	-7.9734992980957	-4.20426368713379	0.0874028354883194	0.50663286447525	-0.0879068300127983
-2.79729223251343	-7.97786903381348	-4.2062554359436	0.0868522450327873	0.506935238838196	-0.088572695851326
-2.79992818832397	-7.97427606582642	-4.20393466949463	0.0861553251743317	0.50740659236908	-0.0891226381063461
-2.79603433609009	-7.97892665863037	-4.20515489578247	0.0856043100357056	0.507863998413086	-0.0898813158273697
-2.80282258987427	-7.98265886306763	-4.20181369781494	0.0849030911922455	0.508297562599182	-0.0904453173279762
-2.80249667167664	-7.98387670516968	-4.20493173599243	0.0844917669892311	0.508810639381409	-0.0910859480500221
-2.8039915561676	-7.98426675796509	-4.19706678390503	0.0838569849729538	0.50923889875412	-0.0918157249689102
-2.79991793632507	-7.98492002487183	-4.20913743972778	0.0834041312336922	0.509836971759796	-0.0924214422702789
-2.81003022193909	-7.98901081085205	-4.20674180984497	0.0828209817409515	0.510425925254822	-0.0928712636232376
-2.80373740196228	-7.98295497894287	-4.20812892913818	0.0825525224208832	0.510985672473907	-0.0935756117105484
-2.80786061286926	-7.98840284347534	-4.20650720596313	0.0819562375545502	0.511513471603394	-0.0940849855542183
-2.80062317848206	-7.9876070022583	-4.20808887481689	0.0815182328224182	0.512231111526489	-0.0946352630853653
-2.80781126022339	-7.99396324157715	-4.20896100997925	0.0810768380761147	0.512736678123474	-0.0951950252056122
-2.80219793319702	-7.99173545837402	-4.21484899520874	0.0807248502969742	0.513349533081055	-0.0956903174519539
-2.80545139312744	-7.99505567550659	-4.21306943893433	0.0802855119109154	0.514033198356628	-0.0961189866065979
-2.79784226417542	-7.99151468276978	-4.21964550018311	0.0798654854297638	0.51473993062973	-0.0966729074716568
-2.80688381195068	-7.99691104888916	-4.21535396575928	0.0794395059347153	0.515371799468994	-0.0970526188611984
-2.80124044418335	-7.99238348007202	-4.2282338142395	0.0790690332651138	0.516121983528137	-0.0974948406219482
-2.79904127120972	-7.99879503250122	-4.21859741210938	0.0787840634584427	0.516714572906494	-0.0980048999190331
-2.79805326461792	-7.99436616897583	-4.22232961654663	0.0782720893621445	0.517405807971954	-0.0984597504138947
-2.79700493812561	-8.00016212463379	-4.22482967376709	0.0778178051114082	0.51803058385849	-0.0988792926073074
-2.79982781410217	-7.99684190750122	-4.22409343719482	0.0774653777480125	0.51883339881897	-0.0993186756968498
-2.7954683303833	-8.00319480895996	-4.2289571762085	0.0771725699305534	0.519271373748779	-0.0997487977147102
-2.79586625099182	-7.99785041809082	-4.23185396194458	0.0766177996993065	0.520015418529511	-0.100087083876133
-2.78700089454651	-8.00049495697021	-4.23332452774048	0.0764452740550041	0.520615339279175	-0.100551746785641
-2.79551100730896	-7.99989414215088	-4.24035692214966	0.0757778063416481	0.52130526304245	-0.100832238793373
-2.78633856773376	-8.00088024139404	-4.23877906799316	0.0756239518523216	0.521892130374908	-0.101212844252586
-2.79349708557129	-8.00502967834473	-4.23852920532227	0.0751591473817825	0.522440433502197	-0.101549811661243
-2.78754496574402	-7.99821472167969	-4.23992872238159	0.0748813599348068	0.523072302341461	-0.101933732628822
-2.79051947593689	-8.00080490112305	-4.24262762069702	0.0743230134248734	0.523601830005646	-0.102225705981255
-2.78337001800537	-7.99705266952515	-4.24406862258911	0.0739994496107101	0.524283409118652	-0.102710857987404
-2.79295015335083	-8.00344753265381	-4.23708200454712	0.0735486373305321	0.524758577346802	-0.103002466261387
-2.78651237487793	-7.99854707717896	-4.24101114273071	0.0730655267834663	0.525365829467773	-0.103344216942787
-2.78508710861206	-8.00209331512451	-4.23446035385132	0.0727360621094704	0.525627553462982	-0.103708006441593
-2.78333854675293	-8.00198936462402	-4.24506759643555	0.0722407698631287	0.526300191879272	-0.104051820933819
-2.78798508644104	-8.00557804107666	-4.24066352844238	0.071876585483551	0.526709914207459	-0.104365363717079
-2.79066443443298	-7.99789905548096	-4.23942375183105	0.0714214891195297	0.527221441268921	-0.104876883327961
-2.78519940376282	-8.00711536407471	-4.23969221115112	0.0710895955562592	0.5274977684021	-0.105260699987411
-2.7920777797699	-8.00472736358643	-4.23513793945313	0.0705291926860809	0.527946352958679	-0.105701893568039
-2.78150129318237	-8.01017665863037	-4.23094415664673	0.0702048093080521	0.528329193592072	-0.106178849935532
-2.78927278518677	-8.00660800933838	-4.23294353485107	0.0696934536099434	0.52857369184494	-0.106488227844238
-2.78630471229553	-8.00537967681885	-4.23803091049194	0.0693580508232117	0.528963148593903	-0.106856785714626
-2.78889560699463	-8.01248073577881	-4.22903776168823	0.0689960494637489	0.529152035713196	-0.107256554067135
-2.78665280342102	-8.01165962219238	-4.23183012008667	0.0684790164232254	0.529510140419006	-0.107635632157326
-2.78366446495056	-8.01245307922363	-4.22368001937866	0.0681280046701431	0.529641330242157	-0.108027838170528
-2.79117608070374	-8.01635646820068	-4.2216796875	0.0676712021231651	0.530032813549042	-0.108476638793945
-2.78411865234375	-8.0240364074707	-4.21754741668701	0.0673748031258583	0.530110478401184	-0.109009310603142
-2.79407811164856	-8.02102088928223	-4.22277975082397	0.0669086053967476	0.530401170253754	-0.109517619013786
-2.78310704231262	-8.02682876586914	-4.21336364746094	0.0666082054376602	0.530505359172821	-0.110035434365273
-2.78899312019348	-8.03069400787354	-4.20874834060669	0.0660892799496651	0.530613481998444	-0.110429167747498
-2.77899670600891	-8.03086090087891	-4.21273708343506	0.0658442378044128	0.53077107667923	-0.110965542495251
-2.78381633758545	-8.04083633422852	-4.20020341873169	0.0655288323760033	0.530837416648865	-0.111456044018269
-2.78331780433655	-8.03756427764893	-4.20619297027588	0.0652066394686699	0.530966758728027	-0.111983224749565
-2.77887678146362	-8.04990673065186	-4.19470596313477	0.0649599507451057	0.530939400196075	-0.112495921552181
-2.77886891365051	-8.047926902771	-4.1984748840332	0.0646009296178818	0.531017065048218	-0.113002710044384
-2.77795004844666	-8.06006050109863	-4.18982124328613	0.0644572749733925	0.531036674976349	-0.113528192043304
-2.77960634231567	-8.05801677703857	-4.18091106414795	0.0640226900577545	0.531123161315918	-0.114060088992119
-2.77092671394348	-8.07007217407227	-4.18632411956787	0.0639749690890312	0.531010091304779	-0.114541634917259
-2.7748429775238	-8.07174015045166	-4.18279075622559	0.0636568292975426	0.531053364276886	-0.114915862679482
-2.75885963439941	-8.07319736480713	-4.179358959198	0.0636810958385468	0.531008183956146	-0.115413464605808
-2.76337599754334	-8.08042621612549	-4.17238759994507	0.0633106753230095	0.530969440937042	-0.115540727972984
-2.75264263153076	-8.0797758102417	-4.18140316009521	0.0633319392800331	0.531011760234833	-0.115769803524017
-2.75647139549255	-8.09005069732666	-4.17265701293945	0.0632794499397278	0.530944645404816	-0.116005949676037
-2.74623966217041	-8.08725833892822	-4.17611169815063	0.0633333250880241	0.53109210729599	-0.116202346980572
-2.74516367912292	-8.09504222869873	-4.17235136032104	0.0631672665476799	0.530991077423096	-0.116471879184246
-2.73600387573242	-8.0973949432373	-4.1709508895874	0.0631924197077751	0.531135261058807	-0.116824276745319
-2.74043107032776	-8.10499286651611	-4.1678204536438	0.0632737278938293	0.531144499778748	-0.116990737617016
-2.728848695755	-8.10609912872314	-4.17377138137817	0.0632991120219231	0.531215906143188	-0.117352783679962
-2.72620820999146	-8.10930824279785	-4.16399192810059	0.0633707419037819	0.531177818775177	-0.117532476782799
-2.71988606452942	-8.11194515228271	-4.17070770263672	0.063466802239418	0.531376421451569	-0.117700196802616
-2.72180032730103	-8.11816215515137	-4.16802883148193	0.0636223554611206	0.531356930732727	-0.117783233523369
-2.71420907974243	-8.11813640594482	-4.17476511001587	0.0637595728039742	0.531495213508606	-0.118048556149006
-2.70280933380127	-8.12185096740723	-4.16876554489136	0.0640587732195854	0.531482100486755	-0.11827127635479
-2.7021951675415	-8.12314128875732	-4.17138528823853	0.0641342326998711	0.531657695770264	-0.11846885830164
-2.69502830505371	-8.13322067260742	-4.17131376266479	0.0644083917140961	0.531738579273224	-0.118811100721359
-2.69701719284058	-8.13297462463379	-4.17551755905151	0.064584769308567	0.531929910182953	-0.119017712771893
-2.68519306182861	-8.13871955871582	-4.18066024780273	0.065035954117775	0.53202348947525	-0.119359873235226
-2.68796038627625	-8.13908767700195	-4.17193937301636	0.0651973858475685	0.532188534736633	-0.119522303342819
-2.67565131187439	-8.14097595214844	-4.18311977386475	0.0655715465545654	0.532437026500702	-0.119746930897236
-2.6768434047699	-8.14778804779053	-4.17940950393677	0.0659139081835747	0.53255820274353	-0.119921691715717
-2.6747133731842	-8.14620685577393	-4.19155263900757	0.0662439465522766	0.532883524894714	-0.120166420936584
-2.66518759727478	-8.15228462219238	-4.19308042526245	0.06673464179039	0.533014059066772	-0.120367310941219
-2.66904520988464	-8.15442657470703	-4.19463205337524	0.0669867321848869	0.533313810825348	-0.12052595615387
-2.65633368492126	-8.15668106079102	-4.19830846786499	0.0675417184829712	0.533512711524963	-0.120777741074562
-2.65993237495422	-8.16667938232422	-4.20036315917969	0.0678340420126915	0.533731758594513	-0.120893277227879
-2.65045022964478	-8.16094493865967	-4.202805519104	0.0683086290955544	0.533967018127441	-0.121169812977314
-2.65640759468079	-8.16952610015869	-4.20742082595825	0.0687653943896294	0.534133791923523	-0.121334977447987
-2.65033769607544	-8.16613674163818	-4.21612930297852	0.0692164972424507	0.53442108631134	-0.121584698557854
-2.64883947372437	-8.17675399780273	-4.21328735351563	0.0697197467088699	0.534479260444641	-0.121842317283154
-2.64951920509338	-8.17514324188232	-4.21265697479248	0.0699926763772964	0.534751772880554	-0.122203812003136
-2.64624404907227	-8.18535900115967	-4.2204213142395	0.070515550673008	0.534791767597198	-0.122517317533493
-2.65204882621765	-8.18677234649658	-4.21746444702148	0.0708201676607132	0.534974575042725	-0.122962772846222
-2.64575576782227	-8.19422054290771	-4.22720956802368	0.0713556110858917	0.53504341840744	-0.123419605195522
-2.65060591697693	-8.19594955444336	-4.23029851913452	0.0716475918889046	0.535136640071869	-0.123724594712257
-2.64477014541626	-8.19886302947998	-4.22714138031006	0.0722699910402298	0.535284519195557	-0.12436144053936
-2.64976954460144	-8.20785999298096	-4.22786664962769	0.0725506097078323	0.535197615623474	-0.124748192727566
-2.64992523193359	-8.21177959442139	-4.23285579681396	0.072890967130661	0.535398244857788	-0.125165566802025
-2.64609956741333	-8.22213459014893	-4.22931337356567	0.0734427571296692	0.535337150096893	-0.125638529658318
-2.65385031700134	-8.22626686096191	-4.23991107940674	0.0737686678767204	0.535405278205872	-0.126002296805382
-2.64434766769409	-8.22813415527344	-4.23008632659912	0.0743690058588982	0.535431206226349	-0.126553073525429
-2.65569639205933	-8.2392406463623	-4.23502159118652	0.074707917869091	0.535375714302063	-0.126944959163666
-2.64679193496704	-8.24267482757568	-4.23455667495728	0.0752058923244476	0.535456895828247	-0.127389460802078
-2.6511538028717	-8.25294208526611	-4.23727750778198	0.0756803378462791	0.535314440727234	-0.127870842814445
-2.65209269523621	-8.25048065185547	-4.23996210098267	0.0760618075728416	0.535585761070251	-0.128231480717659
-2.65051698684692	-8.25907516479492	-4.24498224258423	0.0766830146312714	0.535483241081238	-0.128655061125755
-2.65896415710449	-8.26385307312012	-4.24252223968506	0.0772015452384949	0.535537838935852	-0.128894567489624
-2.65774416923523	-8.26072978973389	-4.25733184814453	0.0776260420680046	0.535703420639038	-0.129289358854294
-2.65338635444641	-8.27423667907715	-4.24636316299438	0.0782618448138237	0.535640716552734	-0.12962418794632
-2.66084027290344	-8.27237606048584	-4.25022268295288	0.0786423236131668	0.535784006118774	-0.129787683486938
-2.65446496009827	-8.27857780456543	-4.25708103179932	0.0792768523097038	0.535880625247955	-0.130075737833977
-2.65348052978516	-8.28210926055908	-4.25897264480591	0.0798290073871613	0.535930812358856	-0.130227416753769
-2.65355324745178	-8.27930736541748	-4.26251554489136	0.0802808925509453	0.53616464138031	-0.130352392792702
-2.64842224121094	-8.2880802154541	-4.26522207260132	0.0810061991214752	0.536253094673157	-0.130555659532547
-2.65142512321472	-8.28868007659912	-4.26709699630737	0.0814249664545059	0.536230623722076	-0.130608201026917
-2.65491771697998	-8.28733539581299	-4.26913785934448	0.0818857774138451	0.53655344247818	-0.130619913339615
-2.64860820770264	-8.29223251342773	-4.27947235107422	0.0826419591903687	0.536642611026764	-0.130676865577698
-2.6472704410553	-8.29413032531738	-4.2761697769165	0.0831797793507576	0.536577582359314	-0.130750849843025
-2.65373492240906	-8.29420375823975	-4.28025436401367	0.0835556387901306	0.536797523498535	-0.130781680345535
-2.64516663551331	-8.29266262054443	-4.28717756271362	0.0841960236430168	0.536952257156372	-0.130824849009514
-2.64522314071655	-8.30078029632568	-4.27883386611938	0.0847989991307259	0.536803245544434	-0.130845278501511
-2.64671802520752	-8.29673862457275	-4.28848743438721	0.085165373980999	0.537014544010162	-0.130774319171906
-2.64123058319092	-8.29098415374756	-4.28355550765991	0.085876576602459	0.537047326564789	-0.130825400352478
-2.6434326171875	-8.29747772216797	-4.28654336929321	0.0863046124577522	0.536959528923035	-0.130627661943436
-2.64482283592224	-8.29113674163818	-4.29408359527588	0.0867638289928436	0.537103235721588	-0.130472123622894
-2.63607478141785	-8.29264450073242	-4.28889942169189	0.0873474404215813	0.536938726902008	-0.130445301532745
-2.64230871200562	-8.290358543396	-4.28613138198853	0.0877209305763245	0.536938667297363	-0.130236223340034
-2.63510251045227	-8.28698444366455	-4.28951168060303	0.0881146714091301	0.536948084831238	-0.130148500204086
-2.63882112503052	-8.28997325897217	-4.28850841522217	0.0886824131011963	0.536664068698883	-0.130023747682571
-2.63890886306763	-8.28561878204346	-4.28481864929199	0.0889758542180061	0.536738514900208	-0.129732549190521
-2.63428401947021	-8.28053379058838	-4.28762006759644	0.0895643979310989	0.536523580551147	-0.129700720310211
-2.63551545143127	-8.28560638427734	-4.28579235076904	0.0899369418621063	0.536340892314911	-0.129412338137627
-2.64239859580994	-8.27782726287842	-4.28068971633911	0.0902977138757706	0.536270201206207	-0.129317045211792
-2.63225626945496	-8.2779598236084	-4.28904628753662	0.0908440053462982	0.536058247089386	-0.129151627421379
-2.63427186012268	-8.2767505645752	-4.27795791625977	0.091250866651535	0.535751044750214	-0.129034340381622
-2.64146184921265	-8.26752853393555	-4.27884531021118	0.0914653763175011	0.5356165766716	-0.128844827413559
-2.63907766342163	-8.26715850830078	-4.28135204315186	0.0919403359293938	0.535506725311279	-0.128763020038605
-2.6354615688324	-8.26936435699463	-4.28560638427734	0.0924914926290512	0.535118699073792	-0.128641054034233
-2.64328527450562	-8.2642126083374	-4.27794313430786	0.0927790105342865	0.534903347492218	-0.128458440303802
-2.64190912246704	-8.25850486755371	-4.27584457397461	0.0931261479854584	0.534699738025665	-0.128298863768578
-2.63914752006531	-8.2609395980835	-4.27362585067749	0.0935969278216362	0.534307658672333	-0.128199487924576
-2.64657616615295	-8.25838088989258	-4.2631893157959	0.0938878282904625	0.534127235412598	-0.128058984875679
-2.64522695541382	-8.2519359588623	-4.27292060852051	0.0941814407706261	0.533981204032898	-0.127812132239342
-2.64136385917664	-8.24930286407471	-4.26945877075195	0.0948218181729317	0.533684372901917	-0.127729907631874
-2.64869379997253	-8.25168609619141	-4.26156902313232	0.0950413644313812	0.533400416374207	-0.127503469586372
-2.65136623382568	-8.24389457702637	-4.270583152771	0.0953243300318718	0.53332382440567	-0.127412497997284
-2.64270067214966	-8.24521923065186	-4.2656397819519	0.0958867743611336	0.533013463020325	-0.127225622534752
-2.64715671539307	-8.24399852752686	-4.26945495605469	0.0963341742753983	0.532812714576721	-0.127067148685455
-2.65362524986267	-8.24130153656006	-4.26216840744019	0.0965912416577339	0.532737731933594	-0.126903980970383
-2.64775538444519	-8.23664379119873	-4.26869440078735	0.0970752462744713	0.532680690288544	-0.126858443021774
-2.65175032615662	-8.24032115936279	-4.27033710479736	0.0975740030407906	0.532455146312714	-0.126867294311523
-2.65728878974915	-8.23380470275879	-4.26375961303711	0.0978740006685257	0.53263521194458	-0.126702383160591
-2.65441012382507	-8.23123741149902	-4.27126216888428	0.0984264463186264	0.532584488391876	-0.126768916845322
-2.66308546066284	-8.23266506195068	-4.27149200439453	0.0989392474293709	0.532480835914612	-0.12670111656189
-2.66793012619019	-8.22521114349365	-4.27383041381836	0.0991917327046394	0.532637298107147	-0.126658514142036
-2.66207075119019	-8.22395896911621	-4.27561473846436	0.0998593345284462	0.532759547233582	-0.126707673072815
-2.67360091209412	-8.22786712646484	-4.28720664978027	0.100399151444435	0.532814145088196	-0.126556321978569
-2.68255686759949	-8.22082996368408	-4.28349924087524	0.100777350366116	0.533117473125458	-0.126626342535019
-2.68286919593811	-8.22118949890137	-4.29067420959473	0.10147488117218	0.533255159854889	-0.126780539751053
-2.68732118606567	-8.22418212890625	-4.29176616668701	0.101973854005337	0.533416450023651	-0.126913204789162
-2.69687867164612	-8.21707820892334	-4.29482698440552	0.10235008597374	0.533726155757904	-0.126930370926857
-2.69385194778442	-8.21325016021729	-4.30533361434937	0.103004924952984	0.533982396125793	-0.126959919929504
-2.69708752632141	-8.21412467956543	-4.30388307571411	0.103606760501862	0.534167051315308	-0.127000063657761
-2.7106032371521	-8.20893478393555	-4.30431699752808	0.104005500674248	0.534525573253632	-0.126860842108727
-2.71333527565002	-8.20319557189941	-4.3143835067749	0.104508198797703	0.534878492355347	-0.126866921782494
-2.71065187454224	-8.20191860198975	-4.32309484481812	0.105141319334507	0.535000085830688	-0.126866430044174
-2.72243475914001	-8.19802570343018	-4.31540203094482	0.105456203222275	0.535264551639557	-0.126771703362465
-2.72340369224548	-8.19172191619873	-4.32917070388794	0.105729840695858	0.53570294380188	-0.126631364226341
-2.72387623786926	-8.18471908569336	-4.33051586151123	0.106309778988361	0.535935819149017	-0.126563370227814
-2.72647190093994	-8.18540191650391	-4.32628202438354	0.106548056006432	0.536137640476227	-0.126335203647614
-2.74112153053284	-8.18126583099365	-4.33465957641602	0.106872878968716	0.536403834819794	-0.126110151410103
-2.73622488975525	-8.17444324493408	-4.34280061721802	0.107181325554848	0.536677062511444	-0.125967025756836
-2.7391939163208	-8.17205142974854	-4.33606576919556	0.107506819069386	0.536764144897461	-0.12584362924099
-2.74507284164429	-8.1711311340332	-4.33677101135254	0.107505165040493	0.53698056936264	-0.125639989972115
-2.74453854560852	-8.1593017578125	-4.34506988525391	0.107797466218472	0.53726851940155	-0.125441774725914
-2.73523139953613	-8.1617603302002	-4.33811521530151	0.108076468110085	0.537278175354004	-0.125268295407295
-2.73990607261658	-8.15953826904297	-4.3387713432312	0.108079642057419	0.537400543689728	-0.124974101781845
-2.74392318725586	-8.15494537353516	-4.33500719070435	0.108094148337841	0.537653982639313	-0.124711453914642
-2.73399782180786	-8.14949607849121	-4.34464502334595	0.108198873698711	0.53783917427063	-0.124486587941647
-2.73420429229736	-8.14980697631836	-4.34230327606201	0.108390301465988	0.537814557552338	-0.124367602169514
-2.73770999908447	-8.14685821533203	-4.34428834915161	0.108237780630589	0.538042902946472	-0.124038442969322
-2.73342227935791	-8.13969707489014	-4.34359836578369	0.108166553080082	0.538340747356415	-0.123943120241165
-2.73064017295837	-8.14603137969971	-4.34662961959839	0.108321465551853	0.538292348384857	-0.123749300837517
-2.7334291934967	-8.14012813568115	-4.34385538101196	0.108265869319439	0.538505792617798	-0.123599857091904
-2.73051404953003	-8.1315336227417	-4.34046745300293	0.108138523995876	0.538781762123108	-0.123601019382477
-2.72703266143799	-8.14137172698975	-4.34267425537109	0.108241200447083	0.538923144340515	-0.123535707592964
-2.73174262046814	-8.13885593414307	-4.33866262435913	0.108096614480019	0.539151906967163	-0.123556897044182
-2.72927236557007	-8.13407802581787	-4.34552955627441	0.108021125197411	0.539522647857666	-0.123584866523743
-2.72391748428345	-8.13892078399658	-4.34340190887451	0.108041644096375	0.539663434028625	-0.123781204223633
-2.72305798530579	-8.14212894439697	-4.34754228591919	0.108028538525105	0.539743781089783	-0.12389500439167
-2.72190976142883	-8.14451885223389	-4.33631372451782	0.107954472303391	0.539890289306641	-0.124077215790749
-2.72539710998535	-8.13911151885986	-4.34459686279297	0.107775032520294	0.540258586406708	-0.124169051647186
-2.71680808067322	-8.13812160491943	-4.34798383712769	0.107833877205849	0.540556013584137	-0.124376766383648
-2.72046113014221	-8.14000034332275	-4.34615087509155	0.107827343046665	0.540558815002441	-0.124519728124142
-2.72775101661682	-8.14261627197266	-4.34253597259521	0.107685849070549	0.540665864944458	-0.124767154455185
-2.73710227012634	-8.13746356964111	-4.3372049331665	0.107455760240555	0.540890395641327	-0.125002697110176
-2.73228764533997	-8.13423919677734	-4.34159708023071	0.10742162168026	0.541061162948608	-0.125385746359825
-2.72476625442505	-8.13451766967773	-4.34266948699951	0.10741151124239	0.541092038154602	-0.125660359859467
-2.73374843597412	-8.14199638366699	-4.33370733261108	0.107273533940315	0.541037678718567	-0.12579932808876
-2.74229836463928	-8.14046001434326	-4.32951021194458	0.106956578791142	0.541239142417908	-0.126014351844788
-2.7358729839325	-8.13505935668945	-4.32648944854736	0.106937922537327	0.541242301464081	-0.126370683312416
-2.73104929924011	-8.13873481750488	-4.32695341110229	0.106857866048813	0.541023075580597	-0.126591548323631
-2.73602938652039	-8.14560604095459	-4.31948709487915	0.106662467122078	0.540960490703583	-0.126885771751404
-2.74037146568298	-8.14005851745605	-4.31932210922241	0.106387943029404	0.541027724742889	-0.127093091607094
-2.73320817947388	-8.14033031463623	-4.31135892868042	0.106261909008026	0.541031241416931	-0.127409398555756
-2.73473715782166	-8.14355850219727	-4.30765819549561	0.106114111840725	0.540773093700409	-0.127654016017914
-2.73785924911499	-8.14757919311523	-4.3062105178833	0.105949632823467	0.540657162666321	-0.127881348133087
-2.74067115783691	-8.1440372467041	-4.29732227325439	0.105574615299702	0.540793240070343	-0.128046914935112
-2.7352511882782	-8.14778137207031	-4.29732942581177	0.105529576539993	0.540588557720184	-0.128386914730072
-2.74646139144897	-8.15212059020996	-4.29048538208008	0.105297572910786	0.540443360805511	-0.128541797399521
-2.74343633651733	-8.14670658111572	-4.28416776657104	0.104979291558266	0.540499091148376	-0.128739401698112
-2.73761963844299	-8.14583015441895	-4.28583860397339	0.104912407696247	0.540504634380341	-0.129018515348434
-2.73911619186401	-8.14987182617188	-4.28302955627441	0.104817055165768	0.54036808013916	-0.129286006093025
-2.7463366985321	-8.15290355682373	-4.27597951889038	0.104546390473843	0.540396153926849	-0.129434481263161
-2.74888682365417	-8.14871215820313	-4.28731393814087	0.10427600890398	0.54050624370575	-0.129601016640663
-2.74419212341309	-8.14992904663086	-4.28114080429077	0.104235947132111	0.540652871131897	-0.129981219768524
-2.74318075180054	-8.15628910064697	-4.27868843078613	0.104208469390869	0.540669977664948	-0.130172893404961
-2.74663972854614	-8.15660953521729	-4.27323246002197	0.104010030627251	0.540818691253662	-0.130458861589432
-2.74339556694031	-8.15382766723633	-4.28521060943604	0.103888966143131	0.541132509708405	-0.130680188536644
-2.7383017539978	-8.16060256958008	-4.28120756149292	0.10393837839365	0.54126763343811	-0.130925729870796
-2.74242210388184	-8.16219139099121	-4.28718614578247	0.103785894811153	0.541436612606049	-0.131114348769188
-2.74481844902039	-8.15892219543457	-4.28037881851196	0.103598549962044	0.541904091835022	-0.131320610642433
-2.74044942855835	-8.1603536605835	-4.29478549957275	0.103602312505245	0.542334377765656	-0.131581351161003
-2.73557686805725	-8.16026496887207	-4.29180335998535	0.10371408611536	0.542649209499359	-0.132017597556114
-2.74226260185242	-8.17056369781494	-4.29496002197266	0.103540703654289	0.543077945709229	-0.132205247879028
-2.74283862113953	-8.1676778793335	-4.29590034484863	0.10342513769865	0.543626368045807	-0.13256810605526
-2.74344730377197	-8.16690063476563	-4.30963325500488	0.103349395096302	0.544294655323029	-0.132915928959846
-2.73421168327332	-8.16707706451416	-4.31678915023804	0.103493146598339	0.544768095016479	-0.133374318480492
-2.73395013809204	-8.17793655395508	-4.31310415267944	0.103424280881882	0.545256495475769	-0.133773967623711
-2.73818016052246	-8.1809549331665	-4.32003402709961	0.103405937552452	0.545815289020538	-0.134193241596222
-2.7422149181366	-8.17910575866699	-4.33770084381104	0.103182643651962	0.546770632266998	-0.134605154395103
-2.73922491073608	-8.17864799499512	-4.34145212173462	0.103308849036694	0.547467768192291	-0.135183960199356
-2.73647952079773	-8.18294715881348	-4.34640073776245	0.10335087031126	0.548172473907471	-0.135820597410202
-2.74222660064697	-8.193115234375	-4.34935903549194	0.103224515914917	0.548817336559296	-0.13652078807354
-2.74566149711609	-8.19507789611816	-4.36518573760986	0.103100933134556	0.54973840713501	-0.137141332030296
-2.74008941650391	-8.19521045684814	-4.37112808227539	0.102937422692776	0.550606429576874	-0.137793958187103
-2.73359036445618	-8.19627475738525	-4.38167095184326	0.102900892496109	0.55145663022995	-0.13827146589756
-2.73184847831726	-8.20461082458496	-4.38489151000977	0.102924324572086	0.55224347114563	-0.138821214437485
-2.73972535133362	-8.20864486694336	-4.39094161987305	0.102744646370411	0.55305153131485	-0.139252737164497
-2.74008011817932	-8.20980644226074	-4.39329814910889	0.102522917091846	0.553972184658051	-0.13990144431591
-2.73598289489746	-8.20953750610352	-4.40523719787598	0.102243512868881	0.554896593093872	-0.140486985445023
-2.72980189323425	-8.2106990814209	-4.41345071792603	0.102131485939026	0.555908858776093	-0.141067549586296
-2.72370195388794	-8.21231365203857	-4.42130613327026	0.101928032934666	0.556660890579224	-0.141562685370445
-2.72377157211304	-8.21744918823242	-4.42564582824707	0.101597890257835	0.557503759860992	-0.142036437988281
-2.71925497055054	-8.22168254852295	-4.42168140411377	0.101225651800632	0.55823290348053	-0.142486348748207
-2.71792459487915	-8.22122573852539	-4.42836475372314	0.100594162940979	0.559130609035492	-0.142730087041855
-2.7158899307251	-8.22075176239014	-4.42957162857056	0.100074581801891	0.559982120990753	-0.143117591738701
-2.70868539810181	-8.21613502502441	-4.44583320617676	0.0996244177222252	0.560891509056091	-0.143415853381157
-2.6993465423584	-8.21566581726074	-4.45155477523804	0.0992457643151283	0.561616003513336	-0.143798187375069
-2.69318652153015	-8.21833324432373	-4.45062112808228	0.0986537858843803	0.562374711036682	-0.144049525260925
-2.68777370452881	-8.22495651245117	-4.44923877716064	0.0979719832539558	0.562996685504913	-0.144222527742386
-2.6858057975769	-8.22246837615967	-4.44961977005005	0.0970830395817757	0.563826858997345	-0.144515171647072
-2.67607402801514	-8.22538948059082	-4.44696664810181	0.0961424857378006	0.564537763595581	-0.14496037364006
-2.66569232940674	-8.22761058807373	-4.44771528244019	0.0952449664473534	0.565185010433197	-0.145501747727394
-2.65286779403687	-8.23722743988037	-4.4473614692688	0.0943892747163773	0.565699875354767	-0.146045118570328
-2.64278435707092	-8.24273872375488	-4.44670820236206	0.0935596376657486	0.5662482380867	-0.146649718284607
-2.6385281085968	-8.24868869781494	-4.43900537490845	0.092588022351265	0.56665426492691	-0.147242158651352
-2.62653183937073	-8.25532245635986	-4.43347930908203	0.0915735214948654	0.566958665847778	-0.14780031144619
-2.62944889068604	-8.26189613342285	-4.42684268951416	0.0904172658920288	0.567296504974365	-0.148251950740814
-2.61950826644897	-8.26282119750977	-4.42140531539917	0.0891359522938728	0.567591845989227	-0.148836031556129
-2.61310076713562	-8.26642894744873	-4.41828680038452	0.0882019251585007	0.56784999370575	-0.149395123124123
-2.61397075653076	-8.27215957641602	-4.41918516159058	0.0871198624372482	0.568066596984863	-0.149950802326202
-2.61105513572693	-8.28107166290283	-4.40975856781006	0.0860591754317284	0.568062245845795	-0.150591060519218
-2.61826324462891	-8.28518772125244	-4.40621376037598	0.0848129838705063	0.567907094955444	-0.150948897004128
-2.6349663734436	-8.28127098083496	-4.39563655853271	0.0834520608186722	0.567954778671265	-0.151261731982231
-2.63930773735046	-8.2789249420166	-4.40254640579224	0.0824215933680534	0.567919909954071	-0.151687532663345
-2.64284896850586	-8.27489280700684	-4.39768266677856	0.0814188271760941	0.56770384311676	-0.152200758457184
-2.64605140686035	-8.28246307373047	-4.38727617263794	0.0800971612334251	0.567346453666687	-0.152746796607971
-2.64734673500061	-8.2902660369873	-4.36916494369507	0.0788498818874359	0.567078948020935	-0.153577774763107
-2.63677906990051	-8.29941177368164	-4.3549952507019	0.0775289386510849	0.566797375679016	-0.154413908720016
-2.61932730674744	-8.3115348815918	-4.33779621124268	0.0763358548283577	0.566378831863403	-0.155253648757935
-2.60588026046753	-8.32468414306641	-4.32097053527832	0.07527194917202	0.565947473049164	-0.155844539403915
-2.6005597114563	-8.33852481842041	-4.3112473487854	0.0741567090153694	0.565468609333038	-0.156428009271622
-2.60200071334839	-8.33879280090332	-4.30407619476318	0.072907842695713	0.565211832523346	-0.156837895512581
-2.601646900177	-8.34234142303467	-4.29924917221069	0.0717115700244904	0.565058648586273	-0.15741428732872
-2.59389781951904	-8.33965015411377	-4.29669380187988	0.0707350596785545	0.564931631088257	-0.157953903079033
-2.59398341178894	-8.34755039215088	-4.28672552108765	0.0696751624345779	0.564631700515747	-0.158477559685707
-2.60396027565002	-8.34760093688965	-4.28943252563477	0.0685797035694122	0.564522325992584	-0.158921584486961
-2.59984159469604	-8.34691333770752	-4.27613925933838	0.0674152746796608	0.564594089984894	-0.15948174893856
-2.58658671379089	-8.35159301757813	-4.27466201782227	0.0664681270718575	0.564565718173981	-0.160062819719315
-2.57813620567322	-8.36660861968994	-4.26932764053345	0.0655341297388077	0.564494013786316	-0.16065302491188
-2.58273243904114	-8.37021160125732	-4.25846576690674	0.0644958391785622	0.564609825611115	-0.160839974880219
-2.57540202140808	-8.36615657806396	-4.26295280456543	0.0635546967387199	0.565002202987671	-0.161229774355888
-2.5643138885498	-8.37198066711426	-4.26624250411987	0.0628395304083824	0.565251708030701	-0.161607354879379
-2.56174230575562	-8.37716865539551	-4.25458765029907	0.0619956664741039	0.565317928791046	-0.161987110972404
-2.56369113922119	-8.37691211700439	-4.26298761367798	0.0610835142433643	0.565881371498108	-0.162247344851494
-2.55165791511536	-8.37590599060059	-4.26972150802612	0.0603109560906887	0.566365122795105	-0.162780284881592
-2.5510048866272	-8.38665103912354	-4.26708078384399	0.0596469789743423	0.566578030586243	-0.163183152675629
-2.54640054702759	-8.38964939117432	-4.27189445495605	0.0588077865540981	0.567115187644959	-0.163570076227188
-2.53157114982605	-8.39677429199219	-4.27528238296509	0.0581498667597771	0.567694306373596	-0.164184853434563
-2.52016139030457	-8.39574813842773	-4.27622842788696	0.0576276630163193	0.568181753158569	-0.164714440703392
-2.50462818145752	-8.42122173309326	-4.275954246521	0.0567464232444763	0.568736732006073	-0.165028288960457
-2.51441526412964	-8.42440795898438	-4.28293514251709	0.0563742145895958	0.569499492645264	-0.165485247969627
-2.48267602920532	-8.42624664306641	-4.3025369644165	0.0562047995626926	0.570050358772278	-0.166485399007797
-2.49396252632141	-8.40416622161865	-4.29919385910034	0.0556132011115551	0.570628762245178	-0.166853308677673
-2.48302268981934	-8.40433406829834	-4.30113792419434	0.0548471063375473	0.57151985168457	-0.16689395904541
-2.47491264343262	-8.4247465133667	-4.32735347747803	0.0544605776667595	0.572624444961548	-0.16709315776825
-2.47439885139465	-8.43605804443359	-4.32237243652344	0.0538175068795681	0.573328137397766	-0.167913645505905
-2.46747660636902	-8.43505096435547	-4.33431673049927	0.0532115958631039	0.574541449546814	-0.169067680835724
-2.47975540161133	-8.44442558288574	-4.3345947265625	0.0527031011879444	0.575397372245789	-0.169859886169434
-2.46452283859253	-8.46758651733398	-4.35800933837891	0.0525333695113659	0.576526522636414	-0.170884236693382
-2.45416212081909	-8.46564483642578	-4.35575199127197	0.0525142624974251	0.577246129512787	-0.171962052583694
-2.44789576530457	-8.46900653839111	-4.36042499542236	0.0521123073995113	0.578191876411438	-0.172667145729065
-2.4424741268158	-8.47589206695557	-4.36140251159668	0.0516937002539635	0.579344391822815	-0.173256933689117
-2.42413353919983	-8.48069953918457	-4.38514471054077	0.0514585673809052	0.580669045448303	-0.173982724547386
-2.41633939743042	-8.49002742767334	-4.3898138999939	0.0511625297367573	0.58183491230011	-0.175052985548973
-2.4198362827301	-8.51027393341064	-4.40280675888062	0.0507785230875015	0.582820296287537	-0.175907403230667
-2.42553806304932	-8.51339054107666	-4.41123962402344	0.0503902435302734	0.584015607833862	-0.176694884896278
-2.42608833312988	-8.51185703277588	-4.42752885818481	0.0500796176493168	0.585426867008209	-0.177291736006737
-2.42480778694153	-8.51772594451904	-4.43795728683472	0.0498737208545208	0.586645722389221	-0.17814826965332
-2.41998481750488	-8.53212356567383	-4.45207929611206	0.0496676750481129	0.587727606296539	-0.17927984893322
-2.39844250679016	-8.53179168701172	-4.44492530822754	0.0493145138025284	0.588805377483368	-0.180383577942848
-2.38861846923828	-8.54963684082031	-4.45506572723389	0.0488497763872147	0.589836180210114	-0.181065544486046
-2.38623881340027	-8.55864429473877	-4.45512866973877	0.0483993291854858	0.590997457504272	-0.181690573692322
-2.38348627090454	-8.56587505340576	-4.46481466293335	0.0477059967815876	0.592217326164246	-0.182632774114609
-2.37622618675232	-8.57074356079102	-4.46285390853882	0.0471135079860687	0.593265354633331	-0.183494374155998
-2.36234498023987	-8.58036422729492	-4.48011636734009	0.0465874299407005	0.594312012195587	-0.18427586555481
-2.3543643951416	-8.59080123901367	-4.48527002334595	0.0460282415151596	0.595306575298309	-0.185217708349228
-2.35082507133484	-8.59665393829346	-4.48814582824707	0.0454070307314396	0.595944941043854	-0.18619978427887
-2.33902359008789	-8.60185146331787	-4.49043083190918	0.0447029396891594	0.596889674663544	-0.186878025531769
-2.34306311607361	-8.6108226776123	-4.48981237411499	0.0440048649907112	0.597616791725159	-0.187649473547935
-2.32477951049805	-8.63409519195557	-4.48627185821533	0.0431482046842575	0.598332762718201	-0.188886851072311
-2.31091403961182	-8.64207077026367	-4.48413419723511	0.0421951524913311	0.599073767662048	-0.189948618412018
-2.30528163909912	-8.6523904800415	-4.47708177566528	0.0411828830838203	0.599746286869049	-0.190831243991852
-2.29206252098084	-8.66214370727539	-4.47945594787598	0.0401848368346691	0.600587010383606	-0.19164352118969
-2.28451633453369	-8.67440032958984	-4.48408603668213	0.0391865447163582	0.601221919059753	-0.19244846701622
-2.26678919792175	-8.67726802825928	-4.48517417907715	0.0380775034427643	0.601993381977081	-0.193353652954102
-2.25446057319641	-8.68556308746338	-4.48815679550171	0.0369992293417454	0.602618396282196	-0.193982630968094
-2.25107073783875	-8.69244956970215	-4.47788047790527	0.0359449572861195	0.603160440921783	-0.19466632604599
-2.24628734588623	-8.70510959625244	-4.47847604751587	0.0347280465066433	0.603762865066528	-0.195676848292351
-2.229412317276	-8.71379280090332	-4.46926546096802	0.0334918648004532	0.604316353797913	-0.19653232395649
-2.22266745567322	-8.72800064086914	-4.46313047409058	0.0321046262979507	0.604798078536987	-0.197565466165543
-2.20780634880066	-8.73649597167969	-4.46020698547363	0.0308683197945356	0.605318009853363	-0.198328286409378
-2.19607138633728	-8.74661350250244	-4.44920921325684	0.0294841881841421	0.606041371822357	-0.199325323104858
-2.18797039985657	-8.7509183883667	-4.45895719528198	0.0282186325639486	0.606707274913788	-0.200016722083092
-2.17734599113464	-8.76069068908691	-4.45242214202881	0.0268291179090738	0.60728657245636	-0.200980737805367
-2.16066145896912	-8.77249717712402	-4.44433784484863	0.0256475731730461	0.607849657535553	-0.202062323689461
-2.15186953544617	-8.74204921722412	-4.39580297470093	0.024121668189764	0.60778933763504	-0.202259659767151
-2.10519480705261	-8.81776237487793	-4.4115686416626	0.0231312103569508	0.60872346162796	-0.202715933322906
-2.10624265670776	-8.90517711639404	-4.45438241958618	0.0233752690255642	0.609182715415955	-0.203535467386246
-2.12289023399353	-8.85992813110352	-4.46466827392578	0.0234445910900831	0.609150946140289	-0.207138866186142
-2.13101506233215	-8.77529335021973	-4.42365121841431	0.0227261185646057	0.608858346939087	-0.20841521024704
-2.11049151420593	-8.80535411834717	-4.40393877029419	0.0221507288515568	0.609138667583466	-0.20885095000267
-2.07455921173096	-8.88772106170654	-4.40838098526001	0.0211418885737658	0.609637260437012	-0.209654361009598
-2.05604219436646	-8.88974285125732	-4.42320871353149	0.0201911125332117	0.610778391361237	-0.210859477519989
-2.06341886520386	-8.8617639541626	-4.41922092437744	0.0187518037855625	0.611658155918121	-0.212237223982811
-2.06412482261658	-8.86298370361328	-4.43879413604736	0.0171148721128702	0.613070487976074	-0.213330566883087
-2.09580302238464	-8.90444946289063	-4.41873788833618	0.0157274529337883	0.613653898239136	-0.213807165622711
-2.07335376739502	-8.9207763671875	-4.42521619796753	0.0144758196547627	0.615194082260132	-0.214749559760094
-2.0772602558136	-8.93396854400635	-4.39879989624023	0.0132404007017612	0.615616321563721	-0.215634852647781
-2.03376626968384	-8.9386043548584	-4.41296529769897	0.0126563655212522	0.616970241069794	-0.216707974672318
-2.02183771133423	-8.94310665130615	-4.40131282806396	0.012001913972199	0.61764919757843	-0.217620834708214
-2.02897429466248	-8.96761226654053	-4.41787433624268	0.0114094382151961	0.618738532066345	-0.218505933880806
-2.03013873100281	-8.9600133895874	-4.42983675003052	0.0108194975182414	0.619786977767944	-0.219297543168068
-2.03410148620605	-8.94604110717773	-4.44786548614502	0.0101731019094586	0.621167778968811	-0.220345303416252
-2.05862760543823	-8.95251178741455	-4.44507741928101	0.0093671390786767	0.622363150119781	-0.221936821937561
-2.05400919914246	-8.95893573760986	-4.45215749740601	0.00841655023396015	0.623630821704865	-0.223513200879097
[truncated: 17,717 more rows]
