# Supplementary material for: Identification of Haptic Based Guiding Using Hard Reins
Source: PLoS One. 2015 Jul 22;10(7):e0132020. doi: 10.1371/journal.pone.0132020 (PMC4511788; doi:10.1371/journal.pone.0132020)
Supplement: S6 File — (ZIP) [file pone.0132020.s006.zip › Exp2_ForceData2/Subject9/path1/T10.csv]

Force X (N)	Force Y (N)	Force Z (N)	Torque X (N-m)	Torque Y (N-m)	Torque Z (N-m)	Frequency = 10000	Averaging Level = 16	F/T Serial Number = FT11772	Time Started = 19/12/2012 16:46:25
-1.11114823818207	-7.84377241134644	-3.85957503318787	0.0157003328204155	0.503638505935669	-0.0422475747764111
-1.10281360149384	-7.84465456008911	-3.84885263442993	0.0155040845274925	0.503770172595978	-0.0423020757734776
-1.10606348514557	-7.84238290786743	-3.86524653434753	0.015585919842124	0.503665030002594	-0.0423420593142509
-1.09934866428375	-7.84928560256958	-3.86331295967102	0.0155098531395197	0.503809094429016	-0.0424314923584461
-1.09921443462372	-7.84740972518921	-3.86191606521606	0.0154562601819634	0.50370591878891	-0.0425065830349922
-1.08775985240936	-7.85118579864502	-3.85706353187561	0.0154345836490393	0.503783583641052	-0.0426817648112774
-1.09110581874847	-7.85165977478027	-3.86190748214722	0.0153356567025185	0.503790616989136	-0.0427349619567394
-1.09088802337646	-7.85529708862305	-3.85996413230896	0.0153230978175998	0.503960490226746	-0.0428019873797894
-1.0856409072876	-7.85284566879272	-3.86039853096008	0.0152129894122481	0.504085302352905	-0.0429805032908916
-1.08175361156464	-7.85760164260864	-3.86383414268494	0.0153055656701326	0.504172623157501	-0.0431332774460316
-1.07789015769958	-7.85561037063599	-3.8617217540741	0.0151183158159256	0.504244446754456	-0.0432238467037678
-1.07611215114594	-7.86359310150146	-3.87072062492371	0.0151203572750092	0.504461348056793	-0.0433580614626408
-1.07065391540527	-7.86357164382935	-3.86429286003113	0.0150002231821418	0.504520177841187	-0.0435493402183056
-1.07094848155975	-7.8647289276123	-3.86847996711731	0.015024621039629	0.504799067974091	-0.0436890982091427
-1.06617748737335	-7.86638307571411	-3.87143063545227	0.0148588931187987	0.50486958026886	-0.043920136988163
-1.06171548366547	-7.87260913848877	-3.87469792366028	0.0148387439548969	0.505082070827484	-0.0440498478710651
-1.06054973602295	-7.87031745910645	-3.86868500709534	0.014668008312583	0.505219995975494	-0.0442956872284412
-1.05664503574371	-7.87336444854736	-3.88677763938904	0.0147194266319275	0.50560200214386	-0.0444114841520786
-1.05330789089203	-7.87272357940674	-3.87590646743774	0.014624091796577	0.505728781223297	-0.0446507669985294
-1.04997134208679	-7.88052701950073	-3.88037943840027	0.0145099051296711	0.505980670452118	-0.0448242463171482
-1.0461460351944	-7.87598133087158	-3.87767314910889	0.0143526876345277	0.506191849708557	-0.0450851544737816
-1.0479793548584	-7.88492441177368	-3.89293003082275	0.0142716569826007	0.506463289260864	-0.0452107079327106
-1.03866362571716	-7.88064575195313	-3.88389468193054	0.0141773968935013	0.506693661212921	-0.0454470440745354
-1.04245340824127	-7.88576316833496	-3.89102602005005	0.0141363544389606	0.50686913728714	-0.0456705167889595
-1.03432106971741	-7.88620615005493	-3.88606643676758	0.0139732286334038	0.507250785827637	-0.0458966717123985
-1.03491306304932	-7.88880109786987	-3.89669060707092	0.0138687966391444	0.507345259189606	-0.0461364649236202
-1.02966403961182	-7.89390850067139	-3.88985371589661	0.0137075064703822	0.507569968700409	-0.0462998114526272
-1.02873194217682	-7.89275550842285	-3.89622664451599	0.0135735319927335	0.507733464241028	-0.04652414098382
-1.02891886234283	-7.89731407165527	-3.89992380142212	0.0134721277281642	0.508001148700714	-0.0467470027506351
-1.02078878879547	-7.89346837997437	-3.90023922920227	0.0131735475733876	0.508094072341919	-0.0469013415277004
-1.02734136581421	-7.90129041671753	-3.9016101360321	0.0131315123289824	0.508289873600006	-0.0470385029911995
-1.01824486255646	-7.89407682418823	-3.900803565979	0.0129326423630118	0.508442521095276	-0.0472056455910206
-1.01978850364685	-7.89917802810669	-3.90022325515747	0.0127540742978454	0.50847727060318	-0.04747024923563
-1.01407337188721	-7.90157508850098	-3.90376734733582	0.0125566394999623	0.508669555187225	-0.0475307144224644
-1.01971745491028	-7.89867496490479	-3.89834308624268	0.0122778695076704	0.508708298206329	-0.0476888045668602
-1.01574409008026	-7.90179443359375	-3.90952944755554	0.0122266411781311	0.508887052536011	-0.0477990135550499
-1.01418447494507	-7.8976902961731	-3.90310549736023	0.0120275663211942	0.508834421634674	-0.0480188205838203
-1.01554095745087	-7.90214347839355	-3.90874242782593	0.0118590230122209	0.508964836597443	-0.0481203570961952
-1.01083493232727	-7.89780282974243	-3.90263795852661	0.0115993497893214	0.508914589881897	-0.0482561513781548
-1.01308953762054	-7.90666389465332	-3.9097306728363	0.0114163560792804	0.509005963802338	-0.0484023094177246
-1.01392114162445	-7.89872407913208	-3.89785528182983	0.0112056545913219	0.508902072906494	-0.0486829988658428
-1.01312232017517	-7.90480184555054	-3.91430521011353	0.0109794642776251	0.508970558643341	-0.0487350113689899
-1.01051199436188	-7.90054082870483	-3.89736151695251	0.0107694864273071	0.508815169334412	-0.0489041544497013
-1.01602709293365	-7.90478324890137	-3.90356826782227	0.0105259632691741	0.508772850036621	-0.0490181110799313
-1.01463675498962	-7.89622688293457	-3.90693736076355	0.0102442083880305	0.508816838264465	-0.049209401011467
-1.01348388195038	-7.90554809570313	-3.90501189231873	0.0100623648613691	0.508675932884216	-0.0492599457502365
-1.01296675205231	-7.89698362350464	-3.89870023727417	0.00974019709974527	0.508486092090607	-0.0494138225913048
-1.01106774806976	-7.90162420272827	-3.89379262924194	0.00955736637115479	0.508464276790619	-0.0495904088020325
-1.01584911346436	-7.89944791793823	-3.89598536491394	0.00926143582910299	0.508275806903839	-0.0496594533324242
-1.01623702049255	-7.89616632461548	-3.89790034294128	0.00907447747886181	0.508308053016663	-0.0497404970228672
-1.01507568359375	-7.89493417739868	-3.8981032371521	0.00878500659018755	0.508169174194336	-0.0498799197375774
-1.01787734031677	-7.89858245849609	-3.88878464698792	0.00861479621380568	0.50796514749527	-0.0499552339315414
-1.01754522323608	-7.89374542236328	-3.89120268821716	0.00824323296546936	0.50772762298584	-0.049984984099865
-1.0197811126709	-7.89286994934082	-3.89562773704529	0.00807456858456135	0.50775945186615	-0.0500633455812931
-1.01768314838409	-7.89333009719849	-3.88491129875183	0.00780632719397545	0.507551848888397	-0.0501858405768871
-1.02590894699097	-7.89235925674438	-3.88653802871704	0.00765756564214826	0.507389307022095	-0.050272062420845
-1.01769471168518	-7.88725328445435	-3.88798785209656	0.00731659820303321	0.507260859012604	-0.0502873994410038
-1.02172183990479	-7.89173316955566	-3.88300704956055	0.00720557011663914	0.507146835327148	-0.050406452268362
-1.01798319816589	-7.88448476791382	-3.87711215019226	0.00693606352433562	0.506965935230255	-0.0504976958036423
-1.02137005329132	-7.89019823074341	-3.883455991745	0.00682164123281837	0.506940126419067	-0.0504616051912308
-1.02097010612488	-7.88631200790405	-3.87600708007813	0.00659059965983033	0.506700456142426	-0.0505561120808125
-1.01935291290283	-7.8891396522522	-3.87841606140137	0.00638173520565033	0.506742656230927	-0.050601951777935
-1.01873564720154	-7.88549900054932	-3.88172936439514	0.00623129587620497	0.506564319133759	-0.0507029853761196
-1.01616084575653	-7.88543844223022	-3.86916828155518	0.0060813301242888	0.50653475522995	-0.0506521575152874
-1.02358841896057	-7.88564395904541	-3.87142753601074	0.00592564232647419	0.506388485431671	-0.0507452450692654
-1.01141119003296	-7.88253164291382	-3.87204360961914	0.00582078145816922	0.506390571594238	-0.0507914423942566
-1.0245908498764	-7.88686466217041	-3.87881183624268	0.00560945365577936	0.506288290023804	-0.0507243387401104
-1.01623952388763	-7.88080024719238	-3.87148499488831	0.00546682020649314	0.506361603736877	-0.0507849082350731
-1.02038598060608	-7.88299369812012	-3.86773586273193	0.0053930077701807	0.506159543991089	-0.0509631521999836
-1.01857733726501	-7.87844514846802	-3.87629890441895	0.00521549303084612	0.506309449672699	-0.050855603069067
-1.026238322258	-7.8827486038208	-3.86948442459106	0.00514935003593564	0.506313681602478	-0.05090207234025
-1.01826226711273	-7.87464046478271	-3.86564683914185	0.00500398175790906	0.506231069564819	-0.0509691648185253
-1.02523767948151	-7.87903451919556	-3.87761759757996	0.00490684295073152	0.506257593631744	-0.050998754799366
-1.01853215694427	-7.87393522262573	-3.86782646179199	0.00479081552475691	0.506312966346741	-0.0509819015860558
-1.02278733253479	-7.88043594360352	-3.87218546867371	0.00479083973914385	0.50629997253418	-0.0510111935436726
-1.01942133903503	-7.87110424041748	-3.86397266387939	0.00456246128305793	0.506238698959351	-0.051093865185976
-1.02155780792236	-7.87658166885376	-3.87629246711731	0.00448727980256081	0.506402015686035	-0.0510290078818798
-1.02737939357758	-7.87201452255249	-3.87008118629456	0.0043964465148747	0.506289303302765	-0.0510686337947845
-1.02314257621765	-7.87175703048706	-3.86733675003052	0.00435428693890572	0.506507098674774	-0.0511098280549049
-1.02683472633362	-7.87123870849609	-3.87385177612305	0.00425865221768618	0.506466746330261	-0.0511076487600803
-1.02407157421112	-7.86914682388306	-3.86826610565186	0.00412423210218549	0.506587862968445	-0.0511400029063225
-1.03054225444794	-7.87113475799561	-3.87114143371582	0.00406842073425651	0.50646585226059	-0.0511639341711998
-1.02419459819794	-7.86470985412598	-3.87213754653931	0.00398360332474113	0.506581366062164	-0.0511919818818569
-1.03446292877197	-7.86712265014648	-3.87048625946045	0.003896398935467	0.506591498851776	-0.0511071681976318
-1.02930569648743	-7.86209487915039	-3.86786961555481	0.00383820966817439	0.506658554077148	-0.0511591397225857
-1.03708219528198	-7.86684036254883	-3.87197518348694	0.00375160085968673	0.506643116474152	-0.0512299463152885
-1.03606975078583	-7.85924434661865	-3.8731529712677	0.00363114359788597	0.506721258163452	-0.0511223748326302
-1.03724932670593	-7.86350536346436	-3.87502312660217	0.00360589544288814	0.506628692150116	-0.0511556304991245
-1.03558623790741	-7.85604524612427	-3.8689079284668	0.00351434061303735	0.506651163101196	-0.0511709190905094
-1.04487299919128	-7.86368846893311	-3.87454128265381	0.00341853895224631	0.506725788116455	-0.0511687472462654
-1.04055762290955	-7.85368967056274	-3.87015008926392	0.00336785288527608	0.506724953651428	-0.0510978326201439
-1.04569578170776	-7.85783243179321	-3.87898731231689	0.00335128745064139	0.50666618347168	-0.0510962530970573
-1.0445841550827	-7.84969472885132	-3.86592221260071	0.00320219434797764	0.506770372390747	-0.0510748103260994
-1.05148828029633	-7.85225963592529	-3.8773512840271	0.00328678195364773	0.506730437278748	-0.0510246083140373
-1.05374503135681	-7.84492778778076	-3.87237238883972	0.00317596481181681	0.506688475608826	-0.0509704425930977
-1.05200517177582	-7.84996223449707	-3.87190818786621	0.00319921458140016	0.506717264652252	-0.0509827733039856
-1.0547422170639	-7.84600162506104	-3.86788058280945	0.00309788295999169	0.506690442562103	-0.0508816875517368
-1.05951511859894	-7.84546852111816	-3.86687731742859	0.00309334485791624	0.50680410861969	-0.050829216837883
-1.0625935792923	-7.84370946884155	-3.87036299705505	0.00311182928271592	0.506615936756134	-0.050846241414547
-1.058722615242	-7.84191608428955	-3.87392640113831	0.00302505725994706	0.50670337677002	-0.05079385638237
-1.07041466236115	-7.84212970733643	-3.87191200256348	0.00302979466505349	0.50673371553421	-0.0506843812763691
-1.06413078308105	-7.83754873275757	-3.86653709411621	0.00307361898012459	0.50668478012085	-0.0506634563207626
-1.07496929168701	-7.83930015563965	-3.87004899978638	0.00307527766562998	0.506648778915405	-0.0507025383412838
-1.06993556022644	-7.8301739692688	-3.87385821342468	0.0029928321018815	0.506641387939453	-0.050541166216135
-1.07555878162384	-7.83574295043945	-3.87381911277771	0.0030871017370373	0.50659704208374	-0.0505788363516331
-1.07670211791992	-7.82680988311768	-3.86843776702881	0.00301538361236453	0.506541430950165	-0.0504797361791134
-1.0758181810379	-7.83077049255371	-3.87808918952942	0.00304210768081248	0.506666302680969	-0.0503748841583729
-1.08392941951752	-7.83064985275269	-3.87519288063049	0.00299606821499765	0.506475627422333	-0.0503726042807102
-1.0825526714325	-7.82882928848267	-3.87220597267151	0.00306591973640025	0.506585240364075	-0.0503076054155827
-1.08977425098419	-7.82733583450317	-3.87794756889343	0.00321013643406332	0.506462872028351	-0.0502223372459412
-1.08490264415741	-7.82405996322632	-3.87207436561584	0.00307064759545028	0.506466031074524	-0.0501434281468391
-1.0894935131073	-7.82572269439697	-3.87031054496765	0.0032017957419157	0.506404638290405	-0.0500755049288273
-1.08274662494659	-7.82228422164917	-3.87259578704834	0.00323298061266541	0.50639545917511	-0.0500479564070702
-1.09678304195404	-7.8252911567688	-3.87612152099609	0.00328845297917724	0.506324946880341	-0.0499363206326962
-1.0872209072113	-7.81841993331909	-3.87322282791138	0.00319359358400106	0.506350576877594	-0.0498791337013245
-1.09512305259705	-7.8250093460083	-3.87105083465576	0.00339362863451242	0.506261169910431	-0.0498835779726505
-1.09245121479034	-7.81738328933716	-3.87571859359741	0.00333338393829763	0.506373703479767	-0.0497712753713131
-1.09444403648376	-7.82288026809692	-3.88018727302551	0.00351541698910296	0.506333947181702	-0.0497222058475018
-1.09815943241119	-7.82087850570679	-3.86502194404602	0.00347306462936103	0.506264507770538	-0.0497730076313019
-1.09726309776306	-7.82176113128662	-3.8804886341095	0.00352252623997629	0.5064417719841	-0.0496470592916012
-1.09914171695709	-7.82328414916992	-3.87847661972046	0.00369302392937243	0.506287693977356	-0.0496521890163422
-1.10017621517181	-7.82296466827393	-3.87837791442871	0.00367907411418855	0.506446063518524	-0.0496121421456337
-1.10278403759003	-7.8182258605957	-3.87406516075134	0.00377393350936472	0.506322622299194	-0.0496331714093685
-1.09820079803467	-7.82288122177124	-3.87888789176941	0.0038003025110811	0.50651216506958	-0.0495805852115154
-1.10937321186066	-7.82508659362793	-3.88139939308167	0.00398020166903734	0.506441295146942	-0.0495579019188881
-1.10211956501007	-7.81865835189819	-3.88032341003418	0.00397486286237836	0.506494164466858	-0.0495619289577007
-1.10699081420898	-7.8238959312439	-3.88641571998596	0.00409707194194198	0.50664609670639	-0.0495409034192562
-1.10798287391663	-7.82195901870728	-3.88553977012634	0.00420225970447063	0.506635904312134	-0.0496055111289024
-1.10374689102173	-7.8184814453125	-3.88573622703552	0.00434366706758738	0.506739020347595	-0.0495828799903393
-1.1096168756485	-7.82191944122314	-3.88335657119751	0.00426649069413543	0.506771147251129	-0.0495643429458141
-1.1069256067276	-7.81995058059692	-3.88950347900391	0.00443359650671482	0.506933093070984	-0.049540963023901
-1.11301207542419	-7.82471418380737	-3.89271426200867	0.00451087206602097	0.506896555423737	-0.0496178083121777
-1.11108255386353	-7.82024002075195	-3.89094543457031	0.00458546401932836	0.507124662399292	-0.0494690239429474
-1.11035704612732	-7.8235821723938	-3.89375972747803	0.00455772550776601	0.507065892219543	-0.0495454929769039
-1.10896551609039	-7.82696866989136	-3.89637160301209	0.00472252396866679	0.507350981235504	-0.0495415516197681
-1.1163637638092	-7.82681274414063	-3.89398074150085	0.00480057671666145	0.507280170917511	-0.0495265759527683
-1.11037194728851	-7.82249546051025	-3.90049290657043	0.00491518899798393	0.507480025291443	-0.0494237989187241
-1.11562931537628	-7.82642984390259	-3.90306067466736	0.00499056233093143	0.507449567317963	-0.0494828261435032
-1.108806848526	-7.82583236694336	-3.88856267929077	0.00500641902908683	0.507757604122162	-0.0494756177067757
-1.11404407024384	-7.82996082305908	-3.90307331085205	0.00526145473122597	0.507779240608215	-0.0493875667452812
-1.10724890232086	-7.82493495941162	-3.90166115760803	0.00520878937095404	0.507890284061432	-0.0493627972900867
-1.10992848873138	-7.83295440673828	-3.90230250358582	0.00544591154903173	0.508013725280762	-0.0493600443005562
-1.10117495059967	-7.82899475097656	-3.9031617641449	0.00549225229769945	0.508223354816437	-0.0493788942694664
-1.11257183551788	-7.83680152893066	-3.91169285774231	0.00566182797774673	0.508354485034943	-0.0493245199322701
-1.09975683689117	-7.83052730560303	-3.90504360198975	0.00574942398816347	0.508507609367371	-0.049384567886591
-1.10402238368988	-7.83880949020386	-3.90604209899902	0.00590688921511173	0.508575916290283	-0.0493937060236931
-1.09751689434052	-7.83658742904663	-3.9189612865448	0.00595777295529842	0.508768379688263	-0.0493504330515862
-1.1052154302597	-7.84100103378296	-3.92403435707092	0.00611525401473045	0.509011387825012	-0.0493755117058754
-1.09507155418396	-7.84051895141602	-3.91572761535645	0.00619699386879802	0.5091552734375	-0.0494235754013062
-1.10005569458008	-7.84673118591309	-3.91972780227661	0.00630121771246195	0.509314060211182	-0.0494657084345818
-1.09511482715607	-7.84209489822388	-3.92667365074158	0.00642962008714676	0.509589016437531	-0.0493762455880642
-1.09427058696747	-7.84535074234009	-3.92633032798767	0.00653588678687811	0.509630918502808	-0.0494142584502697
-1.08685946464539	-7.85050868988037	-3.92526841163635	0.00666682375594974	0.509954214096069	-0.0493662022054195
-1.09140968322754	-7.85186576843262	-3.92637753486633	0.00663352012634277	0.510059952735901	-0.0493355318903923
-1.08765137195587	-7.85179948806763	-3.93751931190491	0.00687482813373208	0.510382950305939	-0.0491896905004978
-1.08590483665466	-7.85274505615234	-3.93251800537109	0.00696860952302814	0.510447859764099	-0.0492329262197018
-1.08257734775543	-7.85779237747192	-3.9332799911499	0.00705735897645354	0.510655164718628	-0.0491617061197758
-1.08005213737488	-7.84988212585449	-3.93351244926453	0.00705793127417564	0.510833263397217	-0.0492318272590637
-1.08112156391144	-7.85598468780518	-3.94952368736267	0.0072293751873076	0.511045217514038	-0.0490455813705921
-1.07865417003632	-7.854248046875	-3.94370126724243	0.00730604724958539	0.511217653751373	-0.0491021275520325
-1.08073163032532	-7.86089897155762	-3.94240474700928	0.0073807816952467	0.511274218559265	-0.0489919260144234
-1.074986577034	-7.85521507263184	-3.93680381774902	0.00745312264189124	0.511506080627441	-0.0489756017923355
-1.08315479755402	-7.86049652099609	-3.95328569412231	0.00753525923937559	0.511536180973053	-0.0489236861467361
-1.07355749607086	-7.85504102706909	-3.94850873947144	0.00750721758231521	0.511741697788239	-0.048904400318861
-1.07904291152954	-7.86173248291016	-3.94359731674194	0.00758620677515864	0.511762678623199	-0.0488455146551132
-1.07011592388153	-7.8566837310791	-3.95173668861389	0.00771306967362762	0.511870086193085	-0.0487830266356468
-1.07942628860474	-7.8584189414978	-3.9486026763916	0.00765018304809928	0.51192831993103	-0.048679031431675
-1.07268810272217	-7.85555982589722	-3.94835472106934	0.00772319594398141	0.51199597120285	-0.0486682578921318
-1.07391798496246	-7.85895729064941	-3.94663715362549	0.00771751394495368	0.51193243265152	-0.0487213619053364
-1.07513427734375	-7.85792350769043	-3.95108199119568	0.00776394549757242	0.512065768241882	-0.0484966486692429
-1.07488465309143	-7.85669755935669	-3.94977688789368	0.00767654925584793	0.511977672576904	-0.0485087893903255
-1.07112097740173	-7.85934543609619	-3.95143151283264	0.00770651316270232	0.511989533901215	-0.0484378486871719
-1.0706821680069	-7.85743999481201	-3.93964958190918	0.00768123986199498	0.511848926544189	-0.0483923479914665
-1.0756950378418	-7.86209440231323	-3.95516633987427	0.00761533202603459	0.511971354484558	-0.0483229532837868
-1.07345700263977	-7.85550212860107	-3.94585037231445	0.00764205539599061	0.511884212493896	-0.048254732042551
-1.07351660728455	-7.85833597183228	-3.95153665542603	0.00761886732652783	0.511744916439056	-0.0482183992862701
-1.07017266750336	-7.85572147369385	-3.93809914588928	0.00754046067595482	0.511664807796478	-0.0482180267572403
-1.07598686218262	-7.85574626922607	-3.94598603248596	0.0075263767503202	0.511582672595978	-0.0480883978307247
-1.06677448749542	-7.8557300567627	-3.94062566757202	0.00741280987858772	0.511550724506378	-0.0480507463216782
-1.07774865627289	-7.85561180114746	-3.94448518753052	0.00738596683368087	0.511467218399048	-0.048011489212513
-1.07292222976685	-7.85317945480347	-3.93666315078735	0.00731733208522201	0.511468529701233	-0.0480459220707417
-1.07615852355957	-7.85537910461426	-3.94203805923462	0.00730606261640787	0.511271715164185	-0.0479413941502571
-1.07511103153229	-7.84853792190552	-3.93543934822083	0.00715691642835736	0.511239945888519	-0.0479595176875591
-1.07878386974335	-7.85356950759888	-3.9385507106781	0.00717517407611012	0.511072397232056	-0.0479559861123562
-1.07479178905487	-7.84951400756836	-3.94025897979736	0.00700281979516149	0.511128962039948	-0.0479776486754417
-1.08309531211853	-7.85372829437256	-3.93704581260681	0.00704044243320823	0.510939717292786	-0.0479018837213516
-1.07606899738312	-7.84824132919312	-3.93430233001709	0.00682595046237111	0.510948479175568	-0.0479256771504879
-1.08110356330872	-7.85408401489258	-3.93595814704895	0.00681786006316543	0.510862588882446	-0.0480116754770279
-1.07837069034576	-7.8458456993103	-3.93309831619263	0.00666715996339917	0.51084977388382	-0.0479049682617188
-1.08148729801178	-7.84903001785278	-3.93813061714172	0.00664206780493259	0.51085239648819	-0.0479186773300171
-1.07389414310455	-7.846435546875	-3.92537069320679	0.00650707259774208	0.510707378387451	-0.047932967543602
-1.08220231533051	-7.85173559188843	-3.93882608413696	0.00643232883885503	0.510822594165802	-0.0479753091931343
-1.07724547386169	-7.84679174423218	-3.93051743507385	0.00632338877767324	0.510755777359009	-0.0479449145495892
-1.0798751115799	-7.8530855178833	-3.93408298492432	0.0063196187838912	0.510849416255951	-0.0480209849774837
-1.07786571979523	-7.84355783462524	-3.92937254905701	0.00613592332229018	0.510724604129791	-0.0481428503990173
-1.07502317428589	-7.85308408737183	-3.93190407752991	0.00609648134559393	0.510947704315186	-0.0481050945818424
-1.08242309093475	-7.84984636306763	-3.93230843544006	0.00598360458388925	0.510852813720703	-0.0481846779584885
-1.07883548736572	-7.84766578674316	-3.93142557144165	0.00600370205938816	0.511073708534241	-0.0482834726572037
-1.07855713367462	-7.84984588623047	-3.9302077293396	0.005833406932652	0.51101690530777	-0.0482996515929699
-1.07559907436371	-7.85166358947754	-3.93024086952209	0.005723528098315	0.511194944381714	-0.0482520535588264
-1.07958447933197	-7.84871101379395	-3.93217539787292	0.00565842725336552	0.51124495267868	-0.0483114421367645
-1.07610416412354	-7.8485860824585	-3.93534851074219	0.00563499424606562	0.511429786682129	-0.0482851937413216
-1.08361375331879	-7.84641599655151	-3.93172550201416	0.00538199488073587	0.511501789093018	-0.048193097114563
-1.07398724555969	-7.84485530853271	-3.92790532112122	0.00528449891135097	0.511632204055786	-0.0481742583215237
-1.07571721076965	-7.84653759002686	-3.92605590820313	0.00524892937391996	0.511631429195404	-0.0481317602097988
-1.08075964450836	-7.84337043762207	-3.93195295333862	0.00516358017921448	0.511933207511902	-0.0480009578168392
-1.08068668842316	-7.8408784866333	-3.92692804336548	0.00496370205655694	0.51190984249115	-0.0480149909853935
-1.07599115371704	-7.84625434875488	-3.93732357025146	0.00493114348500967	0.512075304985046	-0.0480143874883652
-1.08003675937653	-7.84089708328247	-3.92187881469727	0.00471226638182998	0.511967062950134	-0.0480855777859688
-1.08193480968475	-7.83904838562012	-3.93689632415771	0.00468161748722196	0.512326896190643	-0.0480180010199547
-1.08374643325806	-7.83888673782349	-3.93312335014343	0.00452562002465129	0.512208998203278	-0.0480165481567383
-1.08096134662628	-7.83810997009277	-3.93226981163025	0.00435736496001482	0.51233446598053	-0.0479399636387825
-1.08325266838074	-7.83354091644287	-3.92486023902893	0.00415823981165886	0.512266218662262	-0.0479205586016178
-1.08149254322052	-7.83613729476929	-3.93311476707459	0.00406681932508945	0.512436807155609	-0.047782689332962
-1.0864040851593	-7.83041954040527	-3.93048453330994	0.00378695758990943	0.512388348579407	-0.0477199293673038
-1.08758056163788	-7.8336353302002	-3.93109798431396	0.0036757739726454	0.512397050857544	-0.0476613081991673
-1.08217704296112	-7.82578277587891	-3.92757034301758	0.00343289598822594	0.512417912483215	-0.0475780218839645
-1.08911323547363	-7.82830905914307	-3.92942595481873	0.00329582137055695	0.512387871742249	-0.047383438795805
-1.08547341823578	-7.82205486297607	-3.9314968585968	0.00303009105846286	0.512315511703491	-0.0473729074001312
-1.09067249298096	-7.82666683197021	-3.92671537399292	0.00292252749204636	0.512264847755432	-0.0473291985690594
-1.08296871185303	-7.81975317001343	-3.92413187026978	0.00268884096294641	0.512227952480316	-0.0472915880382061
-1.09672057628632	-7.82127332687378	-3.92854571342468	0.00257583591155708	0.512157678604126	-0.0471267811954021
-1.08678424358368	-7.81736326217651	-3.92335748672485	0.00232167937792838	0.512113392353058	-0.0470867268741131
-1.09602355957031	-7.81902265548706	-3.91762161254883	0.00220148428343236	0.511994242668152	-0.0471387282013893
-1.08986258506775	-7.80967235565186	-3.91853785514832	0.00194251665379852	0.512012362480164	-0.046997208148241
-1.09569954872131	-7.81670475006104	-3.91806697845459	0.00171554216649383	0.511963605880737	-0.0469334647059441
-1.09090995788574	-7.80767250061035	-3.9117374420166	0.00155886099673808	0.511883437633514	-0.0469209067523479
-1.09761047363281	-7.81189155578613	-3.92028450965881	0.0013509962009266	0.511834859848022	-0.0468385927379131
-1.09281873703003	-7.80276107788086	-3.91242408752441	0.00110956514254212	0.511852979660034	-0.0466999150812626
-1.09913229942322	-7.80561780929565	-3.91798043251038	0.00107352493796498	0.511776149272919	-0.0466482974588871
-1.1004079580307	-7.80318260192871	-3.91317820549011	0.000852709345053881	0.511848449707031	-0.0465426966547966
-1.10462045669556	-7.79902172088623	-3.91879415512085	0.000714298512320966	0.511710822582245	-0.0464780107140541
-1.09798872470856	-7.79778814315796	-3.91537475585938	0.000528914679307491	0.5118048787117	-0.0463610365986824
-1.10771691799164	-7.79962491989136	-3.91624236106873	0.000350365502526984	0.511777877807617	-0.0462801791727543
-1.10110175609589	-7.79610538482666	-3.90780091285706	0.000247632502578199	0.511854231357574	-0.0461620800197124
-1.10941922664642	-7.79131507873535	-3.92037200927734	0.000186111370567232	0.511869192123413	-0.0461871102452278
-1.10464286804199	-7.79236221313477	-3.90978813171387	3.21341904054862E-05	0.511952579021454	-0.0460177175700665
-1.10779988765717	-7.78934955596924	-3.91238236427307	-0.000138833653181791	0.511969149112701	-0.0459803156554699
-1.10214281082153	-7.79233312606812	-3.91167211532593	-0.000213648338103667	0.512105524539948	-0.0459780655801296
-1.1053284406662	-7.78930330276489	-3.91738295555115	-0.000335293676471338	0.51216459274292	-0.0458367541432381
-1.10806715488434	-7.79039812088013	-3.91918134689331	-0.000291810632916167	0.512305557727814	-0.0457716770470142
-1.10446274280548	-7.78724241256714	-3.91676235198975	-0.000497005705256015	0.512439668178558	-0.0457968078553677
-1.10359275341034	-7.79303789138794	-3.91603207588196	-0.000422894285293296	0.512542426586151	-0.0457623600959778
-1.10583436489105	-7.78597164154053	-3.91710209846497	-0.000642645929474384	0.512641310691834	-0.0456818714737892
-1.10601222515106	-7.78993272781372	-3.92244911193848	-0.000507692690007389	0.512923955917358	-0.0456876419484615
-1.10421633720398	-7.78504848480225	-3.90906286239624	-0.000583477783948183	0.512982547283173	-0.045730534940958
-1.10877823829651	-7.78846597671509	-3.91830468177795	-0.00062580214580521	0.513173162937164	-0.045751366764307
-1.10627448558807	-7.78554344177246	-3.92198824882507	-0.000779560301452875	0.513357579708099	-0.045679934322834
-1.10680329799652	-7.79052019119263	-3.92665433883667	-0.000759257236495614	0.513529419898987	-0.0457356348633766
-1.10244286060333	-7.78632020950317	-3.91790127754211	-0.000773978012148291	0.513685584068298	-0.0458451807498932
-1.10881161689758	-7.79315900802612	-3.9327871799469	-0.000815918436273932	0.513928771018982	-0.0458351001143456
-1.10318648815155	-7.78417587280273	-3.92660689353943	-0.000812662648968399	0.513969898223877	-0.0458398535847664
-1.10560095310211	-7.7941107749939	-3.92781519889832	-0.000848766241688281	0.514154613018036	-0.0458288006484509
-1.10265278816223	-7.78790473937988	-3.93119955062866	-0.000897988153155893	0.514409601688385	-0.0459170043468475
-1.10474741458893	-7.79645681381226	-3.93524432182312	-0.000816077226772904	0.514552474021912	-0.0458378121256828
-1.10364437103271	-7.79080533981323	-3.92586874961853	-0.000981872901320457	0.514605224132538	-0.0458977892994881
-1.10010123252869	-7.79529619216919	-3.9364001750946	-0.000875558122061193	0.514835894107819	-0.0459207855165005
-1.1035760641098	-7.79653120040894	-3.93465614318848	-0.000959705677814782	0.51486611366272	-0.0458423532545567
-1.10000610351563	-7.79331016540527	-3.9338653087616	-0.000942320446483791	0.515087425708771	-0.045829638838768
-1.10124540328979	-7.79294490814209	-3.930739402771	-0.000930403475649655	0.515004515647888	-0.0458829663693905
-1.09841156005859	-7.79438161849976	-3.93295860290527	-0.000940657511819154	0.515226542949677	-0.0458042696118355
-1.1058292388916	-7.79472970962524	-3.93272137641907	-0.00100285187363625	0.515235006809235	-0.0457495413720608
-1.10192275047302	-7.79472303390503	-3.94026732444763	-0.000947175663895905	0.515338838100433	-0.0457272082567215
-1.10253930091858	-7.79572105407715	-3.92391991615295	-0.00107435509562492	0.515278339385986	-0.0457579158246517
-1.10067737102509	-7.79317617416382	-3.93267750740051	-0.00100638705771416	0.515379428863525	-0.0456594489514828
-1.10310542583466	-7.7948145866394	-3.93283653259277	-0.00108066550455987	0.515262365341187	-0.0456980466842651
-1.10385513305664	-7.79646444320679	-3.93143820762634	-0.00100661173928529	0.515302836894989	-0.0455929711461067
-1.10705006122589	-7.79169130325317	-3.92905044555664	-0.00113030604552478	0.515129745006561	-0.0455941073596478
-1.09942018985748	-7.79255390167236	-3.93555355072021	-0.00107127137016505	0.515158474445343	-0.0455513633787632
-1.10611379146576	-7.7917423248291	-3.92938351631165	-0.00117486354429275	0.514951169490814	-0.0455143377184868
-1.10235464572906	-7.79229497909546	-3.92523241043091	-0.00126211810857058	0.514996707439423	-0.0454776547849178
-1.11144769191742	-7.79204702377319	-3.93543028831482	-0.00119078881107271	0.51482355594635	-0.0454441905021667
-1.10228109359741	-7.79070138931274	-3.9244225025177	-0.00137281743809581	0.514750719070435	-0.0453607477247715
-1.10914361476898	-7.78802919387817	-3.92498445510864	-0.00139932218007743	0.514587998390198	-0.0453270636498928
-1.10421931743622	-7.78816318511963	-3.92222213745117	-0.00148101930972189	0.514495491981506	-0.0453347265720367
-1.1134260892868	-7.79218864440918	-3.92523074150085	-0.00156964384950697	0.514326691627502	-0.045195434242487
-1.10598123073578	-7.78165102005005	-3.91560840606689	-0.00164992071222514	0.51432478427887	-0.0451956242322922
-1.10996758937836	-7.78685331344604	-3.91485238075256	-0.00170778587926179	0.514009058475494	-0.0452177487313747
-1.10767114162445	-7.78109979629517	-3.91394734382629	-0.00180195481516421	0.514012336730957	-0.0451347902417183
-1.1169798374176	-7.7847900390625	-3.91860485076904	-0.001874472014606	0.513881742954254	-0.0451116450130939
-1.11039328575134	-7.7769570350647	-3.90568399429321	-0.00199470343068242	0.513651192188263	-0.0450802780687809
-1.11757588386536	-7.78234195709229	-3.91408228874207	-0.00220302050001919	0.513589978218079	-0.0450723730027676
-1.11466789245605	-7.77613592147827	-3.90647768974304	-0.00224822317250073	0.513397872447968	-0.045033160597086
-1.1189786195755	-7.7797269821167	-3.9101836681366	-0.00231086066924036	0.513303875923157	-0.0450445674359798
-1.1189147233963	-7.77090978622437	-3.89445567131042	-0.00254275347106159	0.51311320066452	-0.0451347082853317
-1.12374675273895	-7.77783298492432	-3.9098207950592	-0.00255289184860885	0.513062059879303	-0.0450830012559891
-1.12610912322998	-7.77119874954224	-3.89850115776062	-0.00280421832576394	0.512818157672882	-0.0451679714024067
-1.13251841068268	-7.77245473861694	-3.90334343910217	-0.00286023039370775	0.512815296649933	-0.0452318415045738
-1.13257110118866	-7.76806116104126	-3.90107941627502	-0.00299734924919903	0.51267009973526	-0.0453157089650631
-1.13169765472412	-7.77133464813232	-3.89277362823486	-0.00320094777271152	0.512542545795441	-0.0453331656754017
-1.14075088500977	-7.76881694793701	-3.89509010314941	-0.00336207915097475	0.512337803840637	-0.0454481355845928
-1.13685441017151	-7.7702169418335	-3.89182543754578	-0.00342378439381719	0.51226407289505	-0.0455840975046158
-1.14539265632629	-7.76704406738281	-3.88862228393555	-0.00367317255586386	0.512129366397858	-0.0456194579601288
-1.13968026638031	-7.76459121704102	-3.88822150230408	-0.00383136747404933	0.512113213539124	-0.0458198375999928
-1.14917480945587	-7.77071142196655	-3.88612937927246	-0.00401163659989834	0.511825025081635	-0.0459568351507187
-1.14717245101929	-7.76445436477661	-3.88551664352417	-0.00418601650744677	0.511828362941742	-0.0459915213286877
-1.14995062351227	-7.76815843582153	-3.88612818717957	-0.0043661086820066	0.511632144451141	-0.0461455434560776
-1.1445986032486	-7.76422691345215	-3.8812460899353	-0.00454572960734367	0.511503934860229	-0.0463362112641335
-1.15357959270477	-7.77024459838867	-3.88357162475586	-0.00477601354941726	0.51143342256546	-0.046476274728775
-1.15050840377808	-7.76387071609497	-3.87929487228394	-0.00489833205938339	0.511338949203491	-0.0465954542160034
-1.15591013431549	-7.7727575302124	-3.87698221206665	-0.00510538369417191	0.511123180389404	-0.0467508025467396
-1.14959979057312	-7.76449728012085	-3.86764335632324	-0.00532385380938649	0.511115849018097	-0.0469438768923283
-1.15595853328705	-7.77379369735718	-3.88085746765137	-0.00545717589557171	0.511102020740509	-0.0470235720276833
-1.15674102306366	-7.76895380020142	-3.87095379829407	-0.00568064814433455	0.510935127735138	-0.0472152903676033
-1.15228831768036	-7.77512788772583	-3.87062311172485	-0.00583393685519695	0.510954558849335	-0.0474394671618938
-1.1524749994278	-7.77624082565308	-3.87171959877014	-0.00602895440533757	0.510818958282471	-0.0475919432938099
-1.15666675567627	-7.7790699005127	-3.87031030654907	-0.00619453564286232	0.510917007923126	-0.04787577688694
-1.15590310096741	-7.78388977050781	-3.87034726142883	-0.00635330937802792	0.510745346546173	-0.0482193864881992
-1.14728200435638	-7.78338146209717	-3.86574149131775	-0.0064508649520576	0.510776340961456	-0.0484394356608391
-1.15933620929718	-7.78802299499512	-3.86713075637817	-0.00676741683855653	0.510779559612274	-0.0485958568751812
-1.15024840831757	-7.78789710998535	-3.86703062057495	-0.00683733820915222	0.51089072227478	-0.0488220937550068
-1.15700197219849	-7.79132843017578	-3.86779165267944	-0.00698071997612715	0.51074630022049	-0.048945851624012
-1.15496361255646	-7.78706550598145	-3.86364030838013	-0.00705663533881307	0.510891258716583	-0.0488681048154831
-1.15315556526184	-7.79215717315674	-3.86838555335999	-0.00724687799811363	0.510734558105469	-0.0490581952035427
-1.14877545833588	-7.79429197311401	-3.86680936813354	-0.0073525826446712	0.510802507400513	-0.0490590706467628
-1.15700256824493	-7.79392337799072	-3.8670768737793	-0.00748738227412105	0.51080709695816	-0.0491101518273354
-1.14816868305206	-7.78601551055908	-3.86725544929504	-0.00756379310041666	0.510769903659821	-0.049091037362814
-1.15452539920807	-7.79465484619141	-3.8650963306427	-0.00764461327344179	0.510723292827606	-0.049143023788929
-1.15190267562866	-7.78773403167725	-3.86043190956116	-0.00778590515255928	0.510823249816895	-0.0491651520133018
-1.15763401985168	-7.79483270645142	-3.86573243141174	-0.00773851992562413	0.510763883590698	-0.049076821655035
-1.15553307533264	-7.78532695770264	-3.86146593093872	-0.00797075219452381	0.510694086551666	-0.0490781217813492
-1.15294027328491	-7.79128837585449	-3.86407065391541	-0.00794648937880993	0.510771989822388	-0.0489875376224518
-1.15670239925385	-7.78838586807251	-3.86469697952271	-0.00805232208222151	0.510671675205231	-0.0488637536764145
-1.15343844890594	-7.78162956237793	-3.86637806892395	-0.00808989442884922	0.510746955871582	-0.0487468019127846
-1.15475130081177	-7.78463220596313	-3.85921239852905	-0.00822996161878109	0.510595142841339	-0.0487892813980579
-1.1509370803833	-7.78376388549805	-3.86121106147766	-0.00823912303894758	0.510715246200562	-0.0486488528549671
-1.1582043170929	-7.7859263420105	-3.86615443229675	-0.00836768839508295	0.510609567165375	-0.0485083386301994
-1.1494437456131	-7.77831745147705	-3.85398149490356	-0.00836665742099285	0.510577201843262	-0.048487301915884
-1.15630257129669	-7.78473615646362	-3.8619270324707	-0.00848930049687624	0.510568499565125	-0.0484186559915543
-1.14983904361725	-7.77664422988892	-3.85928344726563	-0.00856550596654415	0.510532140731812	-0.0482198931276798
-1.15356814861298	-7.7814769744873	-3.86153364181519	-0.00842216610908508	0.510562777519226	-0.0481521710753441
-1.14987254142761	-7.77095651626587	-3.852463722229	-0.00861991196870804	0.510320246219635	-0.0479961410164833
-1.14945459365845	-7.77943134307861	-3.86227798461914	-0.00860781129449606	0.510472595691681	-0.0477628633379936
-1.15126132965088	-7.77463674545288	-3.85232543945313	-0.00871021207422018	0.510300993919373	-0.047671265900135
-1.14793646335602	-7.77278995513916	-3.85141563415527	-0.00863408111035824	0.510362565517426	-0.0475236475467682
-1.14832139015198	-7.77068281173706	-3.85505723953247	-0.00871169939637184	0.510223686695099	-0.0473649613559246
-1.14233994483948	-7.77274703979492	-3.85131359100342	-0.00885291676968336	0.510265707969666	-0.0471737198531628
-1.14245629310608	-7.76837682723999	-3.85653924942017	-0.00897421594709158	0.510201930999756	-0.0470889359712601
-1.14209461212158	-7.77254199981689	-3.85661649703979	-0.00888108089566231	0.510275423526764	-0.0469820499420166
-1.14325261116028	-7.76785516738892	-3.85481905937195	-0.00905386079102755	0.510130107402802	-0.0467889346182346
-1.13792049884796	-7.76686859130859	-3.85243153572083	-0.00906314793974161	0.510198652744293	-0.0467046275734901
-1.13838875293732	-7.76905107498169	-3.85124635696411	-0.00914988294243813	0.510055840015411	-0.0466844961047173
-1.14079058170319	-7.76877546310425	-3.8483624458313	-0.009080502204597	0.510170042514801	-0.0465969778597355
-1.13798403739929	-7.76627492904663	-3.85384058952332	-0.00925022270530462	0.51009327173233	-0.0465672053396702
-1.13107872009277	-7.76681995391846	-3.85662484169006	-0.00922526884824038	0.51008939743042	-0.0464828610420227
-1.13195788860321	-7.76972484588623	-3.8472888469696	-0.00935593154281378	0.509968221187592	-0.0464956387877464
-1.12939357757568	-7.77074909210205	-3.85796403884888	-0.00939004775136709	0.510119259357452	-0.0463408306241035
-1.1286633014679	-7.76980781555176	-3.85373616218567	-0.00940575916320086	0.509988248348236	-0.0463501252233982
-1.12593698501587	-7.76865816116333	-3.85083699226379	-0.00950546190142632	0.510160326957703	-0.0463052690029144
-1.12839090824127	-7.76981735229492	-3.85583114624023	-0.00952445808798075	0.510045766830444	-0.0462327748537064
-1.12054896354675	-7.77118635177612	-3.8514838218689	-0.00962137803435326	0.510132610797882	-0.0461875051259995
-1.12392067909241	-7.77445793151855	-3.85801005363464	-0.00959155336022377	0.510118544101715	-0.0461650565266609
-1.11333930492401	-7.77169466018677	-3.85758686065674	-0.00973392277956009	0.510170459747314	-0.0461183115839958
-1.11247491836548	-7.77530145645142	-3.85489964485168	-0.00967569462954998	0.510352730751038	-0.0460487604141235
-1.11237716674805	-7.77815771102905	-3.85517263412476	-0.00962068978697062	0.510254144668579	-0.0460860356688499
-1.09868967533112	-7.77628612518311	-3.85739183425903	-0.00969414319843054	0.510437726974487	-0.0460475236177444
-1.10444867610931	-7.78308439254761	-3.86617922782898	-0.0096257533878088	0.510594487190247	-0.0460247732698917
-1.09535384178162	-7.78018426895142	-3.86078143119812	-0.00970614794641733	0.510609865188599	-0.046070784330368
-1.09497678279877	-7.78623390197754	-3.86472582817078	-0.00966457556933165	0.510824024677277	-0.0460597760975361
-1.0907074213028	-7.7888560295105	-3.86552405357361	-0.00966060161590576	0.510865032672882	-0.04617790132761
-1.08759021759033	-7.79209423065186	-3.86763906478882	-0.00955623760819435	0.511114776134491	-0.0461325645446777
-1.08926260471344	-7.79149913787842	-3.86941719055176	-0.00956214778125286	0.511156439781189	-0.0462056361138821
-1.07621812820435	-7.7931981086731	-3.86908435821533	-0.00959396362304688	0.51132071018219	-0.0462074913084507
-1.07834911346436	-7.80107307434082	-3.87141895294189	-0.00948548503220081	0.511523127555847	-0.0462843291461468
-1.06951355934143	-7.79614877700806	-3.87473249435425	-0.00945545546710491	0.511702060699463	-0.0463755615055561
-1.06610035896301	-7.80562400817871	-3.87436056137085	-0.0094307279214263	0.511886775493622	-0.0463546067476273
-1.06846582889557	-7.80787420272827	-3.88175201416016	-0.00932416506111622	0.511977851390839	-0.0464472584426403
-1.05697774887085	-7.80933618545532	-3.88145232200623	-0.00914492923766375	0.512250363826752	-0.0465300418436527
-1.06155860424042	-7.81454420089722	-3.88753747940063	-0.0092476038262248	0.512337505817413	-0.04647047072649
-1.04445862770081	-7.81384992599487	-3.88257598876953	-0.00918123219162226	0.512587428092957	-0.0465720109641552
-1.04959893226624	-7.82408571243286	-3.88381099700928	-0.00900100730359554	0.512688815593719	-0.0466235354542732
-1.03968358039856	-7.82045412063599	-3.88982629776001	-0.00901432614773512	0.5129354596138	-0.046528585255146
-1.0372257232666	-7.82682132720947	-3.89467287063599	-0.00878022611141205	0.513100504875183	-0.0465645156800747
-1.02696990966797	-7.82576560974121	-3.88694214820862	-0.00878901313990355	0.513136923313141	-0.0465980283915997
-1.02838063240051	-7.83244132995605	-3.9057252407074	-0.00864018406718969	0.513500511646271	-0.0464509911835194
-1.02040231227875	-7.82983779907227	-3.9010317325592	-0.00853783264756203	0.513455927371979	-0.0464324057102203
-1.01522040367126	-7.83799743652344	-3.89595580101013	-0.00846089515835047	0.513673663139343	-0.0463435649871826
-1.01113319396973	-7.83197498321533	-3.89942812919617	-0.00836690701544285	0.513788759708405	-0.0463758036494255
-1.00728797912598	-7.83973693847656	-3.91304445266724	-0.00824294239282608	0.513967335224152	-0.0461539104580879
-1.00663125514984	-7.83503293991089	-3.90894055366516	-0.00814114976674318	0.51393860578537	-0.0461453646421433
-0.996077716350555	-7.83914184570313	-3.90516757965088	-0.00807599630206823	0.514204800128937	-0.0461406372487545
-1.00072169303894	-7.84369468688965	-3.91103148460388	-0.00802360381931067	0.514146447181702	-0.0459397472441196
-0.989712178707123	-7.84246492385864	-3.90747213363647	-0.00796547345817089	0.514394462108612	-0.0458604730665684
-0.994440317153931	-7.84368705749512	-3.91026329994202	-0.00781919062137604	0.514260172843933	-0.0458170585334301
-0.983014523983002	-7.84124946594238	-3.90931344032288	-0.00775986583903432	0.514401793479919	-0.0457332916557789
-0.993219554424286	-7.84609174728394	-3.91412615776062	-0.00763424765318632	0.51442813873291	-0.0455762334167957
-0.979363560676575	-7.84279775619507	-3.9090051651001	-0.00757975224405527	0.514428317546844	-0.045521579682827
-0.98720383644104	-7.84760141372681	-3.91103982925415	-0.00747047690674663	0.514353811740875	-0.0455043353140354
-0.977801978588104	-7.8425931930542	-3.91401028633118	-0.00751404836773872	0.514426052570343	-0.045349583029747
-0.977801203727722	-7.85172271728516	-3.9167115688324	-0.00739206373691559	0.514321863651276	-0.0453178137540817
-0.975373029708862	-7.84534931182861	-3.90178489685059	-0.00735854310914874	0.514246761798859	-0.0453774183988571
-0.9759401679039	-7.85159969329834	-3.9148862361908	-0.0072876107878983	0.514214992523193	-0.0452878884971142
-0.966184258460999	-7.84863901138306	-3.90889000892639	-0.00730766262859106	0.513959646224976	-0.0452793762087822
-0.968124270439148	-7.85569190979004	-3.90920209884644	-0.00727463513612747	0.513898015022278	-0.0452778413891792
-0.965267777442932	-7.85134649276733	-3.90836834907532	-0.00729476753622293	0.513790488243103	-0.045369777828455
-0.965698778629303	-7.85886192321777	-3.91082406044006	-0.00719984853640199	0.513644874095917	-0.0453079789876938
-0.960601627826691	-7.85431289672852	-3.90356254577637	-0.00729508884251118	0.513385236263275	-0.0453953184187412
-0.961491405963898	-7.86092853546143	-3.90420842170715	-0.00720218848437071	0.513293027877808	-0.0454235300421715
-0.956497430801392	-7.85804271697998	-3.90781497955322	-0.00725774746388197	0.513096511363983	-0.0454839654266834
-0.961425840854645	-7.86187362670898	-3.90734219551086	-0.00723005970939994	0.512985587120056	-0.0455211214721203
-0.954295337200165	-7.86199998855591	-3.90095138549805	-0.00730953644961119	0.512747585773468	-0.045657642185688
-0.954084992408752	-7.86446905136108	-3.89346051216125	-0.00722239585593343	0.512611150741577	-0.045776329934597
-0.956442773342133	-7.86260986328125	-3.89645791053772	-0.00741734635084867	0.512374341487885	-0.045877743512392
-0.955260813236237	-7.86829423904419	-3.90109419822693	-0.00739752454683185	0.512306690216064	-0.0460346415638924
-0.955324709415436	-7.86815738677979	-3.88965153694153	-0.00751248234882951	0.511998414993286	-0.0463283769786358
-0.949921905994415	-7.86991930007935	-3.89103674888611	-0.00756382616236806	0.511889398097992	-0.0463915467262268
-0.955481290817261	-7.87461090087891	-3.89854574203491	-0.0075842197984457	0.511695623397827	-0.0466927476227283
-0.949388682842255	-7.87308216094971	-3.88390016555786	-0.00773197785019875	0.511541426181793	-0.0469464622437954
-0.950676620006561	-7.87854194641113	-3.9004955291748	-0.00774674629792571	0.511516571044922	-0.0471431650221348
-0.949708759784698	-7.8756365776062	-3.88625144958496	-0.00788763910531998	0.511351585388184	-0.0474046431481838
-0.948368608951569	-7.8815746307373	-3.88620662689209	-0.00796443223953247	0.511275231838226	-0.0476511940360069
-0.945284187793732	-7.88041400909424	-3.88710784912109	-0.00810378231108189	0.511189341545105	-0.0478905998170376
-0.941862821578979	-7.88332653045654	-3.88301110267639	-0.00832727458328009	0.511278986930847	-0.048032633960247
-0.944039106369019	-7.88463592529297	-3.88765001296997	-0.00846521835774183	0.511171102523804	-0.048270907253027
-0.93649697303772	-7.88380718231201	-3.88667416572571	-0.00855754222720861	0.511220455169678	-0.0484914854168892
-0.944029629230499	-7.8850474357605	-3.88674926757813	-0.00874135084450245	0.511202096939087	-0.0486069321632385
-0.932898819446564	-7.88370752334595	-3.88074970245361	-0.00900099519640207	0.511337876319885	-0.0488259233534336
-0.939617455005646	-7.88991928100586	-3.87965416908264	-0.00905754696577787	0.511356830596924	-0.0490076579153538
-0.935484409332275	-7.88268661499023	-3.88503813743591	-0.00941783934831619	0.511438429355621	-0.0491473563015461
-0.931934952735901	-7.89228343963623	-3.88162302970886	-0.00955329462885857	0.511528491973877	-0.0493569597601891
-0.937827944755554	-7.88483238220215	-3.87963914871216	-0.00974905770272017	0.511508643627167	-0.0495719909667969
-0.928678572177887	-7.88620901107788	-3.88631939888	-0.00992175564169884	0.511744379997253	-0.0496810860931873
-0.932702600955963	-7.88761949539185	-3.88450455665588	-0.0101090269163251	0.511699616909027	-0.0499548837542534
-0.927000999450684	-7.88539838790894	-3.87404346466064	-0.0104444194585085	0.511950671672821	-0.0501444563269615
-0.931899964809418	-7.8888087272644	-3.88418793678284	-0.0104680443182588	0.511962354183197	-0.0503371618688107
-0.924592137336731	-7.88657331466675	-3.88190793991089	-0.01083595585078	0.511998116970062	-0.0505396835505962
-0.926264941692352	-7.89210939407349	-3.87847542762756	-0.0109556652605534	0.512071549892426	-0.0507223196327686
-0.919706523418427	-7.88838815689087	-3.87441253662109	-0.0111927464604378	0.512045443058014	-0.0509295351803303
-0.922248244285584	-7.88922882080078	-3.8801064491272	-0.0114119732752442	0.512240886688232	-0.0510800257325172
-0.922880172729492	-7.89060115814209	-3.87971091270447	-0.0116040883585811	0.512191295623779	-0.0514286607503891
-0.920299470424652	-7.89114046096802	-3.87748670578003	-0.011833212338388	0.512412071228027	-0.0515303313732147
-0.93046760559082	-7.89175987243652	-3.88025212287903	-0.0121229598298669	0.512477219104767	-0.0516756549477577
-0.923170983791351	-7.88808393478394	-3.8763473033905	-0.0123185468837619	0.512586116790771	-0.0518213845789433
-0.931806743144989	-7.8939356803894	-3.88529443740845	-0.0126445647329092	0.512722194194794	-0.0520388148725033
-0.926974296569824	-7.88758182525635	-3.88494038581848	-0.0129031287506223	0.512802541255951	-0.0521455779671669
-0.931080222129822	-7.89187479019165	-3.88425397872925	-0.013036604039371	0.512930572032928	-0.0523254685103893
-0.928943634033203	-7.88397264480591	-3.8681309223175	-0.0134710427373648	0.512786209583282	-0.0525768660008907
-0.92757922410965	-7.88974380493164	-3.88171243667603	-0.0136792594566941	0.51298850774765	-0.0527268201112747
-0.936226427555084	-7.89007425308228	-3.87633800506592	-0.0139499632641673	0.512948334217072	-0.0529847666621208
-0.926935076713562	-7.88666486740112	-3.87013673782349	-0.0142458574846387	0.513018846511841	-0.0532204993069172
-0.937332808971405	-7.89267110824585	-3.87858247756958	-0.0144914714619517	0.512953162193298	-0.0534915514290333
-0.935805559158325	-7.88963413238525	-3.87707185745239	-0.014871415682137	0.512957096099854	-0.0538506582379341
-0.936467468738556	-7.89539813995361	-3.87488627433777	-0.0150234624743462	0.512925922870636	-0.0541746616363525
-0.93697202205658	-7.8924822807312	-3.86820077896118	-0.0155352912843227	0.512751817703247	-0.0544204227626324
-0.935352504253387	-7.89570093154907	-3.87112021446228	-0.0157238431274891	0.51284521818161	-0.0547017268836498
-0.94261646270752	-7.90393114089966	-3.86913847923279	-0.0159878209233284	0.512559294700623	-0.0549932718276978
-0.937418639659882	-7.89689540863037	-3.86678123474121	-0.016401469707489	0.512620270252228	-0.0551272183656693
-0.943342268466949	-7.90288257598877	-3.86890530586243	-0.0165816191583872	0.512517035007477	-0.0553699508309364
-0.947649478912354	-7.89303064346313	-3.86573195457459	-0.0168465971946716	0.512348055839539	-0.0556374974548817
-0.938777685165405	-7.89589309692383	-3.86306142807007	-0.0171208996325731	0.512343943119049	-0.0558548718690872
-0.951067745685577	-7.9021463394165	-3.86246490478516	-0.0173204727470875	0.512210369110107	-0.0560613684356213
-0.943896174430847	-7.89395141601563	-3.85747385025024	-0.0175356473773718	0.51206374168396	-0.0562784224748611
-0.947085320949554	-7.89831781387329	-3.86055278778076	-0.0177782103419304	0.512022972106934	-0.0564320124685764
-0.95561283826828	-7.89903259277344	-3.85015392303467	-0.0179005563259125	0.511847853660584	-0.0566629804670811
-0.94939923286438	-7.89385414123535	-3.85185885429382	-0.0181228499859571	0.511793076992035	-0.0568307004868984
-0.958862066268921	-7.89898681640625	-3.85250353813171	-0.0182932615280151	0.511748611927032	-0.0569477081298828
-0.955915510654449	-7.89468622207642	-3.84956455230713	-0.0185338277369738	0.511566638946533	-0.0572099387645721
-0.961419403553009	-7.89528751373291	-3.85015892982483	-0.0186209846287966	0.511619746685028	-0.0573081187903881
-0.963294744491577	-7.89874792098999	-3.84757542610168	-0.0188760738819838	0.511341214179993	-0.0574989058077335
-0.959666132926941	-7.89143800735474	-3.83936810493469	-0.0190621390938759	0.511312425136566	-0.0577591210603714
-0.956460177898407	-7.89930534362793	-3.85189080238342	-0.0191041138023138	0.511258959770203	-0.0579443462193012
-0.963289499282837	-7.89864349365234	-3.84483313560486	-0.0193262789398432	0.511096656322479	-0.0581439808011055
-0.958709955215454	-7.89348936080933	-3.83924698829651	-0.0194993801414967	0.51120924949646	-0.0581363551318645
-0.968174695968628	-7.89949655532837	-3.84150385856628	-0.019565649330616	0.511020243167877	-0.0580941662192345
-0.971396863460541	-7.89049863815308	-3.83723044395447	-0.0197129026055336	0.510957717895508	-0.0581011213362217
-0.969926416873932	-7.88825082778931	-3.84313750267029	-0.0198357012122869	0.51101940870285	-0.0580807402729988
-0.977910459041595	-7.89096975326538	-3.84199810028076	-0.0198605395853519	0.510901927947998	-0.0579787418246269
-0.976031959056854	-7.88711452484131	-3.83653521537781	-0.019983222708106	0.510766267776489	-0.0580486133694649
-0.972667813301086	-7.88311672210693	-3.83467864990234	-0.0199878197163343	0.510841727256775	-0.0580258257687092
-0.973375678062439	-7.89214277267456	-3.84069275856018	-0.020158227533102	0.510719656944275	-0.0581066608428955
-0.968767106533051	-7.8830394744873	-3.83197546005249	-0.0202599074691534	0.510595619678497	-0.0581931620836258
-0.959267139434814	-7.8888521194458	-3.8365273475647	-0.0202290415763855	0.510613024234772	-0.0581996217370033
-0.966833233833313	-7.89298963546753	-3.83599948883057	-0.0202439576387405	0.510424256324768	-0.0582441911101341
-0.957888185977936	-7.88604116439819	-3.82503986358643	-0.0203233547508717	0.510450184345245	-0.0582363456487656
-0.955870568752289	-7.89042806625366	-3.82706999778748	-0.0203631967306137	0.510438024997711	-0.0582151003181934
-0.967106759548187	-7.89086103439331	-3.82759189605713	-0.0203354377299547	0.510365903377533	-0.0582197718322277
-0.958047151565552	-7.88162517547607	-3.82127523422241	-0.0204720702022314	0.510381519794464	-0.0581672713160515
-0.961178660392761	-7.88723850250244	-3.83086371421814	-0.0205140318721533	0.510519564151764	-0.0581264793872833
-0.964576840400696	-7.88572597503662	-3.82241988182068	-0.0204819981008768	0.510329842567444	-0.0581874139606953
-0.959006905555725	-7.88202285766602	-3.82665038108826	-0.0204945970326662	0.510422766208649	-0.0580558702349663
-0.96119624376297	-7.88536405563354	-3.83135986328125	-0.0204129759222269	0.510269641876221	-0.058051522821188
-0.957578659057617	-7.8802604675293	-3.81920504570007	-0.0204591136425734	0.510177969932556	-0.057990524917841
-0.953889131546021	-7.88352060317993	-3.82960033416748	-0.020342668518424	0.51010799407959	-0.0578326024115086
-0.958895266056061	-7.88134336471558	-3.82049250602722	-0.0203413814306259	0.509872019290924	-0.0577244013547897
-0.952731609344482	-7.87395429611206	-3.81994414329529	-0.0202388018369675	0.509873867034912	-0.0575593337416649
-0.95843118429184	-7.875807762146	-3.81578421592712	-0.0200988240540028	0.509578704833984	-0.0572627075016499
-0.963316023349762	-7.87100124359131	-3.81889390945435	-0.0200525335967541	0.509384155273438	-0.0571101792156696
-0.956013202667236	-7.86584424972534	-3.8144748210907	-0.0198635384440422	0.509242534637451	-0.0568645931780338
-0.965665280818939	-7.86957788467407	-3.8141508102417	-0.0198111105710268	0.508976697921753	-0.0565219856798649
-0.962663531303406	-7.86318874359131	-3.80770182609558	-0.019659785553813	0.508569538593292	-0.056210070848465
-0.962581753730774	-7.85731649398804	-3.81275081634521	-0.0194465816020966	0.50844019651413	-0.0557233728468418
-0.963711261749268	-7.86153936386108	-3.81061363220215	-0.0193016957491636	0.50790947675705	-0.055447593331337
-0.961435735225677	-7.85132646560669	-3.80189275741577	-0.0190192069858313	0.507528781890869	-0.0550721995532513
-0.962856292724609	-7.85678720474243	-3.80969667434692	-0.0187195912003517	0.507188141345978	-0.0546504072844982
-0.962225556373596	-7.85001707077026	-3.80004620552063	-0.0185396689921618	0.506647765636444	-0.0543269254267216
-0.958623170852661	-7.85080575942993	-3.80117297172546	-0.0182606633752584	0.506396591663361	-0.0539462268352509
-0.962787330150604	-7.84885549545288	-3.80494594573975	-0.0178596917539835	0.505806505680084	-0.0535395294427872
-0.954624354839325	-7.84298896789551	-3.79245519638062	-0.0175974369049072	0.505480468273163	-0.0530752800405025
-0.957801461219788	-7.84947490692139	-3.78925824165344	-0.0170919857919216	0.505093812942505	-0.052638616412878
-0.957112371921539	-7.84253644943237	-3.79208159446716	-0.0167153459042311	0.504705607891083	-0.0520810857415199
-0.946845650672913	-7.83807802200317	-3.79170441627502	-0.0163524374365807	0.50443422794342	-0.0516567453742027
-0.955531656742096	-7.84563159942627	-3.79260921478271	-0.0157231353223324	0.504151880741119	-0.0512554943561554
-0.943462491035461	-7.83805370330811	-3.78954243659973	-0.0153523879125714	0.503778100013733	-0.0508201941847801
-0.939838886260986	-7.8449878692627	-3.78700089454651	-0.0147182196378708	0.503714978694916	-0.0504557117819786
-0.944518864154816	-7.84365463256836	-3.7950701713562	-0.0141943963244557	0.503424167633057	-0.0500375218689442
-0.930744767189026	-7.84197759628296	-3.79220676422119	-0.0136370696127415	0.503461718559265	-0.0495894625782967
-0.930873453617096	-7.84841918945313	-3.79775714874268	-0.0129885282367468	0.503328084945679	-0.0492080189287663
-0.928760528564453	-7.84084033966064	-3.79978060722351	-0.0122758001089096	0.503446578979492	-0.0488542951643467
-0.921443223953247	-7.85034990310669	-3.80136752128601	-0.0116456169635057	0.503538072109222	-0.0483910292387009
-0.918781578540802	-7.85226917266846	-3.79998159408569	-0.0109942862764001	0.503659188747406	-0.0480476915836334
-0.90428763628006	-7.8507022857666	-3.80757641792297	-0.0102596851065755	0.503901600837708	-0.0476521551609039
-0.906250715255737	-7.85623168945313	-3.8143744468689	-0.00944289192557335	0.504140913486481	-0.0471886470913887
-0.892779231071472	-7.85536003112793	-3.81313157081604	-0.00883741118013859	0.504410207271576	-0.0468550845980644
-0.89098048210144	-7.85888147354126	-3.82216715812683	-0.00794968847185373	0.504958629608154	-0.046396616846323
-0.886728644371033	-7.85731029510498	-3.82956790924072	-0.00722897937521338	0.505270838737488	-0.045979306101799
-0.875517427921295	-7.85772895812988	-3.83143973350525	-0.00650841929018497	0.505739331245422	-0.0455643348395824
-0.876721978187561	-7.860426902771	-3.84597897529602	-0.00574874598532915	0.506362557411194	-0.0450056754052639
-0.865403234958649	-7.85552167892456	-3.84797978401184	-0.00503213005140424	0.506873309612274	-0.044454749673605
-0.858226776123047	-7.86202716827393	-3.85728883743286	-0.00420281942933798	0.507499873638153	-0.0439076200127602
-0.853017330169678	-7.85048818588257	-3.86625075340271	-0.00353668932802975	0.508078873157501	-0.0434652753174305
-0.846058487892151	-7.85808849334717	-3.87185096740723	-0.00280837458558381	0.508879959583282	-0.0428006090223789
-0.847503125667572	-7.85321807861328	-3.8808741569519	-0.00203410047106445	0.509341478347778	-0.0423134826123714
-0.830838680267334	-7.850905418396	-3.88541769981384	-0.00142205890733749	0.510136187076569	-0.0418339967727661
-0.833336412906647	-7.85781908035278	-3.89661073684692	-0.000730277737602592	0.510710537433624	-0.0412822812795639
-0.823393762111664	-7.85254859924316	-3.90050530433655	-0.000136061309603974	0.511533319950104	-0.0408450812101364
-0.820100486278534	-7.85414266586304	-3.91125464439392	0.000547488976735622	0.512073695659637	-0.040482185781002
-0.805861830711365	-7.85212802886963	-3.9206862449646	0.00120464223437011	0.512783408164978	-0.0401326604187489
-0.80618691444397	-7.85696172714233	-3.93045210838318	0.00168986420612782	0.513287663459778	-0.039716798812151
-0.791558802127838	-7.85468912124634	-3.93125176429749	0.00229623960331082	0.513888001441956	-0.0394899621605873
-0.788331687450409	-7.8596305847168	-3.93558669090271	0.0028457457665354	0.514293849468231	-0.0392513796687126
-0.783000528812408	-7.86032104492188	-3.94620704650879	0.00337747274897993	0.514894783496857	-0.0388642810285091
-0.776362061500549	-7.86167478561401	-3.95148611068726	0.0038108064327389	0.515255749225616	-0.0386805795133114
-0.766143083572388	-7.86767578125	-3.96087765693665	0.00432151928544044	0.51566618680954	-0.0383435301482677
-0.764724969863892	-7.86391830444336	-3.95566082000732	0.0047241197898984	0.516012668609619	-0.0381560698151588
-0.766190111637115	-7.86625957489014	-3.97021245956421	0.00515359593555331	0.516438961029053	-0.0378037914633751
-0.757391035556793	-7.85971832275391	-3.96423387527466	0.00547165842726827	0.516758739948273	-0.0374511703848839
-0.757328689098358	-7.86385297775269	-3.97700643539429	0.00590116111561656	0.516918838024139	-0.0371865853667259
-0.752161860466003	-7.86090517044067	-3.97298812866211	0.00610053911805153	0.517239272594452	-0.0368639267981052
-0.751308798789978	-7.85479354858398	-3.9748318195343	0.00640523619949818	0.517356991767883	-0.0366837047040462
-0.748242378234863	-7.86131191253662	-3.98432922363281	0.00667989160865545	0.517623662948608	-0.0363173596560955
-0.748969733715057	-7.85718679428101	-3.97965002059937	0.00688967341557145	0.517637491226196	-0.0361473560333252
-0.750689387321472	-7.85753917694092	-3.98569822311401	0.00708357244729996	0.517851233482361	-0.0359433256089687
-0.748260080814362	-7.85019683837891	-3.98283219337463	0.00727724097669125	0.518062770366669	-0.0358158275485039
-0.76060163974762	-7.84781169891357	-3.98669075965881	0.00755113689228892	0.518024861812592	-0.035560667514801
-0.762967765331268	-7.83175754547119	-3.9740583896637	0.00735695427283645	0.51788455247879	-0.0351242460310459
-0.767020165920258	-7.83657932281494	-3.97240352630615	0.00735346041619778	0.517712593078613	-0.0349192805588245
-0.756183981895447	-7.84885501861572	-3.99377226829529	0.00786238443106413	0.517823100090027	-0.0346191115677357
-0.766146957874298	-7.84458637237549	-3.99765157699585	0.00789943151175976	0.517527639865875	-0.034963071346283
-0.773482501506805	-7.83807134628296	-3.99004220962524	0.00785095244646072	0.517182886600494	-0.0351812653243542
-0.778512358665466	-7.84228658676147	-3.98945641517639	0.0079334918409586	0.517155349254608	-0.0352804213762283
-0.78266704082489	-7.85535097122192	-3.97377562522888	0.00800060201436281	0.516697943210602	-0.0358581282198429
-0.773156464099884	-7.85974836349487	-3.96794033050537	0.00800204556435347	0.516427516937256	-0.0362394377589226
-0.760205507278442	-7.8640661239624	-3.96674728393555	0.00777849927544594	0.516037821769714	-0.0364969484508038
-0.757839620113373	-7.87186002731323	-3.965900182724	0.00770556135103107	0.515921950340271	-0.0364491939544678
-0.749611914157867	-7.87291049957275	-3.9623646736145	0.00748148420825601	0.515781342983246	-0.0367574021220207
-0.748728811740875	-7.87677431106567	-3.95354843139648	0.00729068601503968	0.515479683876038	-0.0368552729487419
-0.7485511302948	-7.87590456008911	-3.96384787559509	0.0072358688339591	0.515423715114594	-0.0367226079106331
-0.739797592163086	-7.86753511428833	-3.96117925643921	0.00684035522863269	0.515339195728302	-0.0365173034369946
-0.743666648864746	-7.87145519256592	-3.95759296417236	0.00673162704333663	0.515157639980316	-0.0363610796630383
-0.739382028579712	-7.86880111694336	-3.96369171142578	0.00670148618519306	0.515147864818573	-0.036383043974638
-0.74654084444046	-7.86549091339111	-3.95441675186157	0.00655160658061504	0.514994084835052	-0.0366056263446808
-0.751473248004913	-7.85784435272217	-3.95635199546814	0.00633572693914175	0.515000760555267	-0.0367113128304482
-0.752771496772766	-7.8564338684082	-3.95449709892273	0.00614644680172205	0.514917612075806	-0.0367069616913795
-0.76047819852829	-7.8584623336792	-3.96032810211182	0.00616513751447201	0.514963984489441	-0.0368588268756866
-0.762510538101196	-7.85547113418579	-3.94606018066406	0.00595430005341768	0.514947056770325	-0.0372050851583481
-0.769604861736298	-7.8548789024353	-3.94767141342163	0.00567985745146871	0.51499480009079	-0.0372200757265091
-0.772272348403931	-7.85190343856812	-3.96501898765564	0.00561360409483314	0.515162885189056	-0.0372920781373978
-0.778344094753265	-7.85139656066895	-3.95457720756531	0.00534029584378004	0.515086829662323	-0.037559162825346
-0.784409582614899	-7.85439395904541	-3.95032405853271	0.00520277209579945	0.515134751796722	-0.037792693823576
-0.784656226634979	-7.8477840423584	-3.95058465003967	0.00488903373479843	0.515280961990356	-0.0379752703011036
-0.787608921527863	-7.85347318649292	-3.95872950553894	0.00470029329881072	0.515290915966034	-0.0380605906248093
-0.777186214923859	-7.85752964019775	-3.95324468612671	0.00442694267258048	0.515415251255035	-0.0382690951228142
-0.781552910804749	-7.86008310317993	-3.95353388786316	0.00417592376470566	0.515451014041901	-0.0384205989539623
-0.774115920066834	-7.85754060745239	-3.95101284980774	0.00395245710387826	0.515642404556274	-0.0385200679302216
-0.772881627082825	-7.85772466659546	-3.9546229839325	0.00365952122956514	0.515714824199677	-0.0387000478804111
-0.772034108638763	-7.86333179473877	-3.94977855682373	0.00341320899315178	0.515824794769287	-0.0388427227735519
-0.769383788108826	-7.86004447937012	-3.94409728050232	0.0030981432646513	0.51592880487442	-0.0390752740204334
-0.772827804088593	-7.86333179473877	-3.95014214515686	0.00281097646802664	0.516116559505463	-0.0392546430230141
-0.766767621040344	-7.86168670654297	-3.9526629447937	0.00253929407335818	0.516342163085938	-0.0395199991762638
-0.779698848724365	-7.86680555343628	-3.95813655853271	0.00225671334192157	0.51639449596405	-0.0396930202841759
-0.775512337684631	-7.85947179794312	-3.95416378974915	0.00196791649796069	0.516585230827332	-0.0400155819952488
-0.780528366565704	-7.86260318756104	-3.95265769958496	0.00165476452093571	0.516649603843689	-0.0403298512101173
-0.779279112815857	-7.86913347244263	-3.95113348960876	0.00152348284609616	0.5169517993927	-0.0405213944613934
-0.779394388198853	-7.86318492889404	-3.96172046661377	0.00119635614100844	0.517002046108246	-0.0409242585301399
-0.786662638187408	-7.86107683181763	-3.95627593994141	0.000825086492113769	0.517263472080231	-0.0413610227406025
-0.783579587936401	-7.86220598220825	-3.9430627822876	0.000562126806471497	0.51734060049057	-0.041576411575079
-0.788173854351044	-7.87518501281738	-3.9519054889679	0.000292850512778386	0.517535924911499	-0.0417372658848763
-0.781770527362823	-7.87666893005371	-3.95374035835266	-6.01184256083798E-05	0.517582356929779	-0.0422036275267601
-0.786189675331116	-7.88201236724854	-3.95534420013428	-0.000274606078164652	0.517687141895294	-0.0427478775382042
-0.78562468290329	-7.88445806503296	-3.95693302154541	-0.000486967735923827	0.51778644323349	-0.0431783609092236
-0.792959630489349	-7.88126134872437	-3.94280219078064	-0.000862648303154856	0.517769455909729	-0.0436336100101471
-0.792516648769379	-7.88521575927734	-3.9574658870697	-0.00105146924033761	0.517868220806122	-0.0439175181090832
-0.787358164787292	-7.88491344451904	-3.94734859466553	-0.00138618354685605	0.517805755138397	-0.0441994220018387
-0.788432121276855	-7.88983631134033	-3.9460551738739	-0.00166380254086107	0.517872631549835	-0.0443028174340725
-0.790390253067017	-7.88181734085083	-3.94276523590088	-0.00206241407431662	0.517908453941345	-0.0444260239601135
-0.797750234603882	-7.89238405227661	-3.95230603218079	-0.00220869877375662	0.517924606800079	-0.0445179119706154
-0.799169600009918	-7.88759994506836	-3.94789052009583	-0.0024433066137135	0.517903745174408	-0.0448557659983635
-0.80797666311264	-7.8856201171875	-3.94790768623352	-0.00272122723981738	0.517696559429169	-0.0451001673936844
-0.806807577610016	-7.88422250747681	-3.93846416473389	-0.00295092118903995	0.517696261405945	-0.0453716591000557
-0.81547611951828	-7.8842134475708	-3.93766379356384	-0.00314105092547834	0.517367720603943	-0.0455948002636433
-0.810736835002899	-7.88774108886719	-3.92926120758057	-0.00351648684591055	0.517221450805664	-0.0457794144749641
-0.819402813911438	-7.88307523727417	-3.93099164962769	-0.00372339016757905	0.516905665397644	-0.045921366661787
-0.817491412162781	-7.88798952102661	-3.9275176525116	-0.0038938254583627	0.516731679439545	-0.0460197702050209
-0.823042750358582	-7.88070583343506	-3.92555046081543	-0.00418732035905123	0.516316473484039	-0.046085812151432
-0.820758581161499	-7.88161993026733	-3.92256045341492	-0.00437287334352732	0.516168892383575	-0.0461852811276913
-0.82222592830658	-7.8856372833252	-3.91494727134705	-0.00462541775777936	0.515627205371857	-0.0462498292326927
-0.82778525352478	-7.8841495513916	-3.91713786125183	-0.00472465716302395	0.515309810638428	-0.0461838431656361
-0.829740822315216	-7.88092947006226	-3.90698003768921	-0.00501393992453814	0.514830410480499	-0.0462075248360634
-0.824988663196564	-7.87868881225586	-3.9069836139679	-0.00509837782010436	0.514483273029327	-0.0461336933076382
-0.830293893814087	-7.87913179397583	-3.89153933525085	-0.00539805786684155	0.513783752918243	-0.0460998229682446
-0.832066893577576	-7.87341976165771	-3.89212226867676	-0.0054630977101624	0.513548314571381	-0.0458307638764381
-0.835912525653839	-7.87070083618164	-3.89145541191101	-0.00557398796081543	0.512849748134613	-0.0456201694905758
-0.836395919322968	-7.86978960037231	-3.87829256057739	-0.00568696670234203	0.512525022029877	-0.0453824996948242
-0.838696539402008	-7.86186122894287	-3.88005375862122	-0.00584324821829796	0.511826276779175	-0.0451699495315552
-0.834851503372192	-7.86251211166382	-3.8759753704071	-0.0059688868932426	0.511498332023621	-0.0448223948478699
-0.847140550613403	-7.86001825332642	-3.87090969085693	-0.00600665621459484	0.510792911052704	-0.0445632860064507
-0.83964079618454	-7.85104370117188	-3.86139988899231	-0.00607574265450239	0.510452508926392	-0.0442739352583885
-0.847609639167786	-7.85248851776123	-3.86101627349854	-0.00600152183324099	0.509672284126282	-0.0439125262200832
-0.84163910150528	-7.84474468231201	-3.85517263412476	-0.00610583554953337	0.509259760379791	-0.043524757027626
-0.84828770160675	-7.84583711624146	-3.8457818031311	-0.00601371750235558	0.508701264858246	-0.0431445427238941
-0.841098427772522	-7.83782434463501	-3.84627914428711	-0.00599179463461041	0.508259534835815	-0.0427590161561966
-0.850910782814026	-7.83940076828003	-3.8426308631897	-0.00593666266649961	0.507725894451141	-0.0422524251043797
-0.840569615364075	-7.83453798294067	-3.83407831192017	-0.00590277183800936	0.507286846637726	-0.041818093508482
-0.849087297916412	-7.83652400970459	-3.83133554458618	-0.00574447866529226	0.506735682487488	-0.0414420031011105
-0.842199504375458	-7.82652425765991	-3.82714176177979	-0.00574130658060312	0.506330251693726	-0.0408903434872627
-0.841545045375824	-7.8312726020813	-3.82483696937561	-0.00553605426102877	0.505941867828369	-0.0404490977525711
-0.840393245220184	-7.82480049133301	-3.81209754943848	-0.0055160578340292	0.505443036556244	-0.0399965941905975
-0.839677572250366	-7.82192373275757	-3.82373094558716	-0.00523594440892339	0.505224227905273	-0.039445873349905
-0.838856816291809	-7.81775188446045	-3.81966185569763	-0.00506660854443908	0.504711091518402	-0.03901207447052
-0.832388043403625	-7.81747579574585	-3.80593538284302	-0.00496596097946167	0.504547715187073	-0.0384763330221176
-0.834166586399078	-7.8130030632019	-3.80935335159302	-0.00470267841592431	0.504127860069275	-0.0380165427923203
-0.831624567508698	-7.81495141983032	-3.81184983253479	-0.00452976115047932	0.503973424434662	-0.0374759212136269
-0.831356704235077	-7.81266117095947	-3.80606842041016	-0.00427089305594563	0.503605365753174	-0.0370379947125912
-0.818021357059479	-7.80464124679565	-3.80022978782654	-0.00407745130360127	0.503542363643646	-0.0365854986011982
-0.82583487033844	-7.81030035018921	-3.81062078475952	-0.00379166868515313	0.503321588039398	-0.0361072383821011
-0.819688081741333	-7.80443382263184	-3.80070567131042	-0.00356726604513824	0.503215610980988	-0.0357281379401684
-0.819465637207031	-7.80690336227417	-3.79450559616089	-0.00319851585663855	0.503009498119354	-0.0353119671344757
-0.81155651807785	-7.80174493789673	-3.80389928817749	-0.00305128586478531	0.50293231010437	-0.0348542854189873
-0.817558705806732	-7.80549383163452	-3.80808973312378	-0.00267646997235715	0.50298398733139	-0.0344822779297829
-0.806344747543335	-7.80111360549927	-3.80216288566589	-0.00243200454860926	0.502837121486664	-0.0341572724282742
-0.810481727123261	-7.80670690536499	-3.80448293685913	-0.00210460694506764	0.502804815769196	-0.0338546857237816
-0.801632821559906	-7.80086803436279	-3.80844736099243	-0.00194274401292205	0.502755165100098	-0.0334771275520325
-0.803224682807922	-7.80891275405884	-3.81349730491638	-0.00149907160084695	0.502719879150391	-0.0332316048443317
-0.799035966396332	-7.80457639694214	-3.80540800094604	-0.00132053485140204	0.502703309059143	-0.0330319479107857
-0.795641243457794	-7.80856370925903	-3.81584215164185	-0.000894719967618585	0.502863824367523	-0.0327436216175556
-0.791236996650696	-7.80593204498291	-3.80906295776367	-0.000685985491145402	0.502839624881744	-0.0325630456209183
-0.793344438076019	-7.81396675109863	-3.81169509887695	-0.00031589186983183	0.502874910831451	-0.0323335230350494
-0.787840068340302	-7.80865240097046	-3.80983948707581	-1.5520414308412E-05	0.503021895885468	-0.0322399996221066
-0.788673162460327	-7.8168830871582	-3.81394147872925	0.000341672042850405	0.502970933914185	-0.0319680795073509
-0.782631635665894	-7.81636571884155	-3.81748962402344	0.000515714637003839	0.503025591373444	-0.0318842083215714
-0.783883392810822	-7.8207483291626	-3.82351446151733	0.000904539367184043	0.503106772899628	-0.0317329950630665
-0.773730635643005	-7.81759357452393	-3.81828117370605	0.00114471628330648	0.503260433673859	-0.0316982939839363
-0.776557862758636	-7.82535696029663	-3.82351732254028	0.00145552027970552	0.503258645534515	-0.031535267829895
-0.774181485176086	-7.82732629776001	-3.82059741020203	0.00174180755857378	0.503440976142883	-0.0314251780509949
-0.770940482616425	-7.82625436782837	-3.82564234733582	0.00202980311587453	0.503423511981964	-0.0314448960125446
-0.768523097038269	-7.8298282623291	-3.82372355461121	0.0023985228035599	0.503574132919312	-0.0314132049679756
-0.768298745155334	-7.8319616317749	-3.8234281539917	0.0025432943366468	0.503562450408936	-0.031275998800993
-0.765849769115448	-7.833336353302	-3.83522033691406	0.00289055774919689	0.503733336925507	-0.0312450341880322
-0.762801706790924	-7.83834981918335	-3.83403539657593	0.00309421704150736	0.503669023513794	-0.0312088895589113
-0.763636946678162	-7.84159231185913	-3.83131885528564	0.00342690967954695	0.503835082054138	-0.0311135277152061
-0.757245123386383	-7.83434152603149	-3.83770537376404	0.00362860760651529	0.503928780555725	-0.030962061136961
-0.756602466106415	-7.8447060585022	-3.83745455741882	0.00396829703822732	0.504007816314697	-0.0308491718024015
-0.752437949180603	-7.84187030792236	-3.83533525466919	0.00418650498613715	0.503998279571533	-0.0307985916733742
-0.758298695087433	-7.84608125686646	-3.84446811676025	0.0044397609308362	0.50420743227005	-0.0307245012372732
-0.748583793640137	-7.83943033218384	-3.83984088897705	0.00478387018665671	0.50420218706131	-0.030524380505085
-0.751637399196625	-7.84679937362671	-3.84445095062256	0.00500485906377435	0.504213392734528	-0.0304330810904503
-0.743508517742157	-7.84620571136475	-3.84076428413391	0.0052053933031857	0.504309058189392	-0.030343659222126
-0.747094392776489	-7.84482192993164	-3.84617829322815	0.00542604271322489	0.504261195659637	-0.0302566960453987
-0.740405738353729	-7.85040903091431	-3.85232543945313	0.00568809965625405	0.50446093082428	-0.030065568163991
-0.746032655239105	-7.84843683242798	-3.85072875022888	0.00594344269484282	0.504371106624603	-0.0300037693232298
-0.741768300533295	-7.84977769851685	-3.85164451599121	0.00620217341929674	0.504533410072327	-0.0298681426793337
-0.73223876953125	-7.84741401672363	-3.84914112091064	0.00634630676358938	0.50449925661087	-0.0296769253909588
-0.736830294132233	-7.85153865814209	-3.85471177101135	0.00660534668713808	0.504465222358704	-0.0294406525790691
-0.729517638683319	-7.84621477127075	-3.8554322719574	0.00673477770760655	0.504600703716278	-0.029276080429554
-0.735975861549377	-7.84890270233154	-3.85061001777649	0.00701719289645553	0.504566788673401	-0.0290972981601954
-0.726420164108276	-7.8459529876709	-3.84910154342651	0.00717824371531606	0.504643380641937	-0.0290117785334587
-0.729696214199066	-7.85027170181274	-3.8600652217865	0.00732996547594666	0.504555940628052	-0.0286915134638548
-0.728129684925079	-7.84905290603638	-3.86095643043518	0.00755544798448682	0.504682719707489	-0.0285481978207827
-0.7218177318573	-7.84400701522827	-3.85462021827698	0.00762932747602463	0.504709422588348	-0.0284284185618162
-0.72747939825058	-7.84685468673706	-3.85797119140625	0.00781260337680578	0.504658401012421	-0.0283408649265766
-0.718654632568359	-7.84536170959473	-3.85848641395569	0.00799955427646637	0.504669308662415	-0.0283359996974468
-0.72460925579071	-7.84356212615967	-3.85546898841858	0.00789168756455183	0.504679083824158	-0.0280918832868338
-0.719573974609375	-7.84424161911011	-3.8612105846405	0.00814099796116352	0.504839539527893	-0.0280422735959291
-0.716385364532471	-7.84486293792725	-3.85471367835999	0.00814860220998526	0.504732728004456	-0.0281024873256683
-0.721105575561523	-7.84880304336548	-3.85500121116638	0.00839107111096382	0.504787862300873	-0.0281090252101421
-0.711837589740753	-7.84545946121216	-3.86197018623352	0.00830857269465923	0.504802823066711	-0.0279462262988091
-0.715096473693848	-7.84849309921265	-3.8659029006958	0.00838388036936522	0.504869997501373	-0.0280480794608593
-0.709157764911652	-7.84548759460449	-3.85838556289673	0.00849240273237228	0.504838883876801	-0.0280093215405941
-0.710417151451111	-7.84625720977783	-3.84873914718628	0.00842435378581285	0.50482040643692	-0.0280639417469502
-0.713784635066986	-7.84886407852173	-3.86977744102478	0.00849692337214947	0.504954516887665	-0.0279931277036667
-0.709783971309662	-7.84492826461792	-3.85721707344055	0.00845269951969385	0.504920721054077	-0.0279686842113733
-0.709389507770538	-7.84730672836304	-3.8641664981842	0.00857662782073021	0.504926979541779	-0.0279975477606058
-0.705882132053375	-7.84715509414673	-3.85482788085938	0.00852913223206997	0.504978120326996	-0.0280552413314581
-0.70846700668335	-7.84603786468506	-3.86529397964478	0.00849016290158033	0.505044341087341	-0.0280899535864592
-0.701790869235992	-7.84902334213257	-3.86422371864319	0.00846336036920547	0.505208194255829	-0.0281002130359411
-0.704797983169556	-7.85031223297119	-3.86769104003906	0.0084362318739295	0.505149781703949	-0.0281973220407963
-0.699307382106781	-7.85396528244019	-3.85640144348145	0.00838717259466648	0.505329489707947	-0.0282880980521441
-0.700607120990753	-7.84986066818237	-3.87159466743469	0.00838706456124783	0.50546932220459	-0.0284375287592411
-0.704019665718079	-7.85542345046997	-3.87046360969543	0.00841166637837887	0.505604863166809	-0.0285079851746559
-0.701665043830872	-7.8513298034668	-3.86742877960205	0.00828724727034569	0.505764305591583	-0.0286700166761875
-0.707180261611938	-7.85696887969971	-3.87569427490234	0.00828448031097651	0.505955874919891	-0.0287775211036205
-0.696583151817322	-7.85341024398804	-3.86615324020386	0.00813418440520763	0.506168603897095	-0.0289854556322098
-0.700630605220795	-7.85897493362427	-3.87854743003845	0.00810439512133598	0.506245911121368	-0.029128473252058
-0.700047850608826	-7.8629207611084	-3.87268829345703	0.00807948131114244	0.506465435028076	-0.0293315201997757
-0.696598052978516	-7.86073732376099	-3.87265419960022	0.00797105301171541	0.506550967693329	-0.0296630933880806
-0.699603676795959	-7.86700963973999	-3.86661601066589	0.00799115747213364	0.506576657295227	-0.0299062021076679
-0.690460920333862	-7.86393690109253	-3.86999487876892	0.00798837654292583	0.506820619106293	-0.0301065463572741
-0.700303196907043	-7.86697387695313	-3.87321710586548	0.00782558415085077	0.506908774375916	-0.0302210375666618
-0.695186257362366	-7.87031269073486	-3.87900018692017	0.00777772255241871	0.507103085517883	-0.030449191108346
-0.692921936511993	-7.86990404129028	-3.87797427177429	0.00770705565810204	0.507124543190002	-0.0306758768856525
-0.698580324649811	-7.87368774414063	-3.87474322319031	0.00764436228200793	0.507238984107971	-0.030835347250104
-0.699039995670319	-7.86861848831177	-3.87967205047607	0.0074418056756258	0.507393777370453	-0.030933890491724
-0.700611472129822	-7.87405061721802	-3.87869095802307	0.00748720532283187	0.507511675357819	-0.0310834348201752
-0.693804919719696	-7.87396097183228	-3.88087153434753	0.00743165286257863	0.507507920265198	-0.0312505587935448
-0.695459187030792	-7.87785768508911	-3.87557768821716	0.00722951721400023	0.507498741149902	-0.0315043218433857
-0.697945535182953	-7.88015747070313	-3.88041067123413	0.00713999755680561	0.507693231105804	-0.0315836817026138
-0.691200137138367	-7.88057899475098	-3.88172507286072	0.00706641422584653	0.507681429386139	-0.0317593067884445
-0.694301843643188	-7.88355684280396	-3.88355803489685	0.00697945617139339	0.507740676403046	-0.0319999717175961
-0.688473463058472	-7.8876314163208	-3.87852716445923	0.00691615650430322	0.507841885089874	-0.0321344621479511
-0.691166043281555	-7.88617610931396	-3.87087154388428	0.00674161314964294	0.507785975933075	-0.0322917178273201
-0.690458655357361	-7.88885593414307	-3.88606262207031	0.00668882997706532	0.507914483547211	-0.0323771350085735
-0.685953676700592	-7.88544368743896	-3.87917900085449	0.0065003102645278	0.507985591888428	-0.0323889143764973
-0.688080310821533	-7.88857269287109	-3.88460183143616	0.00648362748324871	0.507957696914673	-0.0325226113200188
-0.687304019927979	-7.88868808746338	-3.88402605056763	0.00638098362833261	0.508121728897095	-0.0324911922216415
-0.688449859619141	-7.88302993774414	-3.87468504905701	0.00625978130847216	0.50806075334549	-0.0325564779341221
-0.688994288444519	-7.89147663116455	-3.88104701042175	0.00618880847468972	0.508194506168365	-0.0325338542461395
-0.68408614397049	-7.88472461700439	-3.87855958938599	0.00595193263143301	0.508135318756104	-0.0326039753854275
-0.689606487751007	-7.88808012008667	-3.88421821594238	0.00592989893630147	0.508146107196808	-0.0326352305710316
-0.682583808898926	-7.88561058044434	-3.87594175338745	0.00579272024333477	0.508223414421082	-0.0326788611710072
-0.688167273998261	-7.88599729537964	-3.88142490386963	0.00577891012653708	0.508111536502838	-0.0326784700155258
-0.683674335479736	-7.88655567169189	-3.88188600540161	0.00559680722653866	0.508174955844879	-0.0326271206140518
-0.684784889221191	-7.88235569000244	-3.87460684776306	0.00544078415259719	0.508061170578003	-0.0326662249863148
-0.683996200561523	-7.88617420196533	-3.8809552192688	0.00544157205149531	0.508009970188141	-0.0326467007398605
-0.678982675075531	-7.88067436218262	-3.87315940856934	0.00523834908381104	0.507946252822876	-0.0325719229876995
-0.686065912246704	-7.88382863998413	-3.88099217414856	0.0052166935056448	0.50787627696991	-0.0324601493775845
-0.682588160037994	-7.88324785232544	-3.87305879592896	0.00505418609827757	0.507883250713348	-0.0323418267071247
-0.682645082473755	-7.87617683410645	-3.87774014472961	0.00493940943852067	0.507677912712097	-0.0322719067335129
-0.682346522808075	-7.87989664077759	-3.87393617630005	0.00493524735793471	0.507613122463226	-0.0321794860064983
-0.677517294883728	-7.87762022018433	-3.87309384346008	0.00476163160055876	0.507451713085175	-0.0320295505225658
-0.685894846916199	-7.87394142150879	-3.87701010704041	0.00465632416307926	0.507382571697235	-0.0318450331687927
-0.681251466274261	-7.87094640731812	-3.86738061904907	0.00453698541969061	0.507296681404114	-0.0318197049200535
-0.679308116436005	-7.87279319763184	-3.86664032936096	0.00442447932437062	0.507038474082947	-0.0317840576171875
-0.685539543628693	-7.87110757827759	-3.86083650588989	0.004398537799716	0.506939768791199	-0.0316393412649632
-0.68222975730896	-7.86620187759399	-3.86688375473022	0.00425183912739158	0.506835460662842	-0.0314961187541485
-0.686971485614777	-7.86835145950317	-3.86490869522095	0.00419301353394985	0.506603300571442	-0.031372956931591
-0.6833815574646	-7.86341905593872	-3.8673255443573	0.00418925751000643	0.506476640701294	-0.0312997624278069
-0.68666797876358	-7.86493635177612	-3.85955429077148	0.00398592511191964	0.506290853023529	-0.0312435533851385
-0.687689781188965	-7.8639235496521	-3.85953140258789	0.00398747064173222	0.506251394748688	-0.0310453400015831
-0.688925325870514	-7.85632038116455	-3.85851883888245	0.00382206845097244	0.505985617637634	-0.03090232424438
-0.690914630889893	-7.86311817169189	-3.85783839225769	0.0037967236712575	0.505840361118317	-0.0308128334581852
-0.690016090869904	-7.85603380203247	-3.84845995903015	0.00374146876856685	0.505731642246246	-0.0307554304599762
-0.694573521614075	-7.85565376281738	-3.84892892837524	0.00363228470087051	0.505590319633484	-0.0305450353771448
-0.692095458507538	-7.85073518753052	-3.85782980918884	0.0036056493408978	0.505423784255981	-0.0303749069571495
-0.695494711399078	-7.84977912902832	-3.84909200668335	0.00348944822326303	0.505198538303375	-0.0303015988320112
-0.696017205715179	-7.85104131698608	-3.84888505935669	0.00345054105855525	0.505136609077454	-0.0301788207143545
-0.694648444652557	-7.84437608718872	-3.846031665802	0.00332625466398895	0.505010664463043	-0.0300784707069397
-0.70143586397171	-7.84307718276978	-3.84752702713013	0.00336038554087281	0.504823744297028	-0.0299109034240246
-0.693675577640533	-7.84481287002563	-3.84315323829651	0.00328785949386656	0.504702627658844	-0.029806574806571
-0.703858911991119	-7.8412914276123	-3.84063506126404	0.00328912981785834	0.504546821117401	-0.0297179017215967
-0.706450283527374	-7.83826637268066	-3.84166193008423	0.0032558508682996	0.504471182823181	-0.0296807792037725
-0.701058268547058	-7.83344125747681	-3.83395862579346	0.00316878221929073	0.504282534122467	-0.0295832492411137
-0.709308505058289	-7.83885955810547	-3.83912491798401	0.0031299542170018	0.504136383533478	-0.0294409766793251
-0.707598686218262	-7.83088874816895	-3.8376727104187	0.00300253299064934	0.504064738750458	-0.0294216871261597
-0.714994013309479	-7.83280038833618	-3.83520007133484	0.0030515359248966	0.503942608833313	-0.0293859113007784
-0.710552215576172	-7.82667684555054	-3.83629822731018	0.00298895197920501	0.50393271446228	-0.0293130911886692
-0.72361022233963	-7.82820844650269	-3.83935260772705	0.00298012536950409	0.503726780414581	-0.0291617382317781
-0.715856730937958	-7.82059574127197	-3.83537364006042	0.00283531076274812	0.503714919090271	-0.0291348267346621
-0.719461679458618	-7.82114219665527	-3.83126640319824	0.00283867656253278	0.503507673740387	-0.0291157756000757
-0.72087025642395	-7.82080030441284	-3.82742547988892	0.00279549276456237	0.503589928150177	-0.0290071927011013
-0.726865649223328	-7.81901025772095	-3.83001947402954	0.00258753402158618	0.503456890583038	-0.0288506262004375
-0.72651082277298	-7.81525230407715	-3.83893585205078	0.00266313529573381	0.503429174423218	-0.028852166607976
-0.727208197116852	-7.81191301345825	-3.82069373130798	0.00257932581007481	0.503254771232605	-0.028800817206502
-0.734140336513519	-7.81275367736816	-3.82968616485596	0.00251147360540926	0.503227472305298	-0.0287666171789169
-0.731473028659821	-7.80581903457642	-3.82645463943481	0.00236360495910048	0.503076791763306	-0.028698930516839
-0.735227048397064	-7.81334066390991	-3.82967686653137	0.00236684363335371	0.503111779689789	-0.0286903642117977
-0.735770344734192	-7.80556011199951	-3.81544160842896	0.00225166766904294	0.502957284450531	-0.0287243705242872
-0.739937841892242	-7.80896806716919	-3.83439254760742	0.00216280110180378	0.502954244613647	-0.0286347903311253
-0.741561889648438	-7.80141592025757	-3.81937217712402	0.00215089763514698	0.502758085727692	-0.028662258759141
-0.743906497955322	-7.80681276321411	-3.82284355163574	0.00204355106689036	0.502696990966797	-0.0286946967244148
-0.7452791929245	-7.80024576187134	-3.81995177268982	0.00189602246973664	0.502731502056122	-0.0288062412291765
-0.752638459205627	-7.8034143447876	-3.82347393035889	0.00200333795510232	0.50250232219696	-0.0287353321909904
-0.745970189571381	-7.80009794235229	-3.81471276283264	0.00176557328086346	0.502405285835266	-0.028770063072443
-0.755788028240204	-7.80174541473389	-3.81764078140259	0.0017004458932206	0.502280414104462	-0.028876893222332
-0.750455439090729	-7.79520988464355	-3.81402683258057	0.00155065779108554	0.502299964427948	-0.0288474392145872
-0.763117015361786	-7.79906272888184	-3.82212376594543	0.0015248634153977	0.502122759819031	-0.0288385599851608
-0.759088754653931	-7.79609489440918	-3.81254363059998	0.00136518699582666	0.502076745033264	-0.0288928151130676
-0.766232073307037	-7.79531908035278	-3.81296539306641	0.00137452897615731	0.501821339130402	-0.0289143044501543
-0.761693596839905	-7.79311275482178	-3.80945181846619	0.00127087056171149	0.501836597919464	-0.0290031619369984
-0.769538640975952	-7.79414367675781	-3.81086301803589	0.00101067719515413	0.501691401004791	-0.0290226805955172
-0.765195727348328	-7.79116201400757	-3.81233525276184	0.00107947026845068	0.501727342605591	-0.0290397461503744
-0.767066419124603	-7.79160022735596	-3.80805826187134	0.000883698172401637	0.501483380794525	-0.0291670244187117
-0.772472202777863	-7.78984117507935	-3.80764293670654	0.000907872978132218	0.501475095748901	-0.0291940327733755
-0.76829594373703	-7.78732347488403	-3.80966567993164	0.00064262020168826	0.501425325870514	-0.0291939191520214
-0.772160112857819	-7.79036140441895	-3.80622148513794	0.000643159262835979	0.501353859901428	-0.0292520523071289
-0.7698655128479	-7.78592967987061	-3.80460333824158	0.000562989909667522	0.501272976398468	-0.0292827039957047
-0.77705317735672	-7.7862982749939	-3.8045973777771	0.000344487198162824	0.501259803771973	-0.029338302090764
-0.774428725242615	-7.78347635269165	-3.80752038955688	0.000307289679767564	0.501291155815125	-0.0292438752949238
-0.77836287021637	-7.78582382202148	-3.81460499763489	0.000253919541137293	0.501167118549347	-0.029356811195612
-0.776070713996887	-7.78557634353638	-3.80456781387329	0.00015864908345975	0.501226365566254	-0.0294171031564474
-0.778467416763306	-7.77765798568726	-3.79761695861816	1.11005838334677E-05	0.501101970672607	-0.0295006688684225
-0.776712119579315	-7.78625059127808	-3.80921506881714	2.0399056666065E-05	0.501267433166504	-0.0294866971671581
-0.781837821006775	-7.78238916397095	-3.80966091156006	-0.000104840524727479	0.501102447509766	-0.0295662302523851
-0.781341671943665	-7.78337955474854	-3.80076932907104	-9.09422524273396E-05	0.501238167285919	-0.0296609587967396
-0.781275749206543	-7.78104305267334	-3.80768489837646	-0.000170055165654048	0.501235604286194	-0.0297352038323879
-0.777848482131958	-7.78684329986572	-3.80528402328491	-0.000215816005948	0.501240313053131	-0.0297714881598949
-0.779502689838409	-7.78172254562378	-3.80396938323975	-0.000252313882810995	0.501281976699829	-0.0298970900475979
-0.779620826244354	-7.79138135910034	-3.80659079551697	-0.000196766341105103	0.501361608505249	-0.0300490446388721
-0.776082277297974	-7.78489875793457	-3.8056058883667	-0.000218559449422173	0.501471519470215	-0.0300190169364214
-0.783645868301392	-7.78879070281982	-3.81487631797791	-0.000237130137975328	0.501563429832459	-0.0300675537437201
-0.77240127325058	-7.78736305236816	-3.81271600723267	-0.000293661782052368	0.501654148101807	-0.0301313512027264
-0.775023519992828	-7.79126739501953	-3.81115221977234	-0.000250602839514613	0.50162136554718	-0.0302990209311247
-0.770363867282867	-7.78867959976196	-3.81396222114563	-0.000264562841039151	0.501849770545959	-0.0302757695317268
-0.777977526187897	-7.79154014587402	-3.81779289245605	-0.00037525812513195	0.501972317695618	-0.0303050726652145
-0.770260453224182	-7.79445838928223	-3.82559442520142	-0.000223399314563721	0.502195119857788	-0.0304412450641394
-0.767306089401245	-7.79177045822144	-3.81847882270813	-0.000184460746822879	0.50223445892334	-0.0306466612964869
-0.770203530788422	-7.79628419876099	-3.81885671615601	-0.000133654059027322	0.5024693608284	-0.0307022742927074
-0.76505184173584	-7.79431390762329	-3.82420897483826	-0.000154508961713873	0.502610981464386	-0.0308236889541149
-0.767106056213379	-7.80053472518921	-3.82466959953308	-1.66684294526931E-05	0.50279027223587	-0.0310623403638601
-0.761300325393677	-7.80202484130859	-3.82045364379883	3.01652416965226E-05	0.503055095672607	-0.0312492325901985
-0.767545819282532	-7.80548763275146	-3.82214164733887	3.35485565301497E-05	0.503215610980988	-0.0313679948449135
-0.759405016899109	-7.8080940246582	-3.84282851219177	0.000210979385883547	0.503498136997223	-0.031521413475275
-0.757988691329956	-7.80836772918701	-3.8313672542572	0.000270020711468533	0.503653049468994	-0.03173653408885
-0.755667746067047	-7.81429433822632	-3.83236408233643	0.000328587280819193	0.503852605819702	-0.0318952575325966
-0.752943515777588	-7.8091139793396	-3.83306670188904	0.000322714360663667	0.504040360450745	-0.0320431739091873
-0.75026661157608	-7.81891393661499	-3.84557676315308	0.00044321216410026	0.504310846328735	-0.0320187732577324
-0.749775290489197	-7.81570959091187	-3.83904576301575	0.000384089013095945	0.50461733341217	-0.0321333557367325
-0.745501399040222	-7.82279682159424	-3.84343814849854	0.00050031382124871	0.504772365093231	-0.0322195626795292
-0.736187219619751	-7.81892251968384	-3.8473117351532	0.000524773553479463	0.504949569702148	-0.0322587937116623
-0.740005016326904	-7.8267297744751	-3.85471105575562	0.000595330260694027	0.505105793476105	-0.0323155038058758
-0.729435920715332	-7.82590055465698	-3.84867453575134	0.000543247035238892	0.505403399467468	-0.0323998928070068
-0.733882665634155	-7.83010816574097	-3.85529851913452	0.00076458667172119	0.5055251121521	-0.032536942511797
-0.724736273288727	-7.83059167861938	-3.8540301322937	0.000785591662861407	0.505769491195679	-0.0326473116874695
-0.728775322437286	-7.83426141738892	-3.85899710655212	0.000857316190376878	0.505900204181671	-0.0327504128217697
-0.719847619533539	-7.8383092880249	-3.86010599136353	0.000999232172034681	0.506159961223602	-0.0328522399067879
-0.717010855674744	-7.84030818939209	-3.85882806777954	0.00105195632204413	0.506303071975708	-0.0330066792666912
-0.720272958278656	-7.84352540969849	-3.86543130874634	0.00121933443006128	0.506528854370117	-0.0331558063626289
-0.719340324401855	-7.8415846824646	-3.86748814582825	0.00124464207328856	0.506865918636322	-0.0332536064088345
-0.722769260406494	-7.85012912750244	-3.87105202674866	0.00119521003216505	0.507058680057526	-0.0332455188035965
-0.712236940860748	-7.84541511535645	-3.87494897842407	0.00131444865837693	0.507373511791229	-0.0332331135869026
-0.706410646438599	-7.84628295898438	-3.87013363838196	0.00131497392430902	0.507341682910919	-0.0334332175552845
-0.702523648738861	-7.85271596908569	-3.87864851951599	0.00150144414510578	0.50758421421051	-0.0335223004221916
-0.694597601890564	-7.85402393341064	-3.88033294677734	0.00146184000186622	0.507661402225494	-0.0336403325200081
-0.687780022621155	-7.86318302154541	-3.88353085517883	0.00152557261753827	0.507775247097015	-0.0338277742266655
-0.683790743350983	-7.86179494857788	-3.88014268875122	0.00164195918478072	0.50797575712204	-0.0339131765067577
-0.683881998062134	-7.86192083358765	-3.87432241439819	0.0016681986162439	0.507933378219604	-0.0340272150933743
-0.680575907230377	-7.86713743209839	-3.89073801040649	0.00183101312723011	0.508204698562622	-0.0341162718832493
-0.673168063163757	-7.86628818511963	-3.88382983207703	0.00186513748485595	0.508260190486908	-0.0341282114386559
-0.677501499652863	-7.87328052520752	-3.89476537704468	0.00205379095859826	0.508352220058441	-0.0341779552400112
-0.670425713062286	-7.87161111831665	-3.88566946983337	0.00213467562571168	0.508531033992767	-0.0341293513774872
-0.671098113059998	-7.86977100372314	-3.88711810112	0.00221216841600835	0.50848001241684	-0.0341799445450306
-0.666471779346466	-7.87406063079834	-3.89531660079956	0.00233587599359453	0.50866711139679	-0.0340166576206684
-0.663217127323151	-7.86888599395752	-3.89114952087402	0.00235623307526112	0.50871467590332	-0.0339902117848396
-0.665636658668518	-7.87523794174194	-3.89673137664795	0.00245997379533947	0.508805453777313	-0.0338949039578438
-0.660436034202576	-7.87386989593506	-3.89368629455566	0.00257341051474214	0.50898140668869	-0.0338967852294445
-0.662836253643036	-7.87137222290039	-3.90557146072388	0.00272237276658416	0.509016454219818	-0.0338835269212723
-0.659041523933411	-7.87745380401611	-3.90031147003174	0.00277819018810987	0.509160876274109	-0.033810980618
-0.655830383300781	-7.87419891357422	-3.90091395378113	0.00283057475462556	0.509200036525726	-0.0338393300771713
-0.656069338321686	-7.87948083877563	-3.90684747695923	0.00298550655134022	0.509191513061523	-0.0337623469531536
-0.648521721363068	-7.87644529342651	-3.90158295631409	0.00295429560355842	0.509396314620972	-0.0337542369961739
-0.647404134273529	-7.87562274932861	-3.90580558776855	0.00305666355416179	0.509417593479156	-0.0336193963885307
-0.6491579413414	-7.87708759307861	-3.90894532203674	0.00312821543775499	0.509541392326355	-0.0335724912583828
-0.643684864044189	-7.8743143081665	-3.90588855743408	0.00318566896021366	0.509649574756622	-0.033571120351553
-0.646105468273163	-7.87716054916382	-3.90834474563599	0.00326611706987023	0.50967812538147	-0.0334984809160233
-0.639344453811646	-7.87714290618896	-3.91087484359741	0.00340786832384765	0.509893238544464	-0.0334978066384792
-0.639516592025757	-7.87064504623413	-3.90847229957581	0.00333706219680607	0.509906470775604	-0.0334196276962757
-0.642617881298065	-7.87871885299683	-3.90927147865295	0.00340113439597189	0.509998440742493	-0.0333230383694172
-0.633600413799286	-7.87313890457153	-3.91245222091675	0.00342355901375413	0.510136902332306	-0.0332956314086914
-0.631872534751892	-7.87491989135742	-3.91484546661377	0.00346154207363725	0.510163962841034	-0.0333118252456188
-0.633787572383881	-7.87727355957031	-3.90885615348816	0.00361948180943727	0.510292708873749	-0.0332785323262215
-0.629776835441589	-7.87069177627563	-3.91072463989258	0.00362271419726312	0.510350406169891	-0.0332706607878208
-0.631397604942322	-7.87320899963379	-3.91550970077515	0.00349367107264698	0.510490238666534	-0.0331555157899857
-0.630008161067963	-7.87316226959229	-3.91427493095398	0.00360248400829732	0.51059490442276	-0.033119160681963
-0.624867796897888	-7.87186622619629	-3.91538381576538	0.00354596972465515	0.510626196861267	-0.0331194847822189
-0.629136443138123	-7.87507200241089	-3.91492891311646	0.00359956198371947	0.510719537734985	-0.033166341483593
-0.62829601764679	-7.87021827697754	-3.92212533950806	0.00350975268520415	0.51093715429306	-0.0329480208456516
-0.624488949775696	-7.86961078643799	-3.91853594779968	0.00350837432779372	0.510924220085144	-0.0329335145652294
-0.619759738445282	-7.86990690231323	-3.92281341552734	0.00353094632737339	0.511107861995697	-0.032897774130106
-0.62016624212265	-7.86850214004517	-3.91225028038025	0.00338634266518056	0.511068224906921	-0.0329112447798252
-0.621783375740051	-7.87051439285278	-3.92626476287842	0.0034357279073447	0.511317312717438	-0.0328761786222458
-0.617300868034363	-7.86847162246704	-3.9237687587738	0.00337101356126368	0.511497259140015	-0.0327556952834129
-0.619410395622253	-7.86718416213989	-3.92731738090515	0.00336871924810112	0.51155811548233	-0.0328700579702854
-0.618985831737518	-7.87292623519897	-3.92594933509827	0.00333648384548724	0.511749386787415	-0.032757680863142
-0.615845561027527	-7.86540222167969	-3.9193651676178	0.00322752050124109	0.511881351470947	-0.0329209081828594
-0.619678974151611	-7.86766338348389	-3.92937898635864	0.00314041343517601	0.511995494365692	-0.0328668244183064
-0.615818977355957	-7.86422729492188	-3.9377613067627	0.00315252342261374	0.512282073497772	-0.0328395590186119
-0.616248965263367	-7.86358833312988	-3.93010354042053	0.00302130519412458	0.512254416942596	-0.0329580157995224
-0.618270456790924	-7.86683559417725	-3.9237208366394	0.00294794864021242	0.512458682060242	-0.0329623334109783
-0.614365756511688	-7.86058473587036	-3.93396949768066	0.00279541942290962	0.512602269649506	-0.0331108085811138
-0.619621515274048	-7.86366558074951	-3.93310499191284	0.00268838414922357	0.512739062309265	-0.0331278741359711
-0.617895781993866	-7.8645191192627	-3.93110728263855	0.00254103820770979	0.512898862361908	-0.0331879295408726
-0.622723877429962	-7.86326885223389	-3.92967295646667	0.00233001308515668	0.512910187244415	-0.033251766115427
-0.623964250087738	-7.86076545715332	-3.93082475662231	0.00222645630128682	0.513050138950348	-0.0333858244121075
-0.622496485710144	-7.85844993591309	-3.92312026023865	0.00201129610650241	0.513128936290741	-0.0334957242012024
-0.630242168903351	-7.85745763778687	-3.93463754653931	0.00195030809845775	0.513074994087219	-0.0335707180202007
-0.630127906799316	-7.85787773132324	-3.92842364311218	0.00168808770831674	0.513134598731995	-0.0335870310664177
-0.632850110530853	-7.85067987442017	-3.91892576217651	0.00145018938928843	0.513075113296509	-0.0337727442383766
-0.639501094818115	-7.85251522064209	-3.9227340221405	0.0013119128998369	0.512983918190002	-0.0339198894798756
-0.632787525653839	-7.85081386566162	-3.91928887367249	0.00107289711013436	0.512951552867889	-0.034133180975914
-0.644195675849915	-7.85186386108398	-3.9243688583374	0.000866162707097828	0.512785136699677	-0.0341778993606567
-0.648770213127136	-7.84929227828979	-3.92055702209473	0.000613249954767525	0.512689232826233	-0.0343842357397079
-0.654982805252075	-7.84489011764526	-3.92014193534851	0.000380808807676658	0.512570261955261	-0.0345413349568844
-0.655752539634705	-7.84889650344849	-3.91847634315491	0.000289883610093966	0.512353479862213	-0.0346731282770634
-0.659924745559692	-7.84178447723389	-3.91263484954834	-4.29067658842541E-05	0.512066602706909	-0.03475471585989
-0.668979167938232	-7.84392166137695	-3.90940523147583	-0.000281721149804071	0.511928141117096	-0.0348416678607464
-0.665203809738159	-7.83953237533569	-3.91100740432739	-0.00052647280972451	0.511653959751129	-0.0349496118724346
-0.674942255020142	-7.84058380126953	-3.90171265602112	-0.000737133726943284	0.511369526386261	-0.0350997745990753
-0.680018484592438	-7.8335657119751	-3.90158152580261	-0.00102463131770492	0.511328816413879	-0.0349726378917694
-0.68542218208313	-7.82982015609741	-3.901198387146	-0.00134977791458368	0.510952055454254	-0.0350130908191204
-0.686478316783905	-7.82796335220337	-3.89944624900818	-0.00148720550350845	0.510751008987427	-0.0350310765206814
-0.691219925880432	-7.82581043243408	-3.8813169002533	-0.00179160933475941	0.510414004325867	-0.035087451338768
-0.698752284049988	-7.82352018356323	-3.89481210708618	-0.00205425010062754	0.51016491651535	-0.0351231470704079
-0.70018082857132	-7.81551742553711	-3.88162684440613	-0.00231688469648361	0.51003634929657	-0.0350801050662994
-0.705717980861664	-7.81588649749756	-3.88576745986938	-0.00244606868363917	0.509712159633636	-0.0352499485015869
-0.7107053399086	-7.81487321853638	-3.87693166732788	-0.00269274739548564	0.509514451026917	-0.0352090075612068
-0.718114256858826	-7.80770254135132	-3.87564873695374	-0.00296238646842539	0.50916051864624	-0.0353256016969681
-0.717213809490204	-7.8100266456604	-3.87984824180603	-0.00312128849327564	0.509050846099854	-0.0353768728673458
-0.720901489257813	-7.80441188812256	-3.86434292793274	-0.00328543805517256	0.508689641952515	-0.0354876555502415
-0.729064047336578	-7.80685186386108	-3.86841583251953	-0.00343128340318799	0.508542895317078	-0.0355276800692081
-0.725688517093658	-7.80232954025269	-3.86506223678589	-0.00367599027231336	0.508378863334656	-0.0356270484626293
-0.735316753387451	-7.8025221824646	-3.87025690078735	-0.00368513143621385	0.508078753948212	-0.0355751886963844
-0.735165178775787	-7.79807233810425	-3.86124658584595	-0.00392856495454907	0.507916212081909	-0.0356336496770382
-0.74094945192337	-7.80024909973145	-3.86017513275146	-0.00401828764006495	0.507713854312897	-0.0355895720422268
-0.735016047954559	-7.79467153549194	-3.85473895072937	-0.00419212970882654	0.507676601409912	-0.0356575064361095
-0.742813944816589	-7.79820680618286	-3.86108136177063	-0.00427592126652598	0.507482647895813	-0.0355916321277618
-0.741546392440796	-7.7967963218689	-3.85461378097534	-0.00438157934695482	0.507462441921234	-0.035588514059782
-0.747010827064514	-7.79310131072998	-3.85276579856873	-0.00442818133160472	0.507279872894287	-0.0356645807623863
-0.743868172168732	-7.79414224624634	-3.85300636291504	-0.00450291438028216	0.507297575473785	-0.0357208102941513
-0.747466206550598	-7.794264793396	-3.8491108417511	-0.00472654821351171	0.507181823253632	-0.0356909036636353
-0.742961525917053	-7.79532527923584	-3.85395073890686	-0.00466289930045605	0.507365763187408	-0.0357457734644413
-0.74614804983139	-7.79467296600342	-3.8539354801178	-0.00470248935744166	0.50720202922821	-0.0357635356485844
-0.747304379940033	-7.79628419876099	-3.85055994987488	-0.00469063501805067	0.507423460483551	-0.035689752548933
-0.745837092399597	-7.7933783531189	-3.85195970535278	-0.00479718437418342	0.507312119007111	-0.0357820838689804
-0.741084039211273	-7.79840469360352	-3.85740566253662	-0.00472407368943095	0.507531404495239	-0.0356899127364159
-0.742239415645599	-7.79613065719604	-3.85142230987549	-0.00479104043915868	0.507566928863525	-0.0357268936932087
-0.740165889263153	-7.79693603515625	-3.86374855041504	-0.00468487851321697	0.507865905761719	-0.0356206856667995
-0.739067792892456	-7.79666233062744	-3.85533618927002	-0.00468094227835536	0.507917761802673	-0.0355540439486504
-0.735790491104126	-7.80386877059937	-3.85714268684387	-0.00462233275175095	0.508111655712128	-0.0355130583047867
-0.729970574378967	-7.79706478118896	-3.86306095123291	-0.00461634201928973	0.508282959461212	-0.0354857705533504
-0.732996344566345	-7.8065972328186	-3.87257790565491	-0.00449707545340061	0.508542716503143	-0.035351924598217
-0.721243560314178	-7.80128908157349	-3.86528730392456	-0.0044355234131217	0.508786201477051	-0.035296842455864
-0.724566042423248	-7.80611228942871	-3.86658716201782	-0.00432933541014791	0.508906722068787	-0.0351875126361847
-0.715508282184601	-7.80303001403809	-3.85880899429321	-0.00424553453922272	0.509194254875183	-0.0351401828229427
-0.715361416339874	-7.8055624961853	-3.87580609321594	-0.00412890734151006	0.509413719177246	-0.0350321978330612
-0.710295796394348	-7.81033802032471	-3.86821269989014	-0.00412773014977574	0.509697198867798	-0.0348271764814854
-0.705833733081818	-7.80719375610352	-3.87944340705872	-0.0039969589561224	0.509819865226746	-0.0347472615540028
-0.703583478927612	-7.80998182296753	-3.87646722793579	-0.00375549867749214	0.510092437267303	-0.0346528105437756
-0.695157289505005	-7.8083963394165	-3.87932682037354	-0.00375726725906134	0.510326087474823	-0.034460011869669
-0.701260387897491	-7.81423330307007	-3.88017416000366	-0.00356281432323158	0.51034951210022	-0.0343038663268089
-0.686280727386475	-7.81022214889526	-3.88151717185974	-0.00353339710272849	0.510594844818115	-0.0341450870037079
-0.686660468578339	-7.81418752670288	-3.87593603134155	-0.00334707461297512	0.510596394538879	-0.0340632572770119
-0.680990636348724	-7.81370067596436	-3.88387870788574	-0.00327055132947862	0.510797798633575	-0.0338206514716148
-0.683081686496735	-7.81793975830078	-3.88251209259033	-0.00318485824391246	0.51082980632782	-0.0336131900548935
-0.676994323730469	-7.81585597991943	-3.89237880706787	-0.00306584336794913	0.510892331600189	-0.0334645211696625
-0.67397928237915	-7.81403589248657	-3.87661862373352	-0.00293727847747505	0.510798096656799	-0.0333614200353622
-0.673716187477112	-7.81865167617798	-3.88448548316956	-0.00289369095116854	0.510742962360382	-0.0331748016178608
-0.67132693529129	-7.81436204910278	-3.88093614578247	-0.0028299386613071	0.510702133178711	-0.0329385437071323
-0.669830799102783	-7.81747102737427	-3.88848304748535	-0.00270228320732713	0.510494470596313	-0.0328951701521873
-0.664211690425873	-7.81971406936646	-3.88000702857971	-0.00257455068640411	0.510378956794739	-0.0326560065150261
-0.666864991188049	-7.81688737869263	-3.86509251594543	-0.00258842762559652	0.510089039802551	-0.0324902608990669
-0.665290176868439	-7.81821537017822	-3.88294553756714	-0.0024137191940099	0.509970366954803	-0.0322585441172123
-0.662672162055969	-7.81597757339478	-3.87052536010742	-0.00237821508198977	0.509644985198975	-0.0321181416511536
-0.665105938911438	-7.81745147705078	-3.87306189537048	-0.00224996078759432	0.509224534034729	-0.0319921374320984
-0.659319400787354	-7.81710195541382	-3.86955714225769	-0.00222020200453699	0.50897628068924	-0.031799741089344
-0.662404119968414	-7.81401824951172	-3.86225485801697	-0.00220101606100798	0.508527219295502	-0.0316928885877132
-0.661687076091766	-7.81812572479248	-3.86567258834839	-0.00214114016853273	0.508270740509033	-0.0314875654876232
-0.664834082126617	-7.8150839805603	-3.85686349868774	-0.0021061182487756	0.507740318775177	-0.0313496664166451
-0.663650035858154	-7.81542539596558	-3.85369348526001	-0.00205026427283883	0.50734680891037	-0.0312791988253593
-0.657687246799469	-7.81380891799927	-3.85274195671082	-0.00205550156533718	0.506873786449432	-0.0312168356031179
-0.661617398262024	-7.81918907165527	-3.85045266151428	-0.00192617287393659	0.506421864032745	-0.0310603436082602
-0.660975992679596	-7.8131537437439	-3.84728646278381	-0.00200279406271875	0.50599879026413	-0.03099574893713
-0.662419199943542	-7.81854867935181	-3.838951587677	-0.00186954473610967	0.505565226078033	-0.030940692871809
-0.654626846313477	-7.81438016891479	-3.83565425872803	-0.00181063159834594	0.505115270614624	-0.0309616178274155
-0.666154146194458	-7.82167768478394	-3.83848023414612	-0.00179163808934391	0.504640281200409	-0.030802670866251
-0.660661637783051	-7.81493234634399	-3.83091449737549	-0.00175235816277564	0.504316508769989	-0.0308532807976007
-0.661752939224243	-7.82004928588867	-3.82240867614746	-0.00163548858836293	0.503652334213257	-0.0309725776314735
-0.660179257392883	-7.82138347625732	-3.82026219367981	-0.00154681864660233	0.50344580411911	-0.0308773852884769
-0.665427327156067	-7.82320976257324	-3.82110667228699	-0.00158744817599654	0.502957940101624	-0.0309071000665426
-0.661129653453827	-7.82352781295776	-3.8224081993103	-0.00131484412122518	0.502636015415192	-0.0309867300093174
-0.661617279052734	-7.82461786270142	-3.80887651443481	-0.00128085725009441	0.502142131328583	-0.0310397017747164
-0.663938045501709	-7.82975053787231	-3.81009221076965	-0.0011840823572129	0.501955091953278	-0.0309916194528341
-0.658297538757324	-7.83130979537964	-3.80988430976868	-0.00118337501771748	0.501533448696136	-0.0310650132596493
-0.659975111484528	-7.83437633514404	-3.81536078453064	-0.000954067043494433	0.501384198665619	-0.031049445271492
-0.656029880046844	-7.83172273635864	-3.80493998527527	-0.000931124668568373	0.50112783908844	-0.0311351604759693
-0.655596375465393	-7.83717727661133	-3.81115412712097	-0.000725196383427829	0.50106006860733	-0.0310653168708086
-0.649676203727722	-7.83573007583618	-3.80492997169495	-0.000614445249084383	0.500825524330139	-0.0310227125883102
-0.650505065917969	-7.84214544296265	-3.80475378036499	-0.00042898443643935	0.500758826732636	-0.031017204746604
-0.64514946937561	-7.83800315856934	-3.80203151702881	-0.000330746814142913	0.500864148139954	-0.0310645364224911
-0.648315250873566	-7.84603261947632	-3.81039309501648	-1.53410073835403E-05	0.500806927680969	-0.0310022719204426
-0.641386449337006	-7.8414134979248	-3.8058865070343	1.77567799255485E-05	0.500929892063141	-0.0310138836503029
-0.639791429042816	-7.84928703308105	-3.8095440864563	0.000294932862743735	0.500916123390198	-0.0309310965240002
-0.629531621932983	-7.84873914718628	-3.80275273323059	0.000453014654340222	0.501118957996368	-0.0309471562504768
-0.632856070995331	-7.85447216033936	-3.81398916244507	0.000719398027285933	0.501218497753143	-0.0308139752596617
-0.625656545162201	-7.85357666015625	-3.81061673164368	0.000865829293616116	0.501505792140961	-0.0307043306529522
-0.622967720031738	-7.85428476333618	-3.81361150741577	0.0011710140388459	0.501643180847168	-0.0306639950722456
-0.616363644599915	-7.85931777954102	-3.8100905418396	0.00148682796861976	0.501883387565613	-0.0305735729634762
-0.611120223999023	-7.85690593719482	-3.81919860839844	0.00159828912001103	0.502082526683807	-0.0303609035909176
-0.611180424690247	-7.86361598968506	-3.82376646995544	0.00179485057014972	0.502401053905487	-0.0302578005939722
-0.60099595785141	-7.86110544204712	-3.81862854957581	0.0020036930218339	0.502648293972015	-0.030172061175108
-0.601149022579193	-7.86527156829834	-3.82422780990601	0.00228816643357277	0.502843081951141	-0.0300921574234962
-0.596740126609802	-7.86591243743896	-3.82849979400635	0.00252000871114433	0.503203690052032	-0.0297685526311398
-0.592082023620605	-7.86490726470947	-3.83495879173279	0.00260505266487598	0.503358900547028	-0.0297023504972458
-0.58834844827652	-7.8704047203064	-3.83911824226379	0.00283741438761353	0.503680288791656	-0.0295314472168684
-0.581596553325653	-7.86807441711426	-3.83452892303467	0.00309346942231059	0.503879368305206	-0.0293694362044334
-0.583467960357666	-7.87001800537109	-3.83893060684204	0.00322050601243973	0.504029273986816	-0.0292802564799786
-0.575245440006256	-7.87130308151245	-3.83827710151672	0.00333729689009488	0.504342317581177	-0.028992161154747
-0.573876261711121	-7.87163066864014	-3.84660959243774	0.00347872474230826	0.504390299320221	-0.0288837570697069
-0.571675598621368	-7.87478590011597	-3.84711480140686	0.00374027574434876	0.504687607288361	-0.028659088537097
-0.568343222141266	-7.86898469924927	-3.84216952323914	0.00383827253244817	0.504746079444885	-0.0284606404602528
-0.567372441291809	-7.87164640426636	-3.84914088249207	0.00395807484164834	0.504923045635223	-0.0281905792653561
-0.558214426040649	-7.86914253234863	-3.85846543312073	0.00408435938879848	0.505056917667389	-0.0279167741537094
-0.55766749382019	-7.8693733215332	-3.8556215763092	0.00421187980100513	0.505049169063568	-0.0277749504894018
-0.552347719669342	-7.87456798553467	-3.85396265983582	0.00431993417441845	0.504999577999115	-0.0275796223431826
-0.548855364322662	-7.87227964401245	-3.84946727752686	0.00443467916920781	0.505083322525024	-0.0274408813565969
-0.549795150756836	-7.86850929260254	-3.85478830337524	0.00454584416002035	0.50500363111496	-0.0272864904254675
-0.543349742889404	-7.87529897689819	-3.85830593109131	0.00459870370104909	0.505063474178314	-0.0270182006061077
-0.540962159633636	-7.86982822418213	-3.8547568321228	0.00468704337254167	0.50493311882019	-0.0269066691398621
-0.542549610137939	-7.87523794174194	-3.85573959350586	0.00473701115697622	0.504782140254974	-0.0267027486115694
-0.536753416061401	-7.87516498565674	-3.84330725669861	0.00484270881861448	0.504729270935059	-0.0265382044017315
-0.53414911031723	-7.86985015869141	-3.84848976135254	0.0048971208743751	0.50455915927887	-0.0264111757278442
-0.537280023097992	-7.87255620956421	-3.85293674468994	0.00500850239768624	0.504414439201355	-0.0261808391660452
-0.531538844108582	-7.87149572372437	-3.84846520423889	0.00494105601683259	0.504244208335876	-0.025969110429287
-0.53645384311676	-7.86738777160645	-3.8433301448822	0.00500447535887361	0.50402170419693	-0.0258888583630323
-0.534821152687073	-7.87109756469727	-3.84431600570679	0.00511061912402511	0.503856658935547	-0.0257584173232317
-0.530057549476624	-7.86839962005615	-3.8371729850769	0.00507689546793699	0.503645002841949	-0.0255958791822195
-0.537198007106781	-7.87169027328491	-3.84316420555115	0.0052004405297339	0.503285646438599	-0.0254148691892624
-0.530830919742584	-7.86970710754395	-3.83569097518921	0.00505191786214709	0.503137528896332	-0.0252374857664108
-0.532341778278351	-7.86666440963745	-3.8340847492218	0.00514596607536078	0.502720475196838	-0.0251692701131105
-0.530848026275635	-7.87080192565918	-3.83095669746399	0.00520734908059239	0.502522528171539	-0.025034112855792
-0.528696477413177	-7.86398601531982	-3.82514905929565	0.00521128345280886	0.502117216587067	-0.0248283613473177
-0.53522789478302	-7.87155675888062	-3.82572340965271	0.00523346336558461	0.501871526241302	-0.0247315838932991
-0.530907452106476	-7.86573171615601	-3.82436871528625	0.00520498398691416	0.501542448997498	-0.0246885940432549
-0.532150030136108	-7.86499309539795	-3.81915879249573	0.00527011696249247	0.501173436641693	-0.0247031562030315
-0.53006511926651	-7.87296915054321	-3.81283760070801	0.00533506879583001	0.500876843929291	-0.0246127676218748
-0.532943964004517	-7.86799383163452	-3.81449198722839	0.0052511990070343	0.500486791133881	-0.0245273616164923
-0.536309659481049	-7.87370204925537	-3.8174147605896	0.00534552428871393	0.500270783901215	-0.0244912840425968
-0.529549241065979	-7.87048768997192	-3.80912494659424	0.00535895070061088	0.499940395355225	-0.0245278645306826
-0.536518394947052	-7.87413263320923	-3.8056652545929	0.00539713306352496	0.499521106481552	-0.0245406832545996
-0.534832239151001	-7.87122821807861	-3.81102132797241	0.00541448593139648	0.499318152666092	-0.0244461428374052
-0.532714903354645	-7.87161254882813	-3.80566096305847	0.00538262398913503	0.498974114656448	-0.024559510871768
-0.53007435798645	-7.87651968002319	-3.80014872550964	0.0054895393550396	0.498865276575089	-0.0245531443506479
-0.532280147075653	-7.87364196777344	-3.78979086875916	0.00543813873082399	0.498514294624329	-0.0246181339025497
-0.537953674793243	-7.87809753417969	-3.80704998970032	0.00554232532158494	0.498455852270126	-0.0246079564094543
-0.531977593898773	-7.87401056289673	-3.79638695716858	0.00552922440692782	0.498259127140045	-0.0246635768562555
-0.535087406635284	-7.88052272796631	-3.80069231987	0.00564358243718743	0.497966915369034	-0.02469034306705
-0.530933737754822	-7.87818098068237	-3.7924211025238	0.0056055560708046	0.497954308986664	-0.0246928296983242
-0.53664243221283	-7.87829256057739	-3.7921142578125	0.00571814505383372	0.497798651456833	-0.0247540585696697
-0.529318273067474	-7.88552093505859	-3.79699611663818	0.00571868848055601	0.497732222080231	-0.0247355606406927
-0.534856200218201	-7.88595104217529	-3.78721785545349	0.00580254336819053	0.49751216173172	-0.0247603375464678
-0.531533300876617	-7.8838906288147	-3.79084300994873	0.00585704017430544	0.497582972049713	-0.0248305909335613
-0.527588844299316	-7.88196659088135	-3.79335927963257	0.00590861588716507	0.497545033693314	-0.0248499345034361
-0.53050297498703	-7.88884973526001	-3.78789710998535	0.00597689673304558	0.49744126200676	-0.0248267371207476
-0.527006506919861	-7.8864221572876	-3.7962052822113	0.00601763045415282	0.497593581676483	-0.0248892828822136
-0.530406713485718	-7.88987874984741	-3.79794120788574	0.00611569685861468	0.497627019882202	-0.0249321721494198
-0.521654784679413	-7.88831901550293	-3.79327082633972	0.00620777113363147	0.497697472572327	-0.0249585211277008
-0.529244482517242	-7.89276456832886	-3.79888582229614	0.00631273025646806	0.497671127319336	-0.0249022748321295
-0.52670031785965	-7.8926854133606	-3.79964065551758	0.00635319435968995	0.497821688652039	-0.0249560140073299
-0.522108018398285	-7.89178466796875	-3.80183959007263	0.00649804249405861	0.497931450605392	-0.0250266939401627
-0.524015247821808	-7.89784622192383	-3.79657816886902	0.0067280144430697	0.497911036014557	-0.0250442940741777
-0.519328594207764	-7.8931622505188	-3.80590724945068	0.00680561503395438	0.498064547777176	-0.0249980948865414
-0.523349940776825	-7.89762687683105	-3.80361342430115	0.00690516736358404	0.498113662004471	-0.024921266362071
-0.518865525722504	-7.89672088623047	-3.80637907981873	0.00708014098927379	0.498339205980301	-0.0249301921576262
-0.514804184436798	-7.89739608764648	-3.80695557594299	0.00728869810700417	0.498308062553406	-0.0248665940016508
-0.519012272357941	-7.89974927902222	-3.80285811424255	0.00746060162782669	0.498366564512253	-0.024811178445816
-0.516147375106812	-7.89929246902466	-3.80966234207153	0.00755687244236469	0.498556137084961	-0.0245312042534351
-0.514839172363281	-7.89622449874878	-3.81660294532776	0.00773570919409394	0.498527258634567	-0.0244200639426708
-0.509700298309326	-7.89782953262329	-3.81499314308167	0.00803234614431858	0.49866783618927	-0.0242849849164486
-0.506771922111511	-7.89755535125732	-3.80737614631653	0.00811029225587845	0.498619109392166	-0.0240847021341324
-0.507831454277039	-7.89583492279053	-3.81202960014343	0.00834719836711884	0.498636841773987	-0.0238694585859776
-0.503821313381195	-7.89375019073486	-3.81584978103638	0.00858917739242315	0.49876856803894	-0.0236250814050436
-0.502477645874023	-7.89435291290283	-3.81573438644409	0.00881977193057537	0.498644560575485	-0.0233507789671421
-0.503028213977814	-7.89594221115112	-3.81878280639648	0.00908738281577826	0.498687267303467	-0.0230725184082985
-0.49780684709549	-7.89187097549438	-3.81488466262817	0.00934597570449114	0.498691648244858	-0.0229145120829344
-0.504951417446136	-7.89405059814453	-3.82122492790222	0.00956214033067226	0.498667329549789	-0.02263836376369
-0.500626087188721	-7.8886570930481	-3.81595134735107	0.00989377405494452	0.498609513044357	-0.0223401244729757
-0.50232058763504	-7.88806915283203	-3.82069325447083	0.0101213390007615	0.49837538599968	-0.0220168344676495
-0.499380469322205	-7.88879871368408	-3.81681489944458	0.0104242181405425	0.498308956623077	-0.0215874705463648
-0.496620774269104	-7.882493019104	-3.8180570602417	0.0107383094727993	0.498192816972733	-0.0212018620222807
-0.49689981341362	-7.87809276580811	-3.82405662536621	0.0110049033537507	0.49798309803009	-0.0207657553255558
-0.4903244972229	-7.87407302856445	-3.81866073608398	0.0113027729094028	0.497863709926605	-0.0202068723738194
-0.493010699748993	-7.87264490127563	-3.8144896030426	0.0114852171391249	0.497610956430435	-0.0196272023022175
-0.491126984357834	-7.86956787109375	-3.81469416618347	0.0118110775947571	0.49738797545433	-0.0191316250711679
-0.479064613580704	-7.86466217041016	-3.80853629112244	0.0120442910119891	0.497213840484619	-0.0186097230762243
-0.482998907566071	-7.85866355895996	-3.81995058059692	0.0123592596501112	0.496960401535034	-0.0180350616574287
-0.483223795890808	-7.85774183273315	-3.80856513977051	0.0125131756067276	0.496679276227951	-0.0175025314092636
-0.482329994440079	-7.85418653488159	-3.80810904502869	0.012790285050869	0.496436983346939	-0.0170221384614706
-0.48601821064949	-7.84934329986572	-3.80777406692505	0.0130861075595021	0.496188342571259	-0.0164874568581581
-0.477801561355591	-7.84836101531982	-3.80217242240906	0.0133841810747981	0.495996862649918	-0.016118248924613
-0.47670379281044	-7.84375143051147	-3.79979944229126	0.013670907355845	0.495654433965683	-0.0156098026782274
-0.480818748474121	-7.84254598617554	-3.80657529830933	0.013950196094811	0.495328724384308	-0.0151729797944427
-0.47529998421669	-7.83912467956543	-3.79984617233276	0.0141929760575294	0.495111137628555	-0.0147879272699356
-0.476577430963516	-7.83531332015991	-3.79532933235168	0.0144703118130565	0.49473649263382	-0.0143148684874177
-0.47536900639534	-7.83236169815063	-3.79501795768738	0.0148226646706462	0.494509994983673	-0.0139076700434089
-0.468846052885056	-7.82827711105347	-3.79056358337402	0.0149712534621358	0.494286119937897	-0.0135039612650871
-0.477038592100143	-7.83020830154419	-3.79665923118591	0.0152483386918902	0.493947148323059	-0.0129547528922558
-0.474497824907303	-7.82304096221924	-3.79300880432129	0.0155367562547326	0.493794143199921	-0.0125942239537835
-0.471615821123123	-7.81775617599487	-3.7932562828064	0.0156726017594337	0.493516474962235	-0.0122116757556796
-0.473035275936127	-7.81770849227905	-3.7867693901062	0.0159961599856615	0.493193447589874	-0.0117315044626594
-0.467738956212997	-7.80587100982666	-3.78919339179993	0.0161785315722227	0.49305272102356	-0.0112469345331192
-0.472537606954575	-7.80136585235596	-3.78499841690063	0.0163389295339584	0.492839246988297	-0.0106508983299136
-0.470793038606644	-7.79584121704102	-3.79329562187195	0.0166110321879387	0.492668151855469	-0.0101330941542983
-0.466862201690674	-7.79330158233643	-3.78565835952759	0.0168225020170212	0.492551505565643	-0.00960259698331356
-0.470682054758072	-7.79333972930908	-3.78439784049988	0.0170899853110313	0.492345571517944	-0.00928152818232775
-0.46732297539711	-7.78837060928345	-3.79323196411133	0.0173481479287148	0.492359638214111	-0.00870674755424261
-0.462673187255859	-7.78379583358765	-3.79123091697693	0.0175155643373728	0.492073506116867	-0.00837607961148024
-0.465234220027924	-7.78734636306763	-3.78670120239258	0.0177769660949707	0.492053002119064	-0.00807098392397165
-0.460281372070313	-7.78210544586182	-3.78912782669067	0.0180440377444029	0.491914868354797	-0.00779772736132145
-0.459011614322662	-7.78387546539307	-3.77875113487244	0.0182643365114927	0.491847813129425	-0.00756273372098804
-0.459991604089737	-7.78338241577148	-3.7911536693573	0.0184859372675419	0.491765707731247	-0.00739849358797073
-0.456140369176865	-7.7770414352417	-3.79283428192139	0.0187676046043634	0.491827845573425	-0.00705714710056782
-0.454150766134262	-7.77635431289673	-3.79024076461792	0.0190884526818991	0.491795927286148	-0.00694943033158779
-0.454599827528	-7.78344106674194	-3.79274082183838	0.0194394402205944	0.491824388504028	-0.00659566419199109
-0.449064999818802	-7.77792644500732	-3.79426741600037	0.0198312178254128	0.491833508014679	-0.00638205418363214
-0.447822153568268	-7.77881002426147	-3.78478097915649	0.020077507942915	0.491795569658279	-0.0061491783708334
-0.444090694189072	-7.78245496749878	-3.80205202102661	0.020521342754364	0.49187296628952	-0.00581860030069947
-0.436921089887619	-7.77730512619019	-3.79806208610535	0.0208181478083134	0.492018640041351	-0.00554521894082427
-0.435867458581924	-7.78152942657471	-3.80046844482422	0.0212655663490295	0.492032140493393	-0.00532942218706012
-0.431656658649445	-7.78151845932007	-3.8015410900116	0.0217561759054661	0.492149204015732	-0.00496700592339039
-0.426550835371017	-7.77492475509644	-3.79667615890503	0.0221415143460035	0.492170929908752	-0.00476962840184569
-0.424717515707016	-7.77733516693115	-3.79816889762878	0.0224492084234953	0.492285162210464	-0.00441652350127697
-0.425099521875381	-7.77382373809814	-3.80858707427979	0.0228264126926661	0.492459535598755	-0.00408467650413513
-0.414324998855591	-7.77091646194458	-3.8018844127655	0.0231714770197868	0.492585688829422	-0.00365061522461474
-0.415989309549332	-7.7693829536438	-3.80634260177612	0.0235333126038313	0.492575138807297	-0.00337106944061816
-0.412521809339523	-7.7665958404541	-3.80787372589111	0.0238725431263447	0.492655068635941	-0.00292762950994074
-0.410073131322861	-7.76596117019653	-3.80600023269653	0.0241638086736202	0.492663890123367	-0.00256620370782912
-0.405234038829803	-7.75967931747437	-3.80408525466919	0.0244239866733551	0.492614269256592	-0.00224515679292381
-0.404696881771088	-7.75812196731567	-3.80653977394104	0.0246911011636257	0.492668002843857	-0.00178126338869333
-0.402493178844452	-7.7520227432251	-3.81075477600098	0.0250495485961437	0.492650032043457	-0.00137262034695596
-0.39770981669426	-7.74840259552002	-3.80608701705933	0.0252014007419348	0.492536187171936	-0.00100919813849032
-0.398799896240234	-7.74848937988281	-3.80835199356079	0.02546133287251	0.492286324501038	-0.000737163005396724
-0.394477695226669	-7.74858474731445	-3.79696393013	0.0255681201815605	0.492213517427444	-0.000397371768485755
-0.392878144979477	-7.74509811401367	-3.78776454925537	0.0256968215107918	0.491882473230362	-0.000194001477211714
-0.392551332712173	-7.74231481552124	-3.79610633850098	0.0257739443331957	0.491621524095535	0.000109984008304309
-0.390265107154846	-7.74170923233032	-3.80116558074951	0.0260179005563259	0.49138817191124	0.000408722931751981
-0.388790041208267	-7.73434209823608	-3.7933554649353	0.0260717403143644	0.490950465202332	0.000710668042302132
-0.393046587705612	-7.73613452911377	-3.7874391078949	0.0261932201683521	0.490530759096146	0.000895891396794468
-0.395565837621689	-7.7349681854248	-3.78488421440125	0.0262210387736559	0.490066587924957	0.00113371852785349
-0.394946217536926	-7.73141384124756	-3.77723717689514	0.0262668002396822	0.489595085382462	0.00141573662403971
-0.398152619600296	-7.73087739944458	-3.76547956466675	0.0263611692935228	0.489055633544922	0.00152535329107195
-0.406235843896866	-7.73095226287842	-3.76666355133057	0.0263975784182549	0.488408654928207	0.00163312582299113
-0.39395672082901	-7.72469186782837	-3.76839995384216	0.0264690183103085	0.487858861684799	0.0019627686124295
-0.394534796476364	-7.72123050689697	-3.77000260353088	0.026521060615778	0.487355500459671	0.00220452132634819
-0.401011317968369	-7.72083330154419	-3.75708675384521	0.0265655424445868	0.486667573451996	0.00233145337551832
-0.409191489219666	-7.72321844100952	-3.75257682800293	0.0267573669552803	0.485980302095413	0.00245104567147791
-0.408584862947464	-7.71829986572266	-3.74554324150085	0.026767810806632	0.485399782657623	0.00259846239350736
-0.404143631458282	-7.71481466293335	-3.72533941268921	0.0267636273056269	0.484612017869949	0.00271262088790536
-0.402560263872147	-7.71286535263062	-3.72185301780701	0.0267430730164051	0.483945369720459	0.00289086136035621
-0.406458348035812	-7.72048902511597	-3.73269820213318	0.0268827807158232	0.483433902263641	0.00313398730941117
-0.405688226222992	-7.70900392532349	-3.72491216659546	0.0270069297403097	0.482717752456665	0.00338819134049118
-0.412170559167862	-7.70535564422607	-3.70682668685913	0.0269101895391941	0.482054114341736	0.00349108572117984
-0.420709937810898	-7.70197534561157	-3.69703960418701	0.0270742643624544	0.481299877166748	0.00379289570264518
-0.420198172330856	-7.69876194000244	-3.69285845756531	0.0271068923175335	0.480696767568588	0.00404701847583056
-0.419952929019928	-7.6952428817749	-3.6861138343811	0.0271958149969578	0.480025351047516	0.00417675729840994
-0.427942484617233	-7.69588851928711	-3.689692735672	0.0273780766874552	0.479253083467484	0.00453341193497181
-0.425658524036407	-7.68924331665039	-3.68782234191895	0.0274368226528168	0.478720128536224	0.00472398521378636
-0.431893944740295	-7.68376398086548	-3.68198680877686	0.0275623500347137	0.477953195571899	0.00497640063986182
-0.44148924946785	-7.68771409988403	-3.67173290252686	0.0276520252227783	0.47725448012352	0.00513835763558745
-0.437516063451767	-7.68536758422852	-3.6524760723114	0.0277815759181976	0.476663082838058	0.005391800776124
-0.437182039022446	-7.68090200424194	-3.65276551246643	0.0279437694698572	0.475949436426163	0.00561253540217876
-0.440332770347595	-7.67877769470215	-3.6557936668396	0.0280613619834185	0.475312352180481	0.0059262034483254
-0.437367528676987	-7.67934942245483	-3.65043425559998	0.0282616503536701	0.474659234285355	0.00619081500917673
-0.443191200494766	-7.67733764648438	-3.64202809333801	0.0284345410764217	0.473950743675232	0.00642641587182879
-0.447281509637833	-7.67330455780029	-3.63877654075623	0.0286356769502163	0.473326504230499	0.00670019723474979
-0.443735629320145	-7.67074012756348	-3.6253924369812	0.0287127830088139	0.472670674324036	0.00701919663697481
-0.445207536220551	-7.6669454574585	-3.61931371688843	0.0289249401539564	0.472162961959839	0.00717543484643102
-0.45068296790123	-7.66733741760254	-3.6190288066864	0.029233992099762	0.471524834632874	0.00746987434104085
-0.446272879838943	-7.66666269302368	-3.61329746246338	0.0293566677719355	0.470987766981125	0.0076547684147954
-0.444533407688141	-7.66067552566528	-3.60676383972168	0.0295367576181889	0.470377624034882	0.00772067299112678
-0.456741124391556	-7.66391944885254	-3.60541415214539	0.0297515261918306	0.469895094633102	0.00781162176281214
-0.45453542470932	-7.65974044799805	-3.60084438323975	0.0299901124089956	0.469462722539902	0.00784025993198156
-0.45541524887085	-7.65811538696289	-3.59329986572266	0.0301682129502296	0.468963235616684	0.00792262330651283
-0.459342360496521	-7.65945386886597	-3.59708285331726	0.0304360184818506	0.468392163515091	0.00801066309213638
-0.454951643943787	-7.66114807128906	-3.58997249603271	0.0305587258189917	0.468021214008331	0.00804343912750483
-0.458505898714066	-7.65565633773804	-3.58226251602173	0.0307612642645836	0.467500776052475	0.00795971229672432
-0.461157649755478	-7.66014289855957	-3.5827579498291	0.0310279317200184	0.467141300439835	0.00804832298308611
-0.454833596944809	-7.65332221984863	-3.57657051086426	0.0311778113245964	0.466868609189987	0.00817270297557116
-0.467327445745468	-7.65481424331665	-3.57922315597534	0.031457245349884	0.46647509932518	0.00836543459445238
-0.46850922703743	-7.65040063858032	-3.56994724273682	0.0316829308867455	0.466194599866867	0.00850196741521358
-0.46382287144661	-7.64677762985229	-3.56957149505615	0.0318050123751163	0.465853154659271	0.00869380030781031
-0.46639358997345	-7.64606428146362	-3.56569600105286	0.0319876298308373	0.465505868196487	0.00887135416269302
-0.463014245033264	-7.64159202575684	-3.56411838531494	0.0322075188159943	0.465393275022507	0.00903307180851698
-0.462946712970734	-7.63876867294312	-3.5629563331604	0.0322540625929832	0.465201109647751	0.00937620177865028
-0.463861167430878	-7.63691282272339	-3.55992317199707	0.0324661545455456	0.464952379465103	0.00960461888462305
-0.457731515169144	-7.63418769836426	-3.56220817565918	0.0325605720281601	0.464769691228867	0.00985643174499273
-0.45665830373764	-7.63491249084473	-3.56028842926025	0.0327711328864098	0.464556068181992	0.00985775049775839
-0.453906923532486	-7.63615989685059	-3.55724263191223	0.0329011641442776	0.464558303356171	0.0100003834813833
-0.45517310500145	-7.62895345687866	-3.5645923614502	0.0330440551042557	0.464396327733994	0.0101487748324871
-0.46358796954155	-7.62848234176636	-3.55172657966614	0.033112645149231	0.464354544878006	0.0103104989975691
-0.45942035317421	-7.6273832321167	-3.55932354927063	0.0333763025701046	0.46431177854538	0.0103000616654754
-0.456792593002319	-7.62474203109741	-3.55871796607971	0.0334760844707489	0.464254468679428	0.0104168802499771
-0.461238563060761	-7.62300252914429	-3.5527138710022	0.0335732437670231	0.464253783226013	0.0104662198573351
-0.458923369646072	-7.62080955505371	-3.55414867401123	0.0336495786905289	0.464350253343582	0.0107818683609366
-0.45673879981041	-7.61824941635132	-3.55059432983398	0.0336118191480637	0.464322090148926	0.0109257884323597
-0.447957277297974	-7.61842107772827	-3.55633139610291	0.0338182412087917	0.464422225952148	0.0111784962937236
-0.443216383457184	-7.61689472198486	-3.55044460296631	0.0337717235088348	0.464383959770203	0.0114852609112859
-0.443499147891998	-7.61822605133057	-3.55403423309326	0.0337498560547829	0.464467197656631	0.0116442143917084
-0.43429496884346	-7.61419010162354	-3.55564165115356	0.0338165946304798	0.464675009250641	0.0119021665304899
-0.430431604385376	-7.60957860946655	-3.55871486663818	0.033777542412281	0.464641988277435	0.0120945358648896
-0.429154336452484	-7.60760259628296	-3.55429768562317	0.0339087396860123	0.464798986911774	0.0121433651074767
-0.428745210170746	-7.60672283172607	-3.55489706993103	0.0339538343250752	0.464902311563492	0.0123819066211581
-0.430365413427353	-7.59979820251465	-3.55299878120422	0.0339410044252872	0.465018421411514	0.012585137039423
-0.432337373495102	-7.60005378723145	-3.55541062355042	0.0339645743370056	0.465287446975708	0.0128316497430205
-0.429064989089966	-7.59192752838135	-3.56965827941895	0.0341034978628159	0.465384423732758	0.0131309749558568
-0.426634699106216	-7.58843660354614	-3.55890989303589	0.0340982042253017	0.465444684028625	0.013404787518084
-0.426194578409195	-7.58521032333374	-3.56748294830322	0.034174021333456	0.465613514184952	0.0136410500854254
-0.423072218894959	-7.58567905426025	-3.5656406879425	0.0342040210962296	0.465810298919678	0.0139375822618604
-0.420310527086258	-7.57789611816406	-3.55917739868164	0.0341687798500061	0.465938925743103	0.01407072506845
-0.420550853013992	-7.57979202270508	-3.57044887542725	0.0341741070151329	0.466084450483322	0.0142488246783614
-0.415513902902603	-7.57455635070801	-3.57382702827454	0.0342428460717201	0.466280102729797	0.0144305061548948
-0.413715481758118	-7.5727744102478	-3.57244229316711	0.0342381708323956	0.466401159763336	0.0143668074160814
-0.409536451101303	-7.57730340957642	-3.57275247573853	0.0342191495001316	0.466630101203918	0.0143943699076772
-0.404251873493195	-7.57331371307373	-3.5731189250946	0.0342026725411415	0.46687975525856	0.0143399257212877
-0.406499654054642	-7.57129096984863	-3.58080768585205	0.0342655517160892	0.46706423163414	0.0143707469105721
-0.400703728199005	-7.57610845565796	-3.5821385383606	0.0342495515942574	0.467427223920822	0.0144364694133401
-0.396112054586411	-7.56968355178833	-3.57852721214294	0.0342298522591591	0.467599749565125	0.0145191242918372
-0.39869225025177	-7.57392883300781	-3.58346319198608	0.0342694707214832	0.467974275350571	0.014561946503818
-0.390421003103256	-7.57108211517334	-3.58306336402893	0.0342508591711521	0.468385756015778	0.0145974420011044
-0.393196582794189	-7.56589698791504	-3.59540772438049	0.0341918393969536	0.468835383653641	0.014584899879992
-0.391973912715912	-7.56637907028198	-3.59734058380127	0.0341902524232864	0.469142079353333	0.0147115867584944
-0.38850811123848	-7.56726932525635	-3.60372281074524	0.0340804643929005	0.469594717025757	0.0147965904325247
-0.386790871620178	-7.56033945083618	-3.6007227897644	0.0340416319668293	0.469976663589478	0.014834419824183
-0.391145080327988	-7.56233072280884	-3.60386109352112	0.0339843481779099	0.470388472080231	0.014886187389493
-0.386613547801971	-7.55550098419189	-3.6049633026123	0.0338632725179195	0.470863312482834	0.0148522965610027
-0.38296103477478	-7.55714797973633	-3.61034321784973	0.0337091758847237	0.471291810274124	0.0148480171337724
-0.383336037397385	-7.5588526725769	-3.61885166168213	0.0335291735827923	0.471728593111038	0.0148437023162842
-0.375575721263886	-7.55853748321533	-3.61568832397461	0.0333152785897255	0.472198456525803	0.0146828973665833
-0.376189857721329	-7.55606412887573	-3.61890888214111	0.0330899357795715	0.472606718540192	0.0144852669909596
-0.377549588680267	-7.55815696716309	-3.62926530838013	0.0329225622117519	0.473069429397583	0.0143616106361151
-0.372128754854202	-7.55688285827637	-3.62614274024963	0.0327715091407299	0.473570764064789	0.0140243889763951
-0.371874690055847	-7.5567774772644	-3.62763023376465	0.0325173810124397	0.473982840776443	0.013801908120513
-0.375643044710159	-7.5596227645874	-3.64194583892822	0.0322792530059814	0.474395841360092	0.0135112954303622
-0.369045734405518	-7.56323051452637	-3.63029551506042	0.0319967456161976	0.474945187568665	0.013166063465178
-0.37033024430275	-7.56448554992676	-3.63494229316711	0.0316955335438252	0.475292801856995	0.0127547672018409
-0.371793985366821	-7.56550979614258	-3.63509249687195	0.031450130045414	0.475713431835175	0.0123750669881701
-0.366319447755814	-7.56766653060913	-3.63772654533386	0.0311705302447081	0.476132452487946	0.0119287492707372
-0.365450233221054	-7.5657377243042	-3.64842224121094	0.0307825077325106	0.476542234420776	0.0116411950439215
-0.372454553842545	-7.57365274429321	-3.6509313583374	0.030411072075367	0.476850301027298	0.0112005434930325
-0.369599372148514	-7.57318258285522	-3.64807415008545	0.0300002098083496	0.477336794137955	0.0107764760032296
-0.366970956325531	-7.56978893280029	-3.65075063705444	0.029557129368186	0.477670818567276	0.0102400276809931
-0.372540831565857	-7.57487297058105	-3.65187573432922	0.0291885640472174	0.477914690971375	0.00977495592087507
-0.371328175067902	-7.57864236831665	-3.64663934707642	0.0286849737167358	0.478325486183167	0.0092416675761342
-0.3702412545681	-7.57549524307251	-3.64857196807861	0.0281713418662548	0.478644400835037	0.0087235402315855
-0.373469561338425	-7.58134460449219	-3.65356492996216	0.0276703126728535	0.478862464427948	0.00834325235337019
-0.382252931594849	-7.5813775062561	-3.65920233726501	0.0271343160420656	0.47920098900795	0.00777104776352644
-0.37827256321907	-7.58166217803955	-3.6521155834198	0.0264779217541218	0.479515343904495	0.00716418446972966
-0.383270621299744	-7.58327722549438	-3.65527200698853	0.02594193816185	0.479659348726273	0.0065692774951458
-0.389115303754807	-7.58758687973022	-3.64795732498169	0.0253668632358313	0.479893207550049	0.00604588724672794
-0.389405369758606	-7.58176851272583	-3.65220904350281	0.0247846003621817	0.480041652917862	0.00555683020502329
-0.400224775075912	-7.58564615249634	-3.65361046791077	0.0241089556366205	0.480199426412582	0.00514336721971631
-0.396806836128235	-7.58502674102783	-3.65553307533264	0.0234375018626451	0.480387270450592	0.00453404383733869
-0.4007588326931	-7.58892917633057	-3.65591335296631	0.0227250065654516	0.480415463447571	0.00398030504584312
-0.405852109193802	-7.590980052948	-3.64777874946594	0.0221532043069601	0.480474233627319	0.00332939624786377
-0.409544914960861	-7.59378004074097	-3.6514265537262	0.0214057732373476	0.480610549449921	0.00270946440286934
-0.415740251541138	-7.59568786621094	-3.64807200431824	0.020637508481741	0.480598747730255	0.00203210767358541
-0.420410931110382	-7.5992431640625	-3.65369939804077	0.0199861843138933	0.480705797672272	0.00124744581989944
-0.415982484817505	-7.60008096694946	-3.63661408424377	0.019251499325037	0.480644941329956	0.000422841840190813
-0.424679309129715	-7.60595798492432	-3.63973832130432	0.0184289440512657	0.480547040700912	-0.000408317748224363
-0.42537796497345	-7.60569477081299	-3.63880681991577	0.0177147537469864	0.480713963508606	-0.00103630556259304
-0.429527938365936	-7.60501146316528	-3.64003753662109	0.0169933084398508	0.480584710836411	-0.00184730323962867
-0.431162744760513	-7.61306524276733	-3.63611245155334	0.0163114909082651	0.480533123016357	-0.00254876725375652
-0.43487948179245	-7.61044406890869	-3.6269052028656	0.0156300328671932	0.480501145124435	-0.00335066951811314
-0.445943921804428	-7.61845207214355	-3.62335085868835	0.0148119227960706	0.480407267808914	-0.00420044641941786
-0.446972280740738	-7.61606359481812	-3.63109540939331	0.0141465878114104	0.48050519824028	-0.00485278898850083
-0.449082583189011	-7.61733102798462	-3.6165246963501	0.0134554309770465	0.480428516864777	-0.00567975360900164
-0.455167412757874	-7.62509393692017	-3.62200593948364	0.0127895325422287	0.480367243289948	-0.006408775690943
-0.454207181930542	-7.62411689758301	-3.6118757724762	0.0119722718372941	0.480282157659531	-0.00721479300409555
-0.458805203437805	-7.63126087188721	-3.6188051700592	0.0113483443856239	0.480204850435257	-0.00801888387650251
-0.457933783531189	-7.63377714157104	-3.61607193946838	0.0106820492073894	0.480191886425018	-0.00888107344508171
-0.470913916826248	-7.64244794845581	-3.61112380027771	0.010113975033164	0.480177998542786	-0.00968175381422043
-0.470751643180847	-7.63822078704834	-3.60773801803589	0.00942055881023407	0.480249732732773	-0.0104778148233891
-0.478210270404816	-7.64804410934448	-3.60749816894531	0.00893079582601786	0.48011377453804	-0.0111642861738801
-0.477888286113739	-7.64670038223267	-3.60461187362671	0.00831672362983227	0.480079263448715	-0.0119851510971785
-0.485457122325897	-7.65634059906006	-3.60388493537903	0.00790347158908844	0.479977071285248	-0.0127480402588844
-0.482779026031494	-7.6533260345459	-3.59879040718079	0.00731673929840326	0.479916632175446	-0.0134420450776815
-0.493117362260818	-7.66448593139648	-3.59425663948059	0.00687500741332769	0.479871839284897	-0.014146888628602
-0.493385493755341	-7.66209506988525	-3.59398889541626	0.00639030011370778	0.479723930358887	-0.0148957557976246
-0.503352880477905	-7.66876840591431	-3.58758997917175	0.00589718203991652	0.479731529951096	-0.0154555821791291
-0.507564008235931	-7.66928195953369	-3.58792495727539	0.00538458116352558	0.479502439498901	-0.0160937588661909
-0.502837121486664	-7.67505407333374	-3.58469796180725	0.0050431122072041	0.479362666606903	-0.0166660156100988
-0.507223069667816	-7.67875099182129	-3.57933688163757	0.00445236871019006	0.479108601808548	-0.0172931253910065
-0.507447063922882	-7.67947864532471	-3.58848261833191	0.004071110393852	0.479087293148041	-0.0176929831504822
-0.51246839761734	-7.68269681930542	-3.58009266853333	0.00375593337230384	0.478710472583771	-0.0182591360062361
-0.509068667888641	-7.68596935272217	-3.57577180862427	0.00330715952441096	0.478632241487503	-0.0187000576406717
-0.516789317131042	-7.68525123596191	-3.57388973236084	0.00300005241297185	0.478302836418152	-0.019144419580698
-0.514123320579529	-7.68789339065552	-3.56402802467346	0.00262547261081636	0.478204727172852	-0.0195488594472408
-0.525559067726135	-7.69287824630737	-3.56827020645142	0.00236562639474869	0.477954983711243	-0.0198586750775576
-0.517242014408112	-7.68503379821777	-3.55542278289795	0.00202566175721586	0.477736741304398	-0.0201891921460629
-0.529006063938141	-7.69399166107178	-3.56430125236511	0.00180521490983665	0.477522790431976	-0.0204800758510828
-0.530580580234528	-7.68779945373535	-3.55959749221802	0.00150637899059802	0.477387189865112	-0.0207668617367744
-0.531204402446747	-7.69385385513306	-3.55525946617126	0.0014216611161828	0.477174162864685	-0.02101144567132
-0.539481639862061	-7.6930103302002	-3.55186414718628	0.000977006508037448	0.476838529109955	-0.0211966596543789
-0.533346235752106	-7.69257402420044	-3.54957342147827	0.000901923689525574	0.476843655109406	-0.0213965196162462
-0.543297052383423	-7.69629144668579	-3.5496072769165	0.00079316773917526	0.476466536521912	-0.0216063447296619
-0.537482738494873	-7.69188213348389	-3.54693102836609	0.000671148474793881	0.476437717676163	-0.0216425713151693
-0.543330669403076	-7.69790077209473	-3.55257201194763	0.000629563757684082	0.476172894239426	-0.0218445062637329
-0.542680025100708	-7.69196891784668	-3.53838777542114	0.000475341686978936	0.47606834769249	-0.0219651944935322
-0.542002379894257	-7.69599342346191	-3.55088305473328	0.000432930770330131	0.475974231958389	-0.0219265669584274
-0.542598307132721	-7.69434309005737	-3.54198050498962	0.000287026341538876	0.475796431303024	-0.0220509096980095
-0.544694125652313	-7.69879055023193	-3.53968524932861	0.000254177051829174	0.475852459669113	-0.0220441799610853
-0.551296949386597	-7.69496297836304	-3.54645323753357	0.000364295992767438	0.475734293460846	-0.0220775380730629
-0.543802320957184	-7.69572067260742	-3.54192972183228	0.000231458980124444	0.475752115249634	-0.022074569016695
-0.549298524856567	-7.69968795776367	-3.5483934879303	0.000358797668013722	0.47570613026619	-0.0221336558461189
-0.543210804462433	-7.6934757232666	-3.53890037536621	0.000362110906280577	0.475760668516159	-0.022092068567872
-0.546864569187164	-7.69706583023071	-3.54457211494446	0.000465944438474253	0.475852817296982	-0.0220409855246544
-0.542021751403809	-7.69843006134033	-3.54128170013428	0.000504408264532685	0.475882083177567	-0.0220918375998735
-0.542465388774872	-7.70375728607178	-3.54568386077881	0.000596386671531945	0.476070404052734	-0.0220623649656773
-0.540264427661896	-7.70468997955322	-3.54886269569397	0.000723810691852123	0.476112753152847	-0.0221159365028143
-0.531227588653564	-7.70279026031494	-3.55169177055359	0.000842127483338118	0.476198792457581	-0.0221302546560764
-0.538208663463593	-7.71172285079956	-3.55052065849304	0.000961711222771555	0.476471960544586	-0.0222088415175676
-0.52928751707077	-7.70803308486938	-3.55630469322205	0.00112549471668899	0.476743221282959	-0.0221625417470932
-0.533219933509827	-7.71881628036499	-3.56176662445068	0.00136653962545097	0.476749807596207	-0.0222837664186955
-0.522145867347717	-7.71508550643921	-3.55719661712646	0.00151261244900525	0.477123558521271	-0.0223437435925007
-0.524553418159485	-7.72332763671875	-3.56892275810242	0.00171973928809166	0.477422118186951	-0.0223541501909494
-0.515555202960968	-7.72241163253784	-3.567387342453	0.00191316811833531	0.477666467428207	-0.0224565453827381
-0.518406689167023	-7.72955799102783	-3.56786918640137	0.00221158284693956	0.477968245744705	-0.0224715825170279
-0.505615413188934	-7.72894906997681	-3.57138538360596	0.00229463004507124	0.478272646665573	-0.0225523672997952
-0.506192445755005	-7.73876953125	-3.57970404624939	0.00258056190796196	0.478612869977951	-0.0225303452461958
-0.499180674552917	-7.73504590988159	-3.58500194549561	0.00278263189829886	0.479074269533157	-0.0226294007152319
-0.49892383813858	-7.74353265762329	-3.58581566810608	0.00319733913056552	0.479374170303345	-0.0226446893066168
-0.491568326950073	-7.73984384536743	-3.58921408653259	0.00333006680011749	0.479783326387405	-0.0226291567087173
-0.486961245536804	-7.74697208404541	-3.59623169898987	0.00365696777589619	0.480307698249817	-0.0226662717759609
-0.484017163515091	-7.74976348876953	-3.59747052192688	0.00387895619496703	0.480588853359222	-0.0226969569921494
-0.485489785671234	-7.75041484832764	-3.60552477836609	0.0043050954118371	0.48119643330574	-0.0226301047950983
-0.473914533853531	-7.74756240844727	-3.61048555374146	0.0044203675352037	0.481570422649384	-0.0224696975201368
-0.473400145769119	-7.75302028656006	-3.61730766296387	0.00481477146968246	0.482046693563461	-0.022320656105876
-0.467011362314224	-7.74855852127075	-3.61119771003723	0.00502603594213724	0.482454150915146	-0.0221771243959665
-0.466207414865494	-7.75172519683838	-3.63472938537598	0.00541379116475582	0.483065515756607	-0.0220317356288433
-0.45583763718605	-7.7479887008667	-3.62708449363709	0.00561139639467001	0.483359396457672	-0.0218189489096403
-0.455574750900269	-7.75442743301392	-3.63478326797485	0.00598554965108633	0.483772546052933	-0.0217077229171991
-0.448762506246567	-7.74970388412476	-3.63189291954041	0.0061296634376049	0.484303742647171	-0.02162841334939
-0.445830583572388	-7.74919605255127	-3.64299631118774	0.00638956530019641	0.484595328569412	-0.0214351136237383
-0.437437891960144	-7.75062942504883	-3.64570283889771	0.00663804961368442	0.485080540180206	-0.0212016217410564
-0.44133660197258	-7.75252628326416	-3.65089011192322	0.00686984369531274	0.485327899456024	-0.0210205968469381
-0.434712529182434	-7.74918079376221	-3.65948081016541	0.00709707336500287	0.485708892345428	-0.0208270456641912
-0.432665377855301	-7.74336576461792	-3.66159725189209	0.00734994327649474	0.486006766557693	-0.0205740239471197
-0.427107125520706	-7.74887943267822	-3.65968823432922	0.00758164329454303	0.486346662044525	-0.020323695614934
-0.424465179443359	-7.74295997619629	-3.66586208343506	0.00773134408518672	0.48658412694931	-0.0201176051050425
-0.425003886222839	-7.74394369125366	-3.66733288764954	0.00804265961050987	0.486836075782776	-0.0199399814009666
-0.414524286985397	-7.73965167999268	-3.66863656044006	0.00824689026921988	0.487114697694778	-0.019680991768837
-0.423089861869812	-7.74242353439331	-3.67782688140869	0.00845114793628454	0.48718535900116	-0.0193343833088875
-0.414320796728134	-7.73673725128174	-3.68402576446533	0.00862101092934608	0.487481832504272	-0.0190813150256872
-0.408125549554825	-7.73289155960083	-3.68068957328796	0.00888101756572723	0.487539172172546	-0.0188574865460396
-0.409301310777664	-7.73775243759155	-3.67579483985901	0.00911892298609018	0.487650066614151	-0.0184721574187279
-0.402027040719986	-7.72704553604126	-3.68458414077759	0.0092098219320178	0.487755477428436	-0.018037486821413
-0.407123178243637	-7.73011636734009	-3.68760061264038	0.00942882802337408	0.487861454486847	-0.0176776852458715
-0.394030779600143	-7.72340965270996	-3.68802738189697	0.0096789738163352	0.487820565700531	-0.0172594804316759
-0.398195117712021	-7.72299671173096	-3.68725681304932	0.00981677509844303	0.487782090902328	-0.0169271156191826
-0.397829681634903	-7.71904563903809	-3.69278597831726	0.0101916585117579	0.487867951393127	-0.0164255816489458
-0.393889576196671	-7.7149658203125	-3.68513894081116	0.0102428644895554	0.487801074981689	-0.0159829743206501
-0.394834399223328	-7.71325922012329	-3.69356918334961	0.0106064872816205	0.487728983163834	-0.0156077658757567
-0.389924794435501	-7.70481014251709	-3.69178342819214	0.0108973309397697	0.487704664468765	-0.0151710649952292
-0.39415043592453	-7.70235919952393	-3.6792516708374	0.0110321864485741	0.487522661685944	-0.0147955091670156
-0.397561252117157	-7.69949388504028	-3.69444990158081	0.0112484088167548	0.487486451864243	-0.0143048316240311
-0.393417954444885	-7.69399499893188	-3.68649864196777	0.0114669688045979	0.487314224243164	-0.013808130286634
-0.396814554929733	-7.69212341308594	-3.68848443031311	0.0118890441954136	0.487077951431274	-0.0133721176534891
-0.395964831113815	-7.68709993362427	-3.68387079238892	0.0120295779779553	0.4869764149189	-0.0129157649353147
-0.394857108592987	-7.67881536483765	-3.68289351463318	0.0122872972860932	0.486623585224152	-0.0124639729037881
-0.394463926553726	-7.68173837661743	-3.68848443031311	0.0125894546508789	0.486526340246201	-0.0119581781327724
-0.392767459154129	-7.6717734336853	-3.68263387680054	0.0128654716536403	0.486136704683304	-0.0114961871877313
-0.396588355302811	-7.67283344268799	-3.68307852745056	0.013119681738317	0.485886961221695	-0.011011783964932
-0.389301270246506	-7.67055654525757	-3.67397832870483	0.0133522804826498	0.485678434371948	-0.0106209851801395
-0.393061518669128	-7.66298818588257	-3.67884397506714	0.0137057490646839	0.485319048166275	-0.010217341594398
-0.396471321582794	-7.66351461410522	-3.68416833877563	0.01394456718117	0.485085487365723	-0.00970238540321589
-0.393416315317154	-7.65709257125854	-3.67601895332336	0.0141994748264551	0.484752744436264	-0.00933931954205036
-0.402312964200974	-7.65841150283813	-3.67389154434204	0.0144701823592186	0.484421193599701	-0.00889148376882076
-0.398507654666901	-7.65412759780884	-3.6746551990509	0.0148618947714567	0.484144270420074	-0.00857961643487215
-0.397566258907318	-7.65126895904541	-3.67703127861023	0.0150929549708962	0.48379048705101	-0.00816409848630428
-0.400541007518768	-7.65362548828125	-3.67166709899902	0.0154772019013762	0.483439028263092	-0.00773200299590826
-0.39652481675148	-7.65024185180664	-3.67094111442566	0.015659311786294	0.483202785253525	-0.00741535564884543
-0.403813779354095	-7.64724826812744	-3.66511082649231	0.0160864647477865	0.482842653989792	-0.00706423399969935
-0.399550884962082	-7.64514017105103	-3.66497397422791	0.0163555014878511	0.482603013515472	-0.00683047343045473
-0.399935364723206	-7.64337205886841	-3.66695785522461	0.0166785586625338	0.482278674840927	-0.00641565956175327
-0.401487022638321	-7.64295101165771	-3.66483092308044	0.017020508646965	0.482028692960739	-0.00616696709766984
-0.395659953355789	-7.64318132400513	-3.66334056854248	0.0173256658017635	0.481738448143005	-0.00586085207760334
-0.398353278636932	-7.64437007904053	-3.65977668762207	0.017754515632987	0.481389731168747	-0.00562207819893956
-0.391787707805634	-7.63919258117676	-3.66551303863525	0.0181398391723633	0.481224179267883	-0.00532466406002641
-0.395226240158081	-7.6417293548584	-3.66030263900757	0.0184032041579485	0.48098012804985	-0.00495368288829923
-0.394425839185715	-7.64223670959473	-3.66311287879944	0.0187991205602884	0.48086878657341	-0.00468728272244334
-0.386966168880463	-7.63676977157593	-3.65734148025513	0.0191638916730881	0.480692386627197	-0.00442572450265288
-0.394459277391434	-7.64088916778564	-3.65682721138	0.01958660595119	0.480553954839706	-0.00418788893148303
-0.393476784229279	-7.63644981384277	-3.66435313224792	0.0199711192399263	0.480479329824448	-0.00369788217358291
-0.391853600740433	-7.63193035125732	-3.66224765777588	0.020291356369853	0.480265229940414	-0.0033944989554584
-0.389313817024231	-7.63179969787598	-3.66276788711548	0.0208020657300949	0.480275511741638	-0.00309018278494477
-0.387779891490936	-7.63073682785034	-3.65370392799377	0.0210663992911577	0.480107992887497	-0.00278999097645283
-0.39052814245224	-7.63217735290527	-3.67233848571777	0.021489204838872	0.480165034532547	-0.00240486790426075
-0.383997529745102	-7.62713241577148	-3.66807389259338	0.0219275560230017	0.4802365899086	-0.00198302720673382
-0.387031376361847	-7.62767314910889	-3.66906714439392	0.0223288480192423	0.480073153972626	-0.00166407902725041
-0.386573374271393	-7.62886619567871	-3.67125225067139	0.0227784514427185	0.480182349681854	-0.00124963512644172
-0.382770210504532	-7.62371730804443	-3.66666746139526	0.023190826177597	0.480193346738815	-0.000949876091908664
-0.384013175964355	-7.62462854385376	-3.66833472251892	0.0235210061073303	0.480255842208862	-0.000555652484763414
-0.381915509700775	-7.62267255783081	-3.68299698829651	0.0240428745746613	0.480327844619751	-7.62695854064077E-05
-0.378236621618271	-7.62258815765381	-3.67332696914673	0.0243730880320072	0.480292469263077	0.000231808357057162
-0.382912784814835	-7.62413263320923	-3.67904353141785	0.0249088983982801	0.480295389890671	0.000571902084629983
-0.379763305187225	-7.61915302276611	-3.68018269538879	0.0252873953431845	0.480426967144012	0.00103061215486377
-0.3780517578125	-7.61620044708252	-3.67300486564636	0.0257438011467457	0.480406761169434	0.00132984365336597
-0.379756629467011	-7.61938667297363	-3.6869809627533	0.0261547472327948	0.480402499437332	0.00183618953451514
-0.375424951314926	-7.61639404296875	-3.68851709365845	0.0266256481409073	0.480443388223648	0.00221409974619746
-0.377575397491455	-7.61376476287842	-3.68339395523071	0.0270423609763384	0.480434000492096	0.00250357738696039
-0.378070861101151	-7.61611652374268	-3.69282579421997	0.0274662151932716	0.480370372533798	0.00292129814624786
-0.375406533479691	-7.61811590194702	-3.6833667755127	0.0279075801372528	0.480352312326431	0.00326426583342254
-0.374999225139618	-7.61154699325562	-3.68790555000305	0.0282779950648546	0.480330616235733	0.00358078861609101
-0.376435905694962	-7.608482837677	-3.69328904151917	0.0287799593061209	0.480283349752426	0.00393197173252702
-0.371970504522324	-7.61443662643433	-3.69456028938293	0.0291293114423752	0.480263501405716	0.00432071182876825
-0.371146976947784	-7.61191320419312	-3.69105982780457	0.029417347162962	0.48011240363121	0.00464625749737024
-0.37287700176239	-7.61564970016479	-3.69378709793091	0.0298266056925058	0.480087965726852	0.00490319123491645
-0.367572277784348	-7.61511468887329	-3.69184112548828	0.0300918277353048	0.479992657899857	0.00518044363707304
-0.368753641843796	-7.61154365539551	-3.69539570808411	0.030468026176095	0.479861229658127	0.00538851786404848
-0.367376267910004	-7.61489391326904	-3.69901537895203	0.0308822486549616	0.479702830314636	0.00567745696753263
-0.36303436756134	-7.61798524856567	-3.70134520530701	0.0311618577688932	0.479692786931992	0.00606539146974683
-0.360629081726074	-7.61427068710327	-3.69728636741638	0.0314853228628635	0.479494005441666	0.00621857075020671
-0.363112509250641	-7.61938858032227	-3.69720983505249	0.031876053661108	0.479345351457596	0.00647205859422684
-0.361263811588287	-7.61632013320923	-3.69929671287537	0.0322200916707516	0.479261249303818	0.00665452657267451
-0.353537708520889	-7.61621189117432	-3.69284343719482	0.0325173325836658	0.479197651147842	0.00681109447032213
-0.359164625406265	-7.61880731582642	-3.70750546455383	0.0328875333070755	0.478984981775284	0.0070748352445662
-0.354425668716431	-7.62154531478882	-3.6974880695343	0.0332229323685169	0.478908747434616	0.00730094499886036
-0.3501957654953	-7.61808681488037	-3.69491672515869	0.0335341915488243	0.478823393583298	0.00745410239323974
-0.355889797210693	-7.62257719039917	-3.70406889915466	0.0338868014514446	0.478675842285156	0.00763121573254466
-0.344361841678619	-7.62246465682983	-3.69485116004944	0.0342695564031601	0.47867876291275	0.00769645906984806
-0.345807105302811	-7.62443447113037	-3.70705580711365	0.0345848836004734	0.478577762842178	0.00787451397627592
-0.346466481685638	-7.62618160247803	-3.71041870117188	0.0348703637719154	0.478518635034561	0.00809386931359768
-0.341571152210236	-7.62771987915039	-3.70399045944214	0.0351482890546322	0.478455692529678	0.00833510886877775
-0.338624447584152	-7.62605094909668	-3.70641946792603	0.0354871153831482	0.478430569171906	0.00856742542237043
-0.341578900814056	-7.6263165473938	-3.70642399787903	0.0358083657920361	0.478436827659607	0.00874494202435017
-0.333766877651215	-7.62972259521484	-3.70521330833435	0.0360897183418274	0.478371858596802	0.00892709009349346
-0.329423367977142	-7.62423086166382	-3.70790791511536	0.0363293178379536	0.478380918502808	0.00911631528288126
-0.331364214420319	-7.62806701660156	-3.71363019943237	0.0366429574787617	0.478381663560867	0.00929842423647642
-0.330101668834686	-7.62923240661621	-3.70919895172119	0.0369171127676964	0.478410959243774	0.0094305332750082
-0.325699955224991	-7.62579441070557	-3.70697736740112	0.0371436551213264	0.478588968515396	0.00954993534833193
-0.325482279062271	-7.62434577941895	-3.71232771873474	0.0373853780329227	0.478494703769684	0.00975229125469923
-0.326173543930054	-7.62766218185425	-3.7076404094696	0.0377035103738308	0.478540986776352	0.00989325437694788
-0.321812242269516	-7.62764024734497	-3.7105073928833	0.0380149632692337	0.47864904999733	0.00990122277289629
-0.321451961994171	-7.61954498291016	-3.70786261558533	0.0380584746599197	0.478509277105331	0.0101303001865745
-0.317662745714188	-7.62664556503296	-3.71589422225952	0.0383351147174835	0.478688538074493	0.0103161977604032
-0.319974303245544	-7.63235425949097	-3.71982026100159	0.0385853573679924	0.478857517242432	0.0104647157713771
-0.319382578134537	-7.62254476547241	-3.7191596031189	0.0387585572898388	0.47882267832756	0.0105788912624121
-0.323998242616653	-7.61972856521606	-3.71177244186401	0.0390802025794983	0.478774458169937	0.0108849285170436
-0.317092150449753	-7.61843490600586	-3.71164774894714	0.0393347702920437	0.478853285312653	0.0110724549740553
-0.314238756895065	-7.61568307876587	-3.71379780769348	0.0394969247281551	0.478745698928833	0.0112605523318052
-0.316841721534729	-7.61902809143066	-3.72081851959229	0.0396585948765278	0.478732615709305	0.0114995921030641
-0.314926236867905	-7.61296367645264	-3.71568012237549	0.0398072674870491	0.478815287351608	0.0116970501840115
-0.312491536140442	-7.60753345489502	-3.71407771110535	0.0398986972868443	0.478779286146164	0.0119535196572542
-0.316539466381073	-7.60721921920776	-3.72185516357422	0.0401028618216515	0.478684723377228	0.0121775036677718
-0.3172527551651	-7.60843944549561	-3.70997786521912	0.0403565838932991	0.478608071804047	0.0122552504763007
-0.312014430761337	-7.60239410400391	-3.72215247154236	0.0405199490487576	0.47851574420929	0.0123695218935609
-0.318217754364014	-7.59948110580444	-3.71197962760925	0.0405747927725315	0.478278875350952	0.0125063499435782
-0.32533922791481	-7.60398101806641	-3.71196126937866	0.0407070182263851	0.478127658367157	0.0124913724139333
-0.327098369598389	-7.59645986557007	-3.71437573432922	0.0408592484891415	0.478043705224991	0.0124771371483803
-0.328343719244003	-7.59375190734863	-3.7084424495697	0.040885753929615	0.477791428565979	0.0125094363465905
-0.335312306880951	-7.59256076812744	-3.70802545547485	0.0410476140677929	0.477503269910812	0.0125933540984988
-0.336897969245911	-7.59034729003906	-3.69603323936462	0.0411663316190243	0.477295458316803	0.0127283073961735
-0.338528573513031	-7.58003807067871	-3.70202255249023	0.041199691593647	0.476982861757278	0.0129228187724948
-0.345967173576355	-7.57367420196533	-3.699866771698	0.0411034449934959	0.476526528596878	0.0132864499464631
-0.354613065719604	-7.57156848907471	-3.69218468666077	0.0411682166159153	0.476199775934219	0.0134659726172686
-0.359410583972931	-7.5624737739563	-3.69320726394653	0.0411091893911362	0.475806623697281	0.0137661322951317
-0.363503932952881	-7.55600452423096	-3.68602514266968	0.0409928783774376	0.475382447242737	0.0140608232468367
-0.36808979511261	-7.55098390579224	-3.67879033088684	0.040984682738781	0.474815189838409	0.014639638364315
-0.363369762897491	-7.5410041809082	-3.67674231529236	0.0409221984446049	0.474335879087448	0.0156391765922308
-0.357574492692947	-7.52604532241821	-3.66566157341003	0.0406525768339634	0.473749667406082	0.0171430129557848
-0.356255173683167	-7.51493549346924	-3.66937971115112	0.0405708365142345	0.473125994205475	0.0184794366359711
-0.343603760004044	-7.49720764160156	-3.6546003818512	0.0403596684336662	0.472508311271667	0.0205319654196501
-0.336734533309937	-7.48288583755493	-3.64862322807312	0.0401958376169205	0.471836388111115	0.022832065820694
-0.352427452802658	-7.46550130844116	-3.64001131057739	0.0400696285068989	0.471220403909683	0.0231217797845602
-0.368550002574921	-7.46255922317505	-3.62205505371094	0.0400017686188221	0.470700711011887	0.0221471954137087
-0.369275897741318	-7.45100784301758	-3.63475441932678	0.0399639829993248	0.470126926898956	0.0222982820123434
-0.382803201675415	-7.44554948806763	-3.62645316123962	0.0400394983589649	0.469418704509735	0.0228579975664616
-0.397321492433548	-7.44430589675903	-3.62547993659973	0.0401954725384712	0.468844324350357	0.0230012889951468
-0.40353536605835	-7.44328832626343	-3.61419129371643	0.0403700098395348	0.468266159296036	0.0225964337587357
-0.412615925073624	-7.44633865356445	-3.60977959632874	0.0405446738004684	0.46765199303627	0.0220862198621035
-0.42250868678093	-7.44635629653931	-3.5976881980896	0.0405853390693665	0.46691569685936	0.0216866545379162
-0.430275410413742	-7.44477367401123	-3.5900342464447	0.0405861586332321	0.466369807720184	0.0216651298105717
-0.437208265066147	-7.44046592712402	-3.59008550643921	0.0404566563665867	0.465624511241913	0.0216286275535822
-0.451812505722046	-7.4433970451355	-3.58301877975464	0.0404504798352718	0.46508976817131	0.0215049814432859
-0.456078171730042	-7.43974542617798	-3.58142805099487	0.0404390953481197	0.464485257863998	0.0213217083364725
-0.464438647031784	-7.4333815574646	-3.56948041915894	0.0402922369539738	0.46380290389061	0.0211204960942268
-0.477216988801956	-7.4338231086731	-3.55840349197388	0.0400349944829941	0.463092684745789	0.0210307780653238
-0.485234290361404	-7.42911911010742	-3.56116533279419	0.0399159863591194	0.462550461292267	0.0210215523838997
-0.489099532365799	-7.42509317398071	-3.55629372596741	0.0396542772650719	0.461887091398239	0.0209140051156282
-0.497539520263672	-7.42612648010254	-3.54712152481079	0.0393982827663422	0.461184293031693	0.0208832025527954
-0.500603139400482	-7.42338943481445	-3.5395176410675	0.0391727052628994	0.460659354925156	0.0210715159773827
-0.499599754810333	-7.41706275939941	-3.53286576271057	0.0389691740274429	0.460016041994095	0.0213114507496357
-0.505810081958771	-7.41234397888184	-3.52227354049683	0.0385959856212139	0.459328204393387	0.0215815734118223
-0.512888252735138	-7.4093017578125	-3.51532220840454	0.0383621565997601	0.458852767944336	0.0218804199248552
-0.512898981571198	-7.4015474319458	-3.51862525939941	0.0380595996975899	0.458359271287918	0.0226333253085613
-0.512741327285767	-7.3908052444458	-3.51583409309387	0.0377430841326714	0.457773983478546	0.0233426280319691
-0.515775084495544	-7.38766241073608	-3.50999236106873	0.0376112088561058	0.457319885492325	0.0240626856684685
-0.515781819820404	-7.37524652481079	-3.50481057167053	0.0375099182128906	0.456907510757446	0.0247782673686743
-0.515647768974304	-7.36920309066772	-3.48927474021912	0.0373858995735645	0.456451624631882	0.0254621412605047
-0.517776906490326	-7.3639817237854	-3.49521660804749	0.0373379103839397	0.456120759248734	0.0262501928955317
-0.515430510044098	-7.35387992858887	-3.50137519836426	0.0373231396079063	0.455951780080795	0.0271514542400837
-0.518696248531342	-7.34521055221558	-3.48942708969116	0.0373750291764736	0.455686211585999	0.0277969986200333
-0.517880380153656	-7.34152936935425	-3.49241471290588	0.0375230014324188	0.455488264560699	0.0285063087940216
-0.518449127674103	-7.33315324783325	-3.49512624740601	0.0377711057662964	0.455433696508408	0.0290224514901638
-0.523267507553101	-7.32967805862427	-3.48220753669739	0.0379483886063099	0.455257475376129	0.0294016003608704
-0.530127227306366	-7.32788467407227	-3.4927613735199	0.0383151993155479	0.455290704965591	0.0298826899379492
-0.528085947036743	-7.31867980957031	-3.49933290481567	0.0386421568691731	0.45539253950119	0.030461398884654
-0.528837084770203	-7.31904125213623	-3.49344348907471	0.0389673374593258	0.455326586961746	0.0309406686574221
-0.536243617534637	-7.31389188766479	-3.49864387512207	0.0394623354077339	0.455472975969315	0.0315410420298576
-0.534195125102997	-7.31144428253174	-3.49837207794189	0.0397732779383659	0.455529183149338	0.0320182554423809
-0.537702023983002	-7.30094957351685	-3.49703192710876	0.0401859432458878	0.455641478300095	0.0326090008020401
-0.540840029716492	-7.30076742172241	-3.51346778869629	0.0404987372457981	0.455836564302444	0.0331352800130844
-0.539559781551361	-7.29370212554932	-3.50677371025085	0.040893230587244	0.455964833498001	0.0337212942540646
-0.541882932186127	-7.29402685165405	-3.50470280647278	0.0412886030972004	0.456058114767075	0.034235030412674
-0.539300322532654	-7.28983354568481	-3.50989651679993	0.041672058403492	0.456211984157562	0.0346861146390438
-0.540773332118988	-7.28801679611206	-3.51534032821655	0.042036022990942	0.456319093704224	0.0351945646107197
-0.537987768650055	-7.2845311164856	-3.51048564910889	0.04235465452075	0.456392139196396	0.0355996116995811
-0.540538549423218	-7.28053569793701	-3.50709819793701	0.0426666624844074	0.456405192613602	0.0359825044870377
-0.54232531785965	-7.28148174285889	-3.52369737625122	0.0429443195462227	0.456585586071014	0.0363551191985607
-0.542218625545502	-7.28014373779297	-3.52769494056702	0.0432130694389343	0.456660091876984	0.0367724224925041
-0.538661897182465	-7.27499437332153	-3.52811694145203	0.0435374900698662	0.45667040348053	0.0371104143559933
-0.538640558719635	-7.27787256240845	-3.52543950080872	0.0437947399914265	0.456651389598846	0.0373359471559525
-0.542097151279449	-7.2764196395874	-3.53151965141296	0.0440500266849995	0.456655293703079	0.0375921167433262
-0.543230414390564	-7.27804231643677	-3.5317554473877	0.0442846529185772	0.456630736589432	0.0378732047975063
-0.542997598648071	-7.27297115325928	-3.53047800064087	0.0445490963757038	0.456580191850662	0.0381326712667942
-0.543969571590424	-7.27352237701416	-3.52404141426086	0.0447248294949532	0.456489086151123	0.0382608287036419
-0.549035370349884	-7.27291202545166	-3.53672051429749	0.0449770279228687	0.456412136554718	0.0385229252278805
-0.551123976707459	-7.26905870437622	-3.53623342514038	0.0451990626752377	0.45637908577919	0.0387610122561455
-0.549871742725372	-7.26850605010986	-3.53951644897461	0.0453476570546627	0.45623505115509	0.0390157699584961
-0.550294935703278	-7.27131319046021	-3.53432297706604	0.0454657524824142	0.456042766571045	0.0391276180744171
-0.551533579826355	-7.27064323425293	-3.53155422210693	0.0456489212810993	0.455876708030701	0.039262518286705
-0.550390958786011	-7.27150964736938	-3.53267788887024	0.0458836071193218	0.455727189779282	0.0394021980464458
-0.548955023288727	-7.27073860168457	-3.53398013114929	0.0460331551730633	0.455503672361374	0.0395502559840679
-0.549351572990417	-7.27022266387939	-3.52314496040344	0.046163272112608	0.45525798201561	0.039618443697691
-0.552012503147125	-7.2728967666626	-3.52830719947815	0.0463349893689156	0.455040067434311	0.0396791435778141
-0.555956542491913	-7.27069234848022	-3.53107404708862	0.0464938431978226	0.454933881759644	0.0398015193641186
-0.554327607154846	-7.26953554153442	-3.53382921218872	0.046657606959343	0.454754948616028	0.0399958156049252
-0.558407723903656	-7.2705717086792	-3.53681397438049	0.0467596054077148	0.454532951116562	0.0400459952652454
-0.55944961309433	-7.27264785766602	-3.53025841712952	0.0469615533947945	0.45426481962204	0.0401219837367535
-0.560049176216125	-7.27381420135498	-3.53694581985474	0.0471247509121895	0.454127848148346	0.0401864089071751
-0.56037425994873	-7.27171850204468	-3.52869296073914	0.0472381338477135	0.453996956348419	0.0402375236153603
-0.561790585517883	-7.27068710327148	-3.53227877616882	0.0474112033843994	0.453743577003479	0.0402615591883659
-0.560818016529083	-7.27325534820557	-3.52706027030945	0.0476446188986301	0.453650504350662	0.0403062142431736
-0.560274183750153	-7.26957750320435	-3.53482413291931	0.0478500872850418	0.453468054533005	0.0404809638857841
-0.557758927345276	-7.26813077926636	-3.54286360740662	0.0480284355580807	0.453443765640259	0.0405581668019295
-0.557832598686218	-7.27300500869751	-3.54221677780151	0.0481716431677341	0.453358471393585	0.0407733842730522
-0.560688495635986	-7.2719783782959	-3.5421781539917	0.0484239980578423	0.453329771757126	0.0409650430083275
-0.554745435714722	-7.27352952957153	-3.54381036758423	0.0487376376986504	0.45339360833168	0.041277289390564
-0.550725758075714	-7.26782989501953	-3.53785634040833	0.0489815920591354	0.453438282012939	0.0415316186845303
-0.54760730266571	-7.26681709289551	-3.55037665367126	0.0492611937224865	0.45359280705452	0.0418323427438736
-0.543901264667511	-7.26655864715576	-3.55536961555481	0.0495309010148048	0.453674733638763	0.042162824422121
-0.536381602287292	-7.26953268051147	-3.55661702156067	0.0499268472194672	0.453652411699295	0.0431901961565018
-0.527881920337677	-7.25783681869507	-3.54967832565308	0.0503149330615997	0.453929007053375	0.0442611835896969
-0.521710932254791	-7.24405241012573	-3.55812311172485	0.050671111792326	0.454166084527969	0.0449941083788872
-0.517256557941437	-7.24034452438354	-3.5613968372345	0.0509841404855251	0.454399943351746	0.0455645360052586
-0.517092108726501	-7.23828506469727	-3.56997466087341	0.0513255335390568	0.454775482416153	0.0461016446352005
-0.520298302173615	-7.23856115341187	-3.57850480079651	0.0517435818910599	0.455104768276215	0.0464942790567875
-0.518145203590393	-7.23707008361816	-3.58556365966797	0.0521913804113865	0.455571293830872	0.0467771664261818
-0.511237025260925	-7.23651742935181	-3.58650541305542	0.0525765605270863	0.45601424574852	0.0469928197562695
-0.502441823482513	-7.23863554000854	-3.59319067001343	0.053046353161335	0.456454634666443	0.0471047647297382
-0.494131028652191	-7.24216938018799	-3.60024523735046	0.0535611845552921	0.45685750246048	0.047276571393013
-0.487622499465942	-7.24260473251343	-3.60224652290344	0.0540964566171169	0.457264393568039	0.0474171154201031
-0.478514343500137	-7.24790859222412	-3.60982370376587	0.0545638389885426	0.457799971103668	0.0476136580109596
-0.476481139659882	-7.24987554550171	-3.62296676635742	0.0550984777510166	0.458355844020844	0.0478216707706451
-0.468262553215027	-7.24937677383423	-3.62877607345581	0.055551752448082	0.458891004323959	0.0479565374553204
-0.45610323548317	-7.25189399719238	-3.64192724227905	0.0559685081243515	0.459506839513779	0.0481705889105797
-0.444856941699982	-7.25165843963623	-3.64708304405212	0.0563117973506451	0.46019458770752	0.0484166145324707
-0.430830389261246	-7.2466254234314	-3.65429592132568	0.0567423962056637	0.460761517286301	0.0487355627119541
-0.421282351016998	-7.24630165100098	-3.64893269538879	0.0569415464997292	0.461380392313004	0.0490740574896336
-0.409757941961288	-7.25282764434814	-3.65459680557251	0.0572373941540718	0.461979687213898	0.0494834706187248
-0.395691871643066	-7.25820064544678	-3.6646420955658	0.0577271692454815	0.462693244218826	0.0499746724963188
-0.384739995002747	-7.25225305557251	-3.66227245330811	0.0581998229026794	0.463327765464783	0.0502545088529587
-0.380018562078476	-7.24530935287476	-3.67412996292114	0.0587370954453945	0.463887125253677	0.0506188720464706
-0.377422332763672	-7.24590253829956	-3.68228793144226	0.0591912753880024	0.464498817920685	0.0510103553533554
-0.37391459941864	-7.24585771560669	-3.68483066558838	0.0594747476279736	0.465044438838959	0.0513545088469982
-0.367577105760574	-7.24414396286011	-3.69243788719177	0.0596935115754604	0.465577006340027	0.0517674125730991
-0.355379909276962	-7.2396411895752	-3.69262409210205	0.0599438287317753	0.465927809476852	0.0521092787384987
-0.353371232748032	-7.2380428314209	-3.70206189155579	0.0603132136166096	0.466450989246368	0.052480161190033
-0.351506859064102	-7.23269271850586	-3.71154189109802	0.0605458207428455	0.466769397258759	0.0528075508773327
-0.34324985742569	-7.23315382003784	-3.71240592002869	0.0608877390623093	0.466940730810165	0.0530955605208874
-0.338800638914108	-7.22736072540283	-3.71188521385193	0.0610696263611317	0.467211544513702	0.0533836297690868
-0.335510194301605	-7.22610855102539	-3.71425795555115	0.0611951127648354	0.467303961515427	0.0536671802401543
-0.329554677009583	-7.22643947601318	-3.71607685089111	0.0613037869334221	0.467432290315628	0.0538697615265846
-0.326647877693176	-7.22706079483032	-3.71297216415405	0.0613854043185711	0.467440515756607	0.0540341846644878
-0.322600036859512	-7.22459363937378	-3.71585392951965	0.0614476427435875	0.46739536523819	0.0542538054287434
-0.316523522138596	-7.22448110580444	-3.71006727218628	0.0613893158733845	0.467332452535629	0.0544698126614094
-0.304765582084656	-7.22155666351318	-3.70440220832825	0.0612810179591179	0.467087119817734	0.0546832755208015
-0.304343611001968	-7.22338247299194	-3.70659637451172	0.0612861327826977	0.466953903436661	0.0549823679029942
-0.301820188760757	-7.22182750701904	-3.70560741424561	0.0613017454743385	0.46682396531105	0.0551684089004993
-0.292783826589584	-7.21952390670776	-3.70162034034729	0.0611269660294056	0.466575890779495	0.0553249232470989
-0.290477335453033	-7.21344041824341	-3.69934058189392	0.0609463602304459	0.466206729412079	0.055478923022747
-0.289648085832596	-7.21133852005005	-3.69646191596985	0.0607689060270786	0.465912699699402	0.0556859709322453
-0.284940600395203	-7.20840787887573	-3.69418787956238	0.060614712536335	0.46565905213356	0.0558182746171951
-0.27988800406456	-7.20534801483154	-3.6907274723053	0.0603184476494789	0.465322047472	0.0559633448719978
-0.281035214662552	-7.20363712310791	-3.68277597427368	0.0601066574454308	0.464887261390686	0.0560919605195522
-0.280618935823441	-7.19637680053711	-3.67669177055359	0.0599264614284039	0.46456977725029	0.0561956912279129
-0.278246402740479	-7.19704294204712	-3.68011498451233	0.0596597753465176	0.464190244674683	0.0562554486095905
-0.278020828962326	-7.19059228897095	-3.67484879493713	0.0593693889677525	0.463728189468384	0.0563222318887711
-0.277399986982346	-7.18658256530762	-3.66460537910461	0.0590623840689659	0.463262289762497	0.0563915818929672
-0.28089827299118	-7.18265771865845	-3.66332483291626	0.0588325709104538	0.462896734476089	0.0564731173217297
-0.278941541910172	-7.17867565155029	-3.6552677154541	0.058442510664463	0.462370336055756	0.0564728751778603
-0.277739137411118	-7.17712593078613	-3.64893627166748	0.0580116286873817	0.46197035908699	0.0565412193536758
-0.277809143066406	-7.17142629623413	-3.64062094688416	0.0577447563409805	0.461397767066956	0.0564959309995174
-0.280561298131943	-7.16898155212402	-3.63817191123962	0.057381846010685	0.460966646671295	0.0565618947148323
-0.280703097581863	-7.16406059265137	-3.63293886184692	0.0570010282099247	0.46040815114975	0.0565297231078148
-0.278831392526627	-7.16171407699585	-3.62065958976746	0.0565435066819191	0.459990441799164	0.0565678812563419
-0.284094154834747	-7.15569448471069	-3.61924290657043	0.0562389083206654	0.459376752376556	0.0565804466605186
-0.285976141691208	-7.15507459640503	-3.61129665374756	0.0558006167411804	0.458959311246872	0.0565223768353462
-0.283595860004425	-7.15124654769897	-3.60579705238342	0.0553481802344322	0.458452492952347	0.0564879924058914
-0.288445353507996	-7.14823627471924	-3.60419297218323	0.054934423416853	0.457995891571045	0.0565145909786224
-0.289781600236893	-7.14395141601563	-3.59531474113464	0.0546326078474522	0.457503318786621	0.0565084405243397
-0.287652760744095	-7.14054203033447	-3.58861780166626	0.0543321669101715	0.457176506519318	0.0564734116196632
-0.288960456848145	-7.13861131668091	-3.58503556251526	0.0538772195577621	0.456758469343185	0.056532759219408
-0.289001107215881	-7.14097213745117	-3.58333897590637	0.0535617582499981	0.456407725811005	0.056493517011404
-0.287983626127243	-7.13512229919434	-3.58064484596252	0.0532415844500065	0.456139415502548	0.0565067231655121
-0.290089428424835	-7.13432598114014	-3.58023881912231	0.0529782623052597	0.455784559249878	0.0565185286104679
-0.292040765285492	-7.1335654258728	-3.56921148300171	0.0527304485440254	0.455573529005051	0.0568019263446331
-0.290438622236252	-7.12676382064819	-3.56893014907837	0.0524099469184875	0.455325365066528	0.0569578483700752
-0.294280558824539	-7.12553691864014	-3.56481051445007	0.0521261319518089	0.455260902643204	0.0569612123072147
-0.297736316919327	-7.12042665481567	-3.5632917881012	0.051921408623457	0.455119907855988	0.0568926073610783
-0.305497199296951	-7.12161540985107	-3.5586724281311	0.0516444519162178	0.455049395561218	0.0568808987736702
-0.312501758337021	-7.11652946472168	-3.56328725814819	0.0514360889792442	0.455181002616882	0.0567876771092415
-0.316989451646805	-7.11302852630615	-3.56421232223511	0.0512743182480335	0.455186933279037	0.0567890852689743
-0.315632790327072	-7.11058616638184	-3.55880165100098	0.0510426163673401	0.455180704593658	0.0567301288247108
-0.315436512231827	-7.10675144195557	-3.56028723716736	0.0509063862264156	0.455347925424576	0.0566804334521294
-0.316164463758469	-7.10672664642334	-3.56113719940186	0.0506343655288219	0.45546481013298	0.0566432364284992
-0.317189693450928	-7.10444116592407	-3.56691265106201	0.050490565598011	0.455562055110931	0.056551568210125
-0.317891657352448	-7.10376024246216	-3.56460475921631	0.0502313859760761	0.455641537904739	0.056498933583498
-0.32271733880043	-7.10240411758423	-3.56413817405701	0.0500701814889908	0.455919653177261	0.0563453510403633
-0.323471963405609	-7.10126161575317	-3.56357073783875	0.0497635900974274	0.456100612878799	0.0562273226678371
-0.326616793870926	-7.10034036636353	-3.55957055091858	0.0495231077075005	0.456394404172897	0.0561162978410721
-0.324537605047226	-7.09560918807983	-3.55859303474426	0.0492164082825184	0.456636935472488	0.0560585930943489
-0.32417619228363	-7.0948314666748	-3.56301999092102	0.0490441583096981	0.456904292106628	0.0559674389660358
-0.326133489608765	-7.09188890457153	-3.5609815120697	0.0487596020102501	0.45715069770813	0.0558466985821724
-0.326519250869751	-7.09184503555298	-3.56693148612976	0.048545878380537	0.457509070634842	0.055676743388176
-0.326795667409897	-7.09154653549194	-3.56525897979736	0.0482576414942741	0.457726091146469	0.055418461561203
-0.32509383559227	-7.08981370925903	-3.56593728065491	0.0480280146002769	0.458027273416519	0.0552316643297672
-0.325551003217697	-7.09395408630371	-3.56736826896667	0.0477947629988194	0.458307027816772	0.0550192333757877
-0.326477915048599	-7.09225463867188	-3.57444000244141	0.0475287325680256	0.458696782588959	0.0547833256423473
-0.328365117311478	-7.09510374069214	-3.58266758918762	0.0472631230950356	0.459060937166214	0.0545822605490685
-0.326953440904617	-7.09377288818359	-3.58222985267639	0.0469876937568188	0.459482938051224	0.0543737299740314
-0.326657950878143	-7.09485387802124	-3.58731389045715	0.0466146171092987	0.459804892539978	0.0541000068187714
-0.323646038770676	-7.09695672988892	-3.58561873435974	0.0463347695767879	0.460200965404511	0.0538396947085857
-0.319473296403885	-7.0947151184082	-3.59052228927612	0.0460506565868855	0.46055343747139	0.0535157136619091
-0.323278933763504	-7.10048627853394	-3.58553099632263	0.0457533560693264	0.46095609664917	0.0531854890286922
-0.318127751350403	-7.10240268707275	-3.58728504180908	0.0455148629844189	0.461409538984299	0.0527814291417599
-0.312683880329132	-7.11244630813599	-3.5916166305542	0.0452203191816807	0.461672157049179	0.0522464849054813
-0.301007896661758	-7.12892866134644	-3.59174489974976	0.0447217002511024	0.46204537153244	0.0516462549567223
-0.27951255440712	-7.14559984207153	-3.59322166442871	0.0443756096065044	0.46246936917305	0.0510261654853821
-0.254808992147446	-7.14820766448975	-3.61479616165161	0.0442643128335476	0.46322762966156	0.0504195354878902
-0.286330312490463	-7.15832471847534	-3.60867309570313	0.04403380677104	0.463694632053375	0.0494681410491467
-0.309453397989273	-7.15949440002441	-3.5991735458374	0.0440584756433964	0.463957816362381	0.0487303584814072
-0.315538823604584	-7.13943099975586	-3.62242484092712	0.0441729202866554	0.465020209550858	0.0479004010558128
-0.329449713230133	-7.125075340271	-3.60801720619202	0.043827012181282	0.465201377868652	0.0475746057927608
-0.340808838605881	-7.12631416320801	-3.61058378219604	0.0433814227581024	0.465578705072403	0.0472418442368507
-0.347704470157623	-7.11539840698242	-3.62062501907349	0.0431052595376968	0.466293126344681	0.047037024050951
-0.358925044536591	-7.10631799697876	-3.61732196807861	0.042605634778738	0.466416746377945	0.0472673997282982
-0.361783027648926	-7.10685110092163	-3.61202096939087	0.0420004576444626	0.466535240411758	0.047440692782402
-0.356582820415497	-7.10423183441162	-3.61544036865234	0.0416419841349125	0.466639429330826	0.047788992524147
-0.358631104230881	-7.10410356521606	-3.62087464332581	0.0412235073745251	0.466678500175476	0.0479195415973663
-0.354421257972717	-7.10568714141846	-3.61117386817932	0.040799118578434	0.466522097587585	0.0479026772081852
-0.353176683187485	-7.09777545928955	-3.60150027275085	0.0402705036103725	0.4663265645504	0.0475611686706543
-0.355593323707581	-7.09766101837158	-3.5978307723999	0.039752084761858	0.466115802526474	0.0470671765506268
-0.359032332897186	-7.09925079345703	-3.59465718269348	0.0391679145395756	0.465814232826233	0.046620637178421
-0.36460617184639	-7.10578107833862	-3.59478187561035	0.0385643169283867	0.46546596288681	0.0461748763918877
-0.371442168951035	-7.10264825820923	-3.58309698104858	0.0378983318805695	0.465025156736374	0.0456878170371056
-0.370517164468765	-7.10081815719604	-3.57347631454468	0.0373708158731461	0.464657038450241	0.0452391393482685
-0.378496617078781	-7.10054969787598	-3.56826853752136	0.0367514304816723	0.464226752519608	0.0448493175208569
-0.392452895641327	-7.10040950775146	-3.55764389038086	0.0361954085528851	0.463773787021637	0.0444952696561813
-0.40285050868988	-7.09396648406982	-3.5616888999939	0.035671304911375	0.463354200124741	0.0440167747437954
-0.408190429210663	-7.09189081192017	-3.56683015823364	0.0351053141057491	0.462862819433212	0.0438364408910275
-0.417261838912964	-7.08891296386719	-3.55720448493958	0.0344997197389603	0.462355941534042	0.0436053201556206
-0.422859251499176	-7.08912563323975	-3.54740476608276	0.0337865054607391	0.461779475212097	0.0432725138962269
-0.429559409618378	-7.08263349533081	-3.54458165168762	0.0332742147147655	0.461411744356155	0.0430276319384575
-0.437612354755402	-7.08364057540894	-3.53854441642761	0.032735425978899	0.461010038852692	0.0429912284016609
-0.441454231739044	-7.07828187942505	-3.52730345726013	0.0321869105100632	0.460450172424316	0.0428212471306324
-0.447174966335297	-7.07316064834595	-3.51346302032471	0.0317248627543449	0.459981977939606	0.0425285175442696
-0.45414012670517	-7.07279539108276	-3.53038549423218	0.0312384571880102	0.459679812192917	0.0424926057457924
-0.461426556110382	-7.06809234619141	-3.51762533187866	0.0308381076902151	0.459445834159851	0.042345255613327
-0.467016696929932	-7.06695652008057	-3.51233959197998	0.030303169041872	0.458960801362991	0.0421252213418484
-0.473674803972244	-7.06478834152222	-3.51068997383118	0.0299153532832861	0.458835810422897	0.0419552810490131
-0.475574970245361	-7.06227684020996	-3.51292276382446	0.0295306704938412	0.458700001239777	0.0418213717639446
-0.481356412172318	-7.05650949478149	-3.49902820587158	0.0290014948695898	0.45843294262886	0.0416761115193367
-0.485566526651382	-7.05577278137207	-3.49576091766357	0.0285895187407732	0.458370566368103	0.0415843911468983
-0.492261111736298	-7.05082654953003	-3.50806164741516	0.0283022914081812	0.458466798067093	0.0416262522339821
-0.489562898874283	-7.0480318069458	-3.50284218788147	0.0279380455613136	0.458517462015152	0.0416767001152039
-0.494975835084915	-7.0428786277771	-3.50140404701233	0.0276576559990644	0.458471745252609	0.0416263416409492
-0.497773289680481	-7.0409984588623	-3.50535988807678	0.0273569747805595	0.458659887313843	0.0416461229324341
-0.500998556613922	-7.03850793838501	-3.50942254066467	0.0271726306527853	0.458852589130402	0.0416640155017376
-0.498873025178909	-7.03506898880005	-3.50739932060242	0.0269719939678907	0.459080338478088	0.0416414439678192
-0.502066433429718	-7.0336127281189	-3.49537897109985	0.026686480268836	0.459310382604599	0.0415995977818966
-0.502943396568298	-7.03095483779907	-3.50868797302246	0.0265683997422457	0.459759145975113	0.0417873971164227
-0.498868346214294	-7.02552843093872	-3.51047348976135	0.0264239124953747	0.460175693035126	0.0420320816338062
-0.495591014623642	-7.02136993408203	-3.51908683776855	0.0262916218489408	0.460551530122757	0.0422783717513084
-0.497875571250916	-7.01831483840942	-3.52183198928833	0.0262764692306519	0.461002737283707	0.0424184650182724
-0.496241807937622	-7.01641368865967	-3.52418398857117	0.0262161120772362	0.461618900299072	0.0426742769777775
-0.492285579442978	-7.01184511184692	-3.53219652175903	0.02623007632792	0.462159037590027	0.0428070984780788
-0.49102845788002	-7.00961875915527	-3.52611327171326	0.026110265403986	0.462699919939041	0.0429359078407288
-0.49252524971962	-7.00735378265381	-3.53374361991882	0.0260740388184786	0.463305413722992	0.0430667772889137
-0.490857034921646	-7.00222015380859	-3.54659128189087	0.0261404700577259	0.463980495929718	0.0432663187384605
-0.488199979066849	-6.99522590637207	-3.55093383789063	0.0261226259171963	0.464658886194229	0.0435732863843441
-0.486095309257507	-6.99325847625732	-3.55715298652649	0.0261812768876553	0.465217471122742	0.0437433421611786
-0.487575024366379	-6.99380683898926	-3.55979251861572	0.0262574646621943	0.465918302536011	0.0439514145255089
-0.476697653532028	-6.98909854888916	-3.56608128547668	0.0263724029064178	0.46660977602005	0.0442211292684078
-0.473264098167419	-6.98631906509399	-3.57170653343201	0.0263499990105629	0.467189013957977	0.0444885455071926
-0.470790594816208	-6.982346534729	-3.56715536117554	0.0263645872473717	0.467761248350143	0.0447154119610786
-0.471983522176743	-6.98251867294312	-3.58402442932129	0.0263979472219944	0.468430280685425	0.044991921633482
-0.464350283145905	-6.97481727600098	-3.58855223655701	0.0265379156917334	0.469040185213089	0.0453365333378315
-0.460153013467789	-6.97063875198364	-3.59107804298401	0.0264750104397535	0.469558447599411	0.0456968583166599
-0.458717733621597	-6.97134828567505	-3.5950653553009	0.0264837238937616	0.469993382692337	0.0458771958947182
-0.456382721662521	-6.97100496292114	-3.59802389144897	0.0264342688024044	0.470459759235382	0.0461765713989735
-0.450010180473328	-6.96655559539795	-3.60215878486633	0.0264960266649723	0.470965206623077	0.046394370496273
-0.445879399776459	-6.96026802062988	-3.60078620910645	0.0265010986477137	0.47124856710434	0.0467328205704689
-0.44298055768013	-6.95796060562134	-3.60841059684753	0.0264578852802515	0.47156035900116	0.0471246019005775
-0.441330194473267	-6.95879364013672	-3.60090470314026	0.0264492724090815	0.471853584051132	0.0474378019571304
-0.43998721241951	-6.95455741882324	-3.60233211517334	0.0264501646161079	0.472123891115189	0.0477001741528511
-0.439599215984344	-6.95241498947144	-3.60353469848633	0.026416577398777	0.472381472587585	0.04807985201478
-0.435846298933029	-6.94466590881348	-3.61828780174255	0.0263457093387842	0.472470194101334	0.0483461357653141
-0.433762550354004	-6.94274854660034	-3.61726665496826	0.0262527968734503	0.472549051046371	0.0486251786351204
-0.433031350374222	-6.93931436538696	-3.61199593544006	0.0261866338551044	0.472669571638107	0.0488963313400745
-0.432569622993469	-6.93891716003418	-3.61300587654114	0.0261296667158604	0.47257798910141	0.0490999147295952
-0.431105136871338	-6.9342041015625	-3.60913467407227	0.026070611551404	0.472599536180496	0.049324918538332
-0.429586887359619	-6.93159055709839	-3.61099600791931	0.0260074529796839	0.472485661506653	0.0495739467442036
-0.428062051534653	-6.92477226257324	-3.60285210609436	0.0259020682424307	0.472474962472916	0.0497971624135971
-0.428913801908493	-6.92692708969116	-3.60545372962952	0.0258021019399166	0.472305357456207	0.050029031932354
-0.430752784013748	-6.92163896560669	-3.59936189651489	0.0256335381418467	0.472094625234604	0.0502497553825378
-0.433255791664124	-6.92116069793701	-3.60585308074951	0.025530282407999	0.471934646368027	0.0504642352461815
-0.431668937206268	-6.92130517959595	-3.5947003364563	0.0253479592502117	0.471723049879074	0.0505773536860943
-0.434200972318649	-6.91370582580566	-3.58997464179993	0.0251799132674932	0.47150531411171	0.0507585853338242
-0.430434048175812	-6.91287469863892	-3.58568811416626	0.0249934494495392	0.471242129802704	0.0509001202881336
-0.437871962785721	-6.90731143951416	-3.58712148666382	0.0248619634658098	0.471063375473022	0.0510545708239079
-0.438649088144302	-6.90838098526001	-3.5900444984436	0.0247477181255817	0.470692843198776	0.0512322224676609
-0.43785834312439	-6.90535306930542	-3.58715033531189	0.0245162807404995	0.470520079135895	0.0514116175472736
-0.438970446586609	-6.90719747543335	-3.57930946350098	0.0243072900921106	0.470369964838028	0.0515317283570766
-0.440008282661438	-6.90450859069824	-3.57903218269348	0.0241295918822289	0.470064133405685	0.0515330135822296
-0.438265234231949	-6.90196466445923	-3.57485175132751	0.0239716321229935	0.469758719205856	0.0516163557767868
-0.440240561962128	-6.89874839782715	-3.57117629051209	0.0237412713468075	0.469527989625931	0.0515464842319489
-0.441360473632813	-6.90188217163086	-3.57300925254822	0.02354403026402	0.469304174184799	0.0516303293406963
-0.442795127630234	-6.89890336990356	-3.56990504264832	0.0234065651893616	0.469179332256317	0.051667932420969
-0.440200001001358	-6.90036201477051	-3.56829595565796	0.0232954770326614	0.468987077474594	0.0517165586352348
-0.444910973310471	-6.8980860710144	-3.56822657585144	0.0230670366436243	0.468920290470123	0.0517750382423401
-0.445483803749084	-6.89607763290405	-3.56256198883057	0.0229484029114246	0.468779474496841	0.0518174096941948
-0.446806013584137	-6.89700841903687	-3.55713248252869	0.0227856747806072	0.468671709299088	0.0517578609287739
-0.446752816438675	-6.89793872833252	-3.56218338012695	0.0226310975849628	0.468648701906204	0.0517095401883125
-0.446344286203384	-6.89605188369751	-3.56059432029724	0.0225315038114786	0.46866700053215	0.0517438650131226
-0.451313555240631	-6.89628744125366	-3.56347751617432	0.0224347971379757	0.468662738800049	0.0517102777957916
-0.448173880577087	-6.89625406265259	-3.56501865386963	0.0223117712885141	0.468708544969559	0.0517880246043205
-0.447237491607666	-6.89524555206299	-3.56718373298645	0.0222341176122427	0.468723654747009	0.0517368763685226
-0.44768226146698	-6.89833879470825	-3.56300473213196	0.0221463646739721	0.468812853097916	0.0517078712582588
-0.449575245380402	-6.90189075469971	-3.56848239898682	0.022116843611002	0.469023585319519	0.051652155816555
-0.450916409492493	-6.9007740020752	-3.56574678421021	0.0220428202301264	0.469121962785721	0.0515532456338406
-0.446617126464844	-6.90113115310669	-3.55826687812805	0.0219908095896244	0.469377845525742	0.0515165142714977
-0.446663737297058	-6.90200710296631	-3.5684494972229	0.0219240915030241	0.469526171684265	0.0515051335096359
-0.446815699338913	-6.90213918685913	-3.5724458694458	0.0218355339020491	0.469824403524399	0.0514519810676575
-0.446958482265472	-6.90406274795532	-3.57352304458618	0.0217927228659391	0.469998717308044	0.0513623133301735
-0.450493901968002	-6.90678071975708	-3.56840658187866	0.0218318458646536	0.470235049724579	0.0512624345719814
-0.448035031557083	-6.90902280807495	-3.57276582717896	0.0217907521873713	0.470560640096664	0.0511203110218048
-0.44600522518158	-6.91075897216797	-3.57482767105103	0.0217867158353329	0.470802247524261	0.050970084965229
-0.445361018180847	-6.91275358200073	-3.57571530342102	0.0216257441788912	0.47108468413353	0.0507724694907665
-0.446353793144226	-6.91645908355713	-3.57958436012268	0.0215359423309565	0.471329748630524	0.0505970306694508
-0.442594975233078	-6.91951894760132	-3.5815167427063	0.021505493670702	0.471515566110611	0.0503725223243237
-0.444757252931595	-6.92161417007446	-3.59451985359192	0.021461134776473	0.471775680780411	0.0501181930303574
-0.443529099225998	-6.92671775817871	-3.58997201919556	0.0214632414281368	0.471974909305573	0.049905464053154
-0.442638844251633	-6.93251276016235	-3.59396696090698	0.021379055455327	0.472186297178268	0.0496289469301701
-0.439523994922638	-6.93706464767456	-3.58798789978027	0.0212293528020382	0.472456395626068	0.0492796264588833
-0.43818798661232	-6.94130659103394	-3.59282112121582	0.0211935248225927	0.472542762756348	0.0489264763891697
-0.436776012182236	-6.94633865356445	-3.59591341018677	0.0211064331233501	0.472742289304733	0.0485344231128693
-0.438186764717102	-6.9508752822876	-3.6013650894165	0.0210390333086252	0.472886174917221	0.0481349527835846
-0.436473220586777	-6.96187353134155	-3.59793305397034	0.0208491422235966	0.473017156124115	0.047687828540802
-0.434505611658096	-6.96863269805908	-3.59226489067078	0.0207275710999966	0.473206162452698	0.0472460612654686
-0.434757798910141	-6.97458171844482	-3.59160208702087	0.0205542910844088	0.473221719264984	0.0467129945755005
-0.434469044208527	-6.97468423843384	-3.59307336807251	0.0205251593142748	0.47329905629158	0.0461930632591248
-0.435754626989365	-6.98489141464233	-3.59418058395386	0.0203934889286757	0.473346680402756	0.0457380972802639
-0.435953259468079	-6.99091577529907	-3.59802389144897	0.0202777031809092	0.473397552967072	0.045228648930788
-0.437993943691254	-6.99649953842163	-3.60118985176086	0.0201345421373844	0.473459631204605	0.0447142235934734
-0.438333570957184	-7.00326824188232	-3.60456728935242	0.0200151782482862	0.473473429679871	0.0442261211574078
-0.440171837806702	-7.00889873504639	-3.59387350082397	0.0198509898036718	0.473385959863663	0.0436811037361622
-0.438526600599289	-7.01565742492676	-3.59223508834839	0.0197209473699331	0.473402798175812	0.0431132800877094
-0.437462240457535	-7.0224928855896	-3.59248471260071	0.0196440946310759	0.473292380571365	0.0426229797303677
-0.437228798866272	-7.03067970275879	-3.59821200370789	0.0194526053965092	0.473274320363998	0.0420806109905243
-0.436697512865067	-7.03778505325317	-3.59178566932678	0.0193165075033903	0.473148882389069	0.0415753945708275
-0.438437879085541	-7.04114055633545	-3.58563804626465	0.0191766619682312	0.473102360963821	0.0410344898700714
-0.441639453172684	-7.04892253875732	-3.58494639396667	0.0190172754228115	0.472962111234665	0.0405000299215317
-0.442349791526794	-7.05613088607788	-3.58462476730347	0.0189929995685816	0.472942978143692	0.0399481244385242
-0.444570392370224	-7.05981969833374	-3.58694291114807	0.0188799127936363	0.472877621650696	0.0394926592707634
-0.442177474498749	-7.06498956680298	-3.58537316322327	0.0187170207500458	0.472813457250595	0.0390615724027157
-0.444241136312485	-7.07039594650269	-3.58970785140991	0.0185523182153702	0.472721457481384	0.0386470332741737
-0.449633896350861	-7.07694864273071	-3.57822299003601	0.018501115962863	0.472684890031815	0.0382397212088108
-0.44658088684082	-7.08052921295166	-3.58410239219666	0.0183985512703657	0.472571164369583	0.037747036665678
-0.445234060287476	-7.08393955230713	-3.58091139793396	0.0183003637939692	0.472524970769882	0.0372970178723335
-0.448255330324173	-7.08984851837158	-3.58012366294861	0.0182102750986815	0.472358524799347	0.0369176678359509
-0.449083358049393	-7.09368801116943	-3.57295846939087	0.0181753598153591	0.472188234329224	0.0364280566573143
-0.450467824935913	-7.10420656204224	-3.57029557228088	0.0180495735257864	0.472137153148651	0.0360903516411781
-0.449474453926086	-7.10195589065552	-3.57534027099609	0.0179856363683939	0.472105264663696	0.0356553234159946
-0.451812565326691	-7.10818862915039	-3.57098197937012	0.0177871454507113	0.471919238567352	0.0353242270648479
-0.456271141767502	-7.11056137084961	-3.5710437297821	0.0177627559751272	0.471821755170822	0.0350193940103054
-0.459298372268677	-7.11704063415527	-3.56514739990234	0.0176936946809292	0.471664726734161	0.0346248000860214
-0.459552705287933	-7.1164379119873	-3.56564807891846	0.017558490857482	0.471579372882843	0.0343190357089043
-0.457035720348358	-7.12067222595215	-3.56111073493958	0.017493711784482	0.471370488405228	0.0339687876403332
-0.462357193231583	-7.12900114059448	-3.56228709220886	0.0174227692186832	0.471190452575684	0.0336872711777687
-0.45956426858902	-7.13334226608276	-3.55141377449036	0.0173363238573074	0.470990568399429	0.0334255620837212
-0.459289938211441	-7.1316967010498	-3.56009697914124	0.0172772854566574	0.470882058143616	0.0331565551459789
-0.459501653909683	-7.13380146026611	-3.55446290969849	0.0171471107751131	0.470668882131577	0.0329534932971001
-0.464218586683273	-7.13793134689331	-3.55837368965149	0.0171548649668694	0.470479339361191	0.0328273810446262
-0.466295033693314	-7.14038419723511	-3.55733966827393	0.0170899573713541	0.470315784215927	0.0325505435466766
-0.46422266960144	-7.14369869232178	-3.55350399017334	0.0169366113841534	0.470211505889893	0.0324248112738132
-0.464579313993454	-7.1427059173584	-3.54754257202148	0.0168571900576353	0.469964861869812	0.0322221033275127
-0.467544943094254	-7.14611339569092	-3.53825378417969	0.0168440397828817	0.469674646854401	0.0320743247866631
-0.466614902019501	-7.14675140380859	-3.54136848449707	0.0167568624019623	0.469670802354813	0.0319212228059769
-0.459747642278671	-7.14719247817993	-3.54005002975464	0.0166884213685989	0.469435125589371	0.0318375416100025
-0.466624915599823	-7.1476001739502	-3.54219770431519	0.0166326630860567	0.469332635402679	0.0318951010704041
-0.468370467424393	-7.15028810501099	-3.53986239433289	0.0166078805923462	0.469105392694473	0.0318385921418667
-0.466578900814056	-7.15069055557251	-3.53507614135742	0.0164439380168915	0.468985825777054	0.0318196602165699
-0.465715020895004	-7.14530420303345	-3.53608703613281	0.016400033608079	0.468901515007019	0.0317655354738235
-0.468449950218201	-7.15140867233276	-3.53167200088501	0.0164029728621244	0.468716710805893	0.0317853130400181
-0.464349418878555	-7.15144777297974	-3.52698945999146	0.016306234523654	0.468686252832413	0.0317502096295357
-0.45897576212883	-7.14603662490845	-3.53041625022888	0.016188221052289	0.468580216169357	0.0318172425031662
-0.463912934064865	-7.14831399917603	-3.53188991546631	0.016130780801177	0.468461662530899	0.0318987183272839
-0.464677780866623	-7.15020847320557	-3.53203916549683	0.0160722993314266	0.468407988548279	0.0318824015557766
-0.462052673101425	-7.14664649963379	-3.52795052528381	0.0159991458058357	0.468423575162888	0.0319270417094231
-0.463130235671997	-7.14546012878418	-3.52848839759827	0.0159211773425341	0.468401223421097	0.0319646224379539
-0.463910698890686	-7.14832830429077	-3.52475047111511	0.0158908702433109	0.468373328447342	0.0319788567721844
-0.459342062473297	-7.14779615402222	-3.52797293663025	0.0158483944833279	0.468463361263275	0.0319855585694313
-0.45605194568634	-7.14549160003662	-3.52986335754395	0.0156490057706833	0.468575477600098	0.0320998467504978
-0.45751079916954	-7.14753246307373	-3.5315113067627	0.0156249618157744	0.468508929014206	0.0322684049606323
-0.455169081687927	-7.14721488952637	-3.5309784412384	0.0154962679371238	0.468679934740067	0.0322710014879704
-0.449330627918243	-7.14538478851318	-3.52494740486145	0.0154419774189591	0.468802034854889	0.0323379747569561
-0.449484765529633	-7.1463565826416	-3.53663086891174	0.0153719801455736	0.468918025493622	0.0323248207569122
-0.451108753681183	-7.14769887924194	-3.52959322929382	0.0153191583231091	0.469021588563919	0.0323873683810234
-0.446011900901794	-7.14749193191528	-3.53220987319946	0.0153010422363877	0.469227522611618	0.0323657877743244
-0.441504299640656	-7.14602708816528	-3.53443098068237	0.0153421424329281	0.469423621892929	0.0323711186647415
-0.439595580101013	-7.1449670791626	-3.54053616523743	0.0152070699259639	0.469555228948593	0.0325451456010342
-0.441167145967484	-7.14641237258911	-3.54167246818542	0.0152078866958618	0.469758093357086	0.0325963571667671
-0.440419465303421	-7.14615058898926	-3.54438996315002	0.0151834236457944	0.469935864210129	0.0326163060963154
-0.433344215154648	-7.14300584793091	-3.53987455368042	0.0151006998494267	0.470237493515015	0.0326564125716686
-0.43411985039711	-7.14462852478027	-3.54679584503174	0.0151193263009191	0.470362931489944	0.0327297113835812
-0.434450715780258	-7.14744806289673	-3.54826712608337	0.0150567144155502	0.470640599727631	0.0327949561178684
-0.425875216722488	-7.14441776275635	-3.53850746154785	0.0150526659563184	0.470833897590637	0.0328350774943829
-0.427590727806091	-7.14194202423096	-3.54931330680847	0.0150024984031916	0.47109791636467	0.0330350771546364
-0.429344743490219	-7.14307928085327	-3.55557894706726	0.0149702588096261	0.471225708723068	0.0332498289644718
-0.427876979112625	-7.14152717590332	-3.55453395843506	0.0149495918303728	0.471482932567596	0.0333880931138992
-0.423396736383438	-7.13784551620483	-3.55875015258789	0.014976367354393	0.471670001745224	0.0335302576422691
-0.422934681177139	-7.13829469680786	-3.55863475799561	0.0149342892691493	0.471826791763306	0.033740796148777
-0.422774583101273	-7.13520526885986	-3.5610408782959	0.0150212617591023	0.472010135650635	0.0339463204145432
-0.420034497976303	-7.1326732635498	-3.56045460700989	0.0150210103020072	0.472230494022369	0.034107007086277
-0.417242407798767	-7.12675094604492	-3.56687331199646	0.0150224063545465	0.472369283437729	0.034372765570879
-0.421088695526123	-7.12847900390625	-3.56735038757324	0.0150981210172176	0.472475647926331	0.034644216299057
-0.421139597892761	-7.12772178649902	-3.57321429252625	0.0151056069880724	0.472680479288101	0.0349000953137875
-0.415973126888275	-7.12139940261841	-3.56795763969421	0.0151819782331586	0.472716689109802	0.0351905338466167
-0.41591003537178	-7.11431837081909	-3.57535028457642	0.0151295214891434	0.472932100296021	0.0354711264371872
-0.41747659444809	-7.11634826660156	-3.57249903678894	0.0152301918715239	0.472973585128784	0.035713255405426
-0.420626670122147	-7.1144380569458	-3.57691097259521	0.0152947921305895	0.473097205162048	0.0359682738780975
-0.417537659406662	-7.11073064804077	-3.57165575027466	0.0154424533247948	0.473215997219086	0.0362355150282383
-0.417087197303772	-7.10732507705688	-3.57154870033264	0.0154589349403977	0.473331481218338	0.0365380048751831
-0.41632604598999	-7.10159969329834	-3.57986688613892	0.0155490711331367	0.47346493601799	0.0368593744933605
-0.420515120029449	-7.10181188583374	-3.58693742752075	0.0156738013029099	0.473540753126144	0.037218239158392
-0.417938083410263	-7.0964093208313	-3.58904671669006	0.0157617535442114	0.473625749349594	0.0375662967562675
-0.417002141475677	-7.09419775009155	-3.58939456939697	0.015875656157732	0.473712116479874	0.0379065461456776
-0.416567832231522	-7.08639001846313	-3.58914875984192	0.0160526223480701	0.473873168230057	0.0381459258496761
-0.420091241598129	-7.08767127990723	-3.59321165084839	0.016177162528038	0.473958909511566	0.0385045148432255
-0.418777614831924	-7.08432722091675	-3.59620118141174	0.0163428336381912	0.474047154188156	0.0388432070612907
-0.417701095342636	-7.08378744125366	-3.58778500556946	0.0164557285606861	0.474202871322632	0.0391431711614132
-0.41628298163414	-7.07610511779785	-3.58854246139526	0.016625652089715	0.474387228488922	0.0394369065761566
-0.41985085606575	-7.07480001449585	-3.59676623344421	0.0168104358017445	0.47443899512291	0.039799191057682
-0.422610431909561	-7.0685567855835	-3.60008263587952	0.0168769285082817	0.474654167890549	0.0401289910078049
-0.423850804567337	-7.06698513031006	-3.60292267799377	0.0171230714768171	0.474772393703461	0.0405821464955807
-0.421938955783844	-7.06358242034912	-3.60591959953308	0.0172394439578056	0.474899530410767	0.0408821851015091
-0.418141484260559	-7.05808210372925	-3.60867953300476	0.0173546746373177	0.475024193525314	0.0412513054907322
-0.422144412994385	-7.05563688278198	-3.60887384414673	0.0175291001796722	0.475179612636566	0.0415241494774818
-0.420797914266586	-7.05108594894409	-3.61467337608337	0.0177655573934317	0.475285828113556	0.0419023334980011
-0.424621552228928	-7.04981756210327	-3.61138033866882	0.0179306492209435	0.47543203830719	0.0422069169580936
-0.423017799854279	-7.04803609848022	-3.61770510673523	0.0180637277662754	0.475492149591446	0.0425766073167324
-0.420772880315781	-7.04371690750122	-3.61345648765564	0.0181421022862196	0.475593268871307	0.0428453199565411
-0.42341873049736	-7.03852510452271	-3.60575366020203	0.0183561276644468	0.47568541765213	0.0431947410106659
-0.423337578773499	-7.03732538223267	-3.60961651802063	0.0184826944023371	0.475767970085144	0.0434481389820576
-0.42239984869957	-7.03489398956299	-3.61633133888245	0.0185825154185295	0.475902408361435	0.0438174642622471
-0.423475742340088	-7.03201103210449	-3.61674857139587	0.0186947211623192	0.475957572460175	0.0440958589315414
-0.419788330793381	-7.02598333358765	-3.61973857879639	0.0188842955976725	0.47596538066864	0.0445231311023235
-0.415560722351074	-7.0285177230835	-3.62105655670166	0.0189220756292343	0.476041525602341	0.044865258038044
-0.416868388652802	-7.02237844467163	-3.62191081047058	0.0191071592271328	0.476015031337738	0.0450673289597034
-0.419358670711517	-7.02337884902954	-3.62009787559509	0.0191894471645355	0.476080149412155	0.0453258156776428
-0.416286438703537	-7.02100849151611	-3.62213444709778	0.0193178653717041	0.476150244474411	0.0455518066883087
-0.4126937687397	-7.01760196685791	-3.62419176101685	0.0194612741470337	0.476180911064148	0.0457997284829617
-0.412041217088699	-7.01399946212769	-3.62670207023621	0.0194855034351349	0.476200938224792	0.0460866875946522
-0.410119920969009	-7.0153431892395	-3.62437319755554	0.0195026583969593	0.476209461688995	0.0462508499622345
-0.412685513496399	-7.01054716110229	-3.62316918373108	0.0196137893944979	0.476213157176971	0.0464729927480221
-0.411773711442947	-7.01251649856567	-3.62137389183044	0.0196558199822903	0.476243793964386	0.0467166863381863
-0.411219835281372	-7.00858211517334	-3.61825466156006	0.0197539646178484	0.476334065198898	0.0469302870333195
-0.408739268779755	-7.00635528564453	-3.6265983581543	0.0197758488357067	0.476343065500259	0.0471743531525135
-0.406920939683914	-6.99911022186279	-3.62514019012451	0.0197944659739733	0.476404964923859	0.04743817076087
-0.408436357975006	-6.99926662445068	-3.63058090209961	0.0198635719716549	0.476396262645721	0.0477357096970081
-0.408146440982819	-6.99690294265747	-3.63080835342407	0.0199105143547058	0.476503312587738	0.0479495078325272
-0.412803381681442	-6.99725580215454	-3.6309289932251	0.0198995266109705	0.476529777050018	0.0481277890503407
-0.408312082290649	-6.9943060874939	-3.63007497787476	0.0199086181819439	0.476602345705032	0.0483827888965607
-0.405803650617599	-6.98949861526489	-3.63194537162781	0.0199126731604338	0.476679265499115	0.0485148020088673
-0.403680413961411	-6.98756313323975	-3.62787413597107	0.0198622886091471	0.476702898740768	0.0487026497721672
-0.404311180114746	-6.98529434204102	-3.63201785087585	0.0198637843132019	0.47669517993927	0.0488370023667812
-0.402712970972061	-6.98386573791504	-3.62992143630981	0.019902253523469	0.476740479469299	0.0490301549434662
-0.404059946537018	-6.98213243484497	-3.63077092170715	0.0198544301092625	0.476858049631119	0.0491639971733093
-0.402791410684586	-6.98210525512695	-3.63118362426758	0.0197791084647179	0.476818859577179	0.0493172705173492
-0.40023547410965	-6.98019361495972	-3.62597966194153	0.0197330042719841	0.476921230554581	0.0493797026574612
-0.397596567869186	-6.97714996337891	-3.63121604919434	0.0196142327040434	0.476997911930084	0.0494507886469364
-0.398831576108933	-6.9741063117981	-3.62369656562805	0.0195524021983147	0.476958096027374	0.0494683720171452
-0.400023877620697	-6.97357416152954	-3.63449168205261	0.0194624848663807	0.477000504732132	0.0496556237339973
-0.39804083108902	-6.97431468963623	-3.63734889030457	0.0193230640143156	0.4770627617836	0.0496734119951725
-0.394318521022797	-6.96855735778809	-3.63331174850464	0.0191861670464277	0.477063983678818	0.0498504340648651
-0.39489084482193	-6.96927928924561	-3.63354969024658	0.0190636459738016	0.477093786001205	0.0498961620032787
-0.391626685857773	-6.96770095825195	-3.63291883468628	0.0190100707113743	0.477066457271576	0.0499127060174942
-0.393404841423035	-6.96319198608398	-3.63155770301819	0.0188309028744698	0.477086573839188	0.0498941652476788
-0.391380876302719	-6.96561288833618	-3.63370251655579	0.0187076702713966	0.477065414190292	0.04996557533741
-0.390686273574829	-6.965904712677	-3.63568782806396	0.0185901168733835	0.47707924246788	0.0500111058354378
-0.392203748226166	-6.96348476409912	-3.63135266304016	0.0184881743043661	0.477062731981277	0.050005842000246
-0.390875995159149	-6.96291637420654	-3.62570428848267	0.0183351654559374	0.477036148309708	0.0499954037368298
-0.389542549848557	-6.96130323410034	-3.62679076194763	0.0181394387036562	0.477039992809296	0.0500549301505089
-0.389040648937225	-6.95962572097778	-3.62999105453491	0.0180213954299688	0.476883560419083	0.0500330328941345
-0.391579449176788	-6.9606990814209	-3.62173318862915	0.0179675538092852	0.476923674345016	0.050046481192112
-0.391948968172073	-6.95453691482544	-3.62429070472717	0.0178495887666941	0.476856738328934	0.0500687994062901
-0.390556037425995	-6.95540904998779	-3.62509155273438	0.0176707878708839	0.476888060569763	0.0501592010259628
-0.388407796621323	-6.95268630981445	-3.62997555732727	0.0175149571150541	0.476761937141418	0.0501613691449165
-0.390158504247665	-6.95178318023682	-3.62498927116394	0.0173298008739948	0.476675748825073	0.0502631589770317
-0.392279058694839	-6.95422267913818	-3.62635970115662	0.0171867236495018	0.476595193147659	0.0502220951020718
-0.390305370092392	-6.95350170135498	-3.61988401412964	0.0170991346240044	0.476492524147034	0.0502539277076721
-0.388574182987213	-6.94694185256958	-3.62123847007751	0.0169855952262878	0.476376444101334	0.0502486452460289
-0.38696226477623	-6.94883918762207	-3.62042832374573	0.0167839452624321	0.476179450750351	0.0502627342939377
-0.388929307460785	-6.94681453704834	-3.61745190620422	0.0167269203811884	0.476002246141434	0.0502417050302029
-0.387804210186005	-6.94787502288818	-3.60787773132324	0.0165635254234076	0.475815862417221	0.0502811968326569
-0.389790713787079	-6.94846630096436	-3.61673879623413	0.0164306797087193	0.47575256228447	0.0502701625227928
-0.386367738246918	-6.94587421417236	-3.60453915596008	0.0163169447332621	0.475516974925995	0.0503038540482521
-0.385999411344528	-6.94382572174072	-3.60718178749084	0.0161312352865934	0.47536239027977	0.0503432936966419
-0.390378892421722	-6.9426531791687	-3.60870623588562	0.0159644745290279	0.475169807672501	0.0503725968301296
-0.394194394350052	-6.94115257263184	-3.60960149765015	0.0158754996955395	0.475019723176956	0.0504523180425167
-0.391351073980331	-6.94140577316284	-3.60265898704529	0.0157438945025206	0.474755197763443	0.0505034551024437
-0.390516370534897	-6.94086027145386	-3.60168600082397	0.0155682666227221	0.47454833984375	0.0505261048674583
-0.392736732959747	-6.93900918960571	-3.59344935417175	0.0153950992971659	0.474302709102631	0.0505281090736389
-0.390687048435211	-6.93731069564819	-3.59395718574524	0.015328386798501	0.474116653203964	0.0504939816892147
-0.394826591014862	-6.93873023986816	-3.59474062919617	0.0152152720838785	0.473891198635101	0.0506117977201939
-0.392592519521713	-6.93696212768555	-3.59130048751831	0.0150821544229984	0.473674893379211	0.0506131872534752
-0.391672492027283	-6.93807935714722	-3.59034466743469	0.0149700380861759	0.473538786172867	0.0506330020725727
-0.393242537975311	-6.9357385635376	-3.58318686485291	0.0148042654618621	0.473431915044785	0.0506272464990616
-0.396420300006866	-6.93137121200562	-3.58782124519348	0.0147644449025393	0.473258167505264	0.0507083013653755
-0.396868258714676	-6.93027400970459	-3.58260846138	0.0146524822339416	0.473154127597809	0.0507201142609119
-0.400911509990692	-6.92768621444702	-3.58512759208679	0.0145912924781442	0.473039537668228	0.0508958362042904
-0.398646861314774	-6.93249130249023	-3.58583211898804	0.0145160164684057	0.472969651222229	0.0509321689605713
-0.398042500019073	-6.92839908599854	-3.58679938316345	0.0144820157438517	0.472846269607544	0.0510714538395405
-0.398731172084808	-6.92710638046265	-3.57796597480774	0.0143954670056701	0.472756773233414	0.0510864034295082
-0.403143435716629	-6.92328691482544	-3.57773804664612	0.01438276655972	0.472643882036209	0.0511098057031631
-0.403579086065292	-6.92547702789307	-3.58225679397583	0.014365809969604	0.472631216049194	0.0512145981192589
-0.405667275190353	-6.92347097396851	-3.57886648178101	0.0143366754055023	0.47253155708313	0.0513582602143288
-0.406766533851624	-6.92043876647949	-3.57907867431641	0.0143607929348946	0.47245842218399	0.0514177344739437
-0.406070619821548	-6.92125844955444	-3.56760311126709	0.0142923472449183	0.472434222698212	0.0514800995588303
-0.407480388879776	-6.92054986953735	-3.56606578826904	0.0142915667966008	0.472355902194977	0.0515151433646679
-0.41128346323967	-6.91861915588379	-3.57975721359253	0.0142929004505277	0.472367107868195	0.0516719520092011
-0.413339495658875	-6.91621828079224	-3.57664847373962	0.0143170217052102	0.472347289323807	0.0517948381602764
-0.413871586322784	-6.91593503952026	-3.57978320121765	0.0143687780946493	0.472288250923157	0.0518954060971737
-0.409134805202484	-6.91746473312378	-3.56968879699707	0.0142161920666695	0.472216486930847	0.0520339719951153
-0.412542223930359	-6.91367673873901	-3.57233810424805	0.0143214892596006	0.472155839204788	0.0520640425384045
-0.416590571403503	-6.91459083557129	-3.5679042339325	0.014349746517837	0.472110003232956	0.0521564111113548
-0.415251225233078	-6.91283941268921	-3.57600045204163	0.0144176743924618	0.47209432721138	0.0522733964025974
-0.413942486047745	-6.91277122497559	-3.56476902961731	0.0143570639193058	0.472043812274933	0.0523379147052765
-0.419912666082382	-6.91041231155396	-3.56772756576538	0.014395453967154	0.471902340650558	0.052381657063961
-0.420884817838669	-6.90859746932983	-3.56235790252686	0.014454884454608	0.471914410591125	0.0524523183703423
-0.425442337989807	-6.90545701980591	-3.5627715587616	0.0145674971863627	0.47175869345665	0.0525575838983059
-0.42688125371933	-6.90486288070679	-3.5674204826355	0.0145080080255866	0.471825301647186	0.0527142956852913
-0.426686495542526	-6.89993286132813	-3.57252788543701	0.0145216444507241	0.471675157546997	0.0528387278318405
-0.431996196508408	-6.90149927139282	-3.56674361228943	0.0144497910514474	0.471544712781906	0.0529044717550278
-0.433639526367188	-6.90029764175415	-3.57075715065002	0.0145133342593908	0.471463888883591	0.0530011877417564
-0.433465003967285	-6.89742803573608	-3.5624258518219	0.0145022347569466	0.471374958753586	0.0530386716127396
-0.435368299484253	-6.89330196380615	-3.57180404663086	0.0145178362727165	0.471295356750488	0.0531252771615982
-0.43584805727005	-6.89297246932983	-3.56610202789307	0.014497272670269	0.471147358417511	0.0532433055341244
-0.440497905015945	-6.88961839675903	-3.56390070915222	0.0145439924672246	0.470983296632767	0.0533450953662395
-0.439882129430771	-6.88981103897095	-3.55333590507507	0.0145408371463418	0.470867723226547	0.0534275397658348
-0.442098468542099	-6.88657379150391	-3.55875873565674	0.0144851226359606	0.470739871263504	0.0535416044294834
-0.442899882793427	-6.88223743438721	-3.55798387527466	0.0144529864192009	0.470638543367386	0.0536918938159943
-0.446875542402267	-6.88586378097534	-3.5574517250061	0.0144376996904612	0.470441728830338	0.0538688711822033
-0.449573993682861	-6.88197994232178	-3.55591082572937	0.014421796426177	0.470324963331223	0.0539348460733891
-0.452871829271317	-6.88172769546509	-3.55139660835266	0.0143900392577052	0.470194041728973	0.054086584597826
-0.451780945062637	-6.87594795227051	-3.54929161071777	0.0143521586433053	0.470076978206635	0.054143063724041
-0.456246048212051	-6.87628316879272	-3.55513429641724	0.0143333338201046	0.469862818717957	0.0542260818183422
-0.458714067935944	-6.8757152557373	-3.5449047088623	0.0143029689788818	0.469684690237045	0.0543509498238564
-0.462087601423264	-6.8766713142395	-3.54431915283203	0.0143195744603872	0.469520926475525	0.0544610880315304
-0.460700750350952	-6.87497472763062	-3.53829216957092	0.0142562855035067	0.469376087188721	0.0545060522854328
-0.462827116250992	-6.87014627456665	-3.5378246307373	0.0142550822347403	0.469205915927887	0.0546073280274868
-0.465759515762329	-6.86927080154419	-3.53956937789917	0.0141680110245943	0.469106435775757	0.0546859130263329
-0.470283150672913	-6.86795425415039	-3.54104208946228	0.0142251579090953	0.468879759311676	0.05474603921175
-0.471814423799515	-6.86685466766357	-3.54025316238403	0.0141304787248373	0.468652427196503	0.0548307411372662
-0.476223260164261	-6.86903429031372	-3.53935217857361	0.0140395732596517	0.468550741672516	0.0549095571041107
-0.478570222854614	-6.86856985092163	-3.53218364715576	0.0139711182564497	0.46842023730278	0.0549477189779282
-0.477283149957657	-6.86523199081421	-3.53231072425842	0.0138353854417801	0.468196898698807	0.0550187937915325
-0.484661281108856	-6.86595630645752	-3.52911496162415	0.0138754174113274	0.468023151159287	0.0549703240394592
-0.484928667545319	-6.86614751815796	-3.5353000164032	0.0138330385088921	0.467876404523849	0.0549702271819115
-0.484417319297791	-6.86655426025391	-3.53259682655334	0.0137930633500218	0.467683047056198	0.0550789646804333
-0.4877749979496	-6.86415815353394	-3.52925634384155	0.0137525908648968	0.467625379562378	0.0549914501607418
-0.488735109567642	-6.8653039932251	-3.51620817184448	0.0137268593534827	0.467392385005951	0.0549776591360569
-0.490431666374207	-6.86121463775635	-3.52160549163818	0.013741915114224	0.467286080121994	0.0550047643482685
-0.492607414722443	-6.86348390579224	-3.52689480781555	0.0136502413079143	0.467137783765793	0.0551269538700581
-0.497685790061951	-6.86039018630981	-3.5247049331665	0.0136550944298506	0.467054545879364	0.0551677532494068
-0.499816417694092	-6.86141920089722	-3.52653026580811	0.0136510897427797	0.467015385627747	0.0552118010818958
-0.504763603210449	-6.85896635055542	-3.52092385292053	0.0136679960414767	0.466880440711975	0.0552587695419788
-0.505544245243073	-6.86077547073364	-3.5200457572937	0.0135981030762196	0.466757088899612	0.0552138537168503
-0.50913667678833	-6.85919141769409	-3.52056813240051	0.0136849684640765	0.466693341732025	0.055189460515976
-0.513486921787262	-6.85938405990601	-3.51669144630432	0.0137566020712256	0.466638386249542	0.0552164167165756
-0.512479662895203	-6.85960531234741	-3.52116918563843	0.0137586342170835	0.466586232185364	0.0552436672151089
-0.512605726718903	-6.86027574539185	-3.51756715774536	0.0137005923315883	0.466465443372726	0.055184081196785
-0.516169726848602	-6.86237859725952	-3.50984740257263	0.0137363076210022	0.466447532176971	0.055157732218504
-0.517481684684753	-6.86146879196167	-3.51341557502747	0.0137934135273099	0.466429859399796	0.0550813563168049
-0.521569132804871	-6.86052513122559	-3.52048754692078	0.0139466766268015	0.466513067483902	0.0551331825554371
-0.520863950252533	-6.86022806167603	-3.52401471138	0.0139674907550216	0.466465473175049	0.0552527904510498
-0.519924581050873	-6.85757064819336	-3.52362155914307	0.0139858862385154	0.466475397348404	0.0554560609161854
-0.520226836204529	-6.86000156402588	-3.51985502243042	0.014068765565753	0.466522932052612	0.0557399019598961
-0.519572198390961	-6.85857248306274	-3.52648901939392	0.0142353801056743	0.466583579778671	0.0558727905154228
-0.515310645103455	-6.85672092437744	-3.53280138969421	0.0143772885203362	0.466710060834885	0.055938683450222
-0.519113540649414	-6.85566425323486	-3.52968192100525	0.0144497845321894	0.466688513755798	0.0560631677508354
[truncated: 10,091 more rows]
