# Supplementary material for: Identification of Haptic Based Guiding Using Hard Reins
Source: PLoS One. 2015 Jul 22;10(7):e0132020. doi: 10.1371/journal.pone.0132020 (PMC4511788; doi:10.1371/journal.pone.0132020)
Supplement: S6 File — (ZIP) [file pone.0132020.s006.zip › Exp2_ForceData2/Subject9/path1/T2.csv]

Force X (N)	Force Y (N)	Force Z (N)	Torque X (N-m)	Torque Y (N-m)	Torque Z (N-m)	Frequency = 10000	Averaging Level = 16	F/T Serial Number = FT11772	Time Started = 19/12/2012 16:21:21
-1.4858363866806	-7.54955816268921	-3.91031074523926	-0.0182680021971464	0.522177577018738	-0.0278220530599356
-1.48038303852081	-7.55453824996948	-3.90927004814148	-0.0183378625661135	0.521948039531708	-0.0276977196335793
-1.47881257534027	-7.55514144897461	-3.91116261482239	-0.0182757526636124	0.52176696062088	-0.0275932047516108
-1.47530233860016	-7.55664730072021	-3.9086856842041	-0.0183265954256058	0.521627902984619	-0.027491757646203
-1.47050893306732	-7.56001853942871	-3.90258693695068	-0.0183727648109198	0.521437287330627	-0.0274044405668974
-1.46980381011963	-7.55973386764526	-3.89764809608459	-0.0184130165725946	0.521281361579895	-0.0273847859352827
-1.46649861335754	-7.56167411804199	-3.90359258651733	-0.0184017252177	0.521094918251038	-0.0273020341992378
-1.46163141727448	-7.56317901611328	-3.90318846702576	-0.0184536762535572	0.520936071872711	-0.027299964800477
-1.46001183986664	-7.56583499908447	-3.89843106269836	-0.0184622798115015	0.52087128162384	-0.0272770449519157
-1.4577089548111	-7.5680513381958	-3.89820742607117	-0.0185071341693401	0.520631313323975	-0.0272716674953699
-1.45270264148712	-7.57139730453491	-3.90036463737488	-0.0185296423733234	0.52048647403717	-0.0272716954350472
-1.45001602172852	-7.57314968109131	-3.9003574848175	-0.0185485407710075	0.520362138748169	-0.0272540226578712
-1.44628739356995	-7.5757155418396	-3.89353728294373	-0.0185513813048601	0.520249843597412	-0.0272561572492123
-1.44543838500977	-7.5769476890564	-3.8969578742981	-0.0185516644269228	0.520165085792542	-0.0272501967847347
-1.44137096405029	-7.57916975021362	-3.89600944519043	-0.0186715107411146	0.52006334066391	-0.0272303130477667
-1.43483972549438	-7.58157873153687	-3.88800573348999	-0.0186815541237593	0.51998633146286	-0.0272890757769346
-1.43341374397278	-7.58402395248413	-3.897047996521	-0.0186549592763186	0.519857227802277	-0.0273148585110903
-1.43218159675598	-7.58563089370728	-3.89680290222168	-0.0186457727104425	0.519846677780151	-0.0272919796407223
-1.43194234371185	-7.58911323547363	-3.88843536376953	-0.0186864286661148	0.519808411598206	-0.0273411087691784
-1.42507112026215	-7.58992528915405	-3.89303541183472	-0.0187123622745276	0.51979011297226	-0.0273773893713951
-1.42245006561279	-7.59143304824829	-3.88949871063232	-0.0186144132167101	0.519697546958923	-0.0273685902357101
-1.41680800914764	-7.59506225585938	-3.89491009712219	-0.0186135675758123	0.519813895225525	-0.0274238884449005
-1.41284942626953	-7.59500503540039	-3.89670562744141	-0.0186275281012058	0.519818842411041	-0.0274569820612669
-1.41420805454254	-7.59754323959351	-3.8932843208313	-0.0185682587325573	0.519883573055267	-0.0274784080684185
-1.40814685821533	-7.59664726257324	-3.89539432525635	-0.0184879619628191	0.520002961158752	-0.0275079105049372
-1.40659058094025	-7.60118865966797	-3.89835143089294	-0.0184987764805555	0.520058035850525	-0.0275376122444868
-1.39983880519867	-7.6061635017395	-3.90242123603821	-0.01848965883255	0.520100653171539	-0.0275374259799719
-1.3997346162796	-7.60632705688477	-3.90234565734863	-0.0184097103774548	0.520223677158356	-0.0276131387799978
-1.39537882804871	-7.60841608047485	-3.90165138244629	-0.0182680189609528	0.520258843898773	-0.0276305489242077
-1.39709556102753	-7.61125612258911	-3.90251779556274	-0.0181900914758444	0.520472705364227	-0.0276761911809444
-1.3908519744873	-7.61320161819458	-3.90397071838379	-0.0181345175951719	0.520554304122925	-0.0277435015887022
-1.38832461833954	-7.61598587036133	-3.90452527999878	-0.0180336087942123	0.520715057849884	-0.0278097596019506
-1.38369166851044	-7.61601161956787	-3.90281653404236	-0.0178696569055319	0.520876824855804	-0.0278423763811588
-1.38136649131775	-7.62013721466064	-3.9077513217926	-0.0178144760429859	0.52094167470932	-0.0278564058244228
-1.38036489486694	-7.62425136566162	-3.90395712852478	-0.0176501329988241	0.52116060256958	-0.0278678424656391
-1.37761962413788	-7.62486267089844	-3.91464948654175	-0.0175040196627378	0.521352469921112	-0.027941981330514
-1.37302553653717	-7.62722110748291	-3.91318535804749	-0.0173612125217915	0.521507680416107	-0.0278745889663696
-1.36961126327515	-7.62944078445435	-3.91315984725952	-0.0172750037163496	0.521659016609192	-0.0278117712587118
-1.37016749382019	-7.6308445930481	-3.91554141044617	-0.0171441007405519	0.521926701068878	-0.0278098210692406
-1.36661183834076	-7.62736177444458	-3.92005157470703	-0.0170059725642204	0.522076785564423	-0.0278326068073511
-1.36715841293335	-7.62866497039795	-3.91838455200195	-0.0168523453176022	0.522241353988647	-0.0278100669384003
-1.36668109893799	-7.62959384918213	-3.91822028160095	-0.0167725589126349	0.522416472434998	-0.0276583153754473
-1.36270761489868	-7.6313943862915	-3.91919565200806	-0.0166629459708929	0.522498428821564	-0.0276718158274889
-1.36375617980957	-7.63319683074951	-3.92164921760559	-0.0164387468248606	0.522677898406982	-0.0276621226221323
-1.36656475067139	-7.63417625427246	-3.92461347579956	-0.0162937082350254	0.522786974906921	-0.0275963172316551
-1.36358845233917	-7.63372993469238	-3.92556524276733	-0.0162200499325991	0.522865414619446	-0.0275981724262238
-1.36511218547821	-7.63110780715942	-3.92894601821899	-0.01602484844625	0.522854149341583	-0.0275768134742975
-1.36472547054291	-7.63193559646606	-3.92548632621765	-0.0159440282732248	0.522889077663422	-0.0275063663721085
-1.36910998821259	-7.63127326965332	-3.92893862724304	-0.0157828032970428	0.522930026054382	-0.0274629276245832
-1.3720201253891	-7.63248872756958	-3.92798042297363	-0.0157273020595312	0.523005366325378	-0.027403449639678
-1.37095749378204	-7.63103818893433	-3.9301872253418	-0.015617704950273	0.522870779037476	-0.0273294672369957
-1.37282657623291	-7.62761545181274	-3.93022584915161	-0.0155956158414483	0.522938549518585	-0.0273286141455173
-1.37654781341553	-7.62631320953369	-3.93065285682678	-0.0154689084738493	0.522756457328796	-0.0272372700273991
-1.38203859329224	-7.62878608703613	-3.93004512786865	-0.015429737046361	0.522655963897705	-0.0271487515419722
-1.38330972194672	-7.62489748001099	-3.92401599884033	-0.0153371021151543	0.522533535957336	-0.0271651018410921
-1.38615107536316	-7.62276935577393	-3.92449021339417	-0.0153079424053431	0.522404849529266	-0.0271659847348928
-1.38990569114685	-7.62277698516846	-3.92451357841492	-0.0152464164420962	0.522169232368469	-0.0271489433944225
-1.39068555831909	-7.62533664703369	-3.92494964599609	-0.0152582880109549	0.521919429302216	-0.0271709896624088
-1.39689362049103	-7.62027215957642	-3.92726969718933	-0.0152379758656025	0.521723031997681	-0.0271002314984798
-1.40368723869324	-7.61557960510254	-3.92297792434692	-0.0152008952572942	0.521473407745361	-0.0270374622195959
-1.40774464607239	-7.6144552230835	-3.9150288105011	-0.0152062280103564	0.521227359771729	-0.0270085744559765
-1.41142845153809	-7.61125516891479	-3.91731286048889	-0.0152851454913616	0.52094030380249	-0.0269597787410021
-1.41781735420227	-7.61191034317017	-3.90967345237732	-0.0153533676639199	0.520622253417969	-0.0269205030053854
-1.42336964607239	-7.60388088226318	-3.90663623809814	-0.0153597658500075	0.520299077033997	-0.0269621498882771
-1.43039751052856	-7.60382699966431	-3.91053819656372	-0.0153714949265122	0.519989967346191	-0.026872169226408
-1.43572652339935	-7.59986305236816	-3.91105628013611	-0.0154558019712567	0.519725680351257	-0.0269671976566315
-1.43936395645142	-7.60066175460815	-3.90167903900146	-0.0154870897531509	0.519404888153076	-0.0270221661776304
-1.44572865962982	-7.60016822814941	-3.89913702011108	-0.0155645553022623	0.51902437210083	-0.0271028783172369
-1.45010793209076	-7.59824180603027	-3.89270663261414	-0.015592323616147	0.51870584487915	-0.0270889326930046
-1.45562052726746	-7.59412670135498	-3.89835023880005	-0.0156587529927492	0.518402218818665	-0.0269857682287693
-1.45996713638306	-7.59164333343506	-3.90058565139771	-0.015781607478857	0.518187522888184	-0.0269587691873312
-1.465367436409	-7.58961486816406	-3.8915011882782	-0.0158179793506861	0.517964363098145	-0.0269031617790461
-1.46789014339447	-7.58412313461304	-3.89196991920471	-0.0158449988812208	0.517632782459259	-0.0268550664186478
-1.47584056854248	-7.58122825622559	-3.89301061630249	-0.0159640610218048	0.517484843730927	-0.0267691761255264
-1.48087394237518	-7.58042335510254	-3.88641762733459	-0.0159188117831945	0.517205953598022	-0.026773339137435
-1.48511385917664	-7.57905006408691	-3.88528323173523	-0.0159755572676659	0.517089188098907	-0.0267728175967932
-1.48877763748169	-7.57563018798828	-3.88575291633606	-0.0160609018057585	0.516904711723328	-0.0268292836844921
-1.49089527130127	-7.57598924636841	-3.88058805465698	-0.0160913169384003	0.516750335693359	-0.026830593124032
-1.49813556671143	-7.57261085510254	-3.88411927223206	-0.0160587765276432	0.516627550125122	-0.0267417244613171
-1.50448501110077	-7.57229471206665	-3.88548874855042	-0.0160850510001183	0.516699731349945	-0.026731338351965
-1.50495088100433	-7.57314395904541	-3.88083910942078	-0.0161340981721878	0.516616106033325	-0.0266461782157421
-1.50748193264008	-7.57312107086182	-3.88617086410522	-0.0161204133182764	0.516602635383606	-0.0266483407467604
-1.50931870937347	-7.56895971298218	-3.88573288917542	-0.0160687640309334	0.51659083366394	-0.0265649128705263
-1.51238560676575	-7.5696849822998	-3.88072061538696	-0.0160688981413841	0.51667982339859	-0.0265487972646952
-1.5160368680954	-7.56807231903076	-3.88790225982666	-0.0160593278706074	0.51685106754303	-0.0265122558921576
-1.51606488227844	-7.5695276260376	-3.8852379322052	-0.0160150956362486	0.516877472400665	-0.0264270454645157
-1.51531553268433	-7.56868314743042	-3.88152694702148	-0.0159929469227791	0.516992151737213	-0.026349751278758
-1.51237320899963	-7.56560897827148	-3.88586354255676	-0.0159474518150091	0.517096936702728	-0.0263055302202702
-1.51465106010437	-7.56747913360596	-3.88507890701294	-0.0158656127750874	0.51724511384964	-0.0262088291347027
-1.51547348499298	-7.56984519958496	-3.88986444473267	-0.0158213917165995	0.517470717430115	-0.026145352050662
-1.51465451717377	-7.56612157821655	-3.89217019081116	-0.0157598238438368	0.517713665962219	-0.0260373000055552
-1.51790022850037	-7.57045078277588	-3.88860011100769	-0.0156662371009588	0.517789721488953	-0.0259654205292463
-1.51131319999695	-7.57009029388428	-3.89674735069275	-0.0156262572854757	0.518072366714478	-0.025913679972291
-1.51251125335693	-7.56862592697144	-3.89432811737061	-0.0155183123424649	0.518316388130188	-0.0258164964616299
-1.50714838504791	-7.57245445251465	-3.8982720375061	-0.0154353324323893	0.518492639064789	-0.025683019310236
-1.50569939613342	-7.57251930236816	-3.89995551109314	-0.0152998538687825	0.518682658672333	-0.0255817007273436
-1.5064709186554	-7.57462739944458	-3.8993763923645	-0.015226136893034	0.518846929073334	-0.0254708118736744
-1.50212645530701	-7.57507562637329	-3.90011119842529	-0.0151822781190276	0.519035518169403	-0.0253298282623291
-1.49895012378693	-7.57586765289307	-3.90545845031738	-0.0150697873905301	0.519201993942261	-0.02525176666677
-1.49458003044128	-7.57838153839111	-3.90233469009399	-0.0150008043274283	0.51939982175827	-0.02511827647686
-1.49328625202179	-7.57824945449829	-3.89899468421936	-0.0149825690314174	0.519518971443176	-0.0250030104070902
-1.49113178253174	-7.58040046691895	-3.90622544288635	-0.0148147027939558	0.519565641880035	-0.0248659700155258
-1.48817896842957	-7.5841851234436	-3.90600252151489	-0.0147570678964257	0.519675195217133	-0.0246855206787586
-1.4857075214386	-7.5847339630127	-3.91383075714111	-0.0146631589159369	0.519758760929108	-0.0245429091155529
-1.48063659667969	-7.58500909805298	-3.91055870056152	-0.0145963719114661	0.51980847120285	-0.0244024954736233
-1.47692179679871	-7.58703184127808	-3.90734481811523	-0.0145649947226048	0.519793152809143	-0.0241927001625299
-1.47668647766113	-7.58718252182007	-3.9129524230957	-0.0144429933279753	0.519865393638611	-0.0239840932190418
-1.475182056427	-7.58695936203003	-3.91425180435181	-0.0143860829994082	0.519862592220306	-0.0237658154219389
-1.47314512729645	-7.59117555618286	-3.90992426872253	-0.0143442302942276	0.519802451133728	-0.0235576033592224
-1.46477901935577	-7.59037971496582	-3.90775108337402	-0.0142717249691486	0.519715785980225	-0.0233635157346725
-1.46489250659943	-7.59189558029175	-3.91113638877869	-0.0142139839008451	0.519668281078339	-0.0231387261301279
-1.4603875875473	-7.59526062011719	-3.91033291816711	-0.0141007825732231	0.519533514976501	-0.0229096692055464
-1.45537984371185	-7.59587717056274	-3.90883159637451	-0.0140833547338843	0.519503057003021	-0.0226747654378414
-1.45249366760254	-7.59503650665283	-3.90850567817688	-0.0140259396284819	0.519364774227142	-0.0224817488342524
-1.44880521297455	-7.59480381011963	-3.90625882148743	-0.0139295374974608	0.51924204826355	-0.0222679860889912
-1.44759976863861	-7.59803342819214	-3.90750527381897	-0.0138505641371012	0.519109964370728	-0.0220264736562967
-1.442143201828	-7.59591770172119	-3.91527342796326	-0.0137687930837274	0.519027769565582	-0.0217505507171154
-1.44031035900116	-7.59650421142578	-3.90840601921082	-0.0136635936796665	0.518926799297333	-0.0214645769447088
-1.43679010868073	-7.59642601013184	-3.90839982032776	-0.0136832874268293	0.518752813339233	-0.0212358590215445
-1.43536138534546	-7.59697389602661	-3.90491652488709	-0.0135771259665489	0.518616497516632	-0.020917659625411
-1.43524944782257	-7.59849071502686	-3.90447330474854	-0.0134393004700541	0.518482804298401	-0.0206431411206722
-1.43076169490814	-7.60113716125488	-3.90611743927002	-0.0134075377136469	0.518393039703369	-0.020367406308651
-1.42689979076385	-7.59903621673584	-3.90211343765259	-0.0134470304474235	0.518203020095825	-0.0201725345104933
-1.42474412918091	-7.59925365447998	-3.90219330787659	-0.0133302137255669	0.517996668815613	-0.0199363641440868
-1.42636859416962	-7.60012769699097	-3.90072679519653	-0.0132041228935122	0.517912209033966	-0.0197234861552715
-1.4226690530777	-7.60040283203125	-3.89543271064758	-0.0132267950102687	0.517794966697693	-0.019557774066925
-1.41845142841339	-7.59884309768677	-3.89542865753174	-0.013114470988512	0.517666518688202	-0.0193883664906025
-1.41995358467102	-7.6044545173645	-3.89825654029846	-0.0131565826013684	0.517455041408539	-0.0191778820008039
-1.4157247543335	-7.60170602798462	-3.89351630210876	-0.013111000880599	0.517314076423645	-0.0190171021968126
-1.41832232475281	-7.60349416732788	-3.8952476978302	-0.0130137819796801	0.517204165458679	-0.0188319273293018
-1.41475212574005	-7.60532522201538	-3.8916118144989	-0.0131028145551682	0.517069876194	-0.0186899565160275
-1.41041564941406	-7.60331010818481	-3.89214181900024	-0.0130217131227255	0.516879200935364	-0.0186096355319023
-1.40935266017914	-7.60252141952515	-3.89315438270569	-0.0129758659750223	0.516677498817444	-0.0184816177934408
-1.41056048870087	-7.6059193611145	-3.88865184783936	-0.0129984803497791	0.516575276851654	-0.0183654818683863
-1.41130363941193	-7.60650825500488	-3.89287376403809	-0.0129661094397306	0.51642519235611	-0.0182923264801502
-1.40988302230835	-7.60982656478882	-3.88432431221008	-0.0130873778834939	0.516305923461914	-0.0182259306311607
-1.40596485137939	-7.60828542709351	-3.88797473907471	-0.0130912940949202	0.516156375408173	-0.0181523133069277
-1.40811502933502	-7.60676336288452	-3.890291929245	-0.0130678433924913	0.515967607498169	-0.0180809944868088
-1.40544319152832	-7.61112308502197	-3.88477897644043	-0.0131161892786622	0.515877723693848	-0.0180046875029802
-1.40427899360657	-7.61203813552856	-3.89029550552368	-0.0131566459313035	0.515702426433563	-0.0179688073694706
-1.40328145027161	-7.61144638061523	-3.87983798980713	-0.0132803143933415	0.515555322170258	-0.0178614351898432
-1.4009006023407	-7.60904121398926	-3.87668514251709	-0.0132694095373154	0.515338778495789	-0.0178074669092894
-1.40240132808685	-7.61189460754395	-3.87670707702637	-0.0133623220026493	0.515218257904053	-0.0177570562809706
-1.40387392044067	-7.61346101760864	-3.87340188026428	-0.0134643297642469	0.515140056610107	-0.0177768785506487
-1.40680372714996	-7.61515235900879	-3.87354278564453	-0.0134866805747151	0.515040755271912	-0.0177761446684599
-1.40524113178253	-7.61384296417236	-3.87246060371399	-0.0135242091491818	0.514843940734863	-0.0177267827093601
-1.4057525396347	-7.61188936233521	-3.86899280548096	-0.0135730654001236	0.514709770679474	-0.0176841951906681
-1.40783429145813	-7.61262845993042	-3.87021207809448	-0.0136276055127382	0.51465505361557	-0.0176955703645945
-1.40958607196808	-7.61381816864014	-3.87207555770874	-0.013684069737792	0.514515101909637	-0.0177008509635925
-1.4060343503952	-7.61493110656738	-3.86985230445862	-0.0138192996382713	0.514442622661591	-0.0176926273852587
-1.4116450548172	-7.61146211624146	-3.86953091621399	-0.0138515150174499	0.514348149299622	-0.0176290553063154
-1.41284799575806	-7.61084222793579	-3.86605978012085	-0.01392637565732	0.514269828796387	-0.0176354739814997
-1.41492795944214	-7.60895586013794	-3.86035442352295	-0.014033691957593	0.514252185821533	-0.0175881180912256
-1.41410160064697	-7.60775375366211	-3.87014055252075	-0.0141088971868157	0.514175593852997	-0.0175605993717909
-1.41750824451447	-7.60863780975342	-3.86212658882141	-0.0142697673290968	0.514117062091827	-0.0174632947891951
-1.41848087310791	-7.60474252700806	-3.86574769020081	-0.0143026625737548	0.514121055603027	-0.0174293369054794
-1.41991376876831	-7.6024341583252	-3.86245131492615	-0.0143737960606813	0.514027714729309	-0.0173767507076263
-1.42235171794891	-7.60331869125366	-3.85862040519714	-0.0145090185105801	0.514085173606873	-0.0173635073006153
-1.42677700519562	-7.60004091262817	-3.85724544525146	-0.0145502192899585	0.514133274555206	-0.0173287056386471
-1.42485189437866	-7.59869909286499	-3.86354160308838	-0.0146708767861128	0.514074623584747	-0.0172662921249866
-1.42980718612671	-7.595299243927	-3.8587658405304	-0.0146632213145494	0.514225244522095	-0.0172333437949419
-1.43324327468872	-7.59649610519409	-3.86500334739685	-0.0146862957626581	0.514278113842011	-0.017168590798974
-1.43681740760803	-7.59436178207397	-3.86261200904846	-0.0147833004593849	0.514435231685638	-0.0170664824545383
-1.43656826019287	-7.58811950683594	-3.87179327011108	-0.0147831486538053	0.514570116996765	-0.0169785730540752
-1.44084167480469	-7.58823823928833	-3.86721658706665	-0.0148763656616211	0.514659464359283	-0.0168690867722034
-1.4424375295639	-7.58344841003418	-3.86946725845337	-0.0149513091892004	0.514872014522552	-0.0168182030320168
-1.44696044921875	-7.58145952224731	-3.87171149253845	-0.0149329584091902	0.515020549297333	-0.0167622938752174
-1.44650411605835	-7.58021688461304	-3.8766040802002	-0.0149414306506515	0.515173017978668	-0.0165738258510828
-1.4515323638916	-7.5792384147644	-3.88046813011169	-0.0149536607787013	0.515457510948181	-0.0165061932057142
-1.4521791934967	-7.57781457901001	-3.8813099861145	-0.0150252571329474	0.51561838388443	-0.0163856372237206
-1.45356345176697	-7.57245874404907	-3.87869095802307	-0.0149929085746408	0.51577889919281	-0.0162836275994778
-1.45847642421722	-7.57038164138794	-3.88342356681824	-0.0149691179394722	0.516138851642609	-0.016194049268961
-1.46153020858765	-7.56985092163086	-3.88841986656189	-0.0149592151865363	0.516414046287537	-0.0159742590039968
-1.46202194690704	-7.57029008865356	-3.89029479026794	-0.015057235956192	0.516680359840393	-0.0158788803964853
-1.46286499500275	-7.56480646133423	-3.8919620513916	-0.0150095680728555	0.516901910305023	-0.0157775580883026
-1.46284162998199	-7.5609974861145	-3.89130139350891	-0.0150480885058641	0.517227709293365	-0.0156115535646677
-1.47050070762634	-7.55863237380981	-3.89297223091125	-0.015021133236587	0.517565548419952	-0.0154901705682278
-1.47008407115936	-7.55791711807251	-3.89801263809204	-0.0150610711425543	0.517873823642731	-0.0153023106977344
-1.47200047969818	-7.55375957489014	-3.90154552459717	-0.0149963507428765	0.518195331096649	-0.0151831675320864
-1.47028958797455	-7.55387258529663	-3.90174150466919	-0.0150416102260351	0.518467307090759	-0.0150512456893921
-1.47415435314178	-7.55135774612427	-3.9002902507782	-0.0149607006460428	0.518802881240845	-0.0149209620431066
-1.47650384902954	-7.54815244674683	-3.90375924110413	-0.0148856984451413	0.51915317773819	-0.014764285646379
-1.47755789756775	-7.5469183921814	-3.90949058532715	-0.0148828960955143	0.519494533538818	-0.0146015211939812
-1.4782726764679	-7.54511117935181	-3.91187810897827	-0.0149044385179877	0.519762217998505	-0.0144937196746469
-1.48076629638672	-7.54175901412964	-3.91388297080994	-0.0148561075329781	0.520083725452423	-0.0143812224268913
-1.48162484169006	-7.53951501846313	-3.91476821899414	-0.0148171717301011	0.520374000072479	-0.014228655025363
-1.48218595981598	-7.53833389282227	-3.91954040527344	-0.014806205406785	0.520709335803986	-0.0141400583088398
-1.48329591751099	-7.53562211990356	-3.92317175865173	-0.0148190455511212	0.520954012870789	-0.0139817167073488
-1.48689675331116	-7.53264999389648	-3.92787265777588	-0.0147956134751439	0.521182358264923	-0.0138217033818364
-1.48807287216187	-7.53384160995483	-3.92974209785461	-0.0147904949262738	0.521466374397278	-0.0136745600029826
-1.48924493789673	-7.53117656707764	-3.93521285057068	-0.0147738214582205	0.521736979484558	-0.01360565982759
-1.4911984205246	-7.52870273590088	-3.92713642120361	-0.0147539190948009	0.521913290023804	-0.0134746199473739
-1.49358630180359	-7.52714872360229	-3.93568229675293	-0.0146226789802313	0.522043585777283	-0.0134001364931464
-1.493901014328	-7.52435445785522	-3.9387640953064	-0.014681838452816	0.522288382053375	-0.0133376466110349
-1.49410319328308	-7.522705078125	-3.93784022331238	-0.0146911954507232	0.522360563278198	-0.0132786463946104
-1.49709367752075	-7.52122259140015	-3.93733191490173	-0.0146732795983553	0.522491097450256	-0.0132350493222475
-1.49938356876373	-7.52162218093872	-3.93441081047058	-0.0147176841273904	0.52259635925293	-0.0131982443854213
-1.49993455410004	-7.52150201797485	-3.93987679481506	-0.0147663513198495	0.522733569145203	-0.0131790386512876
-1.50291526317596	-7.52056407928467	-3.94213151931763	-0.0147835006937385	0.522686004638672	-0.0131271919235587
-1.50444304943085	-7.51772212982178	-3.93032956123352	-0.0148229105398059	0.522765338420868	-0.0131157739087939
-1.50514125823975	-7.52131938934326	-3.92774224281311	-0.0147814769297838	0.522778034210205	-0.0131306918337941
-1.50427353382111	-7.52082109451294	-3.92548871040344	-0.0148605508729815	0.522704899311066	-0.0130657311528921
-1.50447523593903	-7.52078056335449	-3.92477488517761	-0.0149118425324559	0.522692024707794	-0.0130440350621939
-1.50956392288208	-7.51931858062744	-3.92818689346313	-0.0148987416177988	0.522718966007233	-0.0130647737532854
-1.50938212871552	-7.51717138290405	-3.93241238594055	-0.0149321611970663	0.522690534591675	-0.0130090191960335
-1.51175594329834	-7.51821231842041	-3.92623043060303	-0.0150225907564163	0.52263468503952	-0.0131223052740097
-1.50931346416473	-7.51785945892334	-3.92694997787476	-0.0150148244574666	0.522516012191772	-0.013128500431776
-1.51760864257813	-7.51805639266968	-3.93216753005981	-0.0150028131902218	0.522530734539032	-0.013113365508616
-1.51717054843903	-7.51849508285522	-3.92721891403198	-0.0151385776698589	0.522346258163452	-0.0131575996056199
-1.5159170627594	-7.51753759384155	-3.92318773269653	-0.0152287362143397	0.522321283817291	-0.0132160168141127
-1.51805567741394	-7.51874589920044	-3.92743611335754	-0.0151753146201372	0.522219777107239	-0.0131799466907978
-1.52361500263214	-7.5195484161377	-3.92506527900696	-0.0152227953076363	0.522134721279144	-0.0132588697597384
-1.51879167556763	-7.5215015411377	-3.92818140983582	-0.0152653735131025	0.521967709064484	-0.0133355567231774
-1.52104794979095	-7.51824235916138	-3.92481446266174	-0.0153194814920425	0.521883964538574	-0.0133824404329062
-1.52415466308594	-7.5203914642334	-3.92370533943176	-0.0153170097619295	0.521789789199829	-0.0134023213759065
-1.52263844013214	-7.52205562591553	-3.92460775375366	-0.0153816798701882	0.521722257137299	-0.0134798092767596
-1.52195751667023	-7.5221152305603	-3.91910195350647	-0.0153936985880136	0.521575331687927	-0.0135063072666526
-1.52593088150024	-7.52171897888184	-3.92037391662598	-0.0153583073988557	0.521472156047821	-0.0134947141632438
-1.52550864219666	-7.52577781677246	-3.9211277961731	-0.0154869547113776	0.521376430988312	-0.0135399121791124
-1.52459132671356	-7.52437782287598	-3.91804003715515	-0.0154819404706359	0.52121889591217	-0.013580703176558
-1.5258914232254	-7.52401828765869	-3.9206748008728	-0.0154092824086547	0.52121913433075	-0.0135949617251754
-1.52451682090759	-7.52762794494629	-3.92552661895752	-0.0154892420396209	0.52104264497757	-0.0136037077754736
-1.52231800556183	-7.52886819839478	-3.91920065879822	-0.0154721308499575	0.520924210548401	-0.0136419590562582
-1.52197420597076	-7.52571678161621	-3.91995930671692	-0.0154370591044426	0.520942032337189	-0.0136649245396256
-1.52357316017151	-7.53082323074341	-3.91859030723572	-0.0154062192887068	0.520934283733368	-0.013664367608726
-1.51815342903137	-7.53108501434326	-3.91650152206421	-0.0155155025422573	0.520719349384308	-0.0136931482702494
-1.5156317949295	-7.53168296813965	-3.91277456283569	-0.0154223926365376	0.520702064037323	-0.0137068284675479
-1.51784312725067	-7.53105354309082	-3.91969585418701	-0.0153662040829659	0.52070426940918	-0.0137420203536749
-1.51626825332642	-7.53558683395386	-3.91207027435303	-0.0153972636908293	0.520657956600189	-0.0136951990425587
-1.50939106941223	-7.53841686248779	-3.9083685874939	-0.0153908664360642	0.520512580871582	-0.0137526104226708
-1.51020348072052	-7.53842401504517	-3.91122245788574	-0.015265678986907	0.52055436372757	-0.0137390345335007
-1.50484526157379	-7.54288530349731	-3.91448044776917	-0.0152497049421072	0.520522594451904	-0.0137655129656196
-1.50306475162506	-7.54786109924316	-3.90789723396301	-0.0152737507596612	0.520456194877625	-0.0136908395215869
-1.49865865707397	-7.5468316078186	-3.90944290161133	-0.0151419555768371	0.520395517349243	-0.0137394815683365
-1.49835205078125	-7.54466390609741	-3.91014671325684	-0.0150416549295187	0.520418226718903	-0.0136885978281498
-1.49466776847839	-7.55244398117065	-3.90921258926392	-0.0150613551959395	0.520393371582031	-0.0137029690667987
-1.48926448822021	-7.5532169342041	-3.91176176071167	-0.015021950006485	0.52042019367218	-0.0136197777464986
-1.49047935009003	-7.55601978302002	-3.91214871406555	-0.0149574112147093	0.520443081855774	-0.0135962348431349
-1.48733985424042	-7.55796670913696	-3.920081615448	-0.0148196937516332	0.52048397064209	-0.01351457554847
-1.48008263111115	-7.56050109863281	-3.91803860664368	-0.0147391622886062	0.52047860622406	-0.0134922554716468
-1.47812986373901	-7.56146717071533	-3.9191563129425	-0.0146721387282014	0.520493745803833	-0.0134764397516847
-1.47258067131042	-7.56301164627075	-3.91877913475037	-0.0145579325035214	0.520531415939331	-0.0134046878665686
-1.47124290466309	-7.56479692459106	-3.91839122772217	-0.0144615117460489	0.520540595054626	-0.0133829256519675
-1.46660017967224	-7.56674146652222	-3.92038345336914	-0.0144473677501082	0.52059131860733	-0.0134097700938582
-1.46602272987366	-7.56984663009644	-3.91498923301697	-0.0143361194059253	0.520592927932739	-0.013334346935153
-1.46420693397522	-7.57162618637085	-3.91973567008972	-0.014246485196054	0.520672619342804	-0.0133230471983552
-1.45866096019745	-7.573317527771	-3.91847658157349	-0.0142363933846354	0.520625233650208	-0.0132912518456578
-1.45689296722412	-7.57733583450317	-3.91847777366638	-0.01412149425596	0.52060741186142	-0.0132464775815606
-1.45454585552216	-7.57970428466797	-3.91923046112061	-0.0140133481472731	0.520569741725922	-0.0132628474384546
-1.44950187206268	-7.58208227157593	-3.91495394706726	-0.0140227060765028	0.520586252212524	-0.0132500790059566
-1.4473352432251	-7.58397340774536	-3.91912317276001	-0.013936179690063	0.520543396472931	-0.0132696758955717
-1.44536423683167	-7.58676862716675	-3.91856813430786	-0.0137564996257424	0.520486056804657	-0.0132278203964233
-1.44187712669373	-7.58718919754028	-3.92329502105713	-0.0137847568839788	0.520491361618042	-0.013229944743216
-1.43904292583466	-7.58717584609985	-3.92150712013245	-0.0137128038331866	0.520462274551392	-0.0132540529593825
-1.43477642536163	-7.59013032913208	-3.91949200630188	-0.0136443059891462	0.520275235176086	-0.013276525773108
-1.43612742424011	-7.59236335754395	-3.91926097869873	-0.0135823851451278	0.520246624946594	-0.013262034393847
-1.42977559566498	-7.59463167190552	-3.91648101806641	-0.0135455811396241	0.520122230052948	-0.0133510297164321
-1.42722547054291	-7.59378623962402	-3.91807699203491	-0.0134610971435905	0.519932448863983	-0.0133025292307138
-1.42401909828186	-7.59622192382813	-3.91448855400085	-0.0134134348481894	0.519749283790588	-0.0132816145196557
-1.42272925376892	-7.60105609893799	-3.9144070148468	-0.0133282821625471	0.519749641418457	-0.0133829591795802
-1.41383230686188	-7.60210275650024	-3.90871071815491	-0.0134335150942206	0.519440114498138	-0.0133895687758923
-1.41748857498169	-7.60157060623169	-3.90781903266907	-0.0133079765364528	0.519262909889221	-0.0132844671607018
-1.41352248191833	-7.60540151596069	-3.90700674057007	-0.013350791297853	0.519054114818573	-0.0133251687511802
-1.40956676006317	-7.60307788848877	-3.90471434593201	-0.0134025570005178	0.518874943256378	-0.0133077967911959
-1.41089844703674	-7.60606002807617	-3.91058135032654	-0.0133007159456611	0.518649756908417	-0.0133346579968929
-1.40851926803589	-7.60831451416016	-3.90073466300964	-0.0132883070036769	0.518465220928192	-0.0133021203801036
-1.40418791770935	-7.61116933822632	-3.90183687210083	-0.0133377853780985	0.518234312534332	-0.0133172310888767
-1.39907145500183	-7.60917329788208	-3.90435600280762	-0.0133153619244695	0.51801323890686	-0.0133191691711545
-1.39906573295593	-7.61245393753052	-3.89875078201294	-0.0132940392941236	0.517692923545837	-0.0132692391052842
-1.39585566520691	-7.61446714401245	-3.89555931091309	-0.0133298821747303	0.517539262771606	-0.0132791381329298
-1.39120852947235	-7.61219120025635	-3.89176297187805	-0.0134185226634145	0.517311573028564	-0.0132674733176827
-1.39099442958832	-7.61422681808472	-3.88999056816101	-0.0133945159614086	0.517141819000244	-0.0132028209045529
-1.39048767089844	-7.61786985397339	-3.88892149925232	-0.0134404459968209	0.51688688993454	-0.0132422065362334
-1.38546121120453	-7.61546325683594	-3.88806533813477	-0.0133982226252556	0.516734778881073	-0.0132728619500995
-1.38540983200073	-7.61911344528198	-3.88705611228943	-0.0134125361219049	0.516476988792419	-0.0131742935627699
-1.38353097438812	-7.62073945999146	-3.89478993415833	-0.0133992582559586	0.516283571720123	-0.0131648322567344
-1.37748408317566	-7.61911582946777	-3.88600921630859	-0.0135292923077941	0.516135990619659	-0.0131358942016959
-1.37516391277313	-7.6202244758606	-3.88741064071655	-0.0134588852524757	0.515958964824677	-0.013145187869668
-1.37380802631378	-7.62108421325684	-3.88571739196777	-0.0134385675191879	0.515808165073395	-0.0131221571937203
-1.36997783184052	-7.62403678894043	-3.88607406616211	-0.0135107934474945	0.515753388404846	-0.0131049547344446
-1.36946380138397	-7.62409257888794	-3.88097739219666	-0.0135566079989076	0.515641152858734	-0.013146142475307
-1.36628997325897	-7.6247124671936	-3.88550496101379	-0.0134932175278664	0.515549302101135	-0.0130897993221879
-1.36341094970703	-7.62521743774414	-3.88263034820557	-0.0134634878486395	0.515466809272766	-0.0131298266351223
-1.36225545406342	-7.62707662582397	-3.88243341445923	-0.013415883295238	0.515429377555847	-0.0131198428571224
-1.35709476470947	-7.62795925140381	-3.88410401344299	-0.0135019542649388	0.515398979187012	-0.0130964387208223
-1.35404801368713	-7.62630462646484	-3.87794184684753	-0.0134513471275568	0.515394926071167	-0.0130388028919697
-1.35260331630707	-7.62685775756836	-3.88887333869934	-0.0134068867191672	0.515511393547058	-0.0130329355597496
-1.35003185272217	-7.62843799591064	-3.88251495361328	-0.0134284440428019	0.515533447265625	-0.0129220923408866
-1.34124183654785	-7.63176202774048	-3.88043069839478	-0.0134302983060479	0.515651404857636	-0.0129313338547945
-1.33913433551788	-7.62990856170654	-3.88112640380859	-0.0133883934468031	0.515769183635712	-0.0129154855385423
-1.33865070343018	-7.63157510757446	-3.88208532333374	-0.013429188169539	0.51592081785202	-0.0128948502242565
-1.33377707004547	-7.63425779342651	-3.88340878486633	-0.01333671156317	0.51600569486618	-0.0128610404208302
-1.33161270618439	-7.63112211227417	-3.88250112533569	-0.0133247496560216	0.516226053237915	-0.0127743175253272
-1.32833826541901	-7.6316614151001	-3.89362096786499	-0.0132932392880321	0.516367614269257	-0.0127393854781985
-1.32850968837738	-7.63721561431885	-3.88458561897278	-0.0133587392047048	0.516619145870209	-0.0126905972138047
-1.31958830356598	-7.63604307174683	-3.88475680351257	-0.0132241621613503	0.516888678073883	-0.0126614067703485
-1.31999444961548	-7.63724613189697	-3.89340710639954	-0.0132991578429937	0.517108857631683	-0.0126694245263934
-1.31962513923645	-7.63607788085938	-3.89006400108337	-0.013120848685503	0.517365455627441	-0.0126251224428415
-1.31580400466919	-7.63789987564087	-3.90009260177612	-0.0131769953295588	0.517591774463654	-0.0126601560041308
-1.31519591808319	-7.63562059402466	-3.90623354911804	-0.0131666008383036	0.51788854598999	-0.0126076461747289
-1.3167222738266	-7.63665723800659	-3.91199398040771	-0.0130695383995771	0.51813530921936	-0.0125937974080443
-1.31269836425781	-7.63545560836792	-3.9114396572113	-0.0130980107933283	0.518424987792969	-0.0126650342717767
-1.31278681755066	-7.63217496871948	-3.91020202636719	-0.0130876749753952	0.518613159656525	-0.0126761328428984
-1.3135552406311	-7.63341903686523	-3.91807103157043	-0.0131051624193788	0.518856048583984	-0.0127104455605149
-1.3133704662323	-7.63462829589844	-3.91611766815186	-0.0130987344309688	0.519109904766083	-0.0127385426312685
-1.31337630748749	-7.63303804397583	-3.91831183433533	-0.0131654469296336	0.519322514533997	-0.0128354663029313
-1.31255304813385	-7.63261699676514	-3.91922354698181	-0.0131615679711103	0.519430160522461	-0.012877369299531
-1.31693530082703	-7.63410472869873	-3.92091464996338	-0.0131514025852084	0.519638061523438	-0.0129555687308311
-1.31448590755463	-7.63381433486938	-3.9245719909668	-0.0132502634078264	0.519809901714325	-0.0130319185554981
-1.31471025943756	-7.632972240448	-3.92018556594849	-0.0132375219836831	0.519877314567566	-0.0131084425374866
-1.31615042686462	-7.63219451904297	-3.92007684707642	-0.0132609261199832	0.519896566867828	-0.0132158156484365
-1.31720411777496	-7.63058233261108	-3.92585897445679	-0.0133264437317848	0.520070672035217	-0.0132796484977007
-1.3162887096405	-7.63189649581909	-3.92561745643616	-0.0134418960660696	0.52015233039856	-0.0133554516360164
-1.31927728652954	-7.63187694549561	-3.91943860054016	-0.0134561397135258	0.520145833492279	-0.0134200341999531
-1.32344913482666	-7.63007879257202	-3.92548203468323	-0.0134792365133762	0.520250856876373	-0.0135132549330592
-1.32520294189453	-7.63145112991333	-3.92856574058533	-0.0135323135182261	0.52021998167038	-0.0136551950126886
-1.32584750652313	-7.62869930267334	-3.92579317092896	-0.0135362716391683	0.520214319229126	-0.0138006405904889
-1.32718217372894	-7.62725639343262	-3.92471313476563	-0.0135160991922021	0.520156562328339	-0.0139381587505341
-1.32977735996246	-7.62517356872559	-3.92295575141907	-0.0135972313582897	0.520264148712158	-0.0141434092074633
-1.32816922664642	-7.62576341629028	-3.922847032547	-0.0136960558593273	0.520194351673126	-0.0142738400027156
-1.3348970413208	-7.62525415420532	-3.92352509498596	-0.0137606980279088	0.520133256912231	-0.0144049227237701
-1.34017908573151	-7.62408971786499	-3.91677784919739	-0.0137251727283001	0.520127773284912	-0.0145000200718641
-1.34011960029602	-7.6232762336731	-3.92074990272522	-0.0138459941372275	0.520029008388519	-0.0146538931876421
-1.34124231338501	-7.62148523330688	-3.91172409057617	-0.0138874677941203	0.519879162311554	-0.0147870806977153
-1.34665274620056	-7.62296295166016	-3.91312026977539	-0.013865552842617	0.519755840301514	-0.0149251287803054
-1.34834837913513	-7.62306261062622	-3.91058826446533	-0.0139757776632905	0.519734978675842	-0.0150458319112659
-1.34998857975006	-7.61972761154175	-3.91274619102478	-0.0139562766999006	0.519564747810364	-0.0151621969416738
-1.35143375396729	-7.62175369262695	-3.91131496429443	-0.0140245277434587	0.519438564777374	-0.0152883315458894
-1.35793137550354	-7.62019920349121	-3.91387104988098	-0.0140165584161878	0.519338548183441	-0.0154801579192281
-1.35989153385162	-7.61873912811279	-3.91770958900452	-0.0141239482909441	0.519341230392456	-0.0155469262972474
-1.36688244342804	-7.61376142501831	-3.9172625541687	-0.0141052808612585	0.51917028427124	-0.0156703740358353
-1.36945188045502	-7.61514520645142	-3.91220831871033	-0.0141479717567563	0.519016742706299	-0.0157893300056458
-1.37103497982025	-7.61332607269287	-3.90539264678955	-0.0141642922535539	0.518788397312164	-0.0159562230110168
-1.37553668022156	-7.61318635940552	-3.9035496711731	-0.0141982939094305	0.518708527088165	-0.016080966219306
-1.38095593452454	-7.61348676681519	-3.90982627868652	-0.014150807633996	0.518551349639893	-0.0161442533135414
-1.38145208358765	-7.61222505569458	-3.90166234970093	-0.0142319146543741	0.518360137939453	-0.016306871548295
-1.38421320915222	-7.6097617149353	-3.90184378623962	-0.0142138246446848	0.518222451210022	-0.0164135713130236
-1.38491296768188	-7.61005020141602	-3.90092158317566	-0.0141960261389613	0.518040001392365	-0.0165052227675915
-1.39039707183838	-7.607834815979	-3.90233469009399	-0.0141263091936707	0.517953813076019	-0.0165758393704891
-1.39388477802277	-7.60676574707031	-3.90163564682007	-0.0141666261479259	0.51782900094986	-0.0165623500943184
-1.39561855792999	-7.60523319244385	-3.89966773986816	-0.0141013944521546	0.517613530158997	-0.0166218224912882
-1.4000540971756	-7.60445547103882	-3.89951992034912	-0.0140213500708342	0.517518222332001	-0.0166452080011368
-1.39751696586609	-7.60470867156982	-3.89862418174744	-0.0140084307640791	0.517406046390533	-0.0167343951761723
-1.40042722225189	-7.59931898117065	-3.89348387718201	-0.0138890203088522	0.517337501049042	-0.0167633276432753
-1.40404427051544	-7.60087251663208	-3.90303254127502	-0.0138583593070507	0.517274737358093	-0.0167314615100622
-1.40429878234863	-7.60078477859497	-3.89418959617615	-0.013766004703939	0.517178773880005	-0.0167714320123196
-1.40735876560211	-7.59829950332642	-3.89873242378235	-0.0137073006480932	0.517070233821869	-0.0167523846030235
-1.40539395809174	-7.59843492507935	-3.89835858345032	-0.0136230038478971	0.517029523849487	-0.0167122762650251
-1.40617525577545	-7.59490919113159	-3.89834833145142	-0.0135240247473121	0.516975283622742	-0.0167578645050526
-1.41037166118622	-7.59507656097412	-3.89833736419678	-0.0133946929126978	0.516986191272736	-0.0167116913944483
-1.41013896465302	-7.59631395339966	-3.90219211578369	-0.0133890965953469	0.51695328950882	-0.0167206637561321
-1.40562522411346	-7.59287977218628	-3.89360547065735	-0.013283503241837	0.51689213514328	-0.0166882034391165
-1.41096305847168	-7.59224414825439	-3.89680933952332	-0.0131153455004096	0.516883134841919	-0.0166173223406076
-1.40986883640289	-7.59390211105347	-3.90199542045593	-0.0129322800785303	0.516888976097107	-0.0165464971214533
-1.41015481948853	-7.59407091140747	-3.90267729759216	-0.0128390826284885	0.516977190971375	-0.0165318995714188
-1.40689206123352	-7.59341907501221	-3.90212178230286	-0.0127081945538521	0.516935467720032	-0.0164611749351025
-1.40712201595306	-7.59304618835449	-3.89831304550171	-0.0126054408028722	0.516960620880127	-0.0164233464747667
-1.40820074081421	-7.59207248687744	-3.90219593048096	-0.0123659623786807	0.517076551914215	-0.01647087931633
-1.40018820762634	-7.59277725219727	-3.89381456375122	-0.0122698908671737	0.517066061496735	-0.0164653360843658
-1.40248262882233	-7.59166479110718	-3.89985060691834	-0.012075868435204	0.517042934894562	-0.0163755565881729
-1.39967930316925	-7.59573173522949	-3.89554405212402	-0.0120146870613098	0.517143428325653	-0.0163536425679922
-1.39891302585602	-7.59284400939941	-3.8972179889679	-0.0118626626208425	0.517227590084076	-0.0163525883108377
-1.39723217487335	-7.59324312210083	-3.90333151817322	-0.011700576171279	0.517217874526978	-0.0163233280181885
-1.39767789840698	-7.59599733352661	-3.89786148071289	-0.0115022193640471	0.517249763011932	-0.0163113046437502
-1.39669597148895	-7.59481191635132	-3.90031576156616	-0.0113652423024178	0.517305731773376	-0.0162788555026054
-1.39555501937866	-7.59959697723389	-3.90112996101379	-0.0112578365951777	0.517362892627716	-0.0162330809980631
-1.39230954647064	-7.59624767303467	-3.90178847312927	-0.0110487602651119	0.517372786998749	-0.0161929056048393
-1.3898754119873	-7.59560680389404	-3.90643620491028	-0.0109425773844123	0.517356157302856	-0.0162047892808914
-1.38634872436523	-7.59789562225342	-3.90779423713684	-0.0107490438967943	0.517384171485901	-0.0161295533180237
-1.38424205780029	-7.6010160446167	-3.90625381469727	-0.0107211275026202	0.517383873462677	-0.0160974133759737
-1.38246321678162	-7.59946727752686	-3.90982484817505	-0.0105547020211816	0.517394542694092	-0.016059972345829
-1.37655007839203	-7.6007981300354	-3.90101838111877	-0.0104180416092277	0.517335832118988	-0.016055028885603
-1.37719392776489	-7.60063505172729	-3.90860366821289	-0.0102671757340431	0.5173379778862	-0.0160348806530237
-1.3723076581955	-7.59765481948853	-3.91407251358032	-0.0101910727098584	0.517260730266571	-0.0159696191549301
-1.37030613422394	-7.60186386108398	-3.9105236530304	-0.0100282542407513	0.517170011997223	-0.0159544460475445
-1.36973631381989	-7.60065078735352	-3.91321587562561	-0.00990310776978731	0.517200291156769	-0.0159481298178434
-1.3653484582901	-7.60199451446533	-3.91122889518738	-0.0098474808037281	0.517039060592651	-0.015979053452611
-1.36225736141205	-7.60332918167114	-3.903977394104	-0.00974865444004536	0.51697963476181	-0.0159032195806503
-1.35739040374756	-7.60579347610474	-3.90556168556213	-0.00966846011579037	0.516822934150696	-0.0158774182200432
-1.35310769081116	-7.60750484466553	-3.90569639205933	-0.00960859935730696	0.516665935516357	-0.0158959161490202
-1.35108137130737	-7.60457038879395	-3.91104030609131	-0.00955571979284287	0.516616880893707	-0.0157867800444365
-1.35282528400421	-7.60754251480103	-3.90917491912842	-0.00941832922399044	0.516560256481171	-0.0157930143177509
-1.34511935710907	-7.60870599746704	-3.90883755683899	-0.00941414013504982	0.516332030296326	-0.0157613474875689
-1.342005610466	-7.6077675819397	-3.90400338172913	-0.00935148820281029	0.516217350959778	-0.0157221108675003
-1.34143030643463	-7.60627365112305	-3.90753746032715	-0.00929016713052988	0.516023278236389	-0.0157116912305355
-1.33796787261963	-7.60886859893799	-3.90691041946411	-0.00927741266787052	0.515893578529358	-0.0156944822520018
-1.32972180843353	-7.61188554763794	-3.90474963188171	-0.00922374427318573	0.515742838382721	-0.015742652118206
-1.32884323596954	-7.60848474502563	-3.89638733863831	-0.00913423858582973	0.515549004077911	-0.0157517567276955
-1.32594621181488	-7.61263751983643	-3.89695167541504	-0.0092001361772418	0.515450477600098	-0.0157453324645758
-1.32122695446014	-7.61512231826782	-3.89744925498962	-0.00923886150121689	0.515232264995575	-0.0157808512449265
-1.31760609149933	-7.61281061172485	-3.89237928390503	-0.00916595291346312	0.515027463436127	-0.0158494058996439
-1.31597232818604	-7.61360883712769	-3.88648128509521	-0.00921283755451441	0.514826476573944	-0.0159201808273792
-1.31644558906555	-7.61764478683472	-3.89010810852051	-0.00927658099681139	0.514669299125671	-0.0159944538027048
-1.30730783939362	-7.62002086639404	-3.8809027671814	-0.00927721243351698	0.514415323734283	-0.016056377440691
-1.30565202236176	-7.62252283096313	-3.884361743927	-0.00921500753611326	0.514239907264709	-0.0162032470107079
-1.30157816410065	-7.62248420715332	-3.88379096984863	-0.00920389872044325	0.51403284072876	-0.0163476355373859
-1.30119287967682	-7.62553310394287	-3.88153266906738	-0.00923573784530163	0.513891637325287	-0.0164639912545681
-1.29615926742554	-7.62966251373291	-3.88361716270447	-0.00929315481334925	0.513647854328156	-0.0165963619947433
-1.29156744480133	-7.6328239440918	-3.87530040740967	-0.00930282846093178	0.513411462306976	-0.0167539771646261
-1.29016065597534	-7.63326740264893	-3.87723803520203	-0.00925346277654171	0.513234972953796	-0.0168672166764736
-1.28914356231689	-7.63492202758789	-3.88147306442261	-0.0092747937887907	0.513074338436127	-0.0170046854764223
-1.28360450267792	-7.63998174667358	-3.87638878822327	-0.00923114828765392	0.512836277484894	-0.0171623658388853
-1.27854716777802	-7.63712358474731	-3.87043261528015	-0.00925338175147772	0.512601256370544	-0.017243443056941
-1.27847254276276	-7.64419651031494	-3.87454605102539	-0.00931302830576897	0.512430608272552	-0.0173971652984619
-1.27848863601685	-7.64486885070801	-3.87716150283813	-0.00919857248663902	0.51228541135788	-0.0176865104585886
-1.27679371833801	-7.64867544174194	-3.87462997436523	-0.00915451906621456	0.51215672492981	-0.0180418416857719
-1.27453196048737	-7.65549850463867	-3.87729811668396	-0.00910889077931643	0.511971294879913	-0.0184775441884995
-1.27349424362183	-7.65563726425171	-3.86589455604553	-0.00898862909525633	0.511709034442902	-0.0188085045665503
-1.27337205410004	-7.66105651855469	-3.86906504631042	-0.00889728870242834	0.511578619480133	-0.019111305475235
-1.27378034591675	-7.66581964492798	-3.86482691764832	-0.00873237941414118	0.511468052864075	-0.0194293111562729
-1.27030158042908	-7.67161893844604	-3.85992622375488	-0.00864790659397841	0.511326789855957	-0.0197502933442593
-1.27151012420654	-7.67129468917847	-3.86775374412537	-0.00840409006923437	0.511050343513489	-0.0199941303580999
-1.26999700069427	-7.67480659484863	-3.86094880104065	-0.00817471742630005	0.510933756828308	-0.0202247481793165
-1.26920342445374	-7.67928600311279	-3.85714364051819	-0.00799620430916548	0.510792016983032	-0.0205150600522757
-1.26883006095886	-7.68117475509644	-3.86409163475037	-0.00780788622796535	0.510624766349792	-0.0206334851682186
-1.26608598232269	-7.68706274032593	-3.85717439651489	-0.00758825009688735	0.510465741157532	-0.0207986664026976
-1.26700747013092	-7.68694639205933	-3.86166787147522	-0.00726988632231951	0.510349571704865	-0.020915238186717
-1.26602947711945	-7.68905878067017	-3.86248636245728	-0.00696707051247358	0.51016902923584	-0.0210094768553972
-1.26484739780426	-7.69276714324951	-3.86348128318787	-0.00670120678842068	0.51005893945694	-0.0211320500820875
-1.26151025295258	-7.69437408447266	-3.86157369613647	-0.00637849513441324	0.509881675243378	-0.0212265122681856
-1.26228857040405	-7.69577836990356	-3.85315132141113	-0.00608357740566134	0.50973904132843	-0.0213106330484152
-1.26117420196533	-7.69755887985229	-3.85991430282593	-0.00571204349398613	0.509654879570007	-0.0213313810527325
-1.26093339920044	-7.70063257217407	-3.86428952217102	-0.00524651492014527	0.509613990783691	-0.021292956545949
-1.25603711605072	-7.70545196533203	-3.86123728752136	-0.00506042828783393	0.509455502033234	-0.0212810579687357
-1.25360822677612	-7.70558643341064	-3.8577778339386	-0.00462493114173412	0.509299993515015	-0.0212503783404827
-1.25549948215485	-7.70771217346191	-3.86412262916565	-0.00417042570188642	0.509225189685822	-0.0210904125124216
-1.2499635219574	-7.71251821517944	-3.86242389678955	-0.00385503424331546	0.509066820144653	-0.0208646189421415
-1.24604797363281	-7.71148490905762	-3.86540579795837	-0.00346573255956173	0.509051084518433	-0.0206998735666275
-1.24279022216797	-7.70941781997681	-3.86671042442322	-0.00310242851264775	0.508950054645538	-0.0203877333551645
-1.23683774471283	-7.71075105667114	-3.86611938476563	-0.00271045346744359	0.508863508701324	-0.0200981162488461
-1.23345255851746	-7.71346712112427	-3.8671236038208	-0.00230092904530466	0.508882164955139	-0.019772294908762
-1.22879672050476	-7.71298980712891	-3.86679100990295	-0.00200189487077296	0.508834838867188	-0.0194048993289471
-1.21989357471466	-7.71313285827637	-3.86348819732666	-0.00169348518829793	0.508855044841766	-0.0190277807414532
-1.21888720989227	-7.70890617370605	-3.87229013442993	-0.00128498685080558	0.508935153484344	-0.0187098942697048
-1.21436238288879	-7.70844602584839	-3.87145829200745	-0.000824537535663694	0.508899748325348	-0.0183505918830633
-1.21181929111481	-7.70772457122803	-3.8810920715332	-0.000560756714548916	0.509008526802063	-0.0179819967597723
-1.20844304561615	-7.71008825302124	-3.88421726226807	-0.000233084690989926	0.509172916412354	-0.0177125371992588
-1.20643544197083	-7.71505832672119	-3.88440489768982	1.28474039229332E-05	0.509337663650513	-0.0175918750464916
-1.2032436132431	-7.70905685424805	-3.88689827919006	0.00024215348821599	0.509626805782318	-0.0173002853989601
-1.19497847557068	-7.70767688751221	-3.88870596885681	0.000472498533781618	0.509798467159271	-0.0169610437005758
-1.19201588630676	-7.70710182189941	-3.88813400268555	0.00069456227356568	0.509951055049896	-0.0166781023144722
-1.19163393974304	-7.70594310760498	-3.8933367729187	0.00101325602736324	0.510064959526062	-0.016336539760232
-1.18911814689636	-7.70294713973999	-3.8915843963623	0.00131036655511707	0.510134875774384	-0.0160425379872322
-1.18592584133148	-7.70080280303955	-3.89586138725281	0.00158667855430394	0.51025116443634	-0.0158031042665243
-1.18597650527954	-7.701340675354	-3.90067553520203	0.00182805431541055	0.510412573814392	-0.0155839473009109
-1.18614029884338	-7.70281219482422	-3.89984893798828	0.00194884079974145	0.510497093200684	-0.0153882149606943
-1.18492484092712	-7.69846248626709	-3.89719176292419	0.0022036696318537	0.510618090629578	-0.0152561524882913
-1.18365657329559	-7.69968938827515	-3.89977192878723	0.00248427805490792	0.510616898536682	-0.0150765022262931
-1.18477022647858	-7.69665765762329	-3.90452289581299	0.00268467841669917	0.510686695575714	-0.0149525292217731
-1.18328881263733	-7.69685506820679	-3.90238189697266	0.00280889635905623	0.510646998882294	-0.0148483589291573
-1.17930054664612	-7.69500732421875	-3.90117764472961	0.00297003844752908	0.510684609413147	-0.0147356791421771
-1.17973017692566	-7.69311141967773	-3.89533281326294	0.00313023524358869	0.510653555393219	-0.0147162517532706
-1.18110299110413	-7.69349908828735	-3.90319681167603	0.00326915574260056	0.510746657848358	-0.0146136656403542
-1.17740905284882	-7.69578313827515	-3.89716243743896	0.00327988481149077	0.510711908340454	-0.0145581429824233
-1.17571413516998	-7.69273138046265	-3.89390444755554	0.00346451578661799	0.510627329349518	-0.0144885536283255
-1.17902934551239	-7.69229364395142	-3.90024542808533	0.0035261339507997	0.510592997074127	-0.0145805766806006
-1.17866742610931	-7.69146919250488	-3.89665126800537	0.00352459447458386	0.510541915893555	-0.014593624509871
-1.17808592319489	-7.69249773025513	-3.88962268829346	0.00348952040076256	0.510329961776733	-0.0146179432049394
-1.18013560771942	-7.69233226776123	-3.88961839675903	0.00358613417483866	0.51020336151123	-0.0147236287593842
-1.1828248500824	-7.69298315048218	-3.89313769340515	0.00360205885954201	0.510136842727661	-0.0148184858262539
-1.18504822254181	-7.69446802139282	-3.88351583480835	0.00353076844476163	0.510060667991638	-0.0149054378271103
-1.18102657794952	-7.68922281265259	-3.88005566596985	0.0035341267939657	0.509784698486328	-0.0150581877678633
-1.18435180187225	-7.68982219696045	-3.89065265655518	0.00351072289049625	0.509727537631989	-0.0151994992047548
-1.18628299236298	-7.69171380996704	-3.88910031318665	0.00348278856836259	0.509593427181244	-0.0153763582929969
-1.18738794326782	-7.69493103027344	-3.88830280303955	0.00334393116645515	0.50941926240921	-0.0155484583228827
-1.1896790266037	-7.69222354888916	-3.88745760917664	0.00325629464350641	0.509215772151947	-0.015744574368
-1.19042730331421	-7.69156837463379	-3.8804669380188	0.00323002319782972	0.50897341966629	-0.0159538611769676
-1.19377219676971	-7.69146299362183	-3.88364863395691	0.00309066055342555	0.508904814720154	-0.0162221677601337
-1.19468522071838	-7.69066143035889	-3.88336300849915	0.00289120571687818	0.508701026439667	-0.0164412092417479
-1.19769263267517	-7.68937635421753	-3.87723922729492	0.00287785055115819	0.508531868457794	-0.0166762880980968
-1.20162451267242	-7.69120645523071	-3.87939357757568	0.00277442345395684	0.508369266986847	-0.0169759783893824
-1.20573103427887	-7.69168996810913	-3.87609958648682	0.00255355471745133	0.508191823959351	-0.0172552596777678
-1.20646834373474	-7.69020223617554	-3.8742790222168	0.00242755422368646	0.507961213588715	-0.0175518337637186
-1.21022534370422	-7.68849849700928	-3.8685929775238	0.00233730371110141	0.507772922515869	-0.0178460385650396
-1.20998537540436	-7.69117832183838	-3.86816048622131	0.00216889334842563	0.507666289806366	-0.0181475728750229
-1.21335542201996	-7.69213581085205	-3.86617493629456	0.00200023222714663	0.507473111152649	-0.0184092577546835
-1.21661686897278	-7.69297218322754	-3.85850644111633	0.00183117063716054	0.507330060005188	-0.0187498647719622
-1.21931505203247	-7.69060087203979	-3.85638952255249	0.00165875290986151	0.507155776023865	-0.0190280545502901
-1.22197413444519	-7.69371128082275	-3.86279916763306	0.00153245648834854	0.507009088993073	-0.01933010853827
-1.22761571407318	-7.69137763977051	-3.85552883148193	0.00140312814619392	0.506923377513886	-0.0196078922599554
-1.22639524936676	-7.69088315963745	-3.85410284996033	0.00116381025873125	0.506695985794067	-0.0199444256722927
-1.23226404190063	-7.69067239761353	-3.85155010223389	0.00111542618833482	0.506519496440887	-0.0201987158507109
-1.23501896858215	-7.69175577163696	-3.85104012489319	0.000917913857847452	0.506384432315826	-0.0204641297459602
-1.23897850513458	-7.69359445571899	-3.85813069343567	0.000847880262881517	0.506254494190216	-0.0207587424665689
-1.2384124994278	-7.69462299346924	-3.84698700904846	0.000672492256853729	0.506217539310455	-0.0210371110588312
-1.24220418930054	-7.69531726837158	-3.84360456466675	0.000413932662922889	0.506050407886505	-0.0212746541947126
-1.24680376052856	-7.69347286224365	-3.84177279472351	0.000412981462432072	0.505943775177002	-0.0215307176113129
-1.24906671047211	-7.68933629989624	-3.83895778656006	0.000282942084595561	0.505787372589111	-0.0218792017549276
-1.25278425216675	-7.6899585723877	-3.83500194549561	0.000170808270922862	0.505689740180969	-0.0220772605389357
-1.25562655925751	-7.68962144851685	-3.83940696716309	2.91746346192667E-05	0.505697429180145	-0.0223039407283068
-1.26089203357697	-7.68691778182983	-3.84227418899536	-4.51893829449546E-05	0.505605936050415	-0.022428160533309
-1.25878143310547	-7.68743705749512	-3.83947682380676	-0.000141690950840712	0.505575299263	-0.0226326063275337
-1.26252591609955	-7.68726682662964	-3.84291791915894	-0.000248815020313486	0.505486488342285	-0.0227470360696316
-1.26207327842712	-7.68808889389038	-3.83612847328186	-0.000440578849520534	0.505452513694763	-0.0229250267148018
-1.262979388237	-7.68619823455811	-3.83745408058167	-0.000436891132267192	0.505419969558716	-0.0231052655726671
-1.27044451236725	-7.68656635284424	-3.83637809753418	-0.000551988487131894	0.505372643470764	-0.0232591535896063
-1.27315580844879	-7.6854887008667	-3.83390378952026	-0.000594788056332618	0.505407989025116	-0.0233837198466063
-1.27481269836426	-7.68359088897705	-3.83388495445251	-0.00062165129929781	0.505443334579468	-0.023552255704999
-1.274493932724	-7.68654012680054	-3.83626556396484	-0.000769976526498795	0.505433797836304	-0.0237149316817522
-1.27641546726227	-7.68326759338379	-3.83465123176575	-0.000785640964750201	0.505484163761139	-0.0237849168479443
-1.27935397624969	-7.6818208694458	-3.83439540863037	-0.000814282626379281	0.505502462387085	-0.0239567067474127
-1.28042614459991	-7.68091869354248	-3.83492255210876	-0.000837597181089222	0.505582392215729	-0.0240618176758289
-1.28321945667267	-7.6796727180481	-3.83243298530579	-0.00088867056183517	0.505634129047394	-0.0241809077560902
-1.28469741344452	-7.67718839645386	-3.83059167861938	-0.000979481381364167	0.505705773830414	-0.0243006702512503
-1.29198062419891	-7.67480039596558	-3.8308219909668	-0.000979126314632595	0.505755186080933	-0.02436931617558
-1.29014551639557	-7.67781686782837	-3.83471965789795	-0.00101566640660167	0.505806684494019	-0.0244587734341621
-1.29233872890472	-7.67261600494385	-3.83574628829956	-0.00106114591471851	0.505916059017181	-0.0245935507118702
-1.29588603973389	-7.67350673675537	-3.83612442016602	-0.00108041218481958	0.505990028381348	-0.0246314443647861
-1.29714643955231	-7.67374324798584	-3.83619713783264	-0.00111586134880781	0.506053805351257	-0.0247403085231781
-1.29749655723572	-7.67012310028076	-3.84016680717468	-0.00116759852971882	0.506175935268402	-0.0248415339738131
-1.30026340484619	-7.67026567459106	-3.83886671066284	-0.00119224959053099	0.506233394145966	-0.0248843785375357
-1.30361926555634	-7.66768646240234	-3.83023929595947	-0.0012268474092707	0.506275236606598	-0.0250291861593723
-1.30804860591888	-7.66711473464966	-3.83234667778015	-0.00125881982967258	0.506314754486084	-0.0250733513385057
-1.30773878097534	-7.66594552993774	-3.82991480827332	-0.00131149997469038	0.506327867507935	-0.0252002216875553
-1.31009519100189	-7.66354703903198	-3.83235144615173	-0.00134784705005586	0.506473064422607	-0.0253040362149477
-1.31295311450958	-7.66546773910522	-3.83334922790527	-0.00142090511508286	0.50641918182373	-0.0253468509763479
-1.3166561126709	-7.66314077377319	-3.82624673843384	-0.00138413906097412	0.506548345088959	-0.0254869442433119
-1.31940603256226	-7.65951681137085	-3.83675265312195	-0.00142456230241805	0.506610453128815	-0.0255215857177973
-1.32363295555115	-7.66082572937012	-3.83180165290833	-0.00146454852074385	0.506694972515106	-0.0256005525588989
-1.32472836971283	-7.65857076644897	-3.83404588699341	-0.00147425977047533	0.506782114505768	-0.0256853234022856
-1.32641708850861	-7.65672254562378	-3.83952379226685	-0.00155167817138135	0.506796300411224	-0.0256648622453213
-1.32874500751495	-7.65130472183228	-3.83523392677307	-0.00155593536328524	0.506854772567749	-0.0257901158183813
-1.33325111865997	-7.65279865264893	-3.83829116821289	-0.00157036341261119	0.506803631782532	-0.0257392004132271
-1.33562409877777	-7.65149307250977	-3.83795619010925	-0.00165770098101348	0.506946682929993	-0.0257330574095249
-1.33873689174652	-7.64931201934814	-3.83976721763611	-0.00164217373821884	0.506996095180511	-0.0258109997957945
-1.34181320667267	-7.6484637260437	-3.84127569198608	-0.00165161595214158	0.507001280784607	-0.0258479751646519
-1.34203612804413	-7.64705181121826	-3.83948731422424	-0.00170205079484731	0.50706535577774	-0.0258154384791851
-1.34552097320557	-7.64624404907227	-3.84278392791748	-0.00178576109465212	0.507242381572723	-0.025824211537838
-1.34721481800079	-7.6454930305481	-3.83815264701843	-0.00178786495234817	0.507278621196747	-0.0259007215499878
-1.34892773628235	-7.64272975921631	-3.83793973922729	-0.00185210653580725	0.507359266281128	-0.0259356554597616
-1.35185205936432	-7.64262056350708	-3.8411865234375	-0.00188171316403896	0.507427632808685	-0.0260274466127157
-1.35283839702606	-7.64089775085449	-3.8363242149353	-0.00188835919834673	0.50753515958786	-0.0260787885636091
-1.35609257221222	-7.64041328430176	-3.84320855140686	-0.00187552510760725	0.507564961910248	-0.0261347703635693
-1.35708379745483	-7.64042520523071	-3.84769248962402	-0.00190699344966561	0.50771701335907	-0.0261833406984806
-1.35980272293091	-7.63755321502686	-3.84624195098877	-0.00186595867853612	0.507748961448669	-0.0261860899627209
-1.36326801776886	-7.63812971115112	-3.84728622436523	-0.0019054536242038	0.507869601249695	-0.0262581873685122
-1.36514139175415	-7.63369846343994	-3.84375548362732	-0.00190926622599363	0.507992625236511	-0.0263219550251961
-1.36655128002167	-7.63591051101685	-3.8449981212616	-0.00201358296908438	0.508095622062683	-0.0264212917536497
-1.36767852306366	-7.63251161575317	-3.84370183944702	-0.00207128538750112	0.508161067962646	-0.0264259148389101
-1.37065064907074	-7.63415384292603	-3.84833097457886	-0.00194905081298202	0.508262097835541	-0.0265202075242996
-1.37213027477264	-7.63159942626953	-3.84660530090332	-0.00200578710064292	0.508395195007324	-0.0265476517379284
-1.37085580825806	-7.63344430923462	-3.84856557846069	-0.00203301128931344	0.508507311344147	-0.0266244877129793
-1.37370085716248	-7.63464498519897	-3.8438868522644	-0.00210966891609132	0.508687615394592	-0.0266006104648113
-1.37406349182129	-7.63356876373291	-3.84122610092163	-0.00206522108055651	0.508782982826233	-0.0266694072633982
-1.37569904327393	-7.62941408157349	-3.84947562217712	-0.00204955646768212	0.508965373039246	-0.026740774512291
-1.37820494174957	-7.62640476226807	-3.8487651348114	-0.00200249021872878	0.509026050567627	-0.0268209259957075
-1.37904751300812	-7.63012552261353	-3.85054063796997	-0.00206083687953651	0.509261608123779	-0.0268343407660723
-1.37875485420227	-7.62727737426758	-3.84809589385986	-0.00208421284332871	0.509457349777222	-0.026933953166008
-1.37763547897339	-7.62550401687622	-3.85411977767944	-0.00211262982338667	0.509580373764038	-0.0269599743187428
-1.38461029529572	-7.62505483627319	-3.85945749282837	-0.00213050097227097	0.509794950485229	-0.0270655825734138
-1.38675248622894	-7.62627649307251	-3.86153864860535	-0.00211849855259061	0.509883522987366	-0.0270654410123825
-1.38882565498352	-7.62404108047485	-3.86782336235046	-0.00205915956757963	0.510192513465881	-0.0271254610270262
-1.39005184173584	-7.6272873878479	-3.86577582359314	-0.00211406894959509	0.510325610637665	-0.0271441042423248
-1.38628673553467	-7.62950563430786	-3.87012767791748	-0.00218483549542725	0.510498702526093	-0.0272647682577372
-1.38542556762695	-7.62471532821655	-3.8696596622467	-0.00212072068825364	0.510632693767548	-0.0273026283830404
-1.38985800743103	-7.62758445739746	-3.87331771850586	-0.00216589728370309	0.510795116424561	-0.0272916872054338
-1.38646352291107	-7.62759017944336	-3.87493753433228	-0.00215691025368869	0.510944783687592	-0.0273669362068176
-1.3857524394989	-7.62872076034546	-3.87370705604553	-0.00215816614218056	0.511002123355865	-0.0274257846176624
-1.3834582567215	-7.63016271591187	-3.87389254570007	-0.00222059967927635	0.511186480522156	-0.0274687074124813
-1.38123106956482	-7.62811756134033	-3.87528347969055	-0.00218423618935049	0.511323750019073	-0.0274980831891298
-1.38339412212372	-7.62631225585938	-3.87712669372559	-0.00227497424930334	0.511448204517365	-0.0275099091231823
-1.38575005531311	-7.62924385070801	-3.87751698493958	-0.00225191283971071	0.511628806591034	-0.0275563504546881
-1.38364410400391	-7.62945508956909	-3.87817025184631	-0.00225530029274523	0.511783599853516	-0.0275710802525282
-1.37993669509888	-7.63267374038696	-3.87490296363831	-0.00234869867563248	0.511868298053741	-0.0276053249835968
-1.38015389442444	-7.6334114074707	-3.87283420562744	-0.0023119100369513	0.512062132358551	-0.0276773571968079
-1.38015902042389	-7.63391637802124	-3.88202905654907	-0.00230942247435451	0.512180328369141	-0.0276986639946699
-1.38114106655121	-7.63444900512695	-3.88137626647949	-0.00234893639571965	0.51220715045929	-0.0277368742972612
-1.3750684261322	-7.63527345657349	-3.88442921638489	-0.00244330358691514	0.512368500232697	-0.0278142914175987
-1.37820529937744	-7.63616275787354	-3.88119316101074	-0.00244480185210705	0.512474298477173	-0.0278571918606758
-1.37632739543915	-7.6381664276123	-3.88144826889038	-0.00244239252060652	0.512565076351166	-0.0279104225337505
-1.37600111961365	-7.64013719558716	-3.88617420196533	-0.00246089999563992	0.512712121009827	-0.0279831755906343
-1.37138032913208	-7.64166307449341	-3.8799946308136	-0.00247463793493807	0.512725651264191	-0.027983533218503
-1.36934292316437	-7.6439642906189	-3.878169298172	-0.00260842684656382	0.512871503829956	-0.0280184987932444
-1.36806881427765	-7.64485692977905	-3.88748526573181	-0.00248652184382081	0.512968838214874	-0.0280383713543415
-1.36946165561676	-7.6463794708252	-3.891437292099	-0.00252567138522863	0.51311719417572	-0.0280332397669554
-1.36430060863495	-7.64726495742798	-3.88411426544189	-0.0026529198512435	0.513227701187134	-0.0280528869479895
-1.36195135116577	-7.64785718917847	-3.88675808906555	-0.00265535968355834	0.513333320617676	-0.0281163528561592
-1.36223423480988	-7.64897203445435	-3.88830399513245	-0.00267360918223858	0.513427317142487	-0.0280273947864771
-1.36151564121246	-7.65065097808838	-3.89321732521057	-0.00266315555199981	0.513601839542389	-0.0280545111745596
-1.35792195796967	-7.65304517745972	-3.89225172996521	-0.00276409788057208	0.513716042041779	-0.0280473735183477
-1.3578222990036	-7.65248250961304	-3.89051246643066	-0.00275265891104937	0.513828575611115	-0.0280247535556555
-1.35904181003571	-7.65492296218872	-3.89067554473877	-0.00276657636277378	0.513953566551209	-0.0280577521771193
-1.36122465133667	-7.65646934509277	-3.89459919929504	-0.0027933968231082	0.514127135276794	-0.0280370116233826
-1.3557722568512	-7.65562105178833	-3.89348316192627	-0.002877710852772	0.514290034770966	-0.0280087366700172
-1.35555350780487	-7.6542797088623	-3.89389872550964	-0.00292003992944956	0.514380216598511	-0.0280223004519939
-1.35785019397736	-7.65607976913452	-3.89821743965149	-0.00286109047010541	0.514642834663391	-0.028099812567234
-1.35645401477814	-7.65814876556396	-3.89811754226685	-0.00303233088925481	0.514690399169922	-0.0281560309231281
-1.35319066047668	-7.65745782852173	-3.8974027633667	-0.00296399765647948	0.514791131019592	-0.0281918384134769
-1.3552211523056	-7.65650796890259	-3.89271807670593	-0.00298101780936122	0.514960289001465	-0.0282566156238317
-1.35656499862671	-7.65848255157471	-3.89522743225098	-0.00311131658963859	0.515179336071014	-0.0282030627131462
-1.35900413990021	-7.65973520278931	-3.89684963226318	-0.00310530723072588	0.515263080596924	-0.0281849354505539
-1.36015021800995	-7.66021013259888	-3.90013718605042	-0.00318532064557076	0.515499830245972	-0.0281852707266808
-1.35958361625671	-7.66329288482666	-3.90711522102356	-0.00323978578671813	0.515601992607117	-0.028208265081048
-1.36171841621399	-7.65473556518555	-3.90522289276123	-0.00322628184221685	0.515735507011414	-0.0281489863991737
-1.36289942264557	-7.65744876861572	-3.90819406509399	-0.00321184215135872	0.515935778617859	-0.0281997919082642
-1.36486876010895	-7.65864562988281	-3.90503263473511	-0.00336279394105077	0.516157150268555	-0.028242614120245
-1.36792623996735	-7.65509462356567	-3.90262532234192	-0.00336701748892665	0.516273081302643	-0.0282027740031481
-1.37260794639587	-7.65688180923462	-3.90341734886169	-0.00346365850418806	0.516409456729889	-0.0281431451439857
-1.3727787733078	-7.65536069869995	-3.90366125106812	-0.00348327774554491	0.516461133956909	-0.0281680710613728
-1.37437665462494	-7.65158128738403	-3.91111516952515	-0.00359965488314629	0.516527414321899	-0.0281953345984221
-1.3792337179184	-7.64986801147461	-3.9082305431366	-0.00360211101360619	0.516781687736511	-0.0281811468303204
-1.38309872150421	-7.64953804016113	-3.91726660728455	-0.00369366374798119	0.516899108886719	-0.0281672365963459
-1.38062274456024	-7.64834880828857	-3.91079664230347	-0.00378978811204433	0.516996920108795	-0.0281634125858545
-1.38716912269592	-7.64529991149902	-3.91247963905334	-0.00384161993861198	0.517130792140961	-0.0282245632261038
-1.39374887943268	-7.64303064346313	-3.90933108329773	-0.00392198655754328	0.517294228076935	-0.0282220970839262
-1.39476084709167	-7.6430287361145	-3.90631723403931	-0.00414759060367942	0.517354667186737	-0.0282117035239935
-1.39964330196381	-7.63860416412354	-3.90187096595764	-0.00414945604279637	0.517418742179871	-0.028251625597477
-1.40495300292969	-7.64011192321777	-3.90468072891235	-0.00423817569389939	0.517505347728729	-0.0282560102641582
-1.40606391429901	-7.63799905776978	-3.90576457977295	-0.00440983381122351	0.517642319202423	-0.0282175447791815
-1.4077490568161	-7.63458013534546	-3.90658903121948	-0.00451346859335899	0.517762303352356	-0.0282511953264475
-1.41459369659424	-7.63102006912231	-3.90563869476318	-0.00458038691431284	0.517888486385345	-0.0282672848552465
-1.42148745059967	-7.62923002243042	-3.90926480293274	-0.00460161874070764	0.517929494380951	-0.0283297020941973
-1.42427539825439	-7.62899303436279	-3.90666627883911	-0.00483521353453398	0.518095731735229	-0.0283439718186855
-1.4291467666626	-7.62608051300049	-3.90795016288757	-0.0048884809948504	0.518212854862213	-0.0284120813012123
-1.43733620643616	-7.62134981155396	-3.90526556968689	-0.00499983876943588	0.518283545970917	-0.0284286923706532
-1.44193744659424	-7.62370872497559	-3.90567851066589	-0.00513664819300175	0.518412292003632	-0.0284426286816597
-1.44311928749084	-7.62220907211304	-3.9120728969574	-0.00525399250909686	0.518510162830353	-0.0285098571330309
-1.44850587844849	-7.62058448791504	-3.91111540794373	-0.00536552118137479	0.518591940402985	-0.0285539105534554
-1.45361435413361	-7.61699867248535	-3.90860772132874	-0.00537238037213683	0.518698573112488	-0.0286278389394283
-1.45977759361267	-7.61273241043091	-3.91447305679321	-0.0055450932122767	0.518768012523651	-0.0286642797291279
-1.464026927948	-7.61282682418823	-3.91157698631287	-0.00563920568674803	0.518868923187256	-0.0286999698728323
-1.46549451351166	-7.61234569549561	-3.90933513641357	-0.00571887847036123	0.518954217433929	-0.0286953914910555
-1.47610914707184	-7.60925006866455	-3.91481852531433	-0.00580203160643578	0.519064903259277	-0.0287790857255459
-1.48121023178101	-7.60776567459106	-3.91480350494385	-0.00586297316476703	0.519162356853485	-0.028859306126833
-1.48296916484833	-7.60619735717773	-3.90369367599487	-0.00598920090124011	0.519232749938965	-0.028966149315238
-1.48766803741455	-7.60492944717407	-3.91058492660522	-0.00609955890104175	0.519330978393555	-0.0289550200104713
-1.4905618429184	-7.6037449836731	-3.90701532363892	-0.00618093740195036	0.519314527511597	-0.0290776528418064
-1.49948930740356	-7.60061359405518	-3.91746187210083	-0.00629482977092266	0.519502282142639	-0.0290372706949711
-1.50339365005493	-7.59740924835205	-3.91427850723267	-0.00636202003806829	0.519577443599701	-0.0291116144508123
-1.50963008403778	-7.59337329864502	-3.91790342330933	-0.00643162522464991	0.519543290138245	-0.0291577093303204
-1.51530373096466	-7.59264421463013	-3.91713643074036	-0.00655353488400579	0.519567966461182	-0.029197558760643
-1.52320468425751	-7.59166240692139	-3.91677832603455	-0.0066429665312171	0.5196533203125	-0.0292305257171392
-1.52454912662506	-7.58857393264771	-3.91390347480774	-0.00671416986733675	0.519586443901062	-0.0293360706418753
-1.52902233600616	-7.58541822433472	-3.91748762130737	-0.00680751353502274	0.519553661346436	-0.0293569695204496
-1.53750884532928	-7.58230495452881	-3.91676330566406	-0.00684799766167998	0.519592761993408	-0.0293759144842625
-1.54115545749664	-7.58225584030151	-3.9119610786438	-0.0069832350127399	0.519534468650818	-0.0294235274195671
-1.54883098602295	-7.57851457595825	-3.91142439842224	-0.00707188528031111	0.519506096839905	-0.0294262748211622
-1.55372321605682	-7.57654142379761	-3.91213154792786	-0.00715549010783434	0.519425928592682	-0.02937919087708
-1.55762386322021	-7.57499647140503	-3.90604567527771	-0.00726677104830742	0.519343078136444	-0.0293881688266993
-1.56210267543793	-7.57187271118164	-3.9078061580658	-0.00736518809571862	0.519232034683228	-0.0293129738420248
-1.56885898113251	-7.56872081756592	-3.90829253196716	-0.00742092402651906	0.519257605075836	-0.029262900352478
-1.57067108154297	-7.5679817199707	-3.90208458900452	-0.00747286155819893	0.519079327583313	-0.0292775053530931
-1.57446277141571	-7.56128168106079	-3.90319466590881	-0.00749146565794945	0.51896858215332	-0.0292542036622763
-1.58189940452576	-7.56027841567993	-3.90424346923828	-0.00759404432028532	0.518853187561035	-0.0291910041123629
-1.58314180374146	-7.56023216247559	-3.90390634536743	-0.00762561988085508	0.518770217895508	-0.0291138831526041
-1.5880526304245	-7.55420303344727	-3.89931988716125	-0.00765018863603473	0.518686175346375	-0.0290111806243658
-1.59163391590118	-7.55367136001587	-3.90047550201416	-0.00771813280880451	0.518625497817993	-0.0289809536188841
-1.59748840332031	-7.55595779418945	-3.89422535896301	-0.00772687327116728	0.518573820590973	-0.0288695972412825
-1.59614276885986	-7.55013465881348	-3.89658975601196	-0.00777636654675007	0.518424868583679	-0.0287937019020319
-1.59909760951996	-7.54825782775879	-3.89604210853577	-0.00775115936994553	0.518342316150665	-0.0286765396595001
-1.6007068157196	-7.54591274261475	-3.89341998100281	-0.00783048197627068	0.518282055854797	-0.0284913722425699
-1.60508513450623	-7.54268264770508	-3.8963098526001	-0.00778520898893476	0.518231689929962	-0.0283728484064341
-1.60677576065063	-7.54110097885132	-3.89015245437622	-0.00774091808125377	0.51819258928299	-0.0281986016780138
-1.61132252216339	-7.53867864608765	-3.89937376976013	-0.00770873157307506	0.518149852752686	-0.0280337017029524
-1.61220598220825	-7.54011344909668	-3.90017175674438	-0.00769612099975348	0.518102288246155	-0.0278310254216194
-1.61403334140778	-7.53822708129883	-3.8945574760437	-0.00758572155609727	0.517990350723267	-0.0276902299374342
-1.61494624614716	-7.53619480133057	-3.89219188690186	-0.00761012407019734	0.518047988414764	-0.0275176279246807
-1.61610519886017	-7.53437042236328	-3.89653539657593	-0.00749133341014385	0.518039762973785	-0.0273046121001244
-1.61331284046173	-7.53601884841919	-3.89164233207703	-0.00748189957812428	0.517991304397583	-0.0271324794739485
-1.615797996521	-7.53084468841553	-3.89691305160522	-0.00733779277652502	0.51794159412384	-0.0269198603928089
-1.61817610263824	-7.53131771087646	-3.89777708053589	-0.0072956713847816	0.517963826656342	-0.0267611555755138
-1.61884045600891	-7.52809810638428	-3.89754438400269	-0.00719184847548604	0.517994940280914	-0.0266419854015112
-1.6189261674881	-7.52866744995117	-3.8973822593689	-0.00707436539232731	0.517959296703339	-0.0264370273798704
-1.61619734764099	-7.52910470962524	-3.89748358726501	-0.00700648268684745	0.517922043800354	-0.0262706633657217
-1.61764347553253	-7.52594518661499	-3.89510440826416	-0.00688698748126626	0.517906963825226	-0.0261383224278688
-1.6189774274826	-7.52793550491333	-3.89879083633423	-0.00674385204911232	0.517955660820007	-0.0259571671485901
-1.61906826496124	-7.52741670608521	-3.89881825447083	-0.00669992715120316	0.517935633659363	-0.0257702972739935
-1.61839234828949	-7.52752733230591	-3.90058255195618	-0.00664200913161039	0.517969727516174	-0.0256015658378601
-1.61767554283142	-7.52418518066406	-3.89910483360291	-0.00645490642637014	0.517923831939697	-0.0254281163215637
-1.62022018432617	-7.52505874633789	-3.9014732837677	-0.0063172485679388	0.51798003911972	-0.0252235848456621
-1.62035596370697	-7.52306842803955	-3.90401148796082	-0.00619861716404557	0.517974972724915	-0.0250905212014914
-1.6163444519043	-7.52690839767456	-3.90183091163635	-0.00614446168765426	0.518063545227051	-0.0248732529580593
-1.61518597602844	-7.5234580039978	-3.90295791625977	-0.00594452861696482	0.517983436584473	-0.0247072502970696
-1.61574268341064	-7.52293872833252	-3.89711356163025	-0.00579850841313601	0.518136143684387	-0.0245766956359148
-1.61622285842896	-7.52186584472656	-3.89972758293152	-0.00571456179022789	0.518107414245605	-0.0243708267807961
-1.6139622926712	-7.52699947357178	-3.90524935722351	-0.0056176520884037	0.518184065818787	-0.0241587683558464
-1.61273229122162	-7.52243995666504	-3.90489864349365	-0.00532989716157317	0.518208086490631	-0.0239486116915941
-1.61274945735931	-7.52149057388306	-3.90939211845398	-0.00516875041648746	0.518263578414917	-0.023834515362978
-1.61128211021423	-7.52328205108643	-3.91290235519409	-0.0050689154304564	0.518335223197937	-0.0236841309815645
-1.60928821563721	-7.52143478393555	-3.91010451316834	-0.00492506055161357	0.518392145633698	-0.0235325898975134
-1.61128604412079	-7.51967906951904	-3.90448641777039	-0.0047617657110095	0.518467783927917	-0.0233864057809114
-1.61306500434875	-7.52643918991089	-3.90568852424622	-0.00464178947731853	0.518569886684418	-0.0231965519487858
-1.60735154151917	-7.52411270141602	-3.90303778648376	-0.00445417268201709	0.518572568893433	-0.0230755005031824
-1.60914826393127	-7.52422904968262	-3.91242218017578	-0.00416674464941025	0.518679797649384	-0.0228913761675358
-1.6089483499527	-7.52515459060669	-3.91270756721497	-0.00408016890287399	0.518779635429382	-0.0227446351200342
-1.6041944026947	-7.52775001525879	-3.91036319732666	-0.00394393550232053	0.518837153911591	-0.0226521510630846
-1.60408580303192	-7.52478837966919	-3.91015815734863	-0.00373138906434178	0.518830835819244	-0.0224674697965384
-1.60457277297974	-7.52424764633179	-3.91836524009705	-0.00354805821552873	0.519005000591278	-0.0222570635378361
-1.60461759567261	-7.52411937713623	-3.91715383529663	-0.00338784861378372	0.519070744514465	-0.0220427382737398
-1.60199761390686	-7.52441883087158	-3.92050123214722	-0.0032748281955719	0.519204914569855	-0.0219008699059486
-1.60010182857513	-7.52285766601563	-3.92262697219849	-0.00310070463456213	0.519133746623993	-0.0217135716229677
-1.59822964668274	-7.52399587631226	-3.93046951293945	-0.00292473682202399	0.519281327724457	-0.0215546656399965
-1.59812676906586	-7.5220832824707	-3.92659473419189	-0.00271245976909995	0.519351422786713	-0.0213697794824839
-1.59766042232513	-7.52460813522339	-3.92302083969116	-0.00261300127021968	0.51939183473587	-0.0212201420217752
-1.59360027313232	-7.5257363319397	-3.9236044883728	-0.00248636957257986	0.519461750984192	-0.0210677515715361
-1.59317004680634	-7.52430582046509	-3.9291844367981	-0.00228260247968137	0.51947420835495	-0.0209183748811483
-1.59239685535431	-7.52523183822632	-3.92160654067993	-0.00213809101842344	0.519529163837433	-0.0207608137279749
-1.59141325950623	-7.52518892288208	-3.93080258369446	-0.00200678152032197	0.51958304643631	-0.0206625089049339
-1.58883190155029	-7.52664136886597	-3.92835402488709	-0.00183517101686448	0.519638121128082	-0.0204696264117956
-1.58676266670227	-7.52592420578003	-3.93279361724854	-0.00167850963771343	0.519646406173706	-0.0202871393412352
-1.58529925346375	-7.52623319625854	-3.93598461151123	-0.00149828370194882	0.519812941551209	-0.0201620813459158
-1.58216214179993	-7.52482509613037	-3.93575429916382	-0.00136592716444284	0.519806504249573	-0.0200032331049442
-1.57912528514862	-7.52581977844238	-3.9363100528717	-0.00122258625924587	0.519866645336151	-0.0198250245302916
-1.57962143421173	-7.52707958221436	-3.94152903556824	-0.00105846452061087	0.520028173923492	-0.0196555927395821
-1.57624661922455	-7.5249924659729	-3.93681001663208	-0.000971708854194731	0.520041823387146	-0.0195229854434729
-1.57531177997589	-7.52915525436401	-3.94157838821411	-0.000746473262552172	0.52006733417511	-0.0192991513758898
-1.57615983486176	-7.52805137634277	-3.94094634056091	-0.000581306812819093	0.52013224363327	-0.0191957633942366
-1.57312095165253	-7.52915859222412	-3.94282269477844	-0.000460904295323417	0.52027028799057	-0.0190773606300354
-1.56788337230682	-7.52804946899414	-3.94727468490601	-0.000349400361301377	0.520287692546844	-0.0188967455178499
-1.57178258895874	-7.5260763168335	-3.95213413238525	-0.0001258980773855	0.520382225513458	-0.0187254585325718
-1.56717824935913	-7.5291953086853	-3.95237588882446	-7.82601728133159E-06	0.520435273647308	-0.0186661221086979
-1.56426990032196	-7.52697277069092	-3.94795846939087	0.000122333949548192	0.520442843437195	-0.0185737572610378
-1.56110608577728	-7.52849149703979	-3.94596076011658	0.000293037854135036	0.520522236824036	-0.0183983724564314
-1.55916714668274	-7.5325870513916	-3.95079970359802	0.000459497328847647	0.520568132400513	-0.0182615537196398
-1.55702841281891	-7.53228998184204	-3.94662165641785	0.000482093135360628	0.520590364933014	-0.0181311387568712
-1.55608582496643	-7.53221464157104	-3.94688987731934	0.000705664628185332	0.520569026470184	-0.0180075708776712
-1.55230116844177	-7.53533506393433	-3.95367932319641	0.000861200504004955	0.520641386508942	-0.0178664475679398
-1.54837775230408	-7.53497505187988	-3.95295763015747	0.000899032864253968	0.520620346069336	-0.0177266411483288
-1.54845368862152	-7.53045797348022	-3.95459675788879	0.00101968494709581	0.520612776279449	-0.0175223033875227
-1.54797315597534	-7.53224039077759	-3.9582998752594	0.00112979661207646	0.520625710487366	-0.0173503551632166
-1.54517245292664	-7.53160810470581	-3.95476126670837	0.0011913621565327	0.520581483840942	-0.0171681083738804
-1.54061317443848	-7.53190565109253	-3.9598433971405	0.00126834108959883	0.520535230636597	-0.0170202814042568
-1.53886902332306	-7.53488349914551	-3.95271372795105	0.00133128010202199	0.520493030548096	-0.0169390086084604
-1.5374881029129	-7.53582382202148	-3.954913854599	0.00139118195511401	0.520436108112335	-0.016765471547842
-1.53640103340149	-7.53614282608032	-3.96072888374329	0.00156050571240485	0.520427227020264	-0.0166718568652868
-1.5341454744339	-7.53842306137085	-3.96061587333679	0.00149014149792492	0.520328104496002	-0.0166221782565117
-1.53016841411591	-7.53577423095703	-3.95314526557922	0.00157449825201184	0.520220160484314	-0.0164804458618164
-1.53056585788727	-7.5377984046936	-3.96056914329529	0.00167733954731375	0.520202219486237	-0.0163903869688511
-1.52709221839905	-7.53986787796021	-3.96495246887207	0.00170567666646093	0.520115971565247	-0.0162619091570377
-1.52356588840485	-7.54087495803833	-3.95659208297729	0.0017153910594061	0.519944965839386	-0.0161913447082043
-1.51785099506378	-7.54039192199707	-3.95580959320068	0.00180178985465318	0.519876480102539	-0.0161109138280153
-1.51851379871368	-7.54305219650269	-3.94738984107971	0.00178529391996562	0.519770860671997	-0.0160913653671741
-1.51513481140137	-7.54633378982544	-3.95090508460999	0.0017865567933768	0.519562005996704	-0.0159726720303297
-1.51616168022156	-7.54715394973755	-3.95146727561951	0.00179635104723275	0.519412219524384	-0.0159021373838186
-1.51598215103149	-7.54914522171021	-3.95116233825684	0.00183853134512901	0.519319236278534	-0.015812810510397
-1.51367127895355	-7.55040216445923	-3.94490838050842	0.00182605534791946	0.519153952598572	-0.0157490652054548
-1.50981736183167	-7.55288410186768	-3.95158624649048	0.00188266718760133	0.518962323665619	-0.0157130751758814
-1.50915884971619	-7.55354881286621	-3.95103812217712	0.00193445279728621	0.518831491470337	-0.0157346539199352
-1.5075569152832	-7.55348968505859	-3.94736170768738	0.00190556771121919	0.518608212471008	-0.0156726017594337
-1.5079311132431	-7.55510902404785	-3.94802618026733	0.00192906975280493	0.518390417098999	-0.0156704839318991
-1.50719928741455	-7.55727338790894	-3.94652080535889	0.00192488287575543	0.518153309822083	-0.0156529974192381
-1.50478041172028	-7.55784130096436	-3.94126272201538	0.00194635067600757	0.517957508563995	-0.0156638361513615
-1.50833141803741	-7.5596923828125	-3.93795371055603	0.0019338201964274	0.517717659473419	-0.0156225888058543
-1.5064183473587	-7.56105756759644	-3.93923592567444	0.00201367703266442	0.517434775829315	-0.0155236022546887
-1.50136935710907	-7.56118154525757	-3.94037008285522	0.00195171777158976	0.517163872718811	-0.0155254239216447
-1.50321483612061	-7.56174659729004	-3.93571758270264	0.00195695296861231	0.516940355300903	-0.0155598437413573
-1.49980819225311	-7.5631799697876	-3.93379664421082	0.00194959808140993	0.51670241355896	-0.0155173614621162
-1.49973452091217	-7.56540203094482	-3.92620229721069	0.00190639204811305	0.516409695148468	-0.0154510233551264
-1.49708914756775	-7.56308221817017	-3.92076969146729	0.00196885294280946	0.516136050224304	-0.0154095813632011
-1.50052988529205	-7.56290626525879	-3.92179393768311	0.00201402720995247	0.515813231468201	-0.0153310112655163
-1.49754762649536	-7.5696325302124	-3.9148166179657	0.00192674761638045	0.515472829341888	-0.0152973225340247
-1.4973840713501	-7.57020282745361	-3.90895104408264	0.00196632253937423	0.515164971351624	-0.015160147100687
-1.49706292152405	-7.5705509185791	-3.91088700294495	0.0020546643063426	0.514979481697083	-0.0150821702554822
-1.49465954303741	-7.5706582069397	-3.91224241256714	0.0019554952159524	0.514665901660919	-0.0149654028937221
-1.49292361736298	-7.56786012649536	-3.91342353820801	0.00202734512276948	0.514390885829926	-0.0149072837084532
-1.49822330474854	-7.56936168670654	-3.91363453865051	0.00206333305686712	0.514236390590668	-0.0147675331681967
-1.49359023571014	-7.5704665184021	-3.91358423233032	0.0020544424187392	0.514018595218658	-0.0146657442674041
-1.4944726228714	-7.57039833068848	-3.90580773353577	0.00208590994589031	0.513674855232239	-0.0145445559173822
-1.49577224254608	-7.57024574279785	-3.90537405014038	0.00221154117025435	0.51347553730011	-0.0144356973469257
-1.49646937847137	-7.57276105880737	-3.90005159378052	0.00212947162799537	0.513331055641174	-0.0143655119463801
-1.49302077293396	-7.56725358963013	-3.90018820762634	0.00217969436198473	0.513088405132294	-0.0141187701374292
-1.49844741821289	-7.56740379333496	-3.90111804008484	0.00225975783541799	0.512923061847687	-0.013988571241498
-1.49783313274384	-7.56898546218872	-3.90030169487	0.00231130933389068	0.512748956680298	-0.013803742825985
-1.49562847614288	-7.56488227844238	-3.89549946784973	0.00232224422506988	0.512662649154663	-0.0136247687041759
-1.49898743629456	-7.5642876625061	-3.89728689193726	0.00245819659903646	0.51244181394577	-0.0134213799610734
-1.50381648540497	-7.5628080368042	-3.89790654182434	0.00248840753920376	0.512391865253448	-0.0132369194179773
-1.49895775318146	-7.56206560134888	-3.89835381507874	0.00253804679960012	0.512209832668304	-0.0131273455917835
-1.5011225938797	-7.55859231948853	-3.89060497283936	0.00265036523342133	0.512200713157654	-0.0129874497652054
-1.5029205083847	-7.55798721313477	-3.89329838752747	0.00266907433979213	0.512117564678192	-0.0127335656434298
-1.5027928352356	-7.55758047103882	-3.88479733467102	0.00269770924933255	0.511972606182098	-0.0125600853934884
-1.5048143863678	-7.55482339859009	-3.8909866809845	0.0027827883604914	0.511955499649048	-0.0122993718832731
-1.5084183216095	-7.55166149139404	-3.89161658287048	0.00283328350633383	0.512003064155579	-0.0120871402323246
-1.51158881187439	-7.55275297164917	-3.89034986495972	0.00294658029451966	0.511920571327209	-0.0118905948475003
-1.5096515417099	-7.5500316619873	-3.8854353427887	0.0030073884408921	0.511986970901489	-0.0116348378360271
-1.51543748378754	-7.54734420776367	-3.8948085308075	0.00308689172379673	0.512053787708282	-0.0114126661792397
-1.51496338844299	-7.54623889923096	-3.90398049354553	0.00316754262894392	0.512092173099518	-0.0111478511244059
-1.51704561710358	-7.54162693023682	-3.89850473403931	0.00323631288483739	0.512237548828125	-0.0109795480966568
-1.52068996429443	-7.53630971908569	-3.90476298332214	0.00337730022147298	0.512395083904266	-0.0107436636462808
-1.52260076999664	-7.53430032730103	-3.90190958976746	0.00340775051154196	0.512555360794067	-0.0105112353339791
-1.52494192123413	-7.53215789794922	-3.90490555763245	0.00350684300065041	0.51264351606369	-0.0102794570848346
-1.52818834781647	-7.52697610855103	-3.90410757064819	0.00367681751959026	0.512870967388153	-0.0100344177335501
-1.5308883190155	-7.52739143371582	-3.91106486320496	0.00372123206034303	0.513116955757141	-0.00982343126088381
-1.52925598621368	-7.52055788040161	-3.9126238822937	0.00384363811463118	0.513315141201019	-0.00953387469053268
-1.53853929042816	-7.51737117767334	-3.9261577129364	0.00399063061922789	0.513581037521362	-0.00923069845885038
-1.54297113418579	-7.51042938232422	-3.91547989845276	0.00401064846664667	0.513918519020081	-0.00906382407993078
-1.54368484020233	-7.50921535491943	-3.9208402633667	0.00419158954173326	0.514143586158752	-0.00880026258528233
-1.54788112640381	-7.50432014465332	-3.91802573204041	0.00427130283787847	0.514446318149567	-0.00857027433812618
-1.5448739528656	-7.50277376174927	-3.91993522644043	0.00433629518374801	0.514670252799988	-0.00832146313041449
-1.55453717708588	-7.49588441848755	-3.92972683906555	0.00446576438844204	0.515041947364807	-0.00808589346706867
-1.560715675354	-7.49322128295898	-3.93369770050049	0.00454912008717656	0.515399515628815	-0.00786557141691446
-1.55921626091003	-7.48712396621704	-3.93821620941162	0.00460557453334332	0.515700459480286	-0.00761939352378249
-1.56431698799133	-7.48504400253296	-3.94023704528809	0.00477868923917413	0.516112089157104	-0.00749074062332511
-1.56412470340729	-7.48288297653198	-3.94387626647949	0.00482043251395226	0.516353487968445	-0.00729672564193606
-1.56930017471313	-7.47711277008057	-3.94651341438293	0.00488468213006854	0.516655266284943	-0.00698802387341857
-1.57578670978546	-7.47249794006348	-3.95055627822876	0.00492970272898674	0.517004132270813	-0.00682559795677662
-1.57827889919281	-7.47002220153809	-3.95547151565552	0.00499791698530316	0.517354190349579	-0.00664709368720651
-1.58047831058502	-7.46596193313599	-3.96416163444519	0.0050834696739912	0.517692267894745	-0.00654152594506741
-1.585409283638	-7.46233081817627	-3.96160244941711	0.00508608389645815	0.517955958843231	-0.00641586119309068
-1.58536791801453	-7.46254634857178	-3.95910787582397	0.0051104724407196	0.518267750740051	-0.00633501214906573
-1.59372174739838	-7.45352745056152	-3.96454095840454	0.0051987306214869	0.518605589866638	-0.00618427153676748
-1.5949422121048	-7.45181560516357	-3.97373056411743	0.00519214244559407	0.518920123577118	-0.00604471052065492
-1.59948432445526	-7.44567918777466	-3.97482848167419	0.00519294245168567	0.519215285778046	-0.0059031811542809
-1.60072672367096	-7.44989061355591	-3.97190403938293	0.00502252951264381	0.519477903842926	-0.00584476254880428
-1.60260260105133	-7.44395112991333	-3.97558259963989	0.00500828213989735	0.519710302352905	-0.00586144300177693
-1.60887563228607	-7.43837738037109	-3.97971677780151	0.0049119470641017	0.519955098628998	-0.00583683419972658
-1.61530089378357	-7.43700790405273	-3.98586368560791	0.00478969002142549	0.520220577716827	-0.00579659175127745
-1.62058234214783	-7.43455743789673	-3.98359870910645	0.00475563341751695	0.520384609699249	-0.0057663144543767
-1.622234582901	-7.42908334732056	-3.99162077903748	0.0047278911806643	0.520555555820465	-0.00566676212474704
-1.62756717205048	-7.42495489120483	-3.99184727668762	0.00460766907781363	0.520842432975769	-0.00563035765662789
-1.62648415565491	-7.42492866516113	-3.99339914321899	0.00448828237131238	0.520904719829559	-0.00557990139350295
-1.62955260276794	-7.42356967926025	-3.98805475234985	0.00452895276248455	0.521100044250488	-0.00559981912374496
-1.63035976886749	-7.42580699920654	-3.98457479476929	0.00437557138502598	0.521165609359741	-0.00570928212255239
-1.6384459733963	-7.41758108139038	-3.99037432670593	0.00433735316619277	0.5213383436203	-0.0057530589401722
-1.64267265796661	-7.41656970977783	-3.99046468734741	0.0041422457434237	0.521442890167236	-0.00583639089018106
-1.64448034763336	-7.41531038284302	-3.98947143554688	0.004163917619735	0.521554291248322	-0.00590095948427916
-1.64897131919861	-7.41318082809448	-3.99151110649109	0.00400247238576412	0.521675586700439	-0.00596968643367291
-1.65239989757538	-7.409987449646	-3.99953889846802	0.00392279354855418	0.521719813346863	-0.00611115479841828
-1.66028463840485	-7.41077136993408	-3.99712038040161	0.00381989730522037	0.521815717220306	-0.00624316930770874
-1.65682423114777	-7.4102725982666	-3.98313069343567	0.00365526089444757	0.521775960922241	-0.00640954775735736
-1.66565108299255	-7.40728235244751	-3.98316860198975	0.00360729405656457	0.521836340427399	-0.00653725536540151
-1.66791832447052	-7.40974378585815	-3.98646664619446	0.00341094681061804	0.521887421607971	-0.0066401669755578
-1.66884350776672	-7.40367650985718	-3.98831510543823	0.00334064546041191	0.521848618984222	-0.00671453634276986
-1.67264413833618	-7.40494394302368	-3.9904510974884	0.00305371033027768	0.52193546295166	-0.00681072706356645
-1.66896116733551	-7.4052939414978	-3.9883234500885	0.00304104830138385	0.521795690059662	-0.00694466568529606
-1.67833232879639	-7.40019559860229	-4.00024366378784	0.00292213633656502	0.521968483924866	-0.00703363120555878
-1.67788350582123	-7.40174341201782	-3.99661254882813	0.00271733524277806	0.521950960159302	-0.00719278631731868
-1.68423759937286	-7.3994460105896	-3.99257898330688	0.0026284996420145	0.521921575069427	-0.00731167988851666
-1.68267846107483	-7.40371561050415	-3.97986531257629	0.00254874001257122	0.521837711334229	-0.00749467127025127
-1.68376493453979	-7.40409660339355	-3.98802709579468	0.00244905916042626	0.521830976009369	-0.00760770170018077
-1.68752086162567	-7.40068387985229	-3.99061393737793	0.00232173898257315	0.52191698551178	-0.00771573185920715
-1.6852707862854	-7.39971828460693	-3.98682045936584	0.00214453530497849	0.5219846367836	-0.00785531848669052
-1.68999338150024	-7.39807367324829	-3.98381638526917	0.00203017913736403	0.521959125995636	-0.00795004144310951
-1.6868439912796	-7.40357351303101	-3.98656344413757	0.00192520080599934	0.521935105323792	-0.00803470332175493
-1.68461930751801	-7.40365076065063	-3.98766088485718	0.00180118181742728	0.521941602230072	-0.00811981409788132
-1.68691074848175	-7.40387153625488	-3.99082088470459	0.00170843687374145	0.522039711475372	-0.0081856045871973
-1.68545067310333	-7.40045213699341	-3.98678636550903	0.00154881889466196	0.522062242031097	-0.00825938954949379
-1.68661630153656	-7.40050601959229	-3.98684024810791	0.00150229723658413	0.522115409374237	-0.00835566502064466
-1.68790555000305	-7.40350866317749	-3.98170018196106	0.00140663143247366	0.522081255912781	-0.00846870895475149
-1.68313300609589	-7.40109443664551	-3.981369972229	0.00138974434230477	0.522125601768494	-0.00847858656197786
-1.68589496612549	-7.39916086196899	-3.98482656478882	0.00135754549410194	0.522249281406403	-0.00854803342372179
-1.6823822259903	-7.39945125579834	-3.99036884307861	0.001304344041273	0.522415041923523	-0.00855652242898941
-1.68522429466248	-7.39733409881592	-3.98969864845276	0.00128297717310488	0.522499799728394	-0.00856345053762197
-1.68388390541077	-7.40025043487549	-3.98981618881226	0.00119820330291986	0.522632896900177	-0.00858836434781551
-1.67885589599609	-7.40270328521729	-3.98433542251587	0.00121879938524216	0.522626936435699	-0.00861965212970972
-1.68006479740143	-7.40199565887451	-3.99689030647278	0.00120016210712492	0.522887229919434	-0.00861856527626514
-1.67585265636444	-7.40281677246094	-4.00015878677368	0.00122647383250296	0.522992789745331	-0.00862829573452473
-1.67440605163574	-7.4007887840271	-3.99403357505798	0.00122302724048495	0.523154199123383	-0.00867524743080139
-1.67508888244629	-7.40415811538696	-3.99467873573303	0.00121813931036741	0.523349642753601	-0.00876320526003838
-1.66821825504303	-7.40714454650879	-3.98492884635925	0.00123473803978413	0.523367941379547	-0.00879215728491545
-1.6656448841095	-7.40622568130493	-3.99120283126831	0.00129185768309981	0.523588478565216	-0.00879949145019054
-1.66378545761108	-7.40735387802124	-3.99475431442261	0.00127809413243085	0.523721635341644	-0.00875444430857897
-1.65767014026642	-7.40851974487305	-4.00113010406494	0.00125366193242371	0.523787617683411	-0.00869703199714422
-1.66024088859558	-7.40635681152344	-4.00401973724365	0.00120090646669269	0.524035573005676	-0.00868367683142424
-1.65178191661835	-7.41047525405884	-4.00016927719116	0.00118631194345653	0.524091720581055	-0.00866732280701399
-1.64822089672089	-7.41267395019531	-4.00440359115601	0.00121099827811122	0.524302661418915	-0.00863641779869795
-1.64467561244965	-7.41103649139404	-4.00517511367798	0.00113198452163488	0.524476885795593	-0.00858471170067787
-1.64262723922729	-7.41221380233765	-4.00854253768921	0.00112716271542013	0.524578928947449	-0.00855216197669506
-1.63993608951569	-7.41554355621338	-4.005774974823	0.00110703485552222	0.524621903896332	-0.00860076956450939
-1.63294303417206	-7.41875123977661	-3.9998791217804	0.0010786117054522	0.524744391441345	-0.00868063326925039
-1.62746691703796	-7.41976070404053	-3.99925684928894	0.00104602542705834	0.524765908718109	-0.00867760833352804
-1.62504327297211	-7.41969203948975	-4.00687456130981	0.00107469642534852	0.524861752986908	-0.00874883029609919
-1.61866641044617	-7.42505931854248	-4.00269937515259	0.000944730127230287	0.524866282939911	-0.00875352323055267
-1.61741197109222	-7.42363262176514	-4.00332117080688	0.00092696922365576	0.524964511394501	-0.00873178988695145
-1.61252117156982	-7.42850780487061	-4.00543594360352	0.000802788767032325	0.524998903274536	-0.00881516747176647
-1.60982346534729	-7.42751026153564	-3.99819993972778	0.00072762806667015	0.524960219860077	-0.00884949136525393
-1.6050283908844	-7.42766332626343	-4.0033974647522	0.000734050408937037	0.52493816614151	-0.00883989688009024
-1.59646189212799	-7.43343925476074	-4.00475788116455	0.000481343187857419	0.524986624717712	-0.008895518258214
-1.59477937221527	-7.43008279800415	-4.00487995147705	0.000466319383122027	0.524836361408234	-0.00891641993075609
-1.59542739391327	-7.43548440933228	-4.00880241394043	0.000369650806533173	0.524865984916687	-0.00895722210407257
-1.58790385723114	-7.43731641769409	-4.00045251846313	0.000244196300627664	0.524726510047913	-0.00896153412759304
-1.58625674247742	-7.43869972229004	-4.00104713439941	0.00028489762917161	0.524616956710815	-0.00905125681310892
-1.5805070400238	-7.44207763671875	-3.9944224357605	5.9181827964494E-05	0.524526298046112	-0.00918313581496477
-1.5797815322876	-7.4418044090271	-3.99998617172241	-1.471070208936E-05	0.524369120597839	-0.00919969286769629
-1.57874858379364	-7.44262409210205	-3.99737644195557	-8.28762713354081E-05	0.524255275726318	-0.00919771008193493
-1.57264697551727	-7.44666910171509	-3.99876952171326	-0.000314322795020416	0.524114072322845	-0.00923968851566315
-1.57174026966095	-7.44395351409912	-3.9898943901062	-0.000381596968509257	0.523947596549988	-0.00930256024003029
-1.56948602199554	-7.44786357879639	-3.9909520149231	-0.000500595138873905	0.523755371570587	-0.00937745440751314
-1.56625711917877	-7.44575500488281	-3.98584771156311	-0.000647809181828052	0.523541867733002	-0.00940583366900682
-1.56457006931305	-7.44629716873169	-3.98027300834656	-0.000829617318231612	0.523231208324432	-0.00946570746600628
-1.56584060192108	-7.44862651824951	-3.98727560043335	-0.00103556562680751	0.52311247587204	-0.00941959023475647
-1.56433176994324	-7.44916534423828	-3.97575902938843	-0.0011223426554352	0.522760689258575	-0.0094476193189621
-1.56426227092743	-7.44713258743286	-3.98085856437683	-0.00126473279669881	0.52249813079834	-0.00944934412837029
-1.56212186813354	-7.44985580444336	-3.97223830223084	-0.00141355104278773	0.522286832332611	-0.00948368851095438
-1.55485665798187	-7.44778728485107	-3.96166634559631	-0.00154953682795167	0.521907031536102	-0.00951160676777363
-1.55805933475494	-7.4449634552002	-3.95735764503479	-0.00169814785476774	0.521582663059235	-0.00953986775130033
-1.55853474140167	-7.44703769683838	-3.95497345924377	-0.00193295057397336	0.521348237991333	-0.00950565189123154
-1.55847918987274	-7.44825887680054	-3.95378232002258	-0.00207365048117936	0.52095365524292	-0.00946766324341297
-1.55759990215302	-7.44612884521484	-3.9466609954834	-0.00217918120324612	0.520696461200714	-0.00941270031034946
-1.5615850687027	-7.44522333145142	-3.9500949382782	-0.00237673008814454	0.520346164703369	-0.00936652813106775
-1.55871999263763	-7.44204235076904	-3.94934701919556	-0.00254661426879466	0.520012438297272	-0.00927256792783737
-1.55784821510315	-7.44293928146362	-3.94366455078125	-0.00265904632396996	0.519701421260834	-0.00921263080090284
-1.5588321685791	-7.4390697479248	-3.94277572631836	-0.00277538876980543	0.519415140151978	-0.00917964987456799
-1.55750119686127	-7.43769693374634	-3.93919134140015	-0.00299125164747238	0.519076645374298	-0.00911592319607735
-1.55842137336731	-7.43715476989746	-3.93136119842529	-0.00311337504535913	0.518772721290588	-0.00905587337911129
-1.56091642379761	-7.43642234802246	-3.92708778381348	-0.00327638303861022	0.518486320972443	-0.00897723808884621
-1.56024241447449	-7.43263101577759	-3.91866540908813	-0.00346088781952858	0.518174707889557	-0.00893631856888533
-1.56049180030823	-7.43444919586182	-3.91868758201599	-0.00357712176628411	0.517818868160248	-0.00883821398019791
-1.56165337562561	-7.42841196060181	-3.9158182144165	-0.00371516495943069	0.5175821185112	-0.00875626225024462
-1.56432902812958	-7.43136978149414	-3.91862201690674	-0.00377955450676382	0.517340958118439	-0.00868372991681099
-1.55974090099335	-7.42590236663818	-3.91849541664124	-0.00397530430927873	0.517023921012878	-0.00871387589722872
-1.56311273574829	-7.42804718017578	-3.91071057319641	-0.00411416869610548	0.516785562038422	-0.0086041996255517
-1.56756329536438	-7.42766952514648	-3.90441012382507	-0.00414837012067437	0.516622722148895	-0.00857116561383009
-1.5610591173172	-7.42763328552246	-3.90608286857605	-0.00425242632627487	0.51636666059494	-0.00850347708910704
-1.56249070167542	-7.42586135864258	-3.89935898780823	-0.00439299130812287	0.516156017780304	-0.00848709978163242
-1.5628650188446	-7.42306804656982	-3.90399694442749	-0.00446770340204239	0.516039729118347	-0.00842963065952063
-1.56511783599854	-7.42460823059082	-3.90380811691284	-0.00450996309518814	0.515898585319519	-0.00833659991621971
-1.5630304813385	-7.4224009513855	-3.89969730377197	-0.00462266709655523	0.515756189823151	-0.00830158591270447
-1.56184923648834	-7.41985130310059	-3.90053749084473	-0.00468758214265108	0.515650987625122	-0.00826953258365393
-1.56340146064758	-7.4212818145752	-3.90080642700195	-0.0047124307602644	0.515647828578949	-0.00819628220051527
-1.56447231769562	-7.41788959503174	-3.89385795593262	-0.00474411575123668	0.515571177005768	-0.00809114053845406
-1.56111133098602	-7.42207860946655	-3.89976239204407	-0.00482047908008099	0.515593767166138	-0.0080984802916646
-1.55929946899414	-7.41840314865112	-3.8970205783844	-0.00477614719420671	0.515559315681458	-0.00802368205040693
-1.56020975112915	-7.41800594329834	-3.89638519287109	-0.0048371460288763	0.515597641468048	-0.00791062600910664
-1.55886733531952	-7.41762781143188	-3.89656448364258	-0.00482076033949852	0.515682637691498	-0.00786159839481115
-1.55897605419159	-7.41813182830811	-3.89807033538818	-0.00480227218940854	0.515701770782471	-0.0078682554885745
-1.55698144435883	-7.41761684417725	-3.89889073371887	-0.00479806214570999	0.515835404396057	-0.00782758928835392
-1.55372726917267	-7.41452836990356	-3.89853048324585	-0.00471273949369788	0.515918612480164	-0.00775565020740032
-1.55555331707001	-7.41593599319458	-3.90503907203674	-0.00471395347267389	0.516037881374359	-0.0077138221822679
-1.55619311332703	-7.41716337203979	-3.90622019767761	-0.00469080125913024	0.516208708286285	-0.00766541855409741
-1.55224084854126	-7.41327571868896	-3.89818930625916	-0.00460202200338244	0.516339540481567	-0.00760521553456783
-1.55126976966858	-7.41577577590942	-3.90174841880798	-0.00449758395552635	0.516480684280396	-0.00751415360718966
-1.55584013462067	-7.41287088394165	-3.90424013137817	-0.00444387784227729	0.516652882099152	-0.00745445536449552
-1.54915833473206	-7.41236209869385	-3.897873878479	-0.00430429540574551	0.516790270805359	-0.00733713200315833
-1.55258738994598	-7.41280221939087	-3.90271711349487	-0.00415959442034364	0.516992151737213	-0.00724930735304952
-1.55125975608826	-7.41598796844482	-3.90695810317993	-0.00404413091018796	0.517146050930023	-0.00719254044815898
-1.54919326305389	-7.41385364532471	-3.90415978431702	-0.00390873569995165	0.517301738262177	-0.00705611659213901
-1.55032646656036	-7.40753602981567	-3.90051770210266	-0.00380090507678688	0.517457544803619	-0.00692566903308034
-1.54861986637115	-7.40539741516113	-3.90521144866943	-0.00360012985765934	0.517522573471069	-0.00673753209412098
-1.55168116092682	-7.40841197967529	-3.91060900688171	-0.0034909991081804	0.517738997936249	-0.00663928966969252
-1.55085825920105	-7.40632629394531	-3.9141161441803	-0.00345800863578916	0.517800748348236	-0.00648402655497193
-1.553227186203	-7.40367317199707	-3.91514730453491	-0.00325263990089297	0.517860889434814	-0.00630799122154713
-1.55171453952789	-7.40363216400146	-3.92315864562988	-0.00313083315268159	0.517994999885559	-0.00613358663395047
-1.55479550361633	-7.40350198745728	-3.9160361289978	-0.00299066724255681	0.517974197864532	-0.00601550238206983
-1.55159866809845	-7.40183639526367	-3.91460514068604	-0.00286349630914629	0.517966330051422	-0.00592206139117479
-1.55479431152344	-7.39908599853516	-3.91949248313904	-0.00270282360725105	0.517984867095947	-0.00578681053593755
-1.55312311649323	-7.3989725112915	-3.91970062255859	-0.00260791694745421	0.51799350976944	-0.00569663848727942
-1.5531667470932	-7.39590787887573	-3.9160430431366	-0.00254711066372693	0.517903685569763	-0.00558411702513695
-1.55517089366913	-7.39688158035278	-3.91360306739807	-0.0024581290781498	0.517751097679138	-0.00546690076589584
-1.55855965614319	-7.39571952819824	-3.915940284729	-0.00239465921185911	0.517703652381897	-0.0054242960177362
-1.5556868314743	-7.39603900909424	-3.90804767608643	-0.00235921493731439	0.517485201358795	-0.00536055117845535
-1.55624222755432	-7.39760208129883	-3.9107620716095	-0.00237453589215875	0.517258107662201	-0.00531207444146276
-1.55974948406219	-7.39464044570923	-3.90415596961975	-0.00228796410374343	0.51707524061203	-0.00524484366178513
-1.55744385719299	-7.39799022674561	-3.90488815307617	-0.00226800050586462	0.516826808452606	-0.00511806830763817
-1.55184054374695	-7.39461326599121	-3.90139484405518	-0.0023378140758723	0.516450524330139	-0.00511584896594286
-1.55614495277405	-7.39717960357666	-3.9004921913147	-0.00224950676783919	0.516136050224304	-0.00505647948011756
-1.55598592758179	-7.39764356613159	-3.90089654922485	-0.00234122364781797	0.515820860862732	-0.00506009440869093
-1.55558109283447	-7.39562225341797	-3.89636325836182	-0.00240840436890721	0.515543401241302	-0.00517163891345263
-1.55943524837494	-7.39838075637817	-3.89029693603516	-0.00238557392731309	0.515091121196747	-0.00527966069057584
-1.55799627304077	-7.40128612518311	-3.87747621536255	-0.00247868942096829	0.514666318893433	-0.00532026635482907
-1.55234885215759	-7.40291690826416	-3.87460899353027	-0.0025391427334398	0.514236152172089	-0.00536284456029534
-1.55311262607574	-7.40694141387939	-3.86927819252014	-0.00264902086928487	0.513726592063904	-0.00544043350964785
-1.55244731903076	-7.40774059295654	-3.87263369560242	-0.00272128125652671	0.513300061225891	-0.00554961198940873
-1.54903948307037	-7.41262817382813	-3.86067795753479	-0.00285620079375803	0.512794852256775	-0.00562052195891738
-1.54832470417023	-7.41166210174561	-3.857905626297	-0.00293090147897601	0.512308478355408	-0.00575704546645284
-1.54655516147614	-7.41604089736938	-3.84744477272034	-0.00305326259694994	0.511821091175079	-0.00583080062642694
-1.54334533214569	-7.41991567611694	-3.8403148651123	-0.00315621797926724	0.511407375335693	-0.00597512815147638
-1.54421722888947	-7.42479133605957	-3.84309339523315	-0.00331749930046499	0.511015772819519	-0.00610395520925522
-1.54235863685608	-7.42728614807129	-3.83700656890869	-0.00342621118761599	0.510466456413269	-0.0062051247805357
-1.53729426860809	-7.43399906158447	-3.8382682800293	-0.00350603112019598	0.510056555271149	-0.00639271782711148
-1.53453171253204	-7.43743705749512	-3.82632255554199	-0.00357288355007768	0.509589612483978	-0.00658763758838177
-1.52993130683899	-7.44568824768066	-3.82826566696167	-0.00373073783703148	0.509193897247314	-0.00671910727396607
-1.52308928966522	-7.44756126403809	-3.82628607749939	-0.00368099589832127	0.50876796245575	-0.00687046907842159
-1.5236120223999	-7.45381927490234	-3.82166743278503	-0.0037692345213145	0.508515357971191	-0.00705758016556501
-1.5154949426651	-7.45799112319946	-3.82404708862305	-0.00380265829153359	0.508110702037811	-0.00718289287760854
-1.51097893714905	-7.46452283859253	-3.81915736198425	-0.0038185662124306	0.507846176624298	-0.00739105418324471
-1.50288152694702	-7.47165632247925	-3.81465983390808	-0.00383581919595599	0.507563769817352	-0.00754189537838101
-1.49493873119354	-7.47513818740845	-3.80701231956482	-0.00383365154266357	0.507355093955994	-0.00768529670313001
-1.49201548099518	-7.48155641555786	-3.80096912384033	-0.00378219387494028	0.507290363311768	-0.00782732386142015
-1.48333168029785	-7.48699045181274	-3.80641341209412	-0.00367812206968665	0.507115483283997	-0.00795754976570606
-1.47564339637756	-7.49022960662842	-3.80944657325745	-0.00363183068111539	0.506967306137085	-0.00806484837085009
-1.46841609477997	-7.49814796447754	-3.80748081207275	-0.00354219391010702	0.506995797157288	-0.00817781686782837
-1.45987391471863	-7.50231027603149	-3.80779147148132	-0.00336182443425059	0.506961226463318	-0.00826239865273237
-1.45420169830322	-7.50834465026855	-3.80678915977478	-0.00318217067979276	0.507009983062744	-0.00839341152459383
-1.44978976249695	-7.51559066772461	-3.81358933448792	-0.00297232205048203	0.507184863090515	-0.00846132356673479
-1.43596661090851	-7.52199935913086	-3.81285810470581	-0.00281412876211107	0.507300853729248	-0.00857755448669195
-1.43065595626831	-7.52748966217041	-3.81671237945557	-0.0026102380361408	0.507448017597198	-0.00865095481276512
-1.42494785785675	-7.53113698959351	-3.81786751747131	-0.00230484222993255	0.507597744464874	-0.00868861656636
-1.41832625865936	-7.54032802581787	-3.82187747955322	-0.00207098270766437	0.507891237735748	-0.00875605549663305
-1.41059100627899	-7.54279232025146	-3.82951474189758	-0.00176398211624473	0.508149325847626	-0.00882105901837349
-1.40050661563873	-7.54634284973145	-3.8376247882843	-0.00156686280388385	0.508366703987122	-0.00881101656705141
-1.39712536334991	-7.55189228057861	-3.8359432220459	-0.00127873499877751	0.508713662624359	-0.0088975140824914
-1.39307260513306	-7.55647850036621	-3.84176635742188	-0.00087473337771371	0.509010374546051	-0.00889271777123213
-1.386106133461	-7.56203317642212	-3.8413074016571	-0.000569610681850463	0.50939005613327	-0.00888601131737232
-1.37562584877014	-7.56573677062988	-3.84847664833069	-0.000286372407572344	0.509725451469421	-0.00893443915992975
-1.37276351451874	-7.56736135482788	-3.85200047492981	0.000102730795333628	0.510126233100891	-0.0089689614251256
-1.36842238903046	-7.57487392425537	-3.85878729820251	0.000502471928484738	0.510501980781555	-0.00892833713442087
-1.3626481294632	-7.57649326324463	-3.85621476173401	0.000762412848416716	0.510886251926422	-0.0089332889765501
-1.35904741287231	-7.57863330841064	-3.8662326335907	0.00111575028859079	0.511262953281403	-0.00887776724994183
-1.35990393161774	-7.57977056503296	-3.87990736961365	0.00144523126073182	0.511703014373779	-0.0088962446898222
-1.35115838050842	-7.58232831954956	-3.87827348709106	0.00172324117738754	0.512041568756104	-0.00892618298530579
-1.35253489017487	-7.58140802383423	-3.88389420509338	0.00213383976370096	0.512532889842987	-0.00893539842218161
-1.35085570812225	-7.58322811126709	-3.89056038856506	0.00244055432267487	0.512874662876129	-0.00898023601621389
-1.35135078430176	-7.58176565170288	-3.89669132232666	0.00264128390699625	0.513230860233307	-0.0089908093214035
-1.34873378276825	-7.58186101913452	-3.89846873283386	0.00299055641517043	0.513585925102234	-0.00899749156087637
-1.3517382144928	-7.58085584640503	-3.90272235870361	0.00322935939766467	0.513928532600403	-0.00905246287584305
-1.35123527050018	-7.58035564422607	-3.91358017921448	0.00344945746473968	0.514209032058716	-0.00905967131257057
-1.35078740119934	-7.58184194564819	-3.91503024101257	0.00362486205995083	0.514456510543823	-0.00912419427186251
-1.3559467792511	-7.57812786102295	-3.91812252998352	0.00384344742633402	0.514785528182983	-0.00910487584769726
-1.35483646392822	-7.58019685745239	-3.91815304756165	0.00399372586980462	0.51499879360199	-0.00924521777778864
-1.35498917102814	-7.5735650062561	-3.92250275611877	0.00421401532366872	0.515253484249115	-0.00926672201603651
-1.35746109485626	-7.57537078857422	-3.92473125457764	0.0042279027402401	0.515383303165436	-0.00939799007028341
-1.36398816108704	-7.57275772094727	-3.92473983764648	0.00431491481140256	0.515444934368134	-0.00938967987895012
-1.36716103553772	-7.57261848449707	-3.93102312088013	0.00441008759662509	0.515618145465851	-0.00944702327251434
-1.36696004867554	-7.5731635093689	-3.93327713012695	0.0043937973678112	0.51566082239151	-0.00955994706600904
-1.36795973777771	-7.56995391845703	-3.93454718589783	0.00449975067749619	0.51567530632019	-0.0096152201294899
-1.37177181243896	-7.56800413131714	-3.93354988098145	0.00445955712348223	0.515684425830841	-0.00971546582877636
-1.3721125125885	-7.5663161277771	-3.928870677948	0.00433646887540817	0.515762627124786	-0.0098154479637742
-1.37581586837769	-7.56111335754395	-3.93262577056885	0.0043084230273962	0.515733420848846	-0.00989086646586657
-1.38233160972595	-7.56264925003052	-3.93511033058167	0.00431237136945128	0.515702486038208	-0.00990977790206671
-1.38296604156494	-7.5623722076416	-3.9297661781311	0.00418350379914045	0.515563547611237	-0.00998485740274191
-1.38641786575317	-7.55808734893799	-3.93323397636414	0.00412247329950333	0.5154669880867	-0.0101972799748182
-1.39296329021454	-7.55738115310669	-3.93188500404358	0.00399956665933132	0.515457987785339	-0.0104626910760999
-1.40002679824829	-7.55407285690308	-3.93224573135376	0.00382785522378981	0.515361487865448	-0.0107146548107266
-1.40617203712463	-7.55082559585571	-3.92850136756897	0.00374323897995055	0.515264749526978	-0.0110372714698315
-1.41317689418793	-7.55142974853516	-3.93139219284058	0.00352825340814888	0.515193998813629	-0.0113474950194359
-1.42166233062744	-7.54915857315063	-3.93437314033508	0.00336948386393487	0.515093863010406	-0.0116627905517817
-1.42761099338531	-7.54945850372314	-3.92659497261047	0.00315261771902442	0.514993965625763	-0.011975385248661
-1.43364763259888	-7.54412746429443	-3.92133331298828	0.00296645844355226	0.514879941940308	-0.0123201413080096
-1.44346785545349	-7.54135322570801	-3.91836524009705	0.00279911607503891	0.514699876308441	-0.0126684438437223
-1.44735705852509	-7.54433250427246	-3.90921497344971	0.00253044720739126	0.51456880569458	-0.012958575040102
-1.44803297519684	-7.54154777526855	-3.90734362602234	0.00228816247545183	0.514486491680145	-0.0132951214909554
-1.45538997650146	-7.53953742980957	-3.90994620323181	0.00200685998424888	0.514266014099121	-0.0135366935282946
-1.46083009243011	-7.53809022903442	-3.90940451622009	0.00183414039202034	0.514099776744843	-0.0137492343783379
-1.4648300409317	-7.53702735900879	-3.9026095867157	0.00152950664050877	0.514014601707459	-0.0140172969549894
-1.46695554256439	-7.53587102890015	-3.89886665344238	0.00126208434812725	0.513820707798004	-0.0142653146758676
-1.47684216499329	-7.53387069702148	-3.8965892791748	0.000953853188548237	0.51373302936554	-0.0144359115511179
-1.47933566570282	-7.5334095954895	-3.89345908164978	0.000663775426801294	0.513625025749207	-0.0147021608427167
-1.48187565803528	-7.53332662582397	-3.88949823379517	0.000398640288040042	0.513559818267822	-0.0149834686890244
-1.48599135875702	-7.53123331069946	-3.89068126678467	9.07057037693448E-05	0.513442158699036	-0.0152857834473252
-1.49209141731262	-7.52949619293213	-3.88880491256714	-0.000117419171147048	0.51336407661438	-0.0155006991699338
-1.49104726314545	-7.53029108047485	-3.89422941207886	-0.000376949494238943	0.513380289077759	-0.0157387442886829
-1.49942862987518	-7.53010988235474	-3.88774394989014	-0.000590734882280231	0.513477265834808	-0.0159362852573395
-1.49911320209503	-7.52723217010498	-3.88448071479797	-0.000835330109111965	0.513385713100433	-0.0161753129214048
-1.50227475166321	-7.52561092376709	-3.88780784606934	-0.000939339224714786	0.513429760932922	-0.0163576025515795
-1.50457549095154	-7.5246114730835	-3.88633251190186	-0.00114193640183657	0.513504385948181	-0.0165366493165493
-1.51139187812805	-7.52562761306763	-3.88448786735535	-0.00134762097150087	0.513643741607666	-0.0166804753243923
-1.50987493991852	-7.5209698677063	-3.88440799713135	-0.00150153681170195	0.513748228549957	-0.0168267916887999
-1.50790321826935	-7.5211706161499	-3.8862681388855	-0.00168172747362405	0.513865828514099	-0.0168975610285997
-1.51586258411407	-7.517418384552	-3.88395667076111	-0.0016934311715886	0.514075338840485	-0.0170043837279081
-1.52011096477509	-7.51653671264648	-3.88690209388733	-0.00178012857213616	0.514274775981903	-0.0170871932059526
-1.51751565933228	-7.51684904098511	-3.8893096446991	-0.00196107965894043	0.514442205429077	-0.0170835498720407
-1.51910603046417	-7.51240348815918	-3.89187526702881	-0.00202254066243768	0.514578402042389	-0.0171002168208361
-1.52595710754395	-7.51121950149536	-3.892991065979	-0.0020456223282963	0.514890015125275	-0.0170859042555094
-1.52716171741486	-7.51079034805298	-3.89271545410156	-0.00209601200185716	0.515066742897034	-0.0171051453799009
-1.52591717243195	-7.50911712646484	-3.89458250999451	-0.00217157369479537	0.515307068824768	-0.0171084329485893
-1.52818083763123	-7.50519275665283	-3.9002480506897	-0.00218650186434388	0.515499830245972	-0.0170254316180944
-1.53344666957855	-7.50397062301636	-3.90062880516052	-0.00212191930040717	0.515822350978851	-0.0170335005968809
-1.53586268424988	-7.5010199546814	-3.90651392936707	-0.00216394639573991	0.516045391559601	-0.0169957168400288
-1.53617084026337	-7.49890279769897	-3.90789198875427	-0.00216206815093756	0.516224801540375	-0.0168981272727251
-1.53848898410797	-7.49382257461548	-3.91193723678589	-0.00209789210930467	0.516460776329041	-0.0168273504823446
-1.5432540178299	-7.49046087265015	-3.9118275642395	-0.00205741170793772	0.51671290397644	-0.0167558006942272
-1.54370248317719	-7.48774003982544	-3.91398215293884	-0.00211902847513556	0.516888320446014	-0.0166304297745228
-1.54344046115875	-7.48501253128052	-3.91684508323669	-0.00201693456619978	0.517060577869415	-0.0166068971157074
-1.55143415927887	-7.48132467269897	-3.92021656036377	-0.00202162237837911	0.517330169677734	-0.0164753850549459
-1.55513834953308	-7.47789239883423	-3.91171479225159	-0.00206839526072145	0.517406165599823	-0.0163865499198437
-1.55595016479492	-7.47612619400024	-3.91665363311768	-0.00207622605375946	0.517497479915619	-0.0162324290722609
-1.56275355815887	-7.47280883789063	-3.91593599319458	-0.00196902174502611	0.517514884471893	-0.0161269754171371
-1.56023669242859	-7.47012615203857	-3.92067694664001	-0.0020314056891948	0.517611086368561	-0.0159761607646942
-1.56503283977509	-7.46372318267822	-3.92089319229126	-0.00203069252893329	0.517622292041779	-0.015942994505167
-1.56844985485077	-7.46284484863281	-3.92032694816589	-0.00214828504249454	0.51763927936554	-0.0157683845609427
-1.57059645652771	-7.462317943573	-3.92828512191772	-0.00218660081736743	0.517671823501587	-0.0156803466379642
-1.573037981987	-7.45694923400879	-3.91326236724854	-0.00231169699691236	0.517638504505157	-0.015675375238061
-1.57353496551514	-7.451096534729	-3.91961312294006	-0.00233514490537345	0.517472803592682	-0.0155349718406796
-1.57917726039886	-7.4525580406189	-3.91797423362732	-0.00246081198565662	0.517364263534546	-0.0154066178947687
-1.5772225856781	-7.44815492630005	-3.90975189208984	-0.00262145069427788	0.517116785049438	-0.0153258983045816
-1.580397605896	-7.44623184204102	-3.90856075286865	-0.00269516627304256	0.516823530197144	-0.015243161469698
-1.58489513397217	-7.44368886947632	-3.90712881088257	-0.00282166968099773	0.516733169555664	-0.0152137037366629
-1.58559191226959	-7.44018173217773	-3.89864802360535	-0.00308945612050593	0.51640510559082	-0.0151980873197317
-1.58377182483673	-7.43882894515991	-3.89800071716309	-0.00318687781691551	0.516058504581451	-0.0151720475405455
-1.5940957069397	-7.43534708023071	-3.89790415763855	-0.0033648437820375	0.51580935716629	-0.0150745315477252
-1.59518492221832	-7.43842363357544	-3.89473557472229	-0.00362599734216928	0.5154749751091	-0.0151224173605442
-1.5980236530304	-7.43434715270996	-3.88828015327454	-0.00385066494345665	0.515172719955444	-0.0151770189404488
-1.60217356681824	-7.43177604675293	-3.89094996452332	-0.00394174503162503	0.514738321304321	-0.015265497379005
-1.6051299571991	-7.43035125732422	-3.89086222648621	-0.00423025572672486	0.514489769935608	-0.0153707480058074
-1.60445380210876	-7.43385601043701	-3.87904024124146	-0.00452467752620578	0.514012217521667	-0.0155005911365151
-1.60784757137299	-7.42996215820313	-3.87591218948364	-0.00470137596130371	0.513669013977051	-0.0156201189383864
-1.61407029628754	-7.42610645294189	-3.87316656112671	-0.00490073533728719	0.513245284557343	-0.0157368090003729
-1.61501550674438	-7.42988777160645	-3.86818075180054	-0.00528498040512204	0.512932181358337	-0.0157976020127535
-1.61401104927063	-7.42622232437134	-3.86586546897888	-0.00552480015903711	0.512486338615417	-0.0158638264983892
-1.61985325813293	-7.42597341537476	-3.85716581344604	-0.00580860581248999	0.512140870094299	-0.01595688611269
-1.61959493160248	-7.42805862426758	-3.85169696807861	-0.0060795764438808	0.511713802814484	-0.0160092711448669
-1.61657476425171	-7.42747974395752	-3.84855604171753	-0.00641766795888543	0.511315822601318	-0.0161986239254475
-1.6197304725647	-7.42744588851929	-3.84595227241516	-0.00667259329929948	0.510863602161407	-0.01631117798388
-1.6204537153244	-7.42580699920654	-3.84538960456848	-0.00697922613471746	0.510517477989197	-0.0165187884122133
-1.62485349178314	-7.42913722991943	-3.83899283409119	-0.00721725635230541	0.510205209255219	-0.0167488940060139
-1.62243354320526	-7.43167781829834	-3.83732652664185	-0.00746904173865914	0.509905874729156	-0.0169249996542931
-1.61917805671692	-7.43237209320068	-3.82573413848877	-0.00776624120771885	0.509531617164612	-0.0171874407678843
-1.62374496459961	-7.43351125717163	-3.83119916915894	-0.00795340910553932	0.509332299232483	-0.0174445006996393
-1.62355220317841	-7.43807601928711	-3.8250732421875	-0.00820415839552879	0.509095966815948	-0.0177087374031544
-1.62264096736908	-7.43883371353149	-3.82332825660706	-0.0084720840677619	0.508967220783234	-0.018017640337348
-1.62416768074036	-7.43680953979492	-3.82078671455383	-0.00867094378918409	0.508738040924072	-0.0183002203702927
-1.61986196041107	-7.4412841796875	-3.81773233413696	-0.00887539144605398	0.50865113735199	-0.0185663178563118
-1.61974215507507	-7.44105243682861	-3.81854939460754	-0.00904297828674316	0.508582949638367	-0.0188053864985704
-1.61999416351318	-7.44322061538696	-3.82429170608521	-0.00912319030612707	0.508579194545746	-0.0190377868711948
-1.61872494220734	-7.44509267807007	-3.82401728630066	-0.00933690182864666	0.508555352687836	-0.0193123742938042
-1.61762368679047	-7.45133495330811	-3.82171559333801	-0.00949764065444469	0.508636713027954	-0.0193833559751511
-1.61271703243256	-7.45362663269043	-3.82012605667114	-0.00968553032726049	0.508748650550842	-0.0196046270430088
-1.61418008804321	-7.45376586914063	-3.81870412826538	-0.00974981486797333	0.50889253616333	-0.0199184753000736
-1.61101722717285	-7.45482778549194	-3.81615447998047	-0.00981729291379452	0.508988797664642	-0.0201422702521086
-1.60855674743652	-7.46044635772705	-3.81355977058411	-0.00980447139590979	0.50932115316391	-0.0203828178346157
-1.60800004005432	-7.45956134796143	-3.82047080993652	-0.00987960025668144	0.509543299674988	-0.0206702426075935
-1.60663962364197	-7.45901393890381	-3.82513380050659	-0.00985957216471434	0.509771943092346	-0.0209742765873671
-1.60419178009033	-7.4631233215332	-3.83015298843384	-0.00989915803074837	0.51012796163559	-0.021161874756217
-1.59897410869598	-7.47115278244019	-3.82480883598328	-0.00986424274742603	0.510450422763824	-0.02141347900033
-1.59720659255981	-7.4719500541687	-3.83774828910828	-0.00984334852546453	0.510818183422089	-0.0216979086399078
-1.59550321102142	-7.47449016571045	-3.84606218338013	-0.00978901050984859	0.511228501796722	-0.0218845941126347
-1.59079563617706	-7.47774362564087	-3.84443259239197	-0.00966721028089523	0.511653900146484	-0.022091357037425
-1.58541703224182	-7.47882556915283	-3.8571605682373	-0.00958492886275053	0.512012720108032	-0.0222978014498949
-1.58185362815857	-7.48284196853638	-3.85446667671204	-0.00951561238616705	0.512527525424957	-0.0224107950925827
-1.57919549942017	-7.48067331314087	-3.85734629631042	-0.00945170037448406	0.512961387634277	-0.0226213671267033
-1.57605922222137	-7.48653650283813	-3.85954141616821	-0.00933656562119722	0.513411998748779	-0.0226984824985266
-1.56986892223358	-7.48937606811523	-3.8622670173645	-0.00923516321927309	0.514013767242432	-0.0228139646351337
-1.5671398639679	-7.49234008789063	-3.87650489807129	-0.00912254396826029	0.514505445957184	-0.0229138378053904
-1.55986893177032	-7.49516677856445	-3.87913846969604	-0.00895377714186907	0.514991044998169	-0.0230523496866226
-1.55656754970551	-7.49485397338867	-3.88239669799805	-0.00886955019086599	0.515559375286102	-0.0230762008577585
-1.55473506450653	-7.49801588058472	-3.89028930664063	-0.00870023295283318	0.516079843044281	-0.0232106633484364
-1.54661333560944	-7.50104665756226	-3.89415049552917	-0.00853861216455698	0.51655113697052	-0.0233009420335293
-1.54456305503845	-7.50403690338135	-3.90091824531555	-0.00842076260596514	0.517132699489594	-0.0234337262809277
-1.54010796546936	-7.50634050369263	-3.90044546127319	-0.00830806605517864	0.517545938491821	-0.0235321298241615
-1.53814399242401	-7.50990390777588	-3.90701937675476	-0.00809780601412058	0.518044531345367	-0.0236150976270437
-1.53276693820953	-7.51261329650879	-3.91340231895447	-0.00796674378216267	0.518516719341278	-0.0237142741680145
-1.52987575531006	-7.51328754425049	-3.91780138015747	-0.00786562543362379	0.518952310085297	-0.0237805023789406
-1.52435076236725	-7.51537609100342	-3.92205214500427	-0.00767276668921113	0.5193932056427	-0.0238291397690773
-1.5210645198822	-7.51618814468384	-3.92708301544189	-0.00752080976963043	0.519872963428497	-0.0238571558147669
-1.51691806316376	-7.51793241500854	-3.93941712379456	-0.00739476224407554	0.520221054553986	-0.0239136461168528
-1.51189565658569	-7.52086925506592	-3.94011950492859	-0.00732454285025597	0.520575940608978	-0.023950295522809
-1.50681340694427	-7.5203332901001	-3.94002604484558	-0.00712537858635187	0.520835638046265	-0.0240546017885208
-1.5062507390976	-7.52233934402466	-3.94512319564819	-0.00705735525116324	0.521253287792206	-0.024059759452939
-1.50215446949005	-7.52585649490356	-3.9469301700592	-0.00700465217232704	0.521510541439056	-0.0241408403962851
-1.49554526805878	-7.525062084198	-3.94141006469727	-0.00688987364992499	0.521739482879639	-0.0242194645106792
-1.49644100666046	-7.53140735626221	-3.9478964805603	-0.00671266810968518	0.521968424320221	-0.0242834836244583
-1.49020731449127	-7.53418016433716	-3.95035481452942	-0.00667427387088537	0.522130787372589	-0.0243330616503954
-1.48965704441071	-7.53654050827026	-3.95430135726929	-0.00656107300892472	0.522322118282318	-0.0243861116468906
-1.48784589767456	-7.53696632385254	-3.95836663246155	-0.00643867067992687	0.522567689418793	-0.0244963858276606
-1.48367655277252	-7.53697538375854	-3.96082258224487	-0.00645137531682849	0.522722363471985	-0.0245625227689743
-1.48319172859192	-7.5417308807373	-3.96302008628845	-0.00631682109087706	0.522817969322205	-0.0245919357985258
-1.48146617412567	-7.54152679443359	-3.96859669685364	-0.00618392135947943	0.522963345050812	-0.0246829185634851
-1.47910046577454	-7.54358530044556	-3.96856284141541	-0.00625865673646331	0.523107349872589	-0.0247296821326017
-1.47204744815826	-7.54759073257446	-3.9644238948822	-0.00616836175322533	0.52312970161438	-0.0247595906257629
-1.47290754318237	-7.54854822158813	-3.97079968452454	-0.00604529399424791	0.523237347602844	-0.0246820896863937
-1.46904563903809	-7.54807949066162	-3.96810722351074	-0.00602159043774009	0.523398399353027	-0.0247114803642035
-1.46448850631714	-7.54909992218018	-3.96967458724976	-0.00599564611911774	0.523390769958496	-0.0247114934027195
-1.46517825126648	-7.54742097854614	-3.97292280197144	-0.00590164726600051	0.523539125919342	-0.0246825627982616
-1.46190941333771	-7.55062007904053	-3.97980356216431	-0.0058600683696568	0.523599088191986	-0.0246989987790585
-1.45761561393738	-7.55232048034668	-3.97977828979492	-0.00588413700461388	0.523690044879913	-0.0246846061199903
-1.4549868106842	-7.54976987838745	-3.97477126121521	-0.00587193295359612	0.523715853691101	-0.0247180424630642
-1.45603692531586	-7.55152797698975	-3.97622013092041	-0.00573522783815861	0.523858666419983	-0.0246415697038174
-1.45084869861603	-7.55507183074951	-3.98393607139587	-0.0057420339435339	0.523907244205475	-0.0246569067239761
-1.44754862785339	-7.55435657501221	-3.98235034942627	-0.00562473991885781	0.524035036563873	-0.024650139734149
-1.445436835289	-7.55464220046997	-3.97975516319275	-0.00566764175891876	0.524123013019562	-0.0246502198278904
-1.44546461105347	-7.55433464050293	-3.98203492164612	-0.00550600653514266	0.524325609207153	-0.0246784817427397
-1.44547343254089	-7.55855798721313	-3.98803806304932	-0.00549035100266337	0.524405837059021	-0.0247463677078485
-1.44177663326263	-7.55681085586548	-3.98754787445068	-0.0054630022495985	0.524586498737335	-0.0248098634183407
-1.4377064704895	-7.55570983886719	-3.99059247970581	-0.00538449734449387	0.52473509311676	-0.0249284021556377
-1.43687963485718	-7.55864572525024	-3.98951125144959	-0.00534066930413246	0.524826228618622	-0.0249348804354668
-1.44004154205322	-7.56124401092529	-3.99597263336182	-0.00525597529485822	0.52517968416214	-0.0250341352075338
-1.43346846103668	-7.55989980697632	-3.99789786338806	-0.00521690724417567	0.525355637073517	-0.0251127853989601
-1.43461740016937	-7.56326532363892	-3.99815702438354	-0.0051360777579248	0.525555312633514	-0.0251826401799917
-1.4345725774765	-7.56480693817139	-4.0040340423584	-0.00504096457734704	0.525911331176758	-0.0252704229205847
-1.43517971038818	-7.56256580352783	-4.0106987953186	-0.00495446240529418	0.526103734970093	-0.0254093147814274
-1.43255591392517	-7.56568574905396	-4.00518751144409	-0.00494456058368087	0.526330232620239	-0.0254914332181215
-1.43178904056549	-7.56629276275635	-4.0056586265564	-0.00478041172027588	0.52660459280014	-0.0256227236241102
-1.43159079551697	-7.56619024276733	-4.00462579727173	-0.00482936529442668	0.526987254619598	-0.0257384553551674
-1.42503786087036	-7.56939554214478	-4.00894021987915	-0.00475733261555433	0.527131497859955	-0.025881128385663
-1.42653346061707	-7.57077360153198	-4.01270055770874	-0.00465778401121497	0.52748692035675	-0.0259975213557482
-1.42624628543854	-7.57289791107178	-4.02081823348999	-0.00451759062707424	0.527853310108185	-0.0261443741619587
-1.42723953723907	-7.57390260696411	-4.02268695831299	-0.00443782517686486	0.528211116790771	-0.0262909140437841
-1.42350256443024	-7.57808399200439	-4.02131938934326	-0.00451600924134254	0.528415262699127	-0.0263238977640867
-1.42917597293854	-7.57666349411011	-4.0239839553833	-0.00431062001734972	0.52881246805191	-0.0263637863099575
-1.42486894130707	-7.57724666595459	-4.03317785263062	-0.00421442836523056	0.529055416584015	-0.0264596845954657
-1.42491507530212	-7.57760143280029	-4.03542804718018	-0.00416749343276024	0.529364228248596	-0.0265646502375603
-1.42462980747223	-7.57776689529419	-4.03599500656128	-0.00405209325253963	0.529631435871124	-0.0266355890780687
-1.42484724521637	-7.57956743240356	-4.04474353790283	-0.00396809261292219	0.530007004737854	-0.0268141571432352
-1.42491340637207	-7.57868480682373	-4.04764652252197	-0.00403905706480145	0.530218899250031	-0.0269766002893448
-1.42925667762756	-7.57567501068115	-4.05095434188843	-0.00394097622483969	0.530527591705322	-0.0270399432629347
-1.4320193529129	-7.57670402526855	-4.04679918289185	-0.00389368133619428	0.530814290046692	-0.0271911937743425
-1.4332572221756	-7.57948303222656	-4.0558295249939	-0.0038954010233283	0.531043946743011	-0.0273136310279369
-1.43929088115692	-7.57706117630005	-4.04709768295288	-0.0038754369597882	0.531236469745636	-0.0273931827396154
-1.44271957874298	-7.57782888412476	-4.05089473724365	-0.00376081117428839	0.531367838382721	-0.0275102518498898
-1.4410172700882	-7.57625341415405	-4.054274559021	-0.00383178703486919	0.531560778617859	-0.0276838205754757
-1.44522941112518	-7.57358455657959	-4.06343126296997	-0.00383800617419183	0.531629920005798	-0.027841130271554
-1.45151102542877	-7.5744252204895	-4.06343936920166	-0.00385018205270171	0.531711399555206	-0.0279499646276236
-1.45405113697052	-7.57018756866455	-4.05692577362061	-0.00392725272104144	0.531696557998657	-0.0280620288103819
-1.45878911018372	-7.57010364532471	-4.06076145172119	-0.00401682918891311	0.531713962554932	-0.0281660389155149
-1.46437728404999	-7.56869220733643	-4.05458164215088	-0.00403112405911088	0.531665086746216	-0.028231943026185
-1.46903276443481	-7.56551742553711	-4.05740022659302	-0.00414607534185052	0.531613230705261	-0.0283389240503311
-1.47411823272705	-7.56390380859375	-4.05850124359131	-0.0042778723873198	0.531457722187042	-0.0284641459584236
-1.47720611095428	-7.56228542327881	-4.05223941802979	-0.00440696720033884	0.53129369020462	-0.028496291488409
-1.48157036304474	-7.55840921401978	-4.05372190475464	-0.00456233276054263	0.531069874763489	-0.0285513643175364
-1.48864102363586	-7.55997276306152	-4.05158662796021	-0.00464332709088922	0.530882239341736	-0.0286801438778639
-1.49278581142426	-7.55454015731812	-4.03755283355713	-0.00486434297636151	0.530642807483673	-0.0288366694003344
-1.49830448627472	-7.54857873916626	-4.03598594665527	-0.00496667437255383	0.530309557914734	-0.0287813376635313
-1.50531756877899	-7.54970216751099	-4.03194141387939	-0.00520285498350859	0.53004664182663	-0.0288448128849268
-1.51078450679779	-7.54786586761475	-4.02939510345459	-0.00541988061740994	0.52976381778717	-0.028832109645009
-1.51960468292236	-7.54274320602417	-4.02986001968384	-0.0054950793273747	0.52938437461853	-0.0288833994418383
-1.52170538902283	-7.54046154022217	-4.02458715438843	-0.00575370993465185	0.529048085212708	-0.028893930837512
-1.52760148048401	-7.53731060028076	-4.02025985717773	-0.00590498512610793	0.528666019439697	-0.0289239063858986
-1.53498208522797	-7.53324508666992	-4.008141040802	-0.00607545347884297	0.52836662530899	-0.0289101209491491
-1.54071033000946	-7.5317268371582	-4.01139783859253	-0.00628069369122386	0.527938961982727	-0.0288987960666418
-1.54313659667969	-7.52771663665771	-4.0078911781311	-0.00653548538684845	0.527548789978027	-0.0289205107837915
-1.55196917057037	-7.5222282409668	-4.00307464599609	-0.00667280005291104	0.527229428291321	-0.0289002265781164
-1.55896413326263	-7.51756286621094	-4.00072908401489	-0.00683574378490448	0.526844263076782	-0.0288035776466131
-1.56441938877106	-7.51658630371094	-3.99130415916443	-0.00706944288685918	0.526523172855377	-0.0287835989147425
-1.56772720813751	-7.51051950454712	-3.9939649105072	-0.00726389512419701	0.526228666305542	-0.0287293754518032
-1.5737212896347	-7.50841808319092	-3.9909348487854	-0.00746338721364737	0.525916278362274	-0.0286595020443201
-1.57748985290527	-7.50385141372681	-3.99149394035339	-0.0075960960239172	0.525655210018158	-0.0286234170198441
-1.58340764045715	-7.49945116043091	-3.98206996917725	-0.0077960011549294	0.525425970554352	-0.0285503752529621
-1.59015190601349	-7.49792051315308	-3.98263669013977	-0.00795892998576164	0.525192260742188	-0.0284530948847532
-1.59478533267975	-7.49076128005981	-3.979820728302	-0.00807196460664272	0.5250363945961	-0.02842977643013
-1.5986260175705	-7.48967981338501	-3.98101258277893	-0.00823935773223639	0.524911880493164	-0.0283108241856098
-1.60290968418121	-7.48705434799194	-3.97458910942078	-0.00835890881717205	0.524803698062897	-0.0282121952623129
-1.60693001747131	-7.48225593566895	-3.97715735435486	-0.00845704413950443	0.524689555168152	-0.0280686747282743
-1.60967516899109	-7.48142194747925	-3.97441101074219	-0.00858786143362522	0.524641513824463	-0.0280287526547909
-1.61143028736115	-7.47675752639771	-3.97613644599915	-0.00871262419968843	0.524573981761932	-0.0278977937996387
-1.61606395244598	-7.47068786621094	-3.972336769104	-0.00876531843096018	0.524612963199615	-0.0277745705097914
-1.61926233768463	-7.46967077255249	-3.97377181053162	-0.00884282309561968	0.524632394313812	-0.0276318714022636
-1.62313032150269	-7.46666193008423	-3.97164726257324	-0.00886456575244665	0.524777472019196	-0.0275103077292442
-1.62104749679565	-7.46406888961792	-3.97670912742615	-0.00901247188448906	0.524875342845917	-0.0273371431976557
-1.62471055984497	-7.45986270904541	-3.97190403938293	-0.00909970607608557	0.524917781352997	-0.0271367598325014
-1.6296192407608	-7.4592113494873	-3.97956538200378	-0.00909488368779421	0.525181472301483	-0.027013162150979
-1.63143992424011	-7.45560026168823	-3.98617196083069	-0.00912572350353003	0.525302410125732	-0.0268305987119675
-1.63065934181213	-7.45817613601685	-3.98143029212952	-0.00911355298012495	0.525534689426422	-0.0266851652413607
-1.6320948600769	-7.45184755325317	-3.97608757019043	-0.00911541655659676	0.525765955448151	-0.0264794379472733
-1.63350164890289	-7.45139741897583	-3.98593235015869	-0.00913391914218664	0.525935292243958	-0.0263584647327662
-1.63601875305176	-7.44622373580933	-3.98445463180542	-0.00912364199757576	0.526192724704742	-0.0261895284056664
-1.63550269603729	-7.44738340377808	-3.98766565322876	-0.00910704489797354	0.526476919651031	-0.0260613989084959
-1.63310778141022	-7.44367551803589	-3.98382520675659	-0.00912504736334085	0.526710569858551	-0.0258674621582031
-1.63780760765076	-7.44028377532959	-3.98072075843811	-0.00904141087085009	0.526944398880005	-0.0257591251283884
-1.63690114021301	-7.44086694717407	-3.98464012145996	-0.00911890715360641	0.52722305059433	-0.0255649220198393
-1.63958489894867	-7.43763828277588	-3.9916889667511	-0.00899703148752451	0.527535498142242	-0.0253310538828373
-1.64213252067566	-7.43781185150146	-3.99914455413818	-0.0090405261144042	0.52778285741806	-0.025232033804059
-1.64101350307465	-7.43442869186401	-3.99703788757324	-0.00894655659794807	0.528013110160828	-0.0249958112835884
-1.63939595222473	-7.43157434463501	-3.9953978061676	-0.00896037742495537	0.528279602527618	-0.0248727686703205
-1.64304888248444	-7.42933130264282	-4.00564241409302	-0.00887708365917206	0.528582334518433	-0.0246772728860378
-1.64234185218811	-7.42756652832031	-4.00756740570068	-0.00886181555688381	0.5287726521492	-0.0244908165186644
-1.64210665225983	-7.42892456054688	-4.00626373291016	-0.00889760907739401	0.528981029987335	-0.0243761837482452
-1.6428849697113	-7.42315816879272	-4.00988960266113	-0.0088453171774745	0.529186308383942	-0.0242873784154654
-1.64356136322021	-7.42434167861938	-4.01324462890625	-0.00880012568086386	0.529434144496918	-0.0240944493561983
-1.64417803287506	-7.42060804367065	-4.01462125778198	-0.00874276645481586	0.529568016529083	-0.0239325407892466
-1.64344847202301	-7.41790723800659	-4.01570892333984	-0.00882591865956783	0.529683351516724	-0.0238019935786724
-1.64513659477234	-7.41720771789551	-4.02178287506104	-0.00874824728816748	0.529825627803802	-0.0236743874847889
-1.64879035949707	-7.41807508468628	-4.0191650390625	-0.00875095184892416	0.529904663562775	-0.0235298778861761
-1.64739179611206	-7.41518688201904	-4.01712989807129	-0.00877466052770615	0.529904842376709	-0.0234021805226803
-1.64879965782166	-7.41527128219604	-4.01790714263916	-0.00880682189017534	0.529918670654297	-0.0232102070003748
-1.64966261386871	-7.4131908416748	-4.01040410995483	-0.0087637472897768	0.52985405921936	-0.0231383349746466
-1.65320062637329	-7.41024017333984	-4.01800012588501	-0.0087148230522871	0.52988588809967	-0.0230239927768707
-1.65226936340332	-7.41273355484009	-4.01457977294922	-0.00885285716503859	0.529796183109283	-0.0229622647166252
-1.65252435207367	-7.40923118591309	-4.00475454330444	-0.00882736407220364	0.529794216156006	-0.0229121148586273
-1.65631747245789	-7.40739822387695	-4.01577568054199	-0.00889627635478973	0.529639780521393	-0.0228699054569006
-1.6591944694519	-7.40802478790283	-4.01306056976318	-0.008915975689888	0.529605746269226	-0.0227992963045836
-1.66207659244537	-7.4091944694519	-4.01438474655151	-0.00901482161134481	0.529540121555328	-0.0227670036256313
-1.66048443317413	-7.40592956542969	-4.00840997695923	-0.00902352668344975	0.529367089271545	-0.022696590051055
-1.66421854496002	-7.40483427047729	-4.00808620452881	-0.00910886190831661	0.52919465303421	-0.0226699225604534
-1.67221617698669	-7.4052677154541	-4.00300168991089	-0.00919232424348593	0.529099643230438	-0.0226774401962757
-1.67166268825531	-7.40789127349854	-3.99951577186584	-0.0092813428491354	0.52884966135025	-0.0226804502308369
-1.67506170272827	-7.40627717971802	-4.00101470947266	-0.00924515258520842	0.528694808483124	-0.0226507876068354
-1.67789590358734	-7.40486907958984	-4.00529718399048	-0.00931393075734377	0.52847945690155	-0.0226813983172178
-1.67846858501434	-7.40223026275635	-3.99544668197632	-0.00939860101789236	0.528288304805756	-0.0226734466850758
-1.67866253852844	-7.40204191207886	-3.99490404129028	-0.00944170169532299	0.52802312374115	-0.0227442178875208
-1.68432676792145	-7.40224885940552	-3.99718523025513	-0.00947605166584253	0.527917146682739	-0.0227572899311781
-1.68447685241699	-7.40234279632568	-3.99321007728577	-0.00956636480987072	0.527612507343292	-0.0228489730507135
-1.68469607830048	-7.39991044998169	-3.9829089641571	-0.00968507304787636	0.527324557304382	-0.0228341314941645
-1.68859171867371	-7.40216636657715	-3.98565697669983	-0.00974078290164471	0.527199268341064	-0.0229018963873386
-1.69018137454987	-7.40151262283325	-3.97862982749939	-0.00972213689237833	0.526915669441223	-0.0228821970522404
-1.68833220005035	-7.40160512924194	-3.97739672660828	-0.00980474893003702	0.526723682880402	-0.0229315627366304
-1.69319355487823	-7.40086507797241	-3.9837646484375	-0.00980547815561295	0.526486217975616	-0.0228998139500618
-1.69466161727905	-7.40058279037476	-3.9767963886261	-0.00977150350809097	0.526273727416992	-0.0229314863681793
-1.69691920280457	-7.40095472335815	-3.97982931137085	-0.00987171847373247	0.526149451732636	-0.0228716991841793
-1.69679820537567	-7.40329170227051	-3.97661375999451	-0.00987408310174942	0.525965690612793	-0.0228744689375162
-1.6951516866684	-7.40316390991211	-3.97290921211243	-0.00983888003975153	0.525698959827423	-0.0229078698903322
-1.6964807510376	-7.40058660507202	-3.97188353538513	-0.00982647761702538	0.525600373744965	-0.0229000598192215
-1.7011501789093	-7.40363740921021	-3.97513818740845	-0.00981848686933517	0.525511264801025	-0.0228410232812166
-1.69859862327576	-7.40687942504883	-3.96752047538757	-0.00983311235904694	0.525412797927856	-0.0227502603083849
-1.69586658477783	-7.40305423736572	-3.97415232658386	-0.0098179392516613	0.525308668613434	-0.0226384047418833
-1.69584691524506	-7.40731334686279	-3.96348667144775	-0.00984614621847868	0.525202095508575	-0.0225570574402809
-1.69572269916534	-7.40245342254639	-3.96662259101868	-0.0097217233851552	0.525195837020874	-0.0225155409425497
-1.69699895381927	-7.40321445465088	-3.96842837333679	-0.00967264082282782	0.525188028812408	-0.022408889606595
-1.69468128681183	-7.40472745895386	-3.96745324134827	-0.00965007394552231	0.525109946727753	-0.0222840886563063
-1.6952623128891	-7.4050407409668	-3.9664363861084	-0.00960582867264748	0.525230944156647	-0.0221531074494123
-1.69310438632965	-7.40365839004517	-3.96815395355225	-0.00948249269276857	0.525224506855011	-0.0220276322215796
-1.69080066680908	-7.40400123596191	-3.96787452697754	-0.00942382775247097	0.525239527225494	-0.0219166669994593
-1.69124972820282	-7.40477800369263	-3.97182250022888	-0.00931154191493988	0.525318264961243	-0.0217739529907703
-1.68979525566101	-7.40556764602661	-3.97219061851501	-0.00929530337452888	0.525516510009766	-0.02156937494874
-1.6866649389267	-7.40295934677124	-3.96692514419556	-0.00914149824529886	0.52550333738327	-0.0214563347399235
-1.68635487556458	-7.40577459335327	-3.97364664077759	-0.00902978610247374	0.525726616382599	-0.0213499926030636
-1.68326997756958	-7.40550708770752	-3.967205286026	-0.00891381688416004	0.525812208652496	-0.0212264433503151
-1.68300521373749	-7.40735960006714	-3.96857261657715	-0.00882960762828588	0.525933980941772	-0.0211038608103991
-1.67862904071808	-7.40525579452515	-3.97178673744202	-0.00869875960052013	0.526137709617615	-0.020971454679966
-1.67632651329041	-7.4067530632019	-3.97974419593811	-0.0085856830701232	0.526288688182831	-0.0207728091627359
-1.67312359809875	-7.40779209136963	-3.9831326007843	-0.0084468349814415	0.526449739933014	-0.0206534471362829
-1.66974186897278	-7.40241384506226	-3.97322916984558	-0.00838291831314564	0.526647448539734	-0.0204745959490538
-1.67141544818878	-7.4067645072937	-3.97899723052979	-0.00826666969805956	0.526920676231384	-0.0203387681394815
-1.67123794555664	-7.41063165664673	-3.97723507881165	-0.00816942285746336	0.52715140581131	-0.0201461724936962
-1.66641139984131	-7.40836811065674	-3.98024034500122	-0.00804680492728949	0.527323186397552	-0.0200098045170307
-1.66319370269775	-7.40904664993286	-3.98321127891541	-0.00791197270154953	0.527466893196106	-0.0198919922113419
-1.66274845600128	-7.40641069412231	-3.98270654678345	-0.00778572959825397	0.527702152729034	-0.0197369921952486
-1.6623831987381	-7.40872669219971	-3.99277424812317	-0.00771050248295069	0.527914881706238	-0.0195851121097803
-1.6623957157135	-7.41131639480591	-3.9900381565094	-0.00761860236525536	0.528118133544922	-0.0194531455636024
-1.65595698356628	-7.41272020339966	-3.98583650588989	-0.00756794540211558	0.528225243091583	-0.0192740652710199
-1.65804004669189	-7.4057035446167	-3.99181222915649	-0.00746222957968712	0.528439283370972	-0.0191452000290155
-1.65588223934174	-7.41025161743164	-3.99607038497925	-0.00739715108647943	0.528667807579041	-0.0189864337444305
-1.65542614459991	-7.40654563903809	-3.9989116191864	-0.00734911859035492	0.528773725032806	-0.0187907461076975
-1.65792000293732	-7.40506362915039	-3.99972534179688	-0.00730353081598878	0.528985261917114	-0.0185904446989298
-1.65528178215027	-7.40452003479004	-4.00063705444336	-0.00724014732986689	0.529072761535645	-0.0183983892202377
-1.65721416473389	-7.40633296966553	-4.0020899772644	-0.00723431259393692	0.529254734516144	-0.018259983509779
-1.6552757024765	-7.40355634689331	-4.00314617156982	-0.00715021882206202	0.529391348361969	-0.0181525051593781
-1.65471076965332	-7.40301322937012	-4.005934715271	-0.0071652140468359	0.529460906982422	-0.0179935712367296
-1.65216374397278	-7.40044164657593	-4.00615930557251	-0.0072066830471158	0.529551684856415	-0.0178082305938005
-1.65531671047211	-7.39935350418091	-4.00855493545532	-0.00718100788071752	0.529665291309357	-0.0176902301609516
-1.65483117103577	-7.39885234832764	-4.008385181427	-0.00715049635618925	0.529732227325439	-0.0175322983413935
-1.65513956546783	-7.3967752456665	-4.00854206085205	-0.00721469940617681	0.529824316501617	-0.0173448026180267
-1.65817582607269	-7.39414596557617	-4.00156450271606	-0.00721978023648262	0.529831290245056	-0.017242819070816
-1.65924334526062	-7.39224767684937	-4.00617361068726	-0.00729292398318648	0.529850244522095	-0.0170320570468903
-1.66215288639069	-7.39395332336426	-4.0136022567749	-0.0073704612441361	0.529886543750763	-0.0169285964220762
-1.66048908233643	-7.38682889938354	-4.00686502456665	-0.00730123044922948	0.52985942363739	-0.0168462879955769
-1.66526544094086	-7.38482666015625	-4.01267051696777	-0.00733347190544009	0.529908716678619	-0.0167535338550806
-1.66395497322083	-7.38569068908691	-4.00473880767822	-0.00743862334638834	0.52989000082016	-0.0166343059390783
-1.66624188423157	-7.38115644454956	-3.99916625022888	-0.0076008066534996	0.529832780361176	-0.0165227800607681
-1.6705721616745	-7.37778377532959	-4.0023717880249	-0.00757291866466403	0.529832720756531	-0.0163302980363369
-1.67496752738953	-7.38091468811035	-4.00115537643433	-0.00769048323854804	0.529786288738251	-0.0162058938294649
-1.67187976837158	-7.37449932098389	-3.9921407699585	-0.00781628023833036	0.529549062252045	-0.0161137748509645
-1.6778599023819	-7.37398386001587	-3.99672365188599	-0.00783982966095209	0.529552757740021	-0.015919417142868
-1.67809569835663	-7.37327766418457	-4.0072546005249	-0.00790760014206171	0.529481530189514	-0.015814607962966
-1.67998027801514	-7.36989831924438	-4.00212383270264	-0.00802087411284447	0.529375851154327	-0.0156819298863411
-1.68902492523193	-7.36491680145264	-4.00038433074951	-0.00814411789178848	0.52932995557785	-0.0155971711501479
-1.69010853767395	-7.36130666732788	-3.99690341949463	-0.00819562003016472	0.529189229011536	-0.0155280893668532
-1.6908872127533	-7.35872173309326	-3.99122309684753	-0.00835025124251843	0.528993189334869	-0.0154847148805857
-1.69602239131927	-7.35774946212769	-3.98874855041504	-0.00837214291095734	0.528912723064423	-0.0154314702376723
-1.70038163661957	-7.3594970703125	-3.99200963973999	-0.00856711622327566	0.528805494308472	-0.0153241716325283
-1.70284986495972	-7.35178661346436	-3.99144077301025	-0.0085678081959486	0.528606951236725	-0.0152734369039536
-1.70818722248077	-7.34998607635498	-3.99218964576721	-0.00867676641792059	0.528508245944977	-0.0152811175212264
-1.7124320268631	-7.34705591201782	-3.98585343360901	-0.00882813148200512	0.528321087360382	-0.0152606600895524
-1.71241688728333	-7.34387063980103	-3.98089814186096	-0.00894634611904621	0.528114020824432	-0.0152367250993848
-1.71791672706604	-7.34132957458496	-3.98192811012268	-0.00895861815661192	0.527903020381927	-0.0152077851817012
-1.72692966461182	-7.34228372573853	-3.97359418869019	-0.00907175615429878	0.527777850627899	-0.0152194453403354
-1.72230851650238	-7.33998155593872	-3.97145509719849	-0.00923616252839565	0.52751237154007	-0.0152080459520221
-1.72858011722565	-7.33871269226074	-3.96963262557983	-0.00927063263952732	0.527349710464478	-0.0151718398556113
-1.73283874988556	-7.33711338043213	-3.97024416923523	-0.00932878255844116	0.527172088623047	-0.0151842245832086
-1.73539865016937	-7.33575963973999	-3.9640998840332	-0.00945782754570246	0.526863992214203	-0.0151166450232267
-1.73607432842255	-7.33279132843018	-3.96091270446777	-0.00947932247072458	0.526665449142456	-0.0150874815881252
-1.74145126342773	-7.33092021942139	-3.96183085441589	-0.00953472685068846	0.526471376419067	-0.0150061976164579
-1.7482488155365	-7.33104801177979	-3.95806789398193	-0.00962561275810003	0.526291310787201	-0.015021551400423
-1.74812591075897	-7.32757520675659	-3.95467615127563	-0.0096352668479085	0.526069104671478	-0.0149698695167899
-1.75452256202698	-7.32669687271118	-3.96094512939453	-0.00966161116957664	0.525826334953308	-0.0148913199082017
-1.75399565696716	-7.32487344741821	-3.95366239547729	-0.00972076505422592	0.525659799575806	-0.0148679809644818
-1.75584888458252	-7.32153558731079	-3.95297956466675	-0.00976951979100704	0.525406718254089	-0.0148069253191352
-1.76095390319824	-7.32090997695923	-3.95432591438293	-0.00965872872620821	0.525234878063202	-0.0148042663931847
-1.76414620876312	-7.32023143768311	-3.95126223564148	-0.00980973336845636	0.525026142597198	-0.0146763203665614
-1.7661144733429	-7.31901741027832	-3.9508421421051	-0.00977233052253723	0.524753868579865	-0.0146212130784988
-1.76676046848297	-7.31586694717407	-3.94022417068481	-0.00970768555998802	0.524577140808105	-0.0145796518772841
-1.77350258827209	-7.31813049316406	-3.9421067237854	-0.00974209979176521	0.524376511573792	-0.0144742969423532
-1.77388215065002	-7.3167028427124	-3.94786739349365	-0.00975672528147697	0.524192333221436	-0.0144274709746242
-1.77469515800476	-7.31102228164673	-3.94300770759583	-0.00970764178782701	0.523934781551361	-0.0143358847126365
-1.77960991859436	-7.31285333633423	-3.93796753883362	-0.0095973601564765	0.523745894432068	-0.0142182521522045
-1.7797589302063	-7.31265306472778	-3.94263410568237	-0.00955700874328613	0.523500561714172	-0.0141186667606235
-1.77890086174011	-7.31110715866089	-3.93522357940674	-0.00963165797293186	0.523235142230988	-0.0139934187754989
-1.78258144855499	-7.30779361724854	-3.94110560417175	-0.00941493362188339	0.523095965385437	-0.013902229256928
-1.78641104698181	-7.30792093276978	-3.93812036514282	-0.00944152195006609	0.522835433483124	-0.013764500617981
-1.78548562526703	-7.30874490737915	-3.93380928039551	-0.00938021764159203	0.522619426250458	-0.0136682642623782
-1.78557527065277	-7.30533218383789	-3.9312310218811	-0.0092739500105381	0.522452890872955	-0.013514150865376
-1.78889763355255	-7.30562114715576	-3.92479586601257	-0.00910021457821131	0.522156178951263	-0.0133798122406006
-1.788609623909	-7.30576229095459	-3.91965198516846	-0.00902299117296934	0.521971106529236	-0.0132903000339866
-1.78334295749664	-7.3075122833252	-3.91359663009644	-0.00898635853081942	0.521703779697418	-0.0131416469812393
-1.78639817237854	-7.30615568161011	-3.91094422340393	-0.00881324801594019	0.521516501903534	-0.0129442987963557
-1.78870129585266	-7.30522775650024	-3.91611170768738	-0.00863692443817854	0.521302878856659	-0.0128287421539426
-1.78503751754761	-7.30671501159668	-3.90694570541382	-0.00859499722719193	0.521085798740387	-0.0126049080863595
-1.78603875637054	-7.30686140060425	-3.91306948661804	-0.00844268500804901	0.52084219455719	-0.0124137196689844
-1.78456246852875	-7.30557060241699	-3.91583967208862	-0.00823850557208061	0.520678997039795	-0.012206737883389
-1.78525912761688	-7.30813550949097	-3.90818428993225	-0.00820088386535645	0.520457863807678	-0.0120593886822462
-1.78306043148041	-7.30578279495239	-3.90543961524963	-0.00804949458688498	0.520278751850128	-0.0119008990004659
-1.78454005718231	-7.3085355758667	-3.9084050655365	-0.00790520198643208	0.520105123519897	-0.011638849042356
-1.78214514255524	-7.30880928039551	-3.91278982162476	-0.00763430818915367	0.519963324069977	-0.0114949708804488
-1.77796840667725	-7.30842781066895	-3.90895199775696	-0.00756476633250713	0.51975154876709	-0.0113755101338029
-1.77723968029022	-7.30488967895508	-3.90754199028015	-0.00731191877275705	0.519625782966614	-0.0111936675384641
-1.77511548995972	-7.30760669708252	-3.90938806533813	-0.00711751962080598	0.519434332847595	-0.01098598446697
-1.77620017528534	-7.3117847442627	-3.90717649459839	-0.00694344565272331	0.519371509552002	-0.0108690178021789
-1.77111554145813	-7.31268739700317	-3.90610837936401	-0.00675890641286969	0.519177198410034	-0.0106714908033609
-1.77040219306946	-7.31193590164185	-3.90800380706787	-0.00656989449635148	0.519046306610107	-0.0104805761948228
-1.76810336112976	-7.31336355209351	-3.90475988388062	-0.00630865106359124	0.518998444080353	-0.0102610690519214
-1.76364541053772	-7.31415605545044	-3.90468096733093	-0.00626163091510534	0.518916666507721	-0.0101165575906634
-1.76417481899261	-7.31446838378906	-3.89802765846252	-0.00599180348217487	0.518703758716583	-0.00989509560167789
-1.76398766040802	-7.31744432449341	-3.90842747688293	-0.00571320997551084	0.518640279769897	-0.00966856628656387
-1.75857400894165	-7.31793832778931	-3.90716600418091	-0.00553751597180963	0.518643736839294	-0.00951349455863237
-1.75796914100647	-7.31711387634277	-3.90669941902161	-0.00521160056814551	0.518545091152191	-0.0093936063349247
-1.75713777542114	-7.318359375	-3.91002583503723	-0.00503802765160799	0.518599689006805	-0.00921486876904964
-1.75150048732758	-7.31894302368164	-3.90707564353943	-0.00480653299018741	0.518437564373016	-0.00901459250599146
-1.74845111370087	-7.3205132484436	-3.90551733970642	-0.00462624756619334	0.518435776233673	-0.00883149821311235
-1.74811923503876	-7.32108163833618	-3.9120180606842	-0.00429249042645097	0.51838630437851	-0.00866552628576756
-1.74664807319641	-7.32382678985596	-3.90685248374939	-0.00410267151892185	0.518338263034821	-0.00852837786078453
-1.74026918411255	-7.32823276519775	-3.90499138832092	-0.00391870457679033	0.5183345079422	-0.00844238232821226
-1.74058568477631	-7.32608604431152	-3.90534496307373	-0.00357004883699119	0.518291771411896	-0.00828208681195974
-1.73799741268158	-7.33018016815186	-3.91168880462646	-0.00333617487922311	0.51830530166626	-0.00809382926672697
-1.73453104496002	-7.32969570159912	-3.91141676902771	-0.00316543248482049	0.518234252929688	-0.00787407625466585
-1.73402667045593	-7.32870769500732	-3.91437721252441	-0.00295202620327473	0.518288254737854	-0.00768778612837195
-1.73316478729248	-7.32919836044312	-3.91412281990051	-0.00274738040752709	0.518381536006927	-0.00752689735963941
-1.73052048683167	-7.33187341690063	-3.92143177986145	-0.00255130999721587	0.518298864364624	-0.00741581106558442
-1.7265328168869	-7.32893991470337	-3.91423559188843	-0.00231368560343981	0.518326699733734	-0.00723470421507955
-1.72713589668274	-7.32963037490845	-3.91673445701599	-0.00215440522879362	0.518312871456146	-0.00708446325734258
-1.72375547885895	-7.33406066894531	-3.92160654067993	-0.00192858558148146	0.518276512622833	-0.00691077439114451
-1.72057628631592	-7.33608341217041	-3.92180371284485	-0.00183133559767157	0.518343925476074	-0.00683478871360421
-1.71914839744568	-7.33198976516724	-3.91553688049316	-0.00162253307644278	0.518274664878845	-0.00672834599390626
-1.71737802028656	-7.33424615859985	-3.91910338401794	-0.00148437125608325	0.518171310424805	-0.00657394202426076
-1.71610677242279	-7.33560276031494	-3.9176082611084	-0.00132126186508685	0.518209993839264	-0.00647522415965796
-1.71439731121063	-7.33643960952759	-3.91892194747925	-0.00117958954069763	0.51819783449173	-0.00639335159212351
-1.71211361885071	-7.33694124221802	-3.91377472877502	-0.00113979680463672	0.518121898174286	-0.0063276719301939
-1.70884358882904	-7.33513832092285	-3.91877698898315	-0.000999468844383955	0.518103241920471	-0.0062308213673532
-1.71198916435242	-7.33449125289917	-3.92116594314575	-0.000857249251566827	0.518140912055969	-0.00619235867634416
-1.70747923851013	-7.33524465560913	-3.92264342308044	-0.000856519094668329	0.518088281154633	-0.00612990232184529
-1.70783472061157	-7.33509016036987	-3.91772317886353	-0.000735589768737555	0.518024146556854	-0.00603995006531477
-1.70746541023254	-7.33664083480835	-3.92730212211609	-0.000721984135452658	0.517965257167816	-0.00600007735192776
-1.70605564117432	-7.34016132354736	-3.92105555534363	-0.000634944008197635	0.517974495887756	-0.00594281265512109
-1.70067083835602	-7.33892202377319	-3.91853427886963	-0.000645172956865281	0.517908096313477	-0.00589738227427006
-1.69796097278595	-7.33765745162964	-3.92202949523926	-0.000568011309951544	0.517785668373108	-0.00583887612447143
-1.70105087757111	-7.33758354187012	-3.9216148853302	-0.000425796461058781	0.517814338207245	-0.00578909134492278
-1.69559323787689	-7.34240865707397	-3.92110800743103	-0.00048503081779927	0.517808794975281	-0.00577444164082408
-1.6997309923172	-7.34057092666626	-3.92458724975586	-0.000387995329219848	0.517854630947113	-0.00577750289812684
-1.69718992710114	-7.34199047088623	-3.92420172691345	-0.000427243474405259	0.517791509628296	-0.00582200847566128
-1.69725942611694	-7.34196186065674	-3.92518258094788	-0.000378793978597969	0.517803370952606	-0.00588919781148434
-1.6965799331665	-7.3430609703064	-3.91883897781372	-0.00032971435575746	0.517703592777252	-0.005909055005759
-1.69765913486481	-7.34203958511353	-3.92878651618958	-0.000266794173512608	0.517820775508881	-0.00596600165590644
-1.69733226299286	-7.34509992599487	-3.92376160621643	-0.000359827710781246	0.517787516117096	-0.00598024763166904
-1.69185411930084	-7.34526300430298	-3.92192554473877	-0.000358201999915764	0.517759919166565	-0.00616162363439798
-1.6930046081543	-7.34149026870728	-3.91761565208435	-0.000298721512081102	0.517852485179901	-0.00623847683891654
-1.69271051883698	-7.34799671173096	-3.91677188873291	-0.000466381898149848	0.517921626567841	-0.00629203161224723
-1.69433569908142	-7.34842824935913	-3.92079305648804	-0.000504077936057001	0.517862379550934	-0.00629629660397768
-1.69727718830109	-7.35032510757446	-3.92496252059937	-0.000432457716669887	0.517998993396759	-0.00640978151932359
-1.69404375553131	-7.3500452041626	-3.92360019683838	-0.000549669784959406	0.518040001392365	-0.00656493892893195
-1.6928950548172	-7.34765386581421	-3.92508745193481	-0.000519733701366931	0.51807302236557	-0.00666491454467177
-1.69361281394958	-7.34964513778687	-3.92360734939575	-0.000596142723225057	0.518203854560852	-0.00678589148446918
-1.69473040103912	-7.35038185119629	-3.92518854141235	-0.000677829550113529	0.518322706222534	-0.00694951973855495
-1.6937403678894	-7.34773206710815	-3.92708969116211	-0.000677018892019987	0.518364191055298	-0.00705719832330942
-1.69809019565582	-7.35043239593506	-3.92983078956604	-0.000703579687979072	0.518506407737732	-0.0071515804156661
-1.69966471195221	-7.35455703735352	-3.93041515350342	-0.000790632620919496	0.518583595752716	-0.00725098000839353
-1.69588232040405	-7.35350942611694	-3.93589472770691	-0.00085296988254413	0.518789649009705	-0.00737183168530464
-1.69665813446045	-7.35309410095215	-3.93091297149658	-0.000858381798025221	0.518906474113464	-0.00751820718869567
-1.69839835166931	-7.35344123840332	-3.92867374420166	-0.000879848725162447	0.519043147563934	-0.00766619667410851
-1.69902610778809	-7.35318994522095	-3.93187069892883	-0.000923670420888811	0.51922869682312	-0.00788732059299946
-1.69662702083588	-7.35625076293945	-3.92869234085083	-0.000995357520878315	0.519386827945709	-0.00800140202045441
-1.69632434844971	-7.3569164276123	-3.93411207199097	-0.00104971940163523	0.519534230232239	-0.00812326651066542
-1.69899260997772	-7.35371017456055	-3.93746852874756	-0.00106434244662523	0.519787788391113	-0.00827194470912218
-1.69653713703156	-7.35657644271851	-3.94730091094971	-0.00114738848060369	0.520023226737976	-0.00836959388107061
-1.69468808174133	-7.35770893096924	-3.94333481788635	-0.00122097239363939	0.52021187543869	-0.0085208211094141
-1.69912827014923	-7.35554265975952	-3.94517779350281	-0.00119413097854704	0.520403325557709	-0.00865278858691454
-1.69906234741211	-7.35858821868896	-3.94740080833435	-0.00123519357293844	0.520660161972046	-0.00882705394178629
-1.69636750221252	-7.35872936248779	-3.94491744041443	-0.00133055436890572	0.520791232585907	-0.00895036943256855
-1.69581699371338	-7.36215257644653	-3.9450991153717	-0.00127087230794132	0.521111726760864	-0.00914481189101934
-1.69304597377777	-7.3607325553894	-3.94264316558838	-0.00137030391488224	0.521284162998199	-0.00927645247429609
-1.68976020812988	-7.35852193832397	-3.94610142707825	-0.00132821581792086	0.521445095539093	-0.0094014722853899
-1.69188845157623	-7.35985040664673	-3.95096778869629	-0.00137915636878461	0.521662950515747	-0.00946740712970495
-1.69437921047211	-7.3624210357666	-3.95338892936707	-0.00141697749495506	0.521979331970215	-0.00965662486851215
-1.69220340251923	-7.36174201965332	-3.95276165008545	-0.00146810675505549	0.52220231294632	-0.00970368087291718
-1.68992161750793	-7.36063623428345	-3.96443367004395	-0.00143712526187301	0.522370755672455	-0.0097597548738122
-1.69193398952484	-7.36192798614502	-3.96358585357666	-0.00145503156818449	0.522633194923401	-0.00985779892653227
-1.68459796905518	-7.36498594284058	-3.96060180664063	-0.00161150237545371	0.522826313972473	-0.00996287260204554
-1.68496954441071	-7.36242771148682	-3.96359038352966	-0.00153897423297167	0.523068368434906	-0.0100834313780069
-1.6852867603302	-7.365797996521	-3.97040128707886	-0.00157186156138778	0.523337543010712	-0.0101667204871774
-1.68238747119904	-7.36751890182495	-3.96743440628052	-0.00166697334498167	0.523507595062256	-0.0102712344378233
-1.68188571929932	-7.36257553100586	-3.96775794029236	-0.00162028695922345	0.523689925670624	-0.010279169306159
-1.67960226535797	-7.36756658554077	-3.97448301315308	-0.00172011344693601	0.523857891559601	-0.0103177456185222
-1.67769074440002	-7.36867094039917	-3.97836971282959	-0.00174695905297995	0.52402400970459	-0.0103859240189195
-1.67459797859192	-7.36858129501343	-3.98153877258301	-0.00167011714074761	0.524166762828827	-0.0104573117569089
-1.6732405424118	-7.36861276626587	-3.97878313064575	-0.00174363877158612	0.5244220495224	-0.0105482134968042
-1.6705014705658	-7.36735010147095	-3.97847890853882	-0.00177624833304435	0.524555265903473	-0.0106406193226576
-1.66947102546692	-7.36646604537964	-3.97528433799744	-0.00179837283212692	0.524789392948151	-0.0106792841106653
-1.66918230056763	-7.3723258972168	-3.97445511817932	-0.00187713885679841	0.524909257888794	-0.0106798652559519
-1.66713356971741	-7.37012434005737	-3.96863746643066	-0.00187365314923227	0.52500718832016	-0.0107755390927196
-1.66430473327637	-7.37074279785156	-3.9716534614563	-0.00194019242189825	0.525082349777222	-0.0108267059549689
-1.6644880771637	-7.37392282485962	-3.97657132148743	-0.00193702674005181	0.52516758441925	-0.0108811054378748
-1.66257417201996	-7.37546348571777	-3.98336338996887	-0.00206635310314596	0.525275707244873	-0.0109437676146626
-1.66094481945038	-7.36964893341064	-3.98509383201599	-0.00202113087289035	0.525356888771057	-0.0110100908204913
-1.66111302375793	-7.37064599990845	-3.98594284057617	-0.00207075267098844	0.525507509708405	-0.0110763423144817
-1.65959823131561	-7.36997079849243	-3.98117256164551	-0.00222984747961164	0.525524914264679	-0.0111102806404233
-1.66182887554169	-7.37148952484131	-3.98265910148621	-0.00226500676944852	0.525535762310028	-0.0111735910177231
-1.6595733165741	-7.37527227401733	-3.98642206192017	-0.00239415606483817	0.525592923164368	-0.0112304277718067
-1.6549881696701	-7.37070560455322	-3.98938965797424	-0.00243241596035659	0.525560319423676	-0.0112834898754954
-1.65930330753326	-7.37353372573853	-3.98734378814697	-0.0024868450127542	0.525694966316223	-0.0113324737176299
-1.65771794319153	-7.36941146850586	-3.98254251480103	-0.00264853518456221	0.525639414787292	-0.011454688385129
-1.65484607219696	-7.367919921875	-3.98050236701965	-0.00275505799800158	0.525615453720093	-0.0115507636219263
-1.65834546089172	-7.36802625656128	-3.98204183578491	-0.00274516665376723	0.525601089000702	-0.0116172647103667
-1.65831851959229	-7.36802530288696	-3.98515105247498	-0.0029887065757066	0.52549147605896	-0.0116864899173379
-1.655238032341	-7.36799812316895	-3.98054885864258	-0.00308808078989387	0.525449991226196	-0.0117984311655164
-1.65676295757294	-7.36890459060669	-3.98280143737793	-0.00327208708040416	0.525380730628967	-0.01186278834939
-1.65572786331177	-7.3687219619751	-3.97179555892944	-0.00328670279122889	0.525270819664001	-0.0119376461952925
-1.65481114387512	-7.36492967605591	-3.97720193862915	-0.00352850090712309	0.525148391723633	-0.0120668532326818
-1.6551855802536	-7.36956644058228	-3.97327399253845	-0.00368134118616581	0.525006234645844	-0.0121616050601006
-1.65536665916443	-7.36715936660767	-3.96325826644897	-0.00385110266506672	0.524898588657379	-0.0122604239732027
-1.65592277050018	-7.36690998077393	-3.96973633766174	-0.00401986995711923	0.524737060070038	-0.0124036138877273
-1.65856325626373	-7.36681890487671	-3.97648072242737	-0.00419696886092424	0.524570107460022	-0.0124487718567252
-1.65254104137421	-7.36819887161255	-3.97142815589905	-0.00439914269372821	0.524407923221588	-0.0125802839174867
-1.65248310565948	-7.36694860458374	-3.97144722938538	-0.00462636584416032	0.524197518825531	-0.0127015113830566
-1.65386605262756	-7.3666353225708	-3.96013975143433	-0.00477572390809655	0.523970484733582	-0.0128091210499406
-1.65611469745636	-7.36605644226074	-3.95883989334106	-0.00498149590566754	0.523804008960724	-0.0129313562065363
-1.65200972557068	-7.36599111557007	-3.94942188262939	-0.00534209283068776	0.523539841175079	-0.0130876740440726
-1.65406656265259	-7.36904716491699	-3.94857144355774	-0.00548452883958817	0.523246765136719	-0.0132152009755373
-1.65253114700317	-7.36801624298096	-3.95520448684692	-0.0057043326087296	0.523058116436005	-0.0133061669766903
-1.65290129184723	-7.36918115615845	-3.94816851615906	-0.00591474398970604	0.522890448570251	-0.0134647134691477
-1.65075767040253	-7.36637878417969	-3.9490659236908	-0.0061676581390202	0.522646605968475	-0.0135737983509898
-1.652468085289	-7.36808252334595	-3.9421911239624	-0.00642281724140048	0.522438883781433	-0.0137381749227643
-1.64920270442963	-7.3704948425293	-3.94220066070557	-0.00671722646802664	0.522184789180756	-0.0139072677120566
-1.65117716789246	-7.36918115615845	-3.93517017364502	-0.00695906393229961	0.522001028060913	-0.014074731618166
-1.65184247493744	-7.37017297744751	-3.93922686576843	-0.00719461590051651	0.521720051765442	-0.0142102725803852
-1.65100860595703	-7.37288999557495	-3.93357419967651	-0.0075145810842514	0.52154666185379	-0.0143620828166604
-1.64979791641235	-7.37257671356201	-3.92893004417419	-0.00778784556314349	0.521362602710724	-0.0145534751936793
-1.64803373813629	-7.37265062332153	-3.92039132118225	-0.00806296057999134	0.521133899688721	-0.014707189053297
-1.64904582500458	-7.37772369384766	-3.92417287826538	-0.0082848509773612	0.520944356918335	-0.0148604502901435
-1.64634668827057	-7.37635326385498	-3.92569184303284	-0.0086562829092145	0.520719885826111	-0.015048929490149
-1.64966344833374	-7.37323331832886	-3.92278647422791	-0.00883259065449238	0.52053564786911	-0.0152066592127085
-1.64955592155457	-7.374840259552	-3.92170834541321	-0.00910984817892313	0.520385980606079	-0.0153897367417812
-1.64661741256714	-7.37525939941406	-3.91894674301147	-0.0093968715518713	0.520208477973938	-0.0155503479763865
-1.6464079618454	-7.37851905822754	-3.91404271125793	-0.00962169282138348	0.5199835896492	-0.015727162361145
-1.64647448062897	-7.37768602371216	-3.91238069534302	-0.00983411446213722	0.5199014544487	-0.0158907510340214
-1.6441878080368	-7.38068580627441	-3.91016674041748	-0.0101165827363729	0.51974892616272	-0.0160184931010008
-1.64101302623749	-7.38298559188843	-3.90448236465454	-0.0103444876149297	0.519607484340668	-0.0162263568490744
-1.63970255851746	-7.37867641448975	-3.90615296363831	-0.0105445282533765	0.519496381282806	-0.0164090916514397
-1.64247465133667	-7.38170433044434	-3.90687370300293	-0.0107312360778451	0.519508421421051	-0.0165035557001829
-1.63459312915802	-7.38470649719238	-3.90091919898987	-0.0110261449590325	0.519401550292969	-0.0166735183447599
-1.63490009307861	-7.38294506072998	-3.89626836776733	-0.0112124839797616	0.5193812251091	-0.0168231874704361
-1.63657140731812	-7.38280296325684	-3.89396286010742	-0.0113334422931075	0.519332468509674	-0.0169533211737871
-1.63500487804413	-7.38948678970337	-3.89668273925781	-0.0115572698414326	0.519403457641602	-0.0169745832681656
-1.63141095638275	-7.38764715194702	-3.89433765411377	-0.011731849052012	0.51934826374054	-0.0170287061482668
-1.6299809217453	-7.38841915130615	-3.89951968193054	-0.0118298633024096	0.519476532936096	-0.0171476434916258
-1.62739813327789	-7.38881492614746	-3.90327715873718	-0.0119956005364656	0.519564926624298	-0.0171746984124184
-1.62247371673584	-7.39204120635986	-3.90452170372009	-0.0121296141296625	0.51967978477478	-0.0172437224537134
-1.62117803096771	-7.39207029342651	-3.90459489822388	-0.0121774971485138	0.519781649112701	-0.0173349902033806
-1.61819541454315	-7.39095830917358	-3.90701270103455	-0.0122724948450923	0.519981324672699	-0.0174326449632645
-1.61689794063568	-7.39292812347412	-3.90778207778931	-0.0124813336879015	0.520189523696899	-0.0175493881106377
-1.61269557476044	-7.39214038848877	-3.90543580055237	-0.0125816948711872	0.520416021347046	-0.0175999756902456
-1.61611330509186	-7.39020681381226	-3.90476226806641	-0.0126199414953589	0.52059268951416	-0.017637288197875
-1.60962784290314	-7.39662456512451	-3.90949606895447	-0.0126568851992488	0.52078253030777	-0.0177303645759821
-1.60852384567261	-7.39324808120728	-3.91230511665344	-0.0126738250255585	0.520963191986084	-0.0177312158048153
-1.61065208911896	-7.39282608032227	-3.91393947601318	-0.0127979665994644	0.521219253540039	-0.0178083386272192
-1.60740268230438	-7.39575242996216	-3.91628265380859	-0.0128425471484661	0.521520555019379	-0.0178816318511963
-1.60423505306244	-7.39494848251343	-3.91738414764404	-0.0128719517961144	0.521739423274994	-0.0179110635071993
-1.60372054576874	-7.39352464675903	-3.92334532737732	-0.0129120154306293	0.521986365318298	-0.0179275795817375
-1.60458838939667	-7.39592885971069	-3.92270755767822	-0.0129609303548932	0.522235751152039	-0.0180428791791201
-1.59901583194733	-7.39695739746094	-3.92853307723999	-0.0129612945020199	0.522407233715057	-0.0180617719888687
-1.59713900089264	-7.3952898979187	-3.92217040061951	-0.0130160944536328	0.522605538368225	-0.0181258525699377
-1.60055804252625	-7.39438724517822	-3.93025875091553	-0.0130423344671726	0.522882878780365	-0.0181753039360046
-1.59816837310791	-7.39726448059082	-3.9316508769989	-0.0130881546065211	0.523098170757294	-0.0181704666465521
-1.59530460834503	-7.39821338653564	-3.93425559997559	-0.0131427077576518	0.523337602615356	-0.018253780901432
-1.59501683712006	-7.39378213882446	-3.93805480003357	-0.0131108509376645	0.523472011089325	-0.0183141157031059
-1.59538352489471	-7.39435815811157	-3.94009470939636	-0.0131674166768789	0.523703455924988	-0.0183214731514454
-1.59365975856781	-7.39535713195801	-3.94071698188782	-0.0132086221128702	0.523866355419159	-0.0183511134237051
-1.58989191055298	-7.39479303359985	-3.93884181976318	-0.0133187957108021	0.524013221263886	-0.0184393934905529
-1.59331059455872	-7.39137315750122	-3.9382848739624	-0.0133158871904016	0.524214148521423	-0.0185247976332903
-1.59407377243042	-7.39689922332764	-3.93076324462891	-0.0134537741541862	0.524369180202484	-0.0185313001275063
-1.59099733829498	-7.3927173614502	-3.94077134132385	-0.0134764378890395	0.524511754512787	-0.018604839220643
-1.58912038803101	-7.39464521408081	-3.93597745895386	-0.0135496975854039	0.524613797664642	-0.0186088290065527
-1.59288263320923	-7.39627933502197	-3.93988227844238	-0.0135552221909165	0.524701416492462	-0.0187308695167303
-1.59317338466644	-7.39525699615479	-3.93797898292542	-0.0136765008792281	0.524855613708496	-0.0188451334834099
-1.59120714664459	-7.39330625534058	-3.94374966621399	-0.0137586006894708	0.524909377098084	-0.0188546292483807
-1.59344756603241	-7.39378356933594	-3.93836116790771	-0.013785919174552	0.525043845176697	-0.0188926067203283
-1.59511387348175	-7.39387559890747	-3.94472122192383	-0.0138724567368627	0.525201082229614	-0.018947284668684
-1.59492075443268	-7.39158058166504	-3.94693303108215	-0.0139613309875131	0.525220215320587	-0.0190350897610188
-1.59384858608246	-7.39197778701782	-3.94661712646484	-0.0141051635146141	0.525318324565887	-0.0190583169460297
-1.59832525253296	-7.39013624191284	-3.94855570793152	-0.0141735896468163	0.525407016277313	-0.0191539954394102
-1.6006373167038	-7.38839387893677	-3.94944548606873	-0.0142522659152746	0.525440096855164	-0.0192433428019285
-1.60184133052826	-7.38875532150269	-3.94649720191956	-0.0143925501033664	0.525508642196655	-0.0194037370383739
-1.60228204727173	-7.38729572296143	-3.94972825050354	-0.0145289646461606	0.525591552257538	-0.0195107404142618
-1.60609877109528	-7.38782262802124	-3.95513987541199	-0.0145681519061327	0.525678336620331	-0.0196503102779388
-1.60888946056366	-7.38703632354736	-3.95159912109375	-0.0146402046084404	0.525723218917847	-0.0198010355234146
-1.60890364646912	-7.38885307312012	-3.94951200485229	-0.0147493621334434	0.52580326795578	-0.0199554488062859
-1.60819792747498	-7.38600492477417	-3.95479083061218	-0.0148541769012809	0.525836527347565	-0.0200991313904524
-1.61391282081604	-7.3844780921936	-3.95090436935425	-0.0149353183805943	0.525849282741547	-0.0201703626662493
-1.61599731445313	-7.3851056098938	-3.9501039981842	-0.0150219462811947	0.525956511497498	-0.0203223116695881
-1.61630153656006	-7.38585710525513	-3.96042561531067	-0.0150761995464563	0.526083409786224	-0.0204331483691931
-1.62051117420197	-7.38225173950195	-3.95134401321411	-0.0151484748348594	0.526238858699799	-0.0205953698605299
-1.62219166755676	-7.38138198852539	-3.95814609527588	-0.0153148379176855	0.526321172714233	-0.0206908620893955
-1.62414586544037	-7.38069581985474	-3.96273112297058	-0.015363484621048	0.526409924030304	-0.0208220854401588
-1.62331414222717	-7.3821759223938	-3.95936727523804	-0.0154249398037791	0.526458621025085	-0.0209314040839672
-1.62471258640289	-7.37856769561768	-3.95792198181152	-0.0155533719807863	0.526662945747375	-0.0210572816431522
-1.6274561882019	-7.3783802986145	-3.95351457595825	-0.0155496019870043	0.5267653465271	-0.0211633369326591
-1.62916934490204	-7.3815975189209	-3.96010446548462	-0.0156105048954487	0.526893496513367	-0.0212548337876797
-1.62717616558075	-7.37902307510376	-3.96241044998169	-0.0157187357544899	0.527068376541138	-0.0214291084557772
-1.63146495819092	-7.38067245483398	-3.96537947654724	-0.0158127266913652	0.527173340320587	-0.0215582195669413
-1.6317777633667	-7.37953996658325	-3.95889735221863	-0.0157952066510916	0.52720057964325	-0.0216585285961628
-1.63239538669586	-7.37758827209473	-3.96708726882935	-0.0158789046108723	0.527524650096893	-0.0217890311032534
-1.63229274749756	-7.37879610061646	-3.96436333656311	-0.0159441623836756	0.527515113353729	-0.0218948796391487
-1.63150680065155	-7.38211250305176	-3.96359038352966	-0.0159771982580423	0.527693033218384	-0.0220485404133797
-1.63222074508667	-7.37859725952148	-3.96585249900818	-0.0160208735615015	0.527888059616089	-0.0221623424440622
-1.63337695598602	-7.38126134872437	-3.96889758110046	-0.016060734167695	0.527973473072052	-0.0222935788333416
-1.63370966911316	-7.38209295272827	-3.96404504776001	-0.0161284022033215	0.52814507484436	-0.0224321838468313
-1.63669323921204	-7.37777042388916	-3.96754121780396	-0.0161543842405081	0.528232455253601	-0.0226655639708042
-1.63925874233246	-7.38203954696655	-3.96727538108826	-0.0162090454250574	0.528409898281097	-0.0227732546627522
-1.63944697380066	-7.38151025772095	-3.96718168258667	-0.0162899419665337	0.528474926948547	-0.0229293555021286
-1.64129197597504	-7.37956523895264	-3.96978974342346	-0.0163055565208197	0.528635323047638	-0.0231602434068918
-1.64396250247955	-7.37909173965454	-3.97001242637634	-0.0164005551487207	0.528707027435303	-0.0232654325664043
-1.64930737018585	-7.37913131713867	-3.96896386146545	-0.0163534432649612	0.528775453567505	-0.0233199987560511
-1.65028584003448	-7.38213014602661	-3.97252821922302	-0.0164562091231346	0.528904020786285	-0.0234045516699553
-1.64994204044342	-7.38160228729248	-3.97355341911316	-0.0165971349924803	0.528906762599945	-0.0234539452940226
-1.65111804008484	-7.3795051574707	-3.97073888778687	-0.0166508909314871	0.528972864151001	-0.023628257215023
-1.65498900413513	-7.37869644165039	-3.97241473197937	-0.0167431142181158	0.529024183750153	-0.0237020254135132
-1.65425384044647	-7.380202293396	-3.97029089927673	-0.0167551264166832	0.52904212474823	-0.0237371679395437
-1.65942800045013	-7.38043355941772	-3.97160387039185	-0.0168739333748817	0.529035627841949	-0.0239009652286768
-1.66180503368378	-7.37615489959717	-3.97061800956726	-0.0169384758919477	0.529037714004517	-0.0239814892411232
-1.66166007518768	-7.3786940574646	-3.96790170669556	-0.0170073751360178	0.528938889503479	-0.0240973383188248
-1.6672111749649	-7.37588262557983	-3.96766304969788	-0.0171423889696598	0.528917253017426	-0.0241898838430643
-1.67146503925323	-7.37690687179565	-3.96884655952454	-0.0172098260372877	0.528875112533569	-0.024210786446929
-1.66885340213776	-7.37530326843262	-3.96970152854919	-0.0172698628157377	0.528807163238525	-0.0243621040135622
-1.67259764671326	-7.37516212463379	-3.9681441783905	-0.017340112477541	0.528722047805786	-0.0243893191218376
-1.67640864849091	-7.3758225440979	-3.97007465362549	-0.0174213964492083	0.528660893440247	-0.0244896840304136
-1.67709529399872	-7.37542295455933	-3.96605229377747	-0.0174733810126781	0.528546690940857	-0.0245475098490715
-1.67950022220612	-7.37223148345947	-3.9596426486969	-0.0176317114382982	0.528458833694458	-0.0246300380676985
-1.6818106174469	-7.37228679656982	-3.96280884742737	-0.0177003107964993	0.528343081474304	-0.0246547088027
-1.68323719501495	-7.37273836135864	-3.95848369598389	-0.0177629478275776	0.528293132781982	-0.0246748458594084
-1.68667888641357	-7.37273645401001	-3.96246910095215	-0.0178151857107878	0.528171896934509	-0.0246673226356506
-1.68659937381744	-7.37071657180786	-3.96146726608276	-0.0178855005651712	0.527993440628052	-0.0247130170464516
-1.69356405735016	-7.37036609649658	-3.95889544487	-0.0178556274622679	0.527906477451324	-0.0247516203671694
-1.69334232807159	-7.37058639526367	-3.96427941322327	-0.017911633476615	0.527846813201904	-0.0248071923851967
-1.69640374183655	-7.3682107925415	-3.96062636375427	-0.0180223770439625	0.527801990509033	-0.0248636268079281
-1.69544625282288	-7.36851024627686	-3.95602679252625	-0.0180847719311714	0.527615368366241	-0.0249595046043396
-1.69651007652283	-7.3692889213562	-3.95467519760132	-0.0181123968213797	0.527559757232666	-0.0249404702335596
-1.70223581790924	-7.3682656288147	-3.95896601676941	-0.018079886212945	0.527556538581848	-0.0249755587428808
-1.70093142986298	-7.36595153808594	-3.9535710811615	-0.0182072091847658	0.527434349060059	-0.0249599069356918
-1.70199060440063	-7.36435985565186	-3.95365047454834	-0.0181882511824369	0.527329981327057	-0.0249834898859262
-1.70242118835449	-7.36501884460449	-3.96150922775269	-0.0181790199130774	0.527326166629791	-0.0249459575861692
-1.70442402362823	-7.36713409423828	-3.95623278617859	-0.0182107891887426	0.527323126792908	-0.0249062422662973
-1.70569753646851	-7.36621809005737	-3.95764851570129	-0.0181787367910147	0.527375161647797	-0.0249980632215738
-1.70387399196625	-7.36664485931396	-3.95623731613159	-0.0182633120566607	0.527310609817505	-0.0249292198568583
-1.70454847812653	-7.36573600769043	-3.95765829086304	-0.0181882213801146	0.527306497097015	-0.0249830447137356
-1.70495498180389	-7.36703395843506	-3.95658898353577	-0.018116245046258	0.527373135089874	-0.0249656792730093
-1.702641248703	-7.36633634567261	-3.96260213851929	-0.0181011948734522	0.527395069599152	-0.0249410234391689
-1.70092523097992	-7.36498641967773	-3.95624971389771	-0.0180586688220501	0.527467489242554	-0.0249361470341682
-1.70203840732574	-7.36393165588379	-3.95923566818237	-0.0180040672421455	0.527563691139221	-0.0249045863747597
-1.70301425457001	-7.36666870117188	-3.95958948135376	-0.0179182197898626	0.527652978897095	-0.0248494576662779
-1.70191240310669	-7.36601781845093	-3.96286177635193	-0.0177995264530182	0.527728021144867	-0.0248067490756512
-1.69998073577881	-7.36853837966919	-3.96108150482178	-0.0177849028259516	0.527908146381378	-0.0247817728668451
-1.69649934768677	-7.36794233322144	-3.96564340591431	-0.0176375266164541	0.528063118457794	-0.0247132927179337
-1.69865250587463	-7.36931180953979	-3.9654757976532	-0.0175053924322128	0.528266489505768	-0.0247313026338816
-1.69750809669495	-7.36948204040527	-3.96832990646362	-0.0173429176211357	0.528406023979187	-0.0246893130242825
-1.69300556182861	-7.37104654312134	-3.97141861915588	-0.0173486843705177	0.528653264045715	-0.0246056690812111
-1.6897668838501	-7.37028980255127	-3.97263789176941	-0.0171572547405958	0.528731524944305	-0.0245585180819035
-1.68932509422302	-7.36974763870239	-3.97864127159119	-0.0169701911509037	0.529047667980194	-0.0244732033461332
-1.68552529811859	-7.37499809265137	-3.97950291633606	-0.0168913081288338	0.529252290725708	-0.024315319955349
-1.68302273750305	-7.3754940032959	-3.98538851737976	-0.016723308712244	0.529531419277191	-0.0243072863668203
-1.67877924442291	-7.3757061958313	-3.98392605781555	-0.0165412556380033	0.529735565185547	-0.0241962596774101
-1.67660665512085	-7.3744592666626	-3.98637104034424	-0.01634781062603	0.529987215995789	-0.0241316016763449
-1.67485857009888	-7.37500715255737	-3.98873710632324	-0.016164543107152	0.530325293540955	-0.0240524020045996
-1.66965103149414	-7.37764978408813	-3.99245858192444	-0.0160754397511482	0.530572295188904	-0.0239036418497562
-1.66624009609222	-7.37775135040283	-3.99609327316284	-0.0159014388918877	0.53078705072403	-0.0237781126052141
-1.66442859172821	-7.37658739089966	-4.00046968460083	-0.0156902149319649	0.531071722507477	-0.0237151794135571
-1.66441929340363	-7.38005447387695	-3.99866986274719	-0.0155372424051166	0.531390428543091	-0.0236367378383875
-1.65793454647064	-7.38146495819092	-4.00166749954224	-0.0154424728825688	0.531635820865631	-0.02355588786304
-1.65303993225098	-7.37975788116455	-3.99614596366882	-0.0151834497228265	0.531794488430023	-0.023526867851615
-1.65410327911377	-7.38049602508545	-4.00647735595703	-0.0150687638670206	0.532038629055023	-0.023386973887682
-1.65156066417694	-7.38512754440308	-3.99916100502014	-0.0149038815870881	0.532199919223785	-0.0232971534132957
-1.64478659629822	-7.38630485534668	-4.00313329696655	-0.0147432060912251	0.532324850559235	-0.0232447572052479
-1.64489483833313	-7.38758659362793	-4.00733613967896	-0.0146473404020071	0.532519221305847	-0.0231655947864056
-1.64540565013885	-7.38991069793701	-4.00882434844971	-0.0144228050485253	0.532719492912292	-0.0230734068900347
-1.64176464080811	-7.39131498336792	-4.01089525222778	-0.01437983289361	0.532749652862549	-0.0229738149791956
-1.64038622379303	-7.38841533660889	-4.01885271072388	-0.0142637034878135	0.532812237739563	-0.0228789821267128
-1.64224922657013	-7.38932991027832	-4.01345300674438	-0.0141493398696184	0.53291654586792	-0.0228085685521364
-1.63851523399353	-7.39159345626831	-4.0120005607605	-0.0140710286796093	0.532827377319336	-0.0227681063115597
-1.63650476932526	-7.39262104034424	-4.0143609046936	-0.0140834571793675	0.532802224159241	-0.0227719433605671
-1.63898861408234	-7.39357137680054	-4.01542615890503	-0.0138997444882989	0.532669067382813	-0.0226632319390774
-1.63831889629364	-7.39658832550049	-4.01941728591919	-0.0139071242883801	0.532663941383362	-0.0226430576294661
-1.63444375991821	-7.39731550216675	-4.01180171966553	-0.0138718197122216	0.532468497753143	-0.0226268116384745
-1.63523364067078	-7.39435052871704	-4.00823068618774	-0.0138478055596352	0.532298862934113	-0.022604214027524
-1.63634788990021	-7.39895868301392	-4.01105308532715	-0.0138917528092861	0.532089710235596	-0.0225441753864288
-1.63754594326019	-7.40024137496948	-4.0104866027832	-0.0139140821993351	0.531720280647278	-0.0225974302738905
-1.63584387302399	-7.39840364456177	-4.00658512115479	-0.0139063745737076	0.531471252441406	-0.0226410664618015
-1.63776183128357	-7.40080690383911	-4.00201797485352	-0.0139312362298369	0.53114378452301	-0.0226068645715714
-1.64071786403656	-7.40120840072632	-4.0009388923645	-0.0140026053413749	0.530768930912018	-0.0226311553269625
-1.63961803913116	-7.40210485458374	-3.99221634864807	-0.0140231782570481	0.530338406562805	-0.0226231329143047
-1.64064574241638	-7.4021635055542	-3.99160718917847	-0.014035134576261	0.529932379722595	-0.022609805688262
-1.64140367507935	-7.40278816223145	-3.98903822898865	-0.0141599606722593	0.529464304447174	-0.022644029930234
-1.64227187633514	-7.40365695953369	-3.97897386550903	-0.0142279891297221	0.528993964195251	-0.0226375684142113
-1.63989460468292	-7.40399694442749	-3.97780108451843	-0.0142815439030528	0.528407216072083	-0.0226542577147484
-1.64523661136627	-7.40316486358643	-3.97946190834045	-0.0143443727865815	0.527976989746094	-0.0226443968713284
-1.64248526096344	-7.40517902374268	-3.96980690956116	-0.0144963478669524	0.527468740940094	-0.0226494241505861
-1.64348328113556	-7.40433025360107	-3.96576833724976	-0.0145603567361832	0.526929974555969	-0.0226344112306833
-1.64304518699646	-7.40666627883911	-3.96130323410034	-0.014645672403276	0.526380777359009	-0.0226629618555307
-1.6479012966156	-7.40532398223877	-3.96063160896301	-0.0146779352799058	0.525893449783325	-0.0226257480680943
-1.64629101753235	-7.40693330764771	-3.94827079772949	-0.0147850522771478	0.525417625904083	-0.0226723272353411
-1.64471364021301	-7.4093017578125	-3.94196796417236	-0.0148222660645843	0.524839341640472	-0.0227233245968819
-1.64790046215057	-7.40947580337524	-3.934739112854	-0.0148214874789119	0.524378657341003	-0.0227287206798792
-1.6464991569519	-7.40963888168335	-3.92778539657593	-0.0149024967104197	0.523927807807922	-0.0227887257933617
-1.64582002162933	-7.40960645675659	-3.92359781265259	-0.0148869687691331	0.523467719554901	-0.0227761920541525
-1.64879584312439	-7.41069316864014	-3.92048621177673	-0.0149888945743442	0.523057997226715	-0.0227417182177305
-1.64677631855011	-7.41227102279663	-3.92166495323181	-0.0149563876911998	0.522723376750946	-0.0227600764483213
-1.64678931236267	-7.41466283798218	-3.92033553123474	-0.0149635337293148	0.522384941577911	-0.0227122418582439
-1.64570248126984	-7.41248369216919	-3.91963028907776	-0.0150021761655807	0.522088229656219	-0.022774301469326
-1.64587426185608	-7.41601657867432	-3.9100513458252	-0.0149708157405257	0.521805465221405	-0.0227998457849026
-1.64659333229065	-7.41482543945313	-3.9075767993927	-0.0148793188855052	0.521520733833313	-0.0227630995213985
-1.64539682865143	-7.41824865341187	-3.9078094959259	-0.0148242227733135	0.521380126476288	-0.0227510407567024
-1.64409577846527	-7.4172625541687	-3.91276121139526	-0.0148083008825779	0.521166265010834	-0.0227072816342115
-1.64255404472351	-7.42123937606812	-3.9073121547699	-0.0147199323400855	0.520979821681976	-0.0227496437728405
-1.64091014862061	-7.41969203948975	-3.90925049781799	-0.0145406275987625	0.520868480205536	-0.0227498430758715
-1.64076662063599	-7.42105102539063	-3.90747737884521	-0.0144195389002562	0.520759165287018	-0.0227921716868877
-1.64295315742493	-7.42703723907471	-3.91228342056274	-0.014340877532959	0.520735263824463	-0.0227510239928961
-1.63862216472626	-7.42768478393555	-3.90308260917664	-0.014242772012949	0.520668268203735	-0.0228051412850618
-1.63760077953339	-7.4284234046936	-3.91099619865417	-0.0140213947743177	0.520646274089813	-0.0228159353137016
-1.63766479492188	-7.42785692214966	-3.91049337387085	-0.0138218337669969	0.520516932010651	-0.0227658059448004
-1.63742983341217	-7.43324947357178	-3.91494297981262	-0.0137181850150228	0.520669519901276	-0.0227539278566837
-1.63625133037567	-7.43309164047241	-3.9129433631897	-0.0135411266237497	0.520696640014648	-0.0227338690310717
-1.63359260559082	-7.43765497207642	-3.91188788414001	-0.0133808730170131	0.520697057247162	-0.0226707383990288
-1.62977313995361	-7.43523168563843	-3.91562414169312	-0.013089120388031	0.520755171775818	-0.0226517841219902
-1.63017082214355	-7.43658971786499	-3.9154999256134	-0.0129045750945807	0.520817160606384	-0.0226313397288322
-1.63206624984741	-7.44001960754395	-3.91694617271423	-0.0127613479271531	0.520938098430634	-0.0225777979940176
-1.6294242143631	-7.43844032287598	-3.91772294044495	-0.0124784139916301	0.520918071269989	-0.0224361997097731
-1.63039970397949	-7.4422082901001	-3.92259240150452	-0.0123405233025551	0.521053075790405	-0.0223845336586237
-1.62774133682251	-7.44109964370728	-3.92517757415771	-0.0120272114872932	0.521053612232208	-0.0223108045756817
-1.63017106056213	-7.4392786026001	-3.9239661693573	-0.0118522318080068	0.521189153194427	-0.0222672000527382
-1.62998676300049	-7.44450521469116	-3.92541480064392	-0.011621174402535	0.521234154701233	-0.0221473164856434
-1.62758672237396	-7.44215297698975	-3.92299222946167	-0.0113774025812745	0.521278440952301	-0.0220439564436674
-1.62881290912628	-7.44231271743774	-3.92503190040588	-0.0111149484291673	0.52127993106842	-0.0219707805663347
-1.63118398189545	-7.44393062591553	-3.93032455444336	-0.0109059354290366	0.521371960639954	-0.0218454468995333
-1.62966930866241	-7.44356966018677	-3.92876815795898	-0.0106574706733227	0.521397829055786	-0.0217802077531815
-1.63022100925446	-7.44143438339233	-3.93310284614563	-0.0104710543528199	0.521410524845123	-0.0216739531606436
-1.63091492652893	-7.43922185897827	-3.92977046966553	-0.0101829096674919	0.521364331245422	-0.0215182695537806
-1.63044536113739	-7.44330358505249	-3.93240594863892	-0.00997066032141447	0.521403312683105	-0.0214871801435947
-1.6302901506424	-7.44193887710571	-3.93464016914368	-0.00971812568604946	0.521359920501709	-0.0213607717305422
-1.62735211849213	-7.44207811355591	-3.93213152885437	-0.0095361890271306	0.521308839321136	-0.0212456043809652
-1.63118577003479	-7.43850231170654	-3.93028259277344	-0.00928269978612661	0.521347165107727	-0.02112977206707
-1.63136219978333	-7.43859148025513	-3.93121147155762	-0.00907210540026426	0.5213423371315	-0.021047480404377
-1.63263547420502	-7.4409499168396	-3.92855262756348	-0.00893654394894838	0.521254062652588	-0.0209178794175386
-1.63188827037811	-7.4370288848877	-3.93378281593323	-0.00873122736811638	0.521215915679932	-0.0207806024700403
-1.63413608074188	-7.43540811538696	-3.93080830574036	-0.00854294840246439	0.521114647388458	-0.020656656473875
-1.63429057598114	-7.43630075454712	-3.9296600818634	-0.00832968670874834	0.521080076694489	-0.0204578507691622
-1.63374352455139	-7.43654537200928	-3.93709135055542	-0.00826007314026356	0.521047592163086	-0.020355973392725
-1.63352334499359	-7.43566179275513	-3.93092012405396	-0.00806178711354733	0.520957946777344	-0.0202192552387714
-1.63251900672913	-7.43248653411865	-3.92621493339539	-0.00793732888996601	0.520953059196472	-0.0200820341706276
-1.63526749610901	-7.43360996246338	-3.93907761573792	-0.00778416031971574	0.520852506160736	-0.0198560431599617
-1.63636159896851	-7.43471240997314	-3.93667387962341	-0.00767633644863963	0.520855486392975	-0.0197704304009676
-1.63266479969025	-7.4338002204895	-3.92609763145447	-0.00750102382153273	0.520740509033203	-0.019674863666296
-1.63577055931091	-7.42945098876953	-3.93250608444214	-0.00737110199406743	0.520726263523102	-0.0195500329136848
-1.63620090484619	-7.4289698600769	-3.93143892288208	-0.00722074788063765	0.520667552947998	-0.0194381605833769
-1.6383296251297	-7.43097305297852	-3.92899084091187	-0.00712730968371034	0.520765244960785	-0.0193654913455248
-1.63793957233429	-7.42730140686035	-3.93286204338074	-0.00706331478431821	0.520669519901276	-0.0192680135369301
-1.63434171676636	-7.42827796936035	-3.93316459655762	-0.00688373809680343	0.520664513111115	-0.0191883724182844
-1.63750839233398	-7.42607021331787	-3.93187212944031	-0.00677875243127346	0.520722985267639	-0.0191212687641382
-1.63816165924072	-7.42820453643799	-3.93504571914673	-0.00668655382469296	0.52078765630722	-0.0190755743533373
-1.63686537742615	-7.43069791793823	-3.9293692111969	-0.00669163325801492	0.520831406116486	-0.0190151520073414
-1.64109098911285	-7.42949628829956	-3.93559527397156	-0.00653046369552612	0.520870089530945	-0.0189595334231853
-1.64055800437927	-7.43046808242798	-3.93069338798523	-0.00648193061351776	0.52096289396286	-0.018960926681757
-1.64225494861603	-7.43016004562378	-3.93344688415527	-0.00644634896889329	0.521043539047241	-0.0189426951110363
-1.64266729354858	-7.426194190979	-3.93703389167786	-0.00635431567206979	0.521031379699707	-0.0189563948661089
-1.64342451095581	-7.43062257766724	-3.94189763069153	-0.00625708978623152	0.521186590194702	-0.018935052677989
-1.64400839805603	-7.43123912811279	-3.94403266906738	-0.00620552850887179	0.521234154701233	-0.0189190413802862
-1.64067721366882	-7.43334865570068	-3.9452064037323	-0.00617754459381104	0.521386802196503	-0.0189977493137121
-1.64278197288513	-7.43005275726318	-3.94573712348938	-0.00608924916014075	0.521481871604919	-0.0190115161240101
-1.64650547504425	-7.43077707290649	-3.94961929321289	-0.00596092408522964	0.521567821502686	-0.0190107133239508
-1.64596462249756	-7.42997169494629	-3.95097017288208	-0.00596725195646286	0.521694481372833	-0.0190692916512489
-1.64474678039551	-7.43046236038208	-3.94694924354553	-0.00596259813755751	0.52181351184845	-0.0191136561334133
-1.64489030838013	-7.42922115325928	-3.95284724235535	-0.00591442547738552	0.521947920322418	-0.0191802643239498
-1.64745986461639	-7.43347072601318	-3.95748376846313	-0.00588273070752621	0.522089898586273	-0.0192113891243935
-1.64718794822693	-7.43132591247559	-3.95542740821838	-0.00586269050836563	0.522151827812195	-0.0192389190196991
-1.64565193653107	-7.42876529693604	-3.96009135246277	-0.00579826114699245	0.522208750247955	-0.0192869286984205
-1.64667570590973	-7.43172168731689	-3.95304703712463	-0.0057449908927083	0.522311091423035	-0.0193314868956804
-1.64717066287994	-7.43330335617065	-3.95395994186401	-0.00571293057873845	0.522534310817719	-0.0194152537733316
-1.64707314968109	-7.43089914321899	-3.95352101325989	-0.00573691166937351	0.522611379623413	-0.0193975884467363
-1.64664530754089	-7.43329620361328	-3.95782685279846	-0.00576104503124952	0.522766351699829	-0.0194878336042166
-1.64854550361633	-7.4311261177063	-3.95495820045471	-0.00564282340928912	0.522897183895111	-0.0195178855210543
-1.64845728874207	-7.43482398986816	-3.95955419540405	-0.00573058566078544	0.522943675518036	-0.0195472557097673
-1.64649033546448	-7.43504428863525	-3.95685505867004	-0.00572451436892152	0.523016452789307	-0.019601346924901
-1.64781618118286	-7.43210506439209	-3.96488523483276	-0.00564457569271326	0.523114264011383	-0.0196244064718485
-1.65213561058044	-7.43598699569702	-3.96049356460571	-0.00565892597660422	0.523235619068146	-0.0196661055088043
-1.6503541469574	-7.43472909927368	-3.96247243881226	-0.00565703120082617	0.523366153240204	-0.0196877773851156
-1.65018486976624	-7.43199682235718	-3.9664785861969	-0.00562803307548165	0.52345222234726	-0.0197635013610125
-1.65133619308472	-7.4356689453125	-3.96626615524292	-0.0055630044080317	0.523536324501038	-0.0197946205735207
-1.64788901805878	-7.43304586410522	-3.96190285682678	-0.00563383009284735	0.523605704307556	-0.019885066896677
-1.64693677425385	-7.43254518508911	-3.96796226501465	-0.00568741094321013	0.523676991462708	-0.0199695937335491
-1.65297305583954	-7.43165159225464	-3.96388053894043	-0.00565989315509796	0.523826599121094	-0.020012442022562
-1.65144300460815	-7.43334722518921	-3.96490907669067	-0.00570131605491042	0.52394026517868	-0.0200324393808842
-1.65258145332336	-7.43090867996216	-3.96067118644714	-0.00574587984010577	0.523956000804901	-0.0200728345662355
-1.6519011259079	-7.43340682983398	-3.96017026901245	-0.00565461115911603	0.524067997932434	-0.0201676748692989
-1.65517997741699	-7.43203592300415	-3.96586298942566	-0.00577440857887268	0.524141609668732	-0.0202117227017879
-1.6559419631958	-7.43495941162109	-3.96599555015564	-0.00579616520553827	0.524149835109711	-0.0202130433171988
-1.65366005897522	-7.43527221679688	-3.96602177619934	-0.0058608939871192	0.524231433868408	-0.0202692989259958
-1.65800058841705	-7.42999887466431	-3.96395897865295	-0.00580067653208971	0.524355709552765	-0.0202810410410166
-1.6595162153244	-7.43074750900269	-3.97052025794983	-0.00583138456568122	0.524363875389099	-0.0202741716057062
-1.66004025936127	-7.43008232116699	-3.96499609947205	-0.00585633376613259	0.524479389190674	-0.0203335229307413
-1.65932595729828	-7.42832040786743	-3.96928811073303	-0.00583187537267804	0.52452951669693	-0.0203015115112066
-1.66428899765015	-7.42729663848877	-3.97911190986633	-0.00592765724286437	0.524610757827759	-0.0202358532696962
-1.66350448131561	-7.42759037017822	-3.97381448745728	-0.00587811833247542	0.524637579917908	-0.0202425699681044
-1.66426730155945	-7.42736339569092	-3.97574353218079	-0.00590739818289876	0.524663209915161	-0.0202736835926771
-1.6665815114975	-7.42999362945557	-3.97583031654358	-0.00595241598784924	0.524816453456879	-0.0202878974378109
-1.66552019119263	-7.42556667327881	-3.97890901565552	-0.00594407878816128	0.524843811988831	-0.0202795397490263
-1.66390180587769	-7.42555904388428	-3.97185897827148	-0.00596662145107985	0.524881601333618	-0.0202892627567053
-1.66889536380768	-7.42463302612305	-3.97611308097839	-0.00594573747366667	0.525088429450989	-0.0203286856412888
-1.67248058319092	-7.42579889297485	-3.98204112052917	-0.00605658767744899	0.525104880332947	-0.0202410761266947
-1.67013823986053	-7.4259090423584	-3.97675037384033	-0.00600705156102777	0.525175154209137	-0.0202402248978615
-1.67048788070679	-7.42335939407349	-3.98531055450439	-0.00604552449658513	0.525281190872192	-0.0202522072941065
-1.67547023296356	-7.42762613296509	-3.98088622093201	-0.00602166354656219	0.525390386581421	-0.0202497206628323
-1.67415189743042	-7.42439699172974	-3.9874165058136	-0.00600805366411805	0.525429546833038	-0.0202764682471752
-1.67512285709381	-7.42028999328613	-3.98186731338501	-0.00595243321731687	0.525568604469299	-0.0202221013605595
-1.67587912082672	-7.42282962799072	-3.9817476272583	-0.00590531481429935	0.525677084922791	-0.0201518330723047
-1.67634809017181	-7.42293834686279	-3.98882412910461	-0.00586629658937454	0.525726020336151	-0.020152548328042
-1.67439138889313	-7.41836166381836	-3.98780274391174	-0.0058462000451982	0.525880455970764	-0.0201167408376932
-1.67885100841522	-7.41705799102783	-3.98613715171814	-0.00584369758144021	0.526029288768768	-0.0200305059552193
-1.67884659767151	-7.41779613494873	-3.99035120010376	-0.00581751251593232	0.526119887828827	-0.0199847612529993
-1.67888700962067	-7.41618394851685	-3.99244141578674	-0.00576936826109886	0.526233494281769	-0.0199078395962715
-1.67766153812408	-7.4164867401123	-3.98888206481934	-0.00579369999468327	0.526396989822388	-0.0198299586772919
-1.68111526966095	-7.41305255889893	-3.99266719818115	-0.00571817113086581	0.526458740234375	-0.0197261441498995
-1.68268167972565	-7.41475009918213	-3.98655486106873	-0.00572157185524702	0.526600301265717	-0.0196908302605152
-1.67698609828949	-7.4148063659668	-3.98609781265259	-0.00569424219429493	0.526707589626312	-0.0196020416915417
-1.68083524703979	-7.40917444229126	-3.99447321891785	-0.00558312656357884	0.526874661445618	-0.019540797919035
-1.68091690540314	-7.414231300354	-3.99492859840393	-0.00549797061830759	0.526994585990906	-0.0194218400865793
-1.68146729469299	-7.41408729553223	-3.99028968811035	-0.00553092593327165	0.527109324932098	-0.0193490330129862
-1.67979300022125	-7.40968990325928	-3.99772381782532	-0.00548306712880731	0.527223348617554	-0.0192079655826092
-1.68038809299469	-7.40722274780273	-3.99628138542175	-0.00547266937792301	0.527380228042603	-0.0190706308931112
-1.68538415431976	-7.40966796875	-3.99774622917175	-0.00543847028166056	0.527547121047974	-0.0189627725630999
-1.68420481681824	-7.40378284454346	-4.00263500213623	-0.00546172726899385	0.527633607387543	-0.0188706759363413
-1.68517363071442	-7.40192413330078	-4.00820302963257	-0.00531719205901027	0.52775913476944	-0.0187793970108032
-1.68569540977478	-7.40197944641113	-4.00602960586548	-0.00539624923840165	0.527828931808472	-0.0186517909169197
-1.68135702610016	-7.40124559402466	-4.00019216537476	-0.00537000689655542	0.527930319309235	-0.0185435954481363
-1.68499052524567	-7.39817190170288	-4.00364112854004	-0.00535203004255891	0.528127372264862	-0.0184044279158115
-1.68620216846466	-7.39492654800415	-4.00106430053711	-0.00544261792674661	0.528132438659668	-0.0182576924562454
-1.68543255329132	-7.39265727996826	-4.00847864151001	-0.00540278153494	0.528204143047333	-0.0181435085833073
-1.68815112113953	-7.39706373214722	-4.01119184494019	-0.00549296056851745	0.528302848339081	-0.0180858485400677
-1.68843066692352	-7.39469480514526	-4.00428533554077	-0.00544282142072916	0.528318881988525	-0.017973443493247
-1.68671083450317	-7.38974714279175	-4.00465393066406	-0.00553527753800154	0.528346061706543	-0.0179064869880676
-1.68795335292816	-7.38935327529907	-4.0081844329834	-0.0055626193061471	0.528351545333862	-0.0178479962050915
-1.6914473772049	-7.38759326934814	-4.00363874435425	-0.00565812923014164	0.528447329998016	-0.0177301857620478
-1.68965065479279	-7.38410139083862	-4.00987243652344	-0.00569692952558398	0.528367817401886	-0.0176999010145664
-1.69002902507782	-7.38533592224121	-4.00382852554321	-0.00584614695981145	0.528349041938782	-0.0176059473305941
-1.69104647636414	-7.38153219223022	-4.00649356842041	-0.00598665373399854	0.528399467468262	-0.0175746846944094
-1.69247686862946	-7.38080739974976	-4.00059127807617	-0.00611599581316113	0.52836936712265	-0.0175645388662815
-1.69095754623413	-7.38229703903198	-3.99428153038025	-0.00620931945741177	0.528262317180634	-0.0175337065011263
-1.69330418109894	-7.37939882278442	-3.99700474739075	-0.00630213459953666	0.528261125087738	-0.0175350178033113
-1.69551086425781	-7.38101196289063	-3.99784302711487	-0.00648057973012328	0.528264701366425	-0.0175209473818541
-1.69212234020233	-7.37970209121704	-3.99157166481018	-0.00661704828962684	0.52811187505722	-0.0174846798181534
-1.69426536560059	-7.37852382659912	-3.99629163742065	-0.00674274191260338	0.528052449226379	-0.0174092929810286
-1.69717836380005	-7.37721586227417	-3.99093914031982	-0.00693231169134378	0.528048396110535	-0.0173777528107166
-1.69697940349579	-7.37698888778687	-3.99191045761108	-0.00712982378900051	0.528063774108887	-0.0174327418208122
-1.69769144058228	-7.37531566619873	-3.9911732673645	-0.00732896151021123	0.527817368507385	-0.0174393057823181
-1.69884967803955	-7.37204360961914	-3.99152040481567	-0.00748106837272644	0.527782917022705	-0.0174412745982409
-1.70167601108551	-7.37156295776367	-3.99490451812744	-0.00770794507116079	0.5276979804039	-0.0174074899405241
-1.70039284229279	-7.37486124038696	-3.98772978782654	-0.0079273609444499	0.527558863162994	-0.0174795836210251
-1.69828283786774	-7.37091970443726	-3.98760271072388	-0.00807392783463001	0.527415752410889	-0.0175503883510828
-1.70194506645203	-7.37015962600708	-3.98084235191345	-0.0082507012411952	0.527322292327881	-0.0175840929150581
-1.7050017118454	-7.37203598022461	-3.98640775680542	-0.0084569975733757	0.527224898338318	-0.0176031701266766
-1.69782936573029	-7.37258911132813	-3.98267459869385	-0.00867369957268238	0.527077198028564	-0.017752343788743
-1.70153999328613	-7.37004137039185	-3.97960901260376	-0.00887745153158903	0.526980757713318	-0.0178269613534212
-1.70116198062897	-7.3699049949646	-3.98084855079651	-0.00903454702347517	0.526825547218323	-0.0178709588944912
-1.70184338092804	-7.3713550567627	-3.97708439826965	-0.00927103124558926	0.526769578456879	-0.0179526135325432
-1.70083069801331	-7.3713641166687	-3.97840666770935	-0.00939902011305094	0.526619553565979	-0.018037211149931
-1.70088541507721	-7.37347364425659	-3.96965336799622	-0.00969084352254868	0.526518225669861	-0.0180965326726437
-1.69987034797668	-7.37075185775757	-3.97246742248535	-0.00979782268404961	0.526414036750793	-0.0181312225759029
-1.70216941833496	-7.36994934082031	-3.9670991897583	-0.0100669842213392	0.526412963867188	-0.0181442145258188
-1.70035457611084	-7.37229061126709	-3.96763110160828	-0.0102749019861221	0.52626097202301	-0.0181900467723608
-1.69762694835663	-7.36883592605591	-3.96699571609497	-0.0104284575209022	0.526280403137207	-0.0182240381836891
-1.69966471195221	-7.36825466156006	-3.97191452980042	-0.0106005482375622	0.526245296001434	-0.0181810427457094
-1.69706392288208	-7.37236881256104	-3.96445417404175	-0.0108129223808646	0.526169002056122	-0.01819515414536
-1.69738459587097	-7.36811685562134	-3.96998977661133	-0.0109660606831312	0.526119470596313	-0.0182133354246616
-1.69588494300842	-7.37115526199341	-3.96924996376038	-0.011114539578557	0.526087522506714	-0.0182607229799032
-1.69594764709473	-7.36845111846924	-3.96518039703369	-0.0112428804859519	0.526019394397736	-0.0182975139468908
-1.69501388072968	-7.36740589141846	-3.96193885803223	-0.0113944476470351	0.526126444339752	-0.0183648467063904
-1.69417333602905	-7.3685417175293	-3.96382355690002	-0.0115291299298406	0.526082336902618	-0.0184258799999952
-1.69030475616455	-7.36913776397705	-3.95925092697144	-0.0117144547402859	0.526090383529663	-0.0184577070176601
-1.69022858142853	-7.36751461029053	-3.96078300476074	-0.0117762833833694	0.526120483875275	-0.0185071788728237
-1.69147109985352	-7.36848831176758	-3.96833157539368	-0.0119345877319574	0.526256740093231	-0.0185413919389248
-1.68982255458832	-7.36769819259644	-3.96273136138916	-0.0120562603697181	0.526248157024384	-0.0185637958347797
-1.68741238117218	-7.36773824691772	-3.9590163230896	-0.0122045800089836	0.526303827762604	-0.0185847487300634
-1.68759417533875	-7.36699819564819	-3.96417546272278	-0.0122441211715341	0.526399254798889	-0.0186370853334665
-1.68974673748016	-7.3692102432251	-3.96139550209045	-0.0124200768768787	0.526415765285492	-0.0186449121683836
-1.68373191356659	-7.36885452270508	-3.96610903739929	-0.0124944737181067	0.526481032371521	-0.0186400637030602
-1.68534851074219	-7.36728191375732	-3.96842813491821	-0.0125317070633173	0.526587009429932	-0.0186499524861574
-1.68559348583221	-7.36724901199341	-3.96850538253784	-0.0126166958361864	0.526615798473358	-0.0186053123325109
-1.68028950691223	-7.36873006820679	-3.96734380722046	-0.0127809746190906	0.526759505271912	-0.0186300426721573
-1.67726421356201	-7.36575269699097	-3.96872687339783	-0.0128398649394512	0.526795506477356	-0.0186758562922478
-1.68037927150726	-7.36956882476807	-3.96971774101257	-0.0129142990335822	0.526889383792877	-0.0185972824692726
-1.67844200134277	-7.36827611923218	-3.97467494010925	-0.0129342675209045	0.52710485458374	-0.0186295863240957
-1.67865943908691	-7.36531543731689	-3.96952223777771	-0.0130472471937537	0.527212738990784	-0.0186691880226135
-1.67760634422302	-7.36628580093384	-3.9718189239502	-0.0131538007408381	0.527210772037506	-0.0186992604285479
-1.67500686645508	-7.36878204345703	-3.96759700775146	-0.0132395140826702	0.52733588218689	-0.0186596773564816
-1.67560410499573	-7.3669605255127	-3.97581219673157	-0.0132304960861802	0.527460277080536	-0.018719956278801
-1.67202031612396	-7.36710691452026	-3.9758677482605	-0.0133729465305805	0.527479350566864	-0.0186569411307573
-1.67299890518188	-7.36701774597168	-3.97196793556213	-0.0134086655452847	0.527485847473145	-0.0186510756611824
-1.67208540439606	-7.36469316482544	-3.9752562046051	-0.0135070886462927	0.527665376663208	-0.0185954198241234
-1.67334187030792	-7.36760377883911	-3.97618103027344	-0.0135658467188478	0.52777498960495	-0.0185899157077074
-1.66909110546112	-7.3670973777771	-3.97680521011353	-0.0137090571224689	0.527832090854645	-0.0186286885291338
-1.66761374473572	-7.36187171936035	-3.97129821777344	-0.0137054473161697	0.527838408946991	-0.0185819324105978
-1.66612493991852	-7.36474132537842	-3.98123383522034	-0.0137555822730064	0.527917087078094	-0.0185563210397959
-1.66452479362488	-7.36307764053345	-3.97133851051331	-0.0139335505664349	0.527902960777283	-0.018591333180666
-1.66740691661835	-7.36262559890747	-3.96421408653259	-0.0139483157545328	0.52793025970459	-0.0185808576643467
-1.66854608058929	-7.36533737182617	-3.96778082847595	-0.0140383886173368	0.527977406978607	-0.0184739250689745
-1.66593587398529	-7.3661847114563	-3.97222685813904	-0.0140981897711754	0.527891635894775	-0.0184472519904375
-1.66354835033417	-7.35942506790161	-3.97122001647949	-0.0141750210896134	0.527879059314728	-0.0184252243489027
-1.66399347782135	-7.36182355880737	-3.97398686408997	-0.014239776879549	0.527969896793365	-0.0183396432548761
-1.66508996486664	-7.36233186721802	-3.97021651268005	-0.0143297323957086	0.527893781661987	-0.0183027051389217
-1.66169726848602	-7.3639087677002	-3.97121524810791	-0.0143851917237043	0.527867615222931	-0.0182662662118673
-1.66110110282898	-7.35861921310425	-3.96476578712463	-0.0143952928483486	0.527819395065308	-0.0181609038263559
-1.66320824623108	-7.35822725296021	-3.97789835929871	-0.0144894458353519	0.527831375598907	-0.0181388631463051
-1.66197431087494	-7.35544395446777	-3.97437000274658	-0.0145990401506424	0.527777969837189	-0.0180701781064272
-1.65898823738098	-7.35327005386353	-3.96512866020203	-0.0146858152002096	0.52774977684021	-0.0180284921079874
-1.66243076324463	-7.35532999038696	-3.97224068641663	-0.0146737741306424	0.527779102325439	-0.0179629493504763
-1.66099917888641	-7.35474157333374	-3.96910452842712	-0.0147341582924128	0.527720272541046	-0.0178568214178085
-1.65793454647064	-7.35577392578125	-3.96876668930054	-0.0148295545950532	0.527749359607697	-0.0178101006895304
-1.66181457042694	-7.35404443740845	-3.97293186187744	-0.0148294903337955	0.52769672870636	-0.0177284404635429
-1.65876877307892	-7.35128974914551	-3.96628260612488	-0.0148486783728004	0.527651429176331	-0.0176510773599148
-1.65928721427917	-7.35362815856934	-3.97248888015747	-0.014869530685246	0.527662336826324	-0.0175350569188595
-1.65642523765564	-7.35130405426025	-3.96886491775513	-0.0149252125993371	0.527661561965942	-0.017519598826766
-1.65626454353333	-7.35312747955322	-3.96572804450989	-0.0149498051032424	0.527629196643829	-0.0174435954540968
-1.65827119350433	-7.3523473739624	-3.9668173789978	-0.0148904426023364	0.52772980928421	-0.0174419172108173
-1.65945434570313	-7.34921407699585	-3.97280669212341	-0.0149934235960245	0.527686357498169	-0.0173067431896925
-1.66073822975159	-7.34559202194214	-3.96769618988037	-0.0149454679340124	0.527698516845703	-0.0172580294311047
-1.66089475154877	-7.34897613525391	-3.96854043006897	-0.0148883918300271	0.527789711952209	-0.0172709003090858
-1.65762507915497	-7.34877109527588	-3.96337699890137	-0.0149189718067646	0.527772307395935	-0.0172288287431002
-1.65887296199799	-7.34450244903564	-3.96550726890564	-0.0149008873850107	0.527794420719147	-0.0171647239476442
-1.65946745872498	-7.34661912918091	-3.96579933166504	-0.014884740114212	0.527862906455994	-0.0170914735645056
-1.65932178497314	-7.3486967086792	-3.96502304077148	-0.0149262519553304	0.527853429317474	-0.0170407816767693
-1.65953838825226	-7.3472752571106	-3.96145510673523	-0.0148578602820635	0.527908504009247	-0.0170369800180197
-1.66573441028595	-7.34839534759521	-3.96583223342896	-0.0148531105369329	0.528063774108887	-0.0170498993247747
-1.6622496843338	-7.34807872772217	-3.96565175056458	-0.0148002300411463	0.527993083000183	-0.0169870126992464
-1.66514015197754	-7.34698867797852	-3.97295522689819	-0.014745345339179	0.528147339820862	-0.0170127507299185
-1.66387808322906	-7.34579944610596	-3.97137069702148	-0.0147915175184608	0.528227567672729	-0.0169552210718393
-1.66554498672485	-7.34349012374878	-3.97137999534607	-0.0147724272683263	0.528289198875427	-0.0169435422867537
-1.66700541973114	-7.34429740905762	-3.97150230407715	-0.0148192206397653	0.528343975543976	-0.0169395878911018
-1.67009568214417	-7.34672594070435	-3.97298288345337	-0.0147857116535306	0.528368830680847	-0.0169748570770025
-1.67328548431396	-7.34504270553589	-3.96952724456787	-0.0147726964205503	0.528461813926697	-0.0169634371995926
-1.67505729198456	-7.34311246871948	-3.97351861000061	-0.0146886250004172	0.52849006652832	-0.0170130524784327
-1.67591202259064	-7.34529447555542	-3.97667288780212	-0.0146576287224889	0.528536140918732	-0.0169985163956881
-1.67319571971893	-7.34392499923706	-3.97870850563049	-0.0146857332438231	0.528588235378265	-0.0170613788068295
-1.68051898479462	-7.34057283401489	-3.97947549819946	-0.0146319577470422	0.528684556484222	-0.0171729549765587
-1.68009376525879	-7.34254217147827	-3.97060608863831	-0.0147651303559542	0.528667211532593	-0.0172069370746613
-1.68237400054932	-7.34142303466797	-3.96886992454529	-0.014614581130445	0.528607606887817	-0.0172564964741468
-1.68461406230927	-7.34540319442749	-3.97579050064087	-0.0146080376580358	0.528678119182587	-0.0172306597232819
-1.683877825737	-7.34327220916748	-3.97979593276978	-0.0146217411383986	0.528683483600616	-0.0173247419297695
-1.68870890140533	-7.33853721618652	-3.98245787620544	-0.0145613551139832	0.528818905353546	-0.0173662770539522
-1.68982458114624	-7.34117984771729	-3.97294092178345	-0.0146544231101871	0.528757154941559	-0.017389228567481
-1.69764947891235	-7.34148979187012	-3.98107719421387	-0.0145062524825335	0.528794944286346	-0.0173898693174124
-1.69651389122009	-7.34151840209961	-3.98722386360168	-0.0144859561696649	0.528774261474609	-0.0174858067184687
-1.69707930088043	-7.33660697937012	-3.97731828689575	-0.0145268682390451	0.528791069984436	-0.0175706222653389
-1.70351791381836	-7.33938598632813	-3.97155809402466	-0.0146217383444309	0.528807044029236	-0.0175912491977215
-1.70072293281555	-7.34046745300293	-3.97489666938782	-0.0145215392112732	0.528720438480377	-0.0175989177078009
-1.70431041717529	-7.34210681915283	-3.98148918151855	-0.0145418308675289	0.528796494007111	-0.0176513455808163
-1.70645868778229	-7.33789253234863	-3.97862315177917	-0.0145261576399207	0.528649687767029	-0.0176880490034819
-1.71140336990356	-7.33995008468628	-3.9808144569397	-0.014575264416635	0.528722703456879	-0.0176879744976759
-1.71064722537994	-7.33965635299683	-3.97482776641846	-0.0146347181871533	0.528653204441071	-0.017707908526063
-1.7142481803894	-7.33560752868652	-3.98191356658936	-0.0144768496975303	0.528623998165131	-0.0177713204175234
-1.71557998657227	-7.33872318267822	-3.97594380378723	-0.0145035339519382	0.528673648834229	-0.0178700797259808
-1.71686446666718	-7.33639717102051	-3.97915530204773	-0.0145510751754045	0.528651058673859	-0.0178833715617657
-1.7203688621521	-7.33516979217529	-3.98308205604553	-0.0145458383485675	0.528602182865143	-0.0179539360105991
-1.72490334510803	-7.33522844314575	-3.97295498847961	-0.0145414285361767	0.528636395931244	-0.017949815839529
-1.72417831420898	-7.33638954162598	-3.9769139289856	-0.014484359882772	0.528635084629059	-0.0180063936859369
-1.72667169570923	-7.33505821228027	-3.96799230575562	-0.0145435258746147	0.528596878051758	-0.0180988591164351
-1.72784554958344	-7.33577823638916	-3.97543430328369	-0.0144940726459026	0.528532266616821	-0.0180425103753805
-1.72589409351349	-7.33696222305298	-3.97712707519531	-0.0144865270704031	0.528595864772797	-0.0180269330739975
-1.73113036155701	-7.33435153961182	-3.97758460044861	-0.0144364517182112	0.528605461120605	-0.0180379673838615
-1.73488759994507	-7.33382701873779	-3.98244476318359	-0.0144175020977855	0.528743386268616	-0.0180305279791355
-1.73311519622803	-7.3352746963501	-3.98091197013855	-0.0143983820453286	0.528724610805511	-0.017987972125411
-1.73410761356354	-7.33442878723145	-3.97685670852661	-0.0144063727930188	0.528810024261475	-0.0180115904659033
-1.73890805244446	-7.33411502838135	-3.98274636268616	-0.01433533616364	0.528882384300232	-0.017943786457181
-1.73765349388123	-7.33585500717163	-3.98161697387695	-0.0143304523080587	0.528946757316589	-0.0179122239351273
-1.73677206039429	-7.33485889434814	-3.98934078216553	-0.0141880670562387	0.529028594493866	-0.0178213063627481
-1.74062168598175	-7.33423709869385	-3.98947620391846	-0.014171882532537	0.529200196266174	-0.0178041234612465
-1.74078500270844	-7.32784223556519	-3.98175311088562	-0.0140792308375239	0.529210984706879	-0.0178089421242476
-1.73739790916443	-7.33739042282104	-3.97988271713257	-0.0139781571924686	0.529375612735748	-0.017732722684741
-1.73345422744751	-7.33439779281616	-3.9908447265625	-0.0138602443039417	0.529529809951782	-0.0176295302808285
-1.73913180828094	-7.33043050765991	-3.99480319023132	-0.0136941988021135	0.529872298240662	-0.0174874886870384
-1.73965466022491	-7.33269834518433	-3.99069786071777	-0.0137584311887622	0.529987990856171	-0.0173849537968636
-1.74313116073608	-7.33249711990356	-3.99906444549561	-0.0134851289913058	0.530206382274628	-0.0172816310077906
-1.74013638496399	-7.32947015762329	-4.00222015380859	-0.0134217152372003	0.530398905277252	-0.0171491168439388
-1.73802936077118	-7.32869482040405	-4.00436401367188	-0.0132088139653206	0.530632674694061	-0.0170053448528051
-1.74332785606384	-7.32708168029785	-4.0115385055542	-0.0129974065348506	0.530924797058105	-0.0168591365218163
-1.74323463439941	-7.32601165771484	-4.01531839370728	-0.0128988325595856	0.531252384185791	-0.0167651753872633
-1.74230825901031	-7.32403755187988	-4.00727033615112	-0.0126879969611764	0.531413376331329	-0.016673730686307
-1.74023485183716	-7.33090972900391	-4.01059293746948	-0.0125113818794489	0.531688511371613	-0.0165856741368771
-1.73947370052338	-7.32653617858887	-4.01491641998291	-0.0122963776811957	0.531913042068481	-0.0164359137415886
-1.74088454246521	-7.32367086410522	-4.0241961479187	-0.0120554035529494	0.532281398773193	-0.0161927174776793
-1.73706161975861	-7.32198047637939	-4.02502202987671	-0.0118962833657861	0.532533168792725	-0.0160295739769936
-1.73536205291748	-7.31966924667358	-4.02203702926636	-0.0116780400276184	0.532784819602966	-0.0158760063350201
-1.73868429660797	-7.31862831115723	-4.03576755523682	-0.0114791225641966	0.533065557479858	-0.0156616196036339
-1.73587310314178	-7.32110357284546	-4.03387880325317	-0.0113421650603414	0.53332382440567	-0.0154672143980861
-1.73337161540985	-7.31961345672607	-4.0381555557251	-0.0110361212864518	0.533511102199554	-0.0152332372963428
-1.73605167865753	-7.31638717651367	-4.04350614547729	-0.0109421731904149	0.53385317325592	-0.015033639036119
-1.73016357421875	-7.31731224060059	-4.04214954376221	-0.0107483295723796	0.533995449542999	-0.0148136653006077
-1.7314361333847	-7.31501817703247	-4.04907989501953	-0.0105061447247863	0.534194350242615	-0.0145520213991404
-1.72979652881622	-7.31455516815186	-4.04792308807373	-0.0103091560304165	0.53436416387558	-0.0143490741029382
-1.72843027114868	-7.31366062164307	-4.04889440536499	-0.0101557048037648	0.534555613994598	-0.0141661241650581
-1.72674334049225	-7.31329154968262	-4.04859924316406	-0.00993675552308559	0.534598112106323	-0.0139345107600093
-1.72534823417664	-7.3122615814209	-4.04981327056885	-0.0097185056656599	0.53480726480484	-0.0137279788032174
-1.7202183008194	-7.31262588500977	-4.04758453369141	-0.00958456192165613	0.534842193126678	-0.0135182347148657
-1.72314560413361	-7.31090545654297	-4.05958604812622	-0.00935629289597273	0.534988820552826	-0.0132365133613348
-1.72230732440948	-7.31200122833252	-4.05767917633057	-0.00929495226591825	0.535061895847321	-0.0130551531910896
-1.72031080722809	-7.30943155288696	-4.05873155593872	-0.0090336836874485	0.535122752189636	-0.0128129739314318
-1.71992933750153	-7.31085872650146	-4.05950975418091	-0.00894872844219208	0.535171508789063	-0.0125465746968985
-1.71672332286835	-7.30850076675415	-4.05735063552856	-0.00874941796064377	0.535111904144287	-0.0123160341754556
-1.71932017803192	-7.30752611160278	-4.06235313415527	-0.00859569385647774	0.535178363323212	-0.0121314516291022
-1.71492874622345	-7.30621767044067	-4.05701541900635	-0.00846988335251808	0.535070776939392	-0.0119695756584406
-1.71819508075714	-7.30805444717407	-4.0514440536499	-0.00821178872138262	0.534999251365662	-0.0118372486904263
-1.71122539043427	-7.30834245681763	-4.06152772903442	-0.00821978226304054	0.534849166870117	-0.0116006694734097
-1.715167760849	-7.30113172531128	-4.0578465461731	-0.0080666271969676	0.534739553928375	-0.0113857686519623
-1.71333789825439	-7.30577373504639	-4.04927444458008	-0.0079958438873291	0.534578621387482	-0.0111768413335085
-1.71331822872162	-7.30585193634033	-4.05006647109985	-0.00783762242645025	0.534335911273956	-0.0109834400936961
-1.71452879905701	-7.30629396438599	-4.05876207351685	-0.00771554978564382	0.534224033355713	-0.0108421174809337
-1.71645283699036	-7.30280256271362	-4.05195045471191	-0.00763189978897572	0.533935308456421	-0.0107415597885847
-1.71880185604095	-7.30524110794067	-4.04313135147095	-0.00759836565703154	0.533555090427399	-0.0106864981353283
-1.71489584445953	-7.30785655975342	-4.0383415222168	-0.00753816543146968	0.533268868923187	-0.0105317011475563
-1.71546757221222	-7.30603408813477	-4.04553651809692	-0.0074414168484509	0.532906353473663	-0.0103312665596604
-1.71588754653931	-7.30510377883911	-4.04337453842163	-0.00735115353018045	0.532659709453583	-0.0102042211219668
-1.71770024299622	-7.30315542221069	-4.03645515441895	-0.00731395464390516	0.532200157642365	-0.0100479265674949
-1.72114503383636	-7.30632734298706	-4.0378098487854	-0.00719498423859477	0.531873047351837	-0.00988719239830971
-1.71867156028748	-7.30673408508301	-4.02879190444946	-0.00722804246470332	0.53141725063324	-0.00979670509696007
-1.71867108345032	-7.30307340621948	-4.02925252914429	-0.00709354504942894	0.530954360961914	-0.00961017422378063
-1.72258818149567	-7.30548620223999	-4.03015470504761	-0.00700019206851721	0.530571818351746	-0.00943571235984564
-1.71878528594971	-7.30424737930298	-4.02161169052124	-0.00701904157176614	0.530156910419464	-0.00933989603072405
-1.72181260585785	-7.30224943161011	-4.02161026000977	-0.00686423340812325	0.529614925384521	-0.00915906764566898
[truncated: 11,083 more rows]
