# Supplementary material for: Identification of Haptic Based Guiding Using Hard Reins
Source: PLoS One. 2015 Jul 22;10(7):e0132020. doi: 10.1371/journal.pone.0132020 (PMC4511788; doi:10.1371/journal.pone.0132020)
Supplement: S6 File — (ZIP) [file pone.0132020.s006.zip › Exp2_ForceData2/Subject9/path1/T3.csv]

Force X (N)	Force Y (N)	Force Z (N)	Torque X (N-m)	Torque Y (N-m)	Torque Z (N-m)	Frequency = 10000	Averaging Level = 16	F/T Serial Number = FT11772	Time Started = 19/12/2012 16:26:57
-0.544316112995148	-8.99865245819092	-3.72003078460693	-0.0624511726200581	0.565439879894257	-0.0511205084621906
-0.543460726737976	-8.99676513671875	-3.71196532249451	-0.0622530989348888	0.565394639968872	-0.0508244335651398
-0.545689404010773	-9.00162887573242	-3.72178864479065	-0.0620626658201218	0.5656578540802	-0.0506387501955032
-0.543576836585999	-8.99551391601563	-3.71754670143127	-0.0618791915476322	0.565611779689789	-0.0504268333315849
-0.546471059322357	-8.99876976013184	-3.72246122360229	-0.061629481613636	0.565735638141632	-0.050175666809082
-0.541856944561005	-8.99875068664551	-3.71921634674072	-0.0615639798343182	0.5657719373703	-0.0500574558973312
-0.544884622097015	-9.00123405456543	-3.72520279884338	-0.0612830780446529	0.565981507301331	-0.0497883409261703
-0.54226678609848	-8.99864387512207	-3.71883583068848	-0.0610982626676559	0.56595379114151	-0.049633614718914
-0.546467483043671	-8.99567031860352	-3.72287559509277	-0.0609202682971954	0.566058576107025	-0.0493395775556564
-0.539895355701447	-9.00174045562744	-3.72488689422607	-0.0607774630188942	0.566320359706879	-0.0491897463798523
-0.542874336242676	-8.99886703491211	-3.72589707374573	-0.0605516508221626	0.56632137298584	-0.0489807091653347
-0.544018626213074	-9.00194549560547	-3.73152899742126	-0.0604579336941242	0.566542208194733	-0.0487187318503857
-0.540605068206787	-9.00306606292725	-3.72373223304749	-0.0602816268801689	0.56657338142395	-0.0485060513019562
-0.544522702693939	-9.00166988372803	-3.73080658912659	-0.0600586012005806	0.566796541213989	-0.0482510142028332
-0.537151157855988	-9.00116062164307	-3.72894620895386	-0.0599907822906971	0.566833317279816	-0.0479996092617512
-0.544903695583344	-9.0020112991333	-3.73319697380066	-0.0597869120538235	0.566954433917999	-0.0477819070219994
-0.536324560642242	-9.00075340270996	-3.73695826530457	-0.0597322285175323	0.567142248153687	-0.0475882552564144
-0.539803981781006	-8.9997444152832	-3.73742651939392	-0.0594763644039631	0.567165732383728	-0.0473019070923328
-0.540252983570099	-9.00541305541992	-3.73568105697632	-0.0594611205160618	0.567364990711212	-0.0470371134579182
-0.53644460439682	-8.99900913238525	-3.73586344718933	-0.0592709854245186	0.567425191402435	-0.0467577166855335
-0.538208305835724	-9.0069751739502	-3.74036002159119	-0.0592031478881836	0.567548453807831	-0.0465222932398319
-0.535497784614563	-8.99839496612549	-3.73740482330322	-0.0589820444583893	0.567551374435425	-0.0462541617453098
-0.531689822673798	-9.00630474090576	-3.74153971672058	-0.0589104928076267	0.567698419094086	-0.0460083521902561
-0.532783687114716	-9.00438785552979	-3.73325943946838	-0.0587516166269779	0.567687094211578	-0.0457643903791904
-0.528369665145874	-9.00415992736816	-3.74040484428406	-0.0587033964693546	0.567823708057404	-0.0455969609320164
-0.528554439544678	-9.00495052337646	-3.74145483970642	-0.0584704466164112	0.567808628082275	-0.0452613830566406
-0.524779915809631	-9.00776863098145	-3.74047470092773	-0.0585135035216808	0.567818164825439	-0.0450211949646473
-0.527494609355927	-9.00715065002441	-3.73789119720459	-0.0583031103014946	0.567883670330048	-0.0447221249341965
-0.517416298389435	-9.00964450836182	-3.74365496635437	-0.0583201125264168	0.567938327789307	-0.0444856099784374
-0.527590930461884	-9.00224781036377	-3.74367237091064	-0.0580009445548058	0.567909896373749	-0.0441141314804554
-0.515884518623352	-9.00522422790527	-3.73910140991211	-0.0580077208578587	0.567830681800842	-0.0437872260808945
-0.525627970695496	-9.00693702697754	-3.73943948745728	-0.0578057356178761	0.567865490913391	-0.0433733128011227
-0.51689213514328	-9.00549411773682	-3.73933959007263	-0.0577959753572941	0.567820012569427	-0.0429933331906796
-0.523445427417755	-9.00339317321777	-3.73847699165344	-0.0575826875865459	0.567748546600342	-0.0425321720540524
-0.515712141990662	-9.00271129608154	-3.73412585258484	-0.0575723834335804	0.567518651485443	-0.0421694815158844
-0.522219002246857	-9.00181674957275	-3.73607707023621	-0.0574077852070332	0.567456841468811	-0.0416120402514935
-0.512322604656219	-9.00128173828125	-3.73098707199097	-0.057377852499485	0.567304491996765	-0.0411484055221081
-0.52513313293457	-8.99663543701172	-3.74078893661499	-0.0572564266622067	0.567200601100922	-0.040583323687315
-0.513123273849487	-8.99205780029297	-3.73053765296936	-0.0571858249604702	0.566853940486908	-0.0401320718228817
-0.524528086185455	-8.99661636352539	-3.73014736175537	-0.0570359379053116	0.566733479499817	-0.0395488142967224
-0.521067380905151	-8.98709011077881	-3.72528266906738	-0.0569850876927376	0.566346526145935	-0.0389893278479576
-0.523586869239807	-8.98760509490967	-3.72632503509521	-0.056880671530962	0.566161394119263	-0.0383904725313187
-0.526233792304993	-8.98160648345947	-3.71812868118286	-0.0568001717329025	0.565730094909668	-0.0378231182694435
-0.526975870132446	-8.98275470733643	-3.72334146499634	-0.0568406991660595	0.565597593784332	-0.0372367091476917
-0.529344856739044	-8.974196434021	-3.72060394287109	-0.0564589351415634	0.565073788166046	-0.0366680659353733
-0.530414462089539	-8.9768762588501	-3.72151851654053	-0.0566227063536644	0.564760565757751	-0.0361489616334438
-0.536211729049683	-8.96619701385498	-3.71448302268982	-0.0563864409923553	0.564299523830414	-0.0355133973062038
-0.530636489391327	-8.96773433685303	-3.70827484130859	-0.0564637146890163	0.563875198364258	-0.0349489971995354
-0.542754411697388	-8.96157741546631	-3.70940089225769	-0.056244146078825	0.563554883003235	-0.0343340523540974
-0.533386647701263	-8.95988845825195	-3.69896006584167	-0.0563438199460506	0.562983393669128	-0.0337142907083035
-0.540401697158813	-8.95458698272705	-3.70367479324341	-0.0561763979494572	0.56263792514801	-0.0330451540648937
-0.54003632068634	-8.94696998596191	-3.69383668899536	-0.0561271496117115	0.562073647975922	-0.0324795842170715
-0.541398346424103	-8.95049095153809	-3.69612002372742	-0.0561416409909725	0.56176495552063	-0.0317692123353481
-0.544976592063904	-8.94039821624756	-3.69077610969543	-0.0559630282223225	0.561133027076721	-0.0311148129403591
-0.545710623264313	-8.94055938720703	-3.6843101978302	-0.0559271648526192	0.560864269733429	-0.0305138062685728
-0.547287106513977	-8.93152046203613	-3.68588185310364	-0.0558080598711967	0.560295879840851	-0.02995640411973
-0.552949190139771	-8.93231582641602	-3.6877384185791	-0.0557026937603951	0.559986293315887	-0.0293450355529785
-0.549747467041016	-8.92679595947266	-3.67700695991516	-0.0556747615337372	0.559366524219513	-0.0287530422210693
-0.55951726436615	-8.92671585083008	-3.67183923721313	-0.0554779209196568	0.559108912944794	-0.0281518138945103
-0.558228135108948	-8.91696166992188	-3.67067098617554	-0.055488295853138	0.558579862117767	-0.027682239189744
-0.561480581760406	-8.91844463348389	-3.67200183868408	-0.0553089119493961	0.558295667171478	-0.0270997025072575
-0.561956226825714	-8.91311264038086	-3.66433954238892	-0.0552880950272083	0.557796120643616	-0.0266338158398867
-0.566539108753204	-8.91149234771729	-3.65879201889038	-0.0551805235445499	0.557613432407379	-0.0260581709444523
-0.56220006942749	-8.90733528137207	-3.65616822242737	-0.055125530809164	0.557081520557404	-0.0256222542375326
-0.571687757968903	-8.90341567993164	-3.66235685348511	-0.0548902824521065	0.556855082511902	-0.0251249745488167
-0.560945272445679	-8.9049129486084	-3.65814232826233	-0.0549498684704304	0.556483209133148	-0.0247231870889664
-0.57428240776062	-8.89893341064453	-3.65448832511902	-0.0546924434602261	0.556238174438477	-0.0242196805775166
-0.569305658340454	-8.9006519317627	-3.65331315994263	-0.0547391436994076	0.556025326251984	-0.0237642545253038
-0.572083175182343	-8.89360237121582	-3.64950275421143	-0.0544625744223595	0.555732071399689	-0.0233264397829771
-0.572005271911621	-8.89808082580566	-3.64999151229858	-0.0545475147664547	0.555584907531738	-0.0229622684419155
-0.570804953575134	-8.88834667205811	-3.65057706832886	-0.0542760454118252	0.555244922637939	-0.0225311629474163
-0.575878500938416	-8.89566898345947	-3.65265512466431	-0.0542801469564438	0.555210947990417	-0.0221263710409403
-0.57263845205307	-8.88619613647461	-3.65014457702637	-0.0541975945234299	0.554903566837311	-0.0217319410294294
-0.577893137931824	-8.88523960113525	-3.65258455276489	-0.0539618469774723	0.554927110671997	-0.0213468782603741
-0.572683095932007	-8.88699436187744	-3.64541816711426	-0.0539786443114281	0.554619193077087	-0.0210252776741982
-0.578833818435669	-8.88061141967773	-3.65411305427551	-0.053777351975441	0.554713845252991	-0.0206453558057547
-0.572067201137543	-8.88304233551025	-3.6509382724762	-0.0537633486092091	0.554509401321411	-0.0204233676195145
-0.581347107887268	-8.87753009796143	-3.65088796615601	-0.0535768307745457	0.554436564445496	-0.0200986601412296
-0.574660062789917	-8.87719821929932	-3.65171599388123	-0.0535911321640015	0.554384171962738	-0.0198281425982714
-0.583878636360168	-8.87750244140625	-3.65026450157166	-0.0533521547913551	0.5543452501297	-0.0196318589150906
-0.576481282711029	-8.87551307678223	-3.65192842483521	-0.053318876773119	0.554312169551849	-0.0194578245282173
-0.581868410110474	-8.87216377258301	-3.65082287788391	-0.0530827715992928	0.554228842258453	-0.0192665290087461
-0.58102148771286	-8.87793827056885	-3.64657163619995	-0.053074087947607	0.554305553436279	-0.0190263092517853
-0.580406665802002	-8.87075519561768	-3.64666652679443	-0.0528875067830086	0.554279625415802	-0.0188608486205339
-0.581874370574951	-8.87506484985352	-3.65627288818359	-0.0527756325900555	0.554385542869568	-0.0186884310096502
-0.577260375022888	-8.8726224899292	-3.6478967666626	-0.0526989549398422	0.554323315620422	-0.0185178257524967
-0.581607401371002	-8.87411880493164	-3.6558792591095	-0.052518792450428	0.554442048072815	-0.0183608867228031
-0.576375126838684	-8.87282752990723	-3.6485607624054	-0.0525044836103916	0.554457008838654	-0.0182422325015068
-0.580865502357483	-8.87340068817139	-3.65249347686768	-0.0522433333098888	0.554649829864502	-0.0180430617183447
-0.574324369430542	-8.87410449981689	-3.64927530288696	-0.0522567369043827	0.554738640785217	-0.0179962757974863
-0.578630924224854	-8.87187576293945	-3.65682053565979	-0.0519891642034054	0.554812610149384	-0.0178853552788496
-0.570516884326935	-8.87588977813721	-3.65949487686157	-0.0519751012325287	0.554911911487579	-0.0177702587097883
-0.574723303318024	-8.87586307525635	-3.66114377975464	-0.051786296069622	0.554934978485107	-0.0176425240933895
-0.571670651435852	-8.87849521636963	-3.65635585784912	-0.051778931170702	0.555122971534729	-0.0176028553396463
-0.568839907646179	-8.87304496765137	-3.65878295898438	-0.0514814034104347	0.555104374885559	-0.0175176728516817
-0.570967555046082	-8.88163566589355	-3.66300225257874	-0.0515098199248314	0.555253088474274	-0.0174838993698359
-0.564650058746338	-8.8781566619873	-3.66577124595642	-0.051297627389431	0.555223941802979	-0.0173759795725346
-0.565820515155792	-8.88529968261719	-3.66812109947205	-0.0512916333973408	0.555434226989746	-0.0173422079533339
-0.561211109161377	-8.87708568572998	-3.65640234947205	-0.0511177219450474	0.555455029010773	-0.0172693151980639
-0.559994280338287	-8.8845157623291	-3.66577529907227	-0.0509853698313236	0.555540442466736	-0.0172506831586361
-0.55591893196106	-8.88256931304932	-3.65875840187073	-0.050967238843441	0.555532991886139	-0.0172002408653498
-0.55892151594162	-8.88537979125977	-3.6680634021759	-0.050842110067606	0.555774390697479	-0.0171337872743607
-0.554439187049866	-8.88178730010986	-3.66397547721863	-0.0506491772830486	0.555639326572418	-0.0170356035232544
-0.555752456188202	-8.88681411743164	-3.67362523078918	-0.0506247878074646	0.555802047252655	-0.0169725306332111
-0.552012205123901	-8.88401317596436	-3.66653442382813	-0.0504480414092541	0.555643379688263	-0.0168945137411356
-0.553660750389099	-8.89211845397949	-3.67105746269226	-0.0505046620965004	0.555881917476654	-0.0167823005467653
-0.548566281795502	-8.88141059875488	-3.66449022293091	-0.0503430515527725	0.555718719959259	-0.0166663378477097
-0.54595023393631	-8.88817119598389	-3.67333793640137	-0.0502349026501179	0.555848658084869	-0.0165643207728863
-0.543181955814362	-8.88759231567383	-3.66625761985779	-0.0501087121665478	0.555664956569672	-0.0163981858640909
-0.543367207050323	-8.88796806335449	-3.66822862625122	-0.0500682070851326	0.555816948413849	-0.0162654835730791
-0.537371397018433	-8.88534927368164	-3.66733455657959	-0.049887377768755	0.555694580078125	-0.0161594431847334
-0.543922245502472	-8.88844013214111	-3.66642189025879	-0.0498328395187855	0.55564934015274	-0.0160155966877937
-0.529713213443756	-8.88717651367188	-3.67154455184937	-0.0497512631118298	0.555480659008026	-0.0159227624535561
-0.536305248737335	-8.89211750030518	-3.67362785339355	-0.0496468991041183	0.555576801300049	-0.0157910492271185
-0.52739417552948	-8.88761615753174	-3.66492676734924	-0.0496702827513218	0.55540132522583	-0.0156758520752192
-0.530318260192871	-8.88677215576172	-3.66807794570923	-0.0493527203798294	0.555397212505341	-0.0156035097315907
-0.52225399017334	-8.88966178894043	-3.67146825790405	-0.0494103766977787	0.555257678031921	-0.015547257848084
-0.522394716739655	-8.88720321655273	-3.67673254013062	-0.049201313406229	0.555275499820709	-0.015477160923183
-0.518216848373413	-8.89450931549072	-3.6707878112793	-0.0491746924817562	0.555178880691528	-0.0153666501864791
-0.521391212940216	-8.89130020141602	-3.67388105392456	-0.0489592589437962	0.555095851421356	-0.0152755258604884
-0.509868741035461	-8.88876533508301	-3.66877245903015	-0.0488862209022045	0.555040597915649	-0.0152456378564239
-0.518519282341003	-8.89471435546875	-3.67570853233337	-0.0487712062895298	0.555171310901642	-0.0150950374081731
-0.507245421409607	-8.88793563842773	-3.67427086830139	-0.0487561002373695	0.554985582828522	-0.0150569519028068
-0.511439263820648	-8.89209365844727	-3.67253398895264	-0.0484721139073372	0.555090427398682	-0.0149616524577141
-0.499546498060226	-8.89457130432129	-3.67194080352783	-0.0485387928783894	0.554961681365967	-0.0149317039176822
-0.505313813686371	-8.89408397674561	-3.67616748809814	-0.0483787320554256	0.5551398396492	-0.0148621909320354
-0.498088896274567	-8.89568138122559	-3.67563390731812	-0.0483012832701206	0.555029034614563	-0.0148223740980029
-0.503984272480011	-8.8948974609375	-3.67965698242188	-0.048175610601902	0.555121600627899	-0.0147699201479554
-0.487902820110321	-8.89368534088135	-3.67486977577209	-0.0481194220483303	0.555178284645081	-0.0148242646828294
-0.494761973619461	-8.89755058288574	-3.68440532684326	-0.0479851886630058	0.555266797542572	-0.0147998714819551
-0.484116584062576	-8.89397239685059	-3.68414235115051	-0.0479495525360107	0.555350303649902	-0.0147504275664687
-0.485582381486893	-8.89641189575195	-3.68530774116516	-0.0477195382118225	0.555526614189148	-0.0147455632686615
-0.478340148925781	-8.89931678771973	-3.68709945678711	-0.04774534329772	0.555554449558258	-0.014793187379837
-0.478755265474319	-8.90139198303223	-3.69119024276733	-0.047575518488884	0.55584853887558	-0.0147724952548742
-0.471142619848251	-8.90248012542725	-3.68665242195129	-0.0475427061319351	0.555851757526398	-0.014817607589066
-0.47499293088913	-8.90334129333496	-3.69287276268005	-0.0474227741360664	0.556133151054382	-0.0148422792553902
-0.463990569114685	-8.90299034118652	-3.68571448326111	-0.0473505817353725	0.556148171424866	-0.0149330496788025
-0.465644240379334	-8.90825843811035	-3.6920485496521	-0.0472745075821877	0.556494355201721	-0.014957238920033
-0.462598651647568	-8.90088939666748	-3.6919002532959	-0.0472117848694324	0.556520283222198	-0.0150008592754602
-0.455740213394165	-8.90577983856201	-3.70080780982971	-0.0471464768052101	0.556776940822601	-0.0150941982865334
-0.463828951120377	-8.90649795532227	-3.69778370857239	-0.0470421500504017	0.557026743888855	-0.0151374461129308
-0.452900141477585	-8.90886688232422	-3.69811797142029	-0.0471560545265675	0.557120025157928	-0.0152385728433728
-0.458718657493591	-8.90588665008545	-3.70389938354492	-0.0469109304249287	0.55740886926651	-0.0153090544044971
-0.452144116163254	-8.90836143493652	-3.70381236076355	-0.0470478720963001	0.557457089424133	-0.0154727334156632
-0.45619261264801	-8.90968990325928	-3.70619654655457	-0.0469745919108391	0.557864725589752	-0.0155705651268363
-0.44529527425766	-8.91244220733643	-3.70538640022278	-0.0469959862530231	0.557907998561859	-0.0157159361988306
-0.452485352754593	-8.91206169128418	-3.71187138557434	-0.0469324849545956	0.558196187019348	-0.0158415995538235
-0.448799461126328	-8.90779781341553	-3.70682859420776	-0.0469004586338997	0.55829381942749	-0.0159771330654621
-0.448830753564835	-8.91511058807373	-3.71001625061035	-0.046952597796917	0.558568894863129	-0.0161383710801601
-0.448861062526703	-8.90748882293701	-3.71220231056213	-0.0468666665256023	0.558707296848297	-0.0162024293094873
-0.439472317695618	-8.91212463378906	-3.71266436576843	-0.0470265448093414	0.558881461620331	-0.016326604411006
-0.448392748832703	-8.9159107208252	-3.71771383285522	-0.0469717159867287	0.559076011180878	-0.0163968913257122
-0.438909143209457	-8.91133594512939	-3.71355128288269	-0.0470417179167271	0.559203565120697	-0.0165590643882751
-0.445161670446396	-8.91532802581787	-3.71842932701111	-0.047075942158699	0.559495031833649	-0.0167172774672508
-0.438585311174393	-8.9111795425415	-3.7209529876709	-0.0471152551472187	0.559453785419464	-0.0169135238975286
-0.43986314535141	-8.91701221466064	-3.72711682319641	-0.04718017578125	0.559759199619293	-0.017065703868866
-0.438570529222488	-8.91389751434326	-3.71774363517761	-0.047123696655035	0.559825360774994	-0.0173515416681767
-0.442968130111694	-8.91746520996094	-3.72055196762085	-0.0472053550183773	0.560071587562561	-0.0175657626241446
-0.439157754182816	-8.91132831573486	-3.72825908660889	-0.0471390672028065	0.560195326805115	-0.0177530106157064
-0.437877237796783	-8.91888618469238	-3.7314510345459	-0.0473491735756397	0.560449600219727	-0.0180142018944025
-0.442927449941635	-8.91232681274414	-3.71970868110657	-0.0473191142082214	0.560551702976227	-0.0181622821837664
-0.434159964323044	-8.91598224639893	-3.72522068023682	-0.0474976561963558	0.560641586780548	-0.0183840040117502
-0.444409191608429	-8.91756820678711	-3.73305153846741	-0.0474426224827766	0.560878872871399	-0.0184467099606991
-0.438696146011353	-8.91150760650635	-3.72662973403931	-0.0476121716201305	0.56096488237381	-0.0185954552143812
-0.441228330135345	-8.91423988342285	-3.73667573928833	-0.0475824028253555	0.561219394207001	-0.0186713263392448
-0.436724662780762	-8.91077327728271	-3.72856116294861	-0.0476580634713173	0.561214089393616	-0.0188065059483051
-0.443850010633469	-8.91321086883545	-3.725590467453	-0.0478240698575974	0.561566472053528	-0.0189314819872379
-0.440550148487091	-8.90792942047119	-3.72929906845093	-0.0478057563304901	0.561471343040466	-0.0190229341387749
-0.441521555185318	-8.91339302062988	-3.73352932929993	-0.0480415113270283	0.561695575714111	-0.0190970432013273
-0.44599175453186	-8.90637016296387	-3.729172706604	-0.0480050705373287	0.561766803264618	-0.0191396586596966
-0.444345474243164	-8.91206836700439	-3.72990274429321	-0.0482154376804829	0.561878740787506	-0.0192628055810928
-0.446042448282242	-8.90466594696045	-3.73193573951721	-0.0482327193021774	0.56193619966507	-0.0192829761654139
-0.440510451793671	-8.90742015838623	-3.73287129402161	-0.048519179224968	0.561948895454407	-0.0193524584174156
-0.450272589921951	-8.90632438659668	-3.73350071907043	-0.0484427660703659	0.562064826488495	-0.0193983260542154
-0.443044364452362	-8.90320587158203	-3.73397254943848	-0.0486185476183891	0.562086880207062	-0.0194337479770184
-0.446758180856705	-8.90508937835693	-3.73228359222412	-0.0487228482961655	0.562237501144409	-0.0194426998496056
-0.447935283184052	-8.90303611755371	-3.72931694984436	-0.048820648342371	0.562144815921783	-0.0195052977651358
-0.448983937501907	-8.90031814575195	-3.73091268539429	-0.0489592477679253	0.562339127063751	-0.0195078104734421
-0.452416628599167	-8.89770698547363	-3.73157000541687	-0.0489283762872219	0.5623739361763	-0.0195060465484858
-0.447068333625793	-8.89883327484131	-3.73375201225281	-0.049251664429903	0.562415361404419	-0.0195530615746975
-0.456289768218994	-8.89534473419189	-3.73197197914124	-0.0492206662893295	0.562601387500763	-0.0195576045662165
-0.448736816644669	-8.89597225189209	-3.72674489021301	-0.0493134446442127	0.562576353549957	-0.0196405425667763
-0.455863505601883	-8.89653301239014	-3.73205780982971	-0.0494884140789509	0.562748432159424	-0.0196718070656061
-0.455587327480316	-8.88816261291504	-3.73312926292419	-0.0494894124567509	0.562807440757751	-0.0197319108992815
-0.453032165765762	-8.89428234100342	-3.7392749786377	-0.0496298186480999	0.562988817691803	-0.0198651123791933
-0.460549890995026	-8.89187431335449	-3.7375214099884	-0.0495926886796951	0.56309187412262	-0.0198705308139324
-0.454689204692841	-8.89429473876953	-3.73712730407715	-0.0497413575649261	0.5632044672966	-0.0199855733662844
-0.463947325944901	-8.8916597366333	-3.73553848266602	-0.049620546400547	0.563318908214569	-0.0200825687497854
-0.456903010606766	-8.89054298400879	-3.73715090751648	-0.0497077479958534	0.56346583366394	-0.0201611183583736
-0.458584517240524	-8.89484405517578	-3.74222135543823	-0.0497853644192219	0.563772737979889	-0.0202892571687698
-0.465441823005676	-8.89124011993408	-3.74736571311951	-0.0497171021997929	0.563836991786957	-0.0202820934355259
-0.460506677627563	-8.89309024810791	-3.74556398391724	-0.049914225935936	0.564014375209808	-0.0203442480415106
-0.466514497995377	-8.88893222808838	-3.74738717079163	-0.0497783198952675	0.564297199249268	-0.0203865468502045
-0.464820891618729	-8.88830375671387	-3.74732279777527	-0.0498832277953625	0.564399719238281	-0.0203964300453663
-0.467921227216721	-8.88860034942627	-3.75788187980652	-0.0499257259070873	0.56477552652359	-0.0204055570065975
-0.469099998474121	-8.88227558135986	-3.75653839111328	-0.0497058518230915	0.564857304096222	-0.0204879082739353
-0.466715484857559	-8.89109516143799	-3.75459265708923	-0.0499182529747486	0.564991652965546	-0.0205631498247385
-0.471155494451523	-8.88421821594238	-3.76111912727356	-0.0497578866779804	0.565202236175537	-0.0205217879265547
-0.463714241981506	-8.88693523406982	-3.75947523117065	-0.0498326793313026	0.56534081697464	-0.0206029750406742
-0.467312335968018	-8.8887825012207	-3.76248216629028	-0.0498469173908234	0.565743327140808	-0.0205753725022078
-0.468139499425888	-8.8836727142334	-3.76050114631653	-0.0496856272220612	0.565908074378967	-0.0205538105219603
-0.460628181695938	-8.8903694152832	-3.76178097724915	-0.0497369542717934	0.566130757331848	-0.0206299014389515
-0.46476948261261	-8.88856601715088	-3.77006673812866	-0.0496442094445229	0.566377937793732	-0.0205758679658175
-0.464661210775375	-8.88281917572021	-3.77002501487732	-0.0495284423232079	0.566507041454315	-0.0205697380006313
-0.465156316757202	-8.88823795318604	-3.76851367950439	-0.0495876148343086	0.566829562187195	-0.020557701587677
-0.473431527614594	-8.88437938690186	-3.77219200134277	-0.0493470542132854	0.567009687423706	-0.0204898081719875
-0.466048121452332	-8.88126087188721	-3.77354407310486	-0.0494132526218891	0.56709498167038	-0.0204745270311832
-0.471931099891663	-8.88799571990967	-3.77451801300049	-0.049388263374567	0.567410409450531	-0.0204166993498802
-0.476420372724533	-8.88029670715332	-3.77736115455627	-0.0492318421602249	0.567568302154541	-0.0203222539275885
-0.468458235263824	-8.88039112091064	-3.7818238735199	-0.0493002273142338	0.56764554977417	-0.0202699862420559
-0.481668680906296	-8.88164043426514	-3.78741693496704	-0.0491409376263618	0.56792163848877	-0.0202182214707136
-0.478385001420975	-8.8763256072998	-3.7819619178772	-0.0489968992769718	0.567925691604614	-0.0200953613966703
-0.475342661142349	-8.87727451324463	-3.78287792205811	-0.0490281283855438	0.568053424358368	-0.0199928395450115
-0.484631985425949	-8.874680519104	-3.78805208206177	-0.048909317702055	0.568219244480133	-0.0198633298277855
-0.480160921812058	-8.87022399902344	-3.78961157798767	-0.0487938933074474	0.568134427070618	-0.0197085775434971
-0.480177491903305	-8.8725118637085	-3.79462027549744	-0.0488214083015919	0.568293511867523	-0.0195122044533491
-0.485243082046509	-8.86995315551758	-3.7876877784729	-0.0486329942941666	0.568261444568634	-0.0193296037614346
-0.481112211942673	-8.86890983581543	-3.79008889198303	-0.0487140938639641	0.568315327167511	-0.0192008186131716
-0.484112441539764	-8.86821556091309	-3.78563380241394	-0.0485586449503899	0.568382382392883	-0.0189850833266974
-0.487903594970703	-8.86639499664307	-3.79490756988525	-0.0484774298965931	0.568234980106354	-0.0188131593167782
-0.484266400337219	-8.86236953735352	-3.79024934768677	-0.048543892800808	0.568172335624695	-0.0186201576143503
-0.489278078079224	-8.86063098907471	-3.79508900642395	-0.0484059303998947	0.568149507045746	-0.0184892844408751
-0.492130726575851	-8.85762310028076	-3.78997135162354	-0.0483760759234428	0.56793737411499	-0.0182702410966158
-0.494459867477417	-8.85595321655273	-3.79061317443848	-0.0484498217701912	0.567864537239075	-0.0181410573422909
-0.497870534658432	-8.85594177246094	-3.78677201271057	-0.0483115687966347	0.567741632461548	-0.0179049596190453
-0.499705702066422	-8.8511323928833	-3.78441882133484	-0.0482049025595188	0.567437529563904	-0.0177397783845663
-0.49961930513382	-8.85014152526855	-3.78957319259644	-0.0482884235680103	0.567367851734161	-0.0174465179443359
-0.508019924163818	-8.84664058685303	-3.78624510765076	-0.0479937046766281	0.567162752151489	-0.017162349075079
-0.505356669425964	-8.84275722503662	-3.78340244293213	-0.0481463260948658	0.566811442375183	-0.0169121883809567
-0.510741353034973	-8.83926486968994	-3.78613471984863	-0.04819206148386	0.566750586032867	-0.0165648479014635
-0.51581484079361	-8.83246803283691	-3.78270053863525	-0.047982219606638	0.566353678703308	-0.0161455497145653
-0.515449345111847	-8.83255672454834	-3.7808358669281	-0.048121739178896	0.565985321998596	-0.0158904530107975
-0.525417745113373	-8.83001804351807	-3.77894234657288	-0.0481544248759747	0.565852165222168	-0.0154802473261952
-0.527462184429169	-8.82347869873047	-3.77541422843933	-0.0479621551930904	0.565334558486938	-0.0151234939694405
-0.523856222629547	-8.82219505310059	-3.77030420303345	-0.0481169335544109	0.565006673336029	-0.0148003054782748
-0.537061631679535	-8.81666469573975	-3.76939296722412	-0.0480392947793007	0.564736127853394	-0.014393387362361
-0.532260954380035	-8.81441211700439	-3.76800966262817	-0.0480634681880474	0.564217329025269	-0.0141669567674398
-0.53696221113205	-8.81547451019287	-3.7658588886261	-0.0482543036341667	0.563891768455505	-0.0137966563925147
-0.544365048408508	-8.80647659301758	-3.76364374160767	-0.0480220764875412	0.563403785228729	-0.0134606678038836
-0.540431141853333	-8.80596160888672	-3.76047348976135	-0.0481833405792713	0.562954068183899	-0.0131437098607421
-0.552193224430084	-8.80254936218262	-3.7516610622406	-0.0481543242931366	0.562598705291748	-0.0127834985032678
-0.545823872089386	-8.79450988769531	-3.75055456161499	-0.0482220612466335	0.562014997005463	-0.0123595986515284
-0.551203370094299	-8.79847526550293	-3.75293326377869	-0.0482996553182602	0.561617374420166	-0.0119803538545966
-0.555733025074005	-8.79048156738281	-3.74640583992004	-0.0482172407209873	0.561172306537628	-0.0115368850529194
-0.550291538238525	-8.79164886474609	-3.73621511459351	-0.0484355390071869	0.560584723949432	-0.0111095840111375
-0.557260155677795	-8.78912162780762	-3.73670983314514	-0.0483210608363152	0.560141384601593	-0.0107187069952488
-0.55263489484787	-8.78049087524414	-3.73132491111755	-0.0484463013708591	0.559571504592896	-0.0103505197912455
-0.561073184013367	-8.78465461730957	-3.72943878173828	-0.0484600961208344	0.55922943353653	-0.00998104084283113
-0.559072911739349	-8.77814292907715	-3.72466945648193	-0.0485674887895584	0.558553874492645	-0.00962296966463327
-0.56387597322464	-8.77631950378418	-3.72677969932556	-0.0486141517758369	0.558186948299408	-0.00926507078111172
-0.564307689666748	-8.76933860778809	-3.71378946304321	-0.048522986471653	0.557540953159332	-0.00889259297400713
-0.566801190376282	-8.77124214172363	-3.71727919578552	-0.0488253012299538	0.557028412818909	-0.00862053129822016
-0.571431159973145	-8.76315784454346	-3.71466064453125	-0.0487180836498737	0.556582927703857	-0.00820926763117313
-0.570237159729004	-8.7664213180542	-3.70986723899841	-0.0488774068653584	0.556150555610657	-0.00787626951932907
-0.578322947025299	-8.75713062286377	-3.70655918121338	-0.0488894656300545	0.555581033229828	-0.00751104531809688
-0.575630068778992	-8.75240421295166	-3.70432877540588	-0.0489958487451077	0.555047333240509	-0.00716764060780406
-0.580454468727112	-8.7594747543335	-3.70253777503967	-0.0490788966417313	0.554726958274841	-0.00675502698868513
-0.579831838607788	-8.74421215057373	-3.69064927101135	-0.0491320043802261	0.554075956344604	-0.00637815659865737
-0.577382683753967	-8.74960613250732	-3.68895769119263	-0.0493432469666004	0.553685069084167	-0.0060177338309586
-0.587949872016907	-8.74643802642822	-3.68777871131897	-0.0493418537080288	0.55318421125412	-0.00558707490563393
-0.57968270778656	-8.74008941650391	-3.67513418197632	-0.0495245307683945	0.552631974220276	-0.00526634464040399
-0.585173606872559	-8.73969459533691	-3.68433666229248	-0.0495509542524815	0.552221238613129	-0.00494112819433212
-0.57956862449646	-8.7357873916626	-3.66907238960266	-0.0497029200196266	0.551651954650879	-0.00461606308817863
-0.580797910690308	-8.73668670654297	-3.67039680480957	-0.0498256422579288	0.551391363143921	-0.00437890784814954
-0.583286941051483	-8.73223304748535	-3.66751289367676	-0.0497789196670055	0.550794422626495	-0.00414337823167443
-0.577335238456726	-8.7344970703125	-3.66395354270935	-0.0500854775309563	0.550358533859253	-0.00397732481360435
-0.579900920391083	-8.7332935333252	-3.66087579727173	-0.0500259473919868	0.550074696540833	-0.00384151074104011
-0.571142256259918	-8.73280906677246	-3.6518759727478	-0.0501844063401222	0.549523532390594	-0.00375423673540354
-0.575981914997101	-8.73589611053467	-3.65545797348022	-0.0503091886639595	0.549247741699219	-0.00368173001334071
-0.56959056854248	-8.73133087158203	-3.6475989818573	-0.0503260791301727	0.54870331287384	-0.00369593384675682
-0.567373812198639	-8.74039459228516	-3.65073275566101	-0.0506036095321178	0.548465430736542	-0.00372394104488194
-0.568074584007263	-8.73670387268066	-3.64025449752808	-0.0505888536572456	0.54794454574585	-0.00376692996360362
-0.557806551456451	-8.74399375915527	-3.63797068595886	-0.0508221983909607	0.547745406627655	-0.00394409848377109
-0.563034057617188	-8.74457836151123	-3.63959503173828	-0.050714623183012	0.54748809337616	-0.0039985696785152
-0.553533673286438	-8.74954605102539	-3.62964034080505	-0.0509894751012325	0.547210574150085	-0.00419209292158484
-0.553244650363922	-8.7485466003418	-3.63087511062622	-0.0508151464164257	0.546929240226746	-0.00431720865890384
-0.545408368110657	-8.75770664215088	-3.63249588012695	-0.0511123239994049	0.546749770641327	-0.00446478510275483
-0.547380805015564	-8.75580024719238	-3.63644766807556	-0.0510340854525566	0.546627640724182	-0.0046383598819375
-0.537983298301697	-8.76392364501953	-3.63039493560791	-0.0512719042599201	0.546390354633331	-0.00489823194220662
-0.54350483417511	-8.76135730743408	-3.62830710411072	-0.0511734299361706	0.546300292015076	-0.00505564408376813
-0.528223216533661	-8.76915073394775	-3.63027048110962	-0.0513584688305855	0.546240508556366	-0.00531400321051478
-0.535465121269226	-8.76938343048096	-3.63111615180969	-0.0513085946440697	0.546193718910217	-0.00551912793889642
-0.52786511182785	-8.77456855773926	-3.62874507904053	-0.0514941141009331	0.546118795871735	-0.0057820719666779
-0.531085312366486	-8.77616786956787	-3.63207173347473	-0.0513692796230316	0.54618889093399	-0.00602682679891586
-0.523002922534943	-8.78082180023193	-3.63345742225647	-0.0515807904303074	0.546185076236725	-0.0063997027464211
-0.525681495666504	-8.78131771087646	-3.63209271430969	-0.0515238456428051	0.546270430088043	-0.00668643834069371
-0.515477180480957	-8.78711795806885	-3.62666344642639	-0.0515718571841717	0.546327710151672	-0.00697453273460269
-0.521004557609558	-8.78928661346436	-3.62933969497681	-0.0515140518546104	0.546447932720184	-0.00730199785903096
-0.507724821567535	-8.7943286895752	-3.63109731674194	-0.0516799241304398	0.546608567237854	-0.0077414233237505
-0.513858616352081	-8.79958915710449	-3.63843870162964	-0.0515848696231842	0.546870231628418	-0.0080797178670764
-0.506021440029144	-8.80340576171875	-3.62927937507629	-0.0517448708415031	0.547013998031616	-0.0085516395047307
-0.508199512958527	-8.80765533447266	-3.64031219482422	-0.0516159944236279	0.547222375869751	-0.00901308935135603
-0.500164389610291	-8.81517314910889	-3.63747262954712	-0.051817998290062	0.547423422336578	-0.00949394702911377
-0.502338171005249	-8.81872844696045	-3.63733458518982	-0.0517053827643394	0.547837138175964	-0.00995259359478951
-0.494621366262436	-8.82524108886719	-3.63962769508362	-0.0517549775540829	0.547958970069885	-0.0104744108393788
-0.496599704027176	-8.83003234863281	-3.64513325691223	-0.0516460500657558	0.548309683799744	-0.0110068777576089
-0.485602736473084	-8.83487987518311	-3.64602637290955	-0.0517161600291729	0.548476994037628	-0.0115681812167168
-0.48955711722374	-8.84049034118652	-3.65486073493958	-0.0515747852623463	0.548957467079163	-0.0120541397482157
-0.4828000664711	-8.84267520904541	-3.65302300453186	-0.0516567565500736	0.549181401729584	-0.0126798404380679
-0.486458957195282	-8.85146141052246	-3.66521835327148	-0.0514897033572197	0.549631953239441	-0.0131384637206793
-0.480731666088104	-8.85534954071045	-3.65714907646179	-0.0514405071735382	0.549935638904572	-0.0136995781213045
-0.483072936534882	-8.86151313781738	-3.66499328613281	-0.0514163710176945	0.550516247749329	-0.0141661381348968
-0.476558059453964	-8.86435317993164	-3.66918230056763	-0.0513458885252476	0.550757944583893	-0.0147302830591798
-0.484226197004318	-8.87158107757568	-3.67987537384033	-0.0512232966721058	0.551297247409821	-0.0150778414681554
-0.477512091398239	-8.8741455078125	-3.67600059509277	-0.0510714165866375	0.551576614379883	-0.0154686765745282
-0.478923588991165	-8.88053894042969	-3.67821192741394	-0.0509504377841949	0.552133917808533	-0.015801589936018
-0.475538164377213	-8.88115215301514	-3.67849159240723	-0.0508100800216198	0.552410125732422	-0.0161096528172493
-0.473603099584579	-8.8872184753418	-3.69185614585876	-0.0508006811141968	0.552965760231018	-0.0163266099989414
-0.475873202085495	-8.88965702056885	-3.69021511077881	-0.0506310351192951	0.553309738636017	-0.0165470894426107
-0.470979899168015	-8.89250469207764	-3.69290924072266	-0.0505988821387291	0.553842008113861	-0.01669005677104
-0.474196404218674	-8.89346122741699	-3.70089721679688	-0.0502865426242352	0.554293990135193	-0.0168175958096981
-0.465113788843155	-8.89824771881104	-3.70077085494995	-0.0503417514264584	0.554649651050568	-0.0169449131935835
-0.474476397037506	-8.89998054504395	-3.70969772338867	-0.0501343458890915	0.555183291435242	-0.0169610716402531
-0.469490230083466	-8.90153789520264	-3.70667290687561	-0.0500288158655167	0.5554478764534	-0.0170418564230204
-0.471682250499725	-8.90645408630371	-3.70724844932556	-0.0498997271060944	0.555915594100952	-0.0170620176941156
-0.466200411319733	-8.90172672271729	-3.71330666542053	-0.0497691705822945	0.556214570999146	-0.0171129796653986
-0.476063758134842	-8.90985488891602	-3.71587800979614	-0.0496016442775726	0.556629836559296	-0.0171136874705553
-0.470948040485382	-8.90374279022217	-3.7204282283783	-0.0493925884366035	0.556911110877991	-0.0170843787491322
-0.466186255216599	-8.91347789764404	-3.72329831123352	-0.0492944195866585	0.557217001914978	-0.0170471705496311
-0.473650366067886	-8.91067886352539	-3.71810007095337	-0.0490942373871803	0.557496309280396	-0.0169447511434555
-0.464485079050064	-8.9142484664917	-3.71965885162354	-0.049024909734726	0.557711839675903	-0.0169250406324863
-0.47331839799881	-8.91364574432373	-3.72658753395081	-0.0487527959048748	0.55795156955719	-0.016757857054472
-0.468457907438278	-8.91774845123291	-3.72693061828613	-0.0488205105066299	0.558147192001343	-0.0165969226509333
-0.476484209299088	-8.91475582122803	-3.73128414154053	-0.0484858341515064	0.558319807052612	-0.0163314528763294
-0.47256988286972	-8.91645336151123	-3.73839592933655	-0.048453226685524	0.558355152606964	-0.0161640644073486
-0.480787605047226	-8.91616344451904	-3.74000215530396	-0.0482771955430508	0.55860036611557	-0.0159109141677618
-0.472082227468491	-8.90940856933594	-3.73739075660706	-0.0482022017240524	0.558517396450043	-0.0156199522316456
-0.477184176445007	-8.91529655456543	-3.73813080787659	-0.0480996929109097	0.558669328689575	-0.0152782220393419
-0.476923942565918	-8.90850162506104	-3.73571920394897	-0.0479472056031227	0.558541774749756	-0.015011427924037
-0.4776771068573	-8.91062545776367	-3.73812437057495	-0.0479199104011059	0.558674454689026	-0.0145781291648746
-0.481169849634171	-8.90629482269287	-3.73600649833679	-0.0477055087685585	0.55855393409729	-0.0142385102808475
-0.478427886962891	-8.90679740905762	-3.73962259292603	-0.0477743335068226	0.558559775352478	-0.0139043973758817
-0.484405159950256	-8.90137958526611	-3.73811030387878	-0.0475406423211098	0.558463990688324	-0.0135370660573244
-0.479965567588806	-8.90393829345703	-3.73367476463318	-0.0475809127092361	0.558300077915192	-0.0132318548858166
-0.488976448774338	-8.89787101745605	-3.73605942726135	-0.0474341697990894	0.558301210403442	-0.0128309782594442
-0.48419600725174	-8.90019798278809	-3.73129391670227	-0.047443088144064	0.558126747608185	-0.0125736091285944
-0.492137491703033	-8.89444923400879	-3.73174452781677	-0.0472819432616234	0.557981193065643	-0.0121245412155986
-0.487739413976669	-8.8910961151123	-3.72436761856079	-0.0472475476562977	0.557783246040344	-0.0118952617049217
-0.491379797458649	-8.89314079284668	-3.72849726676941	-0.0472050718963146	0.557750999927521	-0.0114718452095985
-0.503588080406189	-8.88873386383057	-3.7321834564209	-0.0470228530466557	0.557674944400787	-0.0111052971333265
-0.491187572479248	-8.88358497619629	-3.7257559299469	-0.0470213070511818	0.557410061359406	-0.0108486674726009
-0.502090036869049	-8.88788604736328	-3.73125386238098	-0.0469582080841064	0.5574951171875	-0.010437211021781
-0.501740753650665	-8.87966156005859	-3.71895861625671	-0.0468491986393929	0.557297229766846	-0.0101317716762424
-0.502846837043762	-8.87867641448975	-3.73426747322083	-0.0467130318284035	0.557341158390045	-0.00979655608534813
-0.51019549369812	-8.87642097473145	-3.73144435882568	-0.0466476753354073	0.557167410850525	-0.00940253306180239
-0.505501568317413	-8.87699413299561	-3.72151923179626	-0.0466942712664604	0.557176768779755	-0.00915504340082407
-0.51288777589798	-8.87085056304932	-3.72262191772461	-0.0463735833764076	0.557092428207397	-0.00877310242503881
-0.512058854103088	-8.87126636505127	-3.72731447219849	-0.0464131124317646	0.557037234306335	-0.00843536201864481
-0.516841411590576	-8.87107467651367	-3.73141932487488	-0.0463266596198082	0.557198047637939	-0.00814033299684525
-0.515147149562836	-8.86684226989746	-3.72644329071045	-0.0461421236395836	0.556951820850372	-0.00785492267459631
-0.5174880027771	-8.86897087097168	-3.72648453712463	-0.0462119244039059	0.557046115398407	-0.00749392621219158
-0.521668910980225	-8.8639669418335	-3.72592687606812	-0.0459065772593021	0.557113230228424	-0.00716862268745899
-0.517156541347504	-8.86855697631836	-3.72986817359924	-0.0459506548941135	0.55714076757431	-0.00694633089005947
-0.524010896682739	-8.86189079284668	-3.7304744720459	-0.0457596741616726	0.557179629802704	-0.0066056433133781
-0.519468426704407	-8.8633975982666	-3.72557497024536	-0.0457684770226479	0.557263612747192	-0.00626847520470619
-0.530472815036774	-8.86478996276855	-3.73243069648743	-0.0456326082348824	0.557367861270905	-0.00599955813959241
-0.523488759994507	-8.86027050018311	-3.73070359230042	-0.0456646494567394	0.557434916496277	-0.00570683600381017
-0.533567607402802	-8.86109447479248	-3.73125243186951	-0.0453957431018353	0.557629466056824	-0.00543003110215068
-0.527125477790833	-8.86198902130127	-3.73077440261841	-0.0454719513654709	0.557589530944824	-0.00520741753280163
-0.533520996570587	-8.85900688171387	-3.73657011985779	-0.0452605448663235	0.557811319828033	-0.00496645644307137
-0.530608296394348	-8.85623455047607	-3.73146724700928	-0.0451626852154732	0.557815968990326	-0.00468476023525
-0.532284915447235	-8.85965633392334	-3.73723649978638	-0.0453214570879936	0.558037400245667	-0.0045447782613337
-0.537618577480316	-8.85538578033447	-3.73354911804199	-0.0449462160468102	0.558045923709869	-0.00424723699688911
-0.532710015773773	-8.8575325012207	-3.73345875740051	-0.045094445347786	0.558184146881104	-0.00410261703655124
-0.542348921298981	-8.85796737670898	-3.74065971374512	-0.044927854090929	0.558402121067047	-0.00390487723052502
-0.538108825683594	-8.85636043548584	-3.73432564735413	-0.0448591895401478	0.558456122875214	-0.00369229796342552
-0.536296427249908	-8.8597412109375	-3.73736333847046	-0.0448941998183727	0.558588564395905	-0.0036256501916796
-0.542035579681396	-8.85577964782715	-3.74108004570007	-0.0447111278772354	0.558745801448822	-0.00342408800497651
-0.537422835826874	-8.85474014282227	-3.7385151386261	-0.0446281097829342	0.558813035488129	-0.00331138167530298
-0.537207901477814	-8.8600606918335	-3.73739075660706	-0.0446279495954514	0.559060156345367	-0.00320773525163531
-0.549791753292084	-8.8563289642334	-3.74079155921936	-0.0445499680936337	0.559197247028351	-0.00307341758161783
-0.538224279880524	-8.85573482513428	-3.74489903450012	-0.0445328541100025	0.559188544750214	-0.00295438361354172
-0.543505012989044	-8.85947322845459	-3.74523425102234	-0.0445287935435772	0.559574604034424	-0.00287632388062775
-0.549401640892029	-8.85827159881592	-3.73965215682983	-0.0443882159888744	0.559593439102173	-0.0028143257368356
-0.541153073310852	-8.85395908355713	-3.74277234077454	-0.0443625375628471	0.559668719768524	-0.00275613437406719
-0.543855607509613	-8.8627290725708	-3.74556732177734	-0.0444713905453682	0.559906840324402	-0.00268699554726481
-0.551315426826477	-8.857102394104	-3.7479236125946	-0.0443062596023083	0.560011744499207	-0.00259620253928006
-0.544365525245667	-8.85296535491943	-3.74789047241211	-0.0443609803915024	0.560084104537964	-0.00265207351185381
-0.557523190975189	-8.85800170898438	-3.75496888160706	-0.0443109124898911	0.560417234897614	-0.00255507067777216
-0.554832458496094	-8.85119247436523	-3.74486255645752	-0.0443183705210686	0.560464441776276	-0.00257429503835738
-0.551131665706635	-8.85681915283203	-3.75429582595825	-0.0442756861448288	0.560599684715271	-0.0026172255165875
-0.562775552272797	-8.85663604736328	-3.74898171424866	-0.0442521497607231	0.560749292373657	-0.00260602356866002
-0.561264634132385	-8.85178184509277	-3.74894881248474	-0.0443001352250576	0.560747563838959	-0.00269733625464141
-0.563443660736084	-8.85594177246094	-3.75202894210815	-0.0442964434623718	0.56101530790329	-0.00271293404512107
-0.567579627037048	-8.85127544403076	-3.75133800506592	-0.0442113503813744	0.560996234416962	-0.00276480754837394
-0.566080033779144	-8.85184764862061	-3.75639200210571	-0.0444023683667183	0.561101138591766	-0.00283908867277205
-0.571461379528046	-8.85008525848389	-3.75567197799683	-0.0443485379219055	0.561267077922821	-0.00279748719185591
-0.580929934978485	-8.84700012207031	-3.75178098678589	-0.0442970246076584	0.561288833618164	-0.00279308180324733
-0.577951967716217	-8.84657382965088	-3.7478187084198	-0.0444578379392624	0.561312615871429	-0.00277932197786868
-0.588245511054993	-8.84243488311768	-3.7584114074707	-0.0443242415785789	0.561486959457397	-0.00268588378094137
-0.590142011642456	-8.84145069122314	-3.74709534645081	-0.0443870909512043	0.561419188976288	-0.00257458118721843
-0.589675188064575	-8.83952140808105	-3.75040555000305	-0.044514387845993	0.561502397060394	-0.00255109812133014
-0.600667655467987	-8.8379020690918	-3.75399541854858	-0.0444304272532463	0.561654627323151	-0.00240628002211452
-0.601142764091492	-8.83258533477783	-3.74836015701294	-0.0444488786160946	0.561600863933563	-0.00228492193855345
-0.603675425052643	-8.82914638519287	-3.74921417236328	-0.0445844493806362	0.561685085296631	-0.00219593499787152
-0.613953292369843	-8.82831764221191	-3.75316333770752	-0.044537965208292	0.561773896217346	-0.00201731291599572
-0.616898238658905	-8.82096862792969	-3.75286483764648	-0.0445281006395817	0.561659812927246	-0.00185505440458655
-0.62210077047348	-8.81725978851318	-3.75055360794067	-0.0447033606469631	0.561765134334564	-0.00168884161394089
-0.630951821804047	-8.81954193115234	-3.75102186203003	-0.0446873977780342	0.561926007270813	-0.00152156455442309
-0.636804282665253	-8.81550979614258	-3.75110840797424	-0.0446665100753307	0.561745882034302	-0.00138730404432863
-0.638062179088593	-8.80533313751221	-3.74755454063416	-0.0447682626545429	0.561786830425262	-0.0012295589549467
-0.641572177410126	-8.80559539794922	-3.7518355846405	-0.0448165088891983	0.561830759048462	-0.00114166096318513
-0.653591752052307	-8.80178928375244	-3.75092029571533	-0.0448010116815567	0.561787247657776	-0.000986921251751482
-0.654454350471497	-8.79639053344727	-3.74564552307129	-0.0449291132390499	0.561776459217072	-0.00089497963199392
-0.662809669971466	-8.79561996459961	-3.751384973526	-0.0448685884475708	0.561844766139984	-0.000742922304198146
-0.667387664318085	-8.79243278503418	-3.73871874809265	-0.0448357760906219	0.561728239059448	-0.000676471798215061
-0.66633003950119	-8.78625869750977	-3.74918079376221	-0.0448869653046131	0.561698079109192	-0.000592368305660784
-0.672821342945099	-8.78666210174561	-3.74571299552917	-0.0449349619448185	0.561769127845764	-0.000506174052134156
-0.685080766677856	-8.78123188018799	-3.75098657608032	-0.0449167490005493	0.561786890029907	-0.000323914369801059
-0.684253215789795	-8.77660655975342	-3.74267506599426	-0.0449609383940697	0.5616534948349	-0.000287826056592166
-0.687832713127136	-8.77869701385498	-3.75057911872864	-0.0449822470545769	0.561672806739807	-0.000194571242900565
-0.696641445159912	-8.77224445343018	-3.745934009552	-0.0448594763875008	0.561687231063843	4.19757452618796E-06
-0.691108107566834	-8.76649856567383	-3.74858951568604	-0.0449399687349796	0.561648070812225	2.61496352322865E-05
-0.701620936393738	-8.76941394805908	-3.75072693824768	-0.0449743643403053	0.561659574508667	0.000186609337106347
-0.707151532173157	-8.7643928527832	-3.74603176116943	-0.0449557416141033	0.561694085597992	0.000365387881174684
-0.704371273517609	-8.75867652893066	-3.7432279586792	-0.044988851994276	0.561651647090912	0.000477241817861795
-0.70884495973587	-8.76054573059082	-3.7471923828125	-0.044996339827776	0.561718463897705	0.000636403681710362
-0.717107951641083	-8.75473976135254	-3.74217224121094	-0.0448378957808018	0.561737060546875	0.000812792801298201
-0.717849135398865	-8.75018882751465	-3.74480724334717	-0.0448823384940624	0.561795651912689	0.000947352964431047
-0.715877711772919	-8.74982643127441	-3.74141693115234	-0.0449843667447567	0.561799049377441	0.00104757340159267
-0.724155008792877	-8.75077056884766	-3.74694585800171	-0.045011892914772	0.561860144138336	0.00128385168500245
-0.734394431114197	-8.74037551879883	-3.74847745895386	-0.0448251068592072	0.56193596124649	0.00140682212077081
-0.728820383548737	-8.74067401885986	-3.73870778083801	-0.0449505969882011	0.561897933483124	0.00149626727215946
-0.733900368213654	-8.74477195739746	-3.74528455734253	-0.0450165569782257	0.561983466148376	0.00154072255827487
-0.741104125976563	-8.73894119262695	-3.74506115913391	-0.0449110008776188	0.562014937400818	0.00161699473392218
-0.741162002086639	-8.73487091064453	-3.74437689781189	-0.0448709689080715	0.562030971050262	0.00156259874347597
-0.74363774061203	-8.74080753326416	-3.74563694000244	-0.0449826791882515	0.56217622756958	0.00154466845560819
-0.751583337783813	-8.73485088348389	-3.74785089492798	-0.0449170023202896	0.562286078929901	0.00151076761540025
-0.751108586788177	-8.73391914367676	-3.74613189697266	-0.04488530382514	0.562254309654236	0.00138863874599338
-0.747916996479034	-8.73915767669678	-3.74524331092834	-0.044886514544487	0.562298476696014	0.00119852961506695
-0.754136860370636	-8.73909378051758	-3.74920010566711	-0.0449243523180485	0.562468767166138	0.00116634380538017
-0.760802924633026	-8.73319339752197	-3.74682021141052	-0.0447959415614605	0.562591433525085	0.00109863094985485
-0.758430898189545	-8.7310152053833	-3.75224280357361	-0.0448432862758636	0.562597990036011	0.00106078421231359
-0.766353607177734	-8.73618030548096	-3.75148510932922	-0.0448842719197273	0.562799751758575	0.00110774324275553
-0.771425843238831	-8.73333740234375	-3.75787091255188	-0.0447692386806011	0.562931776046753	0.00117585936095566
-0.766962826251984	-8.72943592071533	-3.75134921073914	-0.0446373149752617	0.562879204750061	0.00111858185846359
-0.765964329242706	-8.73135852813721	-3.75500464439392	-0.0448839291930199	0.562968015670776	0.00107862171716988
-0.773293912410736	-8.72983741760254	-3.75906205177307	-0.0447989441454411	0.56332916021347	0.00103137490805238
-0.773979306221008	-8.73100757598877	-3.75836443901062	-0.044759888201952	0.563300311565399	0.000910428003408015
-0.771017968654633	-8.73268508911133	-3.75570678710938	-0.0448391139507294	0.563373029232025	0.000758072012104094
-0.775815367698669	-8.73346042633057	-3.76064562797546	-0.0447546541690826	0.563597619533539	0.000704043544828892
-0.777483582496643	-8.73195266723633	-3.75914740562439	-0.0445365197956562	0.563593029975891	0.000515515508595854
-0.773883402347565	-8.73318290710449	-3.75689840316772	-0.0446442551910877	0.563690841197968	0.000365522020729259
-0.773673713207245	-8.73582649230957	-3.76344013214111	-0.0447679795324802	0.563961148262024	0.000279284053249285
-0.778662085533142	-8.73233318328857	-3.76426577568054	-0.0444941557943821	0.563930213451386	0.000149931394844316
-0.777460753917694	-8.73472595214844	-3.76095366477966	-0.04465576633811	0.563940823078156	-7.30963656678796E-05
-0.774637222290039	-8.73834419250488	-3.75699806213379	-0.044643085449934	0.564189553260803	-0.000206531025469303
-0.778216421604156	-8.74155426025391	-3.76148176193237	-0.0445076078176498	0.564210712909698	-0.000365262414561585
-0.777970314025879	-8.73806190490723	-3.76089191436768	-0.0445481166243553	0.564240396022797	-0.00055623211665079
-0.771466791629791	-8.74118709564209	-3.75991606712341	-0.0446823574602604	0.564285755157471	-0.000703145225998014
-0.776546537876129	-8.74397468566895	-3.76775074005127	-0.0445380955934525	0.564392626285553	-0.000820584362372756
-0.770875513553619	-8.74318790435791	-3.7593731880188	-0.0446038655936718	0.564324975013733	-0.000924596737604588
-0.768240332603455	-8.74613189697266	-3.76273679733276	-0.0446230284869671	0.564432799816132	-0.00109118968248367
-0.772007644176483	-8.74464988708496	-3.7659969329834	-0.0444063283503056	0.564433574676514	-0.00117288681212813
-0.762142658233643	-8.74775505065918	-3.75966858863831	-0.0445802174508572	0.564306199550629	-0.00128262781072408
-0.762623310089111	-8.75144004821777	-3.76626324653625	-0.0445837788283825	0.564530730247498	-0.00134293478913605
-0.76335608959198	-8.7510347366333	-3.76401090621948	-0.0443987883627415	0.564486265182495	-0.00146387354470789
-0.755532145500183	-8.75330924987793	-3.76759743690491	-0.0445558279752731	0.564435541629791	-0.00163935706950724
-0.756283402442932	-8.76037693023682	-3.76555895805359	-0.0445987693965435	0.564590513706207	-0.00170986051671207
-0.754944980144501	-8.75585269927979	-3.7662525177002	-0.0443858839571476	0.564495205879211	-0.00185252260416746
-0.749481379985809	-8.76198863983154	-3.75891375541687	-0.0445109307765961	0.564367115497589	-0.00206542736850679
-0.744567513465881	-8.76360893249512	-3.76641893386841	-0.0445579364895821	0.564512491226196	-0.0022721984423697
-0.745940387248993	-8.76804447174072	-3.76621866226196	-0.0443928427994251	0.56444388628006	-0.00240734545513988
-0.739508509635925	-8.76587867736816	-3.76467609405518	-0.0444305054843426	0.564346969127655	-0.00262438063509762
-0.73296856880188	-8.77274417877197	-3.76638722419739	-0.0445946827530861	0.564443051815033	-0.00277545559220016
-0.735928237438202	-8.77530002593994	-3.76643109321594	-0.0444066599011421	0.564407289028168	-0.00291375326924026
-0.727653682231903	-8.77390193939209	-3.76103329658508	-0.0443934239447117	0.564215838909149	-0.00306870485655963
-0.722238600254059	-8.77755260467529	-3.76031064987183	-0.0444786660373211	0.564305603504181	-0.00323810544796288
-0.718691885471344	-8.7852144241333	-3.76589131355286	-0.0444773584604263	0.564368665218353	-0.00332748983055353
-0.721415877342224	-8.78134632110596	-3.76415824890137	-0.0443909950554371	0.564313352108002	-0.00338992080651224
-0.711170554161072	-8.78357315063477	-3.75482249259949	-0.0444938279688358	0.564180195331573	-0.00359344505704939
-0.708337962627411	-8.78950023651123	-3.76571297645569	-0.044512677937746	0.564221024513245	-0.00364515441469848
-0.709120631217957	-8.79387950897217	-3.76219201087952	-0.0444759130477905	0.564183533191681	-0.00377862667664886
-0.700759470462799	-8.78988838195801	-3.75892210006714	-0.0444242097437382	0.564058005809784	-0.00387130817398429
-0.693583309650421	-8.79378604888916	-3.75919222831726	-0.0444465428590775	0.563987851142883	-0.00406619673594832
-0.696894526481628	-8.80108261108398	-3.76122117042542	-0.0444977395236492	0.564009606838226	-0.00415525119751692
-0.696720004081726	-8.79203224182129	-3.75697565078735	-0.0443325974047184	0.563905537128448	-0.00426577171310782
-0.686904668807983	-8.80149078369141	-3.75943565368652	-0.0443922989070416	0.563849568367004	-0.00440817279741168
-0.686558067798615	-8.80623340606689	-3.76247429847717	-0.0444677583873272	0.563812077045441	-0.00455190194770694
-0.68465656042099	-8.80300903320313	-3.75825786590576	-0.0443651862442493	0.563682675361633	-0.00461496878415346
-0.671056866645813	-8.80369472503662	-3.75646495819092	-0.0443601720035076	0.563593685626984	-0.00473405001685023
-0.673393368721008	-8.81423854827881	-3.76462554931641	-0.0444302819669247	0.563721656799316	-0.0048303990624845
-0.673956692218781	-8.80595302581787	-3.76345562934875	-0.0442891642451286	0.563545644283295	-0.00485900230705738
-0.661933779716492	-8.81238651275635	-3.76064157485962	-0.0444223061203957	0.563500761985779	-0.00504621816799045
-0.663505792617798	-8.81954479217529	-3.75671005249023	-0.0444192215800285	0.563601851463318	-0.00511278351768851
-0.659399569034576	-8.81539916992188	-3.75971031188965	-0.0442740954458714	0.563567399978638	-0.00525043765082955
-0.646011173725128	-8.82120990753174	-3.76221919059753	-0.04436194896698	0.563612282276154	-0.00537673616781831
-0.650692403316498	-8.82437992095947	-3.75894355773926	-0.0441931188106537	0.563769698143005	-0.00549611402675509
-0.645906031131744	-8.82083702087402	-3.76348423957825	-0.044178944081068	0.563690364360809	-0.00558131467550993
-0.636210441589355	-8.8245210647583	-3.76690149307251	-0.0442545711994171	0.563831925392151	-0.00576520757749677
-0.641718804836273	-8.82961559295654	-3.76669263839722	-0.0441170483827591	0.564021944999695	-0.00583246815949678
-0.641176998615265	-8.82722759246826	-3.76738357543945	-0.0440687760710716	0.564043164253235	-0.00597384478896856
-0.632460117340088	-8.83024120330811	-3.76542353630066	-0.0441246069967747	0.564150273799896	-0.00611656391993165
-0.632297933101654	-8.83618640899658	-3.77329015731812	-0.0440646596252918	0.564274907112122	-0.00630599772557616
-0.636940896511078	-8.83054161071777	-3.77537679672241	-0.0439418330788612	0.564454674720764	-0.00634966650977731
-0.628955125808716	-8.83131122589111	-3.77299237251282	-0.0439237095415592	0.564437568187714	-0.00657265074551106
-0.63273948431015	-8.8358268737793	-3.77087831497192	-0.0440378300845623	0.56473708152771	-0.00665033422410488
-0.636697471141815	-8.83691215515137	-3.77628874778748	-0.0438489504158497	0.564887762069702	-0.00682116346433759
-0.630826056003571	-8.83409690856934	-3.77229309082031	-0.0438495725393295	0.564907789230347	-0.00694542843848467
-0.625828623771667	-8.83867931365967	-3.77272891998291	-0.04386967420578	0.564978420734406	-0.00715596741065383
-0.634778738021851	-8.83713626861572	-3.77930998802185	-0.0438674949109554	0.565110862255096	-0.00720972009003162
-0.628340125083923	-8.83386611938477	-3.77914142608643	-0.0438333414494991	0.565168380737305	-0.00745482789352536
-0.626552939414978	-8.8394889831543	-3.77928876876831	-0.0439456477761269	0.565277218818665	-0.007555459626019
-0.633105039596558	-8.8411922454834	-3.78108143806458	-0.0438926033675671	0.56538051366806	-0.00769461691379547
-0.632646501064301	-8.83837413787842	-3.78386306762695	-0.0438631065189838	0.565412104129791	-0.00780544383451343
-0.627861976623535	-8.84125995635986	-3.78125762939453	-0.0439772605895996	0.565437853336334	-0.00801407918334007
-0.630419969558716	-8.84098434448242	-3.78014159202576	-0.0439055785536766	0.565485119819641	-0.00813030544668436
-0.63507080078125	-8.83487987518311	-3.78367829322815	-0.0438984669744968	0.565561532974243	-0.0081909541040659
-0.630819201469421	-8.83514595031738	-3.78830862045288	-0.0439848266541958	0.565542757511139	-0.00831659231334925
-0.634913265705109	-8.83952045440674	-3.78566908836365	-0.0440171733498573	0.565622568130493	-0.00839964300394058
-0.639119923114777	-8.83655452728271	-3.78876209259033	-0.0439751893281937	0.565651953220367	-0.00845656730234623
-0.634952247142792	-8.83342361450195	-3.78054213523865	-0.0439149737358093	0.565605044364929	-0.00858847703784704
-0.638508439064026	-8.83532428741455	-3.78469562530518	-0.0440490394830704	0.565608859062195	-0.00864522811025381
-0.640900850296021	-8.8306245803833	-3.78736758232117	-0.0439957082271576	0.565709948539734	-0.00866823177784681
-0.640993118286133	-8.82926082611084	-3.78018021583557	-0.0439875647425652	0.56558084487915	-0.0086955027654767
-0.641685128211975	-8.8318920135498	-3.78241443634033	-0.0441087409853935	0.565609931945801	-0.00873100757598877
-0.646446526050568	-8.82881450653076	-3.7881019115448	-0.0440584979951382	0.565606653690338	-0.0086364708840847
-0.643725335597992	-8.8264684677124	-3.78320097923279	-0.0440218783915043	0.565442681312561	-0.00870947074145079
-0.644987046718597	-8.82719898223877	-3.78902554512024	-0.0441530011594296	0.565425932407379	-0.00869144126772881
-0.651192247867584	-8.82064819335938	-3.79014420509338	-0.0440623201429844	0.565441370010376	-0.00864411052316427
-0.647230565547943	-8.81930446624756	-3.78541374206543	-0.0440460070967674	0.565306961536407	-0.00853238254785538
-0.650599658489227	-8.8220682144165	-3.7900276184082	-0.0442331023514271	0.565323114395142	-0.00849417876452208
-0.654226183891296	-8.81677150726318	-3.7836287021637	-0.0442196689546108	0.565329611301422	-0.00829766597598791
-0.652068376541138	-8.81190872192383	-3.78289127349854	-0.0441284440457821	0.565182626247406	-0.00821604300290346
-0.652785062789917	-8.81519031524658	-3.78572225570679	-0.0442999564111233	0.565104722976685	-0.00807537883520126
-0.658789277076721	-8.80995082855225	-3.78869843482971	-0.0441275462508202	0.565133988857269	-0.00793752912431955
-0.653146088123322	-8.80777740478516	-3.78452777862549	-0.0442870110273361	0.564936995506287	-0.00783984456211329
-0.657160639762878	-8.81188297271729	-3.78667783737183	-0.0443372651934624	0.565006017684937	-0.00765381148084998
-0.662691950798035	-8.80231952667236	-3.78428649902344	-0.0442203916609287	0.565010488033295	-0.00747285224497318
-0.655555725097656	-8.80160808563232	-3.78327584266663	-0.0442607067525387	0.564807891845703	-0.00742828799411654
-0.658985197544098	-8.80335807800293	-3.78161716461182	-0.0443442538380623	0.564868986606598	-0.00725792814046144
-0.661640524864197	-8.79764461517334	-3.78859424591064	-0.0442308001220226	0.564833164215088	-0.00705586466938257
-0.654261887073517	-8.80046939849854	-3.78111600875854	-0.0442998558282852	0.564613223075867	-0.0070402636192739
-0.65548175573349	-8.79866027832031	-3.7821044921875	-0.0443827882409096	0.56463098526001	-0.00685174623504281
-0.661764740943909	-8.79421615600586	-3.7866108417511	-0.0442546680569649	0.564660131931305	-0.00678410427644849
-0.658326506614685	-8.79254150390625	-3.77836918830872	-0.044293899089098	0.564501047134399	-0.00663790293037891
-0.657186567783356	-8.79552841186523	-3.78254771232605	-0.0444346070289612	0.564474165439606	-0.00651009194552898
-0.658035516738892	-8.79333019256592	-3.78032684326172	-0.0443781986832619	0.564413845539093	-0.0063743875361979
-0.652332186698914	-8.79252147674561	-3.77887272834778	-0.0443402677774429	0.564154028892517	-0.00627021351829171
-0.651780426502228	-8.79160690307617	-3.7834165096283	-0.0444469638168812	0.564059734344482	-0.00618119863793254
-0.656505107879639	-8.79045295715332	-3.78126430511475	-0.0443979650735855	0.56409364938736	-0.00600953539833426
-0.653344810009003	-8.78592586517334	-3.77575469017029	-0.0443293042480946	0.563839614391327	-0.00586985936388373
-0.653716087341309	-8.7860221862793	-3.77773380279541	-0.0445650219917297	0.563659310340881	-0.00571088213473558
-0.654615044593811	-8.78718566894531	-3.77513480186462	-0.0445850901305676	0.563644886016846	-0.00555355055257678
-0.651755213737488	-8.78417778015137	-3.77497267723084	-0.0444539189338684	0.563358426094055	-0.0053886198438704
-0.645752847194672	-8.78415012359619	-3.76884126663208	-0.0446219481527805	0.563122868537903	-0.00528951734304428
-0.652414321899414	-8.78431606292725	-3.77533674240112	-0.0446429066359997	0.563140571117401	-0.00510292081162333
-0.650510370731354	-8.78019714355469	-3.76840305328369	-0.0445604808628559	0.562810599803925	-0.00502169877290726
-0.646015346050262	-8.78288841247559	-3.77299189567566	-0.0447821617126465	0.562633037567139	-0.00487063406035304
-0.652319848537445	-8.78150081634521	-3.76534461975098	-0.0447235517203808	0.562428116798401	-0.00472340453416109
-0.643885016441345	-8.78065872192383	-3.76703000068665	-0.0448327399790287	0.562125146389008	-0.00462878262624145
-0.6457200050354	-8.78431224822998	-3.76286292076111	-0.044990748167038	0.562015652656555	-0.00454112095758319
-0.651652574539185	-8.78061771392822	-3.76658630371094	-0.044920302927494	0.56192022562027	-0.00439119292423129
-0.644997119903564	-8.77944946289063	-3.76258945465088	-0.0449874214828014	0.561578273773193	-0.00434954511001706
-0.643776714801788	-8.7830171585083	-3.76580572128296	-0.0451277419924736	0.561412215232849	-0.00429418636485934
-0.649734497070313	-8.77735137939453	-3.76728367805481	-0.0450440980494022	0.561345398426056	-0.00419748527929187
-0.64629989862442	-8.77555561065674	-3.76110863685608	-0.0450978875160217	0.561096251010895	-0.00415829010307789
-0.645626068115234	-8.77693653106689	-3.75379729270935	-0.0452688373625278	0.560951888561249	-0.00406698463484645
-0.65097177028656	-8.77339267730713	-3.75343036651611	-0.0452297143638134	0.560819149017334	-0.00390792172402143
-0.646759450435638	-8.77470302581787	-3.75324535369873	-0.0452581346035004	0.560568153858185	-0.00388601957820356
-0.647225022315979	-8.78024196624756	-3.75590777397156	-0.0454612411558628	0.560526192188263	-0.00383666669949889
-0.64919638633728	-8.77194309234619	-3.75246906280518	-0.0453459993004799	0.560299158096313	-0.00378812290728092
-0.641111195087433	-8.77521324157715	-3.75515413284302	-0.0455897301435471	0.560214996337891	-0.00382300559431314
-0.648728013038635	-8.77571582794189	-3.75133490562439	-0.0456129275262356	0.560190200805664	-0.0037799933925271
-0.644635677337646	-8.77135276794434	-3.75205326080322	-0.0456018932163715	0.559942662715912	-0.00386240147054195
-0.646114349365234	-8.7812442779541	-3.7534294128418	-0.0458602905273438	0.559989094734192	-0.00393338641151786
-0.651051104068756	-8.76999664306641	-3.74881148338318	-0.0457502529025078	0.559856116771698	-0.00397752551361918
-0.641720235347748	-8.77555751800537	-3.74610733985901	-0.0459893979132175	0.559713125228882	-0.0041564260609448
-0.65449732542038	-8.77817344665527	-3.74492716789246	-0.0459776483476162	0.559792876243591	-0.00425007008016109
-0.651633322238922	-8.7739372253418	-3.74102210998535	-0.0460405685007572	0.559506773948669	-0.00445988727733493
-0.647921144962311	-8.78056716918945	-3.74245023727417	-0.0462470762431622	0.559507310390472	-0.00459693325683475
-0.655749440193176	-8.77987098693848	-3.7405846118927	-0.0462831296026707	0.559477508068085	-0.00474278954789042
-0.648452460765839	-8.77702140808105	-3.74189162254334	-0.0464657694101334	0.559288382530212	-0.00490865996107459
-0.650123536586761	-8.78191184997559	-3.74608039855957	-0.0464788489043713	0.55942839384079	-0.00512203713878989
-0.65939736366272	-8.77760601043701	-3.74102663993835	-0.0465398281812668	0.559340000152588	-0.00525972573086619
-0.64933443069458	-8.77775573730469	-3.73735427856445	-0.0467467196285725	0.559211909770966	-0.00541623216122389
-0.653579413890839	-8.78196811676025	-3.74332237243652	-0.0467907339334488	0.559327244758606	-0.00555158127099276
-0.655876338481903	-8.77786254882813	-3.73448729515076	-0.0468181744217873	0.559115350246429	-0.00562537601217628
-0.649782836437225	-8.77830505371094	-3.74219083786011	-0.0470502190291882	0.559189260005951	-0.00573861878365278
-0.656145989894867	-8.78282070159912	-3.73984980583191	-0.0470060221850872	0.5592360496521	-0.00585694145411253
-0.652741491794586	-8.78098678588867	-3.7362060546875	-0.0470517575740814	0.559038400650024	-0.00596148706972599
-0.649587512016296	-8.78503894805908	-3.73718190193176	-0.0472968071699142	0.559177398681641	-0.00609538843855262
-0.65431272983551	-8.78277111053467	-3.74009084701538	-0.0472431443631649	0.559179306030273	-0.00618181983008981
-0.650070786476135	-8.78474140167236	-3.73949337005615	-0.0474266968667507	0.559073865413666	-0.00631148368120193
-0.650984585285187	-8.78855133056641	-3.74030780792236	-0.0475070923566818	0.559254825115204	-0.00642186030745506
-0.651677846908569	-8.78288650512695	-3.73885750770569	-0.047414630651474	0.559165179729462	-0.00648236554116011
-0.644814789295197	-8.78743362426758	-3.74129581451416	-0.0476987920701504	0.559110999107361	-0.00655434560030699
-0.648152589797974	-8.78924465179443	-3.7399787902832	-0.0476871579885483	0.559248924255371	-0.00660071242600679
-0.642127454280853	-8.78854942321777	-3.74002575874329	-0.0475816465914249	0.55910313129425	-0.00664001051336527
-0.639213979244232	-8.79214668273926	-3.7347400188446	-0.0478477329015732	0.559164464473724	-0.00672992318868637
-0.641474723815918	-8.78866386413574	-3.7457902431488	-0.0476911924779415	0.559294164180756	-0.00672548823058605
-0.630401611328125	-8.79088687896729	-3.73658108711243	-0.0479249879717827	0.55922669172287	-0.00677870819345117
-0.633947849273682	-8.79415512084961	-3.73800873756409	-0.0479600690305233	0.559391975402832	-0.00668571656569839
-0.629948139190674	-8.78778076171875	-3.73551106452942	-0.0478872731328011	0.559327006340027	-0.00671823369339108
-0.622267603874207	-8.79783058166504	-3.73756289482117	-0.0481078885495663	0.559425830841064	-0.00670168409124017
-0.626188218593597	-8.79513454437256	-3.74189138412476	-0.0480369478464127	0.559495449066162	-0.00670677842572331
-0.620518267154694	-8.79363822937012	-3.73740124702454	-0.0480246990919113	0.559485018253326	-0.00661550648510456
-0.614710688591003	-8.79837131500244	-3.73794436454773	-0.0482548326253891	0.559466540813446	-0.00669371802359819
-0.620120882987976	-8.7975606918335	-3.73739361763	-0.0481352619826794	0.559588611125946	-0.00658072251826525
-0.60670268535614	-8.79687690734863	-3.73866868019104	-0.0481679253280163	0.559529721736908	-0.00660163117572665
-0.607807517051697	-8.80335235595703	-3.73867535591125	-0.0483260974287987	0.559656918048859	-0.00666588498279452
-0.611709415912628	-8.7964973449707	-3.74213910102844	-0.0482865385711193	0.559662342071533	-0.00661824271082878
-0.601339817047119	-8.79830265045166	-3.73772931098938	-0.0483783073723316	0.55972421169281	-0.00666569080203772
-0.602908909320831	-8.80389881134033	-3.74566578865051	-0.0484513714909554	0.559814989566803	-0.00667080515995622
-0.606617629528046	-8.79946231842041	-3.74661898612976	-0.0483800768852234	0.559853672981262	-0.00668538687750697
-0.595750391483307	-8.80348777770996	-3.73923110961914	-0.0485235564410686	0.559817016124725	-0.0067958296276629
-0.597427904605865	-8.81047916412354	-3.74124073982239	-0.0485314205288887	0.55992329120636	-0.00682810414582491
-0.596581339836121	-8.80152130126953	-3.7349488735199	-0.0485287271440029	0.559945404529572	-0.00679510831832886
-0.591465830802917	-8.80359935760498	-3.74235582351685	-0.0486166439950466	0.559971809387207	-0.00693819485604763
-0.595532476902008	-8.81089019775391	-3.74702310562134	-0.0487049631774426	0.560170471668243	-0.00697303423658013
-0.590653121471405	-8.80032634735107	-3.74174547195435	-0.0486849769949913	0.560010492801666	-0.00696133356541395
-0.588217258453369	-8.8098726272583	-3.73831653594971	-0.0487915948033333	0.5601806640625	-0.00699148047715425
-0.590992867946625	-8.81347179412842	-3.74455761909485	-0.0487979501485825	0.560260117053986	-0.00694757420569658
-0.587170541286469	-8.80825138092041	-3.74002075195313	-0.0487648695707321	0.560223758220673	-0.00693715224042535
-0.582306861877441	-8.81131935119629	-3.73903369903564	-0.0489249601960182	0.560321509838104	-0.00694697257131338
-0.585501730442047	-8.81311511993408	-3.74606561660767	-0.0488939806818962	0.560364782810211	-0.00697076506912708
-0.579380512237549	-8.80950927734375	-3.74289035797119	-0.0489683896303177	0.56036388874054	-0.0069285798817873
-0.57836240530014	-8.81260108947754	-3.7409143447876	-0.0489745922386646	0.560482859611511	-0.00694475136697292
-0.58275830745697	-8.81072521209717	-3.74214887619019	-0.0489745773375034	0.560508549213409	-0.00693045370280743
-0.577432155609131	-8.81217575073242	-3.74094581604004	-0.0492326878011227	0.560565650463104	-0.00697243260219693
-0.581424117088318	-8.81082153320313	-3.74681210517883	-0.0490742102265358	0.560610949993134	-0.00696470541879535
-0.577486574649811	-8.81258869171143	-3.743004322052	-0.0492019504308701	0.560568928718567	-0.00706232525408268
-0.582161605358124	-8.81582069396973	-3.74360060691834	-0.049258328974247	0.560773372650146	-0.00702167954295874
-0.582416415214539	-8.81271076202393	-3.74027752876282	-0.0491165444254875	0.560715556144714	-0.0071248859167099
-0.577678799629211	-8.81353950500488	-3.74431991577148	-0.0493340529501438	0.560701429843903	-0.00721213966608047
-0.586045980453491	-8.81368350982666	-3.74977993965149	-0.0493042357265949	0.560802519321442	-0.00722156511619687
-0.581040382385254	-8.81381988525391	-3.73988437652588	-0.0493469424545765	0.560698330402374	-0.00730921793729067
-0.581869840621948	-8.81649112701416	-3.74204015731812	-0.0494987629354	0.560760915279388	-0.00730862002819777
-0.588294088840485	-8.81315135955811	-3.74380874633789	-0.0493957735598087	0.560828149318695	-0.00731950206682086
-0.583671152591705	-8.81300830841064	-3.74153661727905	-0.0495125167071819	0.560692131519318	-0.0073913624510169
-0.583078682422638	-8.8192777633667	-3.7434983253479	-0.0496731847524643	0.560794115066528	-0.00745565071702003
-0.586492657661438	-8.811448097229	-3.74466156959534	-0.0495915859937668	0.560757398605347	-0.00739843910560012
-0.58021742105484	-8.81601428985596	-3.7389452457428	-0.0496714077889919	0.560685038566589	-0.00748509401455522
-0.586446285247803	-8.81515312194824	-3.74154734611511	-0.0497798174619675	0.560716867446899	-0.00747623387724161
-0.584717452526093	-8.81204319000244	-3.73897647857666	-0.0496956594288349	0.560565233230591	-0.00750346528366208
-0.583414316177368	-8.82100868225098	-3.7429826259613	-0.049849595874548	0.560662031173706	-0.00751518085598946
-0.590812981128693	-8.81405735015869	-3.73781633377075	-0.0498292706906796	0.560658156871796	-0.00746044609695673
-0.579894363880157	-8.81246376037598	-3.74248361587524	-0.0498642213642597	0.560528993606567	-0.00746071664616466
-0.582878053188324	-8.81960391998291	-3.74380564689636	-0.0500000230967999	0.560671925544739	-0.00740040466189384
-0.587473571300507	-8.81054592132568	-3.73568606376648	-0.0498749241232872	0.560601353645325	-0.00740476930513978
-0.579455733299255	-8.81582164764404	-3.74239683151245	-0.0499829687178135	0.560571134090424	-0.00735266460105777
-0.584520220756531	-8.81635761260986	-3.73857927322388	-0.0499741286039352	0.560599386692047	-0.00727023277431726
-0.579825818538666	-8.8152961730957	-3.73659443855286	-0.050091914832592	0.560555398464203	-0.00722976075485349
-0.579959034919739	-8.81968307495117	-3.74109554290771	-0.0501159839332104	0.560655355453491	-0.00715797580778599
-0.580034852027893	-8.81355667114258	-3.73246884346008	-0.0500111989676952	0.56052702665329	-0.00710034603253007
-0.573135435581207	-8.81459712982178	-3.73685264587402	-0.0501822754740715	0.560633361339569	-0.00708350073546171
-0.580392241477966	-8.81566143035889	-3.74157452583313	-0.0500437170267105	0.560680866241455	-0.00693313358351588
-0.572396278381348	-8.81533241271973	-3.73992204666138	-0.050239447504282	0.560586154460907	-0.00683616939932108
-0.576131999492645	-8.81594944000244	-3.7405161857605	-0.0501718707382679	0.56085741519928	-0.00667083729058504
-0.576107025146484	-8.81226348876953	-3.7370879650116	-0.0500404201447964	0.560780048370361	-0.00651307078078389
-0.573211133480072	-8.81482124328613	-3.74615454673767	-0.05029022321105	0.560846626758575	-0.00642109522596002
-0.576541721820831	-8.81421184539795	-3.74412226676941	-0.0502117834985256	0.561017513275146	-0.00616572005674243
-0.57181316614151	-8.8111686706543	-3.7402937412262	-0.0501684807240963	0.56092357635498	-0.00604423368349671
-0.570997178554535	-8.814453125	-3.74390363693237	-0.0502928085625172	0.561038970947266	-0.00582138588652015
-0.573102951049805	-8.80900192260742	-3.74316096305847	-0.0501420013606548	0.561087906360626	-0.00559129379689693
-0.567144274711609	-8.80892086029053	-3.74558806419373	-0.0502622574567795	0.56105363368988	-0.00548857497051358
-0.568103432655334	-8.80910015106201	-3.74347853660584	-0.050317570567131	0.561245381832123	-0.00525237014517188
-0.570091068744659	-8.80267143249512	-3.7469322681427	-0.0501425378024578	0.56117045879364	-0.00507716275751591
-0.563583731651306	-8.80936908721924	-3.74208474159241	-0.0502861030399799	0.561326622962952	-0.00493600126355886
-0.568187296390533	-8.80880165100098	-3.74521946907043	-0.050268542021513	0.561474025249481	-0.00475888745859265
-0.563393294811249	-8.80470943450928	-3.74145650863647	-0.0503046959638596	0.561417937278748	-0.00456339493393898
-0.559859991073608	-8.80781555175781	-3.74401044845581	-0.0504179447889328	0.561515033245087	-0.00448057102039456
-0.566413223743439	-8.80797576904297	-3.75139689445496	-0.0503232106566429	0.561596035957336	-0.00424872059375048
-0.558203160762787	-8.80356597900391	-3.74329900741577	-0.0503321886062622	0.561523616313934	-0.00411760294809937
-0.560854136943817	-8.81052398681641	-3.74733257293701	-0.0504021346569061	0.561642348766327	-0.0039460202679038
-0.560027539730072	-8.80348777770996	-3.7457013130188	-0.0503507480025291	0.561700046062469	-0.0037029052618891
-0.55511075258255	-8.80660057067871	-3.74349808692932	-0.0504278764128685	0.561827719211578	-0.00354205979965627
-0.562209665775299	-8.80757808685303	-3.75260305404663	-0.0503309294581413	0.561855912208557	-0.00332550425082445
-0.555283904075623	-8.79874992370605	-3.73978137969971	-0.0503392107784748	0.56177806854248	-0.00313186412677169
-0.551346063613892	-8.80661296844482	-3.75364637374878	-0.0504811592400074	0.561932921409607	-0.00294350483454764
-0.560594201087952	-8.80278396606445	-3.74803948402405	-0.050314161926508	0.561951339244843	-0.00267442874610424
-0.553177535533905	-8.80147457122803	-3.74363470077515	-0.0505505539476871	0.562014043331146	-0.00247527402825654
-0.555008351802826	-8.80169200897217	-3.75192379951477	-0.0504549406468868	0.562066674232483	-0.00222663627937436
-0.550267577171326	-8.79740715026855	-3.74315762519836	-0.0505230911076069	0.561979234218597	-0.00198047724552453
-0.548921227455139	-8.79923152923584	-3.75067663192749	-0.0506003499031067	0.562148213386536	-0.00175061135087162
-0.554688632488251	-8.79661083221436	-3.74674391746521	-0.0504595786333084	0.562165319919586	-0.00145059917122126
-0.550340890884399	-8.79551124572754	-3.75073957443237	-0.0506404563784599	0.562170803546906	-0.00128417776431888
-0.54880166053772	-8.79706382751465	-3.74945759773254	-0.0507434830069542	0.56229567527771	-0.00103969278279692
-0.552489101886749	-8.79185199737549	-3.74776268005371	-0.0506715290248394	0.562227368354797	-0.000788583129178733
-0.548769772052765	-8.79333782196045	-3.74636745452881	-0.0508510880172253	0.562227129936218	-0.000631132919806987
-0.55322939157486	-8.79322624206543	-3.74694538116455	-0.050899762660265	0.562417209148407	-0.000347193388734013
-0.555326700210571	-8.78910446166992	-3.75051689147949	-0.0507801584899426	0.562368512153625	-0.00017421186203137
-0.550717175006866	-8.79161930084229	-3.74929714202881	-0.050956267863512	0.562351405620575	1.43599681905471E-05
-0.556692063808441	-8.78771495819092	-3.74732971191406	-0.0510564334690571	0.562488853931427	0.000289654271909967
-0.556132793426514	-8.78200626373291	-3.74972629547119	-0.0509318746626377	0.562346458435059	0.000447939004516229
-0.554780542850494	-8.78494453430176	-3.74626541137695	-0.0512310415506363	0.562457323074341	0.000741732539609075
-0.559439361095428	-8.78267288208008	-3.74802446365356	-0.0512486919760704	0.562518775463104	0.0010055637685582
-0.561317443847656	-8.77955341339111	-3.74888801574707	-0.0511406287550926	0.562522709369659	0.00126599508803338
-0.556703984737396	-8.78059005737305	-3.74762797355652	-0.0513965599238873	0.562440097332001	0.00146109901834279
-0.566456019878387	-8.77640628814697	-3.75087785720825	-0.0513560250401497	0.562559068202972	0.00173152610659599
-0.566507339477539	-8.77319240570068	-3.74282574653625	-0.0513859763741493	0.562496423721313	0.00187304872088134
-0.563604295253754	-8.77275371551514	-3.74207997322083	-0.0516461133956909	0.562460720539093	0.00199091644026339
-0.572012960910797	-8.77006244659424	-3.74414777755737	-0.0516096837818623	0.562674641609192	0.00215852167457342
-0.573105275630951	-8.76370811462402	-3.7466733455658	-0.0516302585601807	0.562501430511475	0.00228002457879484
-0.569013059139252	-8.76679229736328	-3.74569892883301	-0.0519230291247368	0.562507390975952	0.00234712148085237
-0.577117085456848	-8.76400089263916	-3.74356198310852	-0.0518918931484222	0.562617838382721	0.00246915989555418
-0.577151715755463	-8.76286220550537	-3.74355983734131	-0.0518015138804913	0.562466084957123	0.00257054110988975
-0.577525019645691	-8.75958347320557	-3.74008560180664	-0.0521121174097061	0.562414705753326	0.00261886604130268
-0.579404413700104	-8.75810050964355	-3.74124097824097	-0.0522255636751652	0.562622725963593	0.00278308521956205
-0.586523294448853	-8.75425720214844	-3.73995161056519	-0.0521506890654564	0.562433183193207	0.00284346146509051
-0.584988653659821	-8.75358390808105	-3.73545622825623	-0.0523847080767155	0.562351226806641	0.00289260712452233
-0.587283551692963	-8.75043964385986	-3.73544025421143	-0.0525100268423557	0.562472224235535	0.00299197109416127
-0.592840850353241	-8.75120735168457	-3.73608160018921	-0.0524585321545601	0.562430262565613	0.00313230464234948
-0.598338961601257	-8.74334716796875	-3.73771905899048	-0.0525579899549484	0.562295615673065	0.00319426436908543
-0.594714999198914	-8.74103355407715	-3.73183965682983	-0.0527233518660069	0.562248528003693	0.00324052292853594
-0.599571883678436	-8.74242687225342	-3.73515343666077	-0.0527456812560558	0.562234699726105	0.00341163668781519
-0.607000470161438	-8.73993015289307	-3.72580194473267	-0.0527642481029034	0.562150001525879	0.00348467309959233
-0.604918301105499	-8.73409175872803	-3.73295378684998	-0.0528936386108398	0.562100827693939	0.00360649102367461
-0.604020357131958	-8.73411560058594	-3.73144578933716	-0.0530632548034191	0.561955451965332	0.00369854900054634
-0.61637932062149	-8.73326587677002	-3.72893834114075	-0.053079504519701	0.561978876590729	0.00385447940789163
-0.61918306350708	-8.71978282928467	-3.72805261611938	-0.0531424321234226	0.561798572540283	0.00402092700824142
-0.621782720088959	-8.72081470489502	-3.72510194778442	-0.0532636977732182	0.561689257621765	0.00421501323580742
-0.622515439987183	-8.72194290161133	-3.72485136985779	-0.0534237362444401	0.561589360237122	0.00429730908945203
-0.631520450115204	-8.71174812316895	-3.72406530380249	-0.0533522255718708	0.56145054101944	0.00452367030084133
-0.627344071865082	-8.70652484893799	-3.72032904624939	-0.0534880347549915	0.561258733272552	0.0046576214954257
-0.628409266471863	-8.70972061157227	-3.71632599830627	-0.0536865815520287	0.561170637607574	0.00476951524615288
-0.635835886001587	-8.70382022857666	-3.71716046333313	-0.053666889667511	0.561056852340698	0.00499037373811007
-0.6377312541008	-8.69911289215088	-3.71530723571777	-0.0536374412477016	0.560854971408844	0.00519716134294868
-0.638344466686249	-8.69809055328369	-3.71341013908386	-0.0538523495197296	0.56064385175705	0.00523689156398177
-0.641514182090759	-8.69862270355225	-3.71379375457764	-0.0540535300970078	0.560621917247772	0.00543529586866498
-0.648086190223694	-8.68979930877686	-3.71119499206543	-0.0539447888731956	0.560420155525208	0.00561313237994909
-0.647765517234802	-8.68720722198486	-3.71181750297546	-0.0540021657943726	0.560222446918488	0.00565792387351394
-0.647854745388031	-8.68867492675781	-3.70294284820557	-0.0542062669992447	0.560033321380615	0.00577795086428523
-0.654523432254791	-8.68448257446289	-3.71074295043945	-0.054129883646965	0.559961140155792	0.00591663364320993
-0.655605018138886	-8.68176651000977	-3.70350766181946	-0.0540390908718109	0.559722900390625	0.00600991444662213
-0.650583684444427	-8.67900276184082	-3.70270252227783	-0.0542984344065189	0.559483349323273	0.00609254790470004
-0.654382169246674	-8.68258953094482	-3.70343041419983	-0.0543919242918491	0.559510886669159	0.00620406586676836
-0.654509425163269	-8.67975234985352	-3.7034797668457	-0.0542827285826206	0.559312343597412	0.00630691833794117
-0.654855489730835	-8.67583560943604	-3.69425082206726	-0.054338164627552	0.559052586555481	0.00638248631730676
-0.651181817054749	-8.67721748352051	-3.69795942306519	-0.0544196702539921	0.55901426076889	0.00646705226972699
-0.657544016838074	-8.67585754394531	-3.69791340827942	-0.0542307235300541	0.558901965618134	0.00659810099750757
-0.652679741382599	-8.67238712310791	-3.69128346443176	-0.0543340258300304	0.55867600440979	0.00665935594588518
-0.648831486701965	-8.67756938934326	-3.69622564315796	-0.0544286742806435	0.558797836303711	0.00670092180371284
-0.651648998260498	-8.67321109771729	-3.69470572471619	-0.054243378341198	0.558604657649994	0.00673250667750835
-0.650311410427094	-8.67450141906738	-3.69485712051392	-0.0542798303067684	0.558424711227417	0.00678216246888042
-0.646679043769836	-8.67427825927734	-3.69170427322388	-0.0542533099651337	0.558481514453888	0.00678963214159012
-0.64821469783783	-8.67705631256104	-3.69473218917847	-0.0540752075612545	0.558467149734497	0.00683206506073475
-0.648321151733398	-8.67700290679932	-3.68981027603149	-0.0540985949337482	0.558367252349854	0.00683160172775388
-0.64429384469986	-8.67766761779785	-3.68997502326965	-0.0541380159556866	0.558448374271393	0.00686530396342278
-0.643954038619995	-8.6806468963623	-3.69733810424805	-0.0539254695177078	0.558460652828217	0.00690100155770779
-0.645161271095276	-8.67771053314209	-3.68935179710388	-0.0538286380469799	0.558311760425568	0.00690043764188886
-0.64018839597702	-8.6790189743042	-3.69058442115784	-0.0538781993091106	0.558405101299286	0.00693067163228989
-0.644396603107452	-8.6814022064209	-3.69481611251831	-0.053712785243988	0.558516323566437	0.00698651466518641
-0.640896558761597	-8.68099594116211	-3.69802141189575	-0.0535772107541561	0.558405637741089	0.00697261607274413
-0.634729087352753	-8.68225765228271	-3.69516658782959	-0.0536609701812267	0.558536410331726	0.00700621539726853
-0.637533128261566	-8.68195915222168	-3.69920825958252	-0.0533201359212399	0.558653950691223	0.00704316515475512
-0.638842582702637	-8.68167686462402	-3.69802165031433	-0.0533364601433277	0.55872905254364	0.00710278935730457
-0.632195651531219	-8.6820592880249	-3.69911336898804	-0.0533727519214153	0.558824300765991	0.00711541110649705
-0.631041288375854	-8.68688678741455	-3.69980716705322	-0.0531256459653378	0.558937072753906	0.00717126950621605
-0.630785286426544	-8.68794345855713	-3.700110912323	-0.0529180318117142	0.558976233005524	0.00722432369366288
-0.621805667877197	-8.68770408630371	-3.70622587203979	-0.0530048906803131	0.559143483638763	0.00714409491047263
-0.623490691184998	-8.69033622741699	-3.71049976348877	-0.0528186224400997	0.559375047683716	0.0071841455064714
-0.627477288246155	-8.69045257568359	-3.70948076248169	-0.0527148433029652	0.559492111206055	0.00715507566928864
-0.620831727981567	-8.6903600692749	-3.70849323272705	-0.0525995492935181	0.559548616409302	0.00706537393853068
-0.619907438755035	-8.69751834869385	-3.71744060516357	-0.0525033622980118	0.559754133224487	0.0070402012206614
-0.619615733623505	-8.6941442489624	-3.70944905281067	-0.0522945038974285	0.559844434261322	0.00693978229537606
-0.612678647041321	-8.69657230377197	-3.70898032188416	-0.0522854998707771	0.560005903244019	0.00682874582707882
-0.610674500465393	-8.70372772216797	-3.71531653404236	-0.0521787814795971	0.560251533985138	0.00668163457885385
-0.616005897521973	-8.70322322845459	-3.71339058876038	-0.0519831031560898	0.560370802879334	0.00657492410391569
-0.607090830802917	-8.70241355895996	-3.71438384056091	-0.0519940480589867	0.560478627681732	0.00638194428756833
-0.607831180095673	-8.70511627197266	-3.72080302238464	-0.0518089830875397	0.560629189014435	0.00626933388411999
-0.608006417751312	-8.7140064239502	-3.72337460517883	-0.0517162941396236	0.560839593410492	0.00617100298404694
-0.603036642074585	-8.70862007141113	-3.71805429458618	-0.0515715852379799	0.560872972011566	0.00603160681203008
-0.595176756381989	-8.71150970458984	-3.72473192214966	-0.0515284985303879	0.560965359210968	0.0058877794072032
-0.599894523620605	-8.71962928771973	-3.72161865234375	-0.0514786429703236	0.561227381229401	0.00581138394773006
-0.602908492088318	-8.71057891845703	-3.72092485427856	-0.0513311177492142	0.561243176460266	0.00570612866431475
-0.595632374286652	-8.7161922454834	-3.72017693519592	-0.051323190331459	0.561268925666809	0.0056227371096611
-0.592202961444855	-8.72192001342773	-3.72389101982117	-0.0513914488255978	0.561375021934509	0.00545619102194905
-0.599942624568939	-8.71831798553467	-3.72527933120728	-0.0512533448636532	0.561478018760681	0.00541589315980673
-0.592206001281738	-8.71834659576416	-3.72573184967041	-0.0512372143566608	0.561444580554962	0.00515773100778461
-0.595641255378723	-8.72469806671143	-3.72906732559204	-0.0513214804232121	0.561644613742828	0.00501343654468656
-0.603495359420776	-8.71640205383301	-3.73052191734314	-0.0511976815760136	0.561654090881348	0.00481796823441982
-0.598029017448425	-8.72074508666992	-3.72505879402161	-0.0511793456971645	0.561591804027557	0.0045903641730547
-0.59606671333313	-8.72746276855469	-3.72615814208984	-0.0512652061879635	0.561637580394745	0.00425827037543058
-0.599218964576721	-8.72640323638916	-3.72580885887146	-0.0511312633752823	0.561670303344727	0.00409231474623084
-0.597708225250244	-8.72311019897461	-3.72558093070984	-0.0510175675153732	0.561655759811401	0.00390603858977556
-0.596474707126617	-8.72740364074707	-3.72392916679382	-0.0511100590229034	0.561693131923676	0.00374295888468623
-0.6015585064888	-8.7308177947998	-3.72990846633911	-0.0511763989925385	0.561745822429657	0.00359351048246026
-0.598376870155334	-8.7242431640625	-3.72146391868591	-0.0510778166353703	0.561659932136536	0.00354178645648062
-0.593019604682922	-8.73004150390625	-3.71991920471191	-0.0511494465172291	0.561599373817444	0.00334435934200883
-0.59980034828186	-8.72984886169434	-3.72568774223328	-0.0511731468141079	0.561601161956787	0.00326162995770574
-0.603235363960266	-8.72478103637695	-3.72501611709595	-0.0510442219674587	0.561691999435425	0.00322437193244696
-0.600163817405701	-8.72505569458008	-3.7185652256012	-0.0510899387300015	0.561575710773468	0.00309544894844294
-0.604671239852905	-8.72457599639893	-3.72215723991394	-0.0511771999299526	0.561588883399963	0.00302608404308558
-0.612341344356537	-8.72471618652344	-3.71811461448669	-0.051064345985651	0.561521470546722	0.00300635071471334
-0.60688716173172	-8.7227783203125	-3.71567368507385	-0.0510622598230839	0.56135880947113	0.00285139167681336
-0.611402690410614	-8.72718143463135	-3.72020125389099	-0.0512188039720058	0.561359465122223	0.00277304113842547
-0.614862322807312	-8.72045612335205	-3.72004461288452	-0.0510523691773415	0.561315655708313	0.00273431488312781
-0.613669097423553	-8.71856307983398	-3.71420097351074	-0.0511213019490242	0.561138331890106	0.00263474276289344
-0.61851292848587	-8.72033882141113	-3.72004246711731	-0.0512208417057991	0.561202943325043	0.00259739020839334
-0.626858174800873	-8.71711826324463	-3.7134952545166	-0.05111975222826	0.561108350753784	0.00256662745960057
-0.619727611541748	-8.71522998809814	-3.71210122108459	-0.0512392073869705	0.560868501663208	0.00254093855619431
-0.622775733470917	-8.71684837341309	-3.71444511413574	-0.0512890629470348	0.560778200626373	0.00247131986543536
-0.628977417945862	-8.7147274017334	-3.71594333648682	-0.0512407459318638	0.560737788677216	0.00247032707557082
-0.626910448074341	-8.71216583251953	-3.7054750919342	-0.0511903055012226	0.560549437999725	0.00241026957519352
-0.627603709697723	-8.71349430084229	-3.71171808242798	-0.05137999355793	0.56052702665329	0.00239768833853304
-0.632724165916443	-8.70926570892334	-3.71214294433594	-0.0513144619762897	0.560515761375427	0.00244799279607832
-0.633832395076752	-8.70790386199951	-3.70997190475464	-0.0512775778770447	0.560246825218201	0.00237437407486141
-0.63222736120224	-8.70814895629883	-3.70847177505493	-0.0513586886227131	0.560183525085449	0.00234600040130317
-0.640705585479736	-8.70613956451416	-3.71458888053894	-0.0513197220861912	0.560259521007538	0.00236291461624205
-0.640335381031036	-8.70496845245361	-3.70337843894959	-0.0513097122311592	0.560087203979492	0.00231405487284064
-0.636225461959839	-8.70423984527588	-3.70748496055603	-0.0514014661312103	0.559980630874634	0.00228684744797647
-0.643459677696228	-8.70307064056396	-3.71082949638367	-0.0513497367501259	0.560097754001617	0.00230610114522278
-0.643073797225952	-8.70133686065674	-3.70728588104248	-0.0513576492667198	0.559921383857727	0.00228112121112645
-0.641841053962708	-8.7016716003418	-3.71052360534668	-0.0514786690473557	0.559816956520081	0.00219912128522992
-0.648293435573578	-8.70132732391357	-3.70574474334717	-0.0513737760484219	0.559926629066467	0.00224608695134521
-0.644951581954956	-8.69879341125488	-3.70717835426331	-0.051293920725584	0.559743225574493	0.00211067823693156
-0.64311695098877	-8.70228004455566	-3.70210909843445	-0.051515094935894	0.559688448905945	0.00205613998696208
-0.651063442230225	-8.69993782043457	-3.70262241363525	-0.0513410232961178	0.559798896312714	0.00203617662191391
-0.647147357463837	-8.69543647766113	-3.70577621459961	-0.0513002760708332	0.559714138507843	0.00188663078006357
-0.651674509048462	-8.69956493377686	-3.70499229431152	-0.0514655783772469	0.559809923171997	0.00176529900636524
-0.657646417617798	-8.69627285003662	-3.70381045341492	-0.0513724572956562	0.559872448444366	0.00171964871697128
-0.656190872192383	-8.69271945953369	-3.70230412483215	-0.0512927807867527	0.559702396392822	0.0015292321331799
-0.653958082199097	-8.69672870635986	-3.70336246490479	-0.0514262728393078	0.559708178043365	0.00141305010765791
-0.660386502742767	-8.69538974761963	-3.7007098197937	-0.0513686276972294	0.559779763221741	0.00128878885880113
-0.658956348896027	-8.69200801849365	-3.7011353969574	-0.0512598603963852	0.559682190418243	0.00110102444887161
-0.661733865737915	-8.69470882415771	-3.7058253288269	-0.0514303781092167	0.559739589691162	0.000920924474485219
-0.667051494121552	-8.69315052032471	-3.70339274406433	-0.0513808391988277	0.559771955013275	0.000804513460025191
-0.666220605373383	-8.69187831878662	-3.70555019378662	-0.0513385459780693	0.559643268585205	0.000525704061146826
-0.666536927223206	-8.6973762512207	-3.70472311973572	-0.0514494404196739	0.559703469276428	0.000335019634803757
-0.673373460769653	-8.69257164001465	-3.70475316047668	-0.0513791777193546	0.559797406196594	0.000167310528922826
-0.670063138008118	-8.69575214385986	-3.70265078544617	-0.0513323284685612	0.559677362442017	-0.00016124673129525
-0.674194872379303	-8.69463443756104	-3.70604348182678	-0.0514576323330402	0.559736549854279	-0.000430980086093768
-0.678573489189148	-8.69413948059082	-3.70637321472168	-0.0513725951313972	0.559781193733215	-0.000683504331391305
-0.676759660243988	-8.69442653656006	-3.70105695724487	-0.0513523891568184	0.559712290763855	-0.0010119405342266
-0.678652167320251	-8.69974517822266	-3.7117063999176	-0.0515233688056469	0.559766888618469	-0.00136383529752493
-0.683002769947052	-8.6993293762207	-3.70728921890259	-0.051414392888546	0.559839129447937	-0.0015741006936878
-0.676210284233093	-8.69978523254395	-3.70771956443787	-0.0514219142496586	0.559706091880798	-0.00200521969236434
-0.681684672832489	-8.70690250396729	-3.70996570587158	-0.0514919795095921	0.55986225605011	-0.00232213409617543
-0.683150053024292	-8.70530319213867	-3.7078423500061	-0.0512806139886379	0.55983978509903	-0.00269167753867805
-0.674329996109009	-8.70520877838135	-3.70661687850952	-0.0513718090951443	0.559820353984833	-0.00304264738224447
-0.678384244441986	-8.70969200134277	-3.71043992042542	-0.0514458902180195	0.559909582138062	-0.00335968425497413
-0.681898474693298	-8.7122974395752	-3.70609164237976	-0.051315002143383	0.560021877288818	-0.00364812766201794
-0.674335837364197	-8.7113094329834	-3.70984363555908	-0.0513085648417473	0.559952318668365	-0.00396894803270698
-0.674166619777679	-8.71999359130859	-3.7177255153656	-0.0513288043439388	0.560134172439575	-0.00427351053804159
-0.676727116107941	-8.71872425079346	-3.7156674861908	-0.0511433742940426	0.560206890106201	-0.00457158591598272
-0.670457661151886	-8.72406005859375	-3.70619440078735	-0.051236167550087	0.560230672359467	-0.00494007812812924
-0.670177459716797	-8.7290563583374	-3.71556496620178	-0.0512262508273125	0.560369551181793	-0.0051557463593781
-0.668881058692932	-8.72692203521729	-3.7193386554718	-0.0509922094643116	0.560497999191284	-0.00541964918375015
-0.663052320480347	-8.73277378082275	-3.71216487884521	-0.0510545372962952	0.560619831085205	-0.00575188174843788
-0.66563206911087	-8.74005699157715	-3.72221064567566	-0.0509133040904999	0.56086003780365	-0.0059828176163137
-0.661002337932587	-8.73815155029297	-3.71986532211304	-0.0508215092122555	0.560907542705536	-0.00619578175246716
-0.652144849300385	-8.74432468414307	-3.72313594818115	-0.0507769919931889	0.560998797416687	-0.00655893003568053
-0.655392587184906	-8.74806118011475	-3.72681355476379	-0.0505885146558285	0.56123685836792	-0.00675391033291817
-0.647205710411072	-8.74885082244873	-3.72480034828186	-0.0504439100623131	0.561353504657745	-0.00703462585806847
-0.641016244888306	-8.76338768005371	-3.7259349822998	-0.050465390086174	0.561586678028107	-0.007271115668118
-0.639452874660492	-8.7582540512085	-3.72942781448364	-0.0501871965825558	0.561758160591125	-0.00741306552663445
-0.627798199653625	-8.76556396484375	-3.73099637031555	-0.0501325912773609	0.561940908432007	-0.00777261704206467
-0.630403220653534	-8.77354335784912	-3.73411917686462	-0.049989577382803	0.562268435955048	-0.00796621106564999
-0.624634921550751	-8.76745796203613	-3.73607635498047	-0.0497816763818264	0.562377393245697	-0.00822690408676863
-0.614723086357117	-8.77809906005859	-3.73808193206787	-0.0497259311378002	0.562613070011139	-0.00849879719316959
-0.615851223468781	-8.78594303131104	-3.74322843551636	-0.0495344027876854	0.56296181678772	-0.00872090179473162
-0.60713267326355	-8.78544330596924	-3.73954057693481	-0.0493980646133423	0.563042402267456	-0.00900696869939566
-0.599840521812439	-8.79309177398682	-3.74617671966553	-0.0492914132773876	0.563396453857422	-0.00918701384216547
-0.597901165485382	-8.79525089263916	-3.74838709831238	-0.0490055531263351	0.563625872135162	-0.00943026412278414
-0.586132109165192	-8.79720211029053	-3.74951219558716	-0.0489399805665016	0.563875496387482	-0.00970521289855242
-0.58344841003418	-8.80309200286865	-3.75666332244873	-0.0487459972500801	0.564275622367859	-0.00992765370756388
-0.581872642040253	-8.80690956115723	-3.75536274909973	-0.0485137514770031	0.564385235309601	-0.0101464251056314
-0.573591828346252	-8.81337738037109	-3.75773572921753	-0.0485420748591423	0.564749598503113	-0.010404521599412
-0.573472917079926	-8.81496429443359	-3.76357173919678	-0.0482518784701824	0.564944386482239	-0.0106442254036665
-0.562315046787262	-8.82036209106445	-3.76851201057434	-0.0481953807175159	0.565139889717102	-0.0109439669176936
-0.564253151416779	-8.8274564743042	-3.76807641983032	-0.0480583719909191	0.56558620929718	-0.0111989807337523
-0.558233261108398	-8.82692527770996	-3.77349448204041	-0.0477408468723297	0.565703868865967	-0.0114914691075683
-0.547991931438446	-8.83139228820801	-3.76769638061523	-0.0477462746202946	0.565909147262573	-0.0118008246645331
-0.550666689872742	-8.83306884765625	-3.77618336677551	-0.0475542806088924	0.566282391548157	-0.0120606971904635
-0.542777478694916	-8.83335018157959	-3.776362657547	-0.0473552159965038	0.56643933057785	-0.0123466122895479
-0.536363065242767	-8.84375476837158	-3.77691388130188	-0.0474069118499756	0.566760778427124	-0.0126026039943099
-0.536857306957245	-8.84259510040283	-3.78608989715576	-0.0472054146230221	0.567028284072876	-0.0128145460039377
-0.530092239379883	-8.84469509124756	-3.78578567504883	-0.0470918789505959	0.567128658294678	-0.0131454989314079
-0.533470332622528	-8.85047054290771	-3.79037308692932	-0.047044038772583	0.567544639110565	-0.0133691476657987
-0.529689848423004	-8.84900283813477	-3.79348802566528	-0.0468582175672054	0.567753672599792	-0.0136471213772893
-0.521100044250488	-8.85190868377686	-3.7909836769104	-0.0468336716294289	0.568014025688171	-0.014005302451551
-0.526626706123352	-8.8538293838501	-3.79523515701294	-0.0466928072273731	0.568345129489899	-0.0141915353015065
-0.520649075508118	-8.85367298126221	-3.79300141334534	-0.0466061383485794	0.568435251712799	-0.0145143885165453
-0.519230425357819	-8.86151790618896	-3.79823279380798	-0.0466080866754055	0.568803906440735	-0.014743129722774
-0.526357471942902	-8.85853576660156	-3.807288646698	-0.0464941114187241	0.569054365158081	-0.0149625260382891
-0.523919463157654	-8.85358715057373	-3.80310750007629	-0.046467486768961	0.569209516048431	-0.0151193458586931
-0.520748913288116	-8.85883522033691	-3.80450797080994	-0.0464952252805233	0.569532811641693	-0.0153177985921502
-0.530486941337585	-8.85696029663086	-3.81009387969971	-0.0463658273220062	0.569903433322906	-0.0155539866536856
-0.526961624622345	-8.85006141662598	-3.80358362197876	-0.0463535897433758	0.570077240467072	-0.0157035607844591
-0.528274714946747	-8.85682964324951	-3.81070351600647	-0.0464055426418781	0.57034295797348	-0.0159344114363194
-0.53373920917511	-8.84902000427246	-3.81479716300964	-0.0463173426687717	0.570605576038361	-0.0160552877932787
-0.52870762348175	-8.84512805938721	-3.81354808807373	-0.0462769791483879	0.570762991905212	-0.0163107272237539
-0.537887752056122	-8.85062313079834	-3.81923723220825	-0.0463219918310642	0.571142077445984	-0.0165046285837889
-0.543715417385101	-8.84170150756836	-3.81594562530518	-0.0463004894554615	0.57126396894455	-0.0167234018445015
-0.536443948745728	-8.84474658966064	-3.81697130203247	-0.0464910976588726	0.571429908275604	-0.0169726591557264
-0.544180154800415	-8.84769630432129	-3.81710767745972	-0.0464923866093159	0.571714520454407	-0.0172540880739689
-0.544289410114288	-8.83897113800049	-3.82127785682678	-0.0464319214224815	0.571805477142334	-0.0175289250910282
-0.540737092494965	-8.83785152435303	-3.82286024093628	-0.0465095229446888	0.57194995880127	-0.0177857354283333
-0.546917617321014	-8.84326553344727	-3.82275319099426	-0.046680711209774	0.572177827358246	-0.0181655026972294
-0.553020477294922	-8.8367748260498	-3.82072734832764	-0.0466695390641689	0.572306156158447	-0.0184147320687771
-0.549942851066589	-8.83321666717529	-3.82094097137451	-0.0467154867947102	0.57242751121521	-0.0187210291624069
-0.548546612262726	-8.84039878845215	-3.81962943077087	-0.0468840673565865	0.572585701942444	-0.0190940201282501
-0.556938588619232	-8.83649730682373	-3.82558560371399	-0.046907052397728	0.572730481624603	-0.0193098671734333
-0.556576490402222	-8.8306303024292	-3.82629060745239	-0.0468957386910915	0.572758197784424	-0.0196128897368908
-0.556266248226166	-8.83388042449951	-3.82410597801209	-0.0470624938607216	0.572821378707886	-0.0199130140244961
-0.565044939517975	-8.8307638168335	-3.824702501297	-0.0471573993563652	0.57299679517746	-0.0201911740005016
-0.565834999084473	-8.82464218139648	-3.82072448730469	-0.0472041554749012	0.572982132434845	-0.0203840639442205
-0.562405109405518	-8.82494258880615	-3.81706929206848	-0.047371082007885	0.573030412197113	-0.0206288583576679
-0.569975554943085	-8.82670497894287	-3.8226146697998	-0.0474583618342876	0.573142826557159	-0.0207997467368841
-0.576771080493927	-8.81868648529053	-3.81796193122864	-0.0474582873284817	0.57312536239624	-0.0209731962531805
-0.570807933807373	-8.81852912902832	-3.81300663948059	-0.0477302074432373	0.573104202747345	-0.0212311632931232
-0.576666414737701	-8.81715393066406	-3.81784820556641	-0.0478491820394993	0.573198974132538	-0.0213076919317245
-0.583866834640503	-8.81159591674805	-3.81437134742737	-0.0478838719427586	0.573221385478973	-0.0214646812528372
-0.585023939609528	-8.80759620666504	-3.8105845451355	-0.0481306537985802	0.573169112205505	-0.0216342359781265
-0.583838582038879	-8.8084020614624	-3.81507205963135	-0.04839251562953	0.573135197162628	-0.0218016784638166
-0.591595470905304	-8.80430316925049	-3.81187748908997	-0.0484342649579048	0.573148369789124	-0.0218735281378031
-0.590107262134552	-8.79711246490479	-3.80656027793884	-0.048634011298418	0.573020279407501	-0.0220695547759533
-0.593216001987457	-8.79896640777588	-3.80874228477478	-0.0488963611423969	0.573013603687286	-0.0221713222563267
-0.603633224964142	-8.78891658782959	-3.80730056762695	-0.0490057654678822	0.57309764623642	-0.0222787596285343
-0.599237501621246	-8.78660774230957	-3.80646252632141	-0.0492481254041195	0.572864472866058	-0.0225132144987583
-0.602752268314362	-8.78714084625244	-3.80337810516357	-0.0495436079800129	0.572892606258392	-0.0226949378848076
-0.61136382818222	-8.7817964553833	-3.80866980552673	-0.04964879155159	0.572863340377808	-0.0229104422032833
-0.607961773872375	-8.77751159667969	-3.8006546497345	-0.0498781763017178	0.5727299451828	-0.0232103802263737
-0.610856771469116	-8.7768611907959	-3.80139517784119	-0.0501677170395851	0.57269698381424	-0.0235066544264555
-0.618617653846741	-8.7728328704834	-3.80103516578674	-0.0501805767416954	0.572706341743469	-0.0237697213888168
-0.624025106430054	-8.77048015594482	-3.79558444023132	-0.0504200123250484	0.572674453258514	-0.024045042693615
-0.625552415847778	-8.77020072937012	-3.7986147403717	-0.0508033521473408	0.572601437568665	-0.0243389215320349
-0.635356426239014	-8.76239681243896	-3.79878830909729	-0.0508487410843372	0.572593927383423	-0.0245056245476007
-0.632900834083557	-8.76157760620117	-3.78879523277283	-0.0510205514729023	0.572490453720093	-0.0247922874987125
-0.643584489822388	-8.76401519775391	-3.79999113082886	-0.0512162782251835	0.572545349597931	-0.0249689593911171
-0.643847942352295	-8.75198459625244	-3.78980088233948	-0.0512937121093273	0.572413623332977	-0.0250718090683222
-0.645586133003235	-8.75604438781738	-3.79443502426147	-0.0515762120485306	0.572488009929657	-0.025294216349721
-0.655474960803986	-8.74912452697754	-3.78455233573914	-0.0516224354505539	0.572474479675293	-0.0253049843013287
-0.651317000389099	-8.74300003051758	-3.79221367835999	-0.0517613925039768	0.57237708568573	-0.0253903195261955
-0.659383893013	-8.74673652648926	-3.79458808898926	-0.0520171485841274	0.572537422180176	-0.0254082717001438
-0.662741720676422	-8.73588275909424	-3.78915286064148	-0.0520066171884537	0.572357714176178	-0.0253590438514948
-0.657392978668213	-8.73760509490967	-3.78879904747009	-0.0522235259413719	0.572438538074493	-0.0253744442015886
-0.664572775363922	-8.73825359344482	-3.79107308387756	-0.0523302592337132	0.572478413581848	-0.0253071375191212
-0.665312767028809	-8.73002910614014	-3.78722286224365	-0.0524459257721901	0.572408497333527	-0.025268604978919
-0.659349799156189	-8.73291492462158	-3.79131317138672	-0.0526225492358208	0.5724076628685	-0.0252143144607544
-0.668561518192291	-8.72980690002441	-3.790855884552	-0.0526929125189781	0.572491705417633	-0.0251386519521475
-0.66374272108078	-8.72063064575195	-3.79099917411804	-0.0527601391077042	0.572414875030518	-0.0251062121242285
-0.658138394355774	-8.72560596466064	-3.78414559364319	-0.0529422871768475	0.572425901889801	-0.0250645242631435
-0.668499648571014	-8.72389125823975	-3.78887438774109	-0.0528789237141609	0.572471737861633	-0.0249642543494701
-0.663886368274689	-8.71925258636475	-3.78303289413452	-0.0530108436942101	0.57233452796936	-0.0250378772616386
-0.665243148803711	-8.72005176544189	-3.7908353805542	-0.0531208142638206	0.572422742843628	-0.0248911324888468
-0.668361008167267	-8.7164192199707	-3.7795090675354	-0.0531290918588638	0.572287917137146	-0.0248694308102131
-0.660327911376953	-8.71429920196533	-3.78616547584534	-0.0533094964921474	0.572187662124634	-0.0248819272965193
-0.667273283004761	-8.71782875061035	-3.78055763244629	-0.0532739832997322	0.572291910648346	-0.024790596216917
-0.660314679145813	-8.71674346923828	-3.77647185325623	-0.0534333065152168	0.571971595287323	-0.0247450228780508
-0.6592658162117	-8.71800136566162	-3.78114342689514	-0.0535497292876244	0.571988046169281	-0.0246350057423115
-0.660029590129852	-8.71247959136963	-3.77983951568604	-0.0534200370311737	0.57179856300354	-0.0246013104915619
-0.654590249061584	-8.71477031707764	-3.77321004867554	-0.0536464639008045	0.57157576084137	-0.0245297215878963
-0.65449184179306	-8.71488380432129	-3.7740466594696	-0.0537499450147152	0.571566045284271	-0.0244138967245817
-0.654251933097839	-8.7109956741333	-3.7741105556488	-0.0536371245980263	0.571245789527893	-0.0242829248309135
-0.64876127243042	-8.71280384063721	-3.77134132385254	-0.0538696348667145	0.570976138114929	-0.024206068366766
-0.648840069770813	-8.71296787261963	-3.76546907424927	-0.0539340786635876	0.570931613445282	-0.024172930046916
-0.646498620510101	-8.71205997467041	-3.76965856552124	-0.0538698732852936	0.570644080638886	-0.0241477079689503
-0.639902353286743	-8.71328735351563	-3.76285290718079	-0.0540725812315941	0.570279538631439	-0.0242107082158327
-0.641358613967896	-8.71109676361084	-3.76285481452942	-0.0540505349636078	0.570272326469421	-0.0241796858608723
-0.640608787536621	-8.70869064331055	-3.75897765159607	-0.0539763309061527	0.569808721542358	-0.024168698117137
-0.637218236923218	-8.71436977386475	-3.76044201850891	-0.0541916526854038	0.569659948348999	-0.0243111029267311
-0.64183384180069	-8.71072483062744	-3.76155877113342	-0.0541274845600128	0.56937438249588	-0.0242636073380709
-0.636319160461426	-8.71188354492188	-3.75290632247925	-0.0542014017701149	0.569033682346344	-0.0243147928267717
-0.63840252161026	-8.7109899520874	-3.75181913375854	-0.0542305447161198	0.568830966949463	-0.0243019387125969
-0.640307188034058	-8.71024799346924	-3.74968528747559	-0.054192129522562	0.568483412265778	-0.0242388788610697
-0.634678363800049	-8.70942115783691	-3.7410135269165	-0.0543223097920418	0.568143904209137	-0.0242844093590975
-0.640209078788757	-8.70738220214844	-3.74798059463501	-0.0543309040367603	0.567937195301056	-0.0242211297154427
-0.634767651557922	-8.70343971252441	-3.7441771030426	-0.0542970933020115	0.567567527294159	-0.0242363382130861
-0.636437892913818	-8.70623588562012	-3.74281358718872	-0.0543920770287514	0.567302286624908	-0.0242564491927624
-0.641574084758759	-8.70153713226318	-3.74483156204224	-0.0543127842247486	0.567007064819336	-0.0242228284478188
-0.631474077701569	-8.70187950134277	-3.74075603485107	-0.0543814189732075	0.566687107086182	-0.0242797508835793
-0.637170433998108	-8.70501708984375	-3.73998165130615	-0.0544306226074696	0.566438853740692	-0.0242794211953878
-0.633305251598358	-8.70048522949219	-3.73370933532715	-0.0544420555233955	0.56601482629776	-0.0244063157588243
-0.63232409954071	-8.70296287536621	-3.73425698280334	-0.0545006431639194	0.565891027450562	-0.0243768524378538
-0.632784068584442	-8.70155143737793	-3.72747540473938	-0.0543894879519939	0.565466642379761	-0.024445217102766
-0.630741953849792	-8.70295715332031	-3.7225182056427	-0.0545094087719917	0.565236568450928	-0.0244630109518766
-0.633398294448853	-8.70115089416504	-3.73015356063843	-0.0543008111417294	0.564993619918823	-0.0244058202952147
-0.630107522010803	-8.7026834487915	-3.72266173362732	-0.0544366426765919	0.564667761325836	-0.0244335997849703
-0.640281975269318	-8.6973352432251	-3.72754859924316	-0.054303552955389	0.564554333686829	-0.0243359338492155
-0.632554233074188	-8.69803714752197	-3.71933817863464	-0.0542960613965988	0.564196705818176	-0.0243093613535166
-0.641841590404511	-8.69796466827393	-3.72116422653198	-0.054283369332552	0.564099431037903	-0.0241406075656414
-0.640044152736664	-8.68917846679688	-3.71642827987671	-0.0541961081326008	0.563716888427734	-0.0240271408110857
-0.642180144786835	-8.69760036468506	-3.71710872650146	-0.0542180314660072	0.563639760017395	-0.0238612275570631
-0.641710817813873	-8.68899726867676	-3.71540808677673	-0.0540693067014217	0.56328684091568	-0.0235932022333145
-0.638256967067719	-8.6885461807251	-3.71392416954041	-0.0541454441845417	0.563136279582977	-0.0234189126640558
-0.646694242954254	-8.68782138824463	-3.71210718154907	-0.0540054552257061	0.562869489192963	-0.0231105741113424
-0.639588594436646	-8.68532848358154	-3.70765972137451	-0.0541075319051743	0.562588095664978	-0.0228929556906223
-0.642091870307922	-8.68308734893799	-3.70565009117126	-0.0538683794438839	0.562397181987762	-0.0226287432014942
-0.637932002544403	-8.68278408050537	-3.70606279373169	-0.0539683252573013	0.562056005001068	-0.0224159229546785
-0.637143909931183	-8.68524360656738	-3.70543837547302	-0.0540375858545303	0.561965465545654	-0.0221480187028646
-0.637979447841644	-8.6806697845459	-3.7053210735321	-0.0537764951586723	0.561619281768799	-0.0219404827803373
-0.632241368293762	-8.68315410614014	-3.69886469841003	-0.0538900792598724	0.561339914798737	-0.021748473867774
-0.637604892253876	-8.68211078643799	-3.70143580436707	-0.0537542067468166	0.561202466487885	-0.0215129666030407
-0.629386067390442	-8.68160533905029	-3.69778561592102	-0.0536697432398796	0.560814678668976	-0.021460959687829
-0.632189571857452	-8.68801689147949	-3.70091867446899	-0.0536952242255211	0.560648679733276	-0.0213434882462025
-0.630101203918457	-8.68344116210938	-3.69368386268616	-0.0534144155681133	0.560254037380219	-0.021209629252553
-0.622574806213379	-8.68800449371338	-3.6975269317627	-0.0535637065768242	0.560078144073486	-0.0212595108896494
-0.628283739089966	-8.68610668182373	-3.69267439842224	-0.0533005185425282	0.559759914875031	-0.0211252626031637
-0.615366160869598	-8.68735790252686	-3.69035458564758	-0.0533110573887825	0.559424459934235	-0.0211554951965809
-0.62052720785141	-8.69592666625977	-3.69684720039368	-0.0531956776976585	0.559308469295502	-0.0211256518959999
-0.616194128990173	-8.68762397766113	-3.68975210189819	-0.0530234426259995	0.558808743953705	-0.0210819859057665
-0.604867517948151	-8.69556045532227	-3.68550038337708	-0.0530795603990555	0.558575570583344	-0.0210943184792995
-0.61221981048584	-8.69497299194336	-3.6898033618927	-0.0528725497424603	0.558364987373352	-0.0210159253329039
-0.601623713970184	-8.69721794128418	-3.6815447807312	-0.0529321245849133	0.557935476303101	-0.0209764409810305
-0.604826509952545	-8.70038890838623	-3.68373227119446	-0.0527619868516922	0.55771940946579	-0.0207753572613001
-0.597974061965942	-8.69961261749268	-3.68180584907532	-0.0527380257844925	0.557254433631897	-0.0206050220876932
-0.598089814186096	-8.70390892028809	-3.67294836044312	-0.0527474395930767	0.557160258293152	-0.020420940592885
-0.591088056564331	-8.69887924194336	-3.67280077934265	-0.052606251090765	0.556688666343689	-0.0203302521258593
-0.588046610355377	-8.70755004882813	-3.67894196510315	-0.052653469145298	0.556469619274139	-0.0203680023550987
-0.588960230350494	-8.70793437957764	-3.67286252975464	-0.0525278747081757	0.556167006492615	-0.0203537698835135
-0.576168596744537	-8.71561527252197	-3.67116808891296	-0.0526441857218742	0.555785238742828	-0.0205283425748348
-0.580722272396088	-8.712327003479	-3.66828632354736	-0.0523973070085049	0.555563807487488	-0.0205912329256535
-0.572106778621674	-8.71860122680664	-3.6668803691864	-0.0524546355009079	0.555213510990143	-0.0206459760665894
-0.582983314990997	-8.71893119812012	-3.66384029388428	-0.0522212013602257	0.55495011806488	-0.0207077022641897
-0.570396482944489	-8.72052192687988	-3.66131591796875	-0.0522401183843613	0.554664969444275	-0.0207664612680674
-0.577739417552948	-8.72638130187988	-3.66308546066284	-0.0519470795989037	0.554492175579071	-0.0207507815212011
-0.572022557258606	-8.7236909866333	-3.65624976158142	-0.0519810914993286	0.554073393344879	-0.0207908619195223
-0.575889527797699	-8.72522830963135	-3.66342949867249	-0.0517825298011303	0.553970217704773	-0.0208002422004938
-0.571467041969299	-8.72703838348389	-3.65467357635498	-0.0517340563237667	0.55356103181839	-0.020865511149168
-0.573752760887146	-8.73222351074219	-3.65397572517395	-0.051693432033062	0.553447186946869	-0.0208763014525175
-0.570834755897522	-8.72834205627441	-3.64839196205139	-0.051487822085619	0.553024291992188	-0.0209125615656376
-0.569033920764923	-8.73774528503418	-3.65303421020508	-0.0515244826674461	0.552938401699066	-0.0209851041436195
-0.575198471546173	-8.7317533493042	-3.64761352539063	-0.0512304529547691	0.552600562572479	-0.0210014712065458
-0.569342970848084	-8.7370138168335	-3.65146803855896	-0.0511663965880871	0.552387595176697	-0.0211087726056576
-0.578651368618011	-8.73963928222656	-3.65425896644592	-0.0509801991283894	0.55225145816803	-0.0211101025342941
-0.568108022212982	-8.74131011962891	-3.64793562889099	-0.0509348139166832	0.551970660686493	-0.0211891792714596
-0.577360332012177	-8.74200439453125	-3.65412831306458	-0.0505983158946037	0.551882326602936	-0.0212191920727491
-0.576797664165497	-8.74342441558838	-3.65253305435181	-0.0505747757852077	0.551682353019714	-0.0212821867316961
-0.579072535037994	-8.73889255523682	-3.64795780181885	-0.0502178259193897	0.551460683345795	-0.0212416723370552
-0.57411801815033	-8.74565505981445	-3.65121245384216	-0.0501528084278107	0.551377594470978	-0.021262064576149
-0.583649456501007	-8.74241542816162	-3.65203619003296	-0.0498607568442822	0.551185190677643	-0.0212380047887564
-0.576434969902039	-8.74417209625244	-3.65117287635803	-0.0497359037399292	0.551096737384796	-0.0212497171014547
-0.586039900779724	-8.74490451812744	-3.65157222747803	-0.0494684725999832	0.550970792770386	-0.0211408119648695
-0.576895177364349	-8.74737453460693	-3.64634013175964	-0.0493785627186298	0.550876379013062	-0.0210946761071682
-0.582286417484283	-8.74826526641846	-3.65329194068909	-0.0490176007151604	0.550911724567413	-0.0210065077990294
-0.577917993068695	-8.7542724609375	-3.65191221237183	-0.0489843674004078	0.550844788551331	-0.0209334474056959
-0.582090079784393	-8.74839496612549	-3.65663695335388	-0.0486234240233898	0.550856292247772	-0.02083595469594
-0.577371954917908	-8.75738525390625	-3.65159153938293	-0.0484704971313477	0.550960302352905	-0.0207216925919056
-0.576865136623383	-8.75260353088379	-3.6543505191803	-0.0481109879910946	0.550946116447449	-0.0205529388040304
-0.572327375411987	-8.75998020172119	-3.65495467185974	-0.0479677841067314	0.551057696342468	-0.0204938929527998
-0.577272772789001	-8.76025009155273	-3.65717577934265	-0.0475769154727459	0.551206648349762	-0.0203710570931435
-0.566885828971863	-8.76251602172852	-3.65638518333435	-0.0474507547914982	0.551293313503265	-0.0202661510556936
-0.573337078094482	-8.76384735107422	-3.66513824462891	-0.0470408014953136	0.551527976989746	-0.0200959760695696
-0.565536022186279	-8.76858997344971	-3.66545057296753	-0.0469479709863663	0.551625967025757	-0.0199322998523712
-0.569836854934692	-8.770263671875	-3.66710758209229	-0.0466751828789711	0.551961302757263	-0.0196505300700665
-0.561223030090332	-8.76766586303711	-3.67708206176758	-0.0463469326496124	0.552068054676056	-0.0194170940667391
-0.564865171909332	-8.77141380310059	-3.67674136161804	-0.0460340082645416	0.552456617355347	-0.0190821401774883
-0.560490787029266	-8.76572132110596	-3.67557382583618	-0.0456806980073452	0.55268383026123	-0.0186640433967113
-0.552821218967438	-8.775390625	-3.68013787269592	-0.0454074963927269	0.553000390529633	-0.0182899907231331
-0.554945886135101	-8.77195835113525	-3.68485951423645	-0.0449608378112316	0.553391456604004	-0.0178574956953526
-0.544441282749176	-8.77466678619385	-3.6849639415741	-0.0447607226669788	0.553736627101898	-0.0174340792000294
-0.543236553668976	-8.77706241607666	-3.68960881233215	-0.0443569757044315	0.554166376590729	-0.0170198883861303
-0.535496234893799	-8.77218627929688	-3.69335055351257	-0.0440607629716396	0.554446339607239	-0.0164456646889448
-0.539342939853668	-8.77630043029785	-3.6980447769165	-0.0436847023665905	0.554952383041382	-0.0158407222479582
-0.534429371356964	-8.77144050598145	-3.69836258888245	-0.0434214770793915	0.555129289627075	-0.0154727445915341
-0.526700079441071	-8.77706623077393	-3.70838832855225	-0.0432999730110168	0.555701076984406	-0.0152734275907278
-0.528971433639526	-8.77769088745117	-3.70546984672546	-0.0429419353604317	0.556101024150848	-0.0151821644976735
-0.518206775188446	-8.78055000305176	-3.70906805992126	-0.0429259836673737	0.556432127952576	-0.0152800614014268
-0.518944144248962	-8.78296279907227	-3.72109270095825	-0.0427833795547485	0.556977689266205	-0.0151690021157265
-0.512341439723969	-8.78071880340576	-3.71738219261169	-0.0424483977258205	0.55720043182373	-0.014978701248765
-0.509492933750153	-8.78906059265137	-3.73104190826416	-0.0423870086669922	0.557667076587677	-0.0147230345755816
-0.507813096046448	-8.78428840637207	-3.73035478591919	-0.0419532246887684	0.558138906955719	-0.0142015432938933
-0.496167063713074	-8.78809261322021	-3.73453307151794	-0.0417848266661167	0.55856466293335	-0.0138230081647635
-0.497043401002884	-8.79080104827881	-3.74647402763367	-0.04146458953619	0.559115827083588	-0.0133572751656175
-0.487196654081345	-8.78634548187256	-3.74400639533997	-0.040984258055687	0.559424042701721	-0.0129812639206648
-0.480392873287201	-8.79409122467041	-3.75349617004395	-0.0406956002116203	0.559950649738312	-0.0126137090846896
-0.480928212404251	-8.78934001922607	-3.75978255271912	-0.0402124598622322	0.560408353805542	-0.01218166295439
-0.470973700284958	-8.78798770904541	-3.75935363769531	-0.0398570969700813	0.560831069946289	-0.0118699120357633
-0.472723841667175	-8.7961368560791	-3.76861214637756	-0.0395934246480465	0.561330318450928	-0.0114311594516039
-0.477663934230804	-8.78645133972168	-3.76990866661072	-0.0391501113772392	0.561657190322876	-0.0109321204945445
-0.465917855501175	-8.78702926635742	-3.77522134780884	-0.0390278063714504	0.562012195587158	-0.0105782523751259
-0.472163379192352	-8.78753852844238	-3.77763175964355	-0.0387149378657341	0.562514007091522	-0.01021649222821
-0.468845069408417	-8.7794246673584	-3.77943801879883	-0.0384921506047249	0.562682867050171	-0.0100149931386113
-0.461617946624756	-8.78296756744385	-3.78398561477661	-0.0383335202932358	0.56309312582016	-0.00980906188488007
-0.469471752643585	-8.78463172912598	-3.78561210632324	-0.038160003721714	0.563403129577637	-0.00960730854421854
-0.466647297143936	-8.77485466003418	-3.78996682167053	-0.0379185900092125	0.563591003417969	-0.00936136767268181
-0.460505813360214	-8.77751159667969	-3.78875803947449	-0.0378604307770729	0.563815832138062	-0.00921298004686832
-0.468515902757645	-8.77763843536377	-3.79285478591919	-0.0377570986747742	0.564098417758942	-0.0089562926441431
-0.468984961509705	-8.77055835723877	-3.79416155815125	-0.0375157371163368	0.564140975475311	-0.00872213952243328
-0.462336510419846	-8.76954650878906	-3.78999423980713	-0.0375490821897984	0.564286172389984	-0.00842555146664381
-0.467407196760178	-8.77359962463379	-3.79957437515259	-0.0375098325312138	0.56441468000412	-0.00815101526677608
-0.471106827259064	-8.76085472106934	-3.79819560050964	-0.0373381078243256	0.56433379650116	-0.00780552625656128
-0.463984966278076	-8.75700187683105	-3.79929661750793	-0.0373582281172276	0.564334809780121	-0.0075427838601172
-0.470313787460327	-8.75932502746582	-3.79096913337708	-0.0374423265457153	0.56436288356781	-0.00720663229003549
-0.476960033178329	-8.74630832672119	-3.79336190223694	-0.0372335836291313	0.564262449741364	-0.00680123595520854
-0.47258996963501	-8.74300861358643	-3.78666281700134	-0.0373775362968445	0.564001441001892	-0.0063723661005497
-0.47947832942009	-8.74651145935059	-3.79202437400818	-0.037350382655859	0.563788712024689	-0.00611746916547418
-0.481050610542297	-8.73548221588135	-3.78295159339905	-0.0373499691486359	0.563515245914459	-0.00587163167074323
-0.472111016511917	-8.7302713394165	-3.7807400226593	-0.0375449061393738	0.563191831111908	-0.00572618888691068
-0.481253236532211	-8.73241901397705	-3.78209948539734	-0.0376678481698036	0.562975287437439	-0.00545805692672729
-0.483946591615677	-8.72400188446045	-3.77512621879578	-0.0376860089600086	0.562534511089325	-0.00521913496777415
-0.476217746734619	-8.72360324859619	-3.76961326599121	-0.0379573591053486	0.562157154083252	-0.00495667709037662
-0.49010157585144	-8.71952819824219	-3.76630854606628	-0.0380399860441685	0.56182336807251	-0.00464143790304661
-0.485522389411926	-8.71331787109375	-3.7604546546936	-0.038151927292347	0.561234772205353	-0.00443697022274137
-0.482351422309875	-8.71632194519043	-3.76004695892334	-0.0384890735149384	0.56084144115448	-0.00429092673584819
-0.488547652959824	-8.7102518081665	-3.75122785568237	-0.0384963676333427	0.560214996337891	-0.00415168888866901
-0.48247891664505	-8.70619583129883	-3.74416613578796	-0.0387349911034107	0.559665322303772	-0.00410841451957822
-0.482771098613739	-8.70856666564941	-3.74216270446777	-0.039082832634449	0.559225618839264	-0.00408572098240256
-0.489162862300873	-8.7041015625	-3.73640179634094	-0.0392250902950764	0.558623492717743	-0.00411696685478091
-0.48440745472908	-8.70128631591797	-3.72063398361206	-0.0395373366773129	0.557990193367004	-0.00420002685859799
-0.485272794961929	-8.70599555969238	-3.72204923629761	-0.0397757925093174	0.557465374469757	-0.00429501803591847
-0.483385473489761	-8.69944953918457	-3.7131142616272	-0.040035218000412	0.556693136692047	-0.00445987842977047
-0.479338735342026	-8.7021656036377	-3.70855045318604	-0.0405284129083157	0.556204080581665	-0.00466303620487452
-0.481020480394363	-8.70225715637207	-3.70066285133362	-0.0407301373779774	0.555638194084167	-0.00493392255157232
-0.478741496801376	-8.70255470275879	-3.69303107261658	-0.041119210422039	0.554790496826172	-0.00528130913153291
-0.477219015359879	-8.70550918579102	-3.6897828578949	-0.0415440425276756	0.554354429244995	-0.00567291956394911
-0.479109048843384	-8.70320796966553	-3.68303465843201	-0.0416993908584118	0.553700983524323	-0.00609288271516562
-0.472048163414001	-8.70455551147461	-3.67769455909729	-0.0422605872154236	0.55300235748291	-0.0066644768230617
-0.473347038030624	-8.71033382415771	-3.67345404624939	-0.0426734872162342	0.552629947662354	-0.00719292415305972
-0.46984875202179	-8.71024799346924	-3.66500782966614	-0.0429454147815704	0.551949799060822	-0.00784005038440228
-0.465081512928009	-8.71784114837646	-3.66469669342041	-0.0435936450958252	0.551447033882141	-0.00852741952985525
-0.465835273265839	-8.71619510650635	-3.65146541595459	-0.0438347272574902	0.55091792345047	-0.00914096925407648
-0.451487332582474	-8.72607135772705	-3.64328360557556	-0.0444855242967606	0.550397574901581	-0.00996232405304909
-0.458673626184464	-8.72722053527832	-3.6432683467865	-0.0447803512215614	0.550031900405884	-0.0107049597427249
-0.443124651908875	-8.73431873321533	-3.63605713844299	-0.0453647598624229	0.549522340297699	-0.0115233482792974
-0.447113066911697	-8.74215698242188	-3.63709616661072	-0.0457082688808441	0.549274921417236	-0.0123638855293393
-0.434908628463745	-8.7448091506958	-3.6299614906311	-0.0461678691208363	0.548864662647247	-0.0133153814822435
-0.431496113538742	-8.75432586669922	-3.62611126899719	-0.0466154925525188	0.548580050468445	-0.0141910631209612
-0.419316172599792	-8.75717163085938	-3.61754298210144	-0.0471045598387718	0.54822313785553	-0.0152236577123404
-0.419749617576599	-8.76502895355225	-3.61922883987427	-0.0474952347576618	0.548300325870514	-0.0161098819226027
-0.408210963010788	-8.77085876464844	-3.61537408828735	-0.047847967594862	0.547999560832977	-0.0171143468469381
-0.403381645679474	-8.78540134429932	-3.61465382575989	-0.0483600087463856	0.54802542924881	-0.0180680807679892
-0.395533382892609	-8.78777694702148	-3.61326050758362	-0.0486144721508026	0.547906577587128	-0.0191086325794458
-0.384712606668472	-8.80440235137939	-3.61780142784119	-0.049157302826643	0.548038184642792	-0.020165691152215
-0.382392853498459	-8.8048849105835	-3.61144542694092	-0.0493204183876514	0.54805713891983	-0.0211612358689308
-0.367352575063705	-8.81690883636475	-3.61228966712952	-0.0498132891952991	0.548273146152496	-0.0222087930887938
-0.368156671524048	-8.82657337188721	-3.61415338516235	-0.0499897785484791	0.548402428627014	-0.0232978463172913
-0.351206064224243	-8.83247375488281	-3.61430430412292	-0.0504317618906498	0.548624336719513	-0.0243290830403566
-0.355047553777695	-8.84188175201416	-3.61640453338623	-0.0505908913910389	0.548941195011139	-0.0253119077533484
-0.34156858921051	-8.85132217407227	-3.61567211151123	-0.051044650375843	0.549115538597107	-0.0264155268669128
-0.34412482380867	-8.85518550872803	-3.62257862091064	-0.0512115620076656	0.549554526805878	-0.0274046175181866
-0.334833681583405	-8.86717700958252	-3.62311029434204	-0.0515502654016018	0.54986447095871	-0.0285144429653883
-0.340144693851471	-8.86884784698486	-3.62447834014893	-0.0516574792563915	0.550222337245941	-0.0294715352356434
-0.33371376991272	-8.87805843353271	-3.62591099739075	-0.0520433261990547	0.550574600696564	-0.0304768271744251
-0.342735528945923	-8.88271713256836	-3.62667632102966	-0.0521345026791096	0.550968170166016	-0.0313727855682373
-0.339018672704697	-8.88058948516846	-3.63142013549805	-0.0524584800004959	0.551327526569366	-0.032116137444973
-0.348873436450958	-8.88526821136475	-3.63116717338562	-0.0525136180222034	0.551572799682617	-0.0328444726765156
-0.346677720546722	-8.89126110076904	-3.63026118278503	-0.0529828295111656	0.551908135414124	-0.0337481573224068
-0.351101607084274	-8.88830089569092	-3.63085913658142	-0.0530528239905834	0.552267849445343	-0.0346740894019604
-0.347787350416183	-8.89602661132813	-3.63927936553955	-0.0535041503608227	0.552499413490295	-0.0356613658368587
-0.357226490974426	-8.89328384399414	-3.63382506370544	-0.0536290295422077	0.552719175815582	-0.0364435389637947
-0.355676651000977	-8.89987277984619	-3.63932394981384	-0.0540597401559353	0.553006887435913	-0.0371471829712391
-0.364743590354919	-8.89721012115479	-3.63138818740845	-0.0541437417268753	0.553109347820282	-0.0377785749733448
-0.369648724794388	-8.89475250244141	-3.64014077186584	-0.0545000173151493	0.553376793861389	-0.0384065359830856
-0.377193361520767	-8.89234256744385	-3.64038610458374	-0.0545993037521839	0.553364157676697	-0.0388881489634514
-0.382459610700607	-8.89681720733643	-3.63892650604248	-0.0551144406199455	0.553582727909088	-0.0394267737865448
-0.392576694488525	-8.88677406311035	-3.6359589099884	-0.0552713796496391	0.553582310676575	-0.0398661606013775
-0.400405406951904	-8.88792991638184	-3.64200329780579	-0.0557200461626053	0.553691923618317	-0.0403372906148434
-0.404347807168961	-8.87849617004395	-3.63219332695007	-0.0559336841106415	0.553531050682068	-0.0407368987798691
-0.414294600486755	-8.8835506439209	-3.63289427757263	-0.0563749112188816	0.553669333457947	-0.0411160327494144
-0.41741555929184	-8.87649631500244	-3.62702560424805	-0.0566377937793732	0.553467452526093	-0.0414704792201519
-0.429273307323456	-8.87155342102051	-3.63228368759155	-0.0569164492189884	0.553573608398438	-0.0418362580239773
-0.432907402515411	-8.86818695068359	-3.62896084785461	-0.0571472495794296	0.553347289562225	-0.0422049127519131
-0.448533087968826	-8.86832332611084	-3.62923192977905	-0.0574452951550484	0.553462624549866	-0.0424758642911911
-0.450092315673828	-8.86005306243896	-3.62180233001709	-0.0577849075198174	0.553318679332733	-0.0428051427006722
-0.46583080291748	-8.86245346069336	-3.62690949440002	-0.058015700429678	0.553341150283813	-0.0431533604860306
-0.472289711236954	-8.85650062561035	-3.62428331375122	-0.0581920556724072	0.55318695306778	-0.0435335375368595
-0.482542455196381	-8.85846328735352	-3.62288212776184	-0.0585734434425831	0.553343832492828	-0.0438654720783234
-0.490789443254471	-8.85122680664063	-3.61444520950317	-0.0586356036365032	0.553166151046753	-0.0443106181919575
-0.503279447555542	-8.85049247741699	-3.62247586250305	-0.0589045770466328	0.553376972675323	-0.0447437353432179
-0.508256018161774	-8.84516525268555	-3.61568450927734	-0.0590581931173801	0.553231537342072	-0.045194074511528
-0.521420538425446	-8.8455753326416	-3.62562537193298	-0.0592137426137924	0.55344957113266	-0.0455610081553459
-0.522444605827332	-8.8427209854126	-3.61593198776245	-0.0594082027673721	0.553488314151764	-0.0459617003798485
-0.537286579608917	-8.84506893157959	-3.62253260612488	-0.0595638491213322	0.553680300712585	-0.0462651588022709
-0.539887130260468	-8.84274959564209	-3.62345242500305	-0.0597303174436092	0.553829491138458	-0.0466200225055218
-0.545365273952484	-8.84521770477295	-3.62158274650574	-0.0597488693892956	0.554107129573822	-0.0469835512340069
-0.548059165477753	-8.84242820739746	-3.62059593200684	-0.0600342601537704	0.554264783859253	-0.0472579449415207
-0.555700182914734	-8.842604637146	-3.62242102622986	-0.0600659139454365	0.554552435874939	-0.0474990978837013
-0.55030483007431	-8.84644222259521	-3.62691283226013	-0.0602739155292511	0.554867148399353	-0.0478528514504433
-0.56183135509491	-8.84074974060059	-3.62732005119324	-0.0602229796350002	0.555182635784149	-0.0480634197592735
-0.554701805114746	-8.84755420684814	-3.63379883766174	-0.060502290725708	0.555472552776337	-0.0483638942241669
-0.562911093235016	-8.84829616546631	-3.63239431381226	-0.0604605786502361	0.555798768997192	-0.0485573597252369
-0.557979345321655	-8.85329151153564	-3.63290286064148	-0.0606993846595287	0.556190609931946	-0.048859104514122
-0.560221135616302	-8.85238838195801	-3.63986158370972	-0.0605904869735241	0.556497812271118	-0.0490997470915318
-0.555173933506012	-8.85766124725342	-3.63820195198059	-0.0607972666621208	0.55691134929657	-0.0493614301085472
-0.553502261638641	-8.85921096801758	-3.63807487487793	-0.0607682392001152	0.557254672050476	-0.0496366918087006
-0.548911690711975	-8.86748313903809	-3.63693118095398	-0.0609277077019215	0.557669639587402	-0.0499840714037418
-0.548785507678986	-8.86523532867432	-3.64220643043518	-0.0609571002423763	0.558057725429535	-0.0503099523484707
-0.537881016731262	-8.87772941589355	-3.65111660957336	-0.0612268671393394	0.558320462703705	-0.050699207931757
-0.540553450584412	-8.88310432434082	-3.64915156364441	-0.0612067840993404	0.558789610862732	-0.0511675886809826
-0.529664814472198	-8.89317512512207	-3.6473605632782	-0.0613976307213306	0.559263467788696	-0.0514963492751122
-0.525218307971954	-8.89400100708008	-3.65413045883179	-0.0612911060452461	0.559472024440765	-0.0516964010894299
-0.517585039138794	-8.90732288360596	-3.65974903106689	-0.0615193136036396	0.559904038906097	-0.0520631670951843
-0.503036081790924	-8.90779781341553	-3.65140247344971	-0.0613773353397846	0.560171663761139	-0.0523621290922165
-0.494810700416565	-8.92048740386963	-3.65965604782104	-0.0615352839231491	0.560619592666626	-0.0527192950248718
-0.49333980679512	-8.92185306549072	-3.66198539733887	-0.0614591799676418	0.560901343822479	-0.0530333071947098
-0.47845870256424	-8.93520259857178	-3.66758990287781	-0.0615592040121555	0.561269521713257	-0.0533850379288197
-0.478357881307602	-8.94011497497559	-3.67071390151978	-0.0614926554262638	0.561536192893982	-0.0537163019180298
-0.462250292301178	-8.94752407073975	-3.66816020011902	-0.0615516230463982	0.561859548091888	-0.0540860667824745
-0.453617990016937	-8.95627117156982	-3.67367315292358	-0.061393816024065	0.562155961990356	-0.0543486997485161
-0.440578907728195	-8.96264457702637	-3.67436599731445	-0.061532624065876	0.56236320734024	-0.0546324625611305
-0.4397212266922	-8.96971702575684	-3.67786431312561	-0.0615610666573048	0.562791466712952	-0.0548614971339703
-0.425108790397644	-8.97356128692627	-3.68350481987	-0.0614779368042946	0.562842309474945	-0.0551070012152195
-0.419873476028442	-8.98485279083252	-3.68075919151306	-0.0615768432617188	0.563192427158356	-0.0553578175604343
-0.411303967237473	-8.98620796203613	-3.68071436882019	-0.0614904798567295	0.563396751880646	-0.0555583015084267
-0.400471478700638	-8.99626636505127	-3.68405055999756	-0.0616147294640541	0.563635945320129	-0.055800199508667
-0.399239957332611	-8.99293994903564	-3.68787288665771	-0.0615098178386688	0.563763499259949	-0.0558325201272964
-0.383899599313736	-8.99880981445313	-3.68404746055603	-0.0616241917014122	0.563848674297333	-0.0560281276702881
-0.389410138130188	-9.00622463226318	-3.68607807159424	-0.0615365281701088	0.564130425453186	-0.0560879036784172
-0.377529680728912	-9.00286483764648	-3.68768954277039	-0.0616441667079926	0.564193189144135	-0.0562551580369473
-0.372058689594269	-9.01313877105713	-3.69474864006042	-0.0616620890796185	0.564368546009064	-0.0563753470778465
-0.375595837831497	-9.01103210449219	-3.69295001029968	-0.0616558641195297	0.564376413822174	-0.0564834363758564
-0.36598128080368	-9.01660537719727	-3.69029521942139	-0.0618596263229847	0.564476668834686	-0.0565390959382057
-0.369466185569763	-9.01529407501221	-3.69319868087769	-0.0617262646555901	0.564511895179749	-0.0565715506672859
-0.359669178724289	-9.01976871490479	-3.68697762489319	-0.0620244443416595	0.56448495388031	-0.0567133985459805
-0.363757938146591	-9.02263927459717	-3.6940381526947	-0.0620787404477596	0.564644277095795	-0.0566889271140099
-0.356000870466232	-9.02030754089355	-3.6867527961731	-0.0621877461671829	0.564442694187164	-0.0567784421145916
-0.359335780143738	-9.02435207366943	-3.69088363647461	-0.0623638927936554	0.564524829387665	-0.0567140877246857
-0.353885918855667	-9.02374744415283	-3.68194198608398	-0.0624654516577721	0.564318358898163	-0.0567204654216766
-0.356737703084946	-9.02940464019775	-3.68992972373962	-0.0627453103661537	0.564351975917816	-0.0567444339394569
-0.352662414312363	-9.02536678314209	-3.68306517601013	-0.0627308711409569	0.564254641532898	-0.0567756593227386
-0.351307690143585	-9.03421306610107	-3.68903803825378	-0.0629203841090202	0.564267933368683	-0.0568295009434223
-0.348317414522171	-9.03203010559082	-3.68253803253174	-0.0630183666944504	0.564018905162811	-0.0569038800895214
-0.351364284753799	-9.03921604156494	-3.68265199661255	-0.0631065368652344	0.564112424850464	-0.0570335201919079
-0.351420074701309	-9.03474617004395	-3.67974662780762	-0.0631305575370789	0.563912391662598	-0.0571997240185738
-0.350617200136185	-9.04368877410889	-3.6768012046814	-0.0633206143975258	0.563885748386383	-0.0573115348815918
-0.355625480413437	-9.04169273376465	-3.67908310890198	-0.0632474943995476	0.563945889472961	-0.0574115365743637
-0.351716130971909	-9.0501880645752	-3.67481160163879	-0.0634596347808838	0.563809275627136	-0.057449709624052
-0.354947000741959	-9.04684638977051	-3.67925405502319	-0.0633478164672852	0.563716948032379	-0.0574788898229599
-0.352691531181335	-9.05254173278809	-3.6733660697937	-0.0634744539856911	0.563659012317657	-0.0575214698910713
-0.363218665122986	-9.05132102966309	-3.67662215232849	-0.063358336687088	0.563648819923401	-0.0574079677462578
-0.355448305606842	-9.05226993560791	-3.67377400398254	-0.0634665787220001	0.563547074794769	-0.0573425404727459
-0.367785185575485	-9.05575275421143	-3.67435908317566	-0.0633029267191887	0.56365031003952	-0.0572136975824833
-0.361168056726456	-9.05559062957764	-3.67144227027893	-0.0634739249944687	0.563468754291534	-0.0571197606623173
-0.373541682958603	-9.05478382110596	-3.67757320404053	-0.0632593035697937	0.563658177852631	-0.0568971335887909
-0.368181109428406	-9.05551624298096	-3.66969227790833	-0.0633183270692825	0.563485443592072	-0.0567208454012871
-0.373562097549438	-9.0552864074707	-3.67619943618774	-0.0632478669285774	0.563527226448059	-0.0562931373715401
-0.369735836982727	-9.05078125	-3.67091608047485	-0.0631944388151169	0.563346982002258	-0.0560065992176533
-0.38142329454422	-9.05640983581543	-3.67830348014832	-0.063190720975399	0.56348443031311	-0.0556406527757645
-0.379119753837585	-9.0491943359375	-3.67260265350342	-0.0630896762013435	0.563149571418762	-0.0552845411002636
-0.378864079713821	-9.05488395690918	-3.67277574539185	-0.0631184577941895	0.563221991062164	-0.054847601801157
-0.385806798934937	-9.05295658111572	-3.67225813865662	-0.0630609467625618	0.563053607940674	-0.0544209890067577
-0.378080815076828	-9.05365657806396	-3.66773200035095	-0.0630862936377525	0.562977254390717	-0.0539832301437855
-0.384225994348526	-9.04973125457764	-3.66961455345154	-0.0628707632422447	0.562767565250397	-0.0534424148499966
-0.381796985864639	-9.05400562286377	-3.66719794273376	-0.0629118755459785	0.5627361536026	-0.0527679249644279
-0.38446843624115	-9.0487174987793	-3.66792845726013	-0.0626503899693489	0.562589704990387	-0.0520792566239834
-0.380671977996826	-9.04885196685791	-3.66803336143494	-0.0626226738095284	0.56242573261261	-0.0513970032334328
-0.388174772262573	-9.04623985290527	-3.66999816894531	-0.0623332299292088	0.562306463718414	-0.0505781322717667
-0.378528594970703	-9.04108428955078	-3.66408467292786	-0.0621509365737438	0.562162399291992	-0.0498018562793732
-0.388836354017258	-9.04454135894775	-3.67211937904358	-0.0619181916117668	0.562077105045319	-0.0490351803600788
-0.385550051927567	-9.0401439666748	-3.66767501831055	-0.0617484301328659	0.561784505844116	-0.04830302298069
-0.385786712169647	-9.04391670227051	-3.67112469673157	-0.0615367479622364	0.561754167079926	-0.0473768636584282
-0.388219058513641	-9.03396320343018	-3.66303730010986	-0.0611801445484161	0.561401903629303	-0.0464907772839069
-0.381887346506119	-9.03555393218994	-3.67031764984131	-0.0610812827944756	0.561379611492157	-0.0455228500068188
-0.38969811797142	-9.03064823150635	-3.67174386978149	-0.0606397911906242	0.561177134513855	-0.0444701686501503
-0.380838841199875	-9.0294361114502	-3.66282749176025	-0.0605550110340118	0.560855865478516	-0.0434519648551941
-0.389154106378555	-9.02540016174316	-3.66989612579346	-0.0602468512952328	0.560753464698792	-0.0424150824546814
-0.38134640455246	-9.02331829071045	-3.66673183441162	-0.0601057000458241	0.560436964035034	-0.0415088199079037
-0.390834420919418	-9.01876544952393	-3.6692590713501	-0.0597324334084988	0.560299158096313	-0.040388461202383
-0.382704883813858	-9.01191425323486	-3.66502094268799	-0.0596015118062496	0.559975445270538	-0.0394156575202942
-0.387035101652145	-9.01687431335449	-3.66703629493713	-0.0594265088438988	0.559798061847687	-0.0384351797401905
-0.387720495462418	-9.00601577758789	-3.66495728492737	-0.059064544737339	0.559467017650604	-0.0373596474528313
-0.383709222078323	-9.00675106048584	-3.65696334838867	-0.058891836553812	0.559235692024231	-0.0364294573664665
-0.394591182470322	-9.00008773803711	-3.66546273231506	-0.0585322827100754	0.558807253837585	-0.0354173630475998
-0.38942614197731	-9.00019264221191	-3.66474270820618	-0.0584183298051357	0.558657765388489	-0.0345167070627213
-0.399310171604156	-8.99477291107178	-3.65860223770142	-0.0580069459974766	0.558366239070892	-0.0335936956107616
-0.392630219459534	-8.99235439300537	-3.65948581695557	-0.0579668432474136	0.557977974414825	-0.0327435322105885
-0.402623206377029	-8.98457336425781	-3.65864396095276	-0.0576316080987453	0.557792246341705	-0.0318151488900185
-0.401627659797668	-8.98202228546143	-3.65362334251404	-0.0574320666491985	0.557439804077148	-0.030817873775959
-0.413867592811584	-8.97728729248047	-3.65853834152222	-0.0572125166654587	0.55723762512207	-0.0298475753515959
-0.40651148557663	-8.97026443481445	-3.65775465965271	-0.0569853149354458	0.5567626953125	-0.0289877038449049
-0.418722122907639	-8.9707498550415	-3.65441656112671	-0.0568898096680641	0.556612133979797	-0.0280880536884069
-0.415534377098084	-8.95828914642334	-3.64664602279663	-0.0566866248846054	0.556171417236328	-0.0272778905928135
-0.420209497213364	-8.95630836486816	-3.65641713142395	-0.0565389916300774	0.555928111076355	-0.026597460731864
-0.431846886873245	-8.95254516601563	-3.64731407165527	-0.0562944561243057	0.555494904518127	-0.0258359555155039
-0.435387253761292	-8.95246124267578	-3.64586067199707	-0.056314118206501	0.555291473865509	-0.0252113789319992
-0.441526234149933	-8.93777084350586	-3.64542937278748	-0.0559856854379177	0.554824769496918	-0.0246045906096697
-0.44686633348465	-8.94130325317383	-3.64723110198975	-0.0560517944395542	0.554531335830688	-0.0241068098694086
-0.453860372304916	-8.93263912200928	-3.64388561248779	-0.0558566562831402	0.554152190685272	-0.0234214514493942
-0.456448018550873	-8.93249702453613	-3.63477158546448	-0.0558981858193874	0.553816854953766	-0.0229846648871899
-0.471446663141251	-8.92433834075928	-3.64094281196594	-0.0556669756770134	0.55350786447525	-0.0224650241434574
-0.465795129537582	-8.92126655578613	-3.63831520080566	-0.055759709328413	0.553143560886383	-0.0219816323369741
-0.484398186206818	-8.91922664642334	-3.63911914825439	-0.055575605481863	0.552861571311951	-0.0214368272572756
-0.483169108629227	-8.91376209259033	-3.62504768371582	-0.0556685552000999	0.552400767803192	-0.0210407190024853
-0.489769995212555	-8.90689754486084	-3.63668131828308	-0.0554921962320805	0.552204191684723	-0.0205912236124277
-0.494396209716797	-8.90712547302246	-3.62604355812073	-0.0555864498019218	0.551809787750244	-0.0201885420829058
-0.503663301467896	-8.90056800842285	-3.62586760520935	-0.0553992204368114	0.551697254180908	-0.0197434965521097
-0.501606285572052	-8.89821815490723	-3.62126564979553	-0.0554677285254002	0.551310062408447	-0.0194172561168671
-0.515433132648468	-8.89353942871094	-3.62518358230591	-0.0553394071757793	0.55133044719696	-0.0191310029476881
-0.513221859931946	-8.88966941833496	-3.61687612533569	-0.0552806332707405	0.550912618637085	-0.0188118685036898
-0.524852991104126	-8.89318561553955	-3.6234130859375	-0.0552799440920353	0.550847887992859	-0.0185619089752436
-0.529076755046844	-8.88342189788818	-3.61866855621338	-0.0551666542887688	0.55061948299408	-0.0183329619467258
-0.529686868190765	-8.8863525390625	-3.61953473091125	-0.0552780330181122	0.550566852092743	-0.0181126836687326
-0.541916608810425	-8.88176250457764	-3.61697316169739	-0.0551110245287418	0.550473034381866	-0.0178919471800327
-0.541711509227753	-8.88027858734131	-3.6172947883606	-0.055254302918911	0.550478756427765	-0.017712390050292
-0.550885379314423	-8.87590408325195	-3.61228656768799	-0.0549987256526947	0.550417006015778	-0.0174981448799372
-0.550441741943359	-8.87880325317383	-3.61616563796997	-0.0552860759198666	0.550487637519836	-0.0174206756055355
-0.557117402553558	-8.86994171142578	-3.61736130714417	-0.0550726614892483	0.550524353981018	-0.0173298977315426
-0.552673518657684	-8.87681102752686	-3.62231230735779	-0.0551740415394306	0.55065792798996	-0.0173201635479927
-0.562903165817261	-8.87158489227295	-3.61909747123718	-0.0550505593419075	0.550839185714722	-0.0172971524298191
-0.558507144451141	-8.8728199005127	-3.62068748474121	-0.0550348721444607	0.551034092903137	-0.0175273790955544
-0.567395031452179	-8.87730598449707	-3.62310552597046	-0.0549052506685257	0.551231920719147	-0.0176814813166857
-0.563030242919922	-8.87342929840088	-3.62360668182373	-0.0548995770514011	0.551509380340576	-0.0180136244744062
-0.571283459663391	-8.87756633758545	-3.62609148025513	-0.0546695925295353	0.551814794540405	-0.0183256845921278
-0.565970599651337	-8.87828540802002	-3.62529730796814	-0.0547319278120995	0.551992893218994	-0.0187365524470806
-0.574591815471649	-8.88086700439453	-3.63399696350098	-0.0544982925057411	0.55255252122879	-0.0190733000636101
-0.566582322120667	-8.88375282287598	-3.63894867897034	-0.0544591881334782	0.552843272686005	-0.0195767302066088
-0.573690891265869	-8.88851165771484	-3.6401093006134	-0.0542940534651279	0.553492486476898	-0.0199462044984102
-0.568814814090729	-8.88347721099854	-3.64290404319763	-0.0541208349168301	0.553802967071533	-0.0202698037028313
-0.573003053665161	-8.89644432067871	-3.65289664268494	-0.0540176704525948	0.554535746574402	-0.0206549279391766
-0.575980544090271	-8.88920307159424	-3.65199661254883	-0.0537322014570236	0.555007219314575	-0.0209369026124477
-0.571471512317657	-8.89648914337158	-3.66149139404297	-0.0536536835134029	0.555749356746674	-0.0212787911295891
-0.575324177742004	-8.89471054077148	-3.66565895080566	-0.053388100117445	0.55628913640976	-0.0214439891278744
-0.571458876132965	-8.89639282226563	-3.67184138298035	-0.0533811077475548	0.556955575942993	-0.0216724723577499
-0.573824107646942	-8.8991060256958	-3.67411160469055	-0.0529707707464695	0.557608067989349	-0.0218225996941328
-0.570838749408722	-8.89997577667236	-3.67727971076965	-0.0528882220387459	0.558256089687347	-0.0219773538410664
-0.573623716831207	-8.90084362030029	-3.68757390975952	-0.0527039915323257	0.559205770492554	-0.0220533646643162
-0.573478400707245	-8.89899826049805	-3.69136261940002	-0.0522998534142971	0.559849202632904	-0.022135017439723
-0.568747460842133	-8.90124797821045	-3.69350075721741	-0.0522680096328259	0.560538768768311	-0.0221897624433041
-0.572322130203247	-8.90004730224609	-3.70577716827393	-0.0519336983561516	0.561412572860718	-0.0221766959875822
-0.569609820842743	-8.89624786376953	-3.70909333229065	-0.05167555809021	0.562043309211731	-0.0222643855959177
-0.56916868686676	-8.89975452423096	-3.71830058097839	-0.0516519956290722	0.562861800193787	-0.0222480725497007
-0.57658314704895	-8.89261245727539	-3.71972990036011	-0.051266860216856	0.563574433326721	-0.0221837442368269
-0.570461869239807	-8.89155101776123	-3.72969722747803	-0.0510702468454838	0.564222276210785	-0.0221605394035578
-0.576669752597809	-8.89502048492432	-3.73559212684631	-0.0509908571839333	0.564989447593689	-0.0220897495746613
-0.5788694024086	-8.88500499725342	-3.73944687843323	-0.0505828522145748	0.565695524215698	-0.0219673924148083
-0.573022425174713	-8.88996601104736	-3.74231171607971	-0.0505219884216785	0.56626832485199	-0.021909661591053
-0.58427369594574	-8.88426685333252	-3.75370764732361	-0.0502698831260204	0.566935181617737	-0.0217550583183765
-0.586097061634064	-8.8764123916626	-3.75642323493958	-0.0500069372355938	0.567457497119904	-0.0216769780963659
-0.586378276348114	-8.88049602508545	-3.75544285774231	-0.0499565340578556	0.568081200122833	-0.0215232539921999
-0.594824194908142	-8.87081146240234	-3.76250815391541	-0.049609612673521	0.5686154961586	-0.0213244762271643
-0.592497706413269	-8.86748504638672	-3.76494264602661	-0.0494845546782017	0.569041132926941	-0.0211230237036943
-0.599483907222748	-8.86806869506836	-3.77351951599121	-0.0493621602654457	0.569630324840546	-0.020884070545435
-0.609659671783447	-8.85359382629395	-3.77560138702393	-0.0491120368242264	0.570030331611633	-0.0206335335969925
-0.610281467437744	-8.85014724731445	-3.77489638328552	-0.0489800088107586	0.570295214653015	-0.020319102331996
-0.617198169231415	-8.8496265411377	-3.77694129943848	-0.0489381141960621	0.570683717727661	-0.0199991315603256
-0.627942621707916	-8.83636856079102	-3.779705286026	-0.0486962497234344	0.571035087108612	-0.019633611664176
-0.627989172935486	-8.82763290405273	-3.78134894371033	-0.048641387373209	0.571218252182007	-0.0192741882055998
-0.639515817165375	-8.82628440856934	-3.78370928764343	-0.0485275648534298	0.571541130542755	-0.0188448801636696
-0.655552625656128	-8.81047248840332	-3.78185081481934	-0.0483801476657391	0.571659922599792	-0.0184295233339071
-0.655184090137482	-8.80468654632568	-3.78303742408752	-0.0483343899250031	0.571698009967804	-0.0180692747235298
-0.672320067882538	-8.8010368347168	-3.78362798690796	-0.0483239144086838	0.571928143501282	-0.0176797602325678
-0.681694030761719	-8.78752136230469	-3.78548622131348	-0.0481853485107422	0.571952998638153	-0.0172794535756111
-0.686454117298126	-8.77567100524902	-3.78824067115784	-0.0481522530317307	0.57188868522644	-0.0169409289956093
-0.701086699962616	-8.77106285095215	-3.78949069976807	-0.0481915511190891	0.571991264820099	-0.0165396984666586
-0.720638155937195	-8.75829219818115	-3.78647661209106	-0.0480242148041725	0.571950554847717	-0.0161003787070513
-0.725208818912506	-8.74464130401611	-3.77613258361816	-0.0480443201959133	0.571753144264221	-0.0157137047499418
-0.739712238311768	-8.74376773834229	-3.78393363952637	-0.048096589744091	0.571712970733643	-0.0152876023203135
-0.759187400341034	-8.7279748916626	-3.78009939193726	-0.0479603782296181	0.571523547172546	-0.0148324659094214
-0.762902081012726	-8.71370506286621	-3.782062292099	-0.0478916466236115	0.571287989616394	-0.0144501943141222
-0.777990996837616	-8.7060022354126	-3.76984333992004	-0.0479848757386208	0.571102559566498	-0.0140133528038859
-0.797681212425232	-8.69392395019531	-3.77554607391357	-0.0478809960186481	0.57092559337616	-0.0135654248297215
-0.808124363422394	-8.68113803863525	-3.76999545097351	-0.0478040911257267	0.570642828941345	-0.0130732534453273
-0.81615149974823	-8.67315864562988	-3.76699256896973	-0.0478822030127048	0.570212423801422	-0.0126946484670043
-0.833507001399994	-8.66710662841797	-3.77144384384155	-0.0479185469448566	0.569971263408661	-0.0122466748580337
-0.846293449401855	-8.65099716186523	-3.76379227638245	-0.047801174223423	0.569571614265442	-0.0118925319984555
-0.8523188829422	-8.63948249816895	-3.75771737098694	-0.0477819964289665	0.569200754165649	-0.011491471901536
-0.866085171699524	-8.63417148590088	-3.75645065307617	-0.0479346700012684	0.568971574306488	-0.0111409425735474
-0.88337904214859	-8.62345314025879	-3.75064516067505	-0.0479634217917919	0.568568348884583	-0.010778421536088
-0.89109081029892	-8.60821914672852	-3.74927830696106	-0.0478399768471718	0.568052709102631	-0.0104235298931599
-0.899448871612549	-8.60575485229492	-3.74532723426819	-0.0480010695755482	0.567709863185883	-0.0101218856871128
-0.919031262397766	-8.59255599975586	-3.74428558349609	-0.048001054674387	0.567431926727295	-0.00979320239275694
-0.927184164524078	-8.58055114746094	-3.74090003967285	-0.0479342453181744	0.566852033138275	-0.0094418590888381
-0.934535622596741	-8.57419872283936	-3.73358917236328	-0.0480710119009018	0.566463530063629	-0.00910187419503927
-0.950868189334869	-8.56457996368408	-3.73245048522949	-0.0480577349662781	0.566151916980743	-0.00869650673121214
-0.9598308801651	-8.55192565917969	-3.72684001922607	-0.0480540730059147	0.565585672855377	-0.00832253973931074
-0.96823251247406	-8.5451545715332	-3.72458553314209	-0.0482733137905598	0.565195202827454	-0.00798114854842424
-0.984050512313843	-8.53421783447266	-3.7284619808197	-0.0482018105685711	0.564953923225403	-0.00759472232311964
-0.985687553882599	-8.52538299560547	-3.71105289459229	-0.0481876097619534	0.564481616020203	-0.00734928296878934
-0.993830144405365	-8.51703548431396	-3.71693754196167	-0.0483448356389999	0.56418389081955	-0.0071302643045783
-1.00713670253754	-8.51052665710449	-3.71290588378906	-0.0483369193971157	0.563917994499207	-0.00699768308550119
-1.01206457614899	-8.50273895263672	-3.70802712440491	-0.0483555383980274	0.563481986522675	-0.00692493235692382
-1.01821851730347	-8.50202178955078	-3.71059155464172	-0.0485661961138248	0.563213348388672	-0.00691743241623044
-1.02895283699036	-8.49429607391357	-3.70839095115662	-0.0485143885016441	0.563079118728638	-0.00682154716923833
-1.02903747558594	-8.48925304412842	-3.70497822761536	-0.0485540218651295	0.562618553638458	-0.0068927756510675
-1.0353856086731	-8.49293231964111	-3.70293378829956	-0.0486569255590439	0.562582612037659	-0.00698371836915612
-1.04117524623871	-8.48324489593506	-3.70259833335876	-0.048533346503973	0.562403500080109	-0.00704394839704037
-1.03838908672333	-8.4837818145752	-3.69832944869995	-0.0486628748476505	0.562235593795776	-0.00726398918777704
-1.04866981506348	-8.47947597503662	-3.69941091537476	-0.0486138574779034	0.562284290790558	-0.00730036944150925
-1.04759442806244	-8.47383499145508	-3.70487713813782	-0.048534732311964	0.562060058116913	-0.00755869317799807
-1.05272102355957	-8.48127841949463	-3.70544695854187	-0.0485696271061897	0.562285423278809	-0.00771838193759322
-1.06013870239258	-8.4696741104126	-3.70384955406189	-0.0484221950173378	0.562280654907227	-0.00796787347644567
-1.05186307430267	-8.47251033782959	-3.70250034332275	-0.0484377592802048	0.562357604503632	-0.0082268426194787
-1.06350433826447	-8.4721212387085	-3.71256494522095	-0.048302236944437	0.562582492828369	-0.00846706423908472
-1.05815935134888	-8.46996212005615	-3.70674800872803	-0.04832399263978	0.562675654888153	-0.00888644065707922
-1.05907034873962	-8.47800445556641	-3.70979475975037	-0.0482009872794151	0.562988877296448	-0.00918258912861347
-1.06297206878662	-8.47491645812988	-3.71367907524109	-0.0479576885700226	0.563181102275848	-0.00958104431629181
-1.05338394641876	-8.47470664978027	-3.71614456176758	-0.0480088889598846	0.563517391681671	-0.0099882809445262
-1.05762732028961	-8.47980880737305	-3.72350668907166	-0.047836147248745	0.563875436782837	-0.0104527389630675
-1.05799746513367	-8.48129558563232	-3.71812534332275	-0.047724325209856	0.564139425754547	-0.0109239900484681
-1.04700207710266	-8.48586082458496	-3.72030806541443	-0.047737006098032	0.56458193063736	-0.0114870928227901
-1.04964852333069	-8.48605251312256	-3.73138976097107	-0.0474689863622189	0.564988136291504	-0.0120433112606406
-1.04277205467224	-8.49256706237793	-3.73549222946167	-0.0474589578807354	0.565286099910736	-0.012634058482945
-1.04000651836395	-8.49991512298584	-3.73873996734619	-0.0473622605204582	0.565830707550049	-0.0132638206705451
-1.03597414493561	-8.50293064117432	-3.74609661102295	-0.0470857284963131	0.566233694553375	-0.0138780465349555
-1.02422511577606	-8.51232814788818	-3.74215984344482	-0.0470637492835522	0.566536724567413	-0.0145213650539517
-1.02406620979309	-8.51867389678955	-3.75626349449158	-0.0469731278717518	0.567191123962402	-0.0151425404474139
-1.01842296123505	-8.52110004425049	-3.75041532516479	-0.0466882362961769	0.567576885223389	-0.0157704930752516
-1.01040863990784	-8.53001403808594	-3.75639033317566	-0.0466995239257813	0.568066656589508	-0.0163870640099049
-1.00970613956451	-8.53514957427979	-3.76591730117798	-0.0465630143880844	0.568686306476593	-0.0170522294938564
-1.00207614898682	-8.53873634338379	-3.76809000968933	-0.046455379575491	0.568978369235992	-0.0176937691867352
-0.99643486738205	-8.54616260528564	-3.77385520935059	-0.0464728139340878	0.569473087787628	-0.0183233674615622
-0.997386813163757	-8.54802322387695	-3.77742719650269	-0.0463159307837486	0.570021450519562	-0.0187929943203926
-0.985351979732513	-8.55222988128662	-3.78344440460205	-0.0460977666079998	0.570270776748657	-0.0194798968732357
-0.987322330474854	-8.563796043396	-3.78683757781982	-0.0460707768797874	0.570883452892303	-0.0200504213571548
-0.985681176185608	-8.56499767303467	-3.79143643379211	-0.0457195267081261	0.571341991424561	-0.0206423327326775
-0.97593355178833	-8.5690746307373	-3.79443764686584	-0.0455578863620758	0.57172417640686	-0.0212255083024502
-0.971847355365753	-8.58135604858398	-3.80200266838074	-0.0455215908586979	0.572237312793732	-0.0218047592788935
-0.974602043628693	-8.58129024505615	-3.80415391921997	-0.0452516488730907	0.57267028093338	-0.0222361385822296
-0.961552321910858	-8.58355236053467	-3.8067672252655	-0.045031163841486	0.5729119181633	-0.0227263644337654
-0.960359036922455	-8.59190940856934	-3.8143904209137	-0.0449494309723377	0.573410868644714	-0.0231231823563576
-0.961096048355103	-8.59514427185059	-3.81574106216431	-0.0446362942457199	0.573812305927277	-0.0234173741191626
-0.951173603534698	-8.59446048736572	-3.82153153419495	-0.04453169927001	0.574070334434509	-0.0237860064953566
-0.949661135673523	-8.60195064544678	-3.826411485672	-0.0444592274725437	0.574512839317322	-0.0240277107805014
-0.949672818183899	-8.59874439239502	-3.82981944084167	-0.0440763495862484	0.574789881706238	-0.0242601372301579
-0.942533850669861	-8.60261344909668	-3.83335900306702	-0.0438513122498989	0.575021624565125	-0.0245494768023491
-0.939893007278442	-8.61070728302002	-3.83537411689758	-0.0437851175665855	0.575308382511139	-0.0248717628419399
-0.940852761268616	-8.60889625549316	-3.83878016471863	-0.0434283390641212	0.575621783733368	-0.0251554753631353
-0.933095693588257	-8.61267185211182	-3.83265113830566	-0.0431727170944214	0.575760185718536	-0.0255408026278019
-0.929607629776001	-8.61734771728516	-3.84488821029663	-0.0430297218263149	0.575979709625244	-0.0258764307945967
-0.929779469966888	-8.61734199523926	-3.85014033317566	-0.0426915995776653	0.576242804527283	-0.0261203199625015
-0.924155712127686	-8.62026309967041	-3.84988808631897	-0.0425415597856045	0.576349139213562	-0.0263212826102972
-0.92164146900177	-8.62579345703125	-3.86180877685547	-0.0423444397747517	0.576596915721893	-0.0265656877309084
-0.919464528560638	-8.62690830230713	-3.85180926322937	-0.042072769254446	0.576763927936554	-0.0266115535050631
-0.914611995220184	-8.62728881835938	-3.85422945022583	-0.0417939536273479	0.576700270175934	-0.0267555098980665
-0.911782741546631	-8.63439750671387	-3.8574857711792	-0.0417416095733643	0.576894581317902	-0.0268547385931015
-0.909588873386383	-8.63224697113037	-3.86262321472168	-0.0414157323539257	0.577084541320801	-0.0269489344209433
-0.900442659854889	-8.63163661956787	-3.85904788970947	-0.0411367751657963	0.577082395553589	-0.0270371977239847
-0.899675965309143	-8.63923645019531	-3.86282682418823	-0.0411799363791943	0.577192008495331	-0.0271241832524538
-0.902153372764587	-8.64135265350342	-3.86207962036133	-0.0408962666988373	0.577430367469788	-0.0271071791648865
-0.894788861274719	-8.63904666900635	-3.86139988899231	-0.0406941846013069	0.577286541461945	-0.0271456316113472
-0.888641178607941	-8.64621448516846	-3.86787939071655	-0.0405081659555435	0.577418863773346	-0.0271201133728027
-0.890470564365387	-8.64672565460205	-3.87178492546082	-0.0402729697525501	0.57758104801178	-0.0270531829446554
-0.88735157251358	-8.64510345458984	-3.86867356300354	-0.0399607419967651	0.577603995800018	-0.027033019810915
-0.881979644298553	-8.6500186920166	-3.87148261070251	-0.0399625673890114	0.57771247625351	-0.0269121918827295
-0.882322251796722	-8.6498441696167	-3.87221741676331	-0.0397215783596039	0.577902376651764	-0.026851262897253
-0.880981922149658	-8.64909744262695	-3.87572598457336	-0.039415005594492	0.577898383140564	-0.026681013405323
-0.876297295093536	-8.65169143676758	-3.87549090385437	-0.0393118746578693	0.577913880348206	-0.0265819542109966
-0.87477707862854	-8.65187931060791	-3.87940406799316	-0.0391764752566814	0.578112185001373	-0.0263817589730024
-0.880970060825348	-8.65134525299072	-3.87848234176636	-0.0388230718672276	0.578294992446899	-0.0261745434254408
-0.868372738361359	-8.64981174468994	-3.88358592987061	-0.038830678910017	0.57820588350296	-0.0259804558008909
-0.872011959552765	-8.65066528320313	-3.88451838493347	-0.038633156567812	0.578581571578979	-0.0256736725568771
-0.872467577457428	-8.64458560943604	-3.88178968429565	-0.0382707491517067	0.578477501869202	-0.0253706593066454
-0.86722332239151	-8.64806652069092	-3.87910389900208	-0.0382816717028618	0.578523099422455	-0.0251107886433601
-0.868595778942108	-8.64734745025635	-3.88614749908447	-0.0380421467125416	0.578789532184601	-0.0248057562857866
-0.867190837860107	-8.64744091033936	-3.88891363143921	-0.0377515964210033	0.578734397888184	-0.0245725214481354
-0.859416723251343	-8.64717864990234	-3.88634943962097	-0.0377152860164642	0.578728437423706	-0.0242900401353836
-0.861493349075317	-8.64717769622803	-3.88523745536804	-0.0375625267624855	0.579029202461243	-0.0240470245480537
-0.863530874252319	-8.64462184906006	-3.89326953887939	-0.0371952503919601	0.57898086309433	-0.023868327960372
-0.860543847084045	-8.64426898956299	-3.88516807556152	-0.0372327975928783	0.578906416893005	-0.0236969161778688
-0.856426239013672	-8.64752674102783	-3.89234375953674	-0.0370721109211445	0.579015493392944	-0.0235230326652527
-0.859969258308411	-8.64473628997803	-3.89937901496887	-0.0367857292294502	0.579063713550568	-0.0233138352632523
-0.861798167228699	-8.64347743988037	-3.89104318618774	-0.0366449728608131	0.579020798206329	-0.0230513159185648
-0.857440233230591	-8.63779067993164	-3.89568519592285	-0.0365746729075909	0.579017639160156	-0.0228212382644415
-0.859125256538391	-8.6431245803833	-3.89697861671448	-0.0364761799573898	0.579052150249481	-0.0225186310708523
-0.863728225231171	-8.63961124420166	-3.8934006690979	-0.0362478382885456	0.578943729400635	-0.0222238767892122
-0.862269401550293	-8.63132190704346	-3.88966155052185	-0.0361001119017601	0.578883469104767	-0.0218997988849878
-0.854962825775146	-8.63383865356445	-3.89705991744995	-0.036089614033699	0.578752815723419	-0.0215868409723043
-0.860174834728241	-8.63388824462891	-3.89526200294495	-0.036002304404974	0.578740358352661	-0.0211738012731075
-0.862881779670715	-8.62789058685303	-3.89898204803467	-0.0359095185995102	0.578597545623779	-0.0207596644759178
-0.857471942901611	-8.62317276000977	-3.89371085166931	-0.035723440349102	0.578370213508606	-0.0203635096549988
-0.852563619613647	-8.62399101257324	-3.89501166343689	-0.0358303189277649	0.578190267086029	-0.0200395323336124
-0.857483923435211	-8.62224102020264	-3.89434909820557	-0.035772442817688	0.578084349632263	-0.01965850032866
-0.860382318496704	-8.61577796936035	-3.88919973373413	-0.0357406884431839	0.577911674976349	-0.0191977079957724
-0.855327904224396	-8.61192798614502	-3.88499045372009	-0.035686582326889	0.577528357505798	-0.0188804436475039
-0.856906950473785	-8.61612606048584	-3.88610100746155	-0.0358021445572376	0.577292263507843	-0.0185213927179575
-0.860154271125793	-8.60830307006836	-3.88806700706482	-0.0357196107506752	0.577078998088837	-0.018051078543067
-0.857251763343811	-8.60676288604736	-3.88090753555298	-0.0356770604848862	0.576736986637115	-0.0176670476794243
-0.858236610889435	-8.60439968109131	-3.87704229354858	-0.0357166565954685	0.576418101787567	-0.0172739587724209
-0.856443583965302	-8.5994873046875	-3.87624621391296	-0.0358958542346954	0.576140701770782	-0.0168046150356531
-0.857933700084686	-8.59753227233887	-3.87079095840454	-0.0357387289404869	0.575776517391205	-0.0163764320313931
-0.862255036830902	-8.59693336486816	-3.87643218040466	-0.0357152447104454	0.575419306755066	-0.0158986635506153
-0.856866896152496	-8.58723735809326	-3.86307239532471	-0.0357254035770893	0.57496589422226	-0.015398777090013
-0.855251669883728	-8.58794784545898	-3.86843013763428	-0.0358279086649418	0.574647724628448	-0.0149089181795716
-0.863126218318939	-8.58431053161621	-3.85973191261292	-0.035737581551075	0.574316561222076	-0.0143822012469172
-0.861667335033417	-8.57568836212158	-3.85947775840759	-0.0356843955814838	0.57381409406662	-0.0139309074729681
-0.852073609828949	-8.57702827453613	-3.85554122924805	-0.0357883237302303	0.573505103588104	-0.0134618161246181
-0.861214458942413	-8.57381248474121	-3.85411691665649	-0.0357726961374283	0.573112726211548	-0.0129976766183972
-0.864607512950897	-8.56327056884766	-3.85057592391968	-0.035673301666975	0.572663962841034	-0.012486869469285
-0.86003053188324	-8.56076240539551	-3.84582471847534	-0.0357640273869038	0.572088062763214	-0.0120031628757715
-0.858316898345947	-8.56306838989258	-3.84376931190491	-0.0358453281223774	0.571760177612305	-0.011582494713366
-0.86323481798172	-8.55428695678711	-3.84108233451843	-0.0357584394514561	0.571338534355164	-0.0111244739964604
-0.859916508197784	-8.55056381225586	-3.83793449401855	-0.0358190536499023	0.570896685123444	-0.0107193244621158
-0.857452809810638	-8.55038928985596	-3.83578610420227	-0.0358896963298321	0.570471704006195	-0.010328914038837
-0.860846757888794	-8.55242443084717	-3.83055424690247	-0.0359857901930809	0.570109367370605	-0.0099888164550066
-0.858438014984131	-8.54335403442383	-3.82379293441772	-0.035955622792244	0.569586157798767	-0.00963529478758574
-0.851733326911926	-8.54662609100342	-3.82018375396729	-0.0360784195363522	0.569074928760529	-0.00946867559105158
-0.853197515010834	-8.5444221496582	-3.81849217414856	-0.0361650288105011	0.568646728992462	-0.00929501373320818
-0.857294738292694	-8.54281997680664	-3.81626057624817	-0.0361666493117809	0.568329155445099	-0.00919986702501774
-0.852390468120575	-8.53951930999756	-3.81079411506653	-0.0361582897603512	0.567773818969727	-0.00909035839140415
-0.84799861907959	-8.54483318328857	-3.80355930328369	-0.0363871902227402	0.567326307296753	-0.00906876008957624
-0.852614343166351	-8.54560852050781	-3.80789041519165	-0.0364012457430363	0.566994905471802	-0.00896420329809189
-0.847814381122589	-8.54493141174316	-3.80118274688721	-0.0362957715988159	0.56646740436554	-0.00903150252997875
-0.844427168369293	-8.54628944396973	-3.79779696464539	-0.036512091755867	0.565973401069641	-0.00912037398666143
-0.844778478145599	-8.54792404174805	-3.79334855079651	-0.0365289524197578	0.565781652927399	-0.00916577875614166
-0.844760894775391	-8.54606246948242	-3.79342246055603	-0.0364488251507282	0.565325856208801	-0.00924892909824848
-0.839508175849915	-8.54931545257568	-3.78530550003052	-0.0366193167865276	0.564826250076294	-0.0094630029052496
-0.841069459915161	-8.55206775665283	-3.78199124336243	-0.0366509817540646	0.564579427242279	-0.00959240179508924
-0.842296719551086	-8.55154514312744	-3.78100824356079	-0.0365057662129402	0.564146876335144	-0.00984476879239082
-0.833850264549255	-8.55637168884277	-3.77917504310608	-0.0366776585578918	0.563682198524475	-0.0101127801463008
-0.83918023109436	-8.55943870544434	-3.77790069580078	-0.0365912578999996	0.563499808311462	-0.0103083290159702
-0.831510007381439	-8.55918598175049	-3.76758813858032	-0.0365401618182659	0.563026487827301	-0.0105937179177999
-0.830534100532532	-8.5680627822876	-3.77246975898743	-0.0367198288440704	0.562835931777954	-0.0107712717726827
-0.830561459064484	-8.56521797180176	-3.77435040473938	-0.0365232191979885	0.562598168849945	-0.0108678108081222
-0.825671017169952	-8.56834602355957	-3.76817727088928	-0.0365593582391739	0.562244415283203	-0.011024596169591
-0.8263800740242	-8.57726955413818	-3.7710747718811	-0.0366102196276188	0.562114000320435	-0.011097033508122
-0.819684088230133	-8.57047748565674	-3.76187872886658	-0.0365408584475517	0.561775207519531	-0.011173689737916
-0.816275894641876	-8.5792818069458	-3.76479744911194	-0.0365676544606686	0.561569333076477	-0.0111900670453906
-0.818934321403503	-8.57588958740234	-3.7649393081665	-0.0364516824483871	0.561357617378235	-0.011174663901329
-0.811435580253601	-8.5794153213501	-3.75910806655884	-0.0365580096840858	0.561140060424805	-0.0111389793455601
-0.813869416713715	-8.58524990081787	-3.76458263397217	-0.0364288128912449	0.561033189296722	-0.0110723553225398
-0.809882760047913	-8.57908153533936	-3.76254320144653	-0.0364524498581886	0.560763835906982	-0.0109979249536991
-0.803952932357788	-8.58602619171143	-3.76099300384521	-0.0364320129156113	0.560767412185669	-0.0109745897352695
-0.809981822967529	-8.58766269683838	-3.7575306892395	-0.0363170430064201	0.560519516468048	-0.0109176570549607
-0.802972435951233	-8.58359432220459	-3.75583148002625	-0.0363969914615154	0.560366690158844	-0.0108268726617098
-0.801506400108337	-8.58735370635986	-3.76327586174011	-0.036264605820179	0.560321629047394	-0.0107315694913268
-0.80430006980896	-8.58999824523926	-3.76107382774353	-0.0361755043268204	0.560160398483276	-0.010666087269783
-0.799609303474426	-8.59383773803711	-3.75579476356506	-0.0362071059644222	0.560140669345856	-0.0105707421898842
-0.803243517875671	-8.58894729614258	-3.76401448249817	-0.0360243320465088	0.559999167919159	-0.0104652820155025
-0.796116590499878	-8.59307098388672	-3.75750851631165	-0.0361152775585651	0.559773206710815	-0.0104079637676477
-0.801031589508057	-8.59181976318359	-3.76326775550842	-0.0359232798218727	0.559881746768951	-0.0103141535073519
-0.79857349395752	-8.59434223175049	-3.75718927383423	-0.0356953106820583	0.559672951698303	-0.0102340690791607
-0.794124126434326	-8.59916210174561	-3.7580943107605	-0.0358172133564949	0.55957967042923	-0.0101922629401088
-0.800106167793274	-8.59758377075195	-3.76109647750854	-0.0355799496173859	0.559648036956787	-0.0100884754210711
-0.792066335678101	-8.59895706176758	-3.76160311698914	-0.0355402305722237	0.559420943260193	-0.0100247021764517
-0.793031752109528	-8.60173320770264	-3.75647234916687	-0.0355339646339417	0.559551298618317	-0.00991968251764774
-0.797788918018341	-8.59749126434326	-3.76127290725708	-0.0352838896214962	0.559395372867584	-0.00979272648692131
-0.78909707069397	-8.60088729858398	-3.75562834739685	-0.0352836027741432	0.559293389320374	-0.00966449361294508
-0.793721914291382	-8.60533142089844	-3.7657322883606	-0.0352010801434517	0.559398233890533	-0.00943321641534567
-0.79664945602417	-8.60360145568848	-3.76609945297241	-0.0348833501338959	0.559366047382355	-0.00916981231421232
-0.786222100257874	-8.60463237762451	-3.76434206962585	-0.0349378027021885	0.559234797954559	-0.00905216578394175
-0.792815089225769	-8.60519599914551	-3.7690532207489	-0.0347320288419724	0.55938333272934	-0.00867502298206091
-0.78384405374527	-8.59899806976318	-3.76698565483093	-0.0345593951642513	0.559255719184875	-0.00840963236987591
-0.787921607494354	-8.60873317718506	-3.76529479026794	-0.0345153696835041	0.559437394142151	-0.00809198990464211
-0.790944755077362	-8.60052967071533	-3.76817440986633	-0.0342534333467484	0.559451043605804	-0.007739860098809
-0.780190467834473	-8.60094356536865	-3.76731467247009	-0.0342312529683113	0.559451341629028	-0.00743942800909281
-0.787208139896393	-8.60310840606689	-3.77151417732239	-0.0340222269296646	0.55967915058136	-0.00702938064932823
-0.787986934185028	-8.59946632385254	-3.76854872703552	-0.0338685736060143	0.559634387493134	-0.006730483379215
-0.779643416404724	-8.60262393951416	-3.77356290817261	-0.0337810106575489	0.559714019298553	-0.00636711390689015
-0.785412430763245	-8.60438632965088	-3.77219176292419	-0.0335645191371441	0.559848606586456	-0.00608649663627148
-0.782640993595123	-8.59816646575928	-3.77330875396729	-0.0333955474197865	0.559887111186981	-0.00572487339377403
-0.777537167072296	-8.60132312774658	-3.77524209022522	-0.0332592017948627	0.560054957866669	-0.00547827780246735
-0.786180675029755	-8.60290050506592	-3.78338241577148	-0.0331100672483444	0.560171961784363	-0.00518075423315167
-0.782463252544403	-8.59549522399902	-3.77347350120544	-0.032968994230032	0.560174703598022	-0.00488606235012412
-0.776560723781586	-8.60126495361328	-3.77912926673889	-0.0329324342310429	0.560330212116241	-0.00463000126183033
-0.784813761711121	-8.60270309448242	-3.77981996536255	-0.0327648818492889	0.560478866100311	-0.00434313388541341
-0.780763208866119	-8.59833145141602	-3.77427387237549	-0.0326008573174477	0.560416758060455	-0.0041319509036839
-0.776115477085114	-8.60361576080322	-3.77951264381409	-0.0325093232095242	0.56059741973877	-0.00386027013882995
-0.781369149684906	-8.60622882843018	-3.78397464752197	-0.0322583355009556	0.56075394153595	-0.00360912852920592
-0.77624648809433	-8.5995454788208	-3.77812170982361	-0.0322345271706581	0.5606968998909	-0.00337498681619763
-0.773488759994507	-8.60513305664063	-3.78253221511841	-0.032181017100811	0.560895085334778	-0.00317838857881725
-0.779400587081909	-8.60348415374756	-3.78810381889343	-0.0319213680922985	0.561036884784698	-0.00289794383570552
-0.775466442108154	-8.6008825302124	-3.78631854057312	-0.0318837575614452	0.561061441898346	-0.00273848278447986
-0.771106600761414	-8.60715961456299	-3.78956460952759	-0.0318517610430717	0.561161816120148	-0.00245748437009752
-0.775830864906311	-8.60465431213379	-3.79277896881104	-0.0315932296216488	0.561217367649078	-0.00214024935849011
-0.769459426403046	-8.6027946472168	-3.78987050056458	-0.0315697677433491	0.561258673667908	-0.00193211634177715
-0.766612410545349	-8.60780811309814	-3.79212021827698	-0.0315096937119961	0.561427056789398	-0.00170136406086385
-0.772249042987823	-8.60893535614014	-3.79733800888062	-0.0313506722450256	0.561566293239594	-0.00141560949850827
-0.767399370670319	-8.6043119430542	-3.79203534126282	-0.0312352236360312	0.561566233634949	-0.00125540152657777
-0.762988865375519	-8.6109676361084	-3.79261159896851	-0.0311418604105711	0.561686217784882	-0.00102923600934446
-0.766271591186523	-8.61551094055176	-3.79788756370544	-0.0309052187949419	0.561840713024139	-0.00076073338277638
-0.759895265102386	-8.60729694366455	-3.79768443107605	-0.0306939911097288	0.56190025806427	-0.000449092767667025
-0.753550946712494	-8.61141872406006	-3.80279469490051	-0.0306300316005945	0.561989545822144	-0.000215791675145738
-0.756849586963654	-8.61695003509521	-3.79920840263367	-0.0305112600326538	0.562203109264374	0.000191756145795807
-0.756981670856476	-8.60833740234375	-3.80379891395569	-0.0302332397550344	0.562265038490295	0.000587546266615391
-0.749264597892761	-8.60958194732666	-3.80370616912842	-0.030156098306179	0.562301337718964	0.000945476640481502
-0.742877960205078	-8.61624813079834	-3.80324625968933	-0.030120937153697	0.56243622303009	0.00129518250469118
-0.745137751102448	-8.6146125793457	-3.80685424804688	-0.0299354568123817	0.562628149986267	0.00175606901757419
-0.742609083652496	-8.61180877685547	-3.81115674972534	-0.0297455508261919	0.562682747840881	0.0020982485730201
-0.733441948890686	-8.61242866516113	-3.80717301368713	-0.0297602135688066	0.562707781791687	0.0024536803830415
-0.734723150730133	-8.6164665222168	-3.8170793056488	-0.0296621862798929	0.562889277935028	0.00271128141321242
-0.732017040252686	-8.61432933807373	-3.81604838371277	-0.0294610392302275	0.562954246997833	0.00304037658497691
-0.719898223876953	-8.61909103393555	-3.81154417991638	-0.0294398907572031	0.562911510467529	0.00313953403383493
-0.719035506248474	-8.61889266967773	-3.81451439857483	-0.0294114965945482	0.563060700893402	0.00333906197920442
-0.719017922878265	-8.62044334411621	-3.8193633556366	-0.0292826350778341	0.563154876232147	0.00344924861565232
-0.71434211730957	-8.61915588378906	-3.82034087181091	-0.0291644129902124	0.563134789466858	0.00350608443841338
-0.706327617168427	-8.62442398071289	-3.81428074836731	-0.0292269978672266	0.563097357749939	0.00353702972643077
-0.706017911434174	-8.6282320022583	-3.82411003112793	-0.0291051454842091	0.5632164478302	0.00356402131728828
-0.698931097984314	-8.62942218780518	-3.82383370399475	-0.0289174113422632	0.563215970993042	0.00346109573729336
-0.697003960609436	-8.63089656829834	-3.82570219039917	-0.0288930423557758	0.563162624835968	0.00336208171211183
-0.688576877117157	-8.63502979278564	-3.81950879096985	-0.0290212407708168	0.563229024410248	0.00329028256237507
-0.68448531627655	-8.64050483703613	-3.82366752624512	-0.0288037545979023	0.563228785991669	0.00316351326182485
-0.682398021221161	-8.64548301696777	-3.8209023475647	-0.0286526493728161	0.563198089599609	0.00303830369375646
-0.668126046657562	-8.64323806762695	-3.82248950004578	-0.0286710113286972	0.563105702400208	0.00298741925507784
-0.662357449531555	-8.64820766448975	-3.81872653961182	-0.0286773703992367	0.563143908977509	0.00290154665708542
-0.664163053035736	-8.65574359893799	-3.828693151474	-0.0286599844694138	0.563165009021759	0.00285596493631601
-0.654740571975708	-8.65432357788086	-3.82272982597351	-0.0285697039216757	0.562966227531433	0.00287735601887107
-0.646405696868896	-8.65378379821777	-3.82073569297791	-0.0285490285605192	0.562930107116699	0.00288096512667835
-0.6366947889328	-8.65920448303223	-3.81878137588501	-0.0286471284925938	0.562912940979004	0.00287074083462358
-0.633971810340881	-8.66446685791016	-3.81622004508972	-0.0287496577948332	0.562872648239136	0.0029285557102412
-0.628911972045898	-8.66392040252686	-3.82281851768494	-0.028686985373497	0.562869012355804	0.00306172738783062
-0.621177196502686	-8.66746044158936	-3.8185863494873	-0.0286351330578327	0.562702119350433	0.00312243332155049
-0.611684799194336	-8.66856861114502	-3.82016444206238	-0.0289010796695948	0.562641084194183	0.00314266048371792
-0.610876083374023	-8.67166614532471	-3.81624507904053	-0.0290154870599508	0.562665224075317	0.00324895163066685
-0.604702115058899	-8.67561531066895	-3.8161346912384	-0.0290662180632353	0.562585294246674	0.00332999206148088
-0.598987877368927	-8.6785774230957	-3.81637358665466	-0.0291020683944225	0.562421023845673	0.00332864420488477
-0.587725460529327	-8.67480278015137	-3.8091926574707	-0.0292594898492098	0.562279105186462	0.00334426597692072
-0.582679867744446	-8.68230247497559	-3.81133127212524	-0.0294736456125975	0.562282800674438	0.00331946206279099
-0.586265087127686	-8.68427562713623	-3.81449294090271	-0.0296437088400126	0.562233448028564	0.00335100921802223
-0.577448427677155	-8.68301105499268	-3.80614566802979	-0.0297464355826378	0.561976909637451	0.0032647498883307
-0.564043402671814	-8.6863374710083	-3.80447030067444	-0.0299867894500494	0.56184047460556	0.00319232558831573
-0.565465807914734	-8.69278526306152	-3.80816292762756	-0.0302260406315327	0.561784386634827	0.00305594713427126
-0.565209090709686	-8.69136047363281	-3.8032763004303	-0.0303157120943069	0.561693847179413	0.00300377584062517
-0.554792702198029	-8.69104862213135	-3.80048179626465	-0.030570987612009	0.561406373977661	0.00283085252158344
-0.548931360244751	-8.6995153427124	-3.79540133476257	-0.030840378254652	0.56128054857254	0.00256535224616528
-0.549977123737335	-8.70043754577637	-3.79803562164307	-0.0310274120420218	0.561069428920746	0.00239190622232854
-0.547211885452271	-8.70299053192139	-3.7953884601593	-0.0311171524226666	0.5609490275383	0.00206287321634591
-0.538328945636749	-8.70502090454102	-3.79034423828125	-0.0313885919749737	0.560666441917419	0.00174605962820351
-0.536583721637726	-8.71123504638672	-3.79232478141785	-0.0317775085568428	0.560430705547333	0.00140213803388178
-0.535245895385742	-8.71095561981201	-3.78418254852295	-0.0319968946278095	0.560267269611359	0.001131592085585
-0.529106616973877	-8.7149076461792	-3.7838716506958	-0.0320544131100178	0.559852480888367	0.000731183681637049
-0.522920072078705	-8.72316932678223	-3.77656006813049	-0.0325453653931618	0.559658110141754	0.000403727783123031
-0.524987161159515	-8.72230625152588	-3.77873563766479	-0.0327387116849422	0.559487104415894	8.63102613948286E-05
-0.51990008354187	-8.72097492218018	-3.76948404312134	-0.0329342596232891	0.559092402458191	-0.000213516599615104
-0.516269385814667	-8.72576713562012	-3.76875329017639	-0.0333492569625378	0.558753967285156	-0.000577253056690097
-0.513266980648041	-8.72740459442139	-3.76416635513306	-0.0336409844458103	0.558621346950531	-0.000842014269437641
-0.511629104614258	-8.72864627838135	-3.76025652885437	-0.0338053591549397	0.558223247528076	-0.00102116528432816
-0.506120324134827	-8.73021221160889	-3.75279808044434	-0.0341789051890373	0.55783486366272	-0.00137688976246864
-0.500877499580383	-8.73403739929199	-3.75306344032288	-0.0345464125275612	0.55769944190979	-0.00147491530515254
-0.504223465919495	-8.72998332977295	-3.75371623039246	-0.0345947444438934	0.557411432266235	-0.00162550830282271
-0.499568372964859	-8.73276996612549	-3.74428534507751	-0.0349822975695133	0.556987702846527	-0.00180481572169811
-0.498694598674774	-8.73544025421143	-3.74513125419617	-0.0353085994720459	0.556834161281586	-0.00202498538419604
-0.497099816799164	-8.73634624481201	-3.74267053604126	-0.0353565886616707	0.556557536125183	-0.00227038282901049
-0.490626722574234	-8.73495769500732	-3.73579859733582	-0.0356403365731239	0.556185007095337	-0.00246828817762434
-0.492795914411545	-8.73811435699463	-3.73574185371399	-0.0359717011451721	0.556113123893738	-0.0027083377353847
-0.491904467344284	-8.73865509033203	-3.72671175003052	-0.035980336368084	0.555751979351044	-0.00296561908908188
-0.485294252634048	-8.74260902404785	-3.72806692123413	-0.0363678447902203	0.555515944957733	-0.00323496083728969
-0.488526433706284	-8.74291706085205	-3.72689747810364	-0.0365494303405285	0.555487930774689	-0.00348834041506052
-0.482874274253845	-8.7375431060791	-3.72226595878601	-0.0365824848413467	0.55510812997818	-0.00371847813948989
-0.483090847730637	-8.74628353118896	-3.72656416893005	-0.0369118265807629	0.554972529411316	-0.00406396994367242
-0.4867063164711	-8.74468517303467	-3.71925616264343	-0.0369538478553295	0.55487459897995	-0.00424050679430366
-0.477680772542953	-8.74687767028809	-3.71753120422363	-0.0371203646063805	0.554687142372131	-0.00458939839154482
-0.480948746204376	-8.75065326690674	-3.71645617485046	-0.037305410951376	0.554668545722961	-0.00479831686243415
-0.482377082109451	-8.74610328674316	-3.72243475914001	-0.0372828356921673	0.554455161094666	-0.00503670005127788
-0.471152782440186	-8.75071239471436	-3.71544480323792	-0.0374726913869381	0.554314017295837	-0.00531194731593132
-0.475360512733459	-8.75290298461914	-3.71705937385559	-0.0374813973903656	0.554385483264923	-0.00549925398081541
-0.475434601306915	-8.74732398986816	-3.71580338478088	-0.03747633472085	0.554280757904053	-0.00576643785461783
-0.470245838165283	-8.75000381469727	-3.71001696586609	-0.0376140959560871	0.554293632507324	-0.00600438239052892
-0.476878374814987	-8.75160503387451	-3.71532940864563	-0.0375208631157875	0.55437308549881	-0.0061899502761662
-0.470637112855911	-8.74990367889404	-3.71736860275269	-0.0375850796699524	0.554264485836029	-0.00638719135895371
-0.467089831829071	-8.7562427520752	-3.71301937103271	-0.0377214998006821	0.554357349872589	-0.00665847444906831
-0.471707731485367	-8.74970054626465	-3.71801018714905	-0.0376235693693161	0.554383337497711	-0.00677983975037932
-0.465079516172409	-8.74856472015381	-3.71727895736694	-0.0376527979969978	0.554440021514893	-0.00699056964367628
-0.470019400119781	-8.75497531890869	-3.71924424171448	-0.037706833332777	0.554632246494293	-0.00723423482850194
-0.475605368614197	-8.74832248687744	-3.71718883514404	-0.0376206897199154	0.554694592952728	-0.00738795241340995
-0.467311412096024	-8.74826717376709	-3.71500778198242	-0.0377032719552517	0.554806053638458	-0.00767623633146286
-0.476859033107758	-8.74930572509766	-3.71657419204712	-0.0376554317772388	0.55502188205719	-0.00784971658140421
-0.474512279033661	-8.74184322357178	-3.71496844291687	-0.0375662855803967	0.555108428001404	-0.0080953361466527
-0.475646823644638	-8.74864673614502	-3.71967887878418	-0.0376180298626423	0.555346131324768	-0.00827742088586092
-0.484789848327637	-8.74532985687256	-3.71794652938843	-0.037479143589735	0.555533528327942	-0.00841825548559427
-0.481076836585999	-8.73675727844238	-3.72623705863953	-0.0375219509005547	0.555712938308716	-0.00861098431050777
-0.48612967133522	-8.73897552490234	-3.72624802589417	-0.0374403670430183	0.556056380271912	-0.00870138872414827
-0.487700253725052	-8.73309707641602	-3.72627019882202	-0.0373776108026505	0.556059420108795	-0.00878128595650196
-0.492663234472275	-8.73266410827637	-3.72736668586731	-0.0374622754752636	0.556559383869171	-0.00881003029644489
-0.501173079013824	-8.72658538818359	-3.73176169395447	-0.0372465774416924	0.556761741638184	-0.00879294518381357
-0.503780722618103	-8.72122764587402	-3.73242664337158	-0.0373060554265976	0.556929409503937	-0.00883202161639929
-0.512625217437744	-8.71751499176025	-3.73239278793335	-0.0373180657625198	0.55737692117691	-0.00875069387257099
-0.520463407039642	-8.70839500427246	-3.73730659484863	-0.0371037200093269	0.55761992931366	-0.0085922684520483
-0.522574961185455	-8.70447158813477	-3.73999524116516	-0.0372528545558453	0.557854473590851	-0.00845257099717855
-0.531787037849426	-8.69939994812012	-3.74478316307068	-0.0371373035013676	0.558195352554321	-0.00834756437689066
-0.536949753761292	-8.69182682037354	-3.74239802360535	-0.0369652472436428	0.558310925960541	-0.00817058887332678
-0.5395747423172	-8.68879699707031	-3.74660611152649	-0.0371163673698902	0.558566808700562	-0.00807225052267313
-0.552526593208313	-8.68080043792725	-3.74790859222412	-0.0369583405554295	0.558915615081787	-0.00789048243314028
-0.55427622795105	-8.67129039764404	-3.7467634677887	-0.0368175469338894	0.559033572673798	-0.00780769716948271
-0.562708914279938	-8.67044639587402	-3.75315475463867	-0.0369594171643257	0.559309363365173	-0.00766205042600632
-0.57768315076828	-8.65716648101807	-3.74635624885559	-0.03682866320014	0.559543967247009	-0.00745441624894738
-0.578696727752686	-8.65194511413574	-3.74866986274719	-0.0366792865097523	0.559530556201935	-0.00725517142564058
-0.584343075752258	-8.64943695068359	-3.7513952255249	-0.0368493907153606	0.55977475643158	-0.00704767880961299
-0.597767174243927	-8.63949775695801	-3.75138473510742	-0.0366418436169624	0.559938907623291	-0.00675882026553154
-0.59968501329422	-8.6315860748291	-3.74610638618469	-0.0365390852093697	0.559919834136963	-0.00665090885013342
-0.608825385570526	-8.62805366516113	-3.75262188911438	-0.0366519764065742	0.560079634189606	-0.00636842101812363
-0.620810449123383	-8.61606693267822	-3.75104022026062	-0.0363662801682949	0.560163915157318	-0.00608226098120213
-0.622021079063416	-8.60976028442383	-3.75043678283691	-0.0363384410738945	0.56011027097702	-0.00583996996283531
-0.627735018730164	-8.60707378387451	-3.74843740463257	-0.0363470166921616	0.560213804244995	-0.00548724317923188
-0.64214551448822	-8.59352016448975	-3.75435066223145	-0.0360923558473587	0.560190558433533	-0.00504404539242387
-0.646007537841797	-8.58894729614258	-3.74798369407654	-0.036016657948494	0.560093879699707	-0.00465635303407907
-0.656065344810486	-8.57843494415283	-3.74839377403259	-0.0359082967042923	0.560035705566406	-0.00418132590129972
-0.664757370948792	-8.5687313079834	-3.74855041503906	-0.0356582663953304	0.559906363487244	-0.0037336905952543
-0.66750031709671	-8.5666332244873	-3.74589562416077	-0.0355930551886559	0.559820473194122	-0.00326912174932659
-0.680850148200989	-8.55810451507568	-3.74348258972168	-0.0354900732636452	0.55962598323822	-0.00280770054087043
-0.687950313091278	-8.54744625091553	-3.73710536956787	-0.0352157726883888	0.559416174888611	-0.00220755161717534
-0.689000487327576	-8.54302787780762	-3.73992681503296	-0.0351145304739475	0.558995187282562	-0.00171638152096421
-0.70058536529541	-8.53755474090576	-3.7368426322937	-0.0349396206438541	0.558721542358398	-0.00119581969920546
-0.711132168769836	-8.523756980896	-3.73037362098694	-0.0346025265753269	0.558306992053986	-0.000618833815678954
-0.71414589881897	-8.51686000823975	-3.72651505470276	-0.0344978012144566	0.557769417762756	-5.65125992579851E-05
-0.724255383014679	-8.51165294647217	-3.72614145278931	-0.0343538857996464	0.557346880435944	0.000533652608282864
-0.736447155475616	-8.50129508972168	-3.7194709777832	-0.0340204797685146	0.556755721569061	0.00123086723033339
-0.737277388572693	-8.49329280853271	-3.71078824996948	-0.0338689871132374	0.555952548980713	0.00182445906102657
-0.746981263160706	-8.48957538604736	-3.70568776130676	-0.0336242392659187	0.555288136005402	0.00251942919567227
-0.763365805149078	-8.47670364379883	-3.7033519744873	-0.0332951731979847	0.554503440856934	0.00318682170473039
-0.761629045009613	-8.47137928009033	-3.69165945053101	-0.0331237837672234	0.553454279899597	0.00383354444056749
-0.776995360851288	-8.46451187133789	-3.68740582466125	-0.032857459038496	0.55258584022522	0.00455948663875461
-0.783985912799835	-8.4495735168457	-3.67783188819885	-0.0324366725981236	0.551493227481842	0.00526995770633221
-0.790972471237183	-8.44926834106445	-3.67078733444214	-0.0323399491608143	0.550393283367157	0.00592131121084094
-0.809596240520477	-8.43774223327637	-3.65871429443359	-0.0319499000906944	0.549271881580353	0.00672445399686694
-0.811680257320404	-8.42654705047607	-3.64619946479797	-0.0317443758249283	0.547850728034973	0.00746014714241028
-0.821927070617676	-8.42156314849854	-3.64153075218201	-0.0315268971025944	0.546566963195801	0.00823443476110697
-0.837339222431183	-8.40697765350342	-3.63064336776733	-0.03113804012537	0.545215606689453	0.00905623566359282
-0.840283453464508	-8.40076923370361	-3.62102651596069	-0.0309089794754982	0.543628573417664	0.00983119290322065
-0.854687333106995	-8.3950662612915	-3.60609412193298	-0.0306234154850245	0.542179048061371	0.0106354299932718
-0.86223292350769	-8.37998199462891	-3.59319877624512	-0.0302548240870237	0.540565848350525	0.0114687783643603
-0.867960810661316	-8.37744998931885	-3.58329606056213	-0.0300256162881851	0.538886487483978	0.0122323138639331
-0.883987724781036	-8.36831665039063	-3.57899141311646	-0.0297094956040382	0.537182867527008	0.0130109339952469
-0.888310372829437	-8.35819816589355	-3.56282520294189	-0.029616005718708	0.535504102706909	0.0138503899797797
-0.900195479393005	-8.35194396972656	-3.55721688270569	-0.0291987489908934	0.533753573894501	0.0145551273599267
-0.904113233089447	-8.34644985198975	-3.53786516189575	-0.0291068945080042	0.531939327716827	0.0151639292016625
-0.917192578315735	-8.33759880065918	-3.53634238243103	-0.0287258047610521	0.530429184436798	0.0158160161226988
-0.920507848262787	-8.33186721801758	-3.52827334403992	-0.0283618457615376	0.528597950935364	0.0163282472640276
-0.931814670562744	-8.3331127166748	-3.52687335014343	-0.0279469080269337	0.527135252952576	0.01677649281919
-0.934199690818787	-8.3278226852417	-3.52074241638184	-0.0273048505187035	0.525626659393311	0.0172542687505484
-0.939421832561493	-8.33595848083496	-3.51728558540344	-0.0267197117209435	0.524506211280823	0.0176727175712585
-0.940112173557281	-8.32948684692383	-3.51716113090515	-0.0259710680693388	0.52327573299408	0.0180352926254272
-0.936820507049561	-8.33562183380127	-3.52454924583435	-0.02501773647964	0.522441029548645	0.0185011196881533
-0.933078110218048	-8.33683490753174	-3.51692700386047	-0.0241412874311209	0.521592319011688	0.0190131608396769
-0.929216384887695	-8.33844375610352	-3.52421045303345	-0.0232062730938196	0.521231353282928	0.0195496268570423
-0.916772723197937	-8.34352493286133	-3.52177667617798	-0.0222431663423777	0.520697236061096	0.0202477015554905
-0.910494208335876	-8.34255599975586	-3.53574919700623	-0.0211791712790728	0.520549893379211	0.0210283864289522
-0.889920949935913	-8.34097290039063	-3.53528833389282	-0.020153446123004	0.520580589771271	0.0218320973217487
-0.885527789592743	-8.34825229644775	-3.54854869842529	-0.0191487390547991	0.520955383777618	0.0227590203285217
-0.863341391086578	-8.34305381774902	-3.5562117099762	-0.0180920865386724	0.521469533443451	0.0235879421234131
-0.851060450077057	-8.34859466552734	-3.56980681419373	-0.0168465934693813	0.522188901901245	0.0244719721376896
-0.832895159721375	-8.34965133666992	-3.57879066467285	-0.0158150680363178	0.522932589054108	0.0252588633447886
-0.826829075813293	-8.35341453552246	-3.59841299057007	-0.0146683314815164	0.524234235286713	0.0260878168046474
-0.815639913082123	-8.34917259216309	-3.60652017593384	-0.0134797496721148	0.525308191776276	0.026776822283864
-0.803394019603729	-8.34578418731689	-3.6155219078064	-0.0126394387334585	0.526494741439819	0.0273492764681578
-0.787629902362823	-8.35809421539307	-3.63394737243652	-0.0114088337868452	0.528034448623657	0.0281214416027069
-0.759115636348724	-8.36522674560547	-3.64967203140259	-0.0102508999407291	0.529431641101837	0.0286700818687677
-0.745483875274658	-8.36430263519287	-3.65906500816345	-0.00928960833698511	0.530812203884125	0.0291396155953407
-0.726211547851563	-8.36971473693848	-3.68458938598633	-0.00805755704641342	0.532568514347076	0.0299826543778181
-0.706651091575623	-8.36712074279785	-3.69869875907898	-0.00696882978081703	0.534199655056	0.0305836088955402
-0.686491906642914	-8.36952686309814	-3.70746064186096	-0.00629289401695132	0.535706639289856	0.0313665643334389
-0.681075930595398	-8.37316799163818	-3.71871256828308	-0.00531187513843179	0.537508964538574	0.0320249237120152
-0.676317393779755	-8.39053440093994	-3.73002409934998	-0.0045438283123076	0.539227366447449	0.0319618247449398
-0.683916091918945	-8.38494682312012	-3.70159339904785	-0.00422600004822016	0.54009222984314	0.0316862650215626
-0.687958598136902	-8.43277740478516	-3.72952890396118	-0.00340770953334868	0.541576325893402	0.0307063385844231
-0.684772253036499	-8.47662258148193	-3.78261160850525	-0.00207850011065602	0.543147265911102	0.0290825814008713
-0.66020393371582	-8.43349170684814	-3.7981915473938	-0.000909881200641394	0.543702721595764	0.027296794578433
-0.657860159873962	-8.42107677459717	-3.822922706604	-8.7402258941438E-05	0.545089602470398	0.0269054342061281
-0.673020899295807	-8.43316078186035	-3.79736423492432	0.000660529767628759	0.545593559741974	0.0269146896898746
-0.645362496376038	-8.43733310699463	-3.7812352180481	0.00105715962126851	0.545751631259918	0.0274778194725513
-0.600632786750793	-8.44721794128418	-3.78204703330994	0.00141226896084845	0.546583712100983	0.0288438871502876
-0.540737211704254	-8.44770431518555	-3.81352281570435	0.00181069492828101	0.547091662883759	0.0305291190743446
-0.527521252632141	-8.43092250823975	-3.82053518295288	0.00207665632478893	0.54742306470871	0.0327915139496326
-0.532054662704468	-8.40939998626709	-3.82899904251099	0.00249661481939256	0.547652840614319	0.0350797027349472
-0.532558739185333	-8.39176559448242	-3.82178974151611	0.00277959695085883	0.547794044017792	0.0371486991643906
-0.517868041992188	-8.37132835388184	-3.80567812919617	0.00299733481369913	0.547841906547546	0.0386464931070805
-0.498894602060318	-8.37541389465332	-3.80024528503418	0.00306167593225837	0.547752439975739	0.0396061278879642
-0.484273850917816	-8.37769889831543	-3.79940056800842	0.00332210399210453	0.547548353672028	0.0406159535050392
-0.486048460006714	-8.38249015808105	-3.82785940170288	0.0039433347992599	0.547550439834595	0.0414643138647079
-0.484073847532272	-8.36722755432129	-3.8326256275177	0.00454477965831757	0.547236442565918	0.0421121865510941
-0.497817814350128	-8.34452724456787	-3.8283805847168	0.00497153960168362	0.546900808811188	0.0427649952471256
-0.49846887588501	-8.3488883972168	-3.80913019180298	0.0052930018864572	0.546478092670441	0.0433149226009846
-0.488039761781693	-8.35156631469727	-3.80387115478516	0.00572843756526709	0.545924127101898	0.0436988547444344
-0.480314165353775	-8.36286544799805	-3.79839563369751	0.00601837923750281	0.545553982257843	0.0439795255661011
-0.478475451469421	-8.36371612548828	-3.79913854598999	0.00640811817720532	0.545130491256714	0.0442367643117905
-0.48182213306427	-8.35317611694336	-3.80937123298645	0.00682770647108555	0.544557571411133	0.0445771440863609
-0.501990914344788	-8.34983444213867	-3.80969786643982	0.00714610749855638	0.544163525104523	0.0447586998343468
-0.530412316322327	-8.3483829498291	-3.79896688461304	0.00747942598536611	0.543475210666656	0.0446517206728458
-0.537307679653168	-8.3415584564209	-3.78433632850647	0.00772219384089112	0.542752206325531	0.0444948934018612
-0.533080458641052	-8.34598731994629	-3.78186082839966	0.00796957034617662	0.54215669631958	0.0441508702933788
-0.532339870929718	-8.3562479019165	-3.78904914855957	0.00828811898827553	0.541547417640686	0.0438783727586269
-0.52966034412384	-8.35409450531006	-3.79667568206787	0.0088411457836628	0.540730535984039	0.0438129156827927
-0.5270134806633	-8.35172557830811	-3.81406855583191	0.00926344841718674	0.540368437767029	0.0436567030847073
-0.529333472251892	-8.34222888946533	-3.80578136444092	0.00960394181311131	0.539839506149292	0.0436871834099293
-0.527868807315826	-8.34159755706787	-3.79786825180054	0.00999044720083475	0.53925347328186	0.0438908115029335
-0.516696691513062	-8.35747623443604	-3.79506778717041	0.0103863691911101	0.539047479629517	0.0441077947616577
-0.497701734304428	-8.36482334136963	-3.78918147087097	0.010931484401226	0.538789391517639	0.0442005917429924
-0.487477481365204	-8.35962677001953	-3.80149435997009	0.01150774769485	0.538842439651489	0.0443390645086765
-0.50115293264389	-8.36183452606201	-3.81481862068176	0.0119911907240748	0.539161741733551	0.0443938560783863
-0.521183967590332	-8.35977458953857	-3.80481839179993	0.0125742349773645	0.539186477661133	0.0442135371267796
-0.523577630519867	-8.35844421386719	-3.79716110229492	0.013145849108696	0.539408385753632	0.0443564914166927
-0.506315231323242	-8.36632347106934	-3.83184361457825	0.0140460161492229	0.54013454914093	0.044591698795557
-0.487210392951965	-8.36009693145752	-3.84560441970825	0.0148721113801003	0.540735840797424	0.0446318089962006
-0.478953421115875	-8.34294986724854	-3.85220146179199	0.015669472515583	0.541175305843353	0.0451333038508892
-0.483676105737686	-8.3382511138916	-3.85896301269531	0.0161183793097734	0.542000710964203	0.0460851937532425
-0.465581953525543	-8.33200931549072	-3.85458183288574	0.0166075378656387	0.542950212955475	0.0471618622541428
-0.447749942541122	-8.33746719360352	-3.86401915550232	0.0170370768755674	0.544052839279175	0.0480803549289703
-0.438880234956741	-8.34277629852295	-3.88020515441895	0.0175386145710945	0.545202076435089	0.0490196384489536
-0.437026023864746	-8.32820415496826	-3.89623594284058	0.018105074763298	0.546504616737366	0.0499699115753174
-0.450115442276001	-8.32146644592285	-3.90544176101685	0.0186107028275728	0.547958791255951	0.0505627505481243
-0.459369152784348	-8.31557750701904	-3.90203881263733	0.0191622469574213	0.548735082149506	0.0509610548615456
-0.458935588598251	-8.31331157684326	-3.90577530860901	0.0197879951447248	0.550042152404785	0.0511585287749767
-0.444611668586731	-8.31515693664551	-3.93567609786987	0.0203722044825554	0.551476776599884	0.0513546541333199
-0.437970668077469	-8.31275844573975	-3.95768404006958	0.0211122017353773	0.552692532539368	0.0514742620289326
-0.442112118005753	-8.30222034454346	-3.96701741218567	0.0216257572174072	0.553728520870209	0.0516706109046936
-0.450660049915314	-8.29757022857666	-3.97280669212341	0.0221118368208408	0.554901301860809	0.0519645288586617
-0.443808346986771	-8.29203987121582	-3.97411680221558	0.0224432628601789	0.556095063686371	0.0523207150399685
-0.439411163330078	-8.29861831665039	-3.97905421257019	0.0227811578661203	0.557140469551086	0.0526841692626476
-0.43452924489975	-8.30446147918701	-3.98903965950012	0.0232322327792645	0.558097422122955	0.0528815165162086
-0.435106307268143	-8.29924774169922	-4.00776290893555	0.0235481131821871	0.559082090854645	0.053104218095541
-0.434999376535416	-8.29219627380371	-4.01701259613037	0.0240488518029451	0.55991792678833	0.053387425839901
-0.446828097105026	-8.28859806060791	-4.01688432693481	0.0243591461330652	0.560632467269897	0.053517647087574
-0.447001785039902	-8.2819881439209	-4.01828241348267	0.0247959941625595	0.561172127723694	0.0533978641033173
-0.447131305932999	-8.28060436248779	-4.0242338180542	0.0250115301460028	0.56185519695282	0.053324569016695
-0.448967427015305	-8.28469753265381	-4.03238153457642	0.0252517126500607	0.562220513820648	0.0531735718250275
-0.459334045648575	-8.27717590332031	-4.03281307220459	0.0255627315491438	0.562619805335999	0.0531459227204323
-0.460863590240479	-8.27998828887939	-4.03832626342773	0.0257954392582178	0.562927544116974	0.0530744642019272
-0.471185177564621	-8.27629375457764	-4.03566646575928	0.0260502509772778	0.563153743743896	0.053056176751852
-0.480037003755569	-8.27070713043213	-4.04255962371826	0.0263027083128691	0.563098073005676	0.0531814955174923
-0.487574577331543	-8.26403427124023	-4.03567361831665	0.0264409556984901	0.563101887702942	0.0533170811831951
-0.495688736438751	-8.25789165496826	-4.03385829925537	0.0267503894865513	0.5628781914711	0.0536418072879314
-0.502087950706482	-8.25110054016113	-4.02827024459839	0.0268646664917469	0.562616765499115	0.0539744421839714
-0.506175100803375	-8.24497699737549	-4.01997375488281	0.0269121918827295	0.562173306941986	0.0544142201542854
-0.522741079330444	-8.2326774597168	-4.02328252792358	0.0269815102219582	0.561765134334564	0.0549462661147118
-0.53267365694046	-8.22245216369629	-4.02236890792847	0.0269683916121721	0.561188817024231	0.0556112751364708
-0.538723468780518	-8.21072292327881	-4.0129246711731	0.0269944276660681	0.56060665845871	0.0561804212629795
-0.556559264659882	-8.20397663116455	-4.00352954864502	0.0268299877643585	0.559900879859924	0.0569047667086124
-0.568937599658966	-8.18997573852539	-3.99561762809753	0.0268402639776468	0.559108853340149	0.0575967654585838
-0.585376083850861	-8.17645168304443	-3.99250149726868	0.0266853887587786	0.558246195316315	0.0582302547991276
-0.592329740524292	-8.16469383239746	-3.98143267631531	0.0265649799257517	0.557372510433197	0.0588324591517448
-0.61063426733017	-8.15487957000732	-3.97031211853027	0.0263487920165062	0.556371510028839	0.0594418421387672
-0.626864492893219	-8.1399564743042	-3.95483613014221	0.0261268094182014	0.555249452590942	0.0600550025701523
-0.642373383045197	-8.12572574615479	-3.95019602775574	0.0257792081683874	0.554433643817902	0.0605937242507935
-0.651514947414398	-8.11500644683838	-3.93862509727478	0.0255582928657532	0.553317248821259	0.0611803159117699
-0.67112398147583	-8.10594749450684	-3.92916965484619	0.0251832269132137	0.552223861217499	0.0617079958319664
-0.690677523612976	-8.0969181060791	-3.92985200881958	0.0249275956302881	0.551087856292725	0.0622610002756119
-0.70358419418335	-8.07812786102295	-3.91411447525024	0.024527944624424	0.550077319145203	0.062690332531929
-0.718079507350922	-8.07124423980713	-3.90083146095276	0.0242634806782007	0.548930943012238	0.0631402805447578
-0.733642101287842	-8.06130409240723	-3.88699388504028	0.023908294737339	0.54783833026886	0.0634786859154701
-0.748501718044281	-8.0557746887207	-3.88347887992859	0.0233726650476456	0.546796143054962	0.0637651011347771
-0.766142129898071	-8.03543663024902	-3.86978125572205	0.0231539960950613	0.545708060264587	0.0640363469719887
-0.778189063072205	-8.03166675567627	-3.85998201370239	0.02280193567276	0.544749021530151	0.0643325224518776
-0.792152404785156	-8.02214527130127	-3.85439419746399	0.0224268902093172	0.543783664703369	0.0645587667822838
-0.807319045066834	-8.01594066619873	-3.849853515625	0.0220184158533812	0.542847216129303	0.0647141933441162
-0.822205185890198	-8.00360202789307	-3.84400248527527	0.0218041762709618	0.54205334186554	0.0649223998188972
-0.83300107717514	-7.99726343154907	-3.84137272834778	0.021469634026289	0.541326284408569	0.0651588439941406
-0.844695150852203	-7.99256181716919	-3.82901382446289	0.0213607419282198	0.540541887283325	0.065266028046608
-0.851080298423767	-7.98762273788452	-3.82482600212097	0.0209263991564512	0.539881229400635	0.065330907702446
-0.858930051326752	-7.98194694519043	-3.82053661346436	0.0207157619297504	0.539335310459137	0.06543929874897
-0.864768743515015	-7.97649812698364	-3.8146014213562	0.0205256212502718	0.538967847824097	0.0655010119080544
-0.871464252471924	-7.97354936599731	-3.81477785110474	0.0203871559351683	0.538565158843994	0.0656332448124886
-0.874220013618469	-7.97235345840454	-3.8091185092926	0.0201514698565006	0.538194179534912	0.0657567530870438
-0.87861168384552	-7.96558284759521	-3.79993486404419	0.0199184007942677	0.53806608915329	0.0659925118088722
-0.881000280380249	-7.96555852890015	-3.80452275276184	0.0198191273957491	0.537842512130737	0.0661973208189011
-0.879916071891785	-7.96032190322876	-3.80273842811584	0.0197328273206949	0.537729203701019	0.0662982910871506
-0.883354961872101	-7.96108961105347	-3.79785346984863	0.0195150189101696	0.537657260894775	0.0664230957627296
-0.881487250328064	-7.96004009246826	-3.80196332931519	0.0194951929152012	0.537823557853699	0.0665545612573624
-0.879630267620087	-7.95734691619873	-3.80167746543884	0.0193293634802103	0.537929773330688	0.0667124018073082
-0.877883613109589	-7.95516204833984	-3.8015341758728	0.0193400159478188	0.538120448589325	0.0668569058179855
-0.87763237953186	-7.95455455780029	-3.80385494232178	0.0191564206033945	0.538418054580688	0.0670643746852875
-0.873970985412598	-7.95165061950684	-3.79964852333069	0.0189711917191744	0.538734078407288	0.0672566369175911
-0.870108783245087	-7.95298624038696	-3.80761098861694	0.0189575720578432	0.539181470870972	0.0675116926431656
-0.86609411239624	-7.95599937438965	-3.81224346160889	0.0187896061688662	0.53967159986496	0.0675574019551277
-0.857850015163422	-7.95835399627686	-3.81374955177307	0.0187491085380316	0.540119886398315	0.0676861107349396
-0.851611912250519	-7.95144987106323	-3.81864452362061	0.0185247473418713	0.540777504444122	0.0679633766412735
-0.841819405555725	-7.95446872711182	-3.81903743743896	0.0185775123536587	0.541302978992462	0.0681856498122215
-0.835820019245148	-7.95631170272827	-3.82747864723206	0.0184359382838011	0.541923463344574	0.0683036744594574
-0.829742848873138	-7.9565691947937	-3.83379793167114	0.018260084092617	0.542551159858704	0.0684058219194412
-0.821172714233398	-7.95703792572021	-3.83950114250183	0.0181811042129993	0.543266236782074	0.0683919489383698
-0.811903953552246	-7.95835781097412	-3.84303689002991	0.0180178079754114	0.543954253196716	0.0683459490537643
-0.801461696624756	-7.96178913116455	-3.84752488136292	0.0178906694054604	0.544657826423645	0.0682284981012344
-0.798142731189728	-7.96642827987671	-3.84841990470886	0.0176385156810284	0.545286238193512	0.0680743902921677
-0.792388916015625	-7.96652412414551	-3.85596299171448	0.0175033956766129	0.546059489250183	0.0678872093558311
-0.782530605792999	-7.9681510925293	-3.86410093307495	0.0174093898385763	0.546818912029266	0.0676211565732956
-0.777917504310608	-7.97246742248535	-3.86509704589844	0.0171024724841118	0.547491729259491	0.0673608407378197
-0.77305281162262	-7.975182056427	-3.87416195869446	0.016932588070631	0.548142671585083	0.0671031698584557
-0.768646478652954	-7.97581338882446	-3.87363576889038	0.0166607983410358	0.548792123794556	0.0667687803506851
-0.761606931686401	-7.98025035858154	-3.88150596618652	0.0164958573877811	0.549371898174286	0.0664543285965919
-0.755522072315216	-7.98076772689819	-3.8845226764679	0.0162547770887613	0.549940705299377	0.0660766884684563
-0.750192821025848	-7.9888072013855	-3.88628029823303	0.016073701903224	0.55042177438736	0.0656221285462379
-0.74286025762558	-7.98568725585938	-3.88819265365601	0.0158125441521406	0.550883710384369	0.0651706904172897
-0.739999651908875	-7.99434614181519	-3.89329361915588	0.0155539363622665	0.551243305206299	0.0647053569555283
-0.728290140628815	-7.99452257156372	-3.89289355278015	0.0153892654925585	0.55151903629303	0.0641473680734634
-0.725595057010651	-8.00148582458496	-3.89662957191467	0.014963760972023	0.551779448986053	0.0636691898107529
-0.716237723827362	-8.00060176849365	-3.89215040206909	0.0146970544010401	0.551889479160309	0.0630635768175125
-0.707564413547516	-8.0087833404541	-3.89324045181274	0.0143485413864255	0.552016139030457	0.0625985264778137
-0.704193651676178	-8.01443672180176	-3.88962864875793	0.0140959769487381	0.551984548568726	0.062028244137764
-0.6936354637146	-8.01857280731201	-3.89586400985718	0.01374267693609	0.551871955394745	0.0614960342645645
-0.6942338347435	-8.02155494689941	-3.89065408706665	0.0133782103657722	0.551862478256226	0.0609157644212246
-0.681087970733643	-8.02702140808105	-3.88697791099548	0.0130816977471113	0.551532447338104	0.0603479854762554
-0.681324064731598	-8.03024864196777	-3.876216173172	0.0127084460109472	0.551279425621033	0.0597920753061771
-0.676888704299927	-8.03867435455322	-3.8785297870636	0.0123942112550139	0.550923705101013	0.0592482462525368
-0.672788143157959	-8.03711795806885	-3.87027192115784	0.0119421696290374	0.550539791584015	0.0586527213454247
-0.66860830783844	-8.04140853881836	-3.87227535247803	0.0115640349686146	0.550034463405609	0.0582174248993397
-0.668371140956879	-8.04674530029297	-3.86322140693665	0.0111785419285297	0.54959911108017	0.0578292645514011
-0.670198142528534	-8.04607486724854	-3.85839247703552	0.0106552662327886	0.548911035060883	0.0574869364500046
-0.670891046524048	-8.05067825317383	-3.85305023193359	0.0102909579873085	0.548404633998871	0.0572324059903622
-0.676349401473999	-8.04904460906982	-3.84224390983582	0.0097474530339241	0.547634422779083	0.0568527430295944
-0.696377635002136	-8.05550765991211	-3.83093690872192	0.00916461925953627	0.547026336193085	0.056373193860054
-0.713393211364746	-8.04702281951904	-3.81653475761414	0.00864551961421967	0.546078562736511	0.0557978078722954
-0.725384056568146	-8.04236602783203	-3.80643820762634	0.00811102893203497	0.545184135437012	0.0555281080305576
-0.719424426555634	-8.05059146881104	-3.81480574607849	0.0078110252507031	0.544321119785309	0.0555511564016342
-0.725751161575317	-8.0473575592041	-3.82579469680786	0.00744583318009973	0.54332160949707	0.0555312037467957
-0.728562295436859	-8.0253210067749	-3.8045539855957	0.00693752383813262	0.542160212993622	0.0558475404977798
-0.725315749645233	-8.02170848846436	-3.78176259994507	0.00642869528383017	0.541022658348084	0.0565222315490246
-0.723194420337677	-8.02215957641602	-3.76421499252319	0.00576298637315631	0.539949655532837	0.0570972338318825
-0.723761796951294	-8.02943897247314	-3.74970817565918	0.00502051878720522	0.538839519023895	0.057460118085146
-0.721146762371063	-8.02995109558105	-3.73056626319885	0.00439511938020587	0.537658452987671	0.0576477348804474
-0.721786439418793	-8.02500343322754	-3.73250532150269	0.00421113846823573	0.536407351493835	0.0579261928796768
-0.722127258777618	-8.02852153778076	-3.73421883583069	0.00392111204564571	0.535359501838684	0.0581662058830261
-0.728611767292023	-8.02320671081543	-3.729820728302	0.00376991275697947	0.53403240442276	0.0580133609473705
-0.727306544780731	-8.0122766494751	-3.70939230918884	0.00355740287341177	0.532742202281952	0.0579649731516838
-0.730101883411407	-8.01818084716797	-3.68766522407532	0.00320749194361269	0.531635165214539	0.057865597307682
-0.729806840419769	-8.02908611297607	-3.67579650878906	0.00285495794378221	0.530304968357086	0.0577474310994148
-0.725348770618439	-8.03639793395996	-3.66270399093628	0.00273924646899104	0.52918815612793	0.0578126721084118
-0.721214532852173	-8.0425329208374	-3.66739177703857	0.0028712407220155	0.528075873851776	0.0578665994107723
-0.720428586006165	-8.03887844085693	-3.6613302230835	0.0027235415764153	0.526947498321533	0.058046892285347
-0.72508704662323	-8.03687858581543	-3.64525556564331	0.00265913456678391	0.525726139545441	0.0583530366420746
-0.72859662771225	-8.04476833343506	-3.63788604736328	0.00262255920097232	0.524476945400238	0.0586028546094894
-0.724976241588593	-8.04748630523682	-3.6213231086731	0.00272235623560846	0.523422598838806	0.0588986054062843
-0.71454656124115	-8.04852771759033	-3.61106061935425	0.00276011321693659	0.522255659103394	0.0593607909977436
-0.700557708740234	-8.05605030059814	-3.60571098327637	0.00263858726248145	0.521145403385162	0.0598290748894215
-0.697248458862305	-8.06337261199951	-3.60905647277832	0.00277981068938971	0.520088374614716	0.0604176856577396
-0.701921880245209	-8.06904029846191	-3.60307598114014	0.00290545960888267	0.519131362438202	0.0610138736665249
-0.692566394805908	-8.06824016571045	-3.59542798995972	0.00304173585027456	0.518057465553284	0.0615064054727554
-0.683295249938965	-8.07412719726563	-3.58536911010742	0.00312920939177275	0.517066121101379	0.0620726458728313
-0.678832411766052	-8.08519077301025	-3.58577537536621	0.00320385978557169	0.51624470949173	0.062497716397047
-0.665661156177521	-8.09006595611572	-3.58403921127319	0.00349487224593759	0.515473246574402	0.0630765557289124
-0.651915311813354	-8.09889602661133	-3.58313775062561	0.00390702160075307	0.514646232128143	0.0635431408882141
-0.6436567902565	-8.10679626464844	-3.58113646507263	0.00408724276348948	0.514009296894073	0.0639716908335686
-0.63552588224411	-8.11957359313965	-3.58228898048401	0.00445814291015267	0.513733983039856	0.0644511952996254
-0.624968707561493	-8.1296329498291	-3.5878438949585	0.00508796842768788	0.513295710086823	0.0649273097515106
-0.614671289920807	-8.13675785064697	-3.5843198299408	0.00574661325663328	0.513108968734741	0.0653312802314758
-0.594811379909515	-8.14789867401123	-3.58506608009338	0.00628096191212535	0.51295006275177	0.0656983926892281
-0.581719279289246	-8.16567611694336	-3.59585738182068	0.00700527150183916	0.513233363628387	0.0661449879407883
-0.571583867073059	-8.173264503479	-3.61134171485901	0.00790480524301529	0.51366126537323	0.0666414126753807
-0.553102910518646	-8.17370128631592	-3.61695003509521	0.00873051956295967	0.513974010944366	0.0671517103910446
-0.533795535564423	-8.1833381652832	-3.62993741035461	0.00962005276232958	0.514616310596466	0.0677971988916397
-0.514522552490234	-8.19376087188721	-3.6375617980957	0.0105158472433686	0.515442490577698	0.0684184655547142
-0.49745512008667	-8.20091724395752	-3.64949154853821	0.0114541538059711	0.516392052173615	0.0690532773733139
-0.47891628742218	-8.20708847045898	-3.66492581367493	0.0124885179102421	0.517518281936646	0.0698614344000816
-0.449382394552231	-8.21770000457764	-3.68243527412415	0.0135687086731195	0.518620312213898	0.0704761892557144
-0.437630504369736	-8.21766471862793	-3.69538044929504	0.0145888738334179	0.519982993602753	0.0711921453475952
-0.420133024454117	-8.22509574890137	-3.71523118019104	0.0155404424294829	0.521481513977051	0.0719248279929161
-0.400751292705536	-8.22957897186279	-3.7259635925293	0.0165199879556894	0.522902727127075	0.0726816356182098
-0.385600060224533	-8.23099136352539	-3.73794984817505	0.0175198148936033	0.524530708789825	0.0734423249959946
-0.371294647455215	-8.23975372314453	-3.7542839050293	0.0184230115264654	0.526134550571442	0.0743172690272331
-0.350601255893707	-8.23997974395752	-3.76999282836914	0.0192348919808865	0.527783751487732	0.0751310288906097
-0.340994894504547	-8.23876762390137	-3.7912015914917	0.0201952047646046	0.529333889484406	0.0760046169161797
-0.327889025211334	-8.23370838165283	-3.80196237564087	0.0210400596261024	0.530925691127777	0.0768576040863991
-0.324249684810638	-8.22242069244385	-3.81506896018982	0.0216392930597067	0.532431542873383	0.0775443837046623
-0.311408400535584	-8.21511459350586	-3.82758855819702	0.0222381055355072	0.533932387828827	0.0784049779176712
-0.308947384357452	-8.20700836181641	-3.84246635437012	0.0228390116244555	0.53524923324585	0.0793581455945969
-0.305783659219742	-8.21248340606689	-3.85567307472229	0.0234136637300253	0.536446452140808	0.080091156065464
-0.304217547178268	-8.21116733551025	-3.86058044433594	0.023783341050148	0.537417411804199	0.0807647407054901
-0.296457946300507	-8.2095947265625	-3.86616110801697	0.0242448933422565	0.538116872310638	0.0814135074615479
-0.289175987243652	-8.20625114440918	-3.86857175827026	0.0245571583509445	0.538789749145508	0.081950731575489
-0.293424099683762	-8.20178890228271	-3.87757515907288	0.025072043761611	0.539146900177002	0.0824256911873817
-0.299300163984299	-8.20706653594971	-3.87580513954163	0.0252295807003975	0.539479911327362	0.0829056203365326
-0.309522300958633	-8.20700931549072	-3.88576793670654	0.0256921108812094	0.539487361907959	0.0833527371287346
-0.309836059808731	-8.20986843109131	-3.8771595954895	0.0256292913109064	0.539398550987244	0.0834897086024284
-0.312198162078857	-8.20572376251221	-3.87244415283203	0.025807598605752	0.538901746273041	0.0837229415774345
-0.314011186361313	-8.21083068847656	-3.8710720539093	0.0257662571966648	0.538305103778839	0.0841038376092911
-0.331174790859222	-8.20799827575684	-3.86127471923828	0.0257512535899878	0.537539839744568	0.084361158311367
-0.342491090297699	-8.20575332641602	-3.84821152687073	0.0256849955767393	0.536410212516785	0.0847373008728027
-0.356575578451157	-8.19667339324951	-3.83730316162109	0.0255675800144672	0.535321772098541	0.0849549844861031
-0.369470953941345	-8.1906099319458	-3.81989073753357	0.0252188965678215	0.533860385417938	0.0851065814495087
-0.384313821792603	-8.18976497650146	-3.79655241966248	0.0247806049883366	0.532124936580658	0.0852629169821739
-0.393226534128189	-8.20521354675293	-3.79751348495483	0.024567699059844	0.53049623966217	0.0854672342538834
-0.398813456296921	-8.20102596282959	-3.79939603805542	0.024477880448103	0.528837025165558	0.08550626039505
-0.416660249233246	-8.16460514068604	-3.77849984169006	0.0241095963865519	0.5266193151474	0.0854953974485397
-0.433759808540344	-8.15419101715088	-3.737135887146	0.0235108975321054	0.524411082267761	0.0855927243828774
-0.433985680341721	-8.17293071746826	-3.71392750740051	0.0228165928274393	0.522155404090881	0.0857693776488304
-0.416821092367172	-8.18305206298828	-3.70870471000671	0.0224332045763731	0.520241618156433	0.0859048217535019
-0.421238511800766	-8.16805362701416	-3.69437909126282	0.021748898550868	0.518146932125092	0.0858952552080154
-0.432350516319275	-8.15732479095459	-3.67395496368408	0.0212324857711792	0.515935182571411	0.0856270492076874
-0.458889961242676	-8.1553373336792	-3.65334320068359	0.0205854065716267	0.514005362987518	0.085427537560463
-0.465138882398605	-8.15680027008057	-3.6271698474884	0.0199977867305279	0.511919617652893	0.0849570333957672
-0.45317006111145	-8.16345691680908	-3.61507034301758	0.0197513736784458	0.510054588317871	0.0846822783350945
-0.441663295030594	-8.15283966064453	-3.60454845428467	0.0191250536590815	0.508238971233368	0.0846517309546471
-0.437063783407211	-8.13017845153809	-3.58736777305603	0.0186109486967325	0.506540775299072	0.0866738930344582
-0.448667019605637	-8.13234329223633	-3.57899022102356	0.0183318890631199	0.504937708377838	0.0874389335513115
-0.442281186580658	-8.14095020294189	-3.55777406692505	0.0177320819348097	0.503321588039398	0.0882620140910149
-0.438579916954041	-8.1407356262207	-3.54251408576965	0.0168830305337906	0.502017438411713	0.0889922529459
-0.433231025934219	-8.1340913772583	-3.54361200332642	0.0166503507643938	0.50110787153244	0.0896087884902954
-0.433930963277817	-8.13581657409668	-3.54427576065063	0.0164805371314287	0.500205755233765	0.0900868922472
-0.448237329721451	-8.12788105010986	-3.5442099571228	0.0164909530431032	0.49939489364624	0.0905603617429733
-0.45032075047493	-8.11498546600342	-3.54891180992126	0.016708942130208	0.498900681734085	0.0909415930509567
-0.443456590175629	-8.11282539367676	-3.54720973968506	0.0169567465782166	0.498587042093277	0.0912561491131783
-0.441629618406296	-8.11293697357178	-3.55270838737488	0.0171761196106672	0.498264223337173	0.091524176299572
-0.423636198043823	-8.11534309387207	-3.55334424972534	0.0173554737120867	0.49818754196167	0.0918272361159325
-0.397567093372345	-8.12027454376221	-3.56070852279663	0.0175332818180323	0.498511642217636	0.092219740152359
-0.381289809942245	-8.12309169769287	-3.56297159194946	0.0177735388278961	0.498837977647781	0.092719554901123
-0.370599687099457	-8.13182163238525	-3.5739049911499	0.0180935636162758	0.499570518732071	0.0931515097618103
-0.35178205370903	-8.12622451782227	-3.58281707763672	0.0184658132493496	0.50022554397583	0.093827486038208
-0.332352221012115	-8.11964321136475	-3.5924768447876	0.0188879352062941	0.501236915588379	0.0947626009583473
-0.308631718158722	-8.11623096466064	-3.60523295402527	0.0191742479801178	0.502473056316376	0.0958360210061073
-0.295809954404831	-8.11420249938965	-3.61608552932739	0.0194940492510796	0.503664076328278	0.0967797711491585
-0.281846582889557	-8.10423278808594	-3.62417078018188	0.0197174530476332	0.505124807357788	0.0977341830730438
-0.267480701208115	-8.10630035400391	-3.64325451850891	0.0199365299195051	0.506622850894928	0.0987861379981041
-0.251848489046097	-8.099365234375	-3.65020775794983	0.0202679485082626	0.50834047794342	0.099630780518055
-0.245245948433876	-8.09580230712891	-3.6687593460083	0.0204154532402754	0.509986877441406	0.100516490638256
-0.231771722435951	-8.09463024139404	-3.67556047439575	0.0206770040094852	0.511518716812134	0.101187065243721
-0.223896190524101	-8.09925937652588	-3.68761301040649	0.0206769127398729	0.51310533285141	0.101773887872696
-0.213672444224358	-8.10037231445313	-3.69789981842041	0.0208177231252193	0.514623582363129	0.102415427565575
-0.209410950541496	-8.09839725494385	-3.70838737487793	0.0207620710134506	0.51597934961319	0.102935083210468
-0.199345290660858	-8.10215663909912	-3.70461964607239	0.0206701792776585	0.517124712467194	0.10337720811367
-0.181534111499786	-8.11880588531494	-3.72994899749756	0.0210413206368685	0.51833975315094	0.103864155709744
-0.163068920373917	-8.12474060058594	-3.7655348777771	0.0216041542589664	0.519622981548309	0.10430058836937
-0.173194363713264	-8.0877685546875	-3.77162528038025	0.021805165335536	0.520374953746796	0.104314781725407
-0.171688407659531	-8.07295799255371	-3.76711082458496	0.021918160840869	0.521057069301605	0.104536138474941
-0.165403082966805	-8.08777236938477	-3.76324391365051	0.0217626020312309	0.52182000875473	0.104702644050121
-0.151332810521126	-8.09386920928955	-3.7627739906311	0.0218592211604118	0.522181451320648	0.104989685118198
-0.133444130420685	-8.10413074493408	-3.76643085479736	0.021783297881484	0.522871732711792	0.105385638773441
-0.121345289051533	-8.09690380096436	-3.78454327583313	0.021812254562974	0.523151516914368	0.105829410254955
-0.11700975894928	-8.09447383880615	-3.78792881965637	0.021575853228569	0.523466169834137	0.106074906885624
-0.120893955230713	-8.09782791137695	-3.77633619308472	0.0215737912803888	0.523264050483704	0.106216713786125
-0.115787111222744	-8.09600067138672	-3.76698350906372	0.0214542020112276	0.523236334323883	0.106341630220413
-0.0990545898675919	-8.08925342559814	-3.77138590812683	0.0212261490523815	0.523024499416351	0.106397680938244
-0.0902163460850716	-8.08978652954102	-3.76904368400574	0.0210479348897934	0.522815883159637	0.106557942926884
-0.0954646617174149	-8.09399127960205	-3.76413416862488	0.0208149757236242	0.52236807346344	0.106676578521729
-0.103897280991077	-8.09007835388184	-3.75967240333557	0.0204620212316513	0.521911382675171	0.106610275804996
-0.106005720794201	-8.08817386627197	-3.74586248397827	0.0201224572956562	0.52144718170166	0.106542691588402
-0.112868115305901	-8.08950901031494	-3.74523830413818	0.0196259710937738	0.520680546760559	0.106375336647034
-0.117542073130608	-8.09246253967285	-3.73195052146912	0.0192128978669643	0.519975423812866	0.106121405959129
-0.115585885941982	-8.09303092956543	-3.71888542175293	0.0188946910202503	0.518953919410706	0.105904534459114
-0.116734020411968	-8.08982849121094	-3.72024440765381	0.0185602139681578	0.518120586872101	0.105598397552967
-0.125266656279564	-8.09178924560547	-3.70674705505371	0.0181833282113075	0.517088234424591	0.105213321745396
-0.138983517885208	-8.08370876312256	-3.6961088180542	0.0177975241094828	0.515965342521667	0.104856319725513
-0.146500751376152	-8.08724498748779	-3.68170022964478	0.0172020960599184	0.514865815639496	0.104532778263092
-0.147683456540108	-8.09431076049805	-3.67364287376404	0.0168263558298349	0.513575077056885	0.104124568402767
-0.157225266098976	-8.09388828277588	-3.65687394142151	0.0163700394332409	0.512358129024506	0.103780820965767
-0.155314669013023	-8.09689331054688	-3.6422553062439	0.0157795697450638	0.511175930500031	0.103413298726082
-0.165576696395874	-8.09833145141602	-3.63383674621582	0.0153071405366063	0.509962975978851	0.103019863367081
-0.173034325242043	-8.09652614593506	-3.62447571754456	0.0149286361411214	0.508495330810547	0.102536886930466
-0.182744592428207	-8.09224891662598	-3.61084342002869	0.0143831968307495	0.507245302200317	0.102076850831509
-0.188488140702248	-8.09439849853516	-3.59405136108398	0.0138316908851266	0.505877017974854	0.101546458899975
[truncated: 9,657 more rows]
