# Supplementary material for: Identification of Haptic Based Guiding Using Hard Reins
Source: PLoS One. 2015 Jul 22;10(7):e0132020. doi: 10.1371/journal.pone.0132020 (PMC4511788; doi:10.1371/journal.pone.0132020)
Supplement: S6 File — (ZIP) [file pone.0132020.s006.zip › Exp2_ForceData2/Subject9/path1/T4.csv]

Force X (N)	Force Y (N)	Force Z (N)	Torque X (N-m)	Torque Y (N-m)	Torque Z (N-m)	Frequency = 10000	Averaging Level = 16	F/T Serial Number = FT11772	Time Started = 19/12/2012 16:29:22
-0.812413513660431	-8.40445232391357	-3.58296656608582	-0.082712322473526	0.526319086551666	-0.104663819074631
-0.812062203884125	-8.41370487213135	-3.57788228988647	-0.0828811526298523	0.526357412338257	-0.104951612651348
-0.807014405727386	-8.4136848449707	-3.57801270484924	-0.0830413028597832	0.526381015777588	-0.105282597243786
-0.807681024074554	-8.41691207885742	-3.57621359825134	-0.0831366777420044	0.526419699192047	-0.105508640408516
-0.809296369552612	-8.41984939575195	-3.5808322429657	-0.0833684951066971	0.526544213294983	-0.105843372642994
-0.810072422027588	-8.42066478729248	-3.58387231826782	-0.083530992269516	0.526760041713715	-0.106043167412281
-0.803370296955109	-8.42112731933594	-3.57971692085266	-0.0836924314498901	0.526897549629211	-0.106374703347683
-0.79915177822113	-8.42037296295166	-3.58886671066284	-0.0837510526180267	0.527028560638428	-0.106677033007145
-0.793798863887787	-8.42676067352295	-3.58296084403992	-0.0837212353944778	0.527167499065399	-0.106947593390942
-0.792628526687622	-8.43031406402588	-3.58748579025269	-0.0837687253952026	0.527341485023499	-0.107236810028553
-0.78899210691452	-8.43820476531982	-3.59024047851563	-0.083894707262516	0.527470409870148	-0.107391729950905
-0.784328460693359	-8.43728256225586	-3.58804845809937	-0.0838580280542374	0.527626693248749	-0.107623785734177
-0.780603289604187	-8.44047451019287	-3.58883690834045	-0.0838615447282791	0.527842581272125	-0.107780463993549
-0.78074038028717	-8.44587898254395	-3.58936715126038	-0.0839544385671616	0.528094530105591	-0.107869476079941
-0.770842254161835	-8.44596004486084	-3.59261775016785	-0.0839677378535271	0.528272688388824	-0.107999831438065
-0.766742765903473	-8.44588565826416	-3.59574007987976	-0.0838980004191399	0.528504312038422	-0.108040444552898
-0.769230425357819	-8.4529275894165	-3.60028433799744	-0.0838369280099869	0.528817653656006	-0.108039423823357
-0.760519027709961	-8.45509624481201	-3.59702277183533	-0.0838679149746895	0.529086232185364	-0.108164869248867
-0.760328710079193	-8.45705127716064	-3.60229468345642	-0.0838099643588066	0.529322683811188	-0.1081238463521
-0.759894371032715	-8.45773315429688	-3.6087543964386	-0.0837673917412758	0.529600322246552	-0.108172975480556
-0.7514408826828	-8.46124172210693	-3.60926413536072	-0.0836923941969872	0.529927015304565	-0.108189783990383
-0.748158931732178	-8.46123695373535	-3.60722470283508	-0.0836154147982597	0.530159115791321	-0.108043387532234
-0.741926550865173	-8.46211624145508	-3.60752248764038	-0.0834382325410843	0.530379295349121	-0.107963994145393
-0.741746962070465	-8.46377563476563	-3.61281538009644	-0.0834547057747841	0.530680358409882	-0.107827261090279
-0.733028054237366	-8.4652099609375	-3.61071181297302	-0.0833816081285477	0.530803740024567	-0.107744343578815
-0.732003271579742	-8.46358966827393	-3.61769366264343	-0.0833093449473381	0.530949831008911	-0.107619762420654
-0.730509340763092	-8.46911716461182	-3.61453104019165	-0.0832380428910255	0.531215131282806	-0.107537731528282
-0.723110675811768	-8.4651050567627	-3.61288571357727	-0.0832580327987671	0.531262755393982	-0.107302367687225
-0.721369683742523	-8.46238994598389	-3.61189198493958	-0.0832149758934975	0.531225681304932	-0.107101649045944
-0.722572326660156	-8.46355724334717	-3.61145353317261	-0.0831997096538544	0.531382203102112	-0.106964528560638
-0.719272673130035	-8.46322917938232	-3.61634469032288	-0.0832742601633072	0.531373977661133	-0.106776587665081
-0.71563708782196	-8.45916175842285	-3.60849595069885	-0.083151638507843	0.531280875205994	-0.106636248528957
-0.713943243026733	-8.46238136291504	-3.60819578170776	-0.0833329632878304	0.531152248382568	-0.106530249118805
-0.710229635238647	-8.46461963653564	-3.60845017433167	-0.0834307670593262	0.531037569046021	-0.106432758271694
-0.709833860397339	-8.45660591125488	-3.60461616516113	-0.0834888592362404	0.530840516090393	-0.106340140104294
-0.711382746696472	-8.46090316772461	-3.60072231292725	-0.0836503505706787	0.530669510364532	-0.106298059225082
-0.707462668418884	-8.46153259277344	-3.59877252578735	-0.0838611349463463	0.530380189418793	-0.106345899403095
-0.707993745803833	-8.45736217498779	-3.59688591957092	-0.0840003564953804	0.530031800270081	-0.106369733810425
-0.707708835601807	-8.46155071258545	-3.59344863891602	-0.0842106565833092	0.529805839061737	-0.106355451047421
-0.706035494804382	-8.46127414703369	-3.58961701393127	-0.0845083892345428	0.529374778270721	-0.106319390237331
-0.705994248390198	-8.45654106140137	-3.58447217941284	-0.0846869722008705	0.528982877731323	-0.106307864189148
-0.704848825931549	-8.46347045898438	-3.57871079444885	-0.0850623771548271	0.528657734394073	-0.106445252895355
-0.703099071979523	-8.46218776702881	-3.57174205780029	-0.0853519514203072	0.528230547904968	-0.106447525322437
-0.705103993415833	-8.45601081848145	-3.56760001182556	-0.0855372622609138	0.527773857116699	-0.106552891433239
-0.709415555000305	-8.46288299560547	-3.56194639205933	-0.085961326956749	0.527406454086304	-0.106691621243954
-0.705332159996033	-8.45946407318115	-3.56072044372559	-0.0863198861479759	0.526920735836029	-0.106819093227386
-0.709696173667908	-8.45868873596191	-3.55010008811951	-0.0866076201200485	0.526587963104248	-0.106897853314877
-0.717263221740723	-8.45960521697998	-3.54940748214722	-0.0870526134967804	0.526236891746521	-0.107036463916302
-0.715505659580231	-8.45727920532227	-3.54214286804199	-0.0873770341277123	0.525827884674072	-0.107153348624706
-0.717928946018219	-8.45125484466553	-3.53591060638428	-0.0877187699079514	0.525414347648621	-0.107248447835445
-0.725532352924347	-8.45461463928223	-3.53154230117798	-0.0881074517965317	0.52514386177063	-0.107363477349281
-0.731255710124969	-8.45225715637207	-3.52848839759827	-0.0884689688682556	0.524831593036652	-0.107549071311951
-0.73106461763382	-8.44464111328125	-3.52234578132629	-0.088775061070919	0.524334669113159	-0.107627436518669
-0.736747324466705	-8.44634532928467	-3.52001118659973	-0.0891691893339157	0.524198651313782	-0.107807107269764
-0.743080139160156	-8.44356918334961	-3.51013946533203	-0.0895766988396645	0.523930788040161	-0.107886396348476
-0.746694028377533	-8.43586826324463	-3.51019620895386	-0.0898761078715324	0.523618459701538	-0.108022905886173
-0.755528092384338	-8.4361572265625	-3.5075466632843	-0.0901812389492989	0.523517549037933	-0.108082741498947
-0.757843136787415	-8.4316291809082	-3.49896693229675	-0.0906059443950653	0.523353397846222	-0.108123324811459
-0.761801481246948	-8.42462253570557	-3.49682760238647	-0.0908939987421036	0.523096919059753	-0.108229048550129
-0.771928071975708	-8.42449474334717	-3.49653792381287	-0.0911324098706245	0.523045778274536	-0.108264662325382
-0.774787366390228	-8.42078399658203	-3.49161553382874	-0.0914769396185875	0.523025453090668	-0.108303889632225
-0.775098443031311	-8.41098880767822	-3.4919490814209	-0.0917097851634026	0.522910475730896	-0.108409389853477
-0.786961019039154	-8.4128360748291	-3.48801755905151	-0.0919708460569382	0.52286159992218	-0.108503401279449
-0.790900707244873	-8.40907764434814	-3.49418926239014	-0.0921577662229538	0.523030281066895	-0.10861948132515
-0.790068328380585	-8.40183925628662	-3.48982572555542	-0.0923140197992325	0.522965729236603	-0.108712024986744
-0.79392147064209	-8.40129566192627	-3.48866438865662	-0.0924958735704422	0.522968530654907	-0.108796671032906
-0.801368415355682	-8.39578819274902	-3.49094533920288	-0.0926009565591812	0.523119986057281	-0.108837433159351
-0.802927792072296	-8.39446926116943	-3.4897780418396	-0.0928233191370964	0.523246288299561	-0.108930923044682
-0.805810451507568	-8.39030647277832	-3.48930168151855	-0.0929340496659279	0.523311018943787	-0.108949065208435
-0.808823585510254	-8.38839721679688	-3.48586750030518	-0.0930022746324539	0.523356974124908	-0.109001077711582
-0.81539785861969	-8.38601875305176	-3.48447680473328	-0.0930741056799889	0.523646414279938	-0.109045617282391
-0.816384077072144	-8.38348865509033	-3.48853015899658	-0.0931801795959473	0.523788154125214	-0.109106376767159
-0.821081936359406	-8.38022804260254	-3.49067258834839	-0.0932343602180481	0.52387148141861	-0.109164543449879
-0.825734436511993	-8.37956047058105	-3.48818707466125	-0.0933370888233185	0.524075984954834	-0.109199948608875
-0.834020972251892	-8.37398338317871	-3.4846785068512	-0.0934390649199486	0.524299502372742	-0.109248459339142
-0.839029312133789	-8.36956882476807	-3.48440790176392	-0.0935080274939537	0.524405002593994	-0.109257809817791
-0.845507740974426	-8.36401081085205	-3.4822301864624	-0.0935647711157799	0.524591326713562	-0.109287716448307
-0.857018887996674	-8.35998821258545	-3.48713994026184	-0.0937009230256081	0.52483332157135	-0.109305933117867
-0.862286150455475	-8.3571891784668	-3.48337912559509	-0.0938086807727814	0.524885475635529	-0.10930797457695
-0.868644535541534	-8.34823703765869	-3.48341631889343	-0.0938832312822342	0.525022983551025	-0.109352365136147
-0.878639459609985	-8.34597492218018	-3.48795676231384	-0.0940554812550545	0.525135338306427	-0.109264090657234
-0.884295582771301	-8.34098720550537	-3.48483157157898	-0.0942552015185356	0.525212585926056	-0.109301052987576
-0.891801118850708	-8.33057403564453	-3.48446202278137	-0.0944769978523254	0.525425851345062	-0.109295524656773
-0.89709746837616	-8.32687377929688	-3.48195600509644	-0.0945543572306633	0.525395154953003	-0.109230972826481
-0.907512545585632	-8.32130432128906	-3.48289442062378	-0.09469123929739	0.525538086891174	-0.109275847673416
-0.911397993564606	-8.31762790679932	-3.48928332328796	-0.0947727710008621	0.525500118732452	-0.109294883906841
-0.913049340248108	-8.31354904174805	-3.48507952690125	-0.0949112176895142	0.525384664535522	-0.1093929708004
-0.918509304523468	-8.30688953399658	-3.48545575141907	-0.0950176045298576	0.525259494781494	-0.109373107552528
-0.928253531455994	-8.30575084686279	-3.48380708694458	-0.0950946658849716	0.525162398815155	-0.109381765127182
-0.928277432918549	-8.30369567871094	-3.48388934135437	-0.0952849388122559	0.525060653686523	-0.10953601449728
-0.934285938739777	-8.29923534393311	-3.48164582252502	-0.0954124256968498	0.524943947792053	-0.109527327120304
-0.941713333129883	-8.29766178131104	-3.4790780544281	-0.0954445600509644	0.524689137935638	-0.10957171022892
-0.945960104465485	-8.29516506195068	-3.4761528968811	-0.095526434481144	0.524571180343628	-0.109679274260998
-0.951082348823547	-8.29404354095459	-3.46873545646667	-0.0957327485084534	0.524304270744324	-0.109706796705723
-0.954933702945709	-8.29246616363525	-3.46906971931458	-0.0957648307085037	0.524172186851501	-0.1098258420825
-0.9615598320961	-8.28999519348145	-3.4687352180481	-0.0958631336688995	0.52404248714447	-0.109818004071712
-0.966673731803894	-8.29095458984375	-3.46575307846069	-0.0960659980773926	0.523853957653046	-0.109838083386421
-0.970047116279602	-8.28536224365234	-3.46437740325928	-0.0961216017603874	0.523687720298767	-0.109908260405064
-0.976308643817902	-8.28263759613037	-3.45837712287903	-0.0961154699325562	0.523594558238983	-0.109914131462574
-0.985693871974945	-8.28298473358154	-3.46385455131531	-0.0963260605931282	0.523549497127533	-0.109921507537365
-0.990096271038055	-8.27939224243164	-3.46552324295044	-0.0963924825191498	0.523505508899689	-0.109922632575035
-0.992428541183472	-8.27367877960205	-3.46390557289124	-0.0963165313005447	0.523406624794006	-0.10987888276577
-0.998110949993134	-8.27013874053955	-3.45893335342407	-0.096322312951088	0.523448407649994	-0.109862044453621
-1.00007474422455	-8.26841068267822	-3.46051859855652	-0.096351221203804	0.523474156856537	-0.109780721366405
-0.999757170677185	-8.26661109924316	-3.46732950210571	-0.0963322669267654	0.523527264595032	-0.109718956053257
-1.00194907188416	-8.25894165039063	-3.46613001823425	-0.0962158665060997	0.52355968952179	-0.109628789126873
-1.00528001785278	-8.25681686401367	-3.47140002250671	-0.0960627049207687	0.523727118968964	-0.109490849077702
-1.00267851352692	-8.25686264038086	-3.46967387199402	-0.0959881022572517	0.523814141750336	-0.109413459897041
-1.000901222229	-8.24772548675537	-3.47009539604187	-0.0957713797688484	0.52392452955246	-0.109295628964901
-0.998124897480011	-8.24864387512207	-3.47543835639954	-0.0955667197704315	0.523998141288757	-0.109144933521748
-1.00007486343384	-8.24675941467285	-3.47665047645569	-0.0953204482793808	0.524147570133209	-0.108935326337814
-1.00144839286804	-8.24840545654297	-3.47732877731323	-0.0951692685484886	0.524331271648407	-0.108584776520729
-0.99922776222229	-8.24167537689209	-3.47527861595154	-0.0949960350990295	0.524554550647736	-0.108280248939991
-1.00130069255829	-8.24129009246826	-3.47793197631836	-0.0946804881095886	0.524629294872284	-0.10799003392458
-1.00450897216797	-8.23877143859863	-3.48269701004028	-0.0944824442267418	0.524993658065796	-0.107613876461983
-1.00498902797699	-8.2363805770874	-3.48254156112671	-0.0943649113178253	0.525243401527405	-0.107246145606041
-1.00604665279388	-8.23276042938232	-3.48578715324402	-0.094112791121006	0.525513052940369	-0.106931611895561
-1.00447142124176	-8.22423362731934	-3.4915668964386	-0.0939296185970306	0.525849401950836	-0.106548741459846
-1.00355982780457	-8.22347831726074	-3.49858164787292	-0.093638151884079	0.526066243648529	-0.10615336149931
-0.999055325984955	-8.21778106689453	-3.50217652320862	-0.0934201329946518	0.526328802108765	-0.105875976383686
-0.991073310375214	-8.215087890625	-3.50347971916199	-0.0932036191225052	0.526522755622864	-0.105476930737495
-0.988071024417877	-8.20894432067871	-3.50525856018066	-0.0927707031369209	0.526658892631531	-0.105133652687073
-0.984574913978577	-8.21020889282227	-3.50873231887817	-0.0925636291503906	0.526776790618896	-0.104687042534351
-0.981646239757538	-8.20979499816895	-3.50568890571594	-0.0923384502530098	0.526887536048889	-0.104301728308201
-0.97423243522644	-8.2075366973877	-3.5036609172821	-0.0921933725476265	0.526877701282501	-0.104005165398121
-0.975295960903168	-8.20547771453857	-3.51341938972473	-0.0918949469923973	0.526896476745605	-0.103549607098103
-0.978561520576477	-8.20098781585693	-3.50576663017273	-0.0917092561721802	0.526970684528351	-0.103274993598461
-0.977227807044983	-8.1997652053833	-3.51197719573975	-0.0916641652584076	0.527014136314392	-0.102880835533142
-0.977733671665192	-8.19908142089844	-3.50891780853271	-0.0915874540805817	0.526917159557343	-0.10258986800909
-0.979418933391571	-8.18950080871582	-3.51196002960205	-0.0915045216679573	0.526883900165558	-0.102276772260666
-0.977752983570099	-8.18517684936523	-3.51938915252686	-0.0913908034563065	0.526904344558716	-0.101906299591064
-0.974883735179901	-8.18063068389893	-3.50767946243286	-0.0913686081767082	0.526854813098907	-0.101664371788502
-0.972421586513519	-8.17929649353027	-3.50811409950256	-0.0912973135709763	0.526572644710541	-0.101362325251102
-0.964809775352478	-8.17631435394287	-3.50800657272339	-0.0911622494459152	0.526411175727844	-0.101034484803677
-0.964667797088623	-8.17368984222412	-3.50618815422058	-0.0910162478685379	0.526153683662415	-0.100771971046925
-0.960289061069489	-8.17359066009521	-3.50738954544067	-0.0910503044724464	0.525887548923492	-0.100472375750542
-0.95310765504837	-8.17291259765625	-3.49998331069946	-0.0910331234335899	0.525491774082184	-0.100208148360252
-0.948703348636627	-8.17182540893555	-3.50034618377686	-0.0909171923995018	0.525020897388458	-0.0999451726675034
-0.949609577655792	-8.1715726852417	-3.49546527862549	-0.0909752249717712	0.524724721908569	-0.0996393263339996
-0.946075558662415	-8.16963386535645	-3.49149084091187	-0.0910016521811485	0.524327576160431	-0.0994342565536499
-0.941870510578156	-8.17208957672119	-3.48547005653381	-0.0911492332816124	0.523945450782776	-0.0991034135222435
-0.94341766834259	-8.16919231414795	-3.47856640815735	-0.0911800563335419	0.523575186729431	-0.098830983042717
-0.944121360778809	-8.1688756942749	-3.48392820358276	-0.0911829546093941	0.523219406604767	-0.0986223369836807
-0.942793905735016	-8.16439533233643	-3.47830247879028	-0.0913662910461426	0.52296108007431	-0.098413497209549
-0.939051389694214	-8.16122436523438	-3.47472167015076	-0.0914901047945023	0.522592902183533	-0.0982317849993706
-0.935714840888977	-8.16170692443848	-3.46732258796692	-0.0914814025163651	0.522244095802307	-0.0980452820658684
-0.932047367095947	-8.15615749359131	-3.4726734161377	-0.091504842042923	0.522000372409821	-0.097909152507782
-0.925815761089325	-8.15864753723145	-3.47494530677795	-0.0915482565760612	0.521640717983246	-0.0977877154946327
-0.919264674186707	-8.16016674041748	-3.47550773620605	-0.0915623009204865	0.521324217319489	-0.0976368263363838
-0.914739072322845	-8.15982627868652	-3.4654598236084	-0.0915747284889221	0.520974397659302	-0.0975455343723297
-0.91122043132782	-8.16037559509277	-3.46429562568665	-0.0915583074092865	0.520740509033203	-0.0973936840891838
-0.908510386943817	-8.16563415527344	-3.45920848846436	-0.0915830954909325	0.520537137985229	-0.0972919017076492
-0.901069402694702	-8.16850471496582	-3.45478105545044	-0.0915353894233704	0.520217418670654	-0.097223773598671
-0.898829579353333	-8.16775321960449	-3.45559906959534	-0.0916285738348961	0.520064830780029	-0.0972003042697906
-0.902340948581696	-8.17070293426514	-3.45388054847717	-0.091651014983654	0.519984126091003	-0.0971086695790291
-0.895550012588501	-8.17314910888672	-3.45175409317017	-0.0917068347334862	0.519937694072723	-0.0971091836690903
-0.896390676498413	-8.17324733734131	-3.45434284210205	-0.0917776077985764	0.519937992095947	-0.0971863195300102
-0.89686793088913	-8.17415904998779	-3.4515688419342	-0.0917892381548882	0.519999265670776	-0.0972271487116814
-0.892650246620178	-8.17208671569824	-3.4598400592804	-0.0917717143893242	0.520111918449402	-0.0972677767276764
-0.887803614139557	-8.17520523071289	-3.46425700187683	-0.091743603348732	0.520224332809448	-0.0973661318421364
-0.880194365978241	-8.17766666412354	-3.46401262283325	-0.0917535945773125	0.520396113395691	-0.0974945574998856
-0.873338520526886	-8.17778873443604	-3.46750736236572	-0.0916889756917953	0.520514845848084	-0.0976216718554497
-0.871039688587189	-8.18342208862305	-3.46711039543152	-0.0915066823363304	0.520697474479675	-0.0977717638015747
-0.867294371128082	-8.18790721893311	-3.47110819816589	-0.0914963036775589	0.520959794521332	-0.097941666841507
-0.862082719802856	-8.19530963897705	-3.47432947158813	-0.091407522559166	0.521139681339264	-0.0981317758560181
-0.853562653064728	-8.19834899902344	-3.47507929801941	-0.0912930965423584	0.521306097507477	-0.0982831716537476
-0.855124473571777	-8.20291900634766	-3.48108530044556	-0.0912053138017654	0.521611034870148	-0.0985338017344475
-0.851603209972382	-8.21146392822266	-3.47716188430786	-0.0912148952484131	0.521916806697845	-0.0987781137228012
-0.842522025108337	-8.21438598632813	-3.48232793807983	-0.0911319553852081	0.522158741950989	-0.0990633219480515
-0.840637683868408	-8.21850395202637	-3.48802208900452	-0.090998001396656	0.522503316402435	-0.0993344262242317
-0.839677751064301	-8.22672557830811	-3.48873281478882	-0.0909360647201538	0.522929847240448	-0.0996848717331886
-0.835401237010956	-8.23245048522949	-3.49455094337463	-0.0909892320632935	0.523278534412384	-0.100009903311729
-0.827045917510986	-8.2340202331543	-3.49767589569092	-0.0908321589231491	0.523581504821777	-0.100318320095539
-0.828170120716095	-8.24126720428467	-3.49755454063416	-0.0907579660415649	0.52400529384613	-0.100690007209778
-0.823930263519287	-8.24708557128906	-3.50465750694275	-0.090766154229641	0.524410903453827	-0.100995741784573
-0.816956877708435	-8.25244903564453	-3.50768280029297	-0.09073606133461	0.524676561355591	-0.101375170052052
-0.813535511493683	-8.25638484954834	-3.51310634613037	-0.0906455591320992	0.525035560131073	-0.10178454220295
-0.810225486755371	-8.25976467132568	-3.52011251449585	-0.0905268490314484	0.525414109230042	-0.102067403495312
-0.803478419780731	-8.26541137695313	-3.51247978210449	-0.0905048176646233	0.525683641433716	-0.102491773664951
-0.795891225337982	-8.26756000518799	-3.51788997650146	-0.0903978124260902	0.525811731815338	-0.102774403989315
-0.793779671192169	-8.2759256362915	-3.52776956558228	-0.0902928858995438	0.526120960712433	-0.103042714297771
-0.787588894367218	-8.27934169769287	-3.52861380577087	-0.090186819434166	0.526351034641266	-0.103314891457558
-0.780638575553894	-8.28243064880371	-3.53113436698914	-0.0901361480355263	0.526455104351044	-0.103565685451031
-0.779346346855164	-8.28676605224609	-3.53240418434143	-0.090009830892086	0.526584327220917	-0.103706307709217
-0.77253395318985	-8.29180908203125	-3.53406286239624	-0.0899366363883018	0.526731669902802	-0.103972442448139
-0.765812635421753	-8.29897785186768	-3.53490543365479	-0.0898669362068176	0.526725113391876	-0.104108519852161
-0.76084291934967	-8.29887580871582	-3.5393967628479	-0.0896866023540497	0.526713669300079	-0.104266464710236
-0.758642911911011	-8.30396175384521	-3.53451299667358	-0.0896318852901459	0.526758074760437	-0.104482784867287
-0.757613599300385	-8.31162548065186	-3.53688049316406	-0.0895948633551598	0.526693761348724	-0.104557119309902
-0.74936854839325	-8.31248569488525	-3.5307502746582	-0.0894425585865974	0.526598691940308	-0.104760743677616
-0.748301386833191	-8.31673717498779	-3.53450798988342	-0.0893495008349419	0.526439428329468	-0.104816794395447
-0.749710381031036	-8.31972980499268	-3.53573751449585	-0.0892822667956352	0.526399254798889	-0.104778669774532
-0.749600052833557	-8.32229137420654	-3.53369498252869	-0.089207336306572	0.526282429695129	-0.104824759066105
-0.745572924613953	-8.32323455810547	-3.5309591293335	-0.0891819968819618	0.526067972183228	-0.104778684675694
-0.74817556142807	-8.32448577880859	-3.53331804275513	-0.0890733078122139	0.525915503501892	-0.104734621942043
-0.750510036945343	-8.32690715789795	-3.53106832504272	-0.0890908166766167	0.525842487812042	-0.104705795645714
-0.74825131893158	-8.3281307220459	-3.52551913261414	-0.0890045017004013	0.52557110786438	-0.104611091315746
-0.747680008411407	-8.32293891906738	-3.52988743782043	-0.0889317095279694	0.525387048721313	-0.104527071118355
-0.751483082771301	-8.32934093475342	-3.52439975738525	-0.08880415558815	0.525173246860504	-0.104428373277187
-0.745804607868195	-8.32765674591064	-3.526930809021	-0.0887606963515282	0.524897634983063	-0.104243218898773
-0.743765652179718	-8.3232593536377	-3.52282667160034	-0.0886187478899956	0.524563789367676	-0.104153335094452
-0.747710168361664	-8.32640266418457	-3.52960205078125	-0.0886315032839775	0.524380683898926	-0.103995062410831
-0.745229780673981	-8.32215023040771	-3.52671837806702	-0.0884300321340561	0.524179756641388	-0.103830568492413
-0.737544536590576	-8.32041835784912	-3.52329897880554	-0.0882781818509102	0.52389121055603	-0.103749252855778
-0.737598538398743	-8.3224573135376	-3.52378559112549	-0.0881669521331787	0.52362585067749	-0.103540100157261
-0.737324833869934	-8.32258892059326	-3.52769422531128	-0.0879271551966667	0.5234015583992	-0.103386454284191
-0.738168060779572	-8.32290458679199	-3.52233457565308	-0.0877832770347595	0.523239016532898	-0.103270649909973
-0.732740759849548	-8.32247924804688	-3.52220249176025	-0.0876375585794449	0.523009777069092	-0.103136785328388
-0.732611835002899	-8.32473850250244	-3.52139163017273	-0.0873138532042503	0.522692322731018	-0.102935172617435
-0.73542457818985	-8.32509708404541	-3.52153992652893	-0.0870835855603218	0.522568225860596	-0.102741234004498
-0.733591198921204	-8.32320976257324	-3.51642179489136	-0.0869409367442131	0.522415578365326	-0.102588094770908
-0.732625246047974	-8.32189750671387	-3.51583456993103	-0.086711160838604	0.522114992141724	-0.102399796247482
-0.734216809272766	-8.32473850250244	-3.51542663574219	-0.0864196121692657	0.522048950195313	-0.102264687418938
-0.742836952209473	-8.3253755569458	-3.51690745353699	-0.086289182305336	0.521969199180603	-0.102083668112755
-0.741845428943634	-8.32714080810547	-3.51377630233765	-0.0860572382807732	0.521890938282013	-0.101990208029747
-0.744104743003845	-8.32439708709717	-3.51536273956299	-0.0858264490962029	0.52182000875473	-0.101876877248287
-0.749092161655426	-8.32256603240967	-3.51825547218323	-0.0855203494429588	0.521772861480713	-0.101779960095882
-0.748579919338226	-8.3244514465332	-3.51539778709412	-0.0853992477059364	0.52180153131485	-0.101661428809166
-0.749056935310364	-8.32052993774414	-3.52102398872375	-0.0850594490766525	0.521737933158875	-0.101590417325497
-0.750834941864014	-8.32102394104004	-3.51744222640991	-0.0847549811005592	0.521672785282135	-0.101443409919739
-0.750087022781372	-8.31747722625732	-3.51756572723389	-0.0845286771655083	0.521769046783447	-0.101341679692268
-0.748946607112885	-8.31793689727783	-3.53008460998535	-0.084207683801651	0.521812438964844	-0.101207941770554
-0.74066025018692	-8.31793880462646	-3.52307868003845	-0.0839179754257202	0.52175509929657	-0.101125746965408
-0.741663217544556	-8.31792736053467	-3.52837562561035	-0.0835482329130173	0.521831393241882	-0.10101992636919
-0.738141417503357	-8.32265758514404	-3.531170129776	-0.083121083676815	0.521868884563446	-0.10094365477562
-0.730959892272949	-8.32538509368896	-3.53121304512024	-0.0828773379325867	0.52190113067627	-0.10094577819109
-0.733312427997589	-8.32853412628174	-3.53282976150513	-0.0825238674879074	0.521894335746765	-0.100868292152882
-0.730207622051239	-8.33055305480957	-3.52648830413818	-0.0822101309895515	0.521879911422729	-0.100874915719032
-0.734296321868896	-8.33035850524902	-3.53116583824158	-0.0820367485284805	0.522008240222931	-0.100795440375805
-0.738297164440155	-8.33097171783447	-3.53209280967712	-0.0818469226360321	0.522118508815765	-0.10079013556242
-0.741702497005463	-8.33172416687012	-3.52985906600952	-0.0816528052091599	0.522286951541901	-0.100827589631081
-0.737667322158813	-8.32961082458496	-3.53508639335632	-0.0813352912664413	0.52235221862793	-0.100786201655865
-0.741682887077332	-8.32754421234131	-3.53475594520569	-0.0809970870614052	0.52246481180191	-0.100836530327797
-0.743577361106873	-8.32722282409668	-3.54385566711426	-0.0807691439986229	0.522564649581909	-0.100799895823002
-0.740690350532532	-8.32973480224609	-3.54254746437073	-0.080560214817524	0.522747099399567	-0.100838378071785
-0.740632832050323	-8.32292079925537	-3.54660034179688	-0.0801727548241615	0.522822856903076	-0.100819252431393
-0.743509948253632	-8.32157802581787	-3.54030966758728	-0.0799237787723541	0.522922039031982	-0.100777313113213
-0.74418032169342	-8.32488059997559	-3.54547929763794	-0.0797224640846252	0.523036003112793	-0.100739911198616
-0.747036576271057	-8.32316493988037	-3.54479193687439	-0.0795016214251518	0.523069441318512	-0.100734077394009
-0.751016855239868	-8.31764125823975	-3.54890108108521	-0.0792137235403061	0.523127377033234	-0.10071474313736
-0.754646718502045	-8.32186508178711	-3.5460958480835	-0.0790339857339859	0.523171424865723	-0.100679956376553
-0.755634009838104	-8.31647777557373	-3.54740858078003	-0.0787874460220337	0.523183822631836	-0.10064285993576
-0.760805666446686	-8.31473445892334	-3.5404040813446	-0.0785833969712257	0.523214221000671	-0.100582040846348
-0.767415046691895	-8.31264209747314	-3.54251194000244	-0.0782419219613075	0.523165941238403	-0.100532859563828
-0.770887434482574	-8.31223773956299	-3.54203343391418	-0.0781465098261833	0.523208856582642	-0.100465416908264
-0.778333723545074	-8.31053161621094	-3.54291987419128	-0.0780114233493805	0.523178815841675	-0.100448973476887
-0.785842895507813	-8.31128311157227	-3.53769087791443	-0.0777839049696922	0.523206233978271	-0.100486077368259
-0.788999438285828	-8.30232810974121	-3.54444885253906	-0.0776091665029526	0.523245692253113	-0.10055273026228
-0.792797744274139	-8.30393886566162	-3.54572439193726	-0.0774802342057228	0.523284137248993	-0.100699566304684
-0.79541140794754	-8.3016939163208	-3.54317164421082	-0.0772638097405434	0.523277878761292	-0.100898936390877
-0.794993281364441	-8.29635810852051	-3.54689145088196	-0.0770320445299149	0.523324429988861	-0.101074256002903
-0.800536572933197	-8.29771423339844	-3.5452926158905	-0.0766261070966721	0.523238956928253	-0.101296380162239
-0.802124381065369	-8.29927349090576	-3.54927635192871	-0.0763677284121513	0.523260295391083	-0.101608283817768
-0.803856611251831	-8.30075645446777	-3.54291224479675	-0.0760520026087761	0.523105323314667	-0.101794198155403
-0.805037379264832	-8.29941844940186	-3.53744530677795	-0.0757797509431839	0.523019433021545	-0.102006353437901
-0.808547079563141	-8.30367469787598	-3.54092788696289	-0.0754055082798004	0.522907555103302	-0.102222383022308
-0.812082290649414	-8.30667114257813	-3.53497505187988	-0.0750825330615044	0.522805631160736	-0.102435499429703
-0.816235303878784	-8.30663204193115	-3.53990817070007	-0.0748037472367287	0.522751033306122	-0.102636486291885
-0.822314083576202	-8.30898761749268	-3.53579115867615	-0.0745399445295334	0.522639453411102	-0.102838046848774
-0.826640903949738	-8.30766677856445	-3.5379638671875	-0.0741728618741035	0.522621631622314	-0.103151105344296
-0.830931961536407	-8.305832862854	-3.54379940032959	-0.073851503431797	0.52267998456955	-0.103349775075912
-0.831171572208405	-8.30291748046875	-3.53732657432556	-0.0734294727444649	0.522723972797394	-0.103667728602886
-0.83361291885376	-8.3046236038208	-3.53802299499512	-0.0730640888214111	0.522754669189453	-0.10385686904192
-0.83301305770874	-8.30376625061035	-3.54019618034363	-0.0726060792803764	0.522682130336761	-0.104051470756531
-0.834980070590973	-8.30512809753418	-3.53951978683472	-0.0720741674304008	0.522702574729919	-0.104216851294041
-0.838664710521698	-8.30923366546631	-3.54382061958313	-0.0717503726482391	0.522670567035675	-0.104274898767471
-0.840872347354889	-8.30683708190918	-3.53727841377258	-0.0713251009583473	0.522623181343079	-0.104380190372467
-0.844085991382599	-8.30655288696289	-3.54381275177002	-0.0709098279476166	0.522559583187103	-0.104383401572704
-0.852478861808777	-8.30615520477295	-3.53878498077393	-0.0705496296286583	0.522557616233826	-0.104306317865849
-0.862956464290619	-8.30363464355469	-3.54543352127075	-0.0701346844434738	0.522597014904022	-0.10429123044014
-0.864973485469818	-8.29962730407715	-3.54375910758972	-0.0697888880968094	0.522673845291138	-0.104232154786587
-0.867128491401672	-8.29690265655518	-3.53846955299377	-0.0694290697574615	0.522769510746002	-0.104200586676598
-0.867818355560303	-8.29121017456055	-3.54762744903564	-0.0690472647547722	0.522839307785034	-0.104185156524181
-0.873867213726044	-8.28776550292969	-3.54202914237976	-0.0685072019696236	0.522846519947052	-0.104147091507912
-0.875816702842712	-8.28846645355225	-3.54971623420715	-0.0681256502866745	0.522887349128723	-0.104082554578781
-0.877537250518799	-8.29101276397705	-3.55037474632263	-0.0677209421992302	0.522909581661224	-0.10404796898365
-0.882092952728271	-8.29214477539063	-3.54652810096741	-0.0672691613435745	0.52278071641922	-0.103958025574684
-0.886247277259827	-8.29140090942383	-3.55062651634216	-0.0670182630419731	0.522761821746826	-0.103845074772835
-0.89775139093399	-8.28710556030273	-3.54682159423828	-0.0666502043604851	0.522773683071136	-0.103698149323463
-0.902414977550507	-8.28444671630859	-3.54390358924866	-0.0663620978593826	0.522855699062347	-0.103589080274105
-0.907310843467712	-8.27978610992432	-3.54674887657166	-0.0661135241389275	0.522810339927673	-0.103452257812023
-0.913232803344727	-8.27676200866699	-3.54644465446472	-0.0658474043011665	0.522867977619171	-0.103401072323322
-0.918679654598236	-8.27102947235107	-3.54767727851868	-0.0655021145939827	0.522920608520508	-0.103278242051601
-0.921010196208954	-8.2678394317627	-3.54948210716248	-0.0651171430945396	0.522886633872986	-0.103236205875874
-0.92637312412262	-8.26797580718994	-3.54724764823914	-0.0649140328168869	0.52285248041153	-0.103248946368694
-0.924709916114807	-8.26712799072266	-3.55001759529114	-0.0646085143089294	0.522586584091187	-0.103130616247654
-0.932202279567719	-8.26477146148682	-3.54251194000244	-0.0643355399370193	0.522496819496155	-0.103137545287609
-0.941770195960999	-8.26260948181152	-3.54298138618469	-0.0641496032476425	0.522278130054474	-0.103086993098259
-0.952736258506775	-8.26529598236084	-3.53586745262146	-0.0639782771468163	0.522143185138702	-0.103067189455032
-0.961452901363373	-8.26133251190186	-3.53671002388	-0.063914567232132	0.52198714017868	-0.103029914200306
-0.967947483062744	-8.25837802886963	-3.53482222557068	-0.0638380125164986	0.521678566932678	-0.102992959320545
-0.978104650974274	-8.25190544128418	-3.52889323234558	-0.0638067200779915	0.521580815315247	-0.103026106953621
-0.988940238952637	-8.2501859664917	-3.53011703491211	-0.0636872947216034	0.521452903747559	-0.102973386645317
-0.989472627639771	-8.24739265441895	-3.52881789207459	-0.0636277347803116	0.521220505237579	-0.103024929761887
-0.992563843727112	-8.24343967437744	-3.52663135528564	-0.063532218337059	0.520900249481201	-0.103023417294025
-0.994300067424774	-8.24549198150635	-3.52290534973145	-0.063454881310463	0.520541727542877	-0.103065200150013
-1.00170457363129	-8.24539375305176	-3.516850233078	-0.0633426979184151	0.520254194736481	-0.103147961199284
-1.01378679275513	-8.24458408355713	-3.51151180267334	-0.0633603036403656	0.519928395748138	-0.103070013225079
-1.01919794082642	-8.24400997161865	-3.51001048088074	-0.0634806901216507	0.519581854343414	-0.103152148425579
-1.02770102024078	-8.2439079284668	-3.50451874732971	-0.0635465681552887	0.519221961498261	-0.103122808039188
-1.03740751743317	-8.23453426361084	-3.50034308433533	-0.0637388825416565	0.518956482410431	-0.103103205561638
-1.04621613025665	-8.23166370391846	-3.49861979484558	-0.0637908950448036	0.518718719482422	-0.103153191506863
-1.05177080631256	-8.22799873352051	-3.50817680358887	-0.0637515857815742	0.518489897251129	-0.103216104209423
-1.05420875549316	-8.2272834777832	-3.50290656089783	-0.0637755617499352	0.518228530883789	-0.103272512555122
-1.05662226676941	-8.22819805145264	-3.49112415313721	-0.0638440474867821	0.517853498458862	-0.103292316198349
-1.06153059005737	-8.22713851928711	-3.48811268806458	-0.0638717859983444	0.517359018325806	-0.10326761007309
-1.0717316865921	-8.22651100158691	-3.48220276832581	-0.0639410093426704	0.517084896564484	-0.103273041546345
-1.08218026161194	-8.22537899017334	-3.47679805755615	-0.0641020461916924	0.516872882843018	-0.103237450122833
-1.08818554878235	-8.22154426574707	-3.47728443145752	-0.064335361123085	0.516584753990173	-0.103242225944996
-1.0931396484375	-8.21659088134766	-3.47744560241699	-0.0644640326499939	0.516494810581207	-0.103261105716228
-1.0956369638443	-8.21441555023193	-3.47144651412964	-0.0645808130502701	0.516273200511932	-0.103296868503094
-1.10183191299438	-8.20814037322998	-3.47619795799255	-0.0646191090345383	0.516151428222656	-0.103324592113495
-1.09668433666229	-8.21356582641602	-3.47307825088501	-0.0646246299147606	0.515828549861908	-0.103370375931263
-1.10231566429138	-8.21244621276855	-3.46769452095032	-0.0646947547793388	0.515712141990662	-0.103419922292233
-1.11147964000702	-8.21455860137939	-3.46576476097107	-0.0649528503417969	0.515471398830414	-0.103347361087799
-1.11951172351837	-8.20823764801025	-3.45966529846191	-0.065121702849865	0.515403389930725	-0.103367552161217
-1.12133836746216	-8.20545864105225	-3.46420001983643	-0.0652785822749138	0.515344619750977	-0.103309497237206
-1.11949110031128	-8.20085430145264	-3.46347379684448	-0.0653097182512283	0.515372633934021	-0.103352792561054
-1.11905741691589	-8.20159912109375	-3.46021127700806	-0.0653674378991127	0.515194416046143	-0.10332989692688
-1.12221765518188	-8.20142841339111	-3.45392036437988	-0.0654492601752281	0.515030026435852	-0.103326186537743
-1.13209843635559	-8.20110607147217	-3.45080757141113	-0.065582662820816	0.515014708042145	-0.10325588285923
-1.13876557350159	-8.2000150680542	-3.45409655570984	-0.0658142641186714	0.515040993690491	-0.10319995880127
-1.13889443874359	-8.19631004333496	-3.45146679878235	-0.0659677684307098	0.515030264854431	-0.103201501071453
-1.13992309570313	-8.1916561126709	-3.45404720306396	-0.0660529285669327	0.515173971652985	-0.103235505521297
-1.13595271110535	-8.19179916381836	-3.45033621788025	-0.0660161077976227	0.515154600143433	-0.103278286755085
-1.13806104660034	-8.19348239898682	-3.45401835441589	-0.066118136048317	0.51509153842926	-0.10325263440609
-1.14213514328003	-8.19459915161133	-3.45061898231506	-0.0662685260176659	0.51505583524704	-0.10325875878334
-1.15021884441376	-8.19160079956055	-3.45242881774902	-0.0664958581328392	0.515159666538239	-0.10321468859911
-1.15529537200928	-8.18898868560791	-3.44608473777771	-0.0666753798723221	0.515237867832184	-0.103257410228252
-1.15366864204407	-8.18445301055908	-3.45699858665466	-0.0668018832802773	0.515383541584015	-0.103286847472191
-1.14952170848846	-8.18459129333496	-3.44858312606812	-0.0668513923883438	0.515412867069244	-0.103391647338867
-1.1502240896225	-8.18480491638184	-3.45112419128418	-0.0668673515319824	0.515401780605316	-0.103393033146858
-1.15589594841003	-8.18565940856934	-3.44830250740051	-0.0670707225799561	0.515397489070892	-0.103403061628342
-1.16110813617706	-8.18605709075928	-3.44876003265381	-0.067223347723484	0.515430927276611	-0.103429235517979
-1.16550052165985	-8.1837215423584	-3.4558846950531	-0.0674964115023613	0.51565945148468	-0.103375695645809
-1.16654539108276	-8.17723274230957	-3.45122504234314	-0.0676690340042114	0.515727996826172	-0.103459917008877
-1.16438269615173	-8.17842674255371	-3.45494866371155	-0.0678208917379379	0.515860319137573	-0.103476248681545
-1.15763568878174	-8.17862319946289	-3.44980645179749	-0.0678140372037888	0.515910029411316	-0.103573448956013
-1.1560435295105	-8.18326091766357	-3.45743203163147	-0.0678557604551315	0.515969514846802	-0.103594645857811
-1.16143751144409	-8.18537712097168	-3.45262622833252	-0.0679776519536972	0.516020059585571	-0.103526495397091
-1.1608327627182	-8.1855525970459	-3.45148944854736	-0.0680617243051529	0.516079545021057	-0.103533528745174
-1.15951824188232	-8.18404388427734	-3.45100474357605	-0.0683167055249214	0.516180753707886	-0.103473678231239
-1.16083800792694	-8.18404674530029	-3.45256018638611	-0.0684206187725067	0.516313195228577	-0.103453956544399
-1.16392052173615	-8.18191719055176	-3.45298767089844	-0.0685061812400818	0.516522526741028	-0.103374771773815
-1.16256737709045	-8.17940235137939	-3.46315693855286	-0.06861312687397	0.51672226190567	-0.103347800672054
-1.15642750263214	-8.17966079711914	-3.46287941932678	-0.0687370747327805	0.516838371753693	-0.103334613144398
-1.15366923809052	-8.17687606811523	-3.4660701751709	-0.0686469748616219	0.516963660717011	-0.10320658236742
-1.14892268180847	-8.17740726470947	-3.46673202514648	-0.0686440244317055	0.517119169235229	-0.103198602795601
-1.14497697353363	-8.18152904510498	-3.47126317024231	-0.0686352476477623	0.517284274101257	-0.103090964257717
-1.13968408107758	-8.18425464630127	-3.47196888923645	-0.0685970708727837	0.517342329025269	-0.102934308350086
-1.13344192504883	-8.18499851226807	-3.47252750396729	-0.0685609057545662	0.517412424087524	-0.102794095873833
-1.13710331916809	-8.18649387359619	-3.47455501556396	-0.0684817656874657	0.517588198184967	-0.1025680154562
-1.13863801956177	-8.18779945373535	-3.47102284431458	-0.0685005560517311	0.517767429351807	-0.102383516728878
-1.13327896595001	-8.18729209899902	-3.47723865509033	-0.0684765428304672	0.518052995204926	-0.102180428802967
-1.12982141971588	-8.18629455566406	-3.47933602333069	-0.0684937611222267	0.518216788768768	-0.101959154009819
-1.12513494491577	-8.18375205993652	-3.48320341110229	-0.0683393999934196	0.51844447851181	-0.101812236011028
-1.12458848953247	-8.18537902832031	-3.49234175682068	-0.0681958720088005	0.518678963184357	-0.101545557379723
-1.11489009857178	-8.18333053588867	-3.48664283752441	-0.0680098086595535	0.518887519836426	-0.101374059915543
-1.10503387451172	-8.18572330474854	-3.49521613121033	-0.0678014829754829	0.519030749797821	-0.101189024746418
-1.09815657138824	-8.18801307678223	-3.49479031562805	-0.0675420835614204	0.519127070903778	-0.100981757044792
-1.09336113929749	-8.18574810028076	-3.50234842300415	-0.0672855228185654	0.519369304180145	-0.100814126431942
-1.09145534038544	-8.19374752044678	-3.50174164772034	-0.0671614781022072	0.5195072889328	-0.100526690483093
-1.08367025852203	-8.1929178237915	-3.50107026100159	-0.0669591501355171	0.519690990447998	-0.10029374808073
-1.07880747318268	-8.19591331481934	-3.50293660163879	-0.0667916238307953	0.519954442977905	-0.0999869704246521
-1.07929515838623	-8.18837261199951	-3.50920033454895	-0.0666135177016258	0.520297706127167	-0.0996896028518677
-1.0735182762146	-8.18886280059814	-3.5096333026886	-0.0664110407233238	0.520525813102722	-0.0993625074625015
-1.06557607650757	-8.1865758895874	-3.52118015289307	-0.066100187599659	0.520796179771423	-0.099064938724041
-1.05647611618042	-8.1884822845459	-3.52775573730469	-0.0658587068319321	0.521037876605988	-0.0988149344921112
-1.04427146911621	-8.19133758544922	-3.52259397506714	-0.0655618533492088	0.52116322517395	-0.0985127836465836
-1.03796124458313	-8.19166374206543	-3.53502750396729	-0.0652232691645622	0.521199762821198	-0.098241925239563
-1.03024899959564	-8.19670009613037	-3.52841925621033	-0.0649209320545197	0.521356523036957	-0.0978913381695747
-1.03182756900787	-8.19358158111572	-3.53770565986633	-0.0647714585065842	0.521624207496643	-0.0975273102521896
-1.02996277809143	-8.19659423828125	-3.53681778907776	-0.0645933300256729	0.521821916103363	-0.0972598418593407
-1.02161204814911	-8.19578647613525	-3.54099178314209	-0.0643724277615547	0.522000014781952	-0.0969477891921997
-1.01000261306763	-8.19427585601807	-3.54125475883484	-0.0641037449240685	0.522169530391693	-0.0966770872473717
-1.0062860250473	-8.19234371185303	-3.54766750335693	-0.0638238936662674	0.522432148456573	-0.0964518859982491
-0.996541798114777	-8.19860172271729	-3.55316781997681	-0.0635170266032219	0.522551715373993	-0.0961892083287239
-0.983469188213348	-8.2017765045166	-3.55652594566345	-0.0632384717464447	0.522686004638672	-0.0960355550050735
-0.976842701435089	-8.20498085021973	-3.55719995498657	-0.0630344301462173	0.522698223590851	-0.0957245677709579
-0.969371199607849	-8.2067232131958	-3.55812859535217	-0.062720775604248	0.522826135158539	-0.0955280810594559
-0.966946065425873	-8.20962524414063	-3.55849361419678	-0.0625382140278816	0.522932648658752	-0.0952134057879448
-0.967624485492706	-8.21064376831055	-3.56614422798157	-0.0624460577964783	0.523171246051788	-0.0949935838580132
-0.962400496006012	-8.20778846740723	-3.56238579750061	-0.0622989311814308	0.523416757583618	-0.0947349220514297
-0.956168472766876	-8.21013736724854	-3.57503986358643	-0.0621492117643356	0.523580253124237	-0.0944729372859001
-0.948470830917358	-8.2053689956665	-3.57463192939758	-0.0618313550949097	0.523765683174133	-0.0943167507648468
-0.942759573459625	-8.208571434021	-3.57777833938599	-0.0616385638713837	0.523991644382477	-0.0941507145762444
-0.934500932693481	-8.21343612670898	-3.57925200462341	-0.0615352876484394	0.524144649505615	-0.0940607041120529
-0.93006706237793	-8.21071529388428	-3.58078217506409	-0.0612115859985352	0.52424830198288	-0.0939630270004272
-0.924042284488678	-8.2149133682251	-3.58437323570251	-0.0611450932919979	0.524241328239441	-0.0938717573881149
-0.922931611537933	-8.21783351898193	-3.58267116546631	-0.0609178990125656	0.524369657039642	-0.0937685817480087
-0.919410526752472	-8.22051620483398	-3.57931637763977	-0.0608552359044552	0.524527251720428	-0.0936326682567596
-0.920922636985779	-8.21955680847168	-3.58379745483398	-0.0609500780701637	0.524642944335938	-0.0935384035110474
-0.923257887363434	-8.22027492523193	-3.58185434341431	-0.0608769245445728	0.524691224098206	-0.0935153216123581
-0.921929955482483	-8.21726226806641	-3.58762216567993	-0.0607823096215725	0.524860739707947	-0.0934140384197235
-0.923671901226044	-8.21634387969971	-3.59186220169067	-0.0607929639518261	0.525029420852661	-0.0934197381138802
-0.919652998447418	-8.21749401092529	-3.5843334197998	-0.0608508922159672	0.525146842002869	-0.0934150591492653
-0.91457724571228	-8.21529960632324	-3.59198379516602	-0.0609604977071285	0.525241792201996	-0.0933774337172508
-0.915337204933167	-8.21063995361328	-3.59377932548523	-0.0607830844819546	0.5252965092659	-0.0934428870677948
-0.910193681716919	-8.21439552307129	-3.59738659858704	-0.0608776435256004	0.525457918643951	-0.0935042202472687
-0.902342796325684	-8.22125339508057	-3.59335970878601	-0.060897346585989	0.525403380393982	-0.0935491919517517
-0.902654111385345	-8.21732234954834	-3.59257245063782	-0.0610102079808712	0.525372207164764	-0.0936263054609299
-0.902471005916595	-8.2224817276001	-3.58942723274231	-0.061172503978014	0.525304436683655	-0.0936773419380188
-0.904960632324219	-8.22292900085449	-3.59001207351685	-0.0612533986568451	0.525309681892395	-0.0937222316861153
-0.910357475280762	-8.22155475616455	-3.5898289680481	-0.0615948066115379	0.52543181180954	-0.0936971828341484
-0.908131718635559	-8.22368621826172	-3.58225226402283	-0.0618860870599747	0.525443077087402	-0.0938329994678497
-0.906694829463959	-8.21978569030762	-3.58513236045837	-0.0620886646211147	0.52540510892868	-0.0939746350049973
-0.906350791454315	-8.21850204467773	-3.59258484840393	-0.0622626952826977	0.525481581687927	-0.0940540730953217
-0.904583692550659	-8.21693706512451	-3.58899712562561	-0.0625068545341492	0.525561809539795	-0.0942321494221687
-0.900016129016876	-8.21733474731445	-3.59830474853516	-0.0627375990152359	0.525521397590637	-0.0944251120090485
-0.896499395370483	-8.22023677825928	-3.58850884437561	-0.0629298910498619	0.525483727455139	-0.0945901945233345
-0.896901071071625	-8.22109222412109	-3.58492612838745	-0.0631143748760223	0.525339901447296	-0.0947550162672997
-0.901828229427338	-8.2246675491333	-3.58127450942993	-0.0634192526340485	0.525349140167236	-0.0948880985379219
-0.904223680496216	-8.22382545471191	-3.58282089233398	-0.0637049823999405	0.525364518165588	-0.0951390489935875
-0.908711135387421	-8.22363471984863	-3.57670855522156	-0.0641356706619263	0.525389552116394	-0.0952170938253403
-0.909285664558411	-8.22294425964355	-3.5760350227356	-0.0645266473293304	0.525393784046173	-0.0954591482877731
-0.912901163101196	-8.21856689453125	-3.5792293548584	-0.0648010224103928	0.52540910243988	-0.0956153199076653
-0.913060963153839	-8.21945095062256	-3.57957100868225	-0.065149761736393	0.525558292865753	-0.0958204716444016
-0.912554860115051	-8.21724510192871	-3.57963991165161	-0.0654324814677238	0.525600910186768	-0.0960412994027138
-0.904219627380371	-8.22020530700684	-3.57763528823853	-0.0656433254480362	0.52564537525177	-0.0962484106421471
-0.90103405714035	-8.22311973571777	-3.57290840148926	-0.0659118369221687	0.525627315044403	-0.0964201241731644
-0.904878735542297	-8.22265243530273	-3.57656931877136	-0.0661547631025314	0.525629043579102	-0.0964696183800697
-0.907012045383453	-8.22319889068604	-3.58162188529968	-0.0663993284106255	0.525733947753906	-0.0966200232505798
-0.903874635696411	-8.22611522674561	-3.57376527786255	-0.0666849985718727	0.525648772716522	-0.096685491502285
-0.905906081199646	-8.22203540802002	-3.57509541511536	-0.067135401070118	0.525789320468903	-0.0966776013374329
-0.907825410366058	-8.22384262084961	-3.57362651824951	-0.0673779249191284	0.525951147079468	-0.0967641472816467
-0.91309928894043	-8.21913528442383	-3.57444739341736	-0.067659504711628	0.526168048381805	-0.0967832431197166
-0.913548767566681	-8.21584415435791	-3.57805800437927	-0.0679205432534218	0.526423513889313	-0.096764974296093
-0.908701717853546	-8.21256160736084	-3.57538604736328	-0.0682851821184158	0.526623070240021	-0.0968620553612709
-0.906763732433319	-8.20994472503662	-3.585200548172	-0.0683974176645279	0.526717960834503	-0.0968729108572006
-0.906850695610046	-8.21096706390381	-3.57984328269959	-0.0684873908758163	0.526898086071014	-0.0969694778323174
-0.907728910446167	-8.21038913726807	-3.58344721794128	-0.068661168217659	0.527023673057556	-0.0969116762280464
-0.906594157218933	-8.21133136749268	-3.58210492134094	-0.0687864944338799	0.527208209037781	-0.0968072414398193
-0.906269907951355	-8.20441341400146	-3.5850088596344	-0.0689696371555328	0.527396559715271	-0.0967874526977539
-0.912582993507385	-8.20198631286621	-3.58810091018677	-0.0690883919596672	0.527608692646027	-0.0966728776693344
-0.913737595081329	-8.20362663269043	-3.58764004707336	-0.069261223077774	0.527748346328735	-0.0964771583676338
-0.91075587272644	-8.19843292236328	-3.5919406414032	-0.0694120228290558	0.527988314628601	-0.0963563323020935
-0.918692648410797	-8.19347763061523	-3.59083080291748	-0.0695853233337402	0.528141498565674	-0.0961414352059364
-0.921429812908173	-8.19019317626953	-3.58431625366211	-0.069707490503788	0.528395891189575	-0.0960014089941978
-0.924722015857697	-8.18681716918945	-3.59348464012146	-0.0698437169194222	0.528720557689667	-0.0957617312669754
-0.921324968338013	-8.17895126342773	-3.59559679031372	-0.0698847100138664	0.528838932514191	-0.0956372618675232
-0.919895708560944	-8.17472457885742	-3.6023097038269	-0.0699304938316345	0.529102325439453	-0.0955270454287529
-0.920295476913452	-8.17318439483643	-3.60504603385925	-0.0698783397674561	0.529208481311798	-0.0952839404344559
-0.917696952819824	-8.17207908630371	-3.61029720306396	-0.0698716789484024	0.529464960098267	-0.0951948389410973
-0.920817077159882	-8.17200183868408	-3.60610890388489	-0.0698354467749596	0.529564201831818	-0.0949472263455391
-0.918098509311676	-8.16866016387939	-3.60919904708862	-0.0698605850338936	0.529625236988068	-0.0948020964860916
-0.919680774211884	-8.16580009460449	-3.60786247253418	-0.0697946175932884	0.529745042324066	-0.0945384353399277
-0.927353620529175	-8.16410541534424	-3.60776829719543	-0.0697838291525841	0.5299112200737	-0.0941997915506363
-0.931414723396301	-8.162278175354	-3.60996961593628	-0.0698389410972595	0.530085802078247	-0.0939904898405075
-0.931135356426239	-8.15889072418213	-3.60806918144226	-0.0698897764086723	0.530239045619965	-0.0936738774180412
-0.931738793849945	-8.14950561523438	-3.61260557174683	-0.0698364675045013	0.530271351337433	-0.0933801233768463
-0.935494840145111	-8.14783668518066	-3.61221814155579	-0.0698532313108444	0.530511498451233	-0.0931369215250015
-0.936828196048737	-8.14393520355225	-3.61583495140076	-0.0697634965181351	0.530657529830933	-0.0928714275360107
-0.933974981307983	-8.14003753662109	-3.61788249015808	-0.0696574300527573	0.530760765075684	-0.092652440071106
-0.935282528400421	-8.13278388977051	-3.61989974975586	-0.0696065723896027	0.53075909614563	-0.0924334153532982
-0.937561869621277	-8.13409805297852	-3.62369418144226	-0.0695111155509949	0.530844926834106	-0.0922063440084457
-0.936370193958282	-8.13361358642578	-3.62046360969543	-0.069474570453167	0.530912101268768	-0.0919856131076813
-0.933799207210541	-8.12928581237793	-3.62371420860291	-0.0693865641951561	0.530829906463623	-0.0918560922145844
-0.933765351772308	-8.13084697723389	-3.62313795089722	-0.0692005008459091	0.530712187290192	-0.0916136205196381
-0.935870766639709	-8.13336753845215	-3.61863327026367	-0.0691399499773979	0.530811727046967	-0.0914673507213593
-0.936931133270264	-8.1339635848999	-3.61837196350098	-0.0691104531288147	0.530768513679504	-0.0912511646747589
-0.935839056968689	-8.13114070892334	-3.61678457260132	-0.0689676403999329	0.530597507953644	-0.0910066962242126
-0.938166499137878	-8.1290225982666	-3.61453676223755	-0.0688803046941757	0.530534863471985	-0.0908455848693848
-0.946700692176819	-8.12712383270264	-3.62226486206055	-0.0688764750957489	0.5305535197258	-0.0905934944748878
-0.946094512939453	-8.12652015686035	-3.61144280433655	-0.0688594803214073	0.530419528484344	-0.0904461145401001
-0.94539874792099	-8.12430953979492	-3.61282396316528	-0.0687972530722618	0.530358016490936	-0.0902650654315948
-0.954365432262421	-8.11999320983887	-3.618736743927	-0.0687858015298843	0.530295014381409	-0.0900518894195557
-0.960491001605988	-8.12074089050293	-3.60971212387085	-0.0687954425811768	0.530278027057648	-0.0899342745542526
-0.961506128311157	-8.11763477325439	-3.61799788475037	-0.0686846897006035	0.530200839042664	-0.0897664353251457
-0.962379395961761	-8.11295604705811	-3.60751533508301	-0.0685929208993912	0.530061304569244	-0.0896275043487549
-0.966594099998474	-8.11075973510742	-3.61317276954651	-0.0685782507061958	0.530055582523346	-0.0895397439599037
-0.969662010669708	-8.11143493652344	-3.61593341827393	-0.0685538947582245	0.529926061630249	-0.0893598720431328
-0.961798787117004	-8.10926818847656	-3.61470055580139	-0.0684954449534416	0.529708743095398	-0.0893804728984833
-0.969912171363831	-8.10644245147705	-3.60734343528748	-0.0684110373258591	0.529609978199005	-0.0892917439341545
-0.971139311790466	-8.1087646484375	-3.61644625663757	-0.0683359876275063	0.529484689235687	-0.0891926810145378
-0.969945907592773	-8.10910797119141	-3.60788345336914	-0.0682831034064293	0.529321432113647	-0.0892896577715874
-0.973605275154114	-8.10868453979492	-3.60384368896484	-0.0682685673236847	0.529113590717316	-0.0893047377467155
-0.976126074790955	-8.11588001251221	-3.60531401634216	-0.0681983456015587	0.528883516788483	-0.0893297865986824
-0.979405164718628	-8.1154146194458	-3.59852719306946	-0.0682209357619286	0.528701484203339	-0.0893958434462547
-0.983364760875702	-8.1172981262207	-3.60070395469666	-0.0681854039430618	0.528496086597443	-0.089442066848278
-0.984958171844482	-8.11826610565186	-3.59112453460693	-0.0682474225759506	0.528332710266113	-0.0895291119813919
-0.993763089179993	-8.12112140655518	-3.59631371498108	-0.0683038011193275	0.528204917907715	-0.0895596370100975
-1.0002601146698	-8.12532138824463	-3.59427857398987	-0.0684187337756157	0.528164446353912	-0.0896760746836662
-1.00590121746063	-8.1221752166748	-3.58958220481873	-0.0685207769274712	0.528058886528015	-0.0897601172327995
-1.00617146492004	-8.12170505523682	-3.59375691413879	-0.0685702860355377	0.528016626834869	-0.0898706391453743
-1.00614178180695	-8.12106037139893	-3.59572434425354	-0.0685675069689751	0.527957737445831	-0.0900526195764542
-1.00878119468689	-8.12445068359375	-3.5999608039856	-0.0685211792588234	0.527872979640961	-0.0902222022414207
-1.00611138343811	-8.12929439544678	-3.5959689617157	-0.068598560988903	0.52785313129425	-0.0903714299201965
-1.00758051872253	-8.12900257110596	-3.59241557121277	-0.0685239061713219	0.527783215045929	-0.090559184551239
-1.00886058807373	-8.13369083404541	-3.59366726875305	-0.0684911832213402	0.527652323246002	-0.0907415077090263
-1.01180744171143	-8.13771438598633	-3.59523892402649	-0.0684856474399567	0.527695834636688	-0.0908936783671379
-1.0145115852356	-8.14155769348145	-3.59140563011169	-0.0685460045933723	0.527694463729858	-0.0910324901342392
-1.01796114444733	-8.1439037322998	-3.58928513526917	-0.0686474293470383	0.527778208255768	-0.0911996811628342
-1.0220593214035	-8.14583110809326	-3.59115695953369	-0.0685106515884399	0.527813494205475	-0.0913114622235298
-1.02837979793549	-8.14489078521729	-3.59395456314087	-0.0685414895415306	0.52801913022995	-0.0914321616292
-1.03014647960663	-8.14792633056641	-3.59524297714233	-0.0686937794089317	0.528165459632874	-0.0916252732276917
-1.03475475311279	-8.14830875396729	-3.59053134918213	-0.0686771124601364	0.528322458267212	-0.0916876941919327
-1.03632080554962	-8.14383697509766	-3.59335899353027	-0.0686577409505844	0.528663158416748	-0.0917148739099503
-1.04045867919922	-8.14325332641602	-3.6029040813446	-0.0685600340366364	0.528851807117462	-0.0918190777301788
-1.04189670085907	-8.14398574829102	-3.60035395622253	-0.0686060190200806	0.529146194458008	-0.0919326767325401
-1.03806853294373	-8.1425838470459	-3.60584211349487	-0.0685381218791008	0.529391825199127	-0.0919699445366859
-1.04329824447632	-8.14040946960449	-3.60953950881958	-0.0683799386024475	0.529716968536377	-0.091985821723938
-1.04246187210083	-8.1437931060791	-3.61593317985535	-0.0683761090040207	0.529920101165771	-0.0920302495360374
-1.04246520996094	-8.14536285400391	-3.61123275756836	-0.0682800933718681	0.530190467834473	-0.0920306146144867
-1.04222190380096	-8.14424705505371	-3.61746168136597	-0.0682053864002228	0.530408680438995	-0.0920134633779526
-1.04626047611237	-8.14339923858643	-3.61814665794373	-0.0680906027555466	0.530595600605011	-0.0920288413763046
-1.05202221870422	-8.1483211517334	-3.61325669288635	-0.0680655166506767	0.530910849571228	-0.0920428484678268
-1.05416774749756	-8.14527606964111	-3.62175321578979	-0.0680835917592049	0.531225323677063	-0.0920330435037613
-1.05737149715424	-8.14719486236572	-3.616534948349	-0.0680392161011696	0.531419694423676	-0.0920284762978554
-1.06274592876434	-8.14612865447998	-3.6203887462616	-0.0679597035050392	0.531667411327362	-0.092056579887867
-1.06660997867584	-8.14559173583984	-3.62472820281982	-0.0679172873497009	0.531997799873352	-0.0919874981045723
-1.06585431098938	-8.14811134338379	-3.62353110313416	-0.0680132880806923	0.532311737537384	-0.0920245051383972
-1.07005476951599	-8.14429950714111	-3.62369990348816	-0.0679797232151031	0.532527208328247	-0.0919888615608215
-1.07259368896484	-8.1428861618042	-3.62923121452332	-0.0679269060492516	0.53279322385788	-0.0919755697250366
-1.07539033889771	-8.14206981658936	-3.63150095939636	-0.0679165348410606	0.53301477432251	-0.0919531732797623
-1.07368171215057	-8.14052295684814	-3.63192081451416	-0.0679250210523605	0.533153593540192	-0.0919321179389954
-1.07828307151794	-8.13723945617676	-3.63598275184631	-0.0678329765796661	0.53334903717041	-0.0919004082679749
-1.07957446575165	-8.13699150085449	-3.63575482368469	-0.0678873360157013	0.533489167690277	-0.0919561460614204
-1.08263564109802	-8.13672351837158	-3.62975692749023	-0.067897267639637	0.533523499965668	-0.0919917449355125
-1.08635997772217	-8.13580513000488	-3.63606381416321	-0.0679006427526474	0.533697187900543	-0.0919600129127502
-1.08743679523468	-8.13522529602051	-3.63041090965271	-0.0678922012448311	0.533763766288757	-0.0920670032501221
-1.08898878097534	-8.134108543396	-3.63487982749939	-0.0680143609642982	0.533827006816864	-0.09214236587286
-1.08648705482483	-8.13677787780762	-3.63243246078491	-0.0680730268359184	0.533738613128662	-0.0922736898064613
-1.08971965312958	-8.133469581604	-3.6311366558075	-0.0679809153079987	0.533739507198334	-0.0923599451780319
-1.09360814094543	-8.13580703735352	-3.63129925727844	-0.0680562183260918	0.533708274364471	-0.0924425795674324
-1.09229397773743	-8.13592529296875	-3.62685966491699	-0.0682063549757004	0.533530414104462	-0.0925509482622147
-1.0965301990509	-8.13642024993896	-3.62905550003052	-0.0682255178689957	0.533463001251221	-0.0926536470651627
-1.10196316242218	-8.13492488861084	-3.63128089904785	-0.0683267265558243	0.533352792263031	-0.092643067240715
-1.09908425807953	-8.1339168548584	-3.62514638900757	-0.0685423836112022	0.533248901367188	-0.0927853062748909
-1.10395991802216	-8.13354015350342	-3.62292957305908	-0.0685554295778275	0.533138275146484	-0.0927647054195404
-1.1108945608139	-8.13532447814941	-3.62212347984314	-0.0686892196536064	0.532992720603943	-0.0928061679005623
-1.11045622825623	-8.13508033752441	-3.61510801315308	-0.0688398703932762	0.532793819904327	-0.0929080247879028
-1.113161444664	-8.13448429107666	-3.61349296569824	-0.0690016746520996	0.532595872879028	-0.0929173827171326
-1.11873924732208	-8.13214015960693	-3.61440658569336	-0.0690162181854248	0.532463848590851	-0.0929829627275467
-1.12578451633453	-8.1317663192749	-3.61466908454895	-0.0691661983728409	0.532404899597168	-0.0930190160870552
-1.12720763683319	-8.13289737701416	-3.60945773124695	-0.0694580525159836	0.532361388206482	-0.0930103361606598
-1.13000917434692	-8.13063812255859	-3.60555791854858	-0.0694749876856804	0.532246947288513	-0.0931385904550552
-1.13856482505798	-8.12926387786865	-3.61123752593994	-0.0695086941123009	0.532176971435547	-0.0931500941514969
-1.14001822471619	-8.12685298919678	-3.60987114906311	-0.0695774406194687	0.532234787940979	-0.0931192860007286
-1.14469540119171	-8.12602615356445	-3.60020780563354	-0.0697265341877937	0.532153725624084	-0.0932233035564423
-1.14821553230286	-8.12209701538086	-3.60560870170593	-0.0697216540575027	0.532135725021362	-0.0932423770427704
-1.15070378780365	-8.11954402923584	-3.60841655731201	-0.0696799457073212	0.532251834869385	-0.093242384493351
-1.151811003685	-8.11838436126709	-3.60740113258362	-0.0697795376181602	0.53213232755661	-0.0933321788907051
-1.1558324098587	-8.11707019805908	-3.60195565223694	-0.0697954371571541	0.532215297222137	-0.0933040082454681
-1.16032743453979	-8.11375713348389	-3.6118803024292	-0.0696853026747704	0.532419323921204	-0.0933274701237679
-1.16277539730072	-8.11264896392822	-3.60975623130798	-0.0697146877646446	0.53237783908844	-0.0933646559715271
-1.16483962535858	-8.11275482177734	-3.60600543022156	-0.0696083232760429	0.532432973384857	-0.093404196202755
-1.17041659355164	-8.11002349853516	-3.61008095741272	-0.0695314407348633	0.532644033432007	-0.0934149026870728
-1.17085659503937	-8.10982513427734	-3.61044263839722	-0.0694792792201042	0.532694160938263	-0.0935049206018448
-1.16824769973755	-8.11001110076904	-3.61382436752319	-0.0693700239062309	0.532826900482178	-0.0935626775026321
-1.17218410968781	-8.10745906829834	-3.60981202125549	-0.0692481845617294	0.532921373844147	-0.0935421586036682
-1.17302358150482	-8.10938835144043	-3.6083984375	-0.0691679939627647	0.533013343811035	-0.0936038941144943
-1.17014849185944	-8.10945701599121	-3.62056422233582	-0.0690182447433472	0.53314596414566	-0.0936383157968521
-1.17338037490845	-8.1095495223999	-3.61084604263306	-0.0688994377851486	0.53321385383606	-0.0937007591128349
-1.17667353153229	-8.11182498931885	-3.61294054985046	-0.0688016936182976	0.533379852771759	-0.0936902239918709
-1.17595767974854	-8.11045455932617	-3.62105464935303	-0.0686890110373497	0.533495604991913	-0.093759573996067
-1.17507672309875	-8.11260986328125	-3.61768674850464	-0.0685740485787392	0.533608973026276	-0.0937616601586342
-1.17665815353394	-8.11001300811768	-3.62243747711182	-0.068378172814846	0.533810138702393	-0.0938455611467361
-1.18561553955078	-8.11331176757813	-3.61964511871338	-0.0681887567043304	0.533920168876648	-0.0938680469989777
-1.18204379081726	-8.11339092254639	-3.6202974319458	-0.0680650174617767	0.534142076969147	-0.0939555913209915
-1.18629050254822	-8.11223983764648	-3.61863851547241	-0.0679635256528854	0.534286856651306	-0.0939785689115524
-1.19478559494019	-8.11074733734131	-3.62266707420349	-0.0677280351519585	0.534516096115112	-0.0940657034516335
-1.19222104549408	-8.11525535583496	-3.62780737876892	-0.0675607770681381	0.534700095653534	-0.09418785572052
-1.19441437721252	-8.11268997192383	-3.63020777702332	-0.0674739703536034	0.534895181655884	-0.0941826850175858
-1.20080602169037	-8.11272144317627	-3.63117933273315	-0.0672625452280045	0.535090744495392	-0.0942294374108315
-1.19950354099274	-8.11629104614258	-3.63412928581238	-0.0670806914567947	0.535336256027222	-0.0943107604980469
-1.20511031150818	-8.11025905609131	-3.63724398612976	-0.0669063329696655	0.535548985004425	-0.0942947342991829
-1.2051727771759	-8.10960960388184	-3.63697957992554	-0.066771000623703	0.535809218883514	-0.0943616554141045
-1.20976638793945	-8.10904026031494	-3.64434957504272	-0.0665079653263092	0.536036550998688	-0.0943323224782944
-1.21013784408569	-8.10898780822754	-3.65068697929382	-0.0662837848067284	0.536311447620392	-0.0943294763565063
-1.20934963226318	-8.10715675354004	-3.64957880973816	-0.0661198422312737	0.53645384311676	-0.0943434685468674
-1.211430311203	-8.10642242431641	-3.65288519859314	-0.0658874437212944	0.536664128303528	-0.0943044498562813
-1.21314930915833	-8.10955238342285	-3.6563355922699	-0.0656829252839088	0.536927998065948	-0.0942867770791054
-1.2132842540741	-8.10492897033691	-3.65270590782166	-0.0654880255460739	0.537069976329803	-0.0942883640527725
-1.21664381027222	-8.10415077209473	-3.65769028663635	-0.0652205124497414	0.537226676940918	-0.0942022874951363
-1.2190945148468	-8.10529041290283	-3.66266179084778	-0.0650224536657333	0.537415146827698	-0.094178281724453
-1.21761870384216	-8.10271549224854	-3.66186857223511	-0.0649051815271378	0.537453889846802	-0.0940993651747704
-1.22323501110077	-8.10141277313232	-3.66392993927002	-0.0646158829331398	0.537604331970215	-0.094076119363308
-1.22355604171753	-8.10158061981201	-3.66261148452759	-0.0644368380308151	0.537723541259766	-0.0939513593912125
-1.22421157360077	-8.10004138946533	-3.66805529594421	-0.0642725080251694	0.537764132022858	-0.0939053893089294
-1.229363322258	-8.09729385375977	-3.6632821559906	-0.0640627592802048	0.537865877151489	-0.0937395617365837
-1.22849893569946	-8.09668064117432	-3.66778922080994	-0.0639166086912155	0.537968397140503	-0.0936492830514908
-1.23013997077942	-8.09250831604004	-3.66906929016113	-0.0638103932142258	0.538024187088013	-0.0935393273830414
-1.23551499843597	-8.09039974212646	-3.66641068458557	-0.0636372193694115	0.538074016571045	-0.0933834686875343
-1.23323702812195	-8.0902042388916	-3.67463564872742	-0.0634231492877007	0.538095593452454	-0.0932901278138161
-1.23406255245209	-8.08640766143799	-3.666907787323	-0.0633863359689713	0.538095653057098	-0.0931992009282112
-1.23339903354645	-8.08265590667725	-3.67206406593323	-0.0632730349898338	0.538008093833923	-0.0930663272738457
-1.23767364025116	-8.08120059967041	-3.67038702964783	-0.0630607977509499	0.537948668003082	-0.0929686948657036
-1.23934042453766	-8.07941341400146	-3.66933631896973	-0.0631527751684189	0.537886023521423	-0.0928588137030602
-1.2423802614212	-8.07551193237305	-3.66912460327148	-0.0630152970552444	0.53774756193161	-0.0927239954471588
-1.25003731250763	-8.07591342926025	-3.66631269454956	-0.0629242658615112	0.537592649459839	-0.0927044078707695
-1.24871587753296	-8.07200908660889	-3.66037797927856	-0.0629486069083214	0.537504315376282	-0.092683807015419
-1.25228667259216	-8.06934070587158	-3.66355419158936	-0.062878206372261	0.537290096282959	-0.0925824195146561
-1.25655782222748	-8.07064533233643	-3.65813183784485	-0.0627021118998528	0.537077903747559	-0.092605747282505
-1.25978124141693	-8.06708908081055	-3.66236305236816	-0.0627901330590248	0.536980926990509	-0.0925994068384171
-1.25942552089691	-8.06707763671875	-3.65925025939941	-0.0627323910593987	0.536601781845093	-0.0925764665007591
-1.2633056640625	-8.06662368774414	-3.64947867393494	-0.0626594200730324	0.536357223987579	-0.0925833806395531
-1.2670396566391	-8.06328868865967	-3.64881920814514	-0.0626862719655037	0.536119103431702	-0.0925493985414505
-1.27091228961945	-8.06569766998291	-3.64703106880188	-0.0626953616738319	0.535831868648529	-0.092530146241188
-1.27084577083588	-8.059983253479	-3.63950347900391	-0.0627168789505959	0.535497725009918	-0.0925530791282654
-1.28229820728302	-8.05897426605225	-3.64388632774353	-0.062688522040844	0.535234570503235	-0.0925198867917061
-1.28595376014709	-8.06164264678955	-3.63426566123962	-0.062736988067627	0.535004258155823	-0.0926028490066528
-1.28651213645935	-8.05914783477783	-3.63784790039063	-0.0627638921141624	0.534697592258453	-0.0926740914583206
-1.29271507263184	-8.0540075302124	-3.62873601913452	-0.0627497807145119	0.534457504749298	-0.0926962867379189
-1.3008645772934	-8.05709743499756	-3.62670826911926	-0.0628964528441429	0.534265577793121	-0.092821404337883
-1.30595541000366	-8.05356979370117	-3.63130211830139	-0.0628804489970207	0.534157991409302	-0.0928819626569748
-1.30852389335632	-8.05227661132813	-3.62281227111816	-0.0629992038011551	0.533898830413818	-0.0929898470640183
-1.3124932050705	-8.04713249206543	-3.6271276473999	-0.0630146190524101	0.533719837665558	-0.0931448191404343
-1.31856286525726	-8.04610824584961	-3.62536096572876	-0.0628846287727356	0.533687114715576	-0.0932307466864586
-1.3216050863266	-8.04265689849854	-3.62331056594849	-0.0628374069929123	0.53358381986618	-0.0934107676148415
-1.319864153862	-8.03970718383789	-3.62559127807617	-0.0627922192215919	0.533507227897644	-0.0935926511883736
-1.32024359703064	-8.04118061065674	-3.62568330764771	-0.0626407638192177	0.533290922641754	-0.0937226563692093
-1.32612812519073	-8.04065322875977	-3.62218236923218	-0.0624809004366398	0.533248603343964	-0.0939471796154976
-1.33051478862762	-8.04058361053467	-3.61947298049927	-0.0624230988323689	0.533132135868073	-0.0939938202500343
-1.33274102210999	-8.03926467895508	-3.61964821815491	-0.0623456872999668	0.533036053180695	-0.094245120882988
-1.34062385559082	-8.03858375549316	-3.6169216632843	-0.0623543113470078	0.533018410205841	-0.094368502497673
-1.3442839384079	-8.03319835662842	-3.61662220954895	-0.0622549429535866	0.533101916313171	-0.094550296664238
-1.35336053371429	-8.0331916809082	-3.62000465393066	-0.0622308254241943	0.533244490623474	-0.0946194306015968
-1.35455298423767	-8.03017330169678	-3.62551879882813	-0.0620974786579609	0.533416986465454	-0.0948280245065689
-1.35068869590759	-8.02681827545166	-3.62567543983459	-0.0620096400380135	0.533522248268127	-0.0949893519282341
-1.35722315311432	-8.02647018432617	-3.6232762336731	-0.0618421956896782	0.533699452877045	-0.0951019152998924
-1.35927021503448	-8.02365493774414	-3.62746238708496	-0.0615682452917099	0.533843874931335	-0.0951843336224556
-1.36031460762024	-8.02040958404541	-3.6303129196167	-0.0614519603550434	0.534058749675751	-0.0953289344906807
-1.361163854599	-8.01902675628662	-3.62867522239685	-0.061260174959898	0.534239411354065	-0.0954427868127823
-1.36322522163391	-8.01907730102539	-3.63892078399658	-0.0610447451472282	0.534445106983185	-0.0954998955130577
-1.36539041996002	-8.01838970184326	-3.63988780975342	-0.0608087442815304	0.534777522087097	-0.0956590995192528
-1.36533749103546	-8.01566886901855	-3.63917684555054	-0.0605944916605949	0.534908890724182	-0.0957801714539528
-1.36411035060883	-8.01496887207031	-3.643878698349	-0.0602608323097229	0.535081028938293	-0.0958915799856186
-1.3721284866333	-8.01633167266846	-3.64583039283752	-0.060113113373518	0.535544276237488	-0.095983698964119
-1.37111961841583	-8.01395320892334	-3.64711284637451	-0.0598782300949097	0.535825371742249	-0.0961597040295601
-1.37093794345856	-8.01277256011963	-3.64664912223816	-0.0595752969384193	0.536019802093506	-0.0962747782468796
-1.37633728981018	-8.01478290557861	-3.65052914619446	-0.0593041442334652	0.536418616771698	-0.0964289233088493
-1.38088011741638	-8.01455593109131	-3.65583109855652	-0.0591363124549389	0.536756873130798	-0.0965426117181778
-1.3805810213089	-8.01355648040771	-3.65254688262939	-0.0589694790542126	0.537001609802246	-0.0967287793755531
-1.38245820999146	-8.01008319854736	-3.66603302955627	-0.0586756244301796	0.537345409393311	-0.096894308924675
-1.39090657234192	-8.00868606567383	-3.66710376739502	-0.0584451481699944	0.537707328796387	-0.0970368683338165
-1.38864028453827	-8.01056289672852	-3.6662905216217	-0.0581862553954124	0.538048565387726	-0.0972832590341568
-1.39314877986908	-8.0074577331543	-3.66980218887329	-0.0579909682273865	0.538395643234253	-0.0974487438797951
-1.39815557003021	-8.00474262237549	-3.67482924461365	-0.0577117092907429	0.5387162566185	-0.0975748226046562
-1.40108644962311	-8.00537490844727	-3.67451596260071	-0.0575685501098633	0.539043366909027	-0.0978277698159218
-1.40269029140472	-8.00223922729492	-3.68793344497681	-0.0573192350566387	0.539387047290802	-0.0979751572012901
-1.39897739887238	-7.99932956695557	-3.6824471950531	-0.0569883361458778	0.539569556713104	-0.0982651188969612
-1.40277218818665	-8.00032711029053	-3.68593454360962	-0.0567179918289185	0.539910793304443	-0.0984067916870117
-1.40444707870483	-8.00205707550049	-3.69197273254395	-0.0563752949237823	0.540050566196442	-0.0986148938536644
-1.40234589576721	-7.99900388717651	-3.692538022995	-0.0561492592096329	0.540237307548523	-0.0988708287477493
-1.40905094146729	-7.99840641021729	-3.69479179382324	-0.0558677166700363	0.540406763553619	-0.0990286991000175
-1.40792441368103	-7.99972677230835	-3.69623780250549	-0.055552564561367	0.540376543998718	-0.0991163104772568
-1.41409826278687	-8.00069236755371	-3.7028124332428	-0.0553363598883152	0.540457427501678	-0.09918512403965
-1.41557693481445	-7.99643659591675	-3.69963240623474	-0.0551693998277187	0.540452420711517	-0.0992207452654839
-1.41857898235321	-7.99558639526367	-3.69289898872375	-0.0548375211656094	0.540444195270538	-0.0992711260914803
-1.42867243289948	-7.98985719680786	-3.69503140449524	-0.0546359196305275	0.540419101715088	-0.0991590544581413
-1.4338321685791	-7.99292373657227	-3.69579458236694	-0.0545182526111603	0.540361285209656	-0.0990923494100571
-1.43819117546082	-7.98703956604004	-3.69344544410706	-0.0543190985918045	0.54030829668045	-0.0990907028317451
-1.4462206363678	-7.98154497146606	-3.69459247589111	-0.0540210716426373	0.540168523788452	-0.098940372467041
-1.45205283164978	-7.98267841339111	-3.69704151153564	-0.0539770126342773	0.539998531341553	-0.0988697856664658
-1.45769548416138	-7.97828435897827	-3.69471573829651	-0.053783904761076	0.539864659309387	-0.0987375378608704
-1.46326661109924	-7.97189331054688	-3.69228434562683	-0.0537254437804222	0.539640724658966	-0.0985774025321007
-1.46854472160339	-7.96809053421021	-3.68839430809021	-0.053477268666029	0.539375126361847	-0.098511129617691
-1.4742990732193	-7.96545362472534	-3.69260406494141	-0.0533872023224831	0.539117693901062	-0.0983828753232956
-1.47433948516846	-7.96418523788452	-3.67826867103577	-0.0532890558242798	0.538826465606689	-0.0982559472322464
-1.47924673557281	-7.95770215988159	-3.68639850616455	-0.053074449300766	0.538483738899231	-0.0981930494308472
-1.485196352005	-7.95286464691162	-3.68588256835938	-0.0527855455875397	0.538137316703796	-0.0980428978800774
-1.48227059841156	-7.95517063140869	-3.68571591377258	-0.0526525713503361	0.537755131721497	-0.0979334563016891
-1.48504197597504	-7.95372676849365	-3.68026471138	-0.0524381585419178	0.537311375141144	-0.0978184416890144
-1.49057161808014	-7.95084953308105	-3.67011857032776	-0.052293598651886	0.5368971824646	-0.0976104363799095
-1.49711883068085	-7.94985055923462	-3.67329025268555	-0.0521072968840599	0.536509811878204	-0.0974563956260681
-1.50295877456665	-7.94670438766479	-3.66290640830994	-0.0520047284662724	0.53619909286499	-0.0972691774368286
-1.5132462978363	-7.94623327255249	-3.66492915153503	-0.0519911423325539	0.53596031665802	-0.0970652773976326
-1.5175975561142	-7.94086694717407	-3.66074109077454	-0.0518976673483849	0.535602569580078	-0.0968244895339012
-1.52143430709839	-7.92983913421631	-3.66034531593323	-0.0517318695783615	0.53538316488266	-0.0965912863612175
-1.52573692798615	-7.92859935760498	-3.66092801094055	-0.0515003688633442	0.535144448280334	-0.0963823050260544
-1.525834441185	-7.92330837249756	-3.66496348381042	-0.0513371601700783	0.53494518995285	-0.0961439684033394
-1.52492702007294	-7.92403984069824	-3.65929174423218	-0.0511237196624279	0.534597933292389	-0.0958603769540787
-1.52773892879486	-7.91802883148193	-3.65249228477478	-0.0508881360292435	0.534338533878326	-0.0956446602940559
-1.53214287757874	-7.91701936721802	-3.6561324596405	-0.0506380014121532	0.534029304981232	-0.0952952802181244
-1.53986835479736	-7.91658020019531	-3.65561985969543	-0.0504544973373413	0.533814907073975	-0.0949794799089432
-1.54031300544739	-7.91125011444092	-3.65097069740295	-0.0502544566988945	0.53370875120163	-0.0946322530508041
-1.54971611499786	-7.90647315979004	-3.65338158607483	-0.0501409135758877	0.53352963924408	-0.0942680314183235
-1.55532693862915	-7.90195655822754	-3.64789891242981	-0.0499583519995213	0.533501386642456	-0.0938604921102524
-1.55842363834381	-7.89624071121216	-3.65693092346191	-0.0496881902217865	0.533485949039459	-0.093494601547718
-1.55836606025696	-7.88924121856689	-3.65408110618591	-0.0494677722454071	0.533445537090302	-0.0931834056973457
-1.55929529666901	-7.88481903076172	-3.65637278556824	-0.0491821132600307	0.533460974693298	-0.092888168990612
-1.55377602577209	-7.88239669799805	-3.65380716323853	-0.0488580018281937	0.533415973186493	-0.0925660505890846
-1.55379402637482	-7.87958431243896	-3.65996742248535	-0.0484647639095783	0.533372223377228	-0.09221251308918
-1.55662679672241	-7.87962675094604	-3.66249084472656	-0.0481904000043869	0.533437728881836	-0.091862179338932
-1.55356347560883	-7.87836837768555	-3.65938687324524	-0.0479236952960491	0.533437728881836	-0.0915422141551971
-1.55668997764587	-7.87583827972412	-3.66198062896729	-0.0476529076695442	0.533421516418457	-0.091203548014164
-1.56159210205078	-7.87567234039307	-3.6579282283783	-0.0474746003746986	0.533574819564819	-0.0908222198486328
-1.57006084918976	-7.87148237228394	-3.66098022460938	-0.0473464354872704	0.533770322799683	-0.0905024260282516
-1.56767153739929	-7.86718702316284	-3.6584997177124	-0.0470333360135555	0.5339515209198	-0.0901275053620338
-1.56624686717987	-7.86157608032227	-3.66681909561157	-0.0468376986682415	0.534047424793243	-0.0898917615413666
-1.562371134758	-7.85969066619873	-3.66736245155334	-0.0466095544397831	0.534274578094482	-0.0896204262971878
-1.56240880489349	-7.85962390899658	-3.66590714454651	-0.0461940541863441	0.534420788288116	-0.0893899351358414
-1.56124722957611	-7.85626888275146	-3.67442607879639	-0.0459556356072426	0.53451007604599	-0.0891476944088936
-1.56041741371155	-7.86258172988892	-3.67516160011292	-0.0456885658204556	0.534666061401367	-0.0889714732766151
-1.55890345573425	-7.86014604568481	-3.67490744590759	-0.0455286800861359	0.534705281257629	-0.0887849777936935
-1.56118655204773	-7.85854530334473	-3.67366170883179	-0.0453442260622978	0.534810066223145	-0.0885365083813667
-1.56597530841827	-7.85824203491211	-3.67577815055847	-0.0452185198664665	0.535011649131775	-0.0883381143212318
-1.56610524654388	-7.85743379592896	-3.6723849773407	-0.0451810136437416	0.535207092761993	-0.0881839171051979
-1.56766676902771	-7.85406923294067	-3.67883491516113	-0.0450857132673264	0.535414278507233	-0.0879727602005005
-1.56648766994476	-7.85152339935303	-3.67856359481812	-0.0450726449489594	0.535530626773834	-0.0878851935267448
-1.56512129306793	-7.84832572937012	-3.6828887462616	-0.0448822975158691	0.535689175128937	-0.0877572149038315
-1.56451261043549	-7.84851312637329	-3.68691086769104	-0.0447527356445789	0.535828590393066	-0.0876504257321358
-1.55904865264893	-7.84933710098267	-3.6827974319458	-0.044772244989872	0.53591001033783	-0.0875879749655724
-1.55471098423004	-7.84833860397339	-3.68919444084167	-0.0447070971131325	0.535937964916229	-0.087467648088932
-1.55313050746918	-7.85038328170776	-3.6787736415863	-0.044599749147892	0.535885870456696	-0.0874482542276382
-1.5543349981308	-7.85336303710938	-3.68422770500183	-0.0445566400885582	0.535842299461365	-0.0873813182115555
-1.5569314956665	-7.85736465454102	-3.67921471595764	-0.0446504913270473	0.535909295082092	-0.0872972831130028
-1.55146396160126	-7.85749053955078	-3.67786717414856	-0.0447566509246826	0.53585022687912	-0.0872495844960213
-1.55664765834808	-7.85473155975342	-3.67934489250183	-0.044866606593132	0.535849869251251	-0.087157741189003
-1.56207978725433	-7.85628604888916	-3.67692279815674	-0.0449005514383316	0.535868525505066	-0.0872103422880173
-1.55902087688446	-7.8559045791626	-3.67868518829346	-0.0450636595487595	0.535814762115479	-0.0871447250247002
-1.5551872253418	-7.85554218292236	-3.67559313774109	-0.0452337637543678	0.535759210586548	-0.0871297866106033
-1.55410981178284	-7.85479784011841	-3.67568039894104	-0.0452389679849148	0.535674214363098	-0.0871689692139626
-1.54866147041321	-7.85690069198608	-3.67551851272583	-0.0452489703893662	0.535550892353058	-0.0871660634875298
-1.54702866077423	-7.85722064971924	-3.67473936080933	-0.0452883988618851	0.535527408123016	-0.0872394889593124
-1.54641103744507	-7.86429834365845	-3.67296719551086	-0.045392069965601	0.535294413566589	-0.0871490761637688
-1.54267048835754	-7.86325311660767	-3.67241358757019	-0.0454414524137974	0.535075664520264	-0.0871645659208298
-1.54214859008789	-7.86785793304443	-3.66656303405762	-0.0456074848771095	0.534794509410858	-0.0870674625039101
-1.54694330692291	-7.86528301239014	-3.66593384742737	-0.0456692315638065	0.534724652767181	-0.086957722902298
-1.55128800868988	-7.86669635772705	-3.66265535354614	-0.0458725839853287	0.534669935703278	-0.0869286954402924
-1.5528929233551	-7.8648362159729	-3.66228199005127	-0.04594836384058	0.534528195858002	-0.0868254527449608
-1.54850769042969	-7.8593897819519	-3.65935230255127	-0.0460319146513939	0.534347891807556	-0.0867851674556732
-1.55024218559265	-7.85984373092651	-3.65997982025146	-0.0460776947438717	0.53425520658493	-0.0866467207670212
-1.54942572116852	-7.85912227630615	-3.6654748916626	-0.0460539311170578	0.534112930297852	-0.0865367501974106
-1.54491782188416	-7.86115503311157	-3.65822219848633	-0.0460076183080673	0.533942043781281	-0.0864750668406487
-1.54151010513306	-7.86309432983398	-3.65937900543213	-0.046022891998291	0.533674716949463	-0.086333155632019
-1.54117035865784	-7.86056327819824	-3.65610122680664	-0.0460031926631927	0.53339809179306	-0.086188405752182
-1.54391992092133	-7.86026525497437	-3.65655779838562	-0.0459372438490391	0.533289968967438	-0.0860038995742798
-1.54326605796814	-7.86077690124512	-3.65147638320923	-0.0459438860416412	0.5330730676651	-0.0858499333262444
-1.54296314716339	-7.86240243911743	-3.64592313766479	-0.0459524840116501	0.532762885093689	-0.0856664404273033
-1.54553973674774	-7.86233329772949	-3.64252042770386	-0.0458814315497875	0.532612025737762	-0.0854698121547699
-1.55276930332184	-7.85853576660156	-3.64618706703186	-0.0459428392350674	0.532470405101776	-0.0851998552680016
-1.55466055870056	-7.85652923583984	-3.6405041217804	-0.0459446236491203	0.532345831394196	-0.0850793123245239
-1.5538170337677	-7.85671377182007	-3.64582633972168	-0.0459553711116314	0.532174646854401	-0.0848635882139206
-1.54841876029968	-7.85396766662598	-3.64419007301331	-0.0457900017499924	0.531880080699921	-0.0846693888306618
-1.54746949672699	-7.85377883911133	-3.6419632434845	-0.045673992484808	0.531698942184448	-0.0844807997345924
-1.54309964179993	-7.85811424255371	-3.63974022865295	-0.045524924993515	0.531346023082733	-0.0842743888497353
-1.54615104198456	-7.85703277587891	-3.63476538658142	-0.0453953817486763	0.531037390232086	-0.0841141194105148
-1.54386270046234	-7.86007118225098	-3.62905669212341	-0.0454265661537647	0.530660927295685	-0.0838105231523514
-1.54996740818024	-7.85724449157715	-3.6265971660614	-0.0454203598201275	0.53046190738678	-0.0835506394505501
-1.55540144443512	-7.85434579849243	-3.62813210487366	-0.0453828349709511	0.530252993106842	-0.0832017734646797
-1.55676305294037	-7.84773778915405	-3.623202085495	-0.0452737435698509	0.530102968215942	-0.0830194726586342
-1.55382466316223	-7.84572505950928	-3.62796258926392	-0.0451714619994164	0.529819190502167	-0.082720510661602
-1.54643523693085	-7.85111999511719	-3.626953125	-0.0451122485101223	0.529519259929657	-0.0825080797076225
-1.54782664775848	-7.84732961654663	-3.62161254882813	-0.0448642931878567	0.529192745685577	-0.0822570025920868
-1.54532516002655	-7.84649848937988	-3.61788654327393	-0.0447528883814812	0.528817474842072	-0.0820186734199524
-1.54945874214172	-7.84868049621582	-3.6155378818512	-0.0445911325514317	0.528498113155365	-0.0817688331007957
-1.54973340034485	-7.84864521026611	-3.61032581329346	-0.0445287115871906	0.528209209442139	-0.0814561918377876
-1.55568635463715	-7.84695053100586	-3.61208939552307	-0.0445458479225636	0.527892231941223	-0.0811634436249733
-1.5601669549942	-7.84538745880127	-3.60747194290161	-0.0444034300744534	0.52757328748703	-0.080947533249855
-1.56057441234589	-7.83874940872192	-3.60764789581299	-0.044387623667717	0.52736908197403	-0.080614797770977
-1.56429076194763	-7.83598232269287	-3.60884857177734	-0.0441718883812428	0.52709698677063	-0.0803645253181458
-1.56119775772095	-7.83660697937012	-3.60758972167969	-0.0441428162157536	0.526845633983612	-0.0801322981715202
-1.55917716026306	-7.83651208877563	-3.60510325431824	-0.0439836792647839	0.526551008224487	-0.0798497796058655
-1.5576251745224	-7.83073425292969	-3.60436344146729	-0.0437576621770859	0.526311993598938	-0.0796541422605515
-1.5560929775238	-7.83230543136597	-3.60696458816528	-0.0435825958848	0.525999367237091	-0.079349972307682
-1.55312609672546	-7.83630990982056	-3.60016870498657	-0.0434279330074787	0.5256707072258	-0.0790887027978897
-1.55369102954865	-7.83368873596191	-3.59904170036316	-0.0431769154965878	0.525310695171356	-0.0787887126207352
-1.55446410179138	-7.83211612701416	-3.59751510620117	-0.0430600792169571	0.525035858154297	-0.0784613341093063
-1.55588161945343	-7.83131647109985	-3.59545612335205	-0.0428256243467331	0.524792313575745	-0.0781642347574234
-1.55841743946075	-7.82996082305908	-3.59281587600708	-0.0427278503775597	0.524562656879425	-0.0778446719050407
-1.56136476993561	-7.83038949966431	-3.59006953239441	-0.0427038855850697	0.524363219738007	-0.0775238648056984
-1.56301271915436	-7.82546758651733	-3.59211945533752	-0.0425052307546139	0.52418315410614	-0.0772367268800735
-1.56501960754395	-7.819580078125	-3.59344673156738	-0.0423656776547432	0.524085342884064	-0.0769306272268295
-1.55981397628784	-7.81779861450195	-3.59372997283936	-0.0421095602214336	0.524029850959778	-0.0767214298248291
-1.5551655292511	-7.81611967086792	-3.59516596794128	-0.0419462323188782	0.523767173290253	-0.076446071267128
-1.54946076869965	-7.81999683380127	-3.59245586395264	-0.0416988953948021	0.523659765720367	-0.0761378929018974
-1.54936325550079	-7.81863021850586	-3.5962245464325	-0.0414410158991814	0.523464500904083	-0.0758471414446831
-1.54988181591034	-7.81938028335571	-3.59595036506653	-0.041246086359024	0.523301303386688	-0.0754889696836472
-1.55377614498138	-7.81855535507202	-3.59339499473572	-0.041072640568018	0.523201704025269	-0.0752253234386444
-1.55721294879913	-7.81628131866455	-3.5915310382843	-0.0409519895911217	0.523137807846069	-0.0748481079936028
-1.55530154705048	-7.81164216995239	-3.59002041816711	-0.040845699608326	0.523098886013031	-0.0745006874203682
-1.54822564125061	-7.80586576461792	-3.59234738349915	-0.0406691059470177	0.523108124732971	-0.074200376868248
-1.54760456085205	-7.80181884765625	-3.59897923469543	-0.0403270535171032	0.522990167140961	-0.0738832056522369
-1.54329478740692	-7.8031210899353	-3.59805846214294	-0.0400351248681545	0.522948622703552	-0.0735985934734344
-1.53961658477783	-7.80428504943848	-3.60514163970947	-0.0397749170660973	0.522894024848938	-0.0732355639338493
-1.53419899940491	-7.8049840927124	-3.60393118858337	-0.0395767241716385	0.522741317749023	-0.0729148015379906
-1.53486657142639	-7.80057001113892	-3.59918880462646	-0.0393567271530628	0.522637009620667	-0.0724958479404449
-1.54146218299866	-7.80158424377441	-3.59706282615662	-0.0391440652310848	0.522741556167603	-0.072120413184166
-1.53978061676025	-7.79930305480957	-3.60228300094604	-0.0390634760260582	0.522837281227112	-0.0717548131942749
-1.53620994091034	-7.791428565979	-3.60977268218994	-0.0387851409614086	0.522859692573547	-0.0714190378785133
-1.53009963035583	-7.78991794586182	-3.60752010345459	-0.0386290512979031	0.522931396961212	-0.0711427852511406
-1.52542233467102	-7.78870248794556	-3.61361813545227	-0.0383660271763802	0.522921144962311	-0.0708075985312462
-1.51986980438232	-7.78890895843506	-3.61173892021179	-0.0380479842424393	0.522921442985535	-0.0705686658620834
-1.51882433891296	-7.78690195083618	-3.61828446388245	-0.0377894788980484	0.523037254810333	-0.0702995210886002
-1.51807641983032	-7.79067802429199	-3.6149628162384	-0.0375632829964161	0.52294260263443	-0.0699153393507004
-1.51556372642517	-7.78686809539795	-3.62085843086243	-0.0374017469584942	0.522974252700806	-0.0696520656347275
-1.51640141010284	-7.78409242630005	-3.62173414230347	-0.0372923500835896	0.523035764694214	-0.069229930639267
-1.51853799819946	-7.78193044662476	-3.62184429168701	-0.0371151901781559	0.523238003253937	-0.0690480023622513
-1.51927471160889	-7.77806186676025	-3.62868690490723	-0.0369491390883923	0.523363888263702	-0.0687324851751328
-1.51133847236633	-7.77306747436523	-3.62324261665344	-0.0368371345102787	0.523462116718292	-0.0686072632670403
-1.50828242301941	-7.77200031280518	-3.62972712516785	-0.0365664176642895	0.523498296737671	-0.0684301853179932
-1.50513315200806	-7.77085161209106	-3.63231420516968	-0.0362891592085361	0.523555040359497	-0.0682152062654495
-1.50040519237518	-7.7716269493103	-3.63414192199707	-0.0360852852463722	0.52364057302475	-0.0681382566690445
-1.50098216533661	-7.77430772781372	-3.62984991073608	-0.0360132902860641	0.523662030696869	-0.067955270409584
-1.49823033809662	-7.77419996261597	-3.6358470916748	-0.0359483957290649	0.523550689220428	-0.0678666010499001
-1.50015473365784	-7.77567911148071	-3.63416528701782	-0.0358571596443653	0.523579359054565	-0.0677032992243767
-1.4999406337738	-7.76840543746948	-3.63121891021729	-0.0358142703771591	0.523618876934052	-0.0676163211464882
-1.50437521934509	-7.77131271362305	-3.63406538963318	-0.0357767604291439	0.523729145526886	-0.0675761699676514
-1.50096344947815	-7.76645565032959	-3.64373469352722	-0.0356976129114628	0.523929238319397	-0.0674772635102272
-1.49644958972931	-7.76415872573853	-3.6395263671875	-0.0355589874088764	0.523867607116699	-0.0675187930464745
-1.49222707748413	-7.76767873764038	-3.64364552497864	-0.0354357473552227	0.523776590824127	-0.0674683153629303
-1.48960471153259	-7.76520538330078	-3.64331245422363	-0.0353400781750679	0.523696005344391	-0.0674005448818207
-1.49170637130737	-7.76638507843018	-3.6404275894165	-0.0352928563952446	0.52364706993103	-0.0673199594020844
-1.49864017963409	-7.76542568206787	-3.64248538017273	-0.0353774540126324	0.523567795753479	-0.0671937391161919
-1.50300526618958	-7.76308584213257	-3.63567805290222	-0.035524670034647	0.523619472980499	-0.0671779289841652
-1.50493860244751	-7.75762939453125	-3.6393678188324	-0.0356666073203087	0.523558259010315	-0.0670793354511261
-1.50130677223206	-7.75488662719727	-3.63489937782288	-0.0356139279901981	0.52351576089859	-0.0671504065394402
-1.5002646446228	-7.75225639343262	-3.64015126228333	-0.0356542021036148	0.523385047912598	-0.0672034397721291
-1.49736225605011	-7.75495767593384	-3.63852882385254	-0.0355677977204323	0.523145139217377	-0.0671886503696442
-1.49924659729004	-7.75491428375244	-3.63691735267639	-0.0357183292508125	0.523020386695862	-0.0672018229961395
-1.50107359886169	-7.75702571868896	-3.63478255271912	-0.0358970314264297	0.522691607475281	-0.0671574920415878
-1.50621783733368	-7.75343751907349	-3.63114023208618	-0.0360764637589455	0.522602140903473	-0.0672724843025208
-1.50997507572174	-7.75440359115601	-3.62606072425842	-0.0362439528107643	0.522474348545074	-0.067295715212822
-1.51020991802216	-7.74675989151001	-3.6268310546875	-0.0363973714411259	0.522405624389648	-0.0673903003334999
-1.50862634181976	-7.7436146736145	-3.62977075576782	-0.0364800281822681	0.522134959697723	-0.0674709156155586
-1.50539648532867	-7.7498664855957	-3.62780857086182	-0.0366030223667622	0.521924793720245	-0.0675461664795876
-1.5041276216507	-7.74773979187012	-3.62383222579956	-0.0367218591272831	0.521680951118469	-0.0676210895180702
-1.50531959533691	-7.74541473388672	-3.6220977306366	-0.0369083173573017	0.521423935890198	-0.0676740407943726
-1.51216125488281	-7.74663162231445	-3.6155116558075	-0.0369946397840977	0.521100223064423	-0.0676435679197311
-1.52144181728363	-7.74195909500122	-3.61372399330139	-0.0372623465955257	0.520948946475983	-0.067610889673233
-1.52476453781128	-7.74054145812988	-3.61281728744507	-0.0375660136342049	0.520803987979889	-0.0676033869385719
-1.52907598018646	-7.73668193817139	-3.61126303672791	-0.0377833545207977	0.520668029785156	-0.067680262029171
-1.52518594264984	-7.72972297668457	-3.61137890815735	-0.0379352904856205	0.520513892173767	-0.0677148625254631
-1.52638924121857	-7.7269868850708	-3.61215090751648	-0.0379829816520214	0.520327746868134	-0.0677993968129158
-1.52605402469635	-7.72917032241821	-3.60950493812561	-0.0381162948906422	0.520192742347717	-0.0678347051143646
-1.5268052816391	-7.73039054870605	-3.60673141479492	-0.0382529087364674	0.519991755485535	-0.0679309666156769
-1.53297185897827	-7.7248592376709	-3.60207271575928	-0.03841932117939	0.519792497158051	-0.0678743943572044
-1.53983879089355	-7.7275505065918	-3.59465599060059	-0.0387200713157654	0.519698023796082	-0.0678957551717758
-1.54509115219116	-7.72017908096313	-3.59552502632141	-0.038835670799017	0.519630193710327	-0.0679311975836754
-1.55064356327057	-7.71454763412476	-3.60432934761047	-0.0390191562473774	0.519714951515198	-0.0679062977433205
-1.54918205738068	-7.71341562271118	-3.59664940834045	-0.0391945950686932	0.519735336303711	-0.0680150389671326
-1.54763877391815	-7.71068096160889	-3.60480976104736	-0.0393361300230026	0.519731283187866	-0.068079873919487
-1.5473530292511	-7.70934247970581	-3.59784531593323	-0.0394335761666298	0.519730031490326	-0.0682012885808945
-1.55008924007416	-7.70649099349976	-3.60332751274109	-0.0393826253712177	0.519627392292023	-0.0682473555207253
-1.55284082889557	-7.70885944366455	-3.60167098045349	-0.0395235307514668	0.519736289978027	-0.0682971924543381
-1.55428814888	-7.7082667350769	-3.60064601898193	-0.0396031253039837	0.519795298576355	-0.068403571844101
-1.55935180187225	-7.70833492279053	-3.60338234901428	-0.0397873409092426	0.519841730594635	-0.068386547267437
-1.56443393230438	-7.70650911331177	-3.59810090065002	-0.0399537682533264	0.520030796527863	-0.0684417560696602
-1.56938338279724	-7.70393705368042	-3.60207509994507	-0.0401078686118126	0.520321130752563	-0.0685361325740814
-1.57092380523682	-7.69627141952515	-3.60541701316834	-0.0401474721729755	0.520633041858673	-0.0686231255531311
-1.57187509536743	-7.6939172744751	-3.60728478431702	-0.0401456095278263	0.520826160907745	-0.0687512680888176
-1.56578481197357	-7.69329595565796	-3.61250686645508	-0.0400928594172001	0.521055281162262	-0.0689119473099709
-1.56597423553467	-7.69603300094604	-3.61165690422058	-0.0400885604321957	0.521275699138641	-0.0689887180924416
-1.56815457344055	-7.69597387313843	-3.61510348320007	-0.0400896072387695	0.521530628204346	-0.069067157804966
-1.57506513595581	-7.69584798812866	-3.61757802963257	-0.0400646850466728	0.5219447016716	-0.0691124200820923
-1.57426238059998	-7.69528198242188	-3.62018513679504	-0.0400918088853359	0.522205948829651	-0.0691831558942795
-1.57485163211823	-7.69066333770752	-3.62829494476318	-0.0401517972350121	0.522620022296906	-0.0692097768187523
-1.57950127124786	-7.69211339950562	-3.62344884872437	-0.0401697009801865	0.522982120513916	-0.0692361816763878
-1.58067893981934	-7.68656873703003	-3.63444972038269	-0.0401242524385452	0.523457586765289	-0.0692793056368828
-1.57887780666351	-7.68536806106567	-3.63948559761047	-0.0400065071880817	0.523941397666931	-0.0693231746554375
-1.57651364803314	-7.68115043640137	-3.64526963233948	-0.0399578474462032	0.524349570274353	-0.0694413334131241
-1.57277536392212	-7.68186616897583	-3.65143013000488	-0.0398113094270229	0.524749755859375	-0.0695047974586487
-1.57139599323273	-7.68410301208496	-3.65179085731506	-0.0396753326058388	0.525147020816803	-0.0696020126342773
-1.57278513908386	-7.68410873413086	-3.6617226600647	-0.0394826866686344	0.52557110786438	-0.0696182548999786
-1.5736141204834	-7.68942451477051	-3.6628565788269	-0.0394015908241272	0.525875687599182	-0.0697434768080711
-1.57114195823669	-7.68751287460327	-3.65987110137939	-0.0392588563263416	0.526289582252502	-0.0698304697871208
-1.57485640048981	-7.68585205078125	-3.67006587982178	-0.0391902737319469	0.526758849620819	-0.069809690117836
-1.57875156402588	-7.68594169616699	-3.67014479637146	-0.0390836521983147	0.527256786823273	-0.0699149742722511
-1.58303809165955	-7.6835618019104	-3.68374943733215	-0.0390603020787239	0.527796387672424	-0.0699205249547958
-1.58031618595123	-7.68066215515137	-3.68220376968384	-0.0389486961066723	0.528224349021912	-0.0699687674641609
-1.57540428638458	-7.67943572998047	-3.6868884563446	-0.0388471595942974	0.52863621711731	-0.0700419694185257
-1.57550692558289	-7.67681932449341	-3.69333982467651	-0.0385148897767067	0.528964698314667	-0.0700215548276901
-1.57222616672516	-7.67675542831421	-3.70035266876221	-0.0384133718907833	0.529434263706207	-0.0701161697506905
-1.57362949848175	-7.6830096244812	-3.69939231872559	-0.0382477454841137	0.529758453369141	-0.0700690671801567
-1.57170045375824	-7.67941236495972	-3.706862449646	-0.038142267614603	0.529961884021759	-0.0701119974255562
-1.57459807395935	-7.68011713027954	-3.70809054374695	-0.0380521602928638	0.530242741107941	-0.0700881853699684
-1.5760589838028	-7.67721223831177	-3.70873975753784	-0.0379829294979572	0.530552625656128	-0.0700669661164284
-1.58240234851837	-7.67791366577148	-3.71151399612427	-0.0380258597433567	0.530894935131073	-0.0700499340891838
-1.58077371120453	-7.67659950256348	-3.71200227737427	-0.0379491299390793	0.531266272068024	-0.0700624585151672
-1.57817959785461	-7.67052745819092	-3.71927070617676	-0.0379218421876431	0.53144359588623	-0.0701208412647247
-1.57868039608002	-7.67132711410522	-3.71953558921814	-0.0378149040043354	0.531660795211792	-0.0701390504837036
-1.57550156116486	-7.67035436630249	-3.7291579246521	-0.0376821495592594	0.531922042369843	-0.0702019259333611
-1.57437431812286	-7.67144918441772	-3.72648096084595	-0.0376378111541271	0.531988024711609	-0.0702660232782364
-1.56993639469147	-7.67104434967041	-3.72671365737915	-0.0375930815935135	0.532048225402832	-0.070375569164753
-1.57015371322632	-7.67297172546387	-3.73210740089417	-0.0375097207725048	0.532139182090759	-0.0703993961215019
-1.56735610961914	-7.67537069320679	-3.72833323478699	-0.0375313796103001	0.532205402851105	-0.0704880133271217
-1.56574094295502	-7.67630481719971	-3.72921943664551	-0.0375220365822315	0.532204389572144	-0.0704996809363365
-1.56185293197632	-7.67706680297852	-3.72903084754944	-0.0374821238219738	0.53208327293396	-0.0706150084733963
-1.56073844432831	-7.68252038955688	-3.72342658042908	-0.0375065207481384	0.532058835029602	-0.0706584602594376
-1.56709444522858	-7.68273162841797	-3.72942757606506	-0.0375927500426769	0.532047808170319	-0.0706280246376991
-1.56330919265747	-7.68127965927124	-3.72262144088745	-0.0376445129513741	0.531894266605377	-0.0707793682813644
-1.56441080570221	-7.68154764175415	-3.72499418258667	-0.0377066656947136	0.531866192817688	-0.0708496943116188
-1.56520104408264	-7.68043851852417	-3.72171497344971	-0.0378031842410564	0.531768977642059	-0.0708398371934891
-1.56782782077789	-7.68420600891113	-3.72019839286804	-0.0379514060914516	0.531729221343994	-0.0710027888417244
-1.56431412696838	-7.68243837356567	-3.7209529876709	-0.0380503423511982	0.531684219837189	-0.0710899531841278
-1.56242918968201	-7.6819748878479	-3.71760964393616	-0.0380852185189724	0.531486392021179	-0.0712919011712074
-1.5647075176239	-7.68080282211304	-3.71850824356079	-0.0382154211401939	0.531436562538147	-0.0714164301753044
-1.56132757663727	-7.68300294876099	-3.7255232334137	-0.0382316969335079	0.531302571296692	-0.071535512804985
-1.55502140522003	-7.68335294723511	-3.71706461906433	-0.0383164323866367	0.531163513660431	-0.0717601180076599
-1.55256569385529	-7.68530368804932	-3.7179069519043	-0.0383980125188828	0.530955195426941	-0.0719458609819412
-1.5495502948761	-7.68846225738525	-3.71822357177734	-0.0383553542196751	0.530734777450562	-0.072148397564888
-1.54715418815613	-7.69235849380493	-3.71450662612915	-0.0384482778608799	0.530620872974396	-0.0723295882344246
-1.54818141460419	-7.6997594833374	-3.71361660957336	-0.0386097691953182	0.530415296554565	-0.0724970549345016
-1.54637897014618	-7.69775342941284	-3.70644450187683	-0.0386729687452316	0.530218303203583	-0.0727172195911407
-1.55008316040039	-7.69953632354736	-3.70360946655273	-0.0388396084308624	0.53011280298233	-0.0728393122553825
-1.55128765106201	-7.70488691329956	-3.70147609710693	-0.0390583910048008	0.530044436454773	-0.0730727836489677
-1.54884767532349	-7.70255422592163	-3.70488715171814	-0.0391844399273396	0.529952764511108	-0.0732484236359596
-1.54196226596832	-7.70649862289429	-3.70118618011475	-0.0393694117665291	0.529966115951538	-0.0734758153557777
-1.53787124156952	-7.7046217918396	-3.70417833328247	-0.0393677651882172	0.52983421087265	-0.0737230405211449
-1.53808879852295	-7.70770502090454	-3.70756554603577	-0.0393945388495922	0.529785752296448	-0.0739213824272156
-1.53089809417725	-7.71954822540283	-3.70936822891235	-0.0395585708320141	0.529755711555481	-0.0741887837648392
-1.52614176273346	-7.71806716918945	-3.70498752593994	-0.0395810827612877	0.529696106910706	-0.0743833035230637
-1.52257919311523	-7.71721839904785	-3.7069456577301	-0.0395721383392811	0.52960729598999	-0.0745094418525696
-1.52116978168488	-7.72253608703613	-3.70308351516724	-0.0395937003195286	0.529534578323364	-0.0747343078255653
-1.51542329788208	-7.7278265953064	-3.70206499099731	-0.0396627821028233	0.529567360877991	-0.0748372748494148
-1.51445972919464	-7.73005485534668	-3.70379590988159	-0.0398599430918694	0.529622972011566	-0.0750178545713425
-1.51422142982483	-7.72967052459717	-3.69901967048645	-0.0398592092096806	0.529675185680389	-0.0751315355300903
-1.51544654369354	-7.73044681549072	-3.69993424415588	-0.0398799702525139	0.529825329780579	-0.0752402618527412
-1.51394104957581	-7.73245620727539	-3.70437812805176	-0.0400950498878956	0.529997408390045	-0.0753837451338768
-1.5102790594101	-7.73258399963379	-3.70169472694397	-0.0402152240276337	0.530119776725769	-0.0755239427089691
-1.50482225418091	-7.72856521606445	-3.71081638336182	-0.040167398750782	0.530280113220215	-0.075676403939724
-1.49900197982788	-7.73247385025024	-3.70970702171326	-0.0402089022099972	0.530416786670685	-0.0758534371852875
-1.49215865135193	-7.73538303375244	-3.71549224853516	-0.0401907041668892	0.530605733394623	-0.0760147422552109
-1.48472821712494	-7.74242925643921	-3.71480512619019	-0.0402312688529491	0.530666708946228	-0.0761986970901489
-1.47730195522308	-7.7434253692627	-3.7108166217804	-0.0402421802282333	0.530760169029236	-0.0763857588171959
-1.47578358650208	-7.7480673789978	-3.71114230155945	-0.0402120053768158	0.530871629714966	-0.0765186250209808
-1.47433912754059	-7.75504207611084	-3.71138548851013	-0.0402776040136814	0.531042516231537	-0.0766946598887444
-1.47230851650238	-7.75571727752686	-3.71796369552612	-0.0404526256024837	0.531324505805969	-0.0767984837293625
-1.46422064304352	-7.76148271560669	-3.71313810348511	-0.040600273758173	0.531490325927734	-0.0769933983683586
-1.45924687385559	-7.76091814041138	-3.71312117576599	-0.0406659804284573	0.531671345233917	-0.0771570056676865
-1.45405459403992	-7.76494026184082	-3.72203969955444	-0.0406663529574871	0.532006025314331	-0.0773216560482979
-1.4479079246521	-7.76560640335083	-3.72134757041931	-0.0406731516122818	0.532204568386078	-0.0775982365012169
-1.43642246723175	-7.76958751678467	-3.72870373725891	-0.0407243594527245	0.532392024993896	-0.0778262317180634
-1.42308378219604	-7.77710676193237	-3.72621417045593	-0.0407315939664841	0.532547950744629	-0.0780460014939308
-1.42004132270813	-7.78000736236572	-3.72649598121643	-0.040757030248642	0.532599747180939	-0.0782999098300934
-1.41860294342041	-7.78774547576904	-3.72540521621704	-0.0408390797674656	0.532791972160339	-0.0784639567136765
-1.42024707794189	-7.78681325912476	-3.72553157806396	-0.0409181378781796	0.532972633838654	-0.0786494314670563
-1.4175386428833	-7.79115056991577	-3.72654008865356	-0.0411905683577061	0.533259689807892	-0.078859843313694
-1.41331052780151	-7.79264116287231	-3.72087621688843	-0.0413868129253387	0.533466100692749	-0.0790880993008614
-1.40924763679504	-7.79284477233887	-3.72532892227173	-0.0415697060525417	0.533659219741821	-0.079337865114212
-1.40825653076172	-7.79609870910645	-3.73386287689209	-0.0415949784219265	0.533989369869232	-0.0795895755290985
-1.39836966991425	-7.79833841323853	-3.73294305801392	-0.0418860390782356	0.534132301807404	-0.0798526406288147
-1.39139258861542	-7.79875135421753	-3.7319667339325	-0.0420007891952991	0.534231662750244	-0.0801185443997383
-1.39033675193787	-7.80164909362793	-3.7383394241333	-0.0421518050134182	0.534455895423889	-0.0804200246930122
-1.38378775119781	-7.80506420135498	-3.74052286148071	-0.0423232391476631	0.534626007080078	-0.0807429775595665
-1.37768888473511	-7.81171751022339	-3.74177217483521	-0.0425792895257473	0.534765124320984	-0.0811061337590218
-1.36985409259796	-7.81372690200806	-3.73502635955811	-0.0427701771259308	0.534787178039551	-0.0814337879419327
-1.36947774887085	-7.82024574279785	-3.73400163650513	-0.0430436134338379	0.534878313541412	-0.0817587003111839
-1.37188196182251	-7.82103109359741	-3.72965002059937	-0.043256938457489	0.534965217113495	-0.082068532705307
-1.3660454750061	-7.82895135879517	-3.73029351234436	-0.043675534427166	0.535139620304108	-0.0824281945824623
-1.36628878116608	-7.82689380645752	-3.72831106185913	-0.0439665801823139	0.535317242145538	-0.0827528610825539
-1.36674928665161	-7.82946395874023	-3.72370505332947	-0.0443685092031956	0.535455167293549	-0.0831703022122383
-1.36501681804657	-7.82910823822021	-3.73172521591187	-0.044773455709219	0.535631120204926	-0.0835308358073235
-1.36109673976898	-7.83328199386597	-3.73480772972107	-0.0451130159199238	0.535716652870178	-0.0840333476662636
-1.35318434238434	-7.83421897888184	-3.72981858253479	-0.0454943813383579	0.535758137702942	-0.0845137163996696
-1.34806489944458	-7.83915281295776	-3.73213744163513	-0.0458863526582718	0.535766422748566	-0.0849379301071167
-1.34410452842712	-7.84455919265747	-3.7210214138031	-0.0461108721792698	0.535802185535431	-0.0854804515838623
-1.34261643886566	-7.84773063659668	-3.7290666103363	-0.0465277917683125	0.535790741443634	-0.0858939588069916
-1.3440819978714	-7.85451459884644	-3.72348880767822	-0.0469939932227135	0.535796463489532	-0.0863137021660805
-1.3390611410141	-7.8568286895752	-3.71892976760864	-0.0474386364221573	0.535800039768219	-0.086713932454586
-1.33971524238586	-7.8589916229248	-3.71713995933533	-0.0478524304926395	0.535791516304016	-0.0871426612138748
-1.34468102455139	-7.86116886138916	-3.7100510597229	-0.0484235435724258	0.535831868648529	-0.087603934109211
-1.3442120552063	-7.86495590209961	-3.7161808013916	-0.0489849001169205	0.536000669002533	-0.0880012810230255
-1.34219360351563	-7.86291408538818	-3.71490073204041	-0.04947130382061	0.535949170589447	-0.0884491503238678
-1.33726239204407	-7.86316633224487	-3.71201205253601	-0.0498932376503944	0.535975575447083	-0.0889456421136856
-1.33450829982758	-7.86502885818481	-3.70886206626892	-0.050187636166811	0.535925567150116	-0.0893550142645836
-1.33356118202209	-7.86822986602783	-3.71057772636414	-0.0506241582334042	0.535988628864288	-0.0898726135492325
-1.3355268239975	-7.87370681762695	-3.70409536361694	-0.0510637126863003	0.535931944847107	-0.0902133956551552
-1.32787716388702	-7.87940979003906	-3.70121550559998	-0.0514825694262981	0.53585296869278	-0.0907463580369949
-1.32974207401276	-7.87815189361572	-3.69296312332153	-0.0519767552614212	0.535723447799683	-0.0911448374390602
-1.33548319339752	-7.88049793243408	-3.6960175037384	-0.0523563288152218	0.535828769207001	-0.091562457382679
-1.33306992053986	-7.88500833511353	-3.69371581077576	-0.0528700016438961	0.53585022687912	-0.0919948294758797
-1.33590006828308	-7.88750791549683	-3.69028401374817	-0.0533944629132748	0.535853624343872	-0.09241583943367
-1.33545196056366	-7.88388586044312	-3.68968844413757	-0.0538384281098843	0.535856902599335	-0.092872366309166
-1.34045028686523	-7.88701391220093	-3.68431830406189	-0.0542318783700466	0.535995185375214	-0.0932457000017166
-1.34011280536652	-7.88849639892578	-3.68649339675903	-0.0545612052083015	0.536119401454926	-0.0937039032578468
-1.33568847179413	-7.88911485671997	-3.68102812767029	-0.0549140721559525	0.536090195178986	-0.0941505581140518
-1.33533465862274	-7.89010095596313	-3.67866468429565	-0.055254727602005	0.536084771156311	-0.0945574715733528
-1.33532071113586	-7.89329528808594	-3.68422102928162	-0.0555524714291096	0.536104619503021	-0.0949733778834343
-1.33691573143005	-7.89921140670776	-3.67919826507568	-0.0558621250092983	0.536208033561707	-0.095392219722271
-1.33250558376312	-7.90029048919678	-3.68032097816467	-0.0562014877796173	0.536136209964752	-0.0957911238074303
-1.334477186203	-7.90350103378296	-3.68140578269959	-0.0564396157860756	0.536045849323273	-0.096191868185997
-1.33551728725433	-7.90767335891724	-3.676593542099	-0.0567638128995895	0.536098420619965	-0.0965782254934311
-1.33869457244873	-7.91002464294434	-3.67575192451477	-0.0570369735360146	0.536193609237671	-0.0968599319458008
-1.33976757526398	-7.91276168823242	-3.67182731628418	-0.0573279969394207	0.536155819892883	-0.0972135290503502
-1.34159171581268	-7.9132399559021	-3.67339062690735	-0.0575821585953236	0.536234498023987	-0.097481295466423
-1.34992277622223	-7.91182231903076	-3.67490291595459	-0.0577831566333771	0.536323726177216	-0.0977144092321396
-1.35300767421722	-7.91323518753052	-3.66872620582581	-0.0581555888056755	0.536437213420868	-0.0980614870786667
-1.35236215591431	-7.91054201126099	-3.67114067077637	-0.0584577172994614	0.536564767360687	-0.0982923433184624
-1.35927522182465	-7.90697956085205	-3.66581010818481	-0.0585920177400112	0.536617875099182	-0.0984314680099487
-1.366082072258	-7.90579032897949	-3.66712379455566	-0.0587777569890022	0.536840319633484	-0.0986757650971413
-1.36606299877167	-7.90270614624023	-3.67593669891357	-0.0589483082294464	0.536938965320587	-0.0987958535552025
-1.36406219005585	-7.89928913116455	-3.66898775100708	-0.0591548047959805	0.53698742389679	-0.0989634916186333
-1.36886656284332	-7.89900588989258	-3.67128753662109	-0.0593017414212227	0.537060379981995	-0.0990820154547691
-1.37180304527283	-7.89854860305786	-3.66835188865662	-0.0593625828623772	0.537043869495392	-0.0991926938295364
-1.37451910972595	-7.89885234832764	-3.66833257675171	-0.0595530085265636	0.537041008472443	-0.0993402004241943
-1.38164293766022	-7.8993182182312	-3.66680717468262	-0.0597718805074692	0.537013709545136	-0.0993801727890968
-1.38279962539673	-7.89801645278931	-3.6610803604126	-0.0599152073264122	0.53707891702652	-0.0995235294103622
-1.39833796024323	-7.89242696762085	-3.65673422813416	-0.0601553879678249	0.53709214925766	-0.099558524787426
-1.40341579914093	-7.88982772827148	-3.66043210029602	-0.0604170188307762	0.537121832370758	-0.0996394902467728
-1.40684914588928	-7.89015674591064	-3.65790748596191	-0.0606653951108456	0.537196934223175	-0.0997256860136986
-1.40757942199707	-7.88589477539063	-3.65834450721741	-0.0609198063611984	0.537155508995056	-0.0998515710234642
-1.41435956954956	-7.87823534011841	-3.65931940078735	-0.0610184371471405	0.537089467048645	-0.0999696180224419
-1.41973268985748	-7.88168811798096	-3.65649938583374	-0.0613095797598362	0.537042260169983	-0.100068435072899
-1.42086744308472	-7.88139200210571	-3.65246367454529	-0.0615092404186726	0.536964237689972	-0.100227542221546
-1.42291247844696	-7.87441301345825	-3.65198969841003	-0.0616623088717461	0.536837100982666	-0.100370466709137
-1.4277263879776	-7.87474727630615	-3.65130233764648	-0.0618131831288338	0.536595582962036	-0.10046262294054
-1.42809784412384	-7.87778806686401	-3.64830040931702	-0.0620925426483154	0.536489725112915	-0.100678473711014
-1.43221795558929	-7.87757301330566	-3.64297723770142	-0.06221978738904	0.536265671253204	-0.100797861814499
-1.43444097042084	-7.87662887573242	-3.63972067832947	-0.0625506415963173	0.535934686660767	-0.100949071347713
-1.44307243824005	-7.87675189971924	-3.6364598274231	-0.0627140253782272	0.535678148269653	-0.101079352200031
-1.45132923126221	-7.87440919876099	-3.62748765945435	-0.0630167722702026	0.535479545593262	-0.101157017052174
-1.45786619186401	-7.87509870529175	-3.62507224082947	-0.0633858218789101	0.53530752658844	-0.101247809827328
-1.46598410606384	-7.87273359298706	-3.61706781387329	-0.0636460781097412	0.535099267959595	-0.101380072534084
-1.46821558475494	-7.86633157730103	-3.61827349662781	-0.0639811605215073	0.534911334514618	-0.101453974843025
-1.47714185714722	-7.86479711532593	-3.61950945854187	-0.0641968548297882	0.534709930419922	-0.101611278951168
-1.47606873512268	-7.86388111114502	-3.61717438697815	-0.0644631534814835	0.534497737884521	-0.101756475865841
-1.47662782669067	-7.86398601531982	-3.61368608474731	-0.0647213757038116	0.534236252307892	-0.101849116384983
-1.47762215137482	-7.86059284210205	-3.60802531242371	-0.0647691935300827	0.533985555171967	-0.102070428431034
-1.48263072967529	-7.86374044418335	-3.60729575157166	-0.0650331079959869	0.53370475769043	-0.102241158485413
-1.48771977424622	-7.86642503738403	-3.59514594078064	-0.0651695132255554	0.533394515514374	-0.10241986066103
-1.49364769458771	-7.86568069458008	-3.59934973716736	-0.0654427260160446	0.533200085163116	-0.102574817836285
-1.49821293354034	-7.86457538604736	-3.59259796142578	-0.0657507553696632	0.532957315444946	-0.102688670158386
-1.50576150417328	-7.86246204376221	-3.59131145477295	-0.0660203620791435	0.532894372940063	-0.102914690971375
-1.50828206539154	-7.85805320739746	-3.59546542167664	-0.0662023350596428	0.532758474349976	-0.103059098124504
-1.51087307929993	-7.85470581054688	-3.58823823928833	-0.0663124620914459	0.532712638378143	-0.103316754102707
-1.5109658241272	-7.85718011856079	-3.59368085861206	-0.0664141103625298	0.532554864883423	-0.103474818170071
-1.508793592453	-7.85929250717163	-3.58522057533264	-0.0665271952748299	0.532266855239868	-0.103763349354267
-1.51574301719666	-7.85909509658813	-3.58478736877441	-0.0666351690888405	0.532086491584778	-0.103882476687431
-1.52257812023163	-7.85684204101563	-3.57749247550964	-0.0667973905801773	0.532061398029327	-0.104015424847603
-1.53051829338074	-7.85741329193115	-3.58245992660522	-0.0670349448919296	0.532006919384003	-0.104132428765297
-1.53075015544891	-7.85148859024048	-3.57850003242493	-0.067138209939003	0.532121062278748	-0.10422295331955
-1.53240728378296	-7.84979057312012	-3.58466148376465	-0.0671839490532875	0.532112061977386	-0.104383006691933
-1.52651631832123	-7.85142421722412	-3.5852165222168	-0.0672421604394913	0.532131910324097	-0.104486800730228
-1.52825212478638	-7.85130929946899	-3.58486843109131	-0.0671840310096741	0.532110691070557	-0.104693427681923
-1.52686762809753	-7.85366630554199	-3.58306527137756	-0.0672075822949409	0.532105982303619	-0.104827389121056
-1.53030800819397	-7.85607576370239	-3.58559584617615	-0.0671505331993103	0.532154142856598	-0.105007499456406
-1.5262188911438	-7.85890293121338	-3.58308339118958	-0.0671012997627258	0.532070636749268	-0.105172596871853
-1.52547442913055	-7.85828256607056	-3.58278465270996	-0.0671582967042923	0.532220304012299	-0.105315774679184
-1.53432631492615	-7.86040592193604	-3.58752870559692	-0.0671250447630882	0.532354593276978	-0.105470679700375
-1.53690445423126	-7.86429023742676	-3.58306980133057	-0.0671358853578568	0.532606542110443	-0.105627737939358
-1.53866958618164	-7.86094093322754	-3.58992123603821	-0.0671802312135696	0.532775104045868	-0.105826109647751
-1.5373854637146	-7.85952472686768	-3.58604598045349	-0.0670996382832527	0.532905638217926	-0.106080316007137
-1.53914606571198	-7.86002349853516	-3.5946409702301	-0.066941000521183	0.533316016197205	-0.106257922947407
-1.5358829498291	-7.86165285110474	-3.59811234474182	-0.0667955502867699	0.533431351184845	-0.106541834771633
-1.53181493282318	-7.8638596534729	-3.60289335250854	-0.0665721967816353	0.533681213855743	-0.106811910867691
-1.52964913845062	-7.87087774276733	-3.60644483566284	-0.0663727074861526	0.533769011497498	-0.10703319311142
-1.5278457403183	-7.87307453155518	-3.60510754585266	-0.0662480965256691	0.533921539783478	-0.107280150055885
-1.53166306018829	-7.87564849853516	-3.60822415351868	-0.0660404041409492	0.534078419208527	-0.107506431639194
-1.53610122203827	-7.88030290603638	-3.60436272621155	-0.0658875554800034	0.534368813037872	-0.107721053063869
-1.53437161445618	-7.88163328170776	-3.61259317398071	-0.0657335370779037	0.534574806690216	-0.107896596193314
-1.53418028354645	-7.88168334960938	-3.60987973213196	-0.0656543746590614	0.53476482629776	-0.108093291521072
-1.53406965732574	-7.87982892990112	-3.61602926254272	-0.0654952153563499	0.535049259662628	-0.10829459130764
-1.53735435009003	-7.8830885887146	-3.62218308448792	-0.0652392506599426	0.535293281078339	-0.108365572988987
-1.53170466423035	-7.88382959365845	-3.62649345397949	-0.0649865195155144	0.535522758960724	-0.108543507754803
-1.52900850772858	-7.88325357437134	-3.63109803199768	-0.0648035034537315	0.535674810409546	-0.108659274876118
-1.52536392211914	-7.88633489608765	-3.62859296798706	-0.0644907802343369	0.535792768001556	-0.10868726670742
-1.52595806121826	-7.88715648651123	-3.63729000091553	-0.0642412006855011	0.535985589027405	-0.108843997120857
-1.52262675762177	-7.89219951629639	-3.64190220832825	-0.0640539526939392	0.536018788814545	-0.10884765535593
-1.51770436763763	-7.88825941085815	-3.636723279953	-0.0638156160712242	0.536029040813446	-0.108883060514927
-1.52010560035706	-7.89141368865967	-3.64137816429138	-0.0635161250829697	0.536222338676453	-0.108907155692577
-1.52307665348053	-7.89652872085571	-3.64500641822815	-0.0633047744631767	0.536262094974518	-0.108866512775421
-1.52027344703674	-7.89876794815063	-3.63981008529663	-0.063199371099472	0.536212623119354	-0.108907870948315
-1.51966953277588	-7.89999103546143	-3.63894748687744	-0.0630842596292496	0.536255836486816	-0.108841098845005
-1.52478349208832	-7.89566326141357	-3.64338517189026	-0.0628544166684151	0.536344408988953	-0.108817957341671
-1.5299186706543	-7.89828586578369	-3.64283919334412	-0.062759667634964	0.536401689052582	-0.108759768307209
-1.52770352363586	-7.90005588531494	-3.64681529998779	-0.0625989511609077	0.536343395709991	-0.108741290867329
-1.52410292625427	-7.89623355865479	-3.64211630821228	-0.0624421760439873	0.536307096481323	-0.10871098190546
-1.52763414382935	-7.89555168151855	-3.64808130264282	-0.0623011589050293	0.536214232444763	-0.108610831201077
-1.52857160568237	-7.89700269699097	-3.65291833877563	-0.06209846585989	0.536254346370697	-0.108611665666103
-1.52218163013458	-7.89475584030151	-3.65014553070068	-0.061975359916687	0.536140263080597	-0.108584605157375
-1.52041137218475	-7.89579916000366	-3.64915871620178	-0.0618614107370377	0.535969316959381	-0.108543679118156
-1.5205225944519	-7.89813232421875	-3.65351128578186	-0.0616747811436653	0.535873711109161	-0.108496136963367
-1.51942241191864	-7.90290212631226	-3.65251994132996	-0.0615301094949245	0.535803854465485	-0.108503893017769
-1.51458632946014	-7.90286016464233	-3.65030455589294	-0.0614626966416836	0.535517394542694	-0.108470410108566
-1.51285564899445	-7.905198097229	-3.65081667900085	-0.0612727478146553	0.535291433334351	-0.108388155698776
-1.51248121261597	-7.90761041641235	-3.64738321304321	-0.0612000301480293	0.535221517086029	-0.108353160321712
-1.50840711593628	-7.90970659255981	-3.64962840080261	-0.0611045733094215	0.534985780715942	-0.108318716287613
-1.50310289859772	-7.91321420669556	-3.64410471916199	-0.0610442534089088	0.534675896167755	-0.108255572617054
-1.50558936595917	-7.9145884513855	-3.64507269859314	-0.0609111525118351	0.534513413906097	-0.108107723295689
-1.50708150863647	-7.91561031341553	-3.64393901824951	-0.060850590467453	0.534394681453705	-0.108026802539825
-1.50461864471436	-7.91810321807861	-3.64046478271484	-0.0607800185680389	0.534100353717804	-0.107901759445667
-1.50495064258575	-7.91695070266724	-3.64194321632385	-0.0606774836778641	0.533995449542999	-0.107788912951946
-1.50862264633179	-7.91615772247314	-3.64665937423706	-0.0606541819870472	0.53388500213623	-0.107625417411327
-1.50816655158997	-7.91794109344482	-3.64183974266052	-0.0606053061783314	0.533853054046631	-0.107515014708042
-1.50420367717743	-7.917396068573	-3.64525008201599	-0.0605326630175114	0.533787131309509	-0.107395246624947
-1.4981381893158	-7.91750288009644	-3.64435338973999	-0.0604067519307137	0.533648788928986	-0.107359938323498
-1.49722349643707	-7.91723537445068	-3.64185523986816	-0.0602247342467308	0.533582806587219	-0.107268698513508
-1.49485397338867	-7.92262029647827	-3.64991760253906	-0.060012798756361	0.533536672592163	-0.107111766934395
-1.48824560642242	-7.92079782485962	-3.64502215385437	-0.0599467270076275	0.533476591110229	-0.106979832053185
-1.48616170883179	-7.92219734191895	-3.65242457389832	-0.059773825109005	0.533454954624176	-0.106784231960773
-1.48490464687347	-7.92550325393677	-3.6482241153717	-0.0595171339809895	0.533403754234314	-0.106698401272297
-1.48134994506836	-7.92609024047852	-3.6508800983429	-0.0593809112906456	0.533491373062134	-0.106485195457935
-1.48124170303345	-7.92984104156494	-3.65115785598755	-0.059284258633852	0.533445060253143	-0.10634571313858
-1.47602510452271	-7.92804431915283	-3.65119886398315	-0.0590662285685539	0.533574521541595	-0.106163367629051
-1.47822093963623	-7.93054056167603	-3.65444564819336	-0.0588617511093616	0.533687889575958	-0.105956852436066
-1.47600138187408	-7.93375301361084	-3.65760111808777	-0.0588195994496346	0.533899784088135	-0.105768345296383
-1.47351372241974	-7.93080186843872	-3.65994668006897	-0.0586493723094463	0.534084320068359	-0.105603083968163
-1.47351694107056	-7.93146562576294	-3.66160178184509	-0.0583847984671593	0.534275472164154	-0.105413123965263
-1.47725236415863	-7.93723964691162	-3.66569590568542	-0.0582545213401318	0.534557163715363	-0.105339325964451
-1.47412121295929	-7.93423748016357	-3.66616797447205	-0.0580766424536705	0.534888207912445	-0.105224184691906
-1.47025430202484	-7.93364858627319	-3.67700505256653	-0.0578716360032558	0.53519344329834	-0.105018846690655
-1.46797907352448	-7.93366241455078	-3.67990827560425	-0.0576916672289371	0.53559273481369	-0.104854345321655
-1.46461665630341	-7.93474054336548	-3.68425512313843	-0.0574561916291714	0.535957872867584	-0.104607500135899
-1.45442843437195	-7.9365701675415	-3.69055676460266	-0.0573041066527367	0.536301374435425	-0.104375079274178
-1.45208752155304	-7.93108749389648	-3.69744658470154	-0.056974969804287	0.536734580993652	-0.104144148528576
-1.44723474979401	-7.93496131896973	-3.69802927970886	-0.0568042881786823	0.53712785243988	-0.103863872587681
-1.4364560842514	-7.94140386581421	-3.7029664516449	-0.0565169416368008	0.53751665353775	-0.103712052106857
-1.43360006809235	-7.9404354095459	-3.70659208297729	-0.0562678165733814	0.53791618347168	-0.103543601930141
-1.42903769016266	-7.94164800643921	-3.71542882919312	-0.0560279190540314	0.538216352462769	-0.103440202772617
-1.42465960979462	-7.94879055023193	-3.71551132202148	-0.0558022707700729	0.538577198982239	-0.103284649550915
-1.42260801792145	-7.95140886306763	-3.71858429908752	-0.0556053780019283	0.538918137550354	-0.103107027709484
-1.41759955883026	-7.95272064208984	-3.71485638618469	-0.0554914996027946	0.539252161979675	-0.102968886494637
-1.41796863079071	-7.9540376663208	-3.72359657287598	-0.0551735311746597	0.539595365524292	-0.102796524763107
-1.41699826717377	-7.9559760093689	-3.72862887382507	-0.0549668930470943	0.539994120597839	-0.102646298706532
-1.41407573223114	-7.95451068878174	-3.73200702667236	-0.0549193173646927	0.540436089038849	-0.102420158684254
-1.41489839553833	-7.95575189590454	-3.73277068138123	-0.0546490401029587	0.540717005729675	-0.102227725088596
-1.41202795505524	-7.95146560668945	-3.74090695381165	-0.0544940195977688	0.54116153717041	-0.101929537951946
-1.41174876689911	-7.95377588272095	-3.75032997131348	-0.0543062761425972	0.541482508182526	-0.101712860167027
-1.40485036373138	-7.95695447921753	-3.74622583389282	-0.0541777350008488	0.541762411594391	-0.101432763040066
-1.39941740036011	-7.95059537887573	-3.75157475471497	-0.0539631024003029	0.542068004608154	-0.101182356476784
-1.39900100231171	-7.94855260848999	-3.76237726211548	-0.0536741018295288	0.542277693748474	-0.100891426205635
-1.3960827589035	-7.94796800613403	-3.76575946807861	-0.0534808710217476	0.542528569698334	-0.10072436183691
-1.38789319992065	-7.9482593536377	-3.76475024223328	-0.0533337071537972	0.542760848999023	-0.100447364151478
-1.3865761756897	-7.9463267326355	-3.76366186141968	-0.0531039237976074	0.542889773845673	-0.10025393217802
-1.38396048545837	-7.94615507125854	-3.77691388130188	-0.0528039745986462	0.542951643466949	-0.100012898445129
-1.38129675388336	-7.95230150222778	-3.7717170715332	-0.0527216047048569	0.542961537837982	-0.09979547560215
-1.37608909606934	-7.95127153396606	-3.77076029777527	-0.0526171326637268	0.543059527873993	-0.0995878353714943
-1.38153171539307	-7.95250797271729	-3.77253913879395	-0.0524217151105404	0.543031215667725	-0.0994082987308502
-1.37842309474945	-7.95248746871948	-3.77143049240112	-0.0523182675242424	0.543006062507629	-0.099268950521946
-1.37789595127106	-7.95057249069214	-3.77016472816467	-0.0523279383778572	0.542973518371582	-0.0990821644663811
-1.3774334192276	-7.95438671112061	-3.76903772354126	-0.0523288212716579	0.542886674404144	-0.0989004224538803
-1.37814700603485	-7.95171737670898	-3.77220797538757	-0.0521930083632469	0.542780697345734	-0.0987316444516182
-1.37921071052551	-7.94956636428833	-3.77058863639832	-0.0522278472781181	0.542781889438629	-0.0984705239534378
-1.37662076950073	-7.95270824432373	-3.76475358009338	-0.052410464733839	0.542558610439301	-0.0981906056404114
-1.37526512145996	-7.95074558258057	-3.76560592651367	-0.0523120313882828	0.54243528842926	-0.0978884249925613
-1.37780463695526	-7.9473352432251	-3.7689049243927	-0.0522766821086407	0.542294919490814	-0.0975551307201386
-1.37279736995697	-7.94946050643921	-3.76329684257507	-0.0524344183504581	0.54208117723465	-0.0974000915884972
-1.37346243858337	-7.94840145111084	-3.7600884437561	-0.0524835549294949	0.541868209838867	-0.097225733101368
-1.36916434764862	-7.94672155380249	-3.76298952102661	-0.0524461418390274	0.541680991649628	-0.0970253944396973
-1.3706955909729	-7.94454908370972	-3.75945425033569	-0.0524316169321537	0.541531622409821	-0.0968921110033989
-1.36485981941223	-7.94796276092529	-3.76098585128784	-0.0524981692433357	0.54120671749115	-0.0967289507389069
-1.35760879516602	-7.94799327850342	-3.75722765922546	-0.0524945259094238	0.540853977203369	-0.0964981094002724
-1.35846722126007	-7.94448566436768	-3.75441527366638	-0.052458181977272	0.540508329868317	-0.0961901843547821
-1.35856223106384	-7.94620323181152	-3.75194311141968	-0.0524326637387276	0.540196537971497	-0.0958856791257858
-1.35346662998199	-7.94676637649536	-3.75223422050476	-0.0525584258139133	0.539836347103119	-0.0955911800265312
-1.35447347164154	-7.9425892829895	-3.74549913406372	-0.0525915883481503	0.539504051208496	-0.0952655971050262
-1.35677599906921	-7.94406700134277	-3.7376856803894	-0.0526696592569351	0.539140820503235	-0.0948823690414429
-1.35983538627625	-7.94187164306641	-3.74440836906433	-0.0526767447590828	0.538903117179871	-0.0945862606167793
-1.3584760427475	-7.94173002243042	-3.73891949653625	-0.0527671203017235	0.538604736328125	-0.0943062454462051
-1.36041009426117	-7.9384617805481	-3.7282350063324	-0.0528550483286381	0.538314521312714	-0.094139963388443
-1.36267554759979	-7.93851852416992	-3.72707653045654	-0.0529056377708912	0.53803676366806	-0.0939178168773651
-1.36129808425903	-7.93662977218628	-3.73073530197144	-0.0529514960944653	0.537892639636993	-0.0937319919466972
-1.3610702753067	-7.9357967376709	-3.72478294372559	-0.0530019626021385	0.537618458271027	-0.0935728624463081
-1.36077070236206	-7.93279361724854	-3.72342228889465	-0.0529784336686134	0.537348866462708	-0.0932390913367271
-1.36030220985413	-7.93170976638794	-3.72489023208618	-0.0529143884778023	0.537147641181946	-0.0929538086056709
-1.35956883430481	-7.92952823638916	-3.72646355628967	-0.0529333017766476	0.53689831495285	-0.0927803888916969
-1.3536502122879	-7.93019008636475	-3.72440028190613	-0.0528932213783264	0.536606252193451	-0.0925446748733521
-1.35212790966034	-7.92700910568237	-3.72166323661804	-0.0527024939656258	0.536331474781036	-0.0923481062054634
-1.34812676906586	-7.92697381973267	-3.71732544898987	-0.0526792109012604	0.536116421222687	-0.0920398458838463
-1.35011005401611	-7.9303822517395	-3.71757388114929	-0.0526527129113674	0.535792887210846	-0.0917275473475456
-1.34498631954193	-7.93099546432495	-3.71474671363831	-0.0525475256145	0.535552799701691	-0.0913636833429337
-1.34456384181976	-7.92937994003296	-3.7107298374176	-0.052571676671505	0.535341084003448	-0.0910218432545662
-1.35184681415558	-7.92997598648071	-3.71269345283508	-0.0523803606629372	0.53523850440979	-0.0908235907554626
-1.34691381454468	-7.93147468566895	-3.71227931976318	-0.0523636043071747	0.535063922405243	-0.0905948355793953
-1.34789907932281	-7.92684459686279	-3.70835113525391	-0.0523503087460995	0.534958124160767	-0.0902836546301842
-1.35237967967987	-7.92665195465088	-3.70653510093689	-0.0522687472403049	0.534904479980469	-0.0900104194879532
-1.35253012180328	-7.9242205619812	-3.7130126953125	-0.0521371029317379	0.534826636314392	-0.0897537618875504
-1.35171318054199	-7.92274951934814	-3.71244740486145	-0.0520902127027512	0.534781515598297	-0.0894072502851486
-1.3474817276001	-7.91774559020996	-3.70983219146729	-0.0519713759422302	0.534727275371552	-0.089160643517971
-1.34495639801025	-7.91432666778564	-3.71584033966064	-0.0517581589519978	0.534611761569977	-0.0887657329440117
-1.34674942493439	-7.91540861129761	-3.71335458755493	-0.0515265837311745	0.534565806388855	-0.0885317102074623
-1.34644258022308	-7.91469097137451	-3.71851825714111	-0.0514077804982662	0.534511566162109	-0.0882788226008415
-1.34221363067627	-7.9151873588562	-3.71976947784424	-0.051281251013279	0.534399211406708	-0.0879415571689606
-1.34287488460541	-7.912034034729	-3.71147537231445	-0.0510470569133759	0.534260153770447	-0.0875900760293007
-1.34472417831421	-7.90718841552734	-3.71622681617737	-0.050937294960022	0.53423398733139	-0.087158665060997
-1.34447360038757	-7.910973072052	-3.7120156288147	-0.0507100448012352	0.534055769443512	-0.086739107966423
-1.34214508533478	-7.91057443618774	-3.70786571502686	-0.0505956076085567	0.533899366855621	-0.0863708332180977
-1.34603178501129	-7.90562868118286	-3.72103118896484	-0.0503740459680557	0.533830225467682	-0.0859310925006866
-1.3499721288681	-7.90860271453857	-3.71044659614563	-0.0502247773110867	0.533774673938751	-0.0856552347540855
-1.34944927692413	-7.90482568740845	-3.71075892448425	-0.0501012206077576	0.533659994602203	-0.0854016616940498
-1.35557639598846	-7.90190267562866	-3.71128273010254	-0.0499939732253551	0.533544957637787	-0.0850749462842941
-1.35737693309784	-7.90037059783936	-3.71565723419189	-0.0497998259961605	0.533502221107483	-0.0848394483327866
-1.3619863986969	-7.8944787979126	-3.71897983551025	-0.0496494546532631	0.533429384231567	-0.0844424143433571
-1.36103212833405	-7.89197111129761	-3.71267342567444	-0.0495162978768349	0.533246457576752	-0.0840269699692726
-1.35953319072723	-7.88559484481812	-3.71461772918701	-0.0493509024381638	0.533171117305756	-0.0836380198597908
-1.35860276222229	-7.88558912277222	-3.71663951873779	-0.0490486174821854	0.533100187778473	-0.0831476598978043
-1.35993480682373	-7.87966966629028	-3.71823048591614	-0.0488874688744545	0.532943904399872	-0.0828487426042557
-1.35653352737427	-7.88026523590088	-3.71740102767944	-0.0486656948924065	0.532731533050537	-0.0824861004948616
-1.35838735103607	-7.87946462631226	-3.71406245231628	-0.0483605414628983	0.532473564147949	-0.0821469351649284
-1.35787379741669	-7.87606477737427	-3.71980381011963	-0.0481896214187145	0.532267034053802	-0.0819186866283417
-1.36158084869385	-7.87818384170532	-3.71089863777161	-0.0480342730879784	0.532071948051453	-0.0815769359469414
-1.35912239551544	-7.87138986587524	-3.71275520324707	-0.047765176743269	0.531702399253845	-0.0813314169645309
-1.36258816719055	-7.86986827850342	-3.71214938163757	-0.0475040003657341	0.531437695026398	-0.0809893384575844
-1.36974477767944	-7.87054061889648	-3.71038341522217	-0.0474054478108883	0.531206130981445	-0.0805914849042892
-1.37185454368591	-7.86695384979248	-3.70667576789856	-0.0472128726541996	0.530861139297485	-0.0803250297904015
-1.37306368350983	-7.86384248733521	-3.70556926727295	-0.0470534823834896	0.53057998418808	-0.0799461007118225
-1.37814426422119	-7.85852909088135	-3.70472955703735	-0.0468649454414845	0.530265986919403	-0.0795932486653328
-1.38286316394806	-7.86032724380493	-3.70056891441345	-0.0467196889221668	0.530059099197388	-0.0792946293950081
-1.38208079338074	-7.8539080619812	-3.70040059089661	-0.046579297631979	0.529718518257141	-0.0789163112640381
-1.38038313388824	-7.84641122817993	-3.70198225975037	-0.0463370233774185	0.529434442520142	-0.0786507651209831
-1.38159871101379	-7.84480094909668	-3.69597172737122	-0.0461005009710789	0.529165208339691	-0.0782530233263969
-1.38302779197693	-7.84359407424927	-3.70182967185974	-0.0457991138100624	0.528898596763611	-0.0779034644365311
-1.3778213262558	-7.84441518783569	-3.69620585441589	-0.0454872995615005	0.528582692146301	-0.0775498002767563
-1.37515318393707	-7.84148979187012	-3.69450354576111	-0.0452653281390667	0.528179585933685	-0.0771023258566856
-1.37491035461426	-7.83929347991943	-3.69450330734253	-0.0448691733181477	0.527694225311279	-0.0767259374260902
-1.3774721622467	-7.84003067016602	-3.69080543518066	-0.0446487106382847	0.527507126331329	-0.0763672217726707
-1.38034999370575	-7.83770799636841	-3.69341039657593	-0.0444548614323139	0.527153134346008	-0.0758718475699425
-1.38042080402374	-7.83620262145996	-3.6833553314209	-0.0441664569079876	0.526763558387756	-0.075425386428833
-1.3824200630188	-7.82879066467285	-3.68777298927307	-0.0438975021243095	0.526577472686768	-0.0749028921127319
-1.38736152648926	-7.82567310333252	-3.68945074081421	-0.0436585731804371	0.526268482208252	-0.0743345990777016
-1.38588535785675	-7.82004356384277	-3.68533635139465	-0.0434382148087025	0.526111245155334	-0.0738548189401627
-1.38257396221161	-7.81626987457275	-3.68925213813782	-0.0431212186813354	0.525976538658142	-0.0732394903898239
-1.37291324138641	-7.81354522705078	-3.68556928634644	-0.0427945852279663	0.52567321062088	-0.0727902203798294
-1.37152540683746	-7.80999851226807	-3.68524098396301	-0.0424559898674488	0.525431931018829	-0.0721941143274307
-1.37180864810944	-7.80855274200439	-3.68415570259094	-0.0420156754553318	0.52518755197525	-0.0716585367918015
-1.36775803565979	-7.8065071105957	-3.68457388877869	-0.0417181104421616	0.524992704391479	-0.0711750611662865
-1.36673057079315	-7.80258989334106	-3.68273711204529	-0.041367843747139	0.524723887443542	-0.0705566555261612
-1.36730420589447	-7.80005025863647	-3.67820835113525	-0.041023101657629	0.524568021297455	-0.070069819688797
-1.37293899059296	-7.79546642303467	-3.68080258369446	-0.0406890772283077	0.524478137493134	-0.069504052400589
-1.37416923046112	-7.79591989517212	-3.67886233329773	-0.0404892489314079	0.524426996707916	-0.0690290108323097
-1.37399244308472	-7.79125261306763	-3.68113470077515	-0.0402955487370491	0.524345457553864	-0.0685808882117271
-1.37406992912292	-7.78698110580444	-3.68363690376282	-0.0399787724018097	0.524303078651428	-0.0680750012397766
-1.37444424629211	-7.77783870697021	-3.68827819824219	-0.0396976321935654	0.524324059486389	-0.0677104145288467
-1.37522351741791	-7.7740740776062	-3.69285583496094	-0.0393541641533375	0.524356007575989	-0.0673304498195648
-1.37039184570313	-7.77632665634155	-3.69894766807556	-0.0390642061829567	0.524307131767273	-0.0670120120048523
-1.3677761554718	-7.77313709259033	-3.69296026229858	-0.0386948883533478	0.524258494377136	-0.0666809603571892
-1.36708521842957	-7.77229404449463	-3.69474816322327	-0.0384075529873371	0.524221360683441	-0.0663502886891365
-1.36805093288422	-7.77210903167725	-3.6931631565094	-0.0381445586681366	0.524132072925568	-0.0660947039723396
-1.36832249164581	-7.77200555801392	-3.69411969184875	-0.0379044525325298	0.524149119853973	-0.0658432096242905
-1.3694314956665	-7.76830673217773	-3.69713592529297	-0.0378155075013638	0.524220287799835	-0.0655992925167084
-1.37177109718323	-7.77047920227051	-3.69614410400391	-0.0375803746283054	0.524154543876648	-0.065376490354538
-1.37952268123627	-7.76608180999756	-3.69249939918518	-0.0374644137918949	0.52433705329895	-0.0651706606149673
-1.37829852104187	-7.7672233581543	-3.70317196846008	-0.0374153889715672	0.524426579475403	-0.0649619475007057
-1.37942826747894	-7.76389360427856	-3.69975805282593	-0.0373265519738197	0.524486124515533	-0.0648834332823753
-1.37807929515839	-7.7594199180603	-3.70573377609253	-0.0372052155435085	0.52463835477829	-0.0647336542606354
-1.37895214557648	-7.75693798065186	-3.70513820648193	-0.0370508469641209	0.524693191051483	-0.0646464675664902
-1.37399125099182	-7.75724744796753	-3.71120762825012	-0.0369513332843781	0.524770975112915	-0.0646020621061325
-1.37309539318085	-7.76100158691406	-3.70355677604675	-0.0367793217301369	0.524683237075806	-0.0645556598901749
-1.37162733078003	-7.76139116287231	-3.70203018188477	-0.0368128344416618	0.52471399307251	-0.0645489320158958
-1.37509000301361	-7.7638201713562	-3.70760941505432	-0.0368244051933289	0.524777054786682	-0.0644818842411041
-1.3781760931015	-7.76352977752686	-3.70589470863342	-0.0368862226605415	0.524814307689667	-0.0645555257797241
-1.38067758083344	-7.76449537277222	-3.7123966217041	-0.0369181111454964	0.524901390075684	-0.0645273923873901
-1.37996673583984	-7.76611089706421	-3.70952105522156	-0.0370960533618927	0.52497535943985	-0.0645996406674385
-1.37769138813019	-7.76233530044556	-3.71239686012268	-0.0371841862797737	0.525045573711395	-0.0646688267588615
-1.37894546985626	-7.76236772537231	-3.7129762172699	-0.0372062176465988	0.525194346904755	-0.0646693333983421
-1.37824606895447	-7.76369190216064	-3.71092534065247	-0.0373319089412689	0.525322496891022	-0.06485665589571
-1.37139570713043	-7.76497364044189	-3.7136595249176	-0.037398274987936	0.525387227535248	-0.064985990524292
-1.36520802974701	-7.77002859115601	-3.71432185173035	-0.0375028252601624	0.525425672531128	-0.065080963075161
-1.3641015291214	-7.76889276504517	-3.71201086044312	-0.0374709218740463	0.525441825389862	-0.0652391314506531
-1.36348092556	-7.77570772171021	-3.71808266639709	-0.0375918559730053	0.525535523891449	-0.0653195753693581
-1.3569450378418	-7.77915716171265	-3.71522617340088	-0.0376853831112385	0.52558958530426	-0.0654790252447128
-1.35488331317902	-7.78124713897705	-3.72157645225525	-0.037912517786026	0.525675773620605	-0.0655992552638054
-1.35949110984802	-7.78526592254639	-3.71394944190979	-0.0380198061466217	0.52585232257843	-0.0656957626342773
-1.35955619812012	-7.78696060180664	-3.71646809577942	-0.0381833575665951	0.526001214981079	-0.0658141523599625
-1.35940384864807	-7.78830242156982	-3.71938681602478	-0.0384043268859386	0.526297569274902	-0.0659655034542084
-1.35383594036102	-7.78906345367432	-3.71718740463257	-0.03849858045578	0.526435911655426	-0.0661200284957886
-1.34807682037354	-7.79158020019531	-3.71813368797302	-0.0386612564325333	0.52666300535202	-0.066309005022049
-1.34683752059937	-7.79011344909668	-3.72543263435364	-0.0386571139097214	0.526945173740387	-0.0665052011609077
-1.33998906612396	-7.79487609863281	-3.72883272171021	-0.0387255847454071	0.527123153209686	-0.0667189732193947
-1.3369973897934	-7.7971453666687	-3.73365187644959	-0.0387600623071194	0.527327179908752	-0.0668620839715004
-1.33405780792236	-7.80092144012451	-3.72904753684998	-0.038818072527647	0.527498185634613	-0.0670299977064133
-1.33090782165527	-7.80435466766357	-3.7369167804718	-0.0389320626854897	0.527746081352234	-0.067119799554348
-1.33596742153168	-7.80827236175537	-3.73438358306885	-0.0389658696949482	0.528049886226654	-0.0671550258994102
-1.33016872406006	-7.81055688858032	-3.73422479629517	-0.0390381440520287	0.528263866901398	-0.0672475323081017
-1.33083891868591	-7.80839252471924	-3.73702573776245	-0.0392543002963066	0.528603911399841	-0.0672675371170044
-1.33091068267822	-7.80813694000244	-3.73655843734741	-0.0393564999103546	0.528927385807037	-0.0673506110906601
-1.33155179023743	-7.81143045425415	-3.73716497421265	-0.0393708050251007	0.529222309589386	-0.0674267411231995
-1.32733762264252	-7.80876350402832	-3.7431800365448	-0.0394583158195019	0.529537737369537	-0.0674708634614944
-1.32637512683868	-7.81227445602417	-3.74374794960022	-0.0395905338227749	0.529815375804901	-0.0675816908478737
-1.32717907428741	-7.80910778045654	-3.74831366539001	-0.0395451076328754	0.530152559280396	-0.0676222592592239
-1.32406997680664	-7.80667161941528	-3.75873446464539	-0.0395483747124672	0.530478179454803	-0.0677232667803764
-1.31872427463531	-7.8096604347229	-3.75776219367981	-0.0397003479301929	0.530723929405212	-0.0677526667714119
-1.31760573387146	-7.80890083312988	-3.75964093208313	-0.0396471284329891	0.530935525894165	-0.0678550004959106
-1.31865525245667	-7.8080906867981	-3.76472282409668	-0.0395552441477776	0.531064927577972	-0.0679416432976723
-1.31591582298279	-7.81032514572144	-3.76216769218445	-0.0396297909319401	0.531377911567688	-0.0680506899952888
-1.3128936290741	-7.81462240219116	-3.76619458198547	-0.0396555326879025	0.531478881835938	-0.0680810436606407
-1.3093159198761	-7.81559705734253	-3.76446175575256	-0.0396400615572929	0.531612098217011	-0.0682163685560226
-1.31265234947205	-7.81608772277832	-3.77269315719604	-0.0396451465785503	0.531772971153259	-0.0681951865553856
-1.31093323230743	-7.82105779647827	-3.76385688781738	-0.0396714471280575	0.531906843185425	-0.0682335272431374
-1.31318283081055	-7.82096481323242	-3.76829934120178	-0.0397019535303116	0.532097637653351	-0.0682650804519653
-1.31221163272858	-7.8193564414978	-3.77624917030334	-0.0396998934447765	0.53213769197464	-0.0682649239897728
-1.3168683052063	-7.82153177261353	-3.77419066429138	-0.039729718118906	0.532352328300476	-0.0682917535305023
-1.31458151340485	-7.81948471069336	-3.77596950531006	-0.0397425629198551	0.532539308071136	-0.0683264508843422
-1.31286776065826	-7.82023906707764	-3.77202892303467	-0.0397690609097481	0.532609164714813	-0.0682738497853279
-1.31310081481934	-7.81738185882568	-3.77674603462219	-0.0397070087492466	0.532826244831085	-0.0684067830443382
-1.31409120559692	-7.81866073608398	-3.78162217140198	-0.0396045595407486	0.532993793487549	-0.0683528110384941
-1.31096053123474	-7.81911134719849	-3.77980732917786	-0.0395461618900299	0.533177018165588	-0.0683997571468353
-1.30460870265961	-7.81674003601074	-3.78588581085205	-0.0394214428961277	0.53328275680542	-0.0684663876891136
-1.30423700809479	-7.81950998306274	-3.78674244880676	-0.0392477065324783	0.533353686332703	-0.0683921203017235
-1.30073511600494	-7.82238578796387	-3.78975343704224	-0.0391050390899181	0.533482849597931	-0.0684991925954819
-1.29734873771667	-7.8278489112854	-3.78778147697449	-0.0390277691185474	0.533649265766144	-0.0684727504849434
-1.28955495357513	-7.82817792892456	-3.78994393348694	-0.0388373322784901	0.533589780330658	-0.0684408321976662
-1.29343664646149	-7.82876777648926	-3.79316401481628	-0.0386725179851055	0.533811628818512	-0.0684201940894127
-1.29353499412537	-7.83178377151489	-3.789381980896	-0.0385612957179546	0.533971130847931	-0.0682950243353844
-1.28964781761169	-7.83113479614258	-3.79038739204407	-0.0383771620690823	0.534084022045136	-0.0682538524270058
-1.29040122032166	-7.83002138137817	-3.79300332069397	-0.038170114159584	0.534251630306244	-0.0681664347648621
-1.29092657566071	-7.83256769180298	-3.79671740531921	-0.0380228012800217	0.534467101097107	-0.0680295825004578
-1.28847026824951	-7.83188819885254	-3.80468535423279	-0.0378568693995476	0.534725069999695	-0.0679569318890572
-1.28616714477539	-7.83120346069336	-3.80754685401917	-0.0377200320363045	0.53491735458374	-0.0677494928240776
-1.28901755809784	-7.82935285568237	-3.80435585975647	-0.0375046990811825	0.535191655158997	-0.0674909725785255
-1.2886837720871	-7.83169841766357	-3.80846643447876	-0.0373298935592175	0.53552907705307	-0.0673144310712814
-1.28578674793243	-7.82842922210693	-3.80991530418396	-0.0371921025216579	0.535776674747467	-0.0671401694417
-1.28095650672913	-7.82355499267578	-3.81342434883118	-0.0368990078568459	0.535937070846558	-0.066909983754158
-1.28497517108917	-7.82603693008423	-3.81586360931396	-0.0366533920168877	0.53631603717804	-0.0667721927165985
-1.28100979328156	-7.82950830459595	-3.81833934783936	-0.0364368595182896	0.536551535129547	-0.0665930062532425
-1.27526605129242	-7.82114267349243	-3.82520484924316	-0.0360979624092579	0.536731541156769	-0.0663909167051315
-1.27852845191956	-7.82833576202393	-3.827880859375	-0.0359670780599117	0.537152528762817	-0.0662440359592438
-1.27485847473145	-7.82895708084106	-3.83056092262268	-0.0357111059129238	0.537387251853943	-0.0661601722240448
-1.26934802532196	-7.82619190216064	-3.83162760734558	-0.0354402996599674	0.537588596343994	-0.0660726800560951
-1.27235889434814	-7.82823991775513	-3.8355712890625	-0.0352720431983471	0.537935495376587	-0.0659733340144157
-1.26934587955475	-7.82465076446533	-3.83777236938477	-0.0351216904819012	0.538284957408905	-0.0658866316080093
-1.26483571529388	-7.82073926925659	-3.8410279750824	-0.0348293110728264	0.538520812988281	-0.0658249780535698
-1.266477227211	-7.82227754592896	-3.84012317657471	-0.0346491448581219	0.538763523101807	-0.0657369792461395
-1.2649884223938	-7.81982851028442	-3.85012650489807	-0.0343334265053272	0.539117634296417	-0.0656475722789764
-1.25931859016418	-7.82115030288696	-3.84610438346863	-0.0342259928584099	0.539366483688354	-0.0656009912490845
-1.25834834575653	-7.82288694381714	-3.85040426254272	-0.034041989594698	0.539593756198883	-0.0655399486422539
-1.26232326030731	-7.82148742675781	-3.85842633247375	-0.0338426046073437	0.539891600608826	-0.0655548498034477
-1.25880789756775	-7.82325410842896	-3.86065101623535	-0.0337244421243668	0.540117084980011	-0.065559521317482
-1.25774955749512	-7.82324981689453	-3.85703086853027	-0.03362075984478	0.540330290794373	-0.0656930059194565
-1.25762927532196	-7.82291650772095	-3.86277389526367	-0.0334799736738205	0.540457427501678	-0.0657519027590752
-1.26061105728149	-7.82353115081787	-3.86359238624573	-0.0334392488002777	0.540694653987885	-0.0659405514597893
-1.25907421112061	-7.8250937461853	-3.85713219642639	-0.0334901623427868	0.540779173374176	-0.066130518913269
-1.26226413249969	-7.82516670227051	-3.86188364028931	-0.0333901420235634	0.540849328041077	-0.0663152411580086
-1.26407957077026	-7.83046531677246	-3.85816788673401	-0.0334430150687695	0.541059553623199	-0.0665843114256859
-1.26403880119324	-7.82829284667969	-3.86267614364624	-0.0335882864892483	0.541060924530029	-0.0668346658349037
-1.26854968070984	-7.82883977890015	-3.8559901714325	-0.0336947776377201	0.541067481040955	-0.0670949146151543
-1.27043056488037	-7.83339023590088	-3.85500979423523	-0.0338339507579803	0.541148364543915	-0.0673588812351227
-1.26968705654144	-7.83489847183228	-3.85111093521118	-0.034090843051672	0.541042685508728	-0.0676659420132637
-1.27141833305359	-7.83549880981445	-3.84708023071289	-0.0342680774629116	0.540872395038605	-0.0679866969585419
-1.27837479114532	-7.83756685256958	-3.84647059440613	-0.0346607528626919	0.540962398052216	-0.0684008523821831
-1.27852177619934	-7.83921957015991	-3.84261512756348	-0.0350927673280239	0.540837585926056	-0.0688697099685669
-1.28694689273834	-7.83915090560913	-3.83998084068298	-0.0354407839477062	0.540670156478882	-0.069294847548008
-1.29084408283234	-7.84353303909302	-3.83200621604919	-0.0359629616141319	0.540547966957092	-0.0698637813329697
-1.29541146755219	-7.84313297271729	-3.82049608230591	-0.0364758223295212	0.540266275405884	-0.0704222992062569
-1.3029533624649	-7.84316730499268	-3.81952166557312	-0.0370868071913719	0.53997004032135	-0.0709614604711533
-1.30761253833771	-7.84827375411987	-3.8130738735199	-0.0376948677003384	0.539767742156982	-0.0716182217001915
-1.30920612812042	-7.85041904449463	-3.79894757270813	-0.0383751913905144	0.539388477802277	-0.0722412765026093
-1.31739091873169	-7.8514084815979	-3.80210614204407	-0.0390694513916969	0.538891196250916	-0.0728824064135551
-1.32452023029327	-7.85472583770752	-3.7916111946106	-0.0398180224001408	0.538603484630585	-0.073469303548336
-1.3274005651474	-7.85429525375366	-3.7801251411438	-0.0407943278551102	0.538127422332764	-0.0741479620337486
-1.33804738521576	-7.85559844970703	-3.7782244682312	-0.041559811681509	0.537707149982452	-0.074767142534256
-1.34356594085693	-7.85680437088013	-3.76341462135315	-0.0425414890050888	0.537335097789764	-0.0754270851612091
-1.3457487821579	-7.85745525360107	-3.75325202941895	-0.0435291081666946	0.53670871257782	-0.0761293470859528
-1.35401749610901	-7.85979747772217	-3.74535274505615	-0.0444534756243229	0.536159098148346	-0.0768216550350189
-1.35865008831024	-7.86315631866455	-3.73396325111389	-0.0455471947789192	0.535635769367218	-0.0775539949536324
-1.36235547065735	-7.86321544647217	-3.72376847267151	-0.0465858951210976	0.535008668899536	-0.0782760009169579
-1.36657929420471	-7.86811065673828	-3.70741486549377	-0.0474886335432529	0.53429502248764	-0.0790032595396042
-1.37793552875519	-7.86708879470825	-3.69790530204773	-0.0485982447862625	0.533811151981354	-0.0797276571393013
-1.38135242462158	-7.87018918991089	-3.69048666954041	-0.04970782995224	0.533171713352203	-0.0803625881671906
-1.38681900501251	-7.87242794036865	-3.67544341087341	-0.0508328564465046	0.532423079013824	-0.081062488257885
-1.39251923561096	-7.87471675872803	-3.66572666168213	-0.0519009977579117	0.531829833984375	-0.0817332416772842
-1.40706133842468	-7.87226438522339	-3.65812134742737	-0.0530611053109169	0.531319379806519	-0.082315631210804
-1.41291081905365	-7.87351083755493	-3.64562678337097	-0.0543247982859612	0.530764102935791	-0.0829446613788605
-1.41862189769745	-7.8718843460083	-3.63695073127747	-0.0553993955254555	0.530278563499451	-0.0835554376244545
-1.42331910133362	-7.86959028244019	-3.62444639205933	-0.0564727783203125	0.529656887054443	-0.0841468274593353
-1.42883706092834	-7.86693382263184	-3.62055397033691	-0.0574756376445293	0.529286623001099	-0.0847726538777351
-1.4282214641571	-7.86955118179321	-3.61337876319885	-0.0584872588515282	0.528772592544556	-0.0853261947631836
-1.42696952819824	-7.8720498085022	-3.59698605537415	-0.0594417415559292	0.52828061580658	-0.0859964340925217
-1.42942500114441	-7.87594032287598	-3.59350538253784	-0.060516357421875	0.527739465236664	-0.0865194797515869
-1.43522369861603	-7.87478446960449	-3.57748579978943	-0.0614630654454231	0.527289986610413	-0.0871736258268356
-1.44167160987854	-7.8756217956543	-3.56790709495544	-0.0624827519059181	0.526852011680603	-0.0875899344682693
-1.45213043689728	-7.87511587142944	-3.55899429321289	-0.0635567381978035	0.526645481586456	-0.0881223008036613
-1.45685350894928	-7.87314605712891	-3.55444407463074	-0.0646186470985413	0.526392698287964	-0.0886217281222343
-1.4577944278717	-7.87306833267212	-3.55475831031799	-0.0655472651124001	0.526253283023834	-0.0891540721058846
-1.45676672458649	-7.86701917648315	-3.54701375961304	-0.0663338229060173	0.5260049700737	-0.0896986350417137
-1.45867669582367	-7.86912870407104	-3.54007172584534	-0.0671574026346207	0.525781393051147	-0.0902067422866821
-1.45693874359131	-7.87267303466797	-3.53692722320557	-0.0680544003844261	0.525565266609192	-0.0906982570886612
-1.45995044708252	-7.87177562713623	-3.52627658843994	-0.06888248026371	0.525410354137421	-0.0911331847310066
-1.46566486358643	-7.87149906158447	-3.52196359634399	-0.069779671728611	0.525241374969482	-0.0915842726826668
-1.47588443756104	-7.87150764465332	-3.51587915420532	-0.0705970972776413	0.5251105427742	-0.0919933021068573
-1.48330473899841	-7.8680944442749	-3.50878024101257	-0.0714287981390953	0.525134980678558	-0.092399999499321
-1.48451745510101	-7.86861324310303	-3.50966334342957	-0.0722630172967911	0.525090277194977	-0.0928367078304291
-1.48541080951691	-7.8688063621521	-3.50848484039307	-0.0730847790837288	0.525164008140564	-0.0933383330702782
-1.4809627532959	-7.86961221694946	-3.50357460975647	-0.0737804248929024	0.525168120861053	-0.093784399330616
-1.48358130455017	-7.86631441116333	-3.49220943450928	-0.074288509786129	0.525094270706177	-0.0942557379603386
-1.48521864414215	-7.87107086181641	-3.50565505027771	-0.0749473571777344	0.525013506412506	-0.0947527810931206
-1.48422122001648	-7.87307596206665	-3.49606442451477	-0.0756202861666679	0.524932980537415	-0.0952498614788055
-1.48934376239777	-7.8747353553772	-3.49271249771118	-0.0762423127889633	0.524903893470764	-0.0956398397684097
-1.49444985389709	-7.87763214111328	-3.48921418190002	-0.0769961252808571	0.524883568286896	-0.096019335091114
-1.49958920478821	-7.87347841262817	-3.49285435676575	-0.0775291472673416	0.524969696998596	-0.0963988751173019
-1.49829995632172	-7.87183427810669	-3.48618412017822	-0.0780422016978264	0.525092363357544	-0.0966992452740669
-1.49618220329285	-7.87239694595337	-3.48863744735718	-0.0785127282142639	0.525144994258881	-0.0970955789089203
-1.49242389202118	-7.87678623199463	-3.48517513275146	-0.0789831355214119	0.525194346904755	-0.0974117368459702
-1.48856508731842	-7.87638998031616	-3.47915577888489	-0.0793544054031372	0.525215685367584	-0.0977716669440269
-1.48515951633453	-7.88132190704346	-3.48439264297485	-0.079659141600132	0.525188148021698	-0.0980889350175858
-1.48651218414307	-7.88637495040894	-3.47837328910828	-0.0799656063318253	0.525200486183167	-0.0983617603778839
-1.48584580421448	-7.88985395431519	-3.47541642189026	-0.0802169814705849	0.525263428688049	-0.0987887755036354
-1.48610937595367	-7.89377021789551	-3.47944092750549	-0.0806559324264526	0.525367975234985	-0.0991296395659447
-1.4909952878952	-7.89481019973755	-3.47181916236877	-0.0809523910284042	0.525486052036285	-0.0994825214147568
-1.49548208713531	-7.89751052856445	-3.46839308738709	-0.0813072100281715	0.525652229785919	-0.0998367518186569
-1.49863982200623	-7.8972282409668	-3.47089266777039	-0.0815494433045387	0.525923073291779	-0.100187510251999
-1.49895060062408	-7.89382171630859	-3.47200441360474	-0.0818629339337349	0.525972187519073	-0.100570037961006
-1.4975368976593	-7.89687061309814	-3.4749710559845	-0.0820451974868774	0.526138961315155	-0.100894019007683
-1.49948477745056	-7.89423847198486	-3.4747109413147	-0.0821619778871536	0.526313602924347	-0.101289816200733
-1.49827301502228	-7.89595937728882	-3.47789263725281	-0.0823757871985435	0.52638703584671	-0.10160605609417
-1.49937045574188	-7.90177154541016	-3.47500371932983	-0.0826229229569435	0.526396751403809	-0.101954996585846
-1.49919462203979	-7.90162897109985	-3.47161912918091	-0.0827771201729774	0.526439666748047	-0.102262921631336
-1.5053950548172	-7.90265464782715	-3.46694993972778	-0.0829982981085777	0.526446580886841	-0.10253082960844
-1.5167179107666	-7.90385913848877	-3.46563696861267	-0.0832373723387718	0.526569902896881	-0.102831453084946
-1.51926958560944	-7.90480852127075	-3.46686840057373	-0.0836126804351807	0.526647210121155	-0.103100188076496
-1.52452075481415	-7.90116548538208	-3.46757078170776	-0.0838496387004852	0.526715397834778	-0.10349640250206
-1.52093088626862	-7.90297746658325	-3.46220397949219	-0.0842357277870178	0.52668035030365	-0.103897638618946
-1.52391731739044	-7.90255737304688	-3.46590065956116	-0.0844328477978706	0.526694595813751	-0.104280389845371
-1.52311408519745	-7.90439033508301	-3.46162080764771	-0.0845609977841377	0.526557147502899	-0.104705668985844
-1.52098524570465	-7.90753507614136	-3.45868325233459	-0.0848316177725792	0.526502788066864	-0.105121448636055
-1.52095532417297	-7.91178846359253	-3.45893716812134	-0.0850965306162834	0.526246547698975	-0.105528280138969
-1.52189350128174	-7.91545057296753	-3.45138311386108	-0.0854288563132286	0.52611780166626	-0.105915658175945
-1.52692055702209	-7.9196138381958	-3.45899367332459	-0.0857815742492676	0.525906264781952	-0.106168925762177
-1.53137230873108	-7.92052459716797	-3.45115518569946	-0.0860967040061951	0.525763690471649	-0.106487788259983
-1.53547370433807	-7.9225058555603	-3.45173668861389	-0.086524173617363	0.525610625743866	-0.106783613562584
-1.53286898136139	-7.92161750793457	-3.44137477874756	-0.0868747979402542	0.525419056415558	-0.10705141723156
-1.53306567668915	-7.91903257369995	-3.44498372077942	-0.0872519984841347	0.525260925292969	-0.107400573790073
-1.53347647190094	-7.92008543014526	-3.44299650192261	-0.0874129384756088	0.525046110153198	-0.107621408998966
-1.53199684619904	-7.92114639282227	-3.43636155128479	-0.0876644179224968	0.524885356426239	-0.107938304543495
-1.52927136421204	-7.92527198791504	-3.43571543693542	-0.0879713296890259	0.524649679660797	-0.10813807696104
-1.52804970741272	-7.92624855041504	-3.43919825553894	-0.0880770459771156	0.524333298206329	-0.108384236693382
-1.52682626247406	-7.92855501174927	-3.43549990653992	-0.0883518755435944	0.524136245250702	-0.108512192964554
-1.53306198120117	-7.92996263504028	-3.42296099662781	-0.0885854288935661	0.523999571800232	-0.108638107776642
-1.53451681137085	-7.93039560317993	-3.42338252067566	-0.0888125449419022	0.52384078502655	-0.108788050711155
-1.53680074214935	-7.92988204956055	-3.42238330841064	-0.0890980735421181	0.523726046085358	-0.108870767056942
-1.53488337993622	-7.9251880645752	-3.4210479259491	-0.0892107114195824	0.523645102977753	-0.108979471027851
-1.53617489337921	-7.92618322372437	-3.42676544189453	-0.0893344730138779	0.523607909679413	-0.109040714800358
-1.52974271774292	-7.92349433898926	-3.42823219299316	-0.0893464460968971	0.523487687110901	-0.109068065881729
-1.5253289937973	-7.92955875396729	-3.42638540267944	-0.0892607122659683	0.523583948612213	-0.109120443463326
-1.51986253261566	-7.93184757232666	-3.43029737472534	-0.0892110541462898	0.523525536060333	-0.109098710119724
-1.51602470874786	-7.93179559707642	-3.4277937412262	-0.0891170203685761	0.523444712162018	-0.10903162509203
-1.5146758556366	-7.93430948257446	-3.43399381637573	-0.0889731794595718	0.523566603660584	-0.108967684209347
-1.52118647098541	-7.93393993377686	-3.4384229183197	-0.0888582095503807	0.523743867874146	-0.108759090304375
-1.51738691329956	-7.93295907974243	-3.43597030639648	-0.0887396931648254	0.524017691612244	-0.108584120869637
-1.51299023628235	-7.92938375473022	-3.45175695419312	-0.0885400772094727	0.524364292621613	-0.108360156416893
-1.50306141376495	-7.92823839187622	-3.45925140380859	-0.0880666151642799	0.524694204330444	-0.108133234083652
-1.49538838863373	-7.92836713790894	-3.47012758255005	-0.0876353532075882	0.525099396705627	-0.107785448431969
-1.48509919643402	-7.93142795562744	-3.46915864944458	-0.0870438367128372	0.525394201278687	-0.107434406876564
-1.47709059715271	-7.93335151672363	-3.4782452583313	-0.0865432992577553	0.525873303413391	-0.10700847953558
-1.47329246997833	-7.9355320930481	-3.49082064628601	-0.0860545858740807	0.526426494121552	-0.106533877551556
-1.46762263774872	-7.93311834335327	-3.49725770950317	-0.085320807993412	0.527055680751801	-0.106211580336094
-1.46176481246948	-7.9327826499939	-3.50520968437195	-0.0846544429659843	0.527663826942444	-0.105632156133652
-1.45577335357666	-7.93972873687744	-3.52303695678711	-0.0839721038937569	0.5284543633461	-0.105195142328739
-1.44595229625702	-7.93672657012939	-3.5266695022583	-0.0831397622823715	0.529222667217255	-0.104754358530045
-1.43875634670258	-7.93952989578247	-3.53781652450562	-0.082404188811779	0.530035257339478	-0.104172609746456
-1.42794072628021	-7.93501949310303	-3.55386543273926	-0.0814603194594383	0.53090500831604	-0.103642903268337
-1.42091083526611	-7.9364972114563	-3.57147669792175	-0.0805449709296227	0.531829237937927	-0.103147886693478
-1.40830457210541	-7.94077205657959	-3.58673286437988	-0.0796290263533592	0.532756507396698	-0.102625139057636
-1.39671885967255	-7.93761444091797	-3.59390425682068	-0.0785408169031143	0.533648788928986	-0.102098934352398
-1.3889707326889	-7.93787670135498	-3.60857629776001	-0.0774535536766052	0.534538328647614	-0.101499512791634
-1.37469971179962	-7.94312000274658	-3.62454438209534	-0.0764513462781906	0.535370528697968	-0.100956544280052
-1.36167418956757	-7.94543647766113	-3.63409352302551	-0.0753781646490097	0.536302983760834	-0.100353866815567
-1.34871697425842	-7.94384670257568	-3.64604234695435	-0.074346661567688	0.537113845348358	-0.0997451618313789
-1.3376179933548	-7.95154428482056	-3.66039371490479	-0.0733653753995895	0.537935137748718	-0.0991886407136917
-1.32564461231232	-7.95083618164063	-3.67097020149231	-0.0723630413413048	0.538815259933472	-0.0985631793737412
-1.31615614891052	-7.95691394805908	-3.67895197868347	-0.071353942155838	0.539613485336304	-0.0980208143591881
-1.3044228553772	-7.95903491973877	-3.69197821617126	-0.0703451484441757	0.540359139442444	-0.0974875316023827
-1.29439449310303	-7.96382093429565	-3.70240664482117	-0.0694512501358986	0.541068375110626	-0.0970610231161118
-1.28317666053772	-7.96708536148071	-3.71086025238037	-0.068595327436924	0.54180920124054	-0.0965915247797966
-1.27318382263184	-7.97094249725342	-3.72450971603394	-0.0676199048757553	0.542412459850311	-0.0962620377540588
-1.26435351371765	-7.97420024871826	-3.73302316665649	-0.0668792054057121	0.543094456195831	-0.0959364175796509
-1.252201795578	-7.98160648345947	-3.74014163017273	-0.0661837682127953	0.543632805347443	-0.09572484344244
-1.24674189090729	-7.98254680633545	-3.74763941764832	-0.0652477517724037	0.544103741645813	-0.0954536125063896
-1.23622977733612	-7.98887872695923	-3.7537362575531	-0.0646189823746681	0.544582188129425	-0.0953227505087852
-1.22980380058289	-7.99541473388672	-3.76112747192383	-0.0641379207372665	0.544972121715546	-0.0951593592762947
-1.22288143634796	-7.99491262435913	-3.76977109909058	-0.0633710250258446	0.545266687870026	-0.0950064361095428
-1.21388745307922	-7.99961137771606	-3.77031683921814	-0.0629079639911652	0.545599460601807	-0.0947968289256096
-1.204705119133	-8.00326824188232	-3.77894735336304	-0.0625390782952309	0.545841813087463	-0.094586119055748
-1.19914209842682	-8.006422996521	-3.7818341255188	-0.0620526224374771	0.545913338661194	-0.0945015400648117
-1.19256782531738	-8.01016998291016	-3.77872586250305	-0.061719749122858	0.54608291387558	-0.0943598449230194
-1.18479287624359	-8.01477909088135	-3.78308939933777	-0.0615200586616993	0.546192586421967	-0.0942837744951248
-1.17790591716766	-8.0161714553833	-3.78467655181885	-0.0612493753433228	0.546083629131317	-0.0942689254879951
-1.17601811885834	-8.02067756652832	-3.78497910499573	-0.0611191652715206	0.546046137809753	-0.0942874103784561
-1.16491866111755	-8.02494239807129	-3.78478240966797	-0.0611224360764027	0.545858860015869	-0.0943833738565445
-1.15791475772858	-8.030029296875	-3.7782506942749	-0.0610060878098011	0.54559713602066	-0.0945093855261803
-1.15373229980469	-8.02907085418701	-3.77701497077942	-0.0610145777463913	0.545421600341797	-0.0946401283144951
-1.14549624919891	-8.04002380371094	-3.77555418014526	-0.0612301677465439	0.545173823833466	-0.0948445722460747
-1.14078140258789	-8.04421138763428	-3.7730712890625	-0.0612723380327225	0.544816672801971	-0.0950660854578018
-1.14100086688995	-8.04143619537354	-3.76971840858459	-0.061415109783411	0.544518291950226	-0.0953109487891197
-1.13389015197754	-8.05005264282227	-3.76649975776672	-0.0617412403225899	0.544111371040344	-0.0955095067620277
-1.13047528266907	-8.05402088165283	-3.75796484947205	-0.0620352178812027	0.54369455575943	-0.0958561971783638
-1.12583637237549	-8.05385971069336	-3.75731730461121	-0.0623343884944916	0.543333768844604	-0.0961228013038635
-1.12319898605347	-8.06233787536621	-3.75055146217346	-0.0626703351736069	0.542870581150055	-0.0964406952261925
-1.11796438694	-8.06689834594727	-3.74626994132996	-0.0631176307797432	0.542385399341583	-0.0968513935804367
-1.11568760871887	-8.06580924987793	-3.74036455154419	-0.0634837970137596	0.541909158229828	-0.0972305536270142
-1.11227011680603	-8.07080745697021	-3.74014663696289	-0.0639571100473404	0.541406750679016	-0.0976812988519669
-1.10793220996857	-8.07502937316895	-3.7289605140686	-0.0644789710640907	0.540968239307404	-0.0981100872159004
-1.10232210159302	-8.07619094848633	-3.72400236129761	-0.0649114847183228	0.540481209754944	-0.0986020267009735
-1.09900164604187	-8.07671451568604	-3.71784210205078	-0.0654062926769257	0.540002763271332	-0.0990487411618233
-1.09408605098724	-8.08531188964844	-3.7155921459198	-0.0660439431667328	0.539531171321869	-0.0995650365948677
-1.08527386188507	-8.09155941009521	-3.70604491233826	-0.0665476843714714	0.538943767547607	-0.100051268935204
-1.07957482337952	-8.09247779846191	-3.70099401473999	-0.0670194998383522	0.538609147071838	-0.100512862205505
-1.07562017440796	-8.09816074371338	-3.69706439971924	-0.0675728693604469	0.538083016872406	-0.100960329174995
-1.07048094272614	-8.10950374603271	-3.68429017066956	-0.0681487694382668	0.537547826766968	-0.1014284491539
-1.06683039665222	-8.11236763000488	-3.67523145675659	-0.068751648068428	0.537123680114746	-0.101893946528435
-1.06480634212494	-8.11788654327393	-3.6710638999939	-0.0692980587482452	0.536709070205688	-0.102353021502495
-1.06324911117554	-8.12082195281982	-3.66370010375977	-0.0698921829462051	0.536402583122253	-0.102837339043617
-1.05781781673431	-8.12390899658203	-3.66289782524109	-0.0704731196165085	0.536125779151917	-0.103223867714405
-1.05482637882233	-8.13100051879883	-3.65728187561035	-0.0712007656693459	0.535876929759979	-0.103710286319256
-1.04980778694153	-8.13143062591553	-3.65108609199524	-0.0716638565063477	0.53563392162323	-0.104118496179581
-1.04391658306122	-8.13644123077393	-3.64980506896973	-0.072232186794281	0.535503804683685	-0.104497462511063
-1.03551423549652	-8.13740062713623	-3.64284634590149	-0.0727405324578285	0.53533673286438	-0.10499419271946
-1.02744913101196	-8.14348793029785	-3.64384365081787	-0.0731696262955666	0.535235583782196	-0.105382949113846
-1.01337921619415	-8.15074920654297	-3.63894367218018	-0.0735960975289345	0.535147905349731	-0.10579764097929
-1.00743114948273	-8.15310764312744	-3.6424458026886	-0.0739668235182762	0.534959673881531	-0.106225274503231
-1.00359964370728	-8.16177177429199	-3.6396222114563	-0.0744327306747437	0.53491872549057	-0.106584705412388
-0.998271346092224	-8.1675443649292	-3.63192534446716	-0.0747805014252663	0.534885764122009	-0.107014715671539
-0.992559015750885	-8.17253303527832	-3.63240337371826	-0.075270339846611	0.53488677740097	-0.107399269938469
-0.98976069688797	-8.17804431915283	-3.62430763244629	-0.0756769552826881	0.534972012042999	-0.107762411236763
-0.987073242664337	-8.17957305908203	-3.62694525718689	-0.0760104358196259	0.535063683986664	-0.108224123716354
-0.980153203010559	-8.18686008453369	-3.62712717056274	-0.0765419006347656	0.53520655632019	-0.108609721064568
-0.975545823574066	-8.18742752075195	-3.61797547340393	-0.0768889635801315	0.53526359796524	-0.109023310244083
-0.973258018493652	-8.19318675994873	-3.62279725074768	-0.0772367641329765	0.535475075244904	-0.109438240528107
-0.967144370079041	-8.1956262588501	-3.62446117401123	-0.0776135176420212	0.535650372505188	-0.109821014106274
-0.961888015270233	-8.19836616516113	-3.62896418571472	-0.0780001133680344	0.535713374614716	-0.110255107283592
-0.954764902591705	-8.20045280456543	-3.62021899223328	-0.0783052369952202	0.535861670970917	-0.110629476606846
-0.953426480293274	-8.20159244537354	-3.62626266479492	-0.0785844549536705	0.536031603813171	-0.111058704555035
-0.949663937091827	-8.20568370819092	-3.62901020050049	-0.0789650976657867	0.536044001579285	-0.11148102581501
-0.939864814281464	-8.21061325073242	-3.62407803535461	-0.0793745145201683	0.536059021949768	-0.111886493861675
-0.939475893974304	-8.21343517303467	-3.61435270309448	-0.0796410068869591	0.536115705966949	-0.112378068268299
-0.935239613056183	-8.21828460693359	-3.61993622779846	-0.0799890160560608	0.53606516122818	-0.11281730979681
-0.931987762451172	-8.22270011901855	-3.61846446990967	-0.0804294273257256	0.536026358604431	-0.113328948616982
-0.925259351730347	-8.22884559631348	-3.60991764068604	-0.0807966366410255	0.53580516576767	-0.113740637898445
-0.925969302654266	-8.22735500335693	-3.61422944068909	-0.0811347961425781	0.535726308822632	-0.114145956933498
-0.922327518463135	-8.23190402984619	-3.61611032485962	-0.0815561562776566	0.535554170608521	-0.114569656550884
-0.917807698249817	-8.23406600952148	-3.60634326934814	-0.0819979980587959	0.535253047943115	-0.115037173032761
-0.920545935630798	-8.2351770401001	-3.60194182395935	-0.0824250131845474	0.535085141658783	-0.115426056087017
-0.923198521137238	-8.23757648468018	-3.59694051742554	-0.0828004777431488	0.534826576709747	-0.115813426673412
-0.91707843542099	-8.24001884460449	-3.58814787864685	-0.0833385437726974	0.534479260444641	-0.116252042353153
-0.918319940567017	-8.24231243133545	-3.59127235412598	-0.0837131068110466	0.534136831760406	-0.116609752178192
-0.919998228549957	-8.24597644805908	-3.58581495285034	-0.0841561630368233	0.533762812614441	-0.117013342678547
-0.917176902294159	-8.24989128112793	-3.58053946495056	-0.0846262574195862	0.533336818218231	-0.117355152964592
-0.920993626117706	-8.24721527099609	-3.57743883132935	-0.0850939899682999	0.532921373844147	-0.117707088589668
-0.925753593444824	-8.25035953521729	-3.57045936584473	-0.0854564160108566	0.532565236091614	-0.118065536022186
-0.924250841140747	-8.25156116485596	-3.56887125968933	-0.0859681814908981	0.532013952732086	-0.118432819843292
-0.925620973110199	-8.25241756439209	-3.56111836433411	-0.0865011587738991	0.531529545783997	-0.118714570999146
-0.936483025550842	-8.25350189208984	-3.5506317615509	-0.0868861004710197	0.53117436170578	-0.119062170386314
-0.939385294914246	-8.25439834594727	-3.54684495925903	-0.0873610228300095	0.530691087245941	-0.119410030543804
-0.939123630523682	-8.25250053405762	-3.54626512527466	-0.0878181457519531	0.530164957046509	-0.119667284190655
-0.942522525787354	-8.25651073455811	-3.5396888256073	-0.0882493555545807	0.529720842838287	-0.120038330554962
-0.946659326553345	-8.25171184539795	-3.53498888015747	-0.0885552763938904	0.529260516166687	-0.120334967970848
-0.949783742427826	-8.25337028503418	-3.536705493927	-0.088992141187191	0.528900027275085	-0.120645307004452
-0.948925912380219	-8.25113868713379	-3.5321147441864	-0.0893485173583031	0.528426229953766	-0.121041379868984
-0.948849081993103	-8.25130367279053	-3.52986192703247	-0.0896617397665977	0.527979373931885	-0.121273048222065
-0.951669037342072	-8.24984645843506	-3.52736043930054	-0.0898774713277817	0.527595400810242	-0.121600098907948
-0.949538946151733	-8.25421333312988	-3.52211999893188	-0.0901882350444794	0.527238070964813	-0.121884062886238
-0.951947033405304	-8.255446434021	-3.51964664459229	-0.0903967618942261	0.526862144470215	-0.122092247009277
-0.95150351524353	-8.25830364227295	-3.51386165618896	-0.0905144214630127	0.526416659355164	-0.12230759114027
-0.953879594802856	-8.25711441040039	-3.51418471336365	-0.090716764330864	0.526180028915405	-0.122505694627762
-0.962868750095367	-8.26077175140381	-3.51088690757751	-0.09090256690979	0.525919914245605	-0.122676454484463
-0.965282320976257	-8.25772857666016	-3.51007032394409	-0.091112919151783	0.525719821453094	-0.122806511819363
-0.970007002353668	-8.2566032409668	-3.50618863105774	-0.0912655591964722	0.525545656681061	-0.122898526489735
-0.974817276000977	-8.24970531463623	-3.50374341011047	-0.0914246812462807	0.525507390499115	-0.123054556548595
-0.97578364610672	-8.24853897094727	-3.51201415061951	-0.0913968533277512	0.525491952896118	-0.123141869902611
-0.97414755821228	-8.2497615814209	-3.50806498527527	-0.0914937555789948	0.525483965873718	-0.123297154903412
-0.971928715705872	-8.24682426452637	-3.5139012336731	-0.0913870930671692	0.525412082672119	-0.123366303741932
-0.970709502696991	-8.24773025512695	-3.5126211643219	-0.0912151038646698	0.525291919708252	-0.123402364552021
-0.969758450984955	-8.24627780914307	-3.50991225242615	-0.0911096334457397	0.525270581245422	-0.123355492949486
-0.975539743900299	-8.24609470367432	-3.5174252986908	-0.0910905599594116	0.52535206079483	-0.123265102505684
-0.979448258876801	-8.24536609649658	-3.51435375213623	-0.0910856276750565	0.525471985340118	-0.123249299824238
-0.984339714050293	-8.23952388763428	-3.51896524429321	-0.0910405367612839	0.525734126567841	-0.123154617846012
-0.978756248950958	-8.23462295532227	-3.51887440681458	-0.0908251255750656	0.525841236114502	-0.123160362243652
-0.976696312427521	-8.23462009429932	-3.52214670181274	-0.0906074568629265	0.526055037975311	-0.123068250715733
-0.976301372051239	-8.23438262939453	-3.52705860137939	-0.0902888402342796	0.52606999874115	-0.123008005321026
-0.974420011043549	-8.23579502105713	-3.53160429000854	-0.0900936648249626	0.5262171626091	-0.122937880456448
-0.976307928562164	-8.23758506774902	-3.53790497779846	-0.08991639316082	0.52634608745575	-0.122785679996014
-0.977123737335205	-8.23629188537598	-3.53693914413452	-0.0896934419870377	0.526521563529968	-0.12273283302784
-0.98023509979248	-8.23304748535156	-3.53076338768005	-0.0895009711384773	0.526659667491913	-0.122631445527077
-0.987943053245544	-8.2295970916748	-3.54073596000671	-0.089265488088131	0.526874899864197	-0.122474640607834
-0.99300229549408	-8.22559452056885	-3.53946948051453	-0.0890989229083061	0.527062892913818	-0.122398972511292
-0.991792142391205	-8.22226619720459	-3.54635095596313	-0.0889539197087288	0.527259767055511	-0.122296534478664
-0.989410698413849	-8.21931171417236	-3.54489088058472	-0.0886585116386414	0.527326464653015	-0.122236728668213
-0.989593923091888	-8.21653079986572	-3.55191874504089	-0.0884212926030159	0.527459800243378	-0.122201099991798
-0.988527536392212	-8.21860408782959	-3.55163264274597	-0.088096909224987	0.527439773082733	-0.122105643153191
-0.989203751087189	-8.21786689758301	-3.55494737625122	-0.0878485962748528	0.527511656284332	-0.122028611600399
-0.995327532291412	-8.21879386901855	-3.55845236778259	-0.0877611637115479	0.527443528175354	-0.121932931244373
-0.997929930686951	-8.21640682220459	-3.54498291015625	-0.087697796523571	0.527404963970184	-0.121886201202869
-1.00538599491119	-8.21185493469238	-3.55443930625916	-0.0875969156622887	0.527287483215332	-0.121681839227676
-1.00745046138763	-8.21023178100586	-3.55142951011658	-0.0874797999858856	0.527285635471344	-0.12158926576376
-1.01170289516449	-8.20843601226807	-3.54962420463562	-0.0874705016613007	0.527256906032562	-0.12152773141861
-1.01215398311615	-8.20434856414795	-3.55627155303955	-0.0875101163983345	0.527061760425568	-0.121485188603401
-1.01417255401611	-8.20109748840332	-3.55467700958252	-0.0874292626976967	0.526907980442047	-0.121476106345654
-1.01934063434601	-8.19840526580811	-3.55389928817749	-0.087347075343132	0.526759803295136	-0.121480241417885
-1.01357066631317	-8.20221328735352	-3.54718351364136	-0.0873782336711884	0.526483833789825	-0.121555760502815
-1.01446878910065	-8.20119667053223	-3.54449796676636	-0.0874427482485771	0.526068687438965	-0.121610708534718
-1.01706445217133	-8.20060920715332	-3.54293346405029	-0.0876432731747627	0.525698184967041	-0.121661372482777
-1.02598989009857	-8.20327663421631	-3.53373146057129	-0.0877031534910202	0.525259494781494	-0.121774211525917
-1.03397965431213	-8.19517230987549	-3.53189897537231	-0.0879491716623306	0.525007665157318	-0.121783696115017
-1.03978097438812	-8.19606018066406	-3.53569984436035	-0.0881819799542427	0.524731278419495	-0.121940858662128
-1.03964495658875	-8.19426536560059	-3.52929067611694	-0.0884692072868347	0.524360001087189	-0.122063472867012
-1.03587305545807	-8.19268798828125	-3.52607870101929	-0.0885975435376167	0.523965418338776	-0.122197173535824
-1.03534686565399	-8.1928825378418	-3.52154159545898	-0.0888285934925079	0.523491322994232	-0.122417382895947
-1.0383974313736	-8.19484329223633	-3.51818752288818	-0.0889702290296555	0.523098886013031	-0.122577048838139
-1.04054522514343	-8.19683647155762	-3.51392197608948	-0.089298851788044	0.522696316242218	-0.122803881764412
-1.04274618625641	-8.19653606414795	-3.50871825218201	-0.0897029638290405	0.52227783203125	-0.122986912727356
-1.05039620399475	-8.19956207275391	-3.49915289878845	-0.0900615677237511	0.521829724311829	-0.123172789812088
-1.05530881881714	-8.19457340240479	-3.49350881576538	-0.0903708413243294	0.521616220474243	-0.123443648219109
-1.05998229980469	-8.19518375396729	-3.49652576446533	-0.0908137038350105	0.521406292915344	-0.123622201383114
-1.06116151809692	-8.1920051574707	-3.49136471748352	-0.0912104398012161	0.521080195903778	-0.123964637517929
-1.05896615982056	-8.18967723846436	-3.48726344108582	-0.0915373414754868	0.520840048789978	-0.124240376055241
-1.05680155754089	-8.19048023223877	-3.48394012451172	-0.0918348208069801	0.520546019077301	-0.124469116330147
-1.05968344211578	-8.19043731689453	-3.48369669914246	-0.092106431722641	0.52046799659729	-0.124822527170181
-1.0595109462738	-8.19548988342285	-3.48025703430176	-0.092438317835331	0.520154416561127	-0.125061422586441
-1.05756533145905	-8.19723320007324	-3.47211694717407	-0.0927359238266945	0.519915282726288	-0.12539367377758
-1.05837404727936	-8.19861793518066	-3.46774196624756	-0.0931367203593254	0.51975804567337	-0.125596895813942
-1.06371927261353	-8.19881248474121	-3.45994400978088	-0.093536488711834	0.51973694562912	-0.125856414437294
-1.06889116764069	-8.19784832000732	-3.46627569198608	-0.0938897058367729	0.519710004329681	-0.126066699624062
-1.06955683231354	-8.19504833221436	-3.46461033821106	-0.0942523032426834	0.519873678684235	-0.126343816518784
-1.06771969795227	-8.19512176513672	-3.46655368804932	-0.0946579948067665	0.519890010356903	-0.126621454954147
-1.06048119068146	-8.19539928436279	-3.46657729148865	-0.0948418900370598	0.519960522651672	-0.12686862051487
-1.060675740242	-8.1955509185791	-3.46543431282043	-0.0950833782553673	0.520077586174011	-0.127167731523514
-1.05563199520111	-8.19649887084961	-3.4653594493866	-0.095303013920784	0.520104467868805	-0.127394527196884
-1.0594357252121	-8.20056915283203	-3.46441268920898	-0.0955307185649872	0.520307540893555	-0.127603948116302
-1.05293214321136	-8.20504951477051	-3.45996284484863	-0.0957981050014496	0.520377457141876	-0.127823680639267
-1.05892610549927	-8.20135974884033	-3.46466183662415	-0.0961379259824753	0.520676732063293	-0.127938151359558
-1.05978095531464	-8.20437717437744	-3.46691918373108	-0.096447542309761	0.520990073680878	-0.128171280026436
-1.05864191055298	-8.20039844512939	-3.46952295303345	-0.0966618359088898	0.521352291107178	-0.128330692648888
-1.05520057678223	-8.20178699493408	-3.47691750526428	-0.096788190305233	0.521748185157776	-0.128552928566933
-1.04938316345215	-8.20169925689697	-3.47517895698547	-0.0969744473695755	0.522064983844757	-0.128810286521912
-1.0457569360733	-8.20326900482178	-3.48396992683411	-0.0970601812005043	0.522313117980957	-0.128901839256287
-1.04300498962402	-8.20413970947266	-3.47581958770752	-0.0971255898475647	0.522680878639221	-0.129136487841606
-1.04181134700775	-8.20855617523193	-3.4786205291748	-0.0972887054085732	0.523053467273712	-0.129366964101791
-1.03825008869171	-8.21203422546387	-3.48232531547546	-0.0974559187889099	0.523438155651093	-0.129431739449501
-1.03656780719757	-8.21234130859375	-3.48215293884277	-0.0975238010287285	0.523773431777954	-0.129716143012047
-1.03913629055023	-8.21178340911865	-3.49383997917175	-0.0976326763629913	0.524169325828552	-0.129804670810699
-1.04102432727814	-8.21650123596191	-3.48773169517517	-0.0977510437369347	0.524693369865417	-0.12995371222496
-1.03871154785156	-8.21535301208496	-3.49692440032959	-0.097914457321167	0.525124609470367	-0.130082920193672
-1.03786790370941	-8.21368789672852	-3.49411106109619	-0.0980346202850342	0.525551199913025	-0.130168974399567
-1.03856074810028	-8.21214199066162	-3.50081014633179	-0.0981253907084465	0.526075124740601	-0.130348518490791
-1.0391458272934	-8.21492290496826	-3.5090446472168	-0.0982510596513748	0.526534080505371	-0.130458682775497
-1.03667318820953	-8.21349048614502	-3.51165461540222	-0.0983550101518631	0.526954174041748	-0.130576476454735
-1.02979922294617	-8.20931434631348	-3.51857256889343	-0.0983827635645866	0.527427971363068	-0.13075852394104
-1.02709865570068	-8.21088027954102	-3.52277851104736	-0.0983560755848885	0.527741968631744	-0.13088746368885
-1.02646052837372	-8.21412086486816	-3.5281867980957	-0.0983758568763733	0.528245627880096	-0.131063222885132
-1.02150499820709	-8.2155237197876	-3.52376627922058	-0.0984869971871376	0.528582632541656	-0.131211072206497
-1.0180789232254	-8.21500873565674	-3.52625799179077	-0.0985070988535881	0.528881788253784	-0.131334140896797
-1.01770341396332	-8.216965675354	-3.53618931770325	-0.098552368581295	0.52926778793335	-0.131513386964798
-1.01488626003265	-8.22095203399658	-3.53416323661804	-0.0986304357647896	0.529633343219757	-0.13156858086586
-1.01008665561676	-8.22104454040527	-3.53313636779785	-0.09873266518116	0.529819488525391	-0.131645351648331
-1.01014888286591	-8.22012615203857	-3.53579950332642	-0.0987769290804863	0.530168354511261	-0.131791770458221
-1.01020419597626	-8.22524356842041	-3.54238176345825	-0.0988742932677269	0.53052294254303	-0.131769865751266
-1.00308752059937	-8.22639751434326	-3.54059553146362	-0.0990114957094193	0.530707180500031	-0.131942540407181
-1.00534772872925	-8.22618675231934	-3.54309058189392	-0.0990720763802528	0.530919551849365	-0.131977677345276
-1.00286066532135	-8.22906589508057	-3.54700517654419	-0.0992250144481659	0.531152248382568	-0.132011026144028
-0.998588085174561	-8.22920513153076	-3.54587817192078	-0.0993254259228706	0.531403839588165	-0.13219553232193
-0.993481338024139	-8.2324857711792	-3.54754757881165	-0.0994688868522644	0.531509280204773	-0.132263049483299
-0.995858669281006	-8.23212051391602	-3.55436396598816	-0.099534809589386	0.531718492507935	-0.132338061928749
-0.993926823139191	-8.23550605773926	-3.54747533798218	-0.09969113022089	0.531952381134033	-0.132470563054085
-0.990033686161041	-8.23702621459961	-3.55034279823303	-0.0998819693922997	0.532051265239716	-0.132493704557419
-0.988803148269653	-8.23309516906738	-3.55558443069458	-0.100012093782425	0.532166063785553	-0.132616132497787
-0.989471793174744	-8.23805522918701	-3.5525803565979	-0.100152939558029	0.532310247421265	-0.132633700966835
-0.986192941665649	-8.24077701568604	-3.55741882324219	-0.100330390036106	0.5325728058815	-0.132729679346085
-0.981162965297699	-8.23536682128906	-3.55356168746948	-0.100416839122772	0.532588422298431	-0.132824391126633
-0.981036007404327	-8.24098873138428	-3.54999041557312	-0.100552022457123	0.532627999782562	-0.13288302719593
-0.980305194854736	-8.2392053604126	-3.55510687828064	-0.100699573755264	0.532767713069916	-0.132955655455589
-0.972310960292816	-8.23827266693115	-3.55695629119873	-0.10078127682209	0.532808244228363	-0.133027195930481
-0.97257936000824	-8.23990058898926	-3.5545814037323	-0.10088824480772	0.53281444311142	-0.133108615875244
-0.971019268035889	-8.24097537994385	-3.56005764007568	-0.101005747914314	0.532950937747955	-0.133139580488205
-0.965176463127136	-8.24013996124268	-3.55010938644409	-0.101197175681591	0.532959759235382	-0.133279427886009
-0.967028856277466	-8.24217510223389	-3.55581951141357	-0.101216495037079	0.53295511007309	-0.133288621902466
-0.966729998588562	-8.2426233291626	-3.55926012992859	-0.101323507726192	0.532979071140289	-0.133383139967918
-0.964527487754822	-8.24488639831543	-3.55779933929443	-0.101448178291321	0.533057689666748	-0.133517771959305
-0.958293437957764	-8.24761199951172	-3.55384182929993	-0.101551808416843	0.533008396625519	-0.133636191487312
-0.955819606781006	-8.24617671966553	-3.55678963661194	-0.101577922701836	0.532845854759216	-0.133716598153114
-0.955697476863861	-8.24848365783691	-3.55207133293152	-0.101647406816483	0.533008635044098	-0.133808344602585
-0.953023791313171	-8.24844837188721	-3.54707098007202	-0.101771034300327	0.532941520214081	-0.133962079882622
-0.949603855609894	-8.25264549255371	-3.55515837669373	-0.101831518113613	0.532867550849915	-0.133979365229607
-0.953057467937469	-8.2547779083252	-3.55348443984985	-0.101898238062859	0.532962739467621	-0.134135916829109
-0.94687694311142	-8.254958152771	-3.55464959144592	-0.102006174623966	0.532946288585663	-0.134218662977219
-0.944452464580536	-8.25668716430664	-3.55114984512329	-0.102046236395836	0.532715618610382	-0.134321615099907
-0.944821536540985	-8.26270389556885	-3.54880380630493	-0.102036952972412	0.53272932767868	-0.134410500526428
-0.946002006530762	-8.26383495330811	-3.55065774917603	-0.102171488106251	0.532780110836029	-0.134483620524406
-0.939778447151184	-8.26601409912109	-3.54844331741333	-0.102320425212383	0.532634198665619	-0.13463693857193
-0.941078364849091	-8.26791000366211	-3.54665803909302	-0.102237343788147	0.53275728225708	-0.134750694036484
-0.943040132522583	-8.27179145812988	-3.54883432388306	-0.102428525686264	0.532727122306824	-0.134811908006668
-0.943123042583466	-8.27433109283447	-3.54425430297852	-0.102403596043587	0.532726287841797	-0.134932324290276
-0.943475008010864	-8.27442073822021	-3.54351234436035	-0.102425590157509	0.532676696777344	-0.135035127401352
-0.9477299451828	-8.27340126037598	-3.54422950744629	-0.102391928434372	0.532777070999146	-0.135120183229446
-0.945672392845154	-8.28053951263428	-3.54291486740112	-0.102527491748333	0.532791793346405	-0.135268971323967
-0.943037152290344	-8.27810955047607	-3.5448853969574	-0.102521806955338	0.53271895647049	-0.135395795106888
-0.945911884307861	-8.2763671875	-3.54520535469055	-0.102505758404732	0.532758116722107	-0.135483145713806
-0.949446558952332	-8.2806453704834	-3.54350328445435	-0.102525927126408	0.532837152481079	-0.135613083839417
-0.946226954460144	-8.28139781951904	-3.54897832870483	-0.102529153227806	0.532868027687073	-0.135696783661842
-0.943812787532806	-8.28269863128662	-3.54557967185974	-0.102529257535934	0.532838761806488	-0.13587498664856
-0.948267042636871	-8.2821683883667	-3.54826164245605	-0.10251359641552	0.532924294471741	-0.136008992791176
-0.944549381732941	-8.28468227386475	-3.55115866661072	-0.102532252669334	0.5328688621521	-0.136101797223091
-0.93960827589035	-8.28761100769043	-3.54357385635376	-0.102457992732525	0.532930195331573	-0.136310383677483
-0.941712915897369	-8.28551006317139	-3.54767513275146	-0.102359928190708	0.532812893390656	-0.13641756772995
-0.938720703125	-8.29248046875	-3.55028367042542	-0.102363780140877	0.532856225967407	-0.136524885892868
-0.933317244052887	-8.29648113250732	-3.55118370056152	-0.102355003356934	0.532753765583038	-0.136708155274391
-0.931313991546631	-8.29698657989502	-3.55185484886169	-0.102416291832924	0.532675385475159	-0.13674707710743
-0.928777933120728	-8.302077293396	-3.5477123260498	-0.102301448583603	0.53255021572113	-0.136801511049271
-0.9306640625	-8.30507755279541	-3.54389381408691	-0.102271944284439	0.53257429599762	-0.136874064803123
-0.926996469497681	-8.31040382385254	-3.54790854454041	-0.102345377206802	0.532547354698181	-0.136914223432541
-0.925703585147858	-8.30954551696777	-3.53984808921814	-0.102277882397175	0.532477974891663	-0.137058958411217
-0.928885281085968	-8.31068801879883	-3.54061412811279	-0.102316170930862	0.532474517822266	-0.137063458561897
-0.929793477058411	-8.31873321533203	-3.54138588905334	-0.102424040436745	0.532415568828583	-0.137183979153633
-0.924282014369965	-8.31657123565674	-3.5374128818512	-0.102444007992744	0.532484173774719	-0.137362271547318
-0.925787448883057	-8.31528091430664	-3.53524708747864	-0.102301321923733	0.532345831394196	-0.13739338517189
-0.924376606941223	-8.32324600219727	-3.54466438293457	-0.10245805233717	0.532315015792847	-0.137423411011696
-0.919671535491943	-8.31796741485596	-3.53884959220886	-0.10242286324501	0.53224128484726	-0.137574851512909
-0.921490430831909	-8.31929206848145	-3.54026365280151	-0.102484315633774	0.532256484031677	-0.137589111924171
-0.922469735145569	-8.31953811645508	-3.53560423851013	-0.102643258869648	0.532193303108215	-0.137571096420288
-0.924240171909332	-8.32180118560791	-3.53101706504822	-0.102823108434677	0.532180070877075	-0.137667134404182
-0.928466618061066	-8.32263565063477	-3.52790999412537	-0.102797523140907	0.53198778629303	-0.137762755155563
-0.921901345252991	-8.32352924346924	-3.52986669540405	-0.102872118353844	0.531931102275848	-0.137770637869835
-0.918203175067902	-8.32345676422119	-3.52478194236755	-0.102996274828911	0.53182190656662	-0.138009861111641
-0.923644721508026	-8.31972885131836	-3.52448058128357	-0.103111080825329	0.531640291213989	-0.137826710939407
-0.923084378242493	-8.32744693756104	-3.51472735404968	-0.103376246988773	0.53163069486618	-0.137839272618294
-0.92150616645813	-8.32548141479492	-3.52278995513916	-0.103531137108803	0.531532883644104	-0.138003945350647
-0.923703134059906	-8.32443332672119	-3.51565098762512	-0.103709116578102	0.531314492225647	-0.138040482997894
-0.924081087112427	-8.33105659484863	-3.52134013175964	-0.10390717536211	0.531251072883606	-0.138195395469666
-0.921392560005188	-8.32789134979248	-3.5119035243988	-0.104144886136055	0.531117916107178	-0.138417750597
-0.925829887390137	-8.32706546783447	-3.51147937774658	-0.104342170059681	0.530925154685974	-0.138564959168434
-0.925722181797028	-8.3294095993042	-3.51166033744812	-0.104543708264828	0.530774414539337	-0.138686060905457
-0.922917187213898	-8.33058643341064	-3.49710369110107	-0.104840755462646	0.530552387237549	-0.138837113976479
-0.922618091106415	-8.32809734344482	-3.49740505218506	-0.105122238397598	0.530413389205933	-0.138869509100914
-0.923433542251587	-8.33085250854492	-3.49303364753723	-0.105341210961342	0.530304849147797	-0.138980194926262
-0.924052774906158	-8.33067417144775	-3.49554347991943	-0.105717100203037	0.530164957046509	-0.139003545045853
-0.919202864170074	-8.33160400390625	-3.49155592918396	-0.105941072106361	0.530037462711334	-0.139160349965096
-0.919817566871643	-8.32730579376221	-3.48976063728333	-0.106192536652088	0.529950320720673	-0.139369085431099
-0.918986141681671	-8.33113288879395	-3.49326825141907	-0.106438852846622	0.529800772666931	-0.139458447694778
-0.915741145610809	-8.33381652832031	-3.4873058795929	-0.106709055602551	0.529734969139099	-0.139658242464066
-0.915559411048889	-8.32900428771973	-3.48662495613098	-0.106930240988731	0.529602646827698	-0.139860168099403
-0.918432235717773	-8.3296012878418	-3.48779845237732	-0.107164263725281	0.52956086397171	-0.139966294169426
-0.915253102779388	-8.33492660522461	-3.48506426811218	-0.107366807758808	0.529529869556427	-0.140177741646767
-0.912333726882935	-8.33297538757324	-3.48180317878723	-0.107638239860535	0.52947723865509	-0.140257254242897
-0.912065804004669	-8.33299732208252	-3.48247194290161	-0.107822112739086	0.529446840286255	-0.140395045280457
-0.912265300750732	-8.33695888519287	-3.48366522789001	-0.108070090413094	0.52942031621933	-0.140548884868622
-0.911555111408234	-8.3389310836792	-3.47974467277527	-0.108222581446171	0.529491722583771	-0.140627399086952
-0.911682784557343	-8.33769416809082	-3.47788453102112	-0.108454994857311	0.529495179653168	-0.140824213624001
-0.916628897190094	-8.33723449707031	-3.47378921508789	-0.108591355383396	0.529500603675842	-0.14094153046608
-0.919000267982483	-8.33966445922852	-3.47783470153809	-0.108794406056404	0.52971363067627	-0.140987902879715
-0.91797012090683	-8.34006881713867	-3.47616314888	-0.109124921262264	0.529831230640411	-0.141085878014565
-0.922188937664032	-8.3394889831543	-3.4731330871582	-0.10928051918745	0.529985785484314	-0.141225278377533
-0.921366274356842	-8.33609199523926	-3.48125863075256	-0.109404988586903	0.530262172222137	-0.141289815306664
-0.924171030521393	-8.33740520477295	-3.48131537437439	-0.109529294073582	0.530555427074432	-0.141342803835869
-0.921349287033081	-8.33799171447754	-3.48285412788391	-0.109651669859886	0.530721426010132	-0.141462072730064
-0.920325517654419	-8.33433246612549	-3.4878363609314	-0.109769210219383	0.531016528606415	-0.141570150852203
-0.922555387020111	-8.33327102661133	-3.48544073104858	-0.109822489321232	0.531257748603821	-0.141618549823761
-0.922414183616638	-8.33663654327393	-3.48681497573853	-0.110002361238003	0.531544983386993	-0.141729220747948
-0.918800592422485	-8.33412075042725	-3.48753023147583	-0.109973721206188	0.5317742228508	-0.141728550195694
-0.920458197593689	-8.33438014984131	-3.49348759651184	-0.10993093252182	0.532083690166473	-0.141739651560783
-0.918888986110687	-8.33585166931152	-3.49116468429565	-0.110042162239552	0.532351016998291	-0.14171040058136
-0.918047070503235	-8.33360290527344	-3.49911093711853	-0.110001534223557	0.532610177993774	-0.141704455018044
-0.919974327087402	-8.33421039581299	-3.5006411075592	-0.109859697520733	0.532892465591431	-0.141704797744751
-0.918231964111328	-8.3358736038208	-3.50609731674194	-0.109951667487621	0.533246278762817	-0.141738787293434
-0.914579391479492	-8.32955265045166	-3.50369596481323	-0.109890349209309	0.533506035804749	-0.141736254096031
-0.917604327201843	-8.33014392852783	-3.50860214233398	-0.109729029238224	0.533756673336029	-0.141692489385605
-0.9194575548172	-8.33339309692383	-3.50539779663086	-0.109793268144131	0.533986449241638	-0.141668543219566
-0.920198082923889	-8.32944869995117	-3.50908589363098	-0.109666489064693	0.534282624721527	-0.141618430614471
-0.9234619140625	-8.32728290557861	-3.51337814331055	-0.109541282057762	0.534457564353943	-0.141574874520302
-0.920372545719147	-8.32903099060059	-3.51440286636353	-0.109480246901512	0.534665286540985	-0.141518175601959
-0.924044013023376	-8.32367992401123	-3.51719832420349	-0.109383404254913	0.534876644611359	-0.141460493206978
-0.929609417915344	-8.32349586486816	-3.51521849632263	-0.109221585094929	0.53498911857605	-0.141378864645958
-0.930211246013641	-8.32559013366699	-3.51702499389648	-0.109203092753887	0.535149395465851	-0.141331195831299
-0.932096302509308	-8.31994915008545	-3.52163100242615	-0.109116166830063	0.535269439220428	-0.141149923205376
-0.935380935668945	-8.3182430267334	-3.51837682723999	-0.108927994966507	0.53532749414444	-0.141007333993912
-0.933813869953156	-8.32021808624268	-3.51740384101868	-0.108920909464359	0.535357892513275	-0.140923768281937
-0.935289680957794	-8.31556224822998	-3.52251553535461	-0.108722567558289	0.535354733467102	-0.140718325972557
-0.934822618961334	-8.31848335266113	-3.5182192325592	-0.108637042343616	0.535385966300964	-0.140514299273491
-0.933483600616455	-8.31854820251465	-3.51804161071777	-0.108459278941154	0.535246968269348	-0.140389412641525
-0.936729788780212	-8.31207466125488	-3.52241849899292	-0.108327075839043	0.535344839096069	-0.140164479613304
-0.939446568489075	-8.31449604034424	-3.5165421962738	-0.108242653310299	0.535308182239532	-0.139914691448212
-0.93694531917572	-8.31206512451172	-3.51566743850708	-0.108069755136967	0.535195529460907	-0.139704629778862
-0.940129816532135	-8.30576229095459	-3.51920557022095	-0.107866808772087	0.535137236118317	-0.139422699809074
-0.941467523574829	-8.30672359466553	-3.51976537704468	-0.10784488171339	0.535057842731476	-0.139189973473549
-0.942852199077606	-8.30368041992188	-3.5162501335144	-0.10763605684042	0.534946501255035	-0.138929590582848
-0.942790567874908	-8.29815673828125	-3.52296376228333	-0.107533574104309	0.534898102283478	-0.138668715953827
-0.947195112705231	-8.2994213104248	-3.5261127948761	-0.107399210333824	0.534859716892242	-0.138419389724731
-0.946406483650208	-8.29896545410156	-3.52252888679504	-0.107306070625782	0.534712076187134	-0.138189941644669
-0.949045360088348	-8.29132461547852	-3.52047824859619	-0.107163101434708	0.534634947776794	-0.13790275156498
-0.951154828071594	-8.29565334320068	-3.52235794067383	-0.107018977403641	0.534566819667816	-0.137670189142227
-0.950677156448364	-8.29392337799072	-3.5228476524353	-0.106931440532207	0.534487545490265	-0.137447386980057
-0.95199716091156	-8.29140472412109	-3.52673864364624	-0.106756336987019	0.534457325935364	-0.137165814638138
-0.955377578735352	-8.28893184661865	-3.52274417877197	-0.106552615761757	0.534335076808929	-0.136894851922989
-0.954724669456482	-8.28881454467773	-3.5226571559906	-0.106535442173481	0.534354388713837	-0.136636674404144
-0.951621949672699	-8.28297805786133	-3.5269501209259	-0.106312893331051	0.534207403659821	-0.136356472969055
-0.956094026565552	-8.28194904327393	-3.52461314201355	-0.106166608631611	0.534213840961456	-0.136134013533592
-0.952029049396515	-8.28333282470703	-3.53151822090149	-0.106080025434494	0.534218072891235	-0.135926812887192
-0.949775338172913	-8.28215503692627	-3.52794933319092	-0.105904415249825	0.534134030342102	-0.135637238621712
-0.949037194252014	-8.2787618637085	-3.53014135360718	-0.105711087584496	0.534094631671906	-0.135484844446182
-0.953358829021454	-8.28145313262939	-3.53409361839294	-0.105616115033627	0.534185171127319	-0.135256722569466
-0.94642299413681	-8.28277492523193	-3.53006911277771	-0.105535641312599	0.534079670906067	-0.134991139173508
-0.953446269035339	-8.27539348602295	-3.52852272987366	-0.105286933481693	0.53416121006012	-0.134766757488251
-0.952690720558167	-8.27794075012207	-3.53257584571838	-0.105151280760765	0.534304916858673	-0.134543195366859
-0.951426804065704	-8.27887439727783	-3.53597688674927	-0.105079032480717	0.534301698207855	-0.134303763508797
-0.951711356639862	-8.27601623535156	-3.52967119216919	-0.104891754686832	0.53438925743103	-0.134070217609406
-0.950318038463593	-8.27620792388916	-3.53872323036194	-0.10474968701601	0.534536302089691	-0.13386432826519
-0.947184324264526	-8.2786169052124	-3.53933382034302	-0.104689754545689	0.5345658659935	-0.133629262447357
-0.948704123497009	-8.27274703979492	-3.53935670852661	-0.104461796581745	0.534718155860901	-0.133450016379356
-0.948914229869843	-8.2761926651001	-3.54339599609375	-0.104309268295765	0.534861743450165	-0.133225798606873
-0.945786356925964	-8.27890872955322	-3.54292416572571	-0.104263864457607	0.534968018531799	-0.133005306124687
-0.947841823101044	-8.27309894561768	-3.54250288009644	-0.104030095040798	0.535147666931152	-0.132820591330528
-0.946693956851959	-8.27485847473145	-3.55839920043945	-0.103891082108021	0.535375833511353	-0.132649138569832
-0.943020701408386	-8.27762222290039	-3.55154919624329	-0.103816576302052	0.535560965538025	-0.132450386881828
-0.942528069019318	-8.27254104614258	-3.55311870574951	-0.103554539382458	0.535751223564148	-0.132278859615326
-0.944613635540009	-8.2747917175293	-3.55821180343628	-0.103472076356411	0.536012709140778	-0.132110476493835
-0.940776228904724	-8.27919483184814	-3.55587244033813	-0.103339307010174	0.536185145378113	-0.131906658411026
-0.937016904354095	-8.27481269836426	-3.55981707572937	-0.103128433227539	0.536369800567627	-0.131760835647583
-0.939058721065521	-8.276442527771	-3.56512880325317	-0.103012077510357	0.536655008792877	-0.13156521320343
-0.936093389987946	-8.27921867370605	-3.56147694587708	-0.102928422391415	0.536880731582642	-0.131366029381752
-0.937599778175354	-8.27394008636475	-3.56620240211487	-0.102706708014011	0.537031471729279	-0.131192773580551
-0.938799977302551	-8.27653121948242	-3.57496047019959	-0.10261495411396	0.537367403507233	-0.13104747235775
-0.932099163532257	-8.27762794494629	-3.57035541534424	-0.102551035583019	0.537528276443481	-0.130879729986191
-0.932296574115753	-8.27383232116699	-3.57218623161316	-0.102289900183678	0.537703990936279	-0.130768835544586
-0.935062408447266	-8.27640247344971	-3.57779216766357	-0.102249175310135	0.53795999288559	-0.130707979202271
-0.928873777389526	-8.27988052368164	-3.5801830291748	-0.102304682135582	0.538078963756561	-0.130601912736893
-0.930080533027649	-8.27712631225586	-3.57890844345093	-0.102059200406075	0.538305401802063	-0.130620405077934
-0.92812716960907	-8.28152561187744	-3.58094263076782	-0.102091506123543	0.538475692272186	-0.130624398589134
-0.927557647228241	-8.28169727325439	-3.58070874214172	-0.102065876126289	0.53857833147049	-0.130600899457932
-0.931939363479614	-8.28005886077881	-3.58637380599976	-0.101919062435627	0.538747310638428	-0.130631789565086
-0.929409980773926	-8.28834056854248	-3.58244919776917	-0.10198862850666	0.53889387845993	-0.130733266472816
-0.927587151527405	-8.28575992584229	-3.58441972732544	-0.101951241493225	0.538966953754425	-0.130694031715393
-0.926467776298523	-8.28735256195068	-3.57853078842163	-0.101842068135738	0.539000391960144	-0.130717769265175
-0.926026821136475	-8.29152488708496	-3.58407759666443	-0.101887822151184	0.539124429225922	-0.130807876586914
-0.926209926605225	-8.28763771057129	-3.57991218566895	-0.10186118632555	0.539190471172333	-0.130837365984917
-0.926800191402435	-8.29105472564697	-3.58310961723328	-0.101883210241795	0.539219379425049	-0.13090218603611
-0.924240708351135	-8.29769229888916	-3.575199842453	-0.101878888905048	0.539261698722839	-0.13097557425499
-0.926440000534058	-8.29017639160156	-3.57451820373535	-0.101907543838024	0.53926557302475	-0.131052032113075
-0.928593456745148	-8.29696655273438	-3.57833480834961	-0.101904608309269	0.539281129837036	-0.131142973899841
-0.927908539772034	-8.29850959777832	-3.57393360137939	-0.102011531591415	0.539214491844177	-0.13129597902298
-0.928716361522675	-8.29572200775146	-3.5764491558075	-0.101941354572773	0.539213240146637	-0.131347060203552
-0.927691459655762	-8.30082702636719	-3.57252049446106	-0.10216573625803	0.539189279079437	-0.131496906280518
-0.924321830272675	-8.29870700836182	-3.57622098922729	-0.102200426161289	0.538937389850616	-0.131637141108513
-0.929599642753601	-8.2993631362915	-3.56982445716858	-0.102211378514767	0.538929581642151	-0.131727531552315
-0.928508400917053	-8.30257320404053	-3.56341242790222	-0.102425783872604	0.538914918899536	-0.131910741329193
-0.930990755558014	-8.30017471313477	-3.56663584709167	-0.10243833065033	0.538699269294739	-0.132062003016472
-0.92999130487442	-8.30193710327148	-3.56755638122559	-0.102601692080498	0.538656532764435	-0.132233664393425
-0.929895102977753	-8.30024909973145	-3.56019592285156	-0.102845445275307	0.538427174091339	-0.132445678114891
-0.932953715324402	-8.29989242553711	-3.56452178955078	-0.102912269532681	0.538221478462219	-0.132697775959969
-0.93479585647583	-8.30244827270508	-3.55793046951294	-0.103078410029411	0.538114368915558	-0.132886558771133
-0.938514351844788	-8.30172252655029	-3.55141854286194	-0.103317104279995	0.537925004959106	-0.133148238062859
-0.940470039844513	-8.30184745788574	-3.54727101325989	-0.103533715009689	0.537737369537354	-0.133397445082664
-0.942379653453827	-8.30276966094971	-3.55059170722961	-0.103754326701164	0.537525594234467	-0.133642673492432
-0.945996701717377	-8.30202770233154	-3.54155707359314	-0.103971779346466	0.537329494953156	-0.13392361998558
-0.954911291599274	-8.30164337158203	-3.54444360733032	-0.104164130985737	0.537139177322388	-0.134202778339386
-0.954029619693756	-8.30240917205811	-3.53772592544556	-0.104415349662304	0.536863207817078	-0.134440466761589
-0.957800924777985	-8.30224704742432	-3.53642916679382	-0.104608125984669	0.536630749702454	-0.134737655520439
-0.964241504669189	-8.30259323120117	-3.53202247619629	-0.104835532605648	0.536361038684845	-0.134999722242355
-0.966551423072815	-8.30153656005859	-3.52665996551514	-0.105079464614391	0.53616988658905	-0.135309353470802
-0.97108405828476	-8.29827499389648	-3.52858304977417	-0.105281345546246	0.535833418369293	-0.135571300983429
-0.975176215171814	-8.30375385284424	-3.52626466751099	-0.105517208576202	0.535641968250275	-0.135855868458748
-0.977367997169495	-8.29988098144531	-3.51707243919373	-0.10569878667593	0.535340487957001	-0.1360834389925
-0.981358528137207	-8.30029773712158	-3.5117654800415	-0.105969615280628	0.535002827644348	-0.136301428079605
-0.985748469829559	-8.30180358886719	-3.51171135902405	-0.106103762984276	0.534762561321259	-0.136557370424271
-0.991559743881226	-8.30363178253174	-3.51045727729797	-0.106290802359581	0.534551739692688	-0.136768817901611
-0.995006144046783	-8.30146026611328	-3.49961948394775	-0.106542266905308	0.534297704696655	-0.136969357728958
-0.998766362667084	-8.3000431060791	-3.50573468208313	-0.106622993946075	0.534020185470581	-0.137105718255043
-1.00323224067688	-8.3004264831543	-3.49430799484253	-0.106836192309856	0.533864676952362	-0.13721264898777
-1.00675165653229	-8.29694175720215	-3.49189186096191	-0.107079952955246	0.533669054508209	-0.137292206287384
-1.01135432720184	-8.29491329193115	-3.4914288520813	-0.107047460973263	0.533442258834839	-0.137401267886162
-1.01546514034271	-8.29622364044189	-3.48508358001709	-0.107269085943699	0.533332407474518	-0.137488558888435
-1.02064979076385	-8.29118824005127	-3.48869776725769	-0.10736608505249	0.533173561096191	-0.13750047981739
-1.02158093452454	-8.28905010223389	-3.48763966560364	-0.107426501810551	0.533068954944611	-0.137515917420387
-1.02465915679932	-8.28693389892578	-3.48867225646973	-0.10751586407423	0.532887160778046	-0.137525618076324
-1.0285542011261	-8.28288555145264	-3.48572373390198	-0.107667542994022	0.532765030860901	-0.137463793158531
-1.03276932239532	-8.28235340118408	-3.48700881004334	-0.107588157057762	0.532620847225189	-0.137429386377335
-1.03573071956635	-8.2818660736084	-3.47709703445435	-0.107693240046501	0.532621443271637	-0.137302026152611
-1.03670608997345	-8.28147888183594	-3.48058605194092	-0.107750415802002	0.532543182373047	-0.137215346097946
-1.03908896446228	-8.27574062347412	-3.48319792747498	-0.10764629393816	0.532436430454254	-0.137108772993088
-1.04158568382263	-8.2756814956665	-3.48018646240234	-0.107680603861809	0.532439827919006	-0.136975958943367
-1.03890180587769	-8.27142906188965	-3.47824382781982	-0.107742384076118	0.532423317432404	-0.136744514107704
-1.04376065731049	-8.26857089996338	-3.48331332206726	-0.107613585889339	0.532398164272308	-0.136613577604294
-1.04588544368744	-8.26760673522949	-3.47877526283264	-0.107554532587528	0.532463073730469	-0.136384502053261
-1.04848158359528	-8.26680850982666	-3.48346424102783	-0.107606187462807	0.532493948936462	-0.136256381869316
-1.04964578151703	-8.26269626617432	-3.47961950302124	-0.107463374733925	0.532483637332916	-0.136118590831757
-1.05401825904846	-8.25980281829834	-3.48348999023438	-0.107347793877125	0.532648742198944	-0.135915920138359
-1.05432903766632	-8.26209163665771	-3.48553156852722	-0.1074363514781	0.532771587371826	-0.13578075170517
-1.05747413635254	-8.25805950164795	-3.48396420478821	-0.107314996421337	0.532858788967133	-0.13563372194767
-1.05788350105286	-8.25160217285156	-3.48887228965759	-0.107154168188572	0.532987833023071	-0.13544525206089
-1.05958569049835	-8.25356674194336	-3.48442530632019	-0.107079602777958	0.533188462257385	-0.1353370398283
-1.059485912323	-8.25041103363037	-3.4847207069397	-0.107049308717251	0.533218085765839	-0.135169193148613
-1.06067383289337	-8.24509143829346	-3.48925757408142	-0.106892310082912	0.533411026000977	-0.135061711072922
-1.06440806388855	-8.2425708770752	-3.49360227584839	-0.106825321912766	0.533584654331207	-0.134928971529007
-1.06435143947601	-8.24139785766602	-3.48598194122314	-0.1067825704813	0.53371399641037	-0.134796664118767
-1.06299793720245	-8.23396778106689	-3.49306488037109	-0.10667260736227	0.533879041671753	-0.134643763303757
-1.06780326366425	-8.23285293579102	-3.4960777759552	-0.106596939265728	0.533991038799286	-0.134486645460129
-1.06610834598541	-8.2310962677002	-3.49317908287048	-0.106628008186817	0.534100294113159	-0.134389340877533
-1.06237542629242	-8.22440910339355	-3.49866223335266	-0.106549993157387	0.534245073795319	-0.1341572701931
-1.06502652168274	-8.222243309021	-3.50226283073425	-0.106515571475029	0.534293591976166	-0.134110361337662
-1.06560468673706	-8.22267913818359	-3.49582672119141	-0.106570035219193	0.534444332122803	-0.133998051285744
-1.0634388923645	-8.2178783416748	-3.50415706634521	-0.106532238423824	0.534517109394073	-0.133880987763405
-1.06338906288147	-8.2125883102417	-3.50207734107971	-0.106448121368885	0.534533739089966	-0.133798897266388
-1.06500911712646	-8.21552562713623	-3.5059974193573	-0.106463827192783	0.53463089466095	-0.133765831589699
-1.05780613422394	-8.21622848510742	-3.50191712379456	-0.106482803821564	0.534629464149475	-0.13369508087635
-1.05975306034088	-8.20909595489502	-3.50482535362244	-0.106403045356274	0.534627497196198	-0.133664473891258
-1.0620573759079	-8.20978832244873	-3.51095724105835	-0.106448732316494	0.534669697284698	-0.133677586913109
-1.05787408351898	-8.21169471740723	-3.5014967918396	-0.106503136456013	0.534587979316711	-0.133647918701172
-1.05980360507965	-8.20725250244141	-3.50609159469604	-0.106477729976177	0.534546375274658	-0.133666411042213
-1.05962717533112	-8.20902633666992	-3.50607299804688	-0.106481164693832	0.5345139503479	-0.133670344948769
-1.0594562292099	-8.2119836807251	-3.50636839866638	-0.106597945094109	0.534496486186981	-0.133682116866112
-1.05680084228516	-8.20714569091797	-3.50211215019226	-0.106548354029655	0.534437596797943	-0.133730992674828
-1.06149041652679	-8.20969200134277	-3.50489902496338	-0.106641367077827	0.534333348274231	-0.133700743317604
-1.06267130374908	-8.21047306060791	-3.49976825714111	-0.106663718819618	0.534329235553741	-0.133742734789848
-1.06192064285278	-8.20696067810059	-3.4991340637207	-0.106806345283985	0.534270882606506	-0.133781462907791
-1.06351983547211	-8.20466899871826	-3.5014123916626	-0.106676235795021	0.534155309200287	-0.133771285414696
-1.0670303106308	-8.20411777496338	-3.50313377380371	-0.106671765446663	0.53415048122406	-0.133805423974991
-1.06553971767426	-8.2053804397583	-3.50128984451294	-0.106816574931145	0.53415435552597	-0.133799135684967
-1.06834125518799	-8.20307636260986	-3.50290608406067	-0.1068165153265	0.534048676490784	-0.133709102869034
-1.07203900814056	-8.20005893707275	-3.50177025794983	-0.106743775308132	0.534035742282867	-0.1337710916996
-1.07200193405151	-8.1997652053833	-3.5024950504303	-0.106827199459076	0.534031689167023	-0.13371978700161
-1.07229626178741	-8.20324516296387	-3.50281763076782	-0.106885246932507	0.533973753452301	-0.13371978700161
-1.07265567779541	-8.19531154632568	-3.50127673149109	-0.106768153607845	0.533956825733185	-0.133665472269058
-1.07249200344086	-8.19496440887451	-3.50520539283752	-0.106786906719208	0.533956587314606	-0.133562654256821
-1.06955933570862	-8.19661808013916	-3.49800324440002	-0.106820426881313	0.533868968486786	-0.1334518045187
-1.07098746299744	-8.19459819793701	-3.49815583229065	-0.10666248947382	0.533883571624756	-0.133454442024231
-1.07287502288818	-8.19271659851074	-3.50512313842773	-0.106711603701115	0.533986568450928	-0.133251130580902
-1.07225894927979	-8.19147682189941	-3.49951314926147	-0.106713682413101	0.533950984477997	-0.133186429738998
-1.06927621364594	-8.18947887420654	-3.50781893730164	-0.106632344424725	0.533887982368469	-0.133028626441956
-1.06953823566437	-8.18870258331299	-3.51096796989441	-0.106468692421913	0.533940255641937	-0.132870525121689
-1.06821572780609	-8.18745517730713	-3.50403308868408	-0.106498569250107	0.533927738666534	-0.132785737514496
-1.06604599952698	-8.18401050567627	-3.50755643844604	-0.10632998496294	0.533859312534332	-0.132667437195778
-1.06477415561676	-8.18360710144043	-3.5094313621521	-0.106114491820335	0.533975064754486	-0.132477000355721
-1.06380701065063	-8.18411922454834	-3.50940465927124	-0.10603778809309	0.533958375453949	-0.132396787405014
-1.06078910827637	-8.18257808685303	-3.51966786384583	-0.105952836573124	0.533873736858368	-0.132266089320183
-1.05881583690643	-8.18145084381104	-3.51826953887939	-0.105633407831192	0.533994257450104	-0.132105737924576
-1.05798256397247	-8.17872142791748	-3.51717305183411	-0.105432637035847	0.533990204334259	-0.132068768143654
-1.05244183540344	-8.17665863037109	-3.52418255805969	-0.105325244367123	0.534032464027405	-0.131871700286865
-1.05035865306854	-8.17807388305664	-3.5192334651947	-0.105073884129524	0.534077823162079	-0.131680652499199
-1.04684865474701	-8.17555141448975	-3.52380537986755	-0.104826129972935	0.534132778644562	-0.131506487727165
-1.04417026042938	-8.17763328552246	-3.52905488014221	-0.10459990054369	0.534212827682495	-0.131283909082413
-1.03791856765747	-8.17589282989502	-3.53024625778198	-0.1042784973979	0.534299194812775	-0.131079941987991
-1.03736412525177	-8.17504978179932	-3.54041075706482	-0.103972673416138	0.534480035305023	-0.130964905023575
-1.03200268745422	-8.1776065826416	-3.53918123245239	-0.103711485862732	0.53458559513092	-0.130821481347084
-1.024862408638	-8.17739582061768	-3.5382833480835	-0.103368192911148	0.534620404243469	-0.130645915865898
-1.02534210681915	-8.17319393157959	-3.5483455657959	-0.102922111749649	0.53489476442337	-0.130501389503479
-1.02378833293915	-8.17834281921387	-3.54800796508789	-0.102679952979088	0.53510308265686	-0.130324631929398
-1.01739156246185	-8.17568969726563	-3.55893063545227	-0.102323576807976	0.535229086875916	-0.130169734358788
-1.01812958717346	-8.17667102813721	-3.56178951263428	-0.101912260055542	0.535557389259338	-0.130019441246986
-1.01690745353699	-8.17460250854492	-3.56419706344604	-0.101661615073681	0.53580904006958	-0.129885420203209
-1.01030802726746	-8.17367553710938	-3.57184982299805	-0.101108059287071	0.535997807979584	-0.12974801659584
-1.01106667518616	-8.17089748382568	-3.57295370101929	-0.10061552375555	0.536334335803986	-0.129625976085663
-1.00937831401825	-8.17573547363281	-3.58561229705811	-0.100311666727066	0.536622762680054	-0.129538506269455
-1.00502967834473	-8.17362594604492	-3.58264899253845	-0.0999132916331291	0.536902546882629	-0.129424333572388
-1.00512564182281	-8.16984367370605	-3.59061288833618	-0.0994183048605919	0.537227094173431	-0.129287734627724
-0.998259842395782	-8.17646503448486	-3.59990119934082	-0.0991177037358284	0.537529051303864	-0.129213258624077
-0.992912650108337	-8.17401123046875	-3.60403919219971	-0.0987081229686737	0.537745773792267	-0.129097521305084
-0.991686820983887	-8.17205142974854	-3.6056272983551	-0.0982305184006691	0.538093030452728	-0.129024088382721
-0.989143967628479	-8.17621231079102	-3.61412000656128	-0.0978474393486977	0.538393139839172	-0.128954946994781
-0.979372918605804	-8.17813682556152	-3.61105179786682	-0.0975010469555855	0.538580119609833	-0.128947734832764
-0.979452311992645	-8.17540836334229	-3.61931610107422	-0.0969997495412827	0.538854420185089	-0.128885716199875
-0.975939154624939	-8.18127346038818	-3.62400889396667	-0.0967297405004501	0.539135038852692	-0.128773391246796
-0.966556549072266	-8.1822509765625	-3.62048625946045	-0.0964387059211731	0.539287626743317	-0.128764808177948
-0.968355298042297	-8.17961597442627	-3.63250803947449	-0.0960559174418449	0.539538025856018	-0.128724753856659
-0.966490566730499	-8.18271350860596	-3.63755798339844	-0.0957212373614311	0.539777159690857	-0.128657594323158
-0.957202315330505	-8.1870584487915	-3.63412880897522	-0.095509298145771	0.539893686771393	-0.128653809428215
-0.95751029253006	-8.18507289886475	-3.63945579528809	-0.0952178686857224	0.539972722530365	-0.128592148423195
-0.953395485877991	-8.18774509429932	-3.64685249328613	-0.0949724018573761	0.540083110332489	-0.128529578447342
-0.946767508983612	-8.19172954559326	-3.63958263397217	-0.0947601571679115	0.540146350860596	-0.128552868962288
-0.946524500846863	-8.19093608856201	-3.64355087280273	-0.0945513993501663	0.540177345275879	-0.128492087125778
-0.950015425682068	-8.19080924987793	-3.64685869216919	-0.0943021923303604	0.540238618850708	-0.128447145223618
-0.944014310836792	-8.19341468811035	-3.64781761169434	-0.0941454023122787	0.540151357650757	-0.128548085689545
-0.937392115592957	-8.19721794128418	-3.64823055267334	-0.0941591858863831	0.540063560009003	-0.128513693809509
-0.940324068069458	-8.19550037384033	-3.6447901725769	-0.0939559638500214	0.539989471435547	-0.128530010581017
-0.938900709152222	-8.19853687286377	-3.64619016647339	-0.0939453691244125	0.539859294891357	-0.128622993826866
-0.936030268669128	-8.20105934143066	-3.6449716091156	-0.0940022617578506	0.539675891399384	-0.128691151738167
-0.9382084608078	-8.19942569732666	-3.63979148864746	-0.0939431041479111	0.539535820484161	-0.128767371177673
-0.940267622470856	-8.19948577880859	-3.64422059059143	-0.093978650867939	0.539365291595459	-0.128908380866051
-0.936791837215424	-8.2023983001709	-3.64277982711792	-0.0941207110881805	0.539192020893097	-0.129029825329781
-0.935944199562073	-8.20088481903076	-3.63593363761902	-0.0942254215478897	0.538983106613159	-0.129210278391838
-0.934813380241394	-8.20230960845947	-3.63543772697449	-0.0943271443247795	0.538699924945831	-0.129362896084785
-0.934182047843933	-8.20475482940674	-3.64016246795654	-0.0945140048861504	0.53850919008255	-0.129503920674324
-0.931012272834778	-8.20534706115723	-3.63190460205078	-0.0946551933884621	0.53815758228302	-0.129765078425407
-0.92730188369751	-8.20682907104492	-3.62559199333191	-0.094819188117981	0.537850975990295	-0.129895806312561
-0.930335283279419	-8.20745468139648	-3.62904047966003	-0.0949498116970062	0.537668466567993	-0.130192145705223
-0.923847079277039	-8.20902252197266	-3.62309861183167	-0.0952284410595894	0.537229716777802	-0.130478173494339
-0.922825574874878	-8.21220111846924	-3.62259364128113	-0.0954811424016953	0.536990642547607	-0.130758821964264
-0.923055112361908	-8.2125883102417	-3.61863350868225	-0.0956022217869759	0.536727011203766	-0.131066098809242
-0.920513808727264	-8.21356391906738	-3.61589622497559	-0.0958858728408813	0.53637820482254	-0.131401523947716
-0.916997492313385	-8.21799468994141	-3.61170768737793	-0.0961924567818642	0.536155641078949	-0.131674557924271
-0.916620671749115	-8.21701240539551	-3.60365176200867	-0.0964311063289642	0.535830318927765	-0.132003545761108
-0.913570046424866	-8.22011756896973	-3.60646629333496	-0.0966322347521782	0.535541415214539	-0.13230673968792
-0.910965502262115	-8.22421836853027	-3.60209655761719	-0.0970033928751946	0.535227298736572	-0.13264100253582
-0.90877240896225	-8.22546672821045	-3.59813380241394	-0.0971902161836624	0.534815609455109	-0.132956340909004
-0.906156837940216	-8.22827243804932	-3.58968377113342	-0.0975390300154686	0.534524142742157	-0.133248820900917
-0.910810172557831	-8.2318286895752	-3.58977317810059	-0.0977488979697227	0.534337103366852	-0.133537515997887
-0.903114259243011	-8.23439884185791	-3.58522248268127	-0.0980862826108933	0.534037709236145	-0.133802577853203
-0.903242290019989	-8.23333740234375	-3.57785844802856	-0.0984100624918938	0.533815920352936	-0.134078040719032
-0.908983945846558	-8.2367582321167	-3.57910346984863	-0.0986822247505188	0.533611595630646	-0.134315341711044
-0.898119807243347	-8.23906135559082	-3.5716814994812	-0.0990965366363525	0.533434271812439	-0.134537428617477
-0.899706900119781	-8.23966503143311	-3.56980443000793	-0.0994474813342094	0.533280551433563	-0.134820714592934
-0.90235036611557	-8.24294090270996	-3.5633692741394	-0.0997699052095413	0.533142566680908	-0.135085120797157
-0.897947609424591	-8.24470043182373	-3.56462240219116	-0.0999687239527702	0.533078253269196	-0.135334506630898
-0.895170152187347	-8.24387550354004	-3.56650495529175	-0.100389435887337	0.532929360866547	-0.135522693395615
-0.893833339214325	-8.24735164642334	-3.55908203125	-0.100684560835361	0.532812893390656	-0.135795921087265
-0.890638947486877	-8.24626922607422	-3.55577611923218	-0.100897826254368	0.532798767089844	-0.135982513427734
-0.886373043060303	-8.24784278869629	-3.55949878692627	-0.101202175021172	0.532732963562012	-0.13622373342514
-0.878484845161438	-8.24987411499023	-3.54957461357117	-0.101489305496216	0.532636940479279	-0.136452913284302
-0.874853014945984	-8.24891662597656	-3.55661129951477	-0.101629823446274	0.53258740901947	-0.136640980839729
-0.869922041893005	-8.25307083129883	-3.55957651138306	-0.101888239383698	0.532674193382263	-0.13680936396122
-0.865421175956726	-8.2554874420166	-3.55522871017456	-0.102152064442635	0.532624244689941	-0.137084454298019
-0.857567608356476	-8.25486278533936	-3.55676674842834	-0.102287575602531	0.532600402832031	-0.13728079199791
-0.85670667886734	-8.25741672515869	-3.54983568191528	-0.102410890161991	0.532683134078979	-0.137507438659668
-0.848523318767548	-8.25882339477539	-3.55254435539246	-0.102713972330093	0.532718181610107	-0.137762159109116
-0.844605445861816	-8.26154899597168	-3.55254626274109	-0.102793335914612	0.532742500305176	-0.137986496090889
-0.838391363620758	-8.26346492767334	-3.54937529563904	-0.102850876748562	0.53275340795517	-0.138189300894737
-0.835183143615723	-8.26932430267334	-3.55392360687256	-0.103102661669254	0.532773435115814	-0.138453528285027
-0.829898655414581	-8.27396488189697	-3.5502507686615	-0.103174798190594	0.532803654670715	-0.138657137751579
-0.826745092868805	-8.27225971221924	-3.54640436172485	-0.103349164128304	0.532881677150726	-0.138903349637985
-0.825370073318481	-8.27367782592773	-3.55038499832153	-0.103447660803795	0.532951593399048	-0.139088466763496
-0.826594412326813	-8.28588390350342	-3.55029702186584	-0.103604719042778	0.533077716827393	-0.139331519603729
-0.817927062511444	-8.28190135955811	-3.55013489723206	-0.103659495711327	0.533145189285278	-0.139608412981033
-0.815383553504944	-8.2825403213501	-3.5553994178772	-0.103763923048973	0.533287107944489	-0.139787167310715
-0.814879298210144	-8.28861427307129	-3.55416464805603	-0.103861540555954	0.533522546291351	-0.140005454421043
-0.806438088417053	-8.28677082061768	-3.55487561225891	-0.103938899934292	0.533538043498993	-0.140167325735092
-0.803511261940002	-8.28879833221436	-3.55832505226135	-0.104020856320858	0.533775627613068	-0.140274927020073
-0.799456000328064	-8.29559326171875	-3.55686330795288	-0.104101546108723	0.533909618854523	-0.140430778264999
-0.7924924492836	-8.29349422454834	-3.56109690666199	-0.104153491556644	0.533997654914856	-0.140677452087402
-0.792764008045197	-8.29489612579346	-3.56228494644165	-0.104215584695339	0.534197688102722	-0.140864178538322
-0.793249905109406	-8.29900455474854	-3.56414699554443	-0.104194484651089	0.53435480594635	-0.141057685017586
-0.78836190700531	-8.29941558837891	-3.56319880485535	-0.10425654053688	0.534459352493286	-0.141332909464836
[truncated: 12,075 more rows]
