# Supplementary material for: Identification of Haptic Based Guiding Using Hard Reins
Source: PLoS One. 2015 Jul 22;10(7):e0132020. doi: 10.1371/journal.pone.0132020 (PMC4511788; doi:10.1371/journal.pone.0132020)
Supplement: S6 File — (ZIP) [file pone.0132020.s006.zip › Exp2_ForceData2/Subject9/path1/T5.csv]

Force X (N)	Force Y (N)	Force Z (N)	Torque X (N-m)	Torque Y (N-m)	Torque Z (N-m)	Frequency = 10000	Averaging Level = 16	F/T Serial Number = FT11772	Time Started = 19/12/2012 16:33:35
-1.32906627655029	-7.59989213943481	-3.34012293815613	0.175975143909454	0.257488787174225	0.163187757134438
-1.34153842926025	-7.59505987167358	-3.2960319519043	0.174177050590515	0.253631919622421	0.158875852823257
-1.36561143398285	-7.61516237258911	-3.26579856872559	0.171916782855988	0.250497788190842	0.154557570815086
-1.39302253723145	-7.63326263427734	-3.24112200737	0.169401615858078	0.247882485389709	0.149129524827003
-1.38589859008789	-7.6657657623291	-3.2073073387146	0.16648742556572	0.245656073093414	0.141968607902527
-1.35289025306702	-7.74185991287231	-3.17614126205444	0.163179486989975	0.243869453668594	0.136128023266792
-1.34676313400269	-7.77547121047974	-3.13420510292053	0.160231336951256	0.242946416139603	0.130765691399574
-1.33154940605164	-7.81209945678711	-3.11733388900757	0.157652541995049	0.24273219704628	0.124732248485088
-1.30620658397675	-7.85897302627563	-3.10370874404907	0.155406951904297	0.242922767996788	0.119660280644894
-1.3059196472168	-7.89081048965454	-3.09452652931213	0.153582513332367	0.243992388248444	0.115747906267643
-1.29373860359192	-7.91776895523071	-3.10462021827698	0.152553081512451	0.245974808931351	0.112259350717068
-1.27724409103394	-7.95052623748779	-3.12201809883118	0.151912987232208	0.24846439063549	0.108736909925938
-1.294114112854	-7.96381759643555	-3.1374409198761	0.151874542236328	0.251444667577744	0.104134559631348
-1.31266736984253	-7.98802661895752	-3.16208648681641	0.152333334088326	0.25524228811264	0.0992229655385017
-1.3238879442215	-8.02063846588135	-3.20653343200684	0.153164491057396	0.259398996829987	0.0952372327446938
-1.35254943370819	-8.03369522094727	-3.24178576469421	0.154386132955551	0.26401823759079	0.091527059674263
-1.38381111621857	-8.03445529937744	-3.2933189868927	0.156126901507378	0.269247978925705	0.0870196372270584
-1.42692077159882	-8.03675842285156	-3.34576225280762	0.157917723059654	0.274530857801437	0.081829845905304
-1.48136556148529	-8.04609775543213	-3.38036441802979	0.159572631120682	0.280050694942474	0.0761854723095894
-1.53668534755707	-8.05319690704346	-3.4446132183075	0.161447033286095	0.286022514104843	0.0708900690078735
-1.57917380332947	-8.06024646759033	-3.50560402870178	0.163280352950096	0.291834890842438	0.0656011402606964
-1.59986984729767	-8.07573223114014	-3.5449104309082	0.164772108197212	0.297594606876373	0.0609514713287354
-1.59758996963501	-8.1023473739624	-3.60967898368835	0.166232094168663	0.303339332342148	0.0575711205601692
-1.5743727684021	-8.13318824768066	-3.64902520179749	0.167229428887367	0.308607667684555	0.0551088452339172
-1.53653597831726	-8.15834426879883	-3.68177199363709	0.168040156364441	0.313674002885818	0.0532745234668255
-1.47591042518616	-8.20218467712402	-3.70773696899414	0.168505534529686	0.31843301653862	0.051869560033083
-1.41361248493195	-8.24453067779541	-3.73395609855652	0.168558806180954	0.322918057441711	0.0512518100440502
-1.3575633764267	-8.27577114105225	-3.76249742507935	0.16838726401329	0.327434986829758	0.0504157803952694
-1.30886018276215	-8.30955982208252	-3.78031253814697	0.168045297265053	0.331879615783691	0.0488691180944443
-1.26221036911011	-8.3494873046875	-3.79664540290833	0.167734116315842	0.336324334144592	0.0472218804061413
-1.27888906002045	-8.35746669769287	-3.81251430511475	0.167144939303398	0.34115394949913	0.0437423065304756
-1.29473483562469	-8.38236713409424	-3.83825898170471	0.166279926896095	0.345761179924011	0.0381425507366657
-1.32877206802368	-8.38686943054199	-3.83546447753906	0.164744079113007	0.350250273942947	0.0319121405482292
-1.24196290969849	-8.44599723815918	-3.84715557098389	0.162416979670525	0.353927105665207	0.031845573335886
-1.21237516403198	-8.42632961273193	-3.84949159622192	0.16104456782341	0.358175843954086	0.0339753367006779
-1.10623955726624	-8.45958805084229	-3.83925151824951	0.159377470612526	0.361530870199203	0.0372905768454075
-1.04200839996338	-8.41343307495117	-3.86689782142639	0.159956812858582	0.366704940795898	0.0449105724692345
-1.00512146949768	-8.38759231567383	-3.8689067363739	0.160331577062607	0.369791507720947	0.0443985871970654
-0.932464003562927	-8.42764472961426	-3.90529346466064	0.160755559802055	0.373942077159882	0.0484061762690544
-0.954978704452515	-8.31446075439453	-3.89839124679565	0.161748424172401	0.377042025327683	0.04899987205863
-0.952253103256226	-8.31759643554688	-3.94896912574768	0.162758409976959	0.380365788936615	0.0458817817270756
-0.891923069953918	-8.38165378570557	-3.96866035461426	0.162876442074776	0.383227735757828	0.045648131519556
-0.877482235431671	-8.35502910614014	-3.97384524345398	0.162791982293129	0.38579049706459	0.0470761433243752
-0.850181043148041	-8.37499237060547	-3.97933292388916	0.162899911403656	0.387883394956589	0.0445363186299801
-0.830635070800781	-8.38893604278564	-3.95622110366821	0.162260174751282	0.389431685209274	0.041849497705698
-0.811278581619263	-8.38717937469482	-3.94678139686584	0.161309018731117	0.390536546707153	0.0407834760844707
-0.767237067222595	-8.39175128936768	-3.92764401435852	0.160243764519691	0.391559600830078	0.0417670197784901
-0.716732621192932	-8.4162540435791	-3.93056535720825	0.159319758415222	0.39244082570076	0.0429831147193909
-0.688237249851227	-8.42380714416504	-3.90896677970886	0.15837050974369	0.39323502779007	0.0432713516056538
-0.693013787269592	-8.41759777069092	-3.87648391723633	0.15731018781662	0.393828898668289	0.0419510193169117
-0.66819828748703	-8.41905784606934	-3.85760951042175	0.156150832772255	0.394269734621048	0.0425764732062817
-0.69008332490921	-8.37932968139648	-3.8346118927002	0.155572578310966	0.395057737827301	0.0434894748032093
-0.708889365196228	-8.35062789916992	-3.85100078582764	0.15630179643631	0.395812124013901	0.0438020341098309
-0.745222270488739	-8.32457065582275	-3.81617164611816	0.155959844589233	0.396098852157593	0.0449927560985088
-0.743329703807831	-8.30399227142334	-3.83150339126587	0.156742841005325	0.39716625213623	0.0462538748979568
-0.757473766803741	-8.27499771118164	-3.82218909263611	0.157185405492783	0.397891610860825	0.0485006123781204
-0.755787789821625	-8.23187351226807	-3.81507802009583	0.158105716109276	0.398802101612091	0.0508598797023296
-0.780342042446136	-8.19631767272949	-3.81032609939575	0.159435883164406	0.399768859148026	0.0532588101923466
-0.806277930736542	-8.14210987091064	-3.81694483757019	0.160954728722572	0.400622576475143	0.0551734939217567
-0.8249192237854	-8.09628677368164	-3.80998420715332	0.162497565150261	0.401410162448883	0.057500246912241
-0.860706329345703	-8.03559875488281	-3.79859232902527	0.163811132311821	0.402230113744736	0.0601477399468422
-0.886394143104553	-7.98386669158936	-3.79038500785828	0.165201008319855	0.403159648180008	0.0631760507822037
-0.924143195152283	-7.90513038635254	-3.79001140594482	0.16678512096405	0.404310435056686	0.0671307295560837
-0.966610789299011	-7.81660175323486	-3.78216981887817	0.168171763420105	0.405397295951843	0.0710291638970375
-1.03503549098969	-7.70357084274292	-3.76589107513428	0.169370546936989	0.406432330608368	0.0728871449828148
-1.08672642707825	-7.61484384536743	-3.75596165657043	0.170374616980553	0.407139390707016	0.0749023109674454
-1.15799605846405	-7.58264017105103	-3.77204942703247	0.171506479382515	0.408362507820129	0.0770113468170166
-1.23210215568542	-7.51386404037476	-3.74995541572571	0.172085538506508	0.40885978937149	0.0806010290980339
-1.22967970371246	-7.47924995422363	-3.72526693344116	0.172466889023781	0.409120321273804	0.0861821621656418
-1.21847569942474	-7.38048219680786	-3.75707054138184	0.174290582537651	0.410567581653595	0.098179779946804
-1.21969676017761	-7.36375141143799	-3.71609210968018	0.174642205238342	0.410038650035858	0.0991507545113564
-1.18767333030701	-7.43071842193604	-3.73780941963196	0.176882266998291	0.410765379667282	0.0973478108644485
-1.27734375	-7.28115749359131	-3.66388034820557	0.177723690867424	0.411290884017944	0.101613409817219
-1.26712679862976	-7.15308904647827	-3.56802868843079	0.176518768072128	0.409134894609451	0.097726471722126
-1.29458594322205	-7.16316747665405	-3.65984988212585	0.179000541567802	0.411198526620865	0.101042456924915
-1.38858163356781	-7.15152311325073	-3.64198899269104	0.179428607225418	0.410767495632172	0.102994449436665
-1.45555949211121	-7.08412170410156	-3.50167322158813	0.176664426922798	0.409674942493439	0.0997323244810104
-1.42075431346893	-7.05277729034424	-3.50483369827271	0.175862610340118	0.409169256687164	0.0951728448271751
-1.474769115448	-6.99968004226685	-3.54794859886169	0.176053032279015	0.410558611154556	0.0980611518025398
-1.46814036369324	-6.98548984527588	-3.45171856880188	0.174217894673347	0.408369362354279	0.100772030651569
-1.51670098304749	-6.99664783477783	-3.41398239135742	0.173259705305099	0.408582478761673	0.100818656384945
-1.50759279727936	-6.97379159927368	-3.4062385559082	0.173348531126976	0.408439844846725	0.0991382598876953
-1.5004096031189	-6.9126763343811	-3.39150142669678	0.173157885670662	0.408421725034714	0.0992453917860985
-1.52003812789917	-6.91092300415039	-3.41435575485229	0.17407014966011	0.408639818429947	0.100359499454498
-1.55840659141541	-6.93632411956787	-3.41276693344116	0.175248309969902	0.40938338637352	0.0998402833938599
-1.57808327674866	-6.96807098388672	-3.40177083015442	0.177006810903549	0.409823477268219	0.0983357727527618
-1.59215748310089	-6.93522977828979	-3.41436433792114	0.179205253720284	0.410330533981323	0.0948099493980408
-1.6279616355896	-6.91653537750244	-3.42803120613098	0.181128814816475	0.411604642868042	0.0920783430337906
-1.66831874847412	-6.94436883926392	-3.4362313747406	0.183369278907776	0.412503689527512	0.0891776606440544
-1.72346496582031	-6.99195289611816	-3.45267748832703	0.186525598168373	0.413913309574127	0.0847607925534248
-1.73483419418335	-7.0043511390686	-3.47878742218018	0.189751476049423	0.415682017803192	0.0809499770402908
-1.72352731227875	-6.99211502075195	-3.49061179161072	0.192463472485542	0.41705983877182	0.0789349377155304
-1.71602666378021	-6.99163627624512	-3.52966070175171	0.196143940091133	0.419203341007233	0.0777351632714272
-1.71484899520874	-7.01135063171387	-3.53220057487488	0.198652401566505	0.421000599861145	0.0770737752318382
-1.71652674674988	-7.00179624557495	-3.54733300209045	0.201390668749809	0.422890484333038	0.0762795880436897
-1.71300888061523	-6.99989318847656	-3.58822441101074	0.204346254467964	0.42540368437767	0.0764472633600235
-1.69991600513458	-6.9594783782959	-3.57156777381897	0.206216603517532	0.426809370517731	0.0758250951766968
-1.7048100233078	-6.94555234909058	-3.5983259677887	0.208418026566505	0.42912945151329	0.0757593214511871
-1.70459258556366	-6.95149421691895	-3.61588001251221	0.210466772317886	0.431125462055206	0.0759329944849014
-1.70171546936035	-6.94065761566162	-3.60113883018494	0.211450502276421	0.432769566774368	0.0758509412407875
-1.67048525810242	-6.92965126037598	-3.6135196685791	0.212582632899284	0.434593468904495	0.0762016177177429
-1.64954209327698	-6.9323353767395	-3.63698101043701	0.214131519198418	0.436461925506592	0.0763908699154854
-1.63886761665344	-6.94245290756226	-3.6420738697052	0.216043412685394	0.438052147626877	0.0771376937627792
-1.63102495670319	-6.95292234420776	-3.65041589736938	0.217944070696831	0.439898282289505	0.0779420882463455
-1.60002863407135	-6.96123313903809	-3.64330410957336	0.219975113868713	0.441032111644745	0.077731192111969
-1.58049046993256	-6.95893383026123	-3.65674018859863	0.222452104091644	0.442643374204636	0.0777703449130058
-1.56774830818176	-6.97073411941528	-3.67389678955078	0.225161597132683	0.444133520126343	0.0783285871148109
-1.55318140983582	-6.9849328994751	-3.68799257278442	0.227809116244316	0.445707112550735	0.0781888291239738
-1.53422486782074	-6.99837827682495	-3.70081949234009	0.230708062648773	0.447260797023773	0.0779316797852516
-1.51583814620972	-7.00601434707642	-3.74385690689087	0.233773678541183	0.449301958084106	0.0777578875422478
-1.49068260192871	-7.00876379013062	-3.75225281715393	0.237051278352737	0.450965195894241	0.078083299100399
-1.4595240354538	-7.03223752975464	-3.77900528907776	0.240193605422974	0.452578097581863	0.0781314894556999
-1.42656326293945	-7.05172491073608	-3.81254029273987	0.243606582283974	0.454260557889938	0.0786560773849487
-1.38439011573792	-7.06357192993164	-3.81990575790405	0.246667459607124	0.456037133932114	0.0790149942040443
-1.35454177856445	-7.07815074920654	-3.85100221633911	0.250067621469498	0.457506954669952	0.0786377415060997
-1.33961892127991	-7.09457206726074	-3.86502480506897	0.253057390451431	0.459057092666626	0.0785978585481644
-1.30961275100708	-7.11532688140869	-3.89573001861572	0.256142497062683	0.459995418787003	0.0779695957899094
-1.29872024059296	-7.13832092285156	-3.89468145370483	0.259594589471817	0.460940659046173	0.0781001895666122
-1.28664886951447	-7.13920068740845	-3.91995453834534	0.263096421957016	0.46140643954277	0.0784861743450165
-1.26467251777649	-7.13711261749268	-3.90960240364075	0.266093552112579	0.461644679307938	0.0794790163636208
-1.24807357788086	-7.13518619537354	-3.93162393569946	0.269548535346985	0.461666345596313	0.0808720290660858
-1.23680233955383	-7.12411546707153	-3.93894171714783	0.272704809904099	0.461378931999207	0.0828121602535248
-1.22224342823029	-7.1131591796875	-3.92465448379517	0.275390565395355	0.460939288139343	0.0848239809274673
-1.20354616641998	-7.10419034957886	-3.94489908218384	0.277881801128387	0.460385024547577	0.0863282606005669
-1.18670177459717	-7.09809541702271	-3.95347261428833	0.28005513548851	0.459885030984879	0.0872950404882431
-1.17462229728699	-7.08863115310669	-3.93487405776978	0.281714111566544	0.45920193195343	0.0879320204257965
-1.17416441440582	-7.09155082702637	-3.93321537971497	0.282969325780869	0.458852589130402	0.0884266793727875
-1.15202128887177	-7.08230590820313	-3.93753290176392	0.284219026565552	0.45772984623909	0.087912954390049
-1.15325570106506	-7.08505153656006	-3.94504189491272	0.285486191511154	0.456562072038651	0.0871778726577759
-1.1572277545929	-7.09698152542114	-3.92519164085388	0.286725997924805	0.454891175031662	0.0859737023711205
-1.16424918174744	-7.10585880279541	-3.89824438095093	0.287833273410797	0.453307807445526	0.0847048461437225
-1.17620968818665	-7.11233568191528	-3.90142941474915	0.289045691490173	0.451650381088257	0.0830139517784119
-1.18629539012909	-7.11171960830688	-3.88917016983032	0.289951771497726	0.449596345424652	0.0809822827577591
-1.1947432756424	-7.12426090240479	-3.85732436180115	0.290875285863876	0.447316199541092	0.0794331282377243
-1.21187615394592	-7.13535833358765	-3.83473324775696	0.291609555482864	0.445244818925858	0.0781160145998001
-1.21349382400513	-7.13954401016235	-3.83561396598816	0.292256683111191	0.443019509315491	0.0767409056425095
-1.22372734546661	-7.13935422897339	-3.80153441429138	0.292770117521286	0.440800815820694	0.0754767954349518
-1.23526358604431	-7.14111852645874	-3.78843879699707	0.293298065662384	0.43866154551506	0.0738159343600273
-1.2492755651474	-7.14865684509277	-3.78815317153931	0.293754458427429	0.436579406261444	0.0714970454573631
-1.25636768341064	-7.15423822402954	-3.7604558467865	0.29384571313858	0.434678196907043	0.0693688988685608
-1.27126467227936	-7.16145944595337	-3.74920344352722	0.294158458709717	0.433090001344681	0.067260816693306
-1.27825856208801	-7.15729999542236	-3.72977352142334	0.294379651546478	0.431448817253113	0.0650416910648346
-1.2840815782547	-7.17140293121338	-3.72020268440247	0.294491767883301	0.430167526006699	0.0627801418304443
-1.29315721988678	-7.17869853973389	-3.71406197547913	0.294737964868546	0.429130613803864	0.0604563392698765
-1.30521357059479	-7.18951272964478	-3.71727323532104	0.295049607753754	0.428234845399857	0.057954978197813
-1.30768632888794	-7.19597196578979	-3.69641757011414	0.295182436704636	0.427603513002396	0.0553710199892521
-1.3156646490097	-7.20324087142944	-3.7133994102478	0.295641899108887	0.427291095256805	0.0529173910617828
-1.32138586044312	-7.20897436141968	-3.70527100563049	0.296022146940231	0.427103281021118	0.0505001246929169
-1.32607483863831	-7.22606229782104	-3.70872068405151	0.296297758817673	0.427276343107224	0.0476207807660103
-1.33484411239624	-7.2410192489624	-3.71729612350464	0.296705096960068	0.427697837352753	0.0444460511207581
-1.33104562759399	-7.26047945022583	-3.72134828567505	0.29687175154686	0.42832013964653	0.041520070284605
-1.33463263511658	-7.27169513702393	-3.72806453704834	0.297173947095871	0.42913356423378	0.0386138707399368
-1.32956635951996	-7.28822612762451	-3.73922443389893	0.297493606805801	0.430087834596634	0.036100760102272
-1.33088231086731	-7.30372047424316	-3.74744606018066	0.297864377498627	0.431269347667694	0.0338301546871662
-1.32357668876648	-7.31179189682007	-3.76550197601318	0.298296689987183	0.43246465921402	0.0316355898976326
-1.31105768680573	-7.32674598693848	-3.778489112854	0.298555254936218	0.433968305587769	0.029864601790905
-1.30598104000092	-7.34043455123901	-3.79389977455139	0.299050837755203	0.43548783659935	0.0277947727590799
-1.28774833679199	-7.36023759841919	-3.81470608711243	0.299260973930359	0.437116861343384	0.0255347266793251
-1.28683149814606	-7.37122440338135	-3.83121538162231	0.29973840713501	0.438886970281601	0.0235555693507195
-1.26963937282562	-7.3836498260498	-3.83820962905884	0.300067156553268	0.440504312515259	0.0215647257864475
-1.26344895362854	-7.40035533905029	-3.86887073516846	0.300640016794205	0.442331850528717	0.0197662077844143
-1.25079476833344	-7.41462182998657	-3.8799307346344	0.301143974065781	0.444019943475723	0.0183197464793921
-1.24131155014038	-7.4240608215332	-3.89439105987549	0.30160391330719	0.445792973041534	0.0167152900248766
-1.22892081737518	-7.4362154006958	-3.92400121688843	0.302134990692139	0.447431147098541	0.0152018908411264
-1.21683788299561	-7.45409202575684	-3.92880511283875	0.302533388137817	0.449030190706253	0.0140228942036629
-1.2066992521286	-7.46080350875854	-3.94167685508728	0.303142994642258	0.450509577989578	0.0126809915527701
-1.19368207454681	-7.47698450088501	-3.96053838729858	0.303411483764648	0.451950967311859	0.0115196211263537
-1.18955600261688	-7.48983478546143	-3.97052717208862	0.303792417049408	0.453263193368912	0.0104832481592894
-1.16878521442413	-7.50257682800293	-3.97637701034546	0.304084539413452	0.454360067844391	0.0093228118494153
-1.16537380218506	-7.52188205718994	-3.99550747871399	0.304220259189606	0.455641955137253	0.00824162177741528
-1.16102159023285	-7.53191184997559	-3.99869561195374	0.304455667734146	0.456492781639099	0.00683822110295296
-1.15946221351624	-7.55155324935913	-4.00782585144043	0.304360330104828	0.457242608070374	0.00543586863204837
-1.16002440452576	-7.55737400054932	-4.00899362564087	0.304414212703705	0.457904279232025	0.00435771979391575
-1.16157174110413	-7.5659441947937	-4.0139741897583	0.304438143968582	0.458338439464569	0.00344328116625547
-1.16512548923492	-7.57924842834473	-4.02450752258301	0.304357707500458	0.458818197250366	0.0025410654488951
-1.17431938648224	-7.58437871932983	-4.01754236221313	0.304235339164734	0.458973526954651	0.00167073146440089
-1.17944884300232	-7.60101747512817	-4.02570724487305	0.303798586130142	0.459038734436035	0.000703889760188758
-1.19015562534332	-7.60513830184937	-4.01630449295044	0.303491592407227	0.458996474742889	-0.000197151821339503
-1.19999313354492	-7.60831308364868	-4.01208734512329	0.302932500839233	0.458814591169357	-0.000927555956877768
-1.21525192260742	-7.61922693252563	-4.02412462234497	0.302426993846893	0.458482563495636	-0.00159417267423123
-1.22975826263428	-7.6140570640564	-4.0028247833252	0.301762461662292	0.458084255456924	-0.00215443153865635
-1.24746704101563	-7.61581516265869	-4.01163578033447	0.301083743572235	0.457594335079193	-0.00279848487116396
-1.26659739017487	-7.61651945114136	-4.00365400314331	0.300406038761139	0.45690906047821	-0.0035032017622143
-1.28914225101471	-7.62018728256226	-3.99625658988953	0.299591690301895	0.456403017044067	-0.00402065785601735
-1.31480884552002	-7.61379194259644	-3.98529267311096	0.298975646495819	0.455570936203003	-0.00464228400960565
-1.33863914012909	-7.61632823944092	-3.98341083526611	0.29795914888382	0.454827964305878	-0.0052245226688683
-1.37163126468658	-7.60390186309814	-3.97319221496582	0.297210425138474	0.454057902097702	-0.00551413837820292
-1.39682364463806	-7.59894990921021	-3.96303963661194	0.296257317066193	0.453199982643127	-0.00566272949799895
-1.42965471744537	-7.58758878707886	-3.9556360244751	0.295581519603729	0.452275693416595	-0.00575107522308826
-1.45658922195435	-7.58356857299805	-3.94889187812805	0.294593900442123	0.451368898153305	-0.00593583844602108
-1.49287211894989	-7.57288265228271	-3.94251298904419	0.293769329786301	0.450531810522079	-0.00597826158627868
-1.52026283740997	-7.56826543807983	-3.92921423912048	0.292849749326706	0.449436813592911	-0.00580518459901214
-1.55241775512695	-7.55309247970581	-3.92013335227966	0.291965752840042	0.448558807373047	-0.00583885842934251
-1.58194661140442	-7.54470777511597	-3.90721011161804	0.290993303060532	0.447510123252869	-0.00580975227057934
-1.61209309101105	-7.53436422348022	-3.89667248725891	0.290235787630081	0.446523308753967	-0.00530541455373168
-1.63344407081604	-7.52493572235107	-3.9016444683075	0.289359658956528	0.445619940757751	-0.00472354749217629
-1.66022562980652	-7.5100564956665	-3.88266158103943	0.288643807172775	0.444630831480026	-0.00418043835088611
-1.68798840045929	-7.49823951721191	-3.88218593597412	0.287750571966171	0.443728476762772	-0.00305769266560674
-1.70778584480286	-7.47860240936279	-3.86994552612305	0.287061244249344	0.442678689956665	-0.00157759839203209
-1.7263263463974	-7.46215629577637	-3.86712074279785	0.286291629076004	0.441647380590439	0.000154123772517778
-1.74175667762756	-7.44965362548828	-3.86257171630859	0.285497486591339	0.4405916929245	0.00117796496488154
-1.7637197971344	-7.44390773773193	-3.85565185546875	0.285056680440903	0.439611285924912	0.000915551907382905
-1.78580260276794	-7.45001649856567	-3.84780073165894	0.284470796585083	0.438637256622314	-0.000408944266382605
-1.80806994438171	-7.46623945236206	-3.83405995368958	0.284156262874603	0.437601208686829	-0.00312665686942637
-1.83393824100494	-7.49029350280762	-3.82607531547546	0.283715009689331	0.436570435762405	-0.00589611474424601
-1.8556615114212	-7.50703239440918	-3.80865621566772	0.283357799053192	0.435388714075089	-0.00876267999410629
-1.88138437271118	-7.52569627761841	-3.81031680107117	0.28289058804512	0.434422492980957	-0.0106419185176492
-1.89855778217316	-7.53381681442261	-3.79767346382141	0.282167911529541	0.433355331420898	-0.0122945858165622
-1.92004668712616	-7.54210042953491	-3.78964805603027	0.281536310911179	0.432185411453247	-0.0138471638783813
-1.93816661834717	-7.54302930831909	-3.78629994392395	0.280714154243469	0.431150078773499	-0.0148751372471452
-1.95576608181	-7.54707908630371	-3.77592325210571	0.279826819896698	0.430089682340622	-0.0153236938640475
-1.96720039844513	-7.53857803344727	-3.7621603012085	0.278942793607712	0.428903579711914	-0.0151956444606185
-1.9788521528244	-7.53510808944702	-3.76328921318054	0.27800515294075	0.42784520983696	-0.0147891035303473
-1.98200762271881	-7.52842712402344	-3.75295662879944	0.27717712521553	0.426832467317581	-0.0140742175281048
-1.98599660396576	-7.52136564254761	-3.74548959732056	0.276244819164276	0.425719022750854	-0.0134898768737912
-1.99411487579346	-7.5206127166748	-3.7354474067688	0.275644600391388	0.424556821584702	-0.0131383277475834
-1.99439883232117	-7.51609134674072	-3.73335003852844	0.274832308292389	0.423385679721832	-0.0119617311283946
-1.9925764799118	-7.50905513763428	-3.72195935249329	0.274361580610275	0.422135233879089	-0.0109197283163667
-1.98828935623169	-7.49723196029663	-3.71176695823669	0.27392640709877	0.420823097229004	-0.0101923514157534
-1.98812472820282	-7.49808168411255	-3.70963072776794	0.273565679788589	0.419407904148102	-0.0093945125117898
-1.98184502124786	-7.4933066368103	-3.69734048843384	0.273261249065399	0.418149381875992	-0.00869544316083193
-1.97374355792999	-7.49478483200073	-3.69129729270935	0.273119390010834	0.416678369045258	-0.00744300428777933
-1.95776295661926	-7.48592281341553	-3.68291401863098	0.27275887131691	0.415261805057526	-0.00612818915396929
-1.94563841819763	-7.48352813720703	-3.67092609405518	0.272512406110764	0.4138543009758	-0.00506665790453553
-1.93160700798035	-7.47458648681641	-3.65058183670044	0.272305965423584	0.412296831607819	-0.00383260753005743
-1.91687548160553	-7.46822786331177	-3.64899754524231	0.272181898355484	0.410805255174637	-0.00269806338474154
-1.90022504329681	-7.45868825912476	-3.63600134849548	0.272142857313156	0.409437537193298	-0.00207816110923886
-1.88570606708527	-7.45204734802246	-3.61257839202881	0.271951019763947	0.408100247383118	-0.00150962814223021
-1.8797355890274	-7.44831895828247	-3.6047568321228	0.271824538707733	0.40660959482193	-0.000996471266262233
-1.86713838577271	-7.45392560958862	-3.5949912071228	0.271578997373581	0.405138581991196	-0.000608672213274986
-1.86771500110626	-7.45673799514771	-3.59442400932312	0.271334677934647	0.403959810733795	-0.000197186425793916
-1.86190271377563	-7.45029735565186	-3.58008408546448	0.271099507808685	0.40258526802063	0.000682248442899436
-1.85635483264923	-7.44365644454956	-3.57311534881592	0.27077129483223	0.401445090770721	0.00138798600528389
-1.85055232048035	-7.42841672897339	-3.5605366230011	0.270556598901749	0.400395840406418	0.00214799982495606
-1.8445018529892	-7.39749479293823	-3.54209446907043	0.270542353391647	0.399411767721176	0.00196374184451997
-1.8437864780426	-7.37729644775391	-3.53266429901123	0.270156472921371	0.398605018854141	0.00126863981131464
-1.84323370456696	-7.40227842330933	-3.53128981590271	0.269694834947586	0.397633582353592	0.000821135472506285
-1.85335445404053	-7.4427809715271	-3.54997181892395	0.269081145524979	0.396742045879364	-0.000376646959921345
-1.85449087619781	-7.47072410583496	-3.53987741470337	0.268100768327713	0.395460337400436	-0.00209107040427625
-1.86576390266418	-7.51116275787354	-3.53695774078369	0.267598807811737	0.394664615392685	-0.00477675721049309
-1.87001049518585	-7.54530191421509	-3.52562212944031	0.267058461904526	0.393749237060547	-0.00656852638348937
-1.88696038722992	-7.55915498733521	-3.52014875411987	0.266176402568817	0.393018126487732	-0.00786193273961544
-1.88651311397552	-7.5737509727478	-3.50768256187439	0.265429854393005	0.39224237203598	-0.0108039332553744
-1.89036643505096	-7.60038375854492	-3.52289485931396	0.264661908149719	0.391655296087265	-0.0145801408216357
-1.89300906658173	-7.63704061508179	-3.52050971984863	0.263943403959274	0.39100855588913	-0.0182263199239969
-1.89516746997833	-7.66461229324341	-3.50846409797668	0.263142734766006	0.390507221221924	-0.0212822277098894
-1.89719903469086	-7.69036197662354	-3.50631165504456	0.262303650379181	0.390078395605087	-0.024216316640377
-1.88966071605682	-7.70774793624878	-3.50239062309265	0.261414796113968	0.389542818069458	-0.0267301816493273
-1.88194501399994	-7.726243019104	-3.49738788604736	0.26049742102623	0.389022678136826	-0.0289283245801926
-1.85890984535217	-7.75652074813843	-3.49059009552002	0.259375870227814	0.38872355222702	-0.0343011096119881
-1.85128569602966	-7.80739068984985	-3.48664116859436	0.258489072322845	0.388643622398376	-0.039206076413393
-1.83805525302887	-7.84962749481201	-3.48246431350708	0.2575543820858	0.388493567705154	-0.0420581735670567
-1.82813215255737	-7.87582445144653	-3.47642278671265	0.256601810455322	0.388424009084702	-0.0439439713954926
-1.80783343315125	-7.88598918914795	-3.48037195205688	0.255548119544983	0.388500332832336	-0.0453580096364021
-1.80081939697266	-7.8901219367981	-3.47595572471619	0.254710376262665	0.388825327157974	-0.0460223183035851
-1.79220926761627	-7.89846849441528	-3.48618841171265	0.253875225782394	0.389127790927887	-0.0464592278003693
-1.78376877307892	-7.90631437301636	-3.48239469528198	0.253066539764404	0.38948467373848	-0.0464465022087097
-1.76089036464691	-7.91419506072998	-3.48740148544312	0.25247123837471	0.390005022287369	-0.0461731851100922
-1.74773776531219	-7.9144549369812	-3.5007266998291	0.252020657062531	0.3907350897789	-0.0459845848381519
-1.73383986949921	-7.91727352142334	-3.49435377120972	0.251571863889694	0.391443431377411	-0.0456346832215786
-1.71740925312042	-7.92259645462036	-3.50828218460083	0.251327753067017	0.392319172620773	-0.0451592653989792
-1.70760011672974	-7.93007802963257	-3.51261949539185	0.251242458820343	0.393312186002731	-0.044550247490406
-1.69774174690247	-7.9346227645874	-3.52604222297668	0.251244872808456	0.394522130489349	-0.0439535044133663
-1.68805265426636	-7.93672752380371	-3.54117918014526	0.251306623220444	0.395624190568924	-0.0434399135410786
-1.68264412879944	-7.93829393386841	-3.54465508460999	0.251715123653412	0.396891862154007	-0.042666457593441
-1.67772257328033	-7.94159603118896	-3.56693387031555	0.252117455005646	0.398323744535446	-0.0417593084275723
-1.66781938076019	-7.94215393066406	-3.57844161987305	0.252699375152588	0.399764388799667	-0.0409207455813885
-1.66681599617004	-7.9411473274231	-3.59259653091431	0.253366857767105	0.40132138133049	-0.0400100983679295
-1.6667582988739	-7.94229125976563	-3.61942172050476	0.254215359687805	0.402913212776184	-0.0390569902956486
-1.66206800937653	-7.93878412246704	-3.62825894355774	0.255058735609055	0.40445551276207	-0.0378006361424923
-1.66157829761505	-7.9331488609314	-3.64484405517578	0.256116569042206	0.406122446060181	-0.0364690609276295
-1.66481935977936	-7.92429399490356	-3.67035937309265	0.257217824459076	0.407905161380768	-0.0350758135318756
-1.66366195678711	-7.91606903076172	-3.68205142021179	0.2584288418293	0.409767687320709	-0.0336466059088707
-1.66629314422607	-7.90670919418335	-3.70016717910767	0.259707123041153	0.41149976849556	-0.0321813896298409
-1.66845786571503	-7.89570713043213	-3.719162940979	0.260981380939484	0.413305968046188	-0.0307190883904696
-1.67845404148102	-7.88675594329834	-3.7407021522522	0.262624680995941	0.415050804615021	-0.0290948636829853
-1.668790102005	-7.87809133529663	-3.76011323928833	0.264172583818436	0.416602492332459	-0.0271308589726686
-1.66722440719604	-7.86316728591919	-3.7816219329834	0.265572369098663	0.41824996471405	-0.0250793024897575
-1.66753208637238	-7.85190725326538	-3.79228115081787	0.267198354005814	0.419725030660629	-0.0229715202003717
-1.6809024810791	-7.84294986724854	-3.80656886100769	0.268914520740509	0.421235918998718	-0.0209746155887842
-1.68518352508545	-7.82485866546631	-3.8277153968811	0.270707875490189	0.422577977180481	-0.0190241448581219
-1.67002391815186	-7.81849336624146	-3.85223984718323	0.272340327501297	0.423624038696289	-0.0168818719685078
-1.65693628787994	-7.80734062194824	-3.8639452457428	0.273983955383301	0.424607992172241	-0.0148655399680138
-1.64677846431732	-7.80186080932617	-3.86641097068787	0.275414317846298	0.425481259822845	-0.0130590694025159
-1.64192950725555	-7.79375696182251	-3.87511205673218	0.276968359947205	0.426156491041183	-0.0110152494162321
-1.6360787153244	-7.77970170974731	-3.88313150405884	0.278190612792969	0.426773279905319	-0.00872240588068962
-1.63527846336365	-7.76937484741211	-3.88980150222778	0.279386907815933	0.427183628082275	-0.00647256523370743
-1.6363217830658	-7.75482511520386	-3.90367865562439	0.280508279800415	0.427570879459381	-0.00400621583685279
-1.63282704353333	-7.73925971984863	-3.91479444503784	0.281508177518845	0.427773863077164	-0.00172144384123385
-1.63447856903076	-7.71955251693726	-3.90815019607544	0.282401859760284	0.427891194820404	0.000507706834468991
-1.63664567470551	-7.71050357818604	-3.91970753669739	0.283092021942139	0.427854716777802	0.002621611347422
-1.63344812393188	-7.69388580322266	-3.90548706054688	0.283680140972137	0.427479267120361	0.00479367701336741
-1.6288321018219	-7.68228006362915	-3.90669012069702	0.284259051084518	0.427153289318085	0.00705256406217813
-1.62741959095001	-7.66784906387329	-3.90872573852539	0.284668922424316	0.426611572504044	0.00907833781093359
-1.62919068336487	-7.65826320648193	-3.90419721603394	0.285141229629517	0.426085561513901	0.010987333022058
-1.62798464298248	-7.64613342285156	-3.88972544670105	0.285382717847824	0.425319701433182	0.0127527555450797
-1.63349056243896	-7.63137722015381	-3.89678168296814	0.285796910524368	0.424617826938629	0.0144826313480735
-1.63497149944305	-7.62453079223633	-3.88423442840576	0.285975903272629	0.423771291971207	0.0159432422369719
-1.64424347877502	-7.6062068939209	-3.88587427139282	0.286390572786331	0.422854870557785	0.0170858502388
-1.63959133625031	-7.60886287689209	-3.87524700164795	0.28646332025528	0.421829015016556	0.0179243814200163
-1.63881587982178	-7.60484075546265	-3.86371374130249	0.286861568689346	0.420833677053452	0.018903587013483
-1.632572889328	-7.60092258453369	-3.84936928749084	0.287059962749481	0.419625580310822	0.019859854131937
-1.63621962070465	-7.60235023498535	-3.85259985923767	0.287547081708908	0.418623894453049	0.0204323902726173
-1.62948286533356	-7.60341024398804	-3.83146977424622	0.287871867418289	0.417396873235703	0.0206808596849442
-1.64138853549957	-7.60522317886353	-3.82400727272034	0.288479059934616	0.416381239891052	0.0207268763333559
-1.63950049877167	-7.61363697052002	-3.82007169723511	0.288944035768509	0.415313512086868	0.0208301339298487
-1.65110003948212	-7.61688852310181	-3.80764198303223	0.28963902592659	0.414285629987717	0.0206164717674255
-1.6626683473587	-7.62254762649536	-3.8095600605011	0.290406614542007	0.413345754146576	0.0200548898428679
-1.67084002494812	-7.63130235671997	-3.797030210495	0.291210681200027	0.412314236164093	0.01944375410676
-1.68001961708069	-7.63848876953125	-3.79381799697876	0.292044430971146	0.411468863487244	0.0189154110848904
-1.68295168876648	-7.6485161781311	-3.78002643585205	0.29290571808815	0.41041088104248	0.0181994866579771
-1.6925208568573	-7.660484790802	-3.78398942947388	0.293842315673828	0.409559279680252	0.0177503861486912
-1.69846439361572	-7.66294145584106	-3.7805712223053	0.294859826564789	0.408739805221558	0.0169269815087318
-1.69939172267914	-7.67917203903198	-3.76754975318909	0.295920372009277	0.407742291688919	0.0161716695874929
-1.70195889472961	-7.68726015090942	-3.77695560455322	0.296899378299713	0.407055795192719	0.0154437934979796
-1.70733034610748	-7.69837474822998	-3.769850730896	0.297986090183258	0.406239748001099	0.0147618092596531
-1.69961404800415	-7.71312427520752	-3.76161956787109	0.298881143331528	0.405468910932541	0.0144220190122724
-1.70201134681702	-7.71898508071899	-3.7590172290802	0.300143986940384	0.404901146888733	0.0139246787875891
-1.70407843589783	-7.73326444625854	-3.75715255737305	0.301054358482361	0.404394000768662	0.0128141716122627
-1.71386003494263	-7.744704246521	-3.75474071502686	0.302082270383835	0.403750509023666	0.011685935780406
-1.71779251098633	-7.75506782531738	-3.75925922393799	0.302878886461258	0.403455197811127	0.0105286659672856
-1.72034120559692	-7.76691865921021	-3.74790024757385	0.303392708301544	0.402951121330261	0.00923983007669449
-1.72941184043884	-7.77411222457886	-3.75633478164673	0.304076880216599	0.402584344148636	0.00829394441097975
-1.73453092575073	-7.78378343582153	-3.76642513275146	0.304521232843399	0.402488470077515	0.00736700650304556
-1.72242987155914	-7.79489183425903	-3.7499885559082	0.304482311010361	0.401914745569229	0.00720062432810664
-1.71394371986389	-7.78714084625244	-3.74955248832703	0.304619163274765	0.401689648628235	0.00753871398046613
-1.70038998126984	-7.7990894317627	-3.74658751487732	0.304570645093918	0.401335775852203	0.00785507913678885
-1.68514561653137	-7.80450773239136	-3.75285339355469	0.304715692996979	0.401076436042786	0.00871786195784807
-1.65912199020386	-7.80676126480103	-3.74588131904602	0.304791778326035	0.400998681783676	0.00999095104634762
-1.64300322532654	-7.80203819274902	-3.76418805122375	0.305298000574112	0.400884866714478	0.0111842816695571
-1.63007032871246	-7.81022071838379	-3.74701905250549	0.305638015270233	0.400820910930634	0.0116679081693292
-1.62620604038239	-7.80626916885376	-3.75550436973572	0.306207597255707	0.401116639375687	0.0116591891273856
-1.61712241172791	-7.8255181312561	-3.76946640014648	0.306554317474365	0.401505261659622	0.0109439073130488
-1.59924626350403	-7.83654642105103	-3.7763671875	0.307060062885284	0.401855647563934	0.0105568096041679
-1.57809019088745	-7.83559417724609	-3.77935528755188	0.307955414056778	0.402356773614883	0.0111789079383016
-1.55853354930878	-7.84660339355469	-3.79059410095215	0.308654129505157	0.402844876050949	0.0120702413842082
-1.54861044883728	-7.84422159194946	-3.7932345867157	0.309429198503494	0.403452545404434	0.0129381082952023
-1.53572201728821	-7.83608150482178	-3.79760479927063	0.310313612222672	0.404196619987488	0.0139612331986427
-1.53997147083282	-7.82133960723877	-3.81917071342468	0.311426877975464	0.405108451843262	0.0149588705971837
-1.5398383140564	-7.81343269348145	-3.83312892913818	0.312145620584488	0.406135708093643	0.0158843491226435
-1.55356848239899	-7.79896116256714	-3.8435046672821	0.313016533851624	0.40736585855484	0.0166102349758148
-1.55989623069763	-7.78385162353516	-3.86067652702332	0.313795059919357	0.408641487360001	0.0172290056943893
-1.5763441324234	-7.76752662658691	-3.88184499740601	0.314566403627396	0.409915596246719	0.017798975110054
-1.58890748023987	-7.75405931472778	-3.89343166351318	0.315222233533859	0.411364674568176	0.018060777336359
-1.61071944236755	-7.73734712600708	-3.91490793228149	0.315882623195648	0.412802666425705	0.0184064731001854
-1.62445330619812	-7.72490072250366	-3.92922306060791	0.316278487443924	0.414212793111801	0.0183396264910698
-1.64816153049469	-7.70991516113281	-3.94098234176636	0.316947549581528	0.415599375963211	0.0180400889366865
-1.65057289600372	-7.70606422424316	-3.96016550064087	0.317034929990768	0.416914910078049	0.0178222041577101
-1.66116333007813	-7.69168710708618	-3.96752452850342	0.31749615073204	0.418204963207245	0.0183090027421713
-1.6621208190918	-7.68274831771851	-3.99117255210876	0.317886054515839	0.419307142496109	0.018440755084157
-1.66528081893921	-7.68444299697876	-3.99185466766357	0.318136900663376	0.420648843050003	0.0184989161789417
-1.67711579799652	-7.67966794967651	-4.0112509727478	0.31876727938652	0.421876400709152	0.0177228692919016
-1.68944227695465	-7.68182754516602	-4.02484035491943	0.319004774093628	0.423082023859024	0.0162603668868542
-1.70874118804932	-7.68608999252319	-4.03059911727905	0.31914958357811	0.424337565898895	0.0145523278042674
-1.73157775402069	-7.68638467788696	-4.05156993865967	0.319423645734787	0.425518095493317	0.012604315765202
-1.75745975971222	-7.6963062286377	-4.06543064117432	0.319426774978638	0.426729440689087	0.0106753092259169
-1.7781697511673	-7.69393587112427	-4.06583166122437	0.319424211978912	0.427617400884628	0.0088341161608696
-1.79681897163391	-7.69608163833618	-4.08149814605713	0.319100618362427	0.428653031587601	0.00716339936479926
-1.81984567642212	-7.6957483291626	-4.08824396133423	0.318700969219208	0.429405808448792	0.00609881663694978
-1.83678102493286	-7.69253921508789	-4.10556650161743	0.318270176649094	0.429988205432892	0.00506997620686889
-1.84562611579895	-7.69126987457275	-4.09293842315674	0.317631304264069	0.430457174777985	0.00466039776802063
-1.86114764213562	-7.68214273452759	-4.09439945220947	0.317111849784851	0.430820047855377	0.00457847211509943
-1.87042927742004	-7.68816661834717	-4.09936285018921	0.31615623831749	0.431045591831207	0.00435013929381967
-1.87925839424133	-7.68360710144043	-4.09697484970093	0.31554639339447	0.431243926286697	0.00389714795164764
-1.87362861633301	-7.6823558807373	-4.1032395362854	0.314920902252197	0.431089848279953	0.00301187252625823
-1.87183618545532	-7.69687795639038	-4.10147380828857	0.314477652311325	0.430809408426285	0.00175258633680642
-1.86919713020325	-7.70430421829224	-4.08717679977417	0.314090639352798	0.430120140314102	0.000459105795016512
-1.8734804391861	-7.71854877471924	-4.07744312286377	0.313612848520279	0.429436385631561	-0.0011258804006502
-1.88147163391113	-7.7251935005188	-4.07647943496704	0.313158422708511	0.428520917892456	-0.0027652089484036
-1.88753056526184	-7.73701238632202	-4.06986951828003	0.312631696462631	0.427578419446945	-0.00358052016235888
-1.88210511207581	-7.74469232559204	-4.05393123626709	0.312100380659103	0.426540374755859	-0.00409843027591705
-1.87864947319031	-7.75032901763916	-4.04445505142212	0.311611264944077	0.425337105989456	-0.00442041037604213
-1.8717554807663	-7.75384473800659	-4.03029727935791	0.311107695102692	0.424021989107132	-0.00485942373052239
-1.86895573139191	-7.7624044418335	-4.0324273109436	0.310525685548782	0.422751873731613	-0.00498500978574157
-1.85882651805878	-7.76370191574097	-4.00014019012451	0.310125529766083	0.421222746372223	-0.00495839398354292
-1.84869813919067	-7.76825046539307	-3.99638438224792	0.309600681066513	0.419858276844025	-0.00531904539093375
-1.84784948825836	-7.7750391960144	-3.98769402503967	0.309241056442261	0.418419361114502	-0.00584806781262159
-1.84198248386383	-7.78414535522461	-3.96727728843689	0.308750003576279	0.416938960552216	-0.00647206790745258
-1.84067225456238	-7.78892850875854	-3.94828701019287	0.308093130588531	0.415361821651459	-0.00712845521047711
-1.84566783905029	-7.78840065002441	-3.94362282752991	0.307682067155838	0.413905143737793	-0.00762014137580991
-1.84647750854492	-7.79257965087891	-3.9306492805481	0.306965708732605	0.412518322467804	-0.00803783349692822
-1.84260046482086	-7.79488611221313	-3.91368842124939	0.306220173835754	0.410967648029327	-0.00826849602162838
-1.84638500213623	-7.79253768920898	-3.90488243103027	0.305417686700821	0.409568667411804	-0.00842476822435856
-1.83970046043396	-7.79443550109863	-3.8819215297699	0.30448979139328	0.407991319894791	-0.0087287463247776
-1.83824026584625	-7.79697465896606	-3.87301135063171	0.303770631551743	0.406602501869202	-0.00892791245132685
-1.82404136657715	-7.79798078536987	-3.85661005973816	0.302852511405945	0.405026078224182	-0.00890183541923761
-1.81087446212769	-7.80085039138794	-3.85060524940491	0.302180528640747	0.403391391038895	-0.00901009794324636
-1.80109584331512	-7.81158828735352	-3.83363842964172	0.301526963710785	0.402021765708923	-0.00942020583897829
-1.79097712039948	-7.82616901397705	-3.81679725646973	0.300859540700912	0.400615155696869	-0.0101563846692443
-1.78070902824402	-7.83476638793945	-3.80521583557129	0.300343841314316	0.399131864309311	-0.0109612308442593
-1.7783123254776	-7.84313726425171	-3.79999589920044	0.299964845180511	0.397982776165009	-0.0117586748674512
-1.7666609287262	-7.85616397857666	-3.78625130653381	0.299457579851151	0.39677569270134	-0.0122864209115505
-1.76366770267487	-7.85907030105591	-3.77384853363037	0.29925537109375	0.395607024431229	-0.0129482243210077
-1.75941348075867	-7.86711263656616	-3.77117109298706	0.298927575349808	0.394713014364243	-0.0137053532525897
-1.7561457157135	-7.87349414825439	-3.76457285881042	0.298650950193405	0.393784433603287	-0.0141832353547215
-1.75031566619873	-7.87617540359497	-3.7516782283783	0.298357397317886	0.392878890037537	-0.014519065618515
-1.75091636180878	-7.88136529922485	-3.75197267532349	0.298219203948975	0.392238140106201	-0.0148366400972009
-1.74782502651215	-7.8808388710022	-3.74537086486816	0.297892451286316	0.391525894403458	-0.0154502913355827
-1.74794280529022	-7.88526058197021	-3.74031829833984	0.297592222690582	0.390964776277542	-0.015873771160841
-1.74690651893616	-7.88594532012939	-3.74736785888672	0.297320961952209	0.390419393777847	-0.0163111630827188
-1.74645709991455	-7.88393259048462	-3.73613262176514	0.297005772590637	0.390016406774521	-0.0166903119534254
-1.74638032913208	-7.88811683654785	-3.72809720039368	0.296736210584641	0.389571517705917	-0.0171150919049978
-1.74431109428406	-7.88442659378052	-3.72852730751038	0.296400219202042	0.389134585857391	-0.0173787120729685
-1.74751591682434	-7.88729953765869	-3.7353355884552	0.296108722686768	0.388797760009766	-0.0177452098578215
-1.74708044528961	-7.88714790344238	-3.73337769508362	0.295808374881744	0.388641566038132	-0.018238103017211
-1.73208570480347	-7.89666175842285	-3.72541809082031	0.295441627502441	0.388196289539337	-0.0186976678669453
-1.72915053367615	-7.90012168884277	-3.72527480125427	0.295209467411041	0.387920469045639	-0.0192321576178074
-1.71610903739929	-7.90636348724365	-3.72673749923706	0.295020163059235	0.387595772743225	-0.0195705071091652
-1.71013689041138	-7.91206216812134	-3.72424578666687	0.29489877820015	0.387444674968719	-0.0200479421764612
-1.70490837097168	-7.91705179214478	-3.72498536109924	0.294911772012711	0.387118846178055	-0.0204241536557674
-1.70054697990417	-7.92144250869751	-3.71955585479736	0.294965863227844	0.38690310716629	-0.0209870636463165
-1.70120143890381	-7.924729347229	-3.73363637924194	0.295035868883133	0.386869937181473	-0.0216370988637209
-1.69703722000122	-7.9257664680481	-3.7295515537262	0.295069396495819	0.386830031871796	-0.0219026245176792
-1.6982342004776	-7.92949342727661	-3.72687721252441	0.295093327760696	0.386818468570709	-0.0222078152000904
-1.6916686296463	-7.92958498001099	-3.72821044921875	0.295101761817932	0.386743813753128	-0.0223300401121378
-1.68752372264862	-7.93591117858887	-3.74243950843811	0.295113980770111	0.38682833313942	-0.0222910307347775
-1.67507600784302	-7.93121719360352	-3.73317456245422	0.295114815235138	0.386828601360321	-0.0223763585090637
-1.6715270280838	-7.93602514266968	-3.73533916473389	0.295105993747711	0.386696308851242	-0.0224121958017349
-1.66368854045868	-7.9378924369812	-3.7382640838623	0.29533925652504	0.386639028787613	-0.0224690400063992
-1.65423190593719	-7.93290424346924	-3.73738193511963	0.295405566692352	0.386598706245422	-0.0223925542086363
-1.65111267566681	-7.93560171127319	-3.74715876579285	0.295582503080368	0.386640012264252	-0.0222279857844114
-1.64353811740875	-7.93248558044434	-3.74076509475708	0.295761853456497	0.386527061462402	-0.0221529956907034
-1.64377379417419	-7.93753385543823	-3.75129818916321	0.295902281999588	0.386522769927979	-0.0221681017428637
-1.63820552825928	-7.93585920333862	-3.75653886795044	0.296091765165329	0.386503010988235	-0.0222054217010736
-1.63536763191223	-7.93653106689453	-3.75176525115967	0.296155780553818	0.386586368083954	-0.0222690831869841
-1.63348603248596	-7.94028091430664	-3.75278306007385	0.296469449996948	0.38654437661171	-0.0223792940378189
-1.63193488121033	-7.93982887268066	-3.74940633773804	0.296680808067322	0.386600375175476	-0.0224273111671209
-1.63472509384155	-7.9436502456665	-3.75963401794434	0.29667541384697	0.38670414686203	-0.0224981643259525
-1.63645684719086	-7.93775033950806	-3.76651334762573	0.296913266181946	0.386676102876663	-0.0224635191261768
-1.63590681552887	-7.94070911407471	-3.76077151298523	0.296958476305008	0.386925876140594	-0.022533006966114
-1.63646423816681	-7.93995666503906	-3.77058625221252	0.297194719314575	0.38694441318512	-0.0225178115069866
-1.63118374347687	-7.93878602981567	-3.77277135848999	0.297341853380203	0.386936098337173	-0.0225474704056978
-1.63362526893616	-7.93814659118652	-3.77308464050293	0.297653198242188	0.386908710002899	-0.0227672606706619
-1.6315826177597	-7.94202375411987	-3.76668429374695	0.297941327095032	0.386837035417557	-0.0229485239833593
-1.63495993614197	-7.94304943084717	-3.77199387550354	0.298092275857925	0.386704117059708	-0.0231862403452396
-1.63297235965729	-7.94018030166626	-3.77296710014343	0.298424929380417	0.386501371860504	-0.0233005452901125
-1.63821709156036	-7.94135713577271	-3.76931309700012	0.298597455024719	0.386441320180893	-0.0234059039503336
-1.63691461086273	-7.94342994689941	-3.77160477638245	0.298760205507278	0.386191993951797	-0.0235651042312384
-1.63854694366455	-7.94081687927246	-3.76951622962952	0.298998266458511	0.385978281497955	-0.0237351469695568
-1.63991785049438	-7.94212198257446	-3.76718187332153	0.299170345067978	0.385688096284866	-0.0237946733832359
-1.63956916332245	-7.94286918640137	-3.76505422592163	0.299350678920746	0.385444104671478	-0.023823132738471
-1.6399621963501	-7.94214200973511	-3.75968146324158	0.299426823854446	0.385138958692551	-0.0238701142370701
-1.64133369922638	-7.94217205047607	-3.76853609085083	0.299576163291931	0.384748458862305	-0.02396185323596
-1.6430481672287	-7.94072818756104	-3.76306319236755	0.299562871456146	0.384385704994202	-0.023989375680685
-1.64746367931366	-7.94211435317993	-3.75264549255371	0.299419969320297	0.383986383676529	-0.0239807721227407
-1.64706242084503	-7.93975257873535	-3.75629425048828	0.299357771873474	0.383472084999084	-0.0239183120429516
-1.64640772342682	-7.93334579467773	-3.75390791893005	0.29932051897049	0.383032262325287	-0.0237572882324457
-1.65042877197266	-7.9330267906189	-3.74805951118469	0.299163818359375	0.382574558258057	-0.0236087739467621
-1.64710915088654	-7.93315362930298	-3.73524928092957	0.298901051282883	0.381987541913986	-0.0235213730484247
-1.65139698982239	-7.93047428131104	-3.73104882240295	0.298622637987137	0.381462395191193	-0.0235371440649033
-1.64711737632751	-7.92708921432495	-3.73041367530823	0.298383563756943	0.380838096141815	-0.0236892867833376
-1.64776742458344	-7.93121480941772	-3.72448587417603	0.298038393259048	0.380290031433105	-0.0237925071269274
-1.64430224895477	-7.93172836303711	-3.71381115913391	0.297714680433273	0.379642933607101	-0.0239072237163782
-1.63812458515167	-7.93474197387695	-3.71023750305176	0.297444075345993	0.378906190395355	-0.0240099690854549
-1.63872647285461	-7.93197917938232	-3.71310782432556	0.29719689488411	0.378421694040298	-0.0241477601230145
-1.63098967075348	-7.93859386444092	-3.70195388793945	0.296830236911774	0.377799540758133	-0.0244647525250912
-1.63234603404999	-7.94190311431885	-3.68972754478455	0.296650737524033	0.377208650112152	-0.0247069131582975
-1.62497746944427	-7.94575500488281	-3.6828773021698	0.296270728111267	0.376736909151077	-0.0250406563282013
-1.62764573097229	-7.94687366485596	-3.68178677558899	0.296142727136612	0.376287162303925	-0.0252615995705128
-1.62420964241028	-7.95306730270386	-3.67988252639771	0.295929163694382	0.375909686088562	-0.0254195015877485
-1.62038683891296	-7.95364236831665	-3.68247699737549	0.295821160078049	0.375664621591568	-0.0256163030862808
-1.61351549625397	-7.9561653137207	-3.67329120635986	0.29559513926506	0.375390827655792	-0.0257032420486212
-1.60295248031616	-7.96453142166138	-3.66994571685791	0.295421272516251	0.375172644853592	-0.0256815254688263
-1.59555459022522	-7.96573638916016	-3.67332410812378	0.295411705970764	0.375066846609116	-0.0257439818233252
-1.5917980670929	-7.97078609466553	-3.66785192489624	0.295405715703964	0.375098705291748	-0.02585225738585
-1.58606052398682	-7.97406196594238	-3.67249798774719	0.295371770858765	0.375016570091248	-0.0261407326906919
-1.58063209056854	-7.97822237014771	-3.67185759544373	0.295448452234268	0.37513393163681	-0.0262753274291754
-1.57428705692291	-7.97793006896973	-3.66564559936523	0.295475512742996	0.375303745269775	-0.026370732113719
-1.57759857177734	-7.98139619827271	-3.67350363731384	0.295693755149841	0.37553471326828	-0.0264650899916887
-1.57393491268158	-7.98208904266357	-3.67851114273071	0.295838624238968	0.375840872526169	-0.026449428871274
-1.5651079416275	-7.98822164535522	-3.68652558326721	0.295945942401886	0.376172333955765	-0.0263215247541666
-1.5589439868927	-7.98796081542969	-3.6914439201355	0.296271741390228	0.376661419868469	-0.0260955505073071
-1.55248713493347	-7.99120616912842	-3.69328117370605	0.296656280755997	0.377207577228546	-0.0259831491857767
-1.54156863689423	-7.99566793441772	-3.69638752937317	0.297042012214661	0.377702832221985	-0.0258243829011917
-1.53468012809753	-8.00413036346436	-3.71325492858887	0.297581076622009	0.378387898206711	-0.0255688149482012
-1.52278864383698	-8.00199699401855	-3.71110963821411	0.298154443502426	0.379038751125336	-0.0252737700939178
-1.52118670940399	-8.00652313232422	-3.72485136985779	0.298704385757446	0.379763156175613	-0.0250887516885996
-1.51357328891754	-8.00779914855957	-3.73192119598389	0.29935896396637	0.380497545003891	-0.0246890112757683
-1.502481341362	-8.01051235198975	-3.7400529384613	0.29983925819397	0.381311476230621	-0.0242233164608479
-1.5022976398468	-8.01121807098389	-3.75010466575623	0.300468623638153	0.382050156593323	-0.0235629193484783
-1.48992085456848	-8.00913906097412	-3.75807619094849	0.301028788089752	0.382781445980072	-0.022822305560112
-1.49301135540009	-8.00651168823242	-3.76439952850342	0.301601767539978	0.383529007434845	-0.0221187919378281
-1.48678112030029	-8.00527477264404	-3.77244281768799	0.302077114582062	0.384195327758789	-0.0215641018003225
-1.48076117038727	-8.00391960144043	-3.77318406105042	0.302474617958069	0.384877294301987	-0.0208720937371254
-1.47942042350769	-7.99981498718262	-3.78106784820557	0.302987456321716	0.385500311851501	-0.0201716143637896
-1.47408378124237	-7.99778604507446	-3.78092169761658	0.303379952907562	0.386178135871887	-0.0194561928510666
-1.46944200992584	-7.99516916275024	-3.79068112373352	0.30378669500351	0.386659681797028	-0.0187519863247871
-1.46374309062958	-7.99170064926147	-3.79738092422485	0.304191678762436	0.38703989982605	-0.0181293208152056
-1.46383392810822	-7.99083185195923	-3.80152058601379	0.304619997739792	0.387544363737106	-0.017617816105485
-1.45865797996521	-7.99047756195068	-3.80477738380432	0.305024892091751	0.387948006391525	-0.0172032807022333
-1.45998156070709	-7.98838901519775	-3.80894446372986	0.305448740720749	0.388244837522507	-0.0168514959514141
-1.46106648445129	-7.98267650604248	-3.81878066062927	0.305767714977264	0.3885498046875	-0.0164358299225569
-1.46132957935333	-7.98134183883667	-3.81417107582092	0.306164652109146	0.388932555913925	-0.0161105003207922
-1.46279144287109	-7.97847080230713	-3.81236720085144	0.30635678768158	0.389007061719894	-0.0157204996794462
-1.46584367752075	-7.976478099823	-3.82221388816834	0.306723445653915	0.389279335737228	-0.015347246080637
-1.46564066410065	-7.97133255004883	-3.8190233707428	0.307024568319321	0.389542907476425	-0.0147790713235736
-1.4656640291214	-7.96701383590698	-3.81927800178528	0.307207018136978	0.389541745185852	-0.0142837623134255
-1.47027313709259	-7.96185874938965	-3.82339406013489	0.307519406080246	0.389788240194321	-0.0137831857427955
-1.47250890731812	-7.95793485641479	-3.82421135902405	0.307605057954788	0.389890223741531	-0.0133369080722332
-1.47369039058685	-7.95106601715088	-3.82376050949097	0.307860404253006	0.389922112226486	-0.0127227175980806
-1.47884666919708	-7.94874668121338	-3.82676196098328	0.308015018701553	0.390115767717361	-0.0121620232239366
-1.47748756408691	-7.94303274154663	-3.82216739654541	0.308226227760315	0.390183329582214	-0.0115107661113143
-1.48377323150635	-7.93514394760132	-3.82658123970032	0.308483153581619	0.390262097120285	-0.0108987120911479
-1.48470044136047	-7.9291934967041	-3.82439756393433	0.308597534894943	0.390412509441376	-0.0103935888037086
-1.4924703836441	-7.92862796783447	-3.83026552200317	0.308603435754776	0.390447646379471	-0.010032937861979
-1.49442899227142	-7.92337608337402	-3.8331983089447	0.308899402618408	0.390562653541565	-0.00974368117749691
-1.49693095684052	-7.92373847961426	-3.82296776771545	0.308957666158676	0.390654981136322	-0.00944163650274277
-1.50532650947571	-7.91725826263428	-3.82391786575317	0.309164077043533	0.390684127807617	-0.0090401116758585
-1.50596106052399	-7.91485929489136	-3.82574558258057	0.309260904788971	0.390824854373932	-0.00872036721557379
-1.50729846954346	-7.91482305526733	-3.82551550865173	0.309446066617966	0.390895187854767	-0.0084327096119523
-1.51287996768951	-7.90789222717285	-3.82361817359924	0.309685468673706	0.390939950942993	-0.00826079957187176
-1.51866126060486	-7.91233253479004	-3.82185745239258	0.309754729270935	0.3911152780056	-0.00815647281706333
-1.51996695995331	-7.91070604324341	-3.82630014419556	0.309986472129822	0.391192227602005	-0.0081295520067215
-1.52968907356262	-7.90943336486816	-3.83000636100769	0.310268431901932	0.391347318887711	-0.00810509920120239
-1.53463089466095	-7.90934371948242	-3.82729148864746	0.310367673635483	0.39144167304039	-0.0081573436036706
-1.53430557250977	-7.90749502182007	-3.82302093505859	0.310632973909378	0.391547977924347	-0.00813678279519081
-1.54427921772003	-7.91158008575439	-3.83220505714417	0.310892075300217	0.391669780015945	-0.00813286192715168
-1.5439658164978	-7.91202831268311	-3.82689690589905	0.311156809329987	0.3917575776577	-0.00816941913217306
-1.54688096046448	-7.91440773010254	-3.8222644329071	0.31142121553421	0.391825765371323	-0.00829332321882248
-1.54919278621674	-7.91718721389771	-3.82827401161194	0.311812072992325	0.391917556524277	-0.00829041097313166
-1.55111694335938	-7.91773796081543	-3.82367134094238	0.312122166156769	0.392073512077332	-0.00838322564959526
-1.55339074134827	-7.92428064346313	-3.828293800354	0.312419414520264	0.392124950885773	-0.00840720999985933
-1.5525016784668	-7.92073440551758	-3.82918548583984	0.312783032655716	0.392201036214828	-0.00830757711082697
-1.55085277557373	-7.92375993728638	-3.82418894767761	0.313071519136429	0.392274409532547	-0.00808441173285246
-1.54940509796143	-7.92763757705688	-3.83014917373657	0.313331723213196	0.392376005649567	-0.00776485772803426
-1.54877316951752	-7.92462158203125	-3.82670569419861	0.313718289136887	0.392452985048294	-0.00744596449658275
-1.54620754718781	-7.92513942718506	-3.82949018478394	0.313965886831284	0.392559498548508	-0.00710217701271176
-1.54551589488983	-7.92041254043579	-3.82598853111267	0.314155638217926	0.392670452594757	-0.00702234590426087
-1.55219554901123	-7.92357158660889	-3.82504439353943	0.314343333244324	0.392801374197006	-0.00679018115624785
-1.55158948898315	-7.92220783233643	-3.82876014709473	0.314588963985443	0.392973899841309	-0.00651321560144424
-1.55207228660583	-7.92109346389771	-3.8235182762146	0.314697235822678	0.393071502447128	-0.00618591532111168
-1.55437135696411	-7.91901540756226	-3.83455395698547	0.31477102637291	0.393282681703568	-0.00592042785137892
-1.54984676837921	-7.91676807403564	-3.82704329490662	0.314814627170563	0.393381029367447	-0.00580315385013819
-1.55765950679779	-7.91825580596924	-3.83805918693542	0.314961791038513	0.393562316894531	-0.00575110409408808
-1.55828416347504	-7.92007732391357	-3.83282327651978	0.314886420965195	0.393653094768524	-0.00542675936594605
-1.57863998413086	-7.91530704498291	-3.8309531211853	0.314918965101242	0.394036024808884	-0.00497944140806794
-1.57539236545563	-7.91763353347778	-3.84179162979126	0.314738094806671	0.394381791353226	-0.00492159510031343
-1.55445957183838	-7.91653108596802	-3.83572554588318	0.314692318439484	0.394469201564789	-0.00517081748694181
-1.5421017408371	-7.92332458496094	-3.83782076835632	0.314712285995483	0.394557654857636	-0.00526311388239264
-1.52857291698456	-7.93436574935913	-3.82964730262756	0.314742058515549	0.394459515810013	-0.00554168922826648
-1.53098356723785	-7.93956565856934	-3.82684993743896	0.314810365438461	0.394523024559021	-0.00576113909482956
-1.53441274166107	-7.93957614898682	-3.82675075531006	0.314884185791016	0.394653290510178	-0.00620029587298632
-1.53865277767181	-7.94348526000977	-3.8308253288269	0.314870685338974	0.39482381939888	-0.00651489989832044
-1.54567635059357	-7.94279479980469	-3.83648347854614	0.314906626939774	0.39514821767807	-0.00685331085696816
-1.54182052612305	-7.95240306854248	-3.83550715446472	0.314878970384598	0.395328402519226	-0.00723430654034019
-1.55097103118896	-7.95018291473389	-3.83954644203186	0.315048277378082	0.395557016134262	-0.00737262330949306
-1.54928004741669	-7.95259571075439	-3.84090805053711	0.31514647603035	0.395850539207459	-0.00759560754522681
-1.55097687244415	-7.94978284835815	-3.84051275253296	0.315265029668808	0.396059930324554	-0.00755122164264321
-1.55029559135437	-7.94865798950195	-3.8451988697052	0.31542032957077	0.396405935287476	-0.00762424059212208
-1.55011212825775	-7.95107316970825	-3.83764028549194	0.315579384565353	0.396661102771759	-0.00752845592796803
-1.55590009689331	-7.94641971588135	-3.84904146194458	0.315800130367279	0.397062331438065	-0.00748389447107911
-1.55904519557953	-7.945396900177	-3.84247779846191	0.315964788198471	0.397546827793121	-0.00751583464443684
-1.55829620361328	-7.94305849075317	-3.85621023178101	0.31620842218399	0.397782862186432	-0.00737436441704631
-1.56401240825653	-7.94520330429077	-3.85761642456055	0.316302984952927	0.39831817150116	-0.00723644345998764
-1.56912076473236	-7.93902015686035	-3.86271667480469	0.316508293151855	0.398668855428696	-0.00708887074142694
-1.57445311546326	-7.9350643157959	-3.86223483085632	0.316670149564743	0.399076282978058	-0.00699768261983991
-1.57445859909058	-7.93592071533203	-3.86456823348999	0.316703945398331	0.399375557899475	-0.00684396363794804
-1.57753086090088	-7.92568206787109	-3.86773562431335	0.31691786646843	0.399841129779816	-0.00662242854014039
-1.5827556848526	-7.92896842956543	-3.86786818504334	0.316895604133606	0.400146931409836	-0.00637952424585819
-1.58623075485229	-7.92245054244995	-3.87215685844421	0.317111223936081	0.400479257106781	-0.00623312313109636
-1.58455765247345	-7.9272780418396	-3.87225270271301	0.31711009144783	0.400818407535553	-0.00606861989945173
-1.58588659763336	-7.92046642303467	-3.87799596786499	0.317079454660416	0.401058077812195	-0.00601622369140387
-1.59176862239838	-7.92154979705811	-3.86991810798645	0.317072659730911	0.401277393102646	-0.00583394011482596
-1.58944237232208	-7.9179253578186	-3.87483859062195	0.317017316818237	0.401550680398941	-0.0056654429063201
-1.59372961521149	-7.91601181030273	-3.86946034431458	0.316978633403778	0.4015733897686	-0.00552133284509182
-1.5943911075592	-7.91342830657959	-3.8807520866394	0.3168044090271	0.401778250932693	-0.00526219140738249
-1.59271454811096	-7.90813875198364	-3.87952733039856	0.316793352365494	0.401743918657303	-0.00521758617833257
-1.59929060935974	-7.91169357299805	-3.87654685974121	0.316591620445251	0.401851147413254	-0.00499578658491373
-1.59879148006439	-7.90771770477295	-3.87508273124695	0.31641212105751	0.401885896921158	-0.00491633731871843
-1.60544085502625	-7.90474557876587	-3.87439799308777	0.316356688737869	0.401811599731445	-0.00477081863209605
-1.60787963867188	-7.90331792831421	-3.87970948219299	0.316171705722809	0.401865929365158	-0.00454247696325183
-1.61191093921661	-7.89798164367676	-3.86764669418335	0.315969586372375	0.401741921901703	-0.00439555011689663
-1.61793732643127	-7.89655733108521	-3.87629842758179	0.31574285030365	0.401524662971497	-0.00413015624508262
-1.61757683753967	-7.88981914520264	-3.86284351348877	0.315518885850906	0.401377290487289	-0.00401141121983528
-1.62685608863831	-7.88877964019775	-3.87306571006775	0.315403431653976	0.401257038116455	-0.00378033216111362
-1.62774193286896	-7.88552761077881	-3.86627292633057	0.315198630094528	0.40108323097229	-0.00356334447860718
-1.63570415973663	-7.88215160369873	-3.8650050163269	0.315047144889832	0.4008409678936	-0.00334336748346686
-1.63807153701782	-7.8771505355835	-3.85595679283142	0.314801007509232	0.400548428297043	-0.00320624629966915
-1.6439596414566	-7.87440204620361	-3.85273861885071	0.314621478319168	0.40023273229599	-0.00295977364294231
-1.65120375156403	-7.86924362182617	-3.85727906227112	0.314301490783691	0.400041371583939	-0.00285532418638468
-1.64991450309753	-7.86545658111572	-3.84884238243103	0.314174115657806	0.399607211351395	-0.00256840162910521
-1.65632903575897	-7.8571515083313	-3.85340929031372	0.314088970422745	0.399392902851105	-0.00226616463623941
-1.65968763828278	-7.85553407669067	-3.83466267585754	0.313691735267639	0.398999363183975	-0.00204986776225269
-1.66837084293365	-7.84958124160767	-3.84825086593628	0.313617169857025	0.398756086826324	-0.00165069790091366
-1.67117381095886	-7.84577083587646	-3.83877205848694	0.313277274370193	0.398550868034363	-0.00126873282715678
-1.67955112457275	-7.83433437347412	-3.83896708488464	0.313059836626053	0.398205041885376	-0.000771972059737891
-1.68221318721771	-7.82917928695679	-3.8297860622406	0.312785923480988	0.397912383079529	-0.000376208103261888
-1.68498837947845	-7.81676340103149	-3.83052778244019	0.312586784362793	0.397525250911713	0.000118900657980703
-1.68974781036377	-7.81434631347656	-3.83138871192932	0.312237441539764	0.397362411022186	0.000561792694497854
-1.69229412078857	-7.80637407302856	-3.82522869110107	0.312004864215851	0.39706164598465	0.00117841979954392
-1.69595873355865	-7.79980659484863	-3.82238411903381	0.31168121099472	0.396813541650772	0.00160756264813244
-1.69999146461487	-7.79188203811646	-3.8233118057251	0.311421543359756	0.396484732627869	0.00216744211502373
-1.70037579536438	-7.78071689605713	-3.81519055366516	0.311145812273026	0.39628741145134	0.002665423322469
-1.70279479026794	-7.7786693572998	-3.81210923194885	0.310693681240082	0.396025568246841	0.00314718531444669
-1.70459151268005	-7.77022552490234	-3.81933522224426	0.310522735118866	0.395771443843842	0.0035469145514071
-1.70789158344269	-7.76221609115601	-3.8090922832489	0.310276329517365	0.395579755306244	0.00397130846977234
-1.70693457126617	-7.75774192810059	-3.81017541885376	0.309846431016922	0.395389348268509	0.00427987985312939
-1.70847356319427	-7.74868059158325	-3.81035351753235	0.309670507907867	0.395231425762177	0.00449286261573434
-1.7125985622406	-7.75073719024658	-3.80543422698975	0.30932742357254	0.395187169313431	0.00469936756417155
-1.71182286739349	-7.74307441711426	-3.80849480628967	0.309050321578979	0.395040422677994	0.00476460251957178
-1.71585464477539	-7.74213361740112	-3.81109523773193	0.308768451213837	0.394890904426575	0.00470528099685907
-1.71494722366333	-7.74097061157227	-3.80739641189575	0.308491379022598	0.394722670316696	0.00461727101355791
-1.71644079685211	-7.73832273483276	-3.80332088470459	0.308257818222046	0.394678384065628	0.00432167993858457
-1.71949148178101	-7.73609209060669	-3.80124735832214	0.307953387498856	0.394570976495743	0.00407206127420068
-1.7185617685318	-7.73872709274292	-3.80613946914673	0.30769956111908	0.394444912672043	0.00374282919801772
-1.72138786315918	-7.73482131958008	-3.80109643936157	0.307473003864288	0.394400000572205	0.00337485992349684
-1.72037839889526	-7.74075841903687	-3.8008828163147	0.307187438011169	0.394366055727005	0.00294086919166148
-1.71751141548157	-7.73974084854126	-3.79816818237305	0.306919157505035	0.394203007221222	0.00260251644067466
-1.71566593647003	-7.74311542510986	-3.79816770553589	0.306686252355576	0.394166737794876	0.00207983911968768
-1.71496748924255	-7.74752330780029	-3.79678153991699	0.306318908929825	0.394026458263397	0.00170476455241442
-1.71199917793274	-7.74197673797607	-3.79569387435913	0.306095063686371	0.393916338682175	0.00118115032091737
-1.70586180686951	-7.74871873855591	-3.78727793693542	0.305811554193497	0.393846303224564	0.000685849518049508
-1.70419347286224	-7.75603532791138	-3.79386162757874	0.305466651916504	0.393780559301376	0.000242404857999645
-1.69671225547791	-7.75209856033325	-3.78666138648987	0.305290430784225	0.393578559160233	-0.000280812935670838
-1.69734930992126	-7.75773048400879	-3.78152918815613	0.304954767227173	0.393573403358459	-0.000769719306845218
-1.69433486461639	-7.76177215576172	-3.7846257686615	0.304643213748932	0.393371880054474	-0.00122921157162637
-1.68401432037354	-7.76229906082153	-3.78329968452454	0.304395198822021	0.393237203359604	-0.00175093184225261
-1.68145227432251	-7.76677703857422	-3.77467036247253	0.304144680500031	0.393100410699844	-0.00222152075730264
-1.67730987071991	-7.76912021636963	-3.78206348419189	0.3038509786129	0.392936229705811	-0.00265230168588459
-1.67045426368713	-7.77163410186768	-3.77464985847473	0.303633630275726	0.392780780792236	-0.00313876150175929
-1.66680729389191	-7.77728748321533	-3.76813268661499	0.303344666957855	0.392767041921616	-0.00363781722262502
-1.66501116752625	-7.78357744216919	-3.77979636192322	0.303201496601105	0.392609238624573	-0.0040389564819634
-1.65451169013977	-7.78338241577148	-3.77040791511536	0.302972078323364	0.392491340637207	-0.00459447549656034
-1.65633523464203	-7.78910160064697	-3.76227355003357	0.302917063236237	0.392354369163513	-0.00522099109366536
-1.65304970741272	-7.79289197921753	-3.762038230896	0.302691131830215	0.392249524593353	-0.00570120569318533
-1.64907431602478	-7.79731369018555	-3.76605892181396	0.302596062421799	0.392056494951248	-0.00623166188597679
-1.64659810066223	-7.8010950088501	-3.76625680923462	0.302475959062576	0.392022758722305	-0.00683620106428862
-1.64886617660522	-7.80328702926636	-3.75867033004761	0.302347660064697	0.391861617565155	-0.00721914973109961
-1.64136803150177	-7.80546140670776	-3.76109886169434	0.302239060401917	0.39174148440361	-0.00762466201558709
-1.64302015304565	-7.80654764175415	-3.76159024238586	0.302222907543182	0.391613721847534	-0.00804191641509533
-1.63989984989166	-7.81078100204468	-3.75849270820618	0.302168071269989	0.391555577516556	-0.00852609146386385
-1.64109075069427	-7.81295299530029	-3.7606680393219	0.302152156829834	0.391411453485489	-0.00892842561006546
-1.63851153850555	-7.8115701675415	-3.76096749305725	0.30214062333107	0.391292482614517	-0.00945185497403145
-1.64189493656158	-7.81769561767578	-3.75617480278015	0.301974028348923	0.39117032289505	-0.0101174311712384
-1.63624405860901	-7.81988382339478	-3.75493478775024	0.301933318376541	0.391084045171738	-0.010476304218173
-1.6345442533493	-7.81714916229248	-3.75514793395996	0.302090406417847	0.39098584651947	-0.0106365494430065
-1.62624192237854	-7.82293701171875	-3.74708271026611	0.30201843380928	0.390758007764816	-0.010866217315197
-1.62256097793579	-7.82824563980103	-3.74908971786499	0.302041202783585	0.390728294849396	-0.011116499081254
-1.61834502220154	-7.82438182830811	-3.75135922431946	0.302206456661224	0.390578329563141	-0.0113246124237776
-1.61252081394196	-7.82493734359741	-3.74658298492432	0.302220016717911	0.390497893095016	-0.0117031503468752
-1.61224174499512	-7.831862449646	-3.74831247329712	0.30223622918129	0.390379846096039	-0.0119544863700867
-1.60805404186249	-7.83182334899902	-3.7491238117218	0.302425801753998	0.390240043401718	-0.0122336046770215
-1.60910487174988	-7.83199071884155	-3.74155569076538	0.302569627761841	0.390187174081802	-0.0125878909602761
-1.60603284835815	-7.83534622192383	-3.74945163726807	0.302663952112198	0.390200734138489	-0.0128646567463875
-1.60173034667969	-7.83669519424438	-3.75097703933716	0.302688151597977	0.390084505081177	-0.0129954945296049
-1.60228502750397	-7.83494567871094	-3.75184035301209	0.302926540374756	0.389965951442719	-0.0131445145234466
-1.60165047645569	-7.83718490600586	-3.75222754478455	0.303044527769089	0.389976799488068	-0.0132266702130437
-1.59357786178589	-7.84242391586304	-3.75084447860718	0.303064793348312	0.389836668968201	-0.0132670104503632
-1.58833122253418	-7.84381866455078	-3.75219416618347	0.303272724151611	0.389766871929169	-0.0131295211613178
-1.58560180664063	-7.84354257583618	-3.75571703910828	0.303399115800858	0.389674186706543	-0.0130761042237282
-1.57604837417603	-7.84909105300903	-3.74938154220581	0.303523421287537	0.389637231826782	-0.0130246803164482
-1.57307636737823	-7.84807968139648	-3.76091766357422	0.303767770528793	0.389434903860092	-0.0129354326054454
-1.56719040870667	-7.85061550140381	-3.75759792327881	0.303988993167877	0.38950788974762	-0.0128494082018733
-1.55889666080475	-7.85435152053833	-3.75329995155334	0.304049104452133	0.389333367347717	-0.0127287562936544
-1.55455017089844	-7.85327529907227	-3.75843238830566	0.30437445640564	0.389283180236816	-0.012603685259819
-1.5494509935379	-7.85443019866943	-3.75745487213135	0.304639160633087	0.389164477586746	-0.0124376285821199
-1.54083740711212	-7.85562419891357	-3.75966715812683	0.304757475852966	0.389158934354782	-0.0123363118618727
-1.53503847122192	-7.85771989822388	-3.76342606544495	0.304916352033615	0.389073252677917	-0.0121072065085173
-1.52487528324127	-7.8549280166626	-3.76045250892639	0.305132687091827	0.38897505402565	-0.0119799505919218
-1.52379536628723	-7.86067056655884	-3.75791501998901	0.305230140686035	0.38894048333168	-0.0118298847228289
-1.51162672042847	-7.86185503005981	-3.76500153541565	0.305463969707489	0.388790100812912	-0.0117209292948246
-1.50752913951874	-7.85886430740356	-3.76450967788696	0.305659472942352	0.388727009296417	-0.0116112865507603
-1.49777889251709	-7.86449432373047	-3.75870275497437	0.305658221244812	0.388708025217056	-0.0115567343309522
-1.49134504795074	-7.86939764022827	-3.77182698249817	0.30584380030632	0.388567090034485	-0.0114653650671244
-1.47771453857422	-7.86868000030518	-3.76700854301453	0.305978745222092	0.388542771339417	-0.0114600909873843
-1.4752551317215	-7.87556219100952	-3.76509737968445	0.305937319993973	0.388549357652664	-0.0113991061225533
-1.46504259109497	-7.87753200531006	-3.76482582092285	0.306103110313416	0.388444304466248	-0.0113127548247576
-1.4570939540863	-7.87690496444702	-3.76496315002441	0.306210875511169	0.388339877128601	-0.011234512552619
-1.4501029253006	-7.88230609893799	-3.76468586921692	0.306274652481079	0.388404190540314	-0.0113198477774858
-1.44347274303436	-7.88472032546997	-3.76953458786011	0.306332558393478	0.388273984193802	-0.0113342870026827
-1.43999242782593	-7.88454246520996	-3.76538920402527	0.30646738409996	0.388357311487198	-0.0114891631528735
-1.43548607826233	-7.88994693756104	-3.76376104354858	0.306376665830612	0.388370722532272	-0.0116471918299794
-1.43097734451294	-7.89404344558716	-3.7697925567627	0.306507259607315	0.388344585895538	-0.0117646856233478
-1.42830967903137	-7.89018726348877	-3.77050447463989	0.306526482105255	0.388313084840775	-0.0118897492066026
-1.4243928194046	-7.89535236358643	-3.76777815818787	0.306481897830963	0.388504832983017	-0.0120221767574549
-1.42204713821411	-7.89974689483643	-3.77671766281128	0.306569814682007	0.388416171073914	-0.0121184289455414
-1.41645240783691	-7.89754581451416	-3.7711386680603	0.306635558605194	0.388443350791931	-0.0123133473098278
-1.4161616563797	-7.90294981002808	-3.765549659729	0.30657434463501	0.388486176729202	-0.0124129066243768
-1.41028237342834	-7.90539598464966	-3.77490711212158	0.306759297847748	0.388424813747406	-0.012542525306344
-1.40748345851898	-7.90621280670166	-3.77402758598328	0.306859523057938	0.388455241918564	-0.0126118659973145
-1.40541422367096	-7.91121006011963	-3.7726583480835	0.306778281927109	0.388564378023148	-0.012660339474678
-1.40339314937592	-7.91170215606689	-3.78088665008545	0.306969523429871	0.388539403676987	-0.0127602713182569
-1.40112495422363	-7.91301298141479	-3.77531886100769	0.307099550962448	0.38870894908905	-0.0128570832312107
-1.39873480796814	-7.91795492172241	-3.7743866443634	0.307096183300018	0.388681381940842	-0.0128347454592586
-1.39940333366394	-7.91833257675171	-3.78454613685608	0.307377547025681	0.388696014881134	-0.0129117192700505
-1.39741158485413	-7.92095613479614	-3.77795338630676	0.307437539100647	0.388798773288727	-0.0129334768280387
-1.39724397659302	-7.9206862449646	-3.77746725082397	0.307481795549393	0.388843208551407	-0.0128549346700311
-1.39934480190277	-7.91767454147339	-3.78549385070801	0.307667911052704	0.388787686824799	-0.0127883451059461
-1.39916551113129	-7.92172002792358	-3.77905011177063	0.307747095823288	0.388837575912476	-0.0126061076298356
-1.39565396308899	-7.91864728927612	-3.78548836708069	0.307672291994095	0.388816118240356	-0.0124190710484982
-1.40146422386169	-7.91495370864868	-3.78372287750244	0.307876646518707	0.388762086629868	-0.0122382221743464
-1.39965856075287	-7.91650152206421	-3.78533983230591	0.307915031909943	0.388750046491623	-0.0119663225486875
-1.39837718009949	-7.91356182098389	-3.78846049308777	0.307954460382462	0.388704150915146	-0.0116367302834988
-1.40009891986847	-7.91093063354492	-3.78317499160767	0.308089762926102	0.388729959726334	-0.0114100715145469
-1.40006053447723	-7.91439533233643	-3.78963661193848	0.308131843805313	0.388610333204269	-0.0111025059595704
-1.39525258541107	-7.90744829177856	-3.78991079330444	0.308175355195999	0.388646423816681	-0.0108047127723694
-1.40094554424286	-7.91019248962402	-3.78398871421814	0.308229297399521	0.388543695211411	-0.0105679603293538
-1.39697742462158	-7.91229438781738	-3.78895878791809	0.308241993188858	0.388623416423798	-0.0102562708780169
-1.39463794231415	-7.90846109390259	-3.79287886619568	0.308316469192505	0.388496428728104	-0.00999148935079575
-1.39470303058624	-7.90748405456543	-3.78546810150146	0.308356940746307	0.388547837734222	-0.00967868324369192
-1.39220929145813	-7.9112377166748	-3.79493927955627	0.308367818593979	0.388551980257034	-0.00940048415213823
-1.38868010044098	-7.90706253051758	-3.79227900505066	0.308542668819427	0.38862606883049	-0.00912093091756105
-1.39025962352753	-7.91064977645874	-3.78450846672058	0.308543175458908	0.388609439134598	-0.0089601231738925
-1.38575267791748	-7.91431093215942	-3.79084086418152	0.308634579181671	0.388782471418381	-0.00868401490151882
-1.38759934902191	-7.90966415405273	-3.79127645492554	0.308739900588989	0.388893246650696	-0.00858914572745562
-1.38886082172394	-7.91240310668945	-3.79749870300293	0.308819621801376	0.38908326625824	-0.0084593640640378
-1.38616967201233	-7.91715145111084	-3.79610085487366	0.308833032846451	0.389152675867081	-0.00823567993938923
-1.38687980175018	-7.91043567657471	-3.79907155036926	0.309046775102615	0.389371305704117	-0.00801423098891974
-1.38854777812958	-7.9086480140686	-3.79244995117188	0.309099823236465	0.38953897356987	-0.00783387012779713
-1.38920855522156	-7.91087198257446	-3.79958152770996	0.309148639440537	0.389813601970673	-0.00759372627362609
-1.38688695430756	-7.90679168701172	-3.80285263061523	0.309182167053223	0.389984250068665	-0.00739211076870561
-1.39174973964691	-7.90737247467041	-3.80270552635193	0.309165149927139	0.390253841876984	-0.00721687311306596
-1.39113068580627	-7.90712118148804	-3.80434060096741	0.309214949607849	0.390482842922211	-0.0069742351770401
-1.39774000644684	-7.90200138092041	-3.80793952941895	0.309302628040314	0.390709578990936	-0.00691684568300843
-1.40008080005646	-7.90083169937134	-3.81150341033936	0.309284806251526	0.390987455844879	-0.00675072334706783
-1.40347588062286	-7.90058040618896	-3.814617395401	0.309222042560577	0.39119091629982	-0.00678055686876178
-1.40831661224365	-7.90038013458252	-3.81114029884338	0.309231996536255	0.39148023724556	-0.00682496558874846
-1.41638970375061	-7.90224456787109	-3.80793905258179	0.309156805276871	0.391666859388351	-0.0068549788556993
-1.41516518592834	-7.89871835708618	-3.81558656692505	0.309106409549713	0.391844063997269	-0.00697870133444667
-1.42551863193512	-7.89889717102051	-3.81212282180786	0.309138625860214	0.392033100128174	-0.00706799933686852
-1.42757296562195	-7.90164852142334	-3.81005954742432	0.309040516614914	0.39221864938736	-0.00711406394839287
-1.43223929405212	-7.89785575866699	-3.81441855430603	0.308952301740646	0.392284125089645	-0.00724626518785954
-1.43785226345062	-7.89745473861694	-3.81526517868042	0.308903574943542	0.392418622970581	-0.00734733184799552
-1.44492220878601	-7.89956378936768	-3.81602430343628	0.308791399002075	0.392501056194305	-0.00729633821174502
-1.44600749015808	-7.89427328109741	-3.81561326980591	0.308661580085754	0.392545133829117	-0.00734141515567899
-1.4468846321106	-7.8939094543457	-3.8119068145752	0.308618515729904	0.392518490552902	-0.00731793558225036
-1.45379626750946	-7.89174890518188	-3.80769801139832	0.308420747518539	0.392512857913971	-0.00721266539767385
-1.45477855205536	-7.88708114624023	-3.80508160591125	0.308319687843323	0.392396807670593	-0.00717276660725474
-1.46004569530487	-7.88844680786133	-3.80214166641235	0.30810409784317	0.392470002174377	-0.00711146323010325
-1.46481287479401	-7.888258934021	-3.80407667160034	0.307980805635452	0.392317056655884	-0.0070609818212688
-1.46608912944794	-7.8802752494812	-3.80162239074707	0.307793736457825	0.392292499542236	-0.00700610131025314
-1.4713613986969	-7.87870502471924	-3.7922785282135	0.307649850845337	0.392181724309921	-0.00701054651290178
-1.47657084465027	-7.87781763076782	-3.79940700531006	0.307371735572815	0.392091602087021	-0.00694506708532572
-1.47816646099091	-7.87190437316895	-3.7947723865509	0.307265609502792	0.391901344060898	-0.00698199681937695
-1.48394167423248	-7.87351512908936	-3.78699493408203	0.307043194770813	0.391854554414749	-0.00698299892246723
-1.4902822971344	-7.87212800979614	-3.79090189933777	0.306859523057938	0.391710996627808	-0.00701323756948113
-1.48820602893829	-7.86933898925781	-3.78466963768005	0.306663781404495	0.391607910394669	-0.007049894426018
-1.4924396276474	-7.86951160430908	-3.78097295761108	0.306510329246521	0.391392916440964	-0.00712411431595683
-1.49606096744537	-7.87010526657104	-3.77953743934631	0.306307554244995	0.391334354877472	-0.0071821166202426
-1.4967497587204	-7.86648368835449	-3.7794394493103	0.306178748607636	0.39116433262825	-0.00729586835950613
-1.50005304813385	-7.8700122833252	-3.76603150367737	0.305952608585358	0.391158431768417	-0.00742032425478101
-1.50561845302582	-7.87069988250732	-3.77652716636658	0.30576080083847	0.390978008508682	-0.00743632623925805
-1.50388813018799	-7.86831331253052	-3.77809739112854	0.305604666471481	0.390968769788742	-0.00754750706255436
-1.50717127323151	-7.86863470077515	-3.76542329788208	0.305528998374939	0.390809327363968	-0.00757611962035298
-1.50834941864014	-7.87328433990479	-3.76994872093201	0.305329978466034	0.390807807445526	-0.00764553248882294
-1.51210582256317	-7.86620712280273	-3.76742839813232	0.305321305990219	0.390709280967712	-0.00778784230351448
-1.51489508152008	-7.87257194519043	-3.76465058326721	0.305197417736053	0.390778183937073	-0.00800481345504522
-1.51984012126923	-7.87130737304688	-3.76544880867004	0.305224776268005	0.390678405761719	-0.00813401490449905
-1.51745867729187	-7.86915826797485	-3.76505947113037	0.305101901292801	0.390784054994583	-0.0083782197907567
-1.51851522922516	-7.8711838722229	-3.76690292358398	0.305112421512604	0.390705823898315	-0.00850426312536001
-1.51707065105438	-7.87410306930542	-3.76800727844238	0.305084586143494	0.39089646935463	-0.00860469229519367
-1.51799070835114	-7.87337446212769	-3.76638031005859	0.305171012878418	0.390787065029144	-0.00876863673329353
-1.52055561542511	-7.87498426437378	-3.76792025566101	0.305201083421707	0.390975087881088	-0.00885921064764261
-1.51871800422668	-7.87645435333252	-3.7737193107605	0.305191338062286	0.391068696975708	-0.00889748428016901
-1.51477944850922	-7.87269258499146	-3.76579546928406	0.30530720949173	0.391109257936478	-0.00889213383197784
-1.51448166370392	-7.87425184249878	-3.76769256591797	0.305331617593765	0.391185313463211	-0.00888384971767664
-1.51371574401855	-7.87265253067017	-3.77147436141968	0.305333226919174	0.391338884830475	-0.00881804060190916
-1.51019549369812	-7.86902618408203	-3.77567338943481	0.305434167385101	0.391336500644684	-0.00876667723059654
-1.51023936271667	-7.87366247177124	-3.76624488830566	0.305474370718002	0.391483813524246	-0.00881148502230644
-1.51286923885345	-7.87381792068481	-3.77477788925171	0.305523782968521	0.391491293907166	-0.00879108067601919
-1.5085825920105	-7.87009286880493	-3.7678165435791	0.305629163980484	0.39157897233963	-0.0088828532025218
-1.50891101360321	-7.87543678283691	-3.76984930038452	0.305736660957336	0.391591846942902	-0.00897333305329084
-1.50687634944916	-7.87560749053955	-3.76962566375732	0.30584329366684	0.39168381690979	-0.00905776955187321
-1.50464749336243	-7.87737560272217	-3.77400827407837	0.305862784385681	0.391545087099075	-0.00927640218287706
-1.50450360774994	-7.87586069107056	-3.76648950576782	0.305966675281525	0.391575694084167	-0.00950441043823957
-1.50776445865631	-7.88270378112793	-3.76633882522583	0.306015819311142	0.391503274440765	-0.0096424138173461
-1.50121676921844	-7.88129281997681	-3.7682363986969	0.306023120880127	0.391377002000809	-0.00984638277441263
-1.5039336681366	-7.88353824615479	-3.76148176193237	0.306076139211655	0.391151815652847	-0.0100831994786859
-1.50064170360565	-7.88566064834595	-3.76015663146973	0.306032359600067	0.391044437885284	-0.0102272750809789
-1.50124883651733	-7.88450145721436	-3.75730657577515	0.306000471115112	0.390805274248123	-0.010321257635951
-1.50177681446075	-7.88536405563354	-3.75623393058777	0.306032985448837	0.390627592802048	-0.0104593252763152
-1.49940633773804	-7.88946199417114	-3.75736856460571	0.305914908647537	0.390283733606339	-0.0104026142507792
-1.49603271484375	-7.88523054122925	-3.75317025184631	0.305876165628433	0.390064984560013	-0.0105353593826294
-1.49418663978577	-7.88819408416748	-3.74215793609619	0.305802822113037	0.389721393585205	-0.0106481621041894
-1.4949232339859	-7.8900728225708	-3.74657034873962	0.305644869804382	0.389504611492157	-0.0106952395290136
-1.49453246593475	-7.88820552825928	-3.74062943458557	0.305577278137207	0.389118373394012	-0.0108641926199198
-1.49483466148376	-7.89062309265137	-3.73607969284058	0.305473119020462	0.388875514268875	-0.0110631641000509
-1.49874019622803	-7.89391469955444	-3.7381865978241	0.305346667766571	0.388469725847244	-0.0111550614237785
-1.48997259140015	-7.8933162689209	-3.73191285133362	0.305169701576233	0.388134300708771	-0.0114078940823674
-1.49769461154938	-7.89092206954956	-3.7261528968811	0.305190414190292	0.387832134962082	-0.0115848882123828
-1.49441945552826	-7.89264059066772	-3.72431492805481	0.304945796728134	0.387519061565399	-0.0117634814232588
-1.49499368667603	-7.8964524269104	-3.72159290313721	0.304743349552155	0.387196749448776	-0.0119638182222843
-1.49628698825836	-7.89386653900146	-3.72131824493408	0.304630666971207	0.386847347021103	-0.0122615378350019
-1.49581253528595	-7.89519309997559	-3.71351432800293	0.30441677570343	0.386519283056259	-0.0124632269144058
-1.49707293510437	-7.90048885345459	-3.71122574806213	0.30431991815567	0.386169224977493	-0.0126180918887258
-1.49520707130432	-7.89680528640747	-3.70931196212769	0.304183810949326	0.385983675718308	-0.0127923106774688
-1.49689424037933	-7.89987468719482	-3.69718742370605	0.304049909114838	0.385674923658371	-0.0129582779482007
-1.49209463596344	-7.90193939208984	-3.69962787628174	0.304012656211853	0.385418713092804	-0.0131611377000809
-1.49169528484344	-7.90527725219727	-3.69545817375183	0.303814291954041	0.385206639766693	-0.0133975204080343
-1.49255847930908	-7.90672254562378	-3.70437383651733	0.303808271884918	0.384935259819031	-0.0135062234476209
-1.48943734169006	-7.90476036071777	-3.6978702545166	0.303706973791122	0.384793728590012	-0.0137646151706576
-1.4930522441864	-7.90806865692139	-3.6867356300354	0.303519755601883	0.38461372256279	-0.0139469094574451
-1.49032819271088	-7.91154670715332	-3.69206929206848	0.303508788347244	0.384465098381042	-0.0141086988151073
-1.49250066280365	-7.90854501724243	-3.69312644004822	0.303456634283066	0.384255737066269	-0.0142577076330781
-1.49252486228943	-7.91315793991089	-3.68357944488525	0.303332597017288	0.384223461151123	-0.0144664747640491
-1.49096012115479	-7.91295671463013	-3.68624234199524	0.303193092346191	0.384059548377991	-0.01459492277354
-1.48687493801117	-7.91371488571167	-3.68255519866943	0.303125977516174	0.383952021598816	-0.0147215686738491
-1.49057412147522	-7.91324377059937	-3.67964720726013	0.303041487932205	0.383856266736984	-0.0148699320852757
-1.48465919494629	-7.91720914840698	-3.68177247047424	0.302850216627121	0.383677899837494	-0.0149543574079871
-1.48385679721832	-7.91961526870728	-3.68078565597534	0.302818477153778	0.383581757545471	-0.0150528466328979
-1.48517560958862	-7.91512680053711	-3.68733739852905	0.302766919136047	0.38357400894165	-0.0151441851630807
-1.48009181022644	-7.92012071609497	-3.67497992515564	0.302544772624969	0.383433610200882	-0.0153318317607045
-1.47888779640198	-7.9208869934082	-3.6823034286499	0.302510052919388	0.383347034454346	-0.0153792891651392
-1.47575342655182	-7.92193603515625	-3.67982316017151	0.302538424730301	0.383300423622131	-0.0155737213790417
-1.47535932064056	-7.92647504806519	-3.67854309082031	0.30236890912056	0.383304476737976	-0.015751238912344
-1.46760296821594	-7.92990064620972	-3.67634916305542	0.302261263132095	0.383169531822205	-0.0158974155783653
-1.46814584732056	-7.92980241775513	-3.67632865905762	0.302322268486023	0.383165597915649	-0.016012916341424
-1.46163237094879	-7.93334102630615	-3.66954112052917	0.30228328704834	0.383140712976456	-0.0162307117134333
-1.46148800849915	-7.93735265731812	-3.67917943000793	0.302215158939362	0.38312429189682	-0.0163387320935726
-1.45585453510284	-7.93704509735107	-3.67780804634094	0.302247107028961	0.383055150508881	-0.0165116097778082
-1.45611488819122	-7.94415760040283	-3.68442988395691	0.302270174026489	0.383140027523041	-0.0167730078101158
-1.45196998119354	-7.94558572769165	-3.67717432975769	0.302216321229935	0.383138328790665	-0.0169710069894791
-1.44875478744507	-7.94787979125977	-3.67072772979736	0.302274405956268	0.383033484220505	-0.017230860888958
-1.4527508020401	-7.95051908493042	-3.68195581436157	0.302278280258179	0.383150935173035	-0.0174078941345215
-1.44865763187408	-7.95459699630737	-3.68210506439209	0.302345961332321	0.383268684148788	-0.0176813267171383
-1.44900500774384	-7.95861196517944	-3.6818859577179	0.302325993776321	0.383223384618759	-0.0179144870489836
-1.44466829299927	-7.95462846755981	-3.67691516876221	0.302417665719986	0.383253008127213	-0.0180534776300192
-1.44090068340302	-7.95639514923096	-3.68590426445007	0.302485316991806	0.383214205503464	-0.0181582048535347
-1.44020211696625	-7.95949602127075	-3.67849969863892	0.302612841129303	0.383376151323318	-0.0181979443877935
-1.43451845645905	-7.96252822875977	-3.67325282096863	0.302571952342987	0.383334130048752	-0.0182796642184258
-1.43666195869446	-7.96304845809937	-3.68067455291748	0.302696108818054	0.383543640375137	-0.0183742567896843
-1.43346667289734	-7.96402740478516	-3.68592119216919	0.302898436784744	0.383624374866486	-0.0184854678809643
-1.43135821819305	-7.96624898910522	-3.68219089508057	0.302890032529831	0.383693665266037	-0.0186053607612848
-1.43557357788086	-7.96800231933594	-3.681077003479	0.303097575902939	0.383799582719803	-0.0186849441379309
-1.43349397182465	-7.96899938583374	-3.69233393669128	0.303281635046005	0.38390064239502	-0.018840255215764
-1.42817616462708	-7.97016477584839	-3.69138050079346	0.303417176008224	0.384030997753143	-0.0189865864813328
-1.4261976480484	-7.97665786743164	-3.69564628601074	0.303632646799088	0.384125113487244	-0.0190844591706991
-1.42939865589142	-7.97165489196777	-3.69294452667236	0.303806215524673	0.384245365858078	-0.0191803928464651
-1.43109774589539	-7.9771580696106	-3.70002889633179	0.304079592227936	0.384450942277908	-0.0193103849887848
-1.42630124092102	-7.9765510559082	-3.6984555721283	0.30420047044754	0.384595066308975	-0.0194672215729952
-1.42644774913788	-7.97870922088623	-3.69864845275879	0.304468274116516	0.384713679552078	-0.0194856319576502
-1.42817270755768	-7.98043918609619	-3.71083378791809	0.304680496454239	0.384896069765091	-0.0195732656866312
-1.42256498336792	-7.98216581344604	-3.70716500282288	0.304944068193436	0.385033905506134	-0.0196913443505764
-1.42289960384369	-7.98169708251953	-3.71158933639526	0.30507019162178	0.385211050510406	-0.0197455380111933
-1.42356598377228	-7.98385953903198	-3.71130585670471	0.305423706769943	0.385387480258942	-0.0196787621825933
-1.42124903202057	-7.98270559310913	-3.71905660629272	0.305619776248932	0.385526895523071	-0.0197329614311457
-1.42055511474609	-7.98263645172119	-3.71393394470215	0.305828124284744	0.385737150907516	-0.0197933372110128
-1.42057776451111	-7.98736667633057	-3.72137880325317	0.306077271699905	0.38580247759819	-0.0196642074733973
-1.41365432739258	-7.98545551300049	-3.7306854724884	0.306268364191055	0.386054813861847	-0.0197224300354719
-1.41460955142975	-7.98811864852905	-3.72432780265808	0.306470066308975	0.386154174804688	-0.0196951311081648
-1.41193056106567	-7.98563957214355	-3.72722363471985	0.306655764579773	0.386290490627289	-0.0196133237332106
-1.40454816818237	-7.99139928817749	-3.73360776901245	0.306803971529007	0.386392205953598	-0.0195002891123295
-1.39877867698669	-7.98744821548462	-3.73176741600037	0.306904137134552	0.386603593826294	-0.0194102395325899
-1.39688909053802	-7.98890161514282	-3.73526048660278	0.307159006595612	0.386539548635483	-0.0192817598581314
-1.39265668392181	-7.98794984817505	-3.74388408660889	0.307258605957031	0.386757493019104	-0.019237045198679
-1.38429188728333	-7.99081945419312	-3.74164271354675	0.307329922914505	0.386836171150208	-0.0192359369248152
-1.38029563426971	-7.99007320404053	-3.74135088920593	0.307453870773315	0.386886954307556	-0.0192140713334084
-1.37695574760437	-7.99289512634277	-3.74709367752075	0.307509183883667	0.387054949998856	-0.0191761441528797
-1.36773586273193	-7.99145030975342	-3.73632717132568	0.307582497596741	0.387131124734879	-0.0191301573067904
-1.36552369594574	-7.99624109268188	-3.74415802955627	0.307647377252579	0.387131810188293	-0.019059419631958
-1.36293637752533	-7.99602079391479	-3.74727320671082	0.307748079299927	0.387268543243408	-0.0189029388129711
-1.35148346424103	-7.99788522720337	-3.7510838508606	0.307811319828033	0.387343794107437	-0.01891078799963
-1.34914529323578	-7.99797248840332	-3.74694466590881	0.307925879955292	0.387299358844757	-0.018911873921752
-1.34787535667419	-8.00090980529785	-3.74870896339417	0.307926833629608	0.387470662593842	-0.0188351739197969
-1.34381377696991	-8.00083160400391	-3.75335621833801	0.308037549257278	0.387554049491882	-0.0188479125499725
-1.3420934677124	-7.99853849411011	-3.7514820098877	0.308045655488968	0.387632936239243	-0.0188432577997446
-1.34488272666931	-8.00379467010498	-3.75087308883667	0.308166444301605	0.387732952833176	-0.0189063064754009
-1.34494864940643	-7.99849510192871	-3.76185369491577	0.308146208524704	0.387807697057724	-0.0189127959311008
-1.34337544441223	-8.0022497177124	-3.75608611106873	0.308285266160965	0.387856692075729	-0.0190386436879635
-1.34762227535248	-7.99983024597168	-3.75756978988647	0.308369845151901	0.387992829084396	-0.0190014094114304
-1.34522390365601	-7.99979877471924	-3.76328778266907	0.308466225862503	0.388014495372772	-0.0190355703234673
-1.3436154127121	-8.00275802612305	-3.76111531257629	0.308459401130676	0.388120293617249	-0.0192236378788948
-1.34300076961517	-8.00311183929443	-3.75899624824524	0.308609306812286	0.388093948364258	-0.0193018633872271
-1.34050786495209	-8.00380897521973	-3.76815843582153	0.308657944202423	0.388191789388657	-0.0194049440324306
-1.34243535995483	-8.00617599487305	-3.76267218589783	0.308769702911377	0.388159513473511	-0.0196111686527729
-1.33836448192596	-8.00608348846436	-3.75675511360168	0.308852344751358	0.38820806145668	-0.019744573161006
-1.33944809436798	-8.01365756988525	-3.76844644546509	0.309017837047577	0.388259887695313	-0.0198674127459526
-1.33690416812897	-8.01493549346924	-3.77241539955139	0.309105694293976	0.388298809528351	-0.0200671348720789
-1.3349267244339	-8.01882934570313	-3.7599630355835	0.309180527925491	0.388244569301605	-0.0201771520078182
-1.33337724208832	-8.01957607269287	-3.76945853233337	0.309248059988022	0.388224273920059	-0.0203563999384642
-1.33517360687256	-8.02337837219238	-3.77223706245422	0.309348702430725	0.388260006904602	-0.0205350760370493
-1.32993292808533	-8.0226879119873	-3.76532435417175	0.309406965970993	0.388216584920883	-0.0207085590809584
-1.33151876926422	-8.03099822998047	-3.76866555213928	0.309547960758209	0.388161808252335	-0.0208420902490616
-1.32657063007355	-8.03223419189453	-3.77359080314636	0.309510558843613	0.388150930404663	-0.0210048630833626
-1.32525932788849	-8.03587627410889	-3.77178072929382	0.309561848640442	0.388102501630783	-0.0212615393102169
-1.32307040691376	-8.03930854797363	-3.7697434425354	0.309641301631927	0.388092488050461	-0.0214823782444
-1.32381749153137	-8.04195117950439	-3.77964878082275	0.309680253267288	0.388143956661224	-0.0217306967824697
-1.32044231891632	-8.0412654876709	-3.76470875740051	0.30975130200386	0.388039499521255	-0.0219897367060184
-1.31889641284943	-8.04816055297852	-3.77210569381714	0.309798181056976	0.387957274913788	-0.0221236757934093
-1.318110704422	-8.04836654663086	-3.77313876152039	0.309768348932266	0.387949228286743	-0.0222785342484713
-1.31475675106049	-8.05031490325928	-3.76752638816834	0.309743344783783	0.387896716594696	-0.022410998120904
-1.315913438797	-8.05418491363525	-3.76918435096741	0.309783041477203	0.387850672006607	-0.0225709863007069
-1.31394350528717	-8.0545768737793	-3.77354907989502	0.309763431549072	0.387965649366379	-0.0226524919271469
-1.30958354473114	-8.05429744720459	-3.76817440986633	0.309712946414948	0.387853413820267	-0.0229390412569046
-1.31243491172791	-8.05743885040283	-3.77502846717834	0.309653371572495	0.387897044420242	-0.0230688285082579
-1.31040775775909	-8.05798625946045	-3.7694354057312	0.309660792350769	0.387882798910141	-0.0231931377202272
-1.30578112602234	-8.05793285369873	-3.76897287368774	0.309480518102646	0.387899100780487	-0.0234091151505709
-1.31037700176239	-8.06077098846436	-3.76962518692017	0.309581637382507	0.387905210256577	-0.0236107967793942
-1.3084591627121	-8.06174755096436	-3.76699614524841	0.309542655944824	0.388055890798569	-0.0237741395831108
-1.30799889564514	-8.06719779968262	-3.77167558670044	0.309449851512909	0.388061046600342	-0.0240591447800398
-1.31144177913666	-8.0627384185791	-3.77102661132813	0.309433728456497	0.38808462023735	-0.0243852939456701
-1.3072521686554	-8.06721210479736	-3.77308225631714	0.309369415044785	0.388121873140335	-0.0245536360889673
-1.30792415142059	-8.0692081451416	-3.77186417579651	0.309358954429626	0.388258427381516	-0.0248381588608027
-1.30828809738159	-8.0676212310791	-3.77673411369324	0.309424191713333	0.388260245323181	-0.0250761285424232
-1.30920314788818	-8.07057285308838	-3.77411484718323	0.309430867433548	0.38835221529007	-0.025266719982028
-1.31067776679993	-8.07494735717773	-3.77868437767029	0.309314340353012	0.388411909341812	-0.0254938397556543
-1.31099760532379	-8.07258033752441	-3.7776460647583	0.309471487998962	0.38849613070488	-0.0257344022393227
-1.31183278560638	-8.07744121551514	-3.77564406394959	0.309473067522049	0.388670861721039	-0.0259464643895626
-1.31515622138977	-8.07649517059326	-3.78681039810181	0.30954247713089	0.388711512088776	-0.0261317770928144
-1.31538951396942	-8.07576656341553	-3.78182291984558	0.309635549783707	0.388817638158798	-0.0263654049485922
-1.31768584251404	-8.07507705688477	-3.78017401695251	0.309663236141205	0.388826340436935	-0.0265820361673832
-1.31943213939667	-8.07836246490479	-3.78090810775757	0.309735804796219	0.388968110084534	-0.0266931131482124
-1.32129228115082	-8.0751256942749	-3.78386688232422	0.309854447841644	0.388873606920242	-0.0268831048160791
-1.3228874206543	-8.0772066116333	-3.78075289726257	0.309881597757339	0.388999670743942	-0.0270087774842978
-1.32613110542297	-8.07944679260254	-3.78219032287598	0.309992790222168	0.388919591903687	-0.0271096732467413
-1.32349014282227	-8.07782649993896	-3.78203868865967	0.310006409883499	0.388942569494247	-0.0271025225520134
-1.32598316669464	-8.07236099243164	-3.78486371040344	0.31021448969841	0.388910055160522	-0.02710853330791
-1.32624852657318	-8.07499885559082	-3.77246642112732	0.310255378484726	0.38883301615715	-0.0271205734461546
-1.32424521446228	-8.07856845855713	-3.78411626815796	0.310254335403442	0.388784766197205	-0.0270467344671488
-1.32380497455597	-8.07322978973389	-3.78481650352478	0.310427516698837	0.388665020465851	-0.0270486027002335
-1.32637333869934	-8.07497406005859	-3.77977991104126	0.310472130775452	0.388573497533798	-0.0269653517752886
-1.32675170898438	-8.07400608062744	-3.78328251838684	0.310613602399826	0.388399332761765	-0.0268980525434017
-1.32770943641663	-8.06958198547363	-3.78059864044189	0.310709208250046	0.3883216381073	-0.0268463343381882
-1.33244252204895	-8.07029151916504	-3.77203035354614	0.310866922140121	0.388247847557068	-0.0267833452671766
-1.33205914497375	-8.07325172424316	-3.77681279182434	0.310876607894897	0.388128727674484	-0.0266843233257532
-1.33355414867401	-8.06942844390869	-3.78159976005554	0.311083763837814	0.387919038534164	-0.026540057733655
-1.33400940895081	-8.06766223907471	-3.7754225730896	0.311085194349289	0.387815624475479	-0.0265251751989126
-1.33589267730713	-8.07098197937012	-3.78059315681458	0.311165332794189	0.387595623731613	-0.0263633169233799
-1.3362489938736	-8.06598377227783	-3.77580285072327	0.311325192451477	0.38748899102211	-0.0262767393141985
-1.34057009220123	-8.06845092773438	-3.77531766891479	0.311401128768921	0.38726532459259	-0.0262276716530323
-1.33950209617615	-8.06697177886963	-3.77512359619141	0.311504811048508	0.387145310640335	-0.0261209048330784
-1.33840131759644	-8.06870937347412	-3.76953434944153	0.31154465675354	0.387037545442581	-0.0260710194706917
-1.3404860496521	-8.06813335418701	-3.77708172798157	0.311645239591599	0.386830389499664	-0.0260330233722925
-1.33936607837677	-8.06639862060547	-3.76862025260925	0.311755925416946	0.386708647012711	-0.0259800814092159
-1.33897805213928	-8.07135963439941	-3.76482772827148	0.311714828014374	0.386559963226318	-0.0259282309561968
-1.33944427967072	-8.06741142272949	-3.77476453781128	0.311884701251984	0.386449337005615	-0.0258223917335272
-1.3428236246109	-8.06599426269531	-3.77228784561157	0.311937898397446	0.386258035898209	-0.0258471090346575
-1.33984589576721	-8.06973075866699	-3.76697826385498	0.311858415603638	0.386269807815552	-0.0257840342819691
-1.34622311592102	-8.06824493408203	-3.77126097679138	0.311926305294037	0.386051267385483	-0.0257570594549179
-1.34199810028076	-8.06415557861328	-3.7634105682373	0.311937749385834	0.386050343513489	-0.0256982054561377
-1.34436666965485	-8.07087516784668	-3.76644587516785	0.311860531568527	0.385908752679825	-0.0257131848484278
-1.34410917758942	-8.07164192199707	-3.76422262191772	0.311798602342606	0.385879546403885	-0.025691756978631
-1.34587073326111	-8.06464862823486	-3.76938223838806	0.311884075403214	0.385764002799988	-0.0257269516587257
-1.3473494052887	-8.06805515289307	-3.76399159431458	0.311764389276505	0.385795682668686	-0.0258466601371765
-1.35061287879944	-8.06850528717041	-3.76506900787354	0.311745524406433	0.385706216096878	-0.0258935913443565
-1.3488917350769	-8.06670570373535	-3.7631528377533	0.311698764562607	0.385680943727493	-0.0260555744171143
-1.35510385036469	-8.06981086730957	-3.76317024230957	0.311582416296005	0.385710626840591	-0.026266161352396
-1.35267984867096	-8.07284641265869	-3.76144623756409	0.311487108469009	0.38567927479744	-0.0265038814395666
-1.35540044307709	-8.07256603240967	-3.76359701156616	0.311427712440491	0.385629773139954	-0.026743158698082
-1.36001324653625	-8.07368755340576	-3.75957846641541	0.311442703008652	0.385690927505493	-0.0270157977938652
-1.3599933385849	-8.07528972625732	-3.7598979473114	0.31140199303627	0.385624080896378	-0.0273119267076254
-1.36274671554565	-8.0775260925293	-3.76025748252869	0.311328232288361	0.385662049055099	-0.0275455936789513
-1.36543715000153	-8.07611560821533	-3.76352620124817	0.311389625072479	0.385673493146896	-0.0279033686965704
-1.37080216407776	-8.08163642883301	-3.75827860832214	0.311316311359406	0.385801583528519	-0.0281903445720673
-1.36930930614471	-8.08418655395508	-3.76273894309998	0.311346024274826	0.385733157396317	-0.0284937471151352
-1.37170279026031	-8.08382225036621	-3.75963950157166	0.311368882656097	0.385701715946198	-0.0287528168410063
-1.37702333927155	-8.0827112197876	-3.76181316375732	0.311442852020264	0.385747939348221	-0.0289504081010818
-1.37425577640533	-8.08581161499023	-3.76480603218079	0.311389446258545	0.385780096054077	-0.0291731376200914
-1.37830007076263	-8.08799457550049	-3.76441144943237	0.311277687549591	0.385769993066788	-0.0293488316237926
-1.37489748001099	-8.08572292327881	-3.76083874702454	0.311337262392044	0.385674148797989	-0.0294484831392765
-1.37496840953827	-8.08711910247803	-3.76878643035889	0.311365693807602	0.385608285665512	-0.0296342335641384
-1.37801504135132	-8.08537578582764	-3.76535224914551	0.31128054857254	0.385732769966125	-0.0297107584774494
-1.37508070468903	-8.08731365203857	-3.75721216201782	0.311198145151138	0.385583847761154	-0.0299055352807045
-1.38014698028564	-8.08781909942627	-3.76307344436646	0.311255484819412	0.385552674531937	-0.0299902074038982
-1.37816345691681	-8.08446216583252	-3.76125979423523	0.3112453520298	0.385536134243011	-0.0300149377435446
-1.37753868103027	-8.09014511108398	-3.7600212097168	0.311197906732559	0.385525703430176	-0.0301561988890171
-1.37671875953674	-8.08902072906494	-3.76323199272156	0.311124980449677	0.385439425706863	-0.030169790610671
-1.37745344638824	-8.09007740020752	-3.75814080238342	0.311156064271927	0.385410606861115	-0.0302024632692337
-1.3791252374649	-8.08672618865967	-3.76524043083191	0.311090171337128	0.385338306427002	-0.0302397534251213
-1.37208008766174	-8.08868408203125	-3.75545072555542	0.311015397310257	0.385264039039612	-0.030271340161562
-1.376145362854	-8.08773040771484	-3.75263905525208	0.310921519994736	0.385238140821457	-0.0303385555744171
-1.3780722618103	-8.0880184173584	-3.7505669593811	0.310870260000229	0.385131627321243	-0.0302664265036583
-1.37573194503784	-8.09188365936279	-3.75567555427551	0.310821682214737	0.38498854637146	-0.030288303270936
-1.37757813930511	-8.08868789672852	-3.75137090682983	0.310695856809616	0.385041683912277	-0.0303346030414104
-1.37862145900726	-8.09018707275391	-3.75013947486877	0.310647547245026	0.384845048189163	-0.0302434656769037
-1.38261532783508	-8.09056186676025	-3.75342869758606	0.310584098100662	0.384774416685104	-0.0302193555980921
-1.37845575809479	-8.08957767486572	-3.75259685516357	0.310498625040054	0.384816825389862	-0.0302442796528339
-1.37853026390076	-8.08790493011475	-3.74885940551758	0.310518592596054	0.384571075439453	-0.0302612166851759
-1.38096451759338	-8.09293270111084	-3.75146007537842	0.310435980558395	0.384508043527603	-0.0300933178514242
-1.38071870803833	-8.0901985168457	-3.74339485168457	0.310374528169632	0.384453356266022	-0.0301385279744864
-1.38087737560272	-8.09105396270752	-3.74527668952942	0.310313075780869	0.384315013885498	-0.0301366113126278
-1.38439357280731	-8.09118843078613	-3.73786020278931	0.310428231954575	0.384111016988754	-0.030128538608551
-1.3823778629303	-8.09082889556885	-3.7415611743927	0.310302376747131	0.384031116962433	-0.0300551205873489
-1.3904424905777	-8.08991050720215	-3.74698042869568	0.310300320386887	0.383908033370972	-0.0300016105175018
-1.38683366775513	-8.08780860900879	-3.73992443084717	0.310299903154373	0.38371142745018	-0.0299067925661802
-1.39297378063202	-8.08751678466797	-3.74028658866882	0.310239672660828	0.38352108001709	-0.0297595355659723
-1.3936083316803	-8.08627223968506	-3.73968815803528	0.310224801301956	0.383343428373337	-0.0295995250344276
-1.39262235164642	-8.08419609069824	-3.73451685905457	0.310267627239227	0.383234202861786	-0.029483113437891
-1.39520025253296	-8.08835315704346	-3.73471999168396	0.310332179069519	0.38290736079216	-0.0292991306632757
-1.39544725418091	-8.08432674407959	-3.73439693450928	0.310325741767883	0.382783114910126	-0.0291452035307884
-1.39297020435333	-8.08407974243164	-3.73347997665405	0.310316562652588	0.382506608963013	-0.0290310904383659
-1.39629375934601	-8.08285045623779	-3.72590970993042	0.310403794050217	0.382252395153046	-0.0288882181048393
-1.39884698390961	-8.08375072479248	-3.7262864112854	0.310430258512497	0.382076799869537	-0.0286755934357643
-1.39859580993652	-8.08211612701416	-3.73173832893372	0.310442924499512	0.38173034787178	-0.0284998100250959
-1.39971625804901	-8.07782649993896	-3.73136329650879	0.310448497533798	0.381523072719574	-0.0282900370657444
-1.40129148960114	-8.07842540740967	-3.72693347930908	0.310583293437958	0.381284981966019	-0.0280687753111124
-1.4001876115799	-8.07785511016846	-3.72205114364624	0.310555547475815	0.381012678146362	-0.0278879627585411
-1.40210318565369	-8.07881355285645	-3.72284603118896	0.31059655547142	0.380866378545761	-0.0276548936963081
-1.39861261844635	-8.07474803924561	-3.72494578361511	0.310654610395432	0.380544483661652	-0.0274395234882832
-1.39996218681335	-8.07400608062744	-3.71799564361572	0.310704320669174	0.380337357521057	-0.0272965151816607
-1.40364503860474	-8.07522678375244	-3.71835398674011	0.310714215040207	0.380163133144379	-0.0270977932959795
-1.39958095550537	-8.07223415374756	-3.71852278709412	0.310771375894547	0.379931390285492	-0.0269009415060282
-1.40457713603973	-8.07454681396484	-3.71245121955872	0.310733139514923	0.379712611436844	-0.026749150827527
-1.404709815979	-8.07260513305664	-3.71364974975586	0.310884147882462	0.379499495029449	-0.0265197809785604
-1.40257000923157	-8.07352066040039	-3.71254563331604	0.310764104127884	0.379384875297546	-0.0263759978115559
-1.4085636138916	-8.07264137268066	-3.71533823013306	0.31078964471817	0.379172593355179	-0.0262197870761156
-1.40442442893982	-8.06742286682129	-3.70841217041016	0.310764014720917	0.378968566656113	-0.0260253455489874
-1.40815269947052	-8.06911277770996	-3.71075439453125	0.31074270606041	0.378882765769959	-0.025912206619978
-1.40684032440186	-8.06885051727295	-3.70676946640015	0.31079438328743	0.378761887550354	-0.0257356557995081
-1.4065033197403	-8.07145404815674	-3.70446038246155	0.31073334813118	0.378550589084625	-0.0256441701203585
-1.40758681297302	-8.0651683807373	-3.71191239356995	0.310794830322266	0.378419578075409	-0.0254777483642101
-1.41054201126099	-8.06480693817139	-3.70454335212708	0.310771346092224	0.378355830907822	-0.0254357121884823
-1.41189360618591	-8.06622314453125	-3.69983744621277	0.310701370239258	0.378278017044067	-0.0253371819853783
-1.4097398519516	-8.06774520874023	-3.70104122161865	0.310727655887604	0.378105014562607	-0.0252279695123434
-1.41176199913025	-8.06649875640869	-3.70715165138245	0.310730874538422	0.377989649772644	-0.0251376144587994
-1.40853488445282	-8.06431293487549	-3.70263195037842	0.310733944177628	0.377842396497726	-0.0250287540256977
-1.41003620624542	-8.06648349761963	-3.7065224647522	0.310698986053467	0.377835750579834	-0.0249569546431303
-1.40602934360504	-8.06890678405762	-3.6970636844635	0.310707300901413	0.377613306045532	-0.0248747989535332
-1.4080992937088	-8.06715869903564	-3.70108485221863	0.31073135137558	0.377504169940948	-0.0248058661818504
-1.40931928157806	-8.06849479675293	-3.70134329795837	0.310807466506958	0.377434194087982	-0.0248098745942116
-1.40799462795258	-8.0663366317749	-3.69488906860352	0.310670375823975	0.377268344163895	-0.0248081404715776
-1.40927088260651	-8.0717191696167	-3.69771003723145	0.310710251331329	0.377147197723389	-0.0247130990028381
-1.41172003746033	-8.06931972503662	-3.69736838340759	0.31077453494072	0.376985818147659	-0.0247058123350143
-1.41366076469421	-8.06760311126709	-3.70239901542664	0.310778975486755	0.376898527145386	-0.0247759073972702
-1.41348624229431	-8.07063102722168	-3.69879984855652	0.310729801654816	0.376783311367035	-0.0252057835459709
-1.41603553295135	-8.07852745056152	-3.69783163070679	0.310510456562042	0.376646876335144	-0.0258976593613625
-1.41619265079498	-8.0707311630249	-3.69278812408447	0.310426443815231	0.376497209072113	-0.0253871064633131
-1.41312968730927	-8.06766223907471	-3.69767308235168	0.310425907373428	0.376346558332443	-0.0247489474713802
-1.40926146507263	-8.06377792358398	-3.69098973274231	0.310359865427017	0.376190066337585	-0.0244613513350487
-1.41070556640625	-8.06794166564941	-3.69027066230774	0.310293942689896	0.376054108142853	-0.024327764287591
-1.41126680374146	-8.07035255432129	-3.6958863735199	0.310325443744659	0.375954300165176	-0.0242050252854824
-1.4055917263031	-8.06989288330078	-3.69606685638428	0.310258239507675	0.37585911154747	-0.0243114158511162
-1.4078209400177	-8.06870365142822	-3.68771886825562	0.310250759124756	0.37567263841629	-0.0244647525250912
-1.41464531421661	-8.07063388824463	-3.69060921669006	0.31037774682045	0.375706017017365	-0.0244006793946028
-1.41373670101166	-8.07074069976807	-3.69355130195618	0.31028163433075	0.375636041164398	-0.0245776381343603
-1.41547584533691	-8.07151985168457	-3.68464612960815	0.310316503047943	0.375493615865707	-0.0244563445448875
-1.42220330238342	-8.06740570068359	-3.68871593475342	0.310463100671768	0.375451385974884	-0.0241989120841026
-1.42519772052765	-8.06536960601807	-3.69536209106445	0.310452908277512	0.375516206026077	-0.0238907132297754
-1.41766166687012	-8.06956672668457	-3.69920754432678	0.310495525598526	0.375479221343994	-0.0236563012003899
-1.40585386753082	-8.06523704528809	-3.69270920753479	0.310573577880859	0.375340938568115	-0.0234977975487709
-1.40436494350433	-8.06903171539307	-3.69120907783508	0.310712844133377	0.375138521194458	-0.0234087835997343
-1.40665674209595	-8.07065868377686	-3.69582056999207	0.31083270907402	0.375147551298141	-0.0234690513461828
-1.40479373931885	-8.07002544403076	-3.68856477737427	0.310990750789642	0.375098705291748	-0.0235109087079763
-1.41168355941772	-8.06870555877686	-3.69724011421204	0.311175227165222	0.375069141387939	-0.0235292948782444
-1.41403806209564	-8.06718349456787	-3.70313262939453	0.311307221651077	0.375137776136398	-0.0233757607638836
-1.40816879272461	-8.06785106658936	-3.69584107398987	0.311507642269135	0.37498927116394	-0.0231498312205076
-1.41084229946136	-8.070725440979	-3.69919562339783	0.311665415763855	0.375032693147659	-0.0228908881545067
-1.40908074378967	-8.06906318664551	-3.70269846916199	0.311859101057053	0.374977469444275	-0.0225986298173666
-1.40391361713409	-8.06757831573486	-3.69697785377502	0.311944305896759	0.375009566545486	-0.0225133970379829
-1.40897798538208	-8.06762790679932	-3.69679713249207	0.312221437692642	0.375019192695618	-0.0224064718931913
-1.40492236614227	-8.07003211975098	-3.70724987983704	0.312378346920013	0.375018894672394	-0.0222634617239237
-1.40158724784851	-8.07164573669434	-3.70479822158813	0.312412351369858	0.37491038441658	-0.0221329163759947
-1.40006113052368	-8.06598281860352	-3.70222854614258	0.312647491693497	0.375030428171158	-0.0218908078968525
-1.39867162704468	-8.06917476654053	-3.70360350608826	0.312735915184021	0.374938279390335	-0.0215768497437239
-1.39799296855927	-8.06591701507568	-3.71376204490662	0.31280592083931	0.375024884939194	-0.0214018579572439
-1.3969521522522	-8.06558418273926	-3.71447515487671	0.312946259975433	0.374996602535248	-0.0211709812283516
-1.39386916160583	-8.06584453582764	-3.70632839202881	0.31307065486908	0.374951004981995	-0.0208638738840818
-1.38607776165009	-8.06876754760742	-3.71252489089966	0.313096791505814	0.374937057495117	-0.0204510781913996
-1.3806676864624	-8.06502437591553	-3.71211838722229	0.313188850879669	0.374855190515518	-0.0199394971132278
-1.37463963031769	-8.06504821777344	-3.71229362487793	0.313362002372742	0.374897390604019	-0.0195597968995571
-1.37569272518158	-8.07036972045898	-3.71707344055176	0.313436239957809	0.374848246574402	-0.0193035658448935
-1.36909472942352	-8.07125759124756	-3.71799659729004	0.31348791718483	0.37482488155365	-0.019086841493845
-1.37029242515564	-8.06685829162598	-3.72122883796692	0.313707083463669	0.374809801578522	-0.0187356937676668
-1.36551260948181	-8.06594944000244	-3.71036911010742	0.313781648874283	0.374782592058182	-0.01848528906703
-1.37789750099182	-8.06673908233643	-3.71784019470215	0.313817739486694	0.374809801578522	-0.0187678243964911
-1.39762449264526	-8.07011699676514	-3.71501016616821	0.313464045524597	0.374770134687424	-0.0205962564796209
-1.39730989933014	-8.06851005554199	-3.71147537231445	0.312955886125565	0.374571681022644	-0.0214843507856131
-1.38987863063812	-8.06740188598633	-3.72563004493713	0.312882661819458	0.374572664499283	-0.0201004054397345
-1.37449634075165	-8.06425762176514	-3.71954441070557	0.312714546918869	0.374356180429459	-0.018699312582612
-1.356485247612	-8.06360816955566	-3.721107006073	0.312628895044327	0.374083042144775	-0.0178797617554665
-1.34287190437317	-8.06909561157227	-3.71508359909058	0.312761723995209	0.374058187007904	-0.0176854860037565
-1.32688248157501	-8.07124710083008	-3.71717047691345	0.312819629907608	0.373871326446533	-0.0177703127264977
-1.32712805271149	-8.0800952911377	-3.72096586227417	0.313031077384949	0.373838186264038	-0.0182152409106493
-1.32328498363495	-8.08866405487061	-3.71772861480713	0.313457429409027	0.373923391103745	-0.0186745915561914
-1.32887446880341	-8.09925651550293	-3.72100782394409	0.313746988773346	0.374074965715408	-0.0189343970268965
-1.32210314273834	-8.10209560394287	-3.7304892539978	0.314158320426941	0.374171286821365	-0.018855968490243
-1.32426476478577	-8.09722900390625	-3.73271894454956	0.314576983451843	0.374285131692886	-0.0186145585030317
-1.32718193531036	-8.09946823120117	-3.73577642440796	0.315066903829575	0.374514311552048	-0.018253818154335
-1.32577288150787	-8.09844875335693	-3.73429107666016	0.315525531768799	0.374627739191055	-0.017764626070857
-1.32674264907837	-8.09401416778564	-3.74308967590332	0.315950006246567	0.374762535095215	-0.0171210970729589
-1.31988883018494	-8.08503723144531	-3.74967265129089	0.316560000181198	0.374931246042252	-0.0164851993322372
-1.31946122646332	-8.08733940124512	-3.74359965324402	0.31694969534874	0.375073254108429	-0.0158604215830565
-1.31616878509521	-8.08708477020264	-3.75098037719727	0.317436367273331	0.375218063592911	-0.0154233202338219
-1.31729626655579	-8.08071136474609	-3.75957751274109	0.318076312541962	0.375380575656891	-0.0151310209184885
-1.31422960758209	-8.0823450088501	-3.75423264503479	0.318531930446625	0.37554943561554	-0.0150068290531635
-1.31595551967621	-8.08353996276855	-3.76422929763794	0.318983376026154	0.375720381736755	-0.0148815084248781
-1.31641745567322	-8.07853984832764	-3.77193069458008	0.319569706916809	0.375740021467209	-0.0147584369406104
-1.31545412540436	-8.08475208282471	-3.76834273338318	0.319934517145157	0.375870674848557	-0.0146429585292935
-1.30981063842773	-8.08755397796631	-3.77553200721741	0.320387214422226	0.375945061445236	-0.014423624612391
-1.31063508987427	-8.08523273468018	-3.77763795852661	0.320831477642059	0.375946789979935	-0.0142377000302076
-1.30396497249603	-8.08920860290527	-3.77107930183411	0.321175843477249	0.376060277223587	-0.014061089605093
-1.29932355880737	-8.0892333984375	-3.77952599525452	0.321553945541382	0.375986456871033	-0.0138219138607383
-1.30264663696289	-8.09109878540039	-3.77718567848206	0.32183575630188	0.375987708568573	-0.0137024819850922
-1.29980945587158	-8.09311962127686	-3.77543020248413	0.322057127952576	0.375899225473404	-0.0135004622861743
-1.29789900779724	-8.08777523040771	-3.7846999168396	0.322377324104309	0.375862568616867	-0.0132353939116001
-1.29938757419586	-8.08704090118408	-3.7796618938446	0.322523236274719	0.375884145498276	-0.0130503112450242
-1.30559468269348	-8.08827209472656	-3.78351163864136	0.322704970836639	0.375755339860916	-0.0128205120563507
-1.29924643039703	-8.08307647705078	-3.78417253494263	0.322929203510284	0.375769346952438	-0.0127118239179254
-1.30575037002563	-8.08524894714355	-3.77717423439026	0.322904258966446	0.375629127025604	-0.0125187272205949
-1.30604243278503	-8.08163547515869	-3.78747797012329	0.323078900575638	0.375493913888931	-0.0123593416064978
-1.30820679664612	-8.07757091522217	-3.77846217155457	0.323076903820038	0.375383406877518	-0.0121171148493886
-1.30554986000061	-8.0775318145752	-3.77432799339294	0.322987794876099	0.375265449285507	-0.0117361908778548
-1.30635619163513	-8.07215690612793	-3.77979350090027	0.323084205389023	0.375041544437408	-0.0111497165635228
-1.30274319648743	-8.06933879852295	-3.77589654922485	0.323160082101822	0.374935567378998	-0.0106267062947154
-1.30156135559082	-8.0703296661377	-3.77454853057861	0.323081821203232	0.374740362167358	-0.0102596962824464
-1.30366492271423	-8.06875038146973	-3.78335332870483	0.323222190141678	0.374628335237503	-0.0100022777915001
-1.30589973926544	-8.06428909301758	-3.77303051948547	0.32328325510025	0.374448835849762	-0.00985472649335861
-1.30598366260529	-8.064284324646	-3.77007579803467	0.323214381933212	0.374370932579041	-0.00975432898849249
-1.31386888027191	-8.06164169311523	-3.77330899238586	0.323267906904221	0.374269783496857	-0.00959920138120651
-1.31636369228363	-8.05690288543701	-3.76405358314514	0.323341935873032	0.374202728271484	-0.00945707876235247
-1.31770038604736	-8.05813980102539	-3.76211977005005	0.323118776082993	0.374027937650681	-0.00926705915480852
-1.32413578033447	-8.05398654937744	-3.77159428596497	0.323183804750443	0.373847663402557	-0.00908753648400307
-1.33032083511353	-8.04961013793945	-3.7626006603241	0.323165655136108	0.373853147029877	-0.00893138721585274
-1.33262360095978	-8.04971790313721	-3.76385378837585	0.322976648807526	0.373709917068481	-0.0087015051394701
-1.33565235137939	-8.04035758972168	-3.75910449028015	0.322932928800583	0.373622983694077	-0.00858724117279053
-1.33918976783752	-8.04156684875488	-3.76473140716553	0.32281357049942	0.373579680919647	-0.0084280101582408
-1.34228599071503	-8.03665637969971	-3.76126933097839	0.32272019982338	0.373534083366394	-0.00841955002397299
-1.35141110420227	-8.03361988067627	-3.75037527084351	0.32256755232811	0.373463273048401	-0.00841559562832117
-1.35123836994171	-8.03629207611084	-3.75623679161072	0.322446227073669	0.373453080654144	-0.00842852983623743
-1.35714340209961	-8.03041076660156	-3.75978994369507	0.322350531816483	0.373408704996109	-0.00840400811284781
-1.356973528862	-8.02775955200195	-3.74735116958618	0.322178095579147	0.373433500528336	-0.00846303068101406
-1.36289834976196	-8.02927875518799	-3.75307536125183	0.322075396776199	0.373443365097046	-0.00840850733220577
-1.36284387111664	-8.02138423919678	-3.75728869438171	0.321923226118088	0.37350782752037	-0.00835878401994705
-1.36738681793213	-8.01974487304688	-3.74757194519043	0.321724057197571	0.373527944087982	-0.00828365888446569
-1.37417721748352	-8.01761436462402	-3.75561165809631	0.321662157773972	0.373722434043884	-0.00815778784453869
-1.37533414363861	-8.01132297515869	-3.75517749786377	0.321527242660522	0.373732298612595	-0.0079999677836895
-1.37960600852966	-8.00637245178223	-3.75251507759094	0.321369796991348	0.373907893896103	-0.00786386989057064
-1.38177478313446	-8.0056619644165	-3.75154829025269	0.321277409791946	0.374009072780609	-0.00769742485135794
-1.38380324840546	-7.99964618682861	-3.75759720802307	0.321094661951065	0.374212354421616	-0.00749416742473841
-1.38864278793335	-7.99663925170898	-3.75016736984253	0.32098788022995	0.374407708644867	-0.00731309689581394
-1.39278388023376	-7.99352931976318	-3.7549877166748	0.320856899023056	0.374599307775497	-0.00718338042497635
-1.3965585231781	-7.98562240600586	-3.7543580532074	0.320794761180878	0.374780714511871	-0.00702079571783543
-1.40081799030304	-7.98494863510132	-3.75941681861877	0.320670694112778	0.37507426738739	-0.00695543130859733
-1.40353786945343	-7.98356008529663	-3.75927472114563	0.320471197366714	0.375298768281937	-0.00685048615559936
-1.40307235717773	-7.97882413864136	-3.76779961585999	0.320417255163193	0.375538200139999	-0.00665321107953787
-1.40940260887146	-7.97512245178223	-3.75738048553467	0.320253372192383	0.375756472349167	-0.00652679242193699
-1.41178965568542	-7.97803354263306	-3.76853060722351	0.32007497549057	0.376126110553741	-0.00644836015999317
-1.404989361763	-7.97136688232422	-3.76471519470215	0.319960623979568	0.37631031870842	-0.00641355244442821
-1.40440285205841	-7.97418785095215	-3.76364040374756	0.31978440284729	0.376558154821396	-0.00642842007800937
-1.40003442764282	-7.97533702850342	-3.76415348052979	0.319635361433029	0.376641750335693	-0.00640760036185384
-1.40220332145691	-7.97165632247925	-3.76865029335022	0.319541573524475	0.376859396696091	-0.00647993385791779
-1.40345275402069	-7.96987581253052	-3.76359367370605	0.319330364465714	0.377062529325485	-0.00653287675231695
-1.40424418449402	-7.96895265579224	-3.77250528335571	0.319099068641663	0.377364605665207	-0.00650318106636405
-1.40580475330353	-7.96576499938965	-3.76918721199036	0.318892687559128	0.377560794353485	-0.00655785296112299
-1.40549063682556	-7.96563482284546	-3.77150368690491	0.318654954433441	0.377791106700897	-0.0063781701028347
-1.40617382526398	-7.96729707717896	-3.76943254470825	0.31849017739296	0.377956032752991	-0.00625935709103942
-1.40353798866272	-7.96239852905273	-3.77373218536377	0.318248867988586	0.378214836120605	-0.00621098000556231
-1.40330851078033	-7.96265268325806	-3.76472973823547	0.318032771348953	0.378358244895935	-0.0061967670917511
-1.40299332141876	-7.96336317062378	-3.77304697036743	0.317717045545578	0.378572136163712	-0.00608934555202723
-1.40258800983429	-7.95953035354614	-3.77362442016602	0.317556470632553	0.378735810518265	-0.00611115992069244
-1.4027271270752	-7.96051216125488	-3.77176547050476	0.317207932472229	0.378961324691772	-0.00611046422272921
-1.39726126194	-7.96365737915039	-3.77400207519531	0.316900968551636	0.379095375537872	-0.00606141379103065
-1.39998304843903	-7.9618067741394	-3.77688527107239	0.316702872514725	0.379309862852097	-0.00614432618021965
-1.40173959732056	-7.96169137954712	-3.77193284034729	0.316409468650818	0.379531860351563	-0.00619820365682244
-1.40036404132843	-7.96073961257935	-3.77945899963379	0.316059023141861	0.379646807909012	-0.00628755846992135
-1.4015154838562	-7.9622015953064	-3.77131104469299	0.315837860107422	0.379883259534836	-0.00649244943633676
-1.40463709831238	-7.96502590179443	-3.77399230003357	0.315520852804184	0.379993677139282	-0.00654886849224567
-1.40086078643799	-7.96257019042969	-3.77133202552795	0.315179377794266	0.380213975906372	-0.00666496204212308
-1.40221476554871	-7.96335411071777	-3.76713371276855	0.314841330051422	0.380323201417923	-0.00683188065886498
-1.40559792518616	-7.96555709838867	-3.77428650856018	0.314547687768936	0.380517542362213	-0.00703355018049479
-1.40767121315002	-7.96226739883423	-3.77114057540894	0.314134150743485	0.380561113357544	-0.00734998052939773
-1.42942798137665	-7.961350440979	-3.76878881454468	0.313615590333939	0.380863815546036	-0.00883066095411778
-1.44342875480652	-7.9738974571228	-3.76677870750427	0.312562942504883	0.380802094936371	-0.0106605747714639
-1.43698060512543	-7.96729898452759	-3.77508759498596	0.311964839696884	0.380910515785217	-0.0105544598773122
-1.43770670890808	-7.96320486068726	-3.77411556243896	0.311425536870956	0.380928695201874	-0.00976063031703234
-1.42419469356537	-7.96441125869751	-3.76516938209534	0.310633599758148	0.380834758281708	-0.00916411727666855
-1.41740167140961	-7.96768093109131	-3.76827168464661	0.310038655996323	0.380823194980621	-0.00928747374564409
-1.40737617015839	-7.96732187271118	-3.75751304626465	0.309532165527344	0.380828857421875	-0.00981137901544571
-1.41007769107819	-7.97606372833252	-3.75603914260864	0.308878660202026	0.380721747875214	-0.0104160280898213
-1.40365040302277	-7.97779178619385	-3.75260996818542	0.308393955230713	0.380814164876938	-0.0107087437063456
-1.40900635719299	-7.98706674575806	-3.75947690010071	0.308174520730972	0.380970776081085	-0.0110896248370409
-1.40963685512543	-7.99136257171631	-3.75167107582092	0.307712972164154	0.380996286869049	-0.0113945053890347
-1.41369426250458	-7.9927453994751	-3.75675392150879	0.307372033596039	0.381143987178802	-0.0116711314767599
-1.41670751571655	-7.98695659637451	-3.75718760490417	0.30700895190239	0.381304800510406	-0.0119001949205995
-1.42316436767578	-7.98857307434082	-3.75800704956055	0.306573539972305	0.381385028362274	-0.0117632206529379
-1.42221760749817	-7.98531532287598	-3.75526285171509	0.30614173412323	0.381450116634369	-0.0113608771935105
-1.42520797252655	-7.97645378112793	-3.76082348823547	0.30583867430687	0.381535410881042	-0.0111468387767673
-1.42696297168732	-7.97339153289795	-3.75016379356384	0.305442214012146	0.381615191698074	-0.0109237674623728
-1.42849934101105	-7.97141122817993	-3.75735569000244	0.304984271526337	0.381700575351715	-0.0108331590890884
-1.4293669462204	-7.96686553955078	-3.75254797935486	0.304628044366837	0.381773322820663	-0.0107811726629734
-1.43073987960815	-7.96407699584961	-3.75154113769531	0.304187417030334	0.381896108388901	-0.0109578091651201
-1.43589329719543	-7.97048997879028	-3.75891351699829	0.303790092468262	0.382011204957962	-0.0111291129142046
-1.42953252792358	-7.96353578567505	-3.74852538108826	0.303505271673203	0.38199919462204	-0.0110609214752913
-1.43203437328339	-7.96261835098267	-3.7546648979187	0.303056508302689	0.382139533758163	-0.0110132060945034
-1.42713129520416	-7.96704053878784	-3.75015139579773	0.302759319543839	0.382175087928772	-0.0108700832352042
-1.42181527614594	-7.96574258804321	-3.75037980079651	0.302416920661926	0.382239997386932	-0.010708175599575
-1.42017245292664	-7.96755075454712	-3.75822877883911	0.30219641327858	0.382249861955643	-0.0106438780203462
-1.41748332977295	-7.96876668930054	-3.75021314620972	0.302031725645065	0.382364720106125	-0.0106819765642285
-1.419997215271	-7.97128820419312	-3.74816727638245	0.301706224679947	0.382436186075211	-0.0108813922852278
-1.41356575489044	-7.97409057617188	-3.75164103507996	0.301485866308212	0.382547587156296	-0.0108879925683141
-1.41483438014984	-7.97199487686157	-3.75409245491028	0.301357686519623	0.382700592279434	-0.0107193430885673
-1.41780149936676	-7.9724440574646	-3.75693702697754	0.301246136426926	0.382921367883682	-0.0105759231373668
-1.41531646251678	-7.97206401824951	-3.7486560344696	0.301015853881836	0.382974654436111	-0.0104186255484819
-1.41664409637451	-7.96728658676147	-3.75821542739868	0.300925344228745	0.38309782743454	-0.0100492956116796
-1.41687309741974	-7.96199893951416	-3.76342606544495	0.300934135913849	0.383253186941147	-0.00971202738583088
-1.41390657424927	-7.95955944061279	-3.75998783111572	0.300761699676514	0.383427500724792	-0.00926731061190367
-1.40939903259277	-7.96145343780518	-3.76008701324463	0.300683975219727	0.383535444736481	-0.00887882243841887
-1.40793085098267	-7.95509433746338	-3.76797366142273	0.300769954919815	0.383597046136856	-0.00835913699120283
-1.40547740459442	-7.95641851425171	-3.76780605316162	0.300774276256561	0.383789479732513	-0.00807043816894293
-1.39969718456268	-7.95700979232788	-3.76843953132629	0.300831288099289	0.383915156126022	-0.00764787709340453
-1.39268696308136	-7.95663166046143	-3.77302765846252	0.301026314496994	0.384045541286469	-0.00735445413738489
-1.38976383209229	-7.95918273925781	-3.77702236175537	0.30125704407692	0.384109079837799	-0.00698148505762219
-1.38310039043427	-7.95838499069214	-3.78298687934875	0.301426380872726	0.384256273508072	-0.00678301742300391
-1.37748873233795	-7.96063852310181	-3.78060102462769	0.301687657833099	0.384497731924057	-0.00624138722196221
-1.36995053291321	-7.96156454086304	-3.77973031997681	0.301990687847137	0.38457003235817	-0.00562118180096149
-1.37226963043213	-7.95826864242554	-3.78515696525574	0.302384167909622	0.38474977016449	-0.00507669197395444
-1.36683011054993	-7.95789766311646	-3.79268884658813	0.302805930376053	0.384976595640183	-0.00461872899904847
-1.36332833766937	-7.95485258102417	-3.78533315658569	0.30301958322525	0.385048478841782	-0.00399534171447158
-1.36356747150421	-7.95394706726074	-3.79194021224976	0.30355629324913	0.385157972574234	-0.00327212712727487
-1.36351656913757	-7.94604396820068	-3.79797196388245	0.303975135087967	0.385294944047928	-0.00258502643555403
-1.36012995243073	-7.9441089630127	-3.79947471618652	0.304235130548477	0.385415345430374	-0.00185214052908123
-1.35799086093903	-7.94023752212524	-3.79829382896423	0.304644882678986	0.385395556688309	-0.00106143299490213
-1.35492169857025	-7.93661642074585	-3.80478477478027	0.305016070604324	0.385423928499222	-0.000270655611529946
-1.35458827018738	-7.93277978897095	-3.80893206596375	0.305448681116104	0.385546833276749	0.000342260434990749
-1.35096156597137	-7.92857599258423	-3.81264972686768	0.30578488111496	0.385573178529739	0.000945439387578517
-1.3515557050705	-7.92880010604858	-3.8121976852417	0.306318432092667	0.385537058115005	0.0014948055613786
-1.35218071937561	-7.92626142501831	-3.81625628471375	0.306709319353104	0.385586231946945	0.00178925192449242
-1.34985816478729	-7.92890214920044	-3.81782460212708	0.307151913642883	0.385465681552887	0.00221283920109272
-1.35214114189148	-7.92506742477417	-3.82196664810181	0.307618767023087	0.385518163442612	0.00266402680426836
-1.35120606422424	-7.92629432678223	-3.82553577423096	0.30805891752243	0.385555863380432	0.00300694396719337
-1.35224306583405	-7.92559766769409	-3.8249089717865	0.308501571416855	0.385508239269257	0.00330398022197187
-1.35484421253204	-7.92581796646118	-3.83112502098084	0.308974325656891	0.385508239269257	0.0037573731970042
-1.35012447834015	-7.92609739303589	-3.8312246799469	0.30924990773201	0.385550737380981	0.00408022664487362
-1.35209143161774	-7.92205095291138	-3.82849979400635	0.309626132249832	0.385347187519073	0.00469860108569264
-1.35340774059296	-7.92003774642944	-3.83274602890015	0.310055077075958	0.385446041822433	0.00518864020705223
-1.34883522987366	-7.91949129104614	-3.82722592353821	0.310156464576721	0.38529309630394	0.0054761148057878
-1.35192966461182	-7.91749715805054	-3.83419013023376	0.310533136129379	0.385167509317398	0.00599359627813101
-1.35204410552979	-7.91676807403564	-3.83555293083191	0.310771971940994	0.385166168212891	0.00644439505413175
-1.34511172771454	-7.91510391235352	-3.83193016052246	0.310985147953033	0.384987831115723	0.00670612463727593
-1.35269737243652	-7.91544675827026	-3.83560276031494	0.311245262622833	0.38490355014801	0.00695150950923562
-1.35030889511108	-7.91891813278198	-3.83755660057068	0.311473369598389	0.384859532117844	0.00706735113635659
-1.34859204292297	-7.91697597503662	-3.83497452735901	0.311666041612625	0.384655267000198	0.00728791300207376
-1.34920752048492	-7.91964483261108	-3.83461403846741	0.311958134174347	0.384562432765961	0.00740404892712832
-1.34580790996552	-7.92476463317871	-3.83199334144592	0.312140613794327	0.384472280740738	0.00754937250167131
-1.3490207195282	-7.92126750946045	-3.83567404747009	0.312355488538742	0.384322762489319	0.00769865838810802
-1.34481823444366	-7.92335414886475	-3.82778024673462	0.312509715557098	0.384270519018173	0.00763978203758597
-1.34302985668182	-7.92501592636108	-3.82674598693848	0.312656462192535	0.384051471948624	0.00756883341819048
-1.34309792518616	-7.93102693557739	-3.83529019355774	0.312798023223877	0.384025871753693	0.00759667856618762
-1.3377046585083	-7.93235445022583	-3.8211886882782	0.312771260738373	0.383849412202835	0.00762916775420308
-1.33842694759369	-7.93145227432251	-3.83354806900024	0.312913179397583	0.38370007276535	0.00779287749901414
-1.33313000202179	-7.93290615081787	-3.82372212409973	0.312982648611069	0.383665174245834	0.0078699616715312
-1.33275580406189	-7.93837022781372	-3.82732534408569	0.312882542610168	0.383581906557083	0.00776830920949578
-1.33021509647369	-7.93874359130859	-3.83257675170898	0.312995284795761	0.383454263210297	0.0076253586448729
-1.32573091983795	-7.94370126724243	-3.82529783248901	0.312922358512878	0.383377224206924	0.00739773875102401
-1.32213091850281	-7.94867181777954	-3.82186460494995	0.312935411930084	0.383324950933456	0.00722202099859715
-1.32333505153656	-7.94951677322388	-3.82723784446716	0.312942743301392	0.383265733718872	0.00701933959499002
-1.3164393901825	-7.95446872711182	-3.81926846504211	0.31288155913353	0.383175879716873	0.00686864368617535
-1.30950748920441	-7.9572377204895	-3.82376337051392	0.31280454993248	0.38312640786171	0.0066897664219141
-1.31030786037445	-7.95924282073975	-3.82412624359131	0.312794655561447	0.383141040802002	0.0063539738766849
-1.30345416069031	-7.96581411361694	-3.81830763816834	0.312650710344315	0.383076369762421	0.00611123070120811
-1.29773724079132	-7.9719500541687	-3.81530094146729	0.312582314014435	0.383093029260635	0.00587844895198941
-1.29415893554688	-7.97453737258911	-3.81399440765381	0.312494546175003	0.383145689964294	0.00566053623333573
-1.28977262973785	-7.98241996765137	-3.81593942642212	0.312302261590958	0.383079916238785	0.0054600820876658
-1.28353762626648	-7.98356246948242	-3.8122820854187	0.312223494052887	0.38312041759491	0.00512679852545261
-1.27899789810181	-7.99116802215576	-3.80749821662903	0.311979323625565	0.383123934268951	0.00479271123185754
-1.27810084819794	-7.99394464492798	-3.81663084030151	0.311964333057404	0.383178055286407	0.00445863138884306
-1.27396953105927	-7.99479961395264	-3.80627918243408	0.311780959367752	0.38321328163147	0.00408535310998559
-1.27179729938507	-7.99998617172241	-3.80533027648926	0.311486601829529	0.38326820731163	0.00372976018115878
-1.27299249172211	-8.0023775100708	-3.81267261505127	0.311411380767822	0.383229970932007	0.00341185461729765
-1.26998388767242	-8.00397109985352	-3.80358028411865	0.311184138059616	0.383329391479492	0.00299527426250279
-1.26943945884705	-8.01054382324219	-3.80657863616943	0.310868561267853	0.383330792188644	0.00269119930453599
-1.26508247852325	-8.01079273223877	-3.80881500244141	0.310649454593658	0.383326590061188	0.00233914447017014
-1.26688504219055	-8.01484203338623	-3.80560564994812	0.310425996780396	0.383472561836243	0.00191582250408828
-1.26265501976013	-8.01682662963867	-3.80601692199707	0.310125052928925	0.383380889892578	0.00158546410966665
-1.26561069488525	-8.01812648773193	-3.79459810256958	0.309768378734589	0.383430927991867	0.00117421383038163
-1.26170873641968	-8.02463150024414	-3.79795908927917	0.309496819972992	0.383451014757156	0.000816345971543342
-1.26113080978394	-8.02336883544922	-3.79696774482727	0.309253662824631	0.383484244346619	0.000434617453720421
-1.26498019695282	-8.02679443359375	-3.79174518585205	0.308947622776031	0.383451491594315	3.94186354242265E-05
-1.26319670677185	-8.02589321136475	-3.79461860656738	0.308637797832489	0.383463174104691	-0.000386149302357808
-1.26176416873932	-8.03081893920898	-3.7931182384491	0.308338820934296	0.383489847183228	-0.000816069019492716
-1.26593661308289	-8.03337574005127	-3.7878692150116	0.308053493499756	0.383422791957855	-0.00116322143003345
-1.26195073127747	-8.03753185272217	-3.79475975036621	0.307685643434525	0.383411407470703	-0.00146503769792616
-1.26479017734528	-8.03577041625977	-3.78179025650024	0.307508289813995	0.383361488580704	-0.00182269862852991
-1.26159286499023	-8.039626121521	-3.78510761260986	0.307117342948914	0.383367747068405	-0.00219584908336401
-1.26407992839813	-8.04549694061279	-3.78431367874146	0.306768387556076	0.38330352306366	-0.00241435063071549
-1.26202082633972	-8.04140567779541	-3.78298425674438	0.306549906730652	0.383242756128311	-0.00278023444116116
-1.264075756073	-8.0488748550415	-3.7708957195282	0.306166589260101	0.383209735155106	-0.00308011495508254
-1.26053547859192	-8.0496940612793	-3.78003120422363	0.305851966142654	0.383052289485931	-0.0033636474981904
-1.25982844829559	-8.04772281646729	-3.77209901809692	0.305650383234024	0.383015960454941	-0.00361917028203607
-1.26006388664246	-8.04985046386719	-3.76376414299011	0.30522957444191	0.382824420928955	-0.003919483628124
-1.26282465457916	-8.05350399017334	-3.76434278488159	0.304855674505234	0.382782340049744	-0.00420018890872598
-1.26133990287781	-8.05266666412354	-3.76412296295166	0.304496943950653	0.382583558559418	-0.00438648695126176
-1.26129746437073	-8.05163860321045	-3.75875043869019	0.304143935441971	0.382490575313568	-0.0047504105605185
-1.26415157318115	-8.05413913726807	-3.75622487068176	0.303704231977463	0.382361471652985	-0.00496289925649762
-1.25995445251465	-8.0557918548584	-3.7529149055481	0.303274571895599	0.382177382707596	-0.00529849994927645
-1.26372182369232	-8.05715370178223	-3.75500416755676	0.302968919277191	0.382002323865891	-0.00567234493792057
-1.26367580890656	-8.05656051635742	-3.74696159362793	0.302566379308701	0.381744533777237	-0.00597283896058798
-1.26617681980133	-8.05980968475342	-3.74366140365601	0.302081078290939	0.381597697734833	-0.00645617302507162
-1.26710331439972	-8.06099605560303	-3.74181199073792	0.301656395196915	0.381404519081116	-0.00680596195161343
-1.26450741291046	-8.06259632110596	-3.73366522789001	0.301267504692078	0.381152868270874	-0.00718641187995672
-1.2709869146347	-8.06432056427002	-3.7354691028595	0.300869137048721	0.381001740694046	-0.0076080784201622
-1.26591968536377	-8.06829452514648	-3.72981286048889	0.300411581993103	0.380727410316467	-0.00797790382057428
-1.26789534091949	-8.06893634796143	-3.72819876670837	0.299947142601013	0.380554288625717	-0.00838106125593185
-1.27336800098419	-8.06807994842529	-3.72671365737915	0.29962632060051	0.38040766119957	-0.00880710780620575
-1.26804375648499	-8.072585105896	-3.71183753013611	0.299089133739471	0.380124092102051	-0.00921756029129028
-1.2705512046814	-8.07524967193604	-3.7155499458313	0.298681378364563	0.379935652017593	-0.00959562696516514
-1.26743483543396	-8.07499027252197	-3.70509767532349	0.298278123140335	0.379653304815292	-0.0099897813051939
-1.27295231819153	-8.0784215927124	-3.70728254318237	0.297869324684143	0.379597961902618	-0.0104064252227545
-1.26973307132721	-8.07814502716064	-3.69974303245544	0.297457307577133	0.379339039325714	-0.0107398610562086
-1.26985692977905	-8.08245468139648	-3.69531226158142	0.297033786773682	0.379077941179276	-0.0111055495217443
-1.2731271982193	-8.0807933807373	-3.69896912574768	0.296680271625519	0.379020005464554	-0.0113673442974687
-1.26801371574402	-8.08374786376953	-3.68788170814514	0.296260595321655	0.378824770450592	-0.0118122575804591
-1.26967227458954	-8.08292388916016	-3.68509531021118	0.29583802819252	0.378701388835907	-0.0120891779661179
-1.26821780204773	-8.08473110198975	-3.6853506565094	0.295467495918274	0.378492832183838	-0.0123537080362439
-1.26742613315582	-8.08480930328369	-3.68497633934021	0.295023560523987	0.378336250782013	-0.0126700634136796
-1.26808857917786	-8.08675289154053	-3.67551851272583	0.294676512479782	0.378285557031631	-0.0129017122089863
-1.26218569278717	-8.08874607086182	-3.67070055007935	0.294259309768677	0.378145724534988	-0.0132102910429239
-1.26335918903351	-8.09100914001465	-3.66290163993835	0.293887346982956	0.377991288900375	-0.0134109351783991
-1.26102483272552	-8.08798027038574	-3.6716034412384	0.293451219797134	0.377910584211349	-0.0135758742690086
-1.25921308994293	-8.09313488006592	-3.66678071022034	0.29307359457016	0.377850353717804	-0.0137842306867242
-1.2564400434494	-8.0938196182251	-3.66035223007202	0.292665779590607	0.377673953771591	-0.0140087548643351
-1.25311017036438	-8.08798503875732	-3.65245056152344	0.292249828577042	0.377638667821884	-0.0141824204474688
-1.25465500354767	-8.09445858001709	-3.64902067184448	0.291846215724945	0.377471625804901	-0.0143664665520191
-1.25449693202972	-8.09216976165771	-3.65383005142212	0.291433840990067	0.377470523118973	-0.0145260924473405
-1.24668121337891	-8.09087753295898	-3.65123867988586	0.290988206863403	0.37741881608963	-0.0147002190351486
-1.24874520301819	-8.09225940704346	-3.65035676956177	0.290590316057205	0.377438813447952	-0.0148270167410374
-1.24206244945526	-8.09130191802979	-3.63940787315369	0.290186077356339	0.377382069826126	-0.01497892010957
-1.2447897195816	-8.09030246734619	-3.63394260406494	0.289732396602631	0.377319782972336	-0.0150329992175102
-1.24304342269897	-8.09080028533936	-3.63307189941406	0.289377897977829	0.377312988042831	-0.0150818545371294
-1.24471998214722	-8.0904655456543	-3.63293790817261	0.288972973823547	0.37739771604538	-0.0152781615033746
-1.24137651920319	-8.08909893035889	-3.63082337379456	0.288508892059326	0.377357751131058	-0.0153821064159274
-1.24405026435852	-8.08526992797852	-3.62535953521729	0.288163781166077	0.377407759428024	-0.015511647798121
-1.2457377910614	-8.08901214599609	-3.61754822731018	0.287666857242584	0.377461969852448	-0.0156736113131046
-1.24479186534882	-8.08953380584717	-3.61285924911499	0.287351250648499	0.377557367086411	-0.0157422758638859
-1.24253988265991	-8.0864953994751	-3.61880016326904	0.286944806575775	0.377576977014542	-0.0159182213246822
-1.24722921848297	-8.08420276641846	-3.61344647407532	0.286537349224091	0.377622753381729	-0.016048725694418
-1.24577939510345	-8.08611488342285	-3.61400842666626	0.28613743185997	0.377767980098724	-0.0161213763058186
-1.24244236946106	-8.08299446105957	-3.61147117614746	0.28581628203392	0.377775520086288	-0.0162849556654692
-1.24652862548828	-8.08795547485352	-3.60925078392029	0.285468131303787	0.378008544445038	-0.0164380259811878
-1.2419376373291	-8.08306694030762	-3.61004257202148	0.285109609365463	0.378045201301575	-0.0166890267282724
-1.24544167518616	-8.08192253112793	-3.60378575325012	0.284768164157867	0.378194779157639	-0.0167552344501019
-1.24244058132172	-8.08542728424072	-3.60307335853577	0.28440997004509	0.378297746181488	-0.0169765558093786
-1.24349534511566	-8.08729076385498	-3.60764503479004	0.284233123064041	0.378429681062698	-0.0172167457640171
-1.24509370326996	-8.08737087249756	-3.60055685043335	0.283900678157806	0.378641277551651	-0.0174720101058483
-1.24559617042542	-8.08487796783447	-3.60145902633667	0.283702075481415	0.378770351409912	-0.0176341868937016
-1.24314939975739	-8.08907604217529	-3.60384726524353	0.283470809459686	0.378947675228119	-0.017877584323287
-1.2424647808075	-8.08959579467773	-3.60383129119873	0.283165633678436	0.379167050123215	-0.0181076098233461
-1.24456286430359	-8.08985328674316	-3.60284543037415	0.282924234867096	0.379330158233643	-0.0183905381709337
-1.23763573169708	-8.09152698516846	-3.60189318656921	0.282622337341309	0.379474610090256	-0.0186604093760252
-1.24116468429565	-8.09601402282715	-3.59793782234192	0.2826087474823	0.379654437303543	-0.0188845004886389
-1.23435699939728	-8.0973653793335	-3.59564089775085	0.282308667898178	0.379842072725296	-0.0191043149679899
-1.23375868797302	-8.10075187683105	-3.60026907920837	0.282106339931488	0.380052447319031	-0.0194249227643013
-1.23123621940613	-8.10637187957764	-3.59770250320435	0.281979948282242	0.38016751408577	-0.0197488982230425
-1.22858154773712	-8.10658168792725	-3.59621500968933	0.281837314367294	0.380327075719833	-0.020022239536047
-1.22966921329498	-8.11126899719238	-3.60222411155701	0.281805366277695	0.380563408136368	-0.0203435178846121
-1.22189235687256	-8.11209201812744	-3.59697961807251	0.28168997168541	0.380770713090897	-0.0206325780600309
-1.22783768177032	-8.11722946166992	-3.6061680316925	0.281616061925888	0.380989283323288	-0.0208437368273735
-1.22310900688171	-8.1176929473877	-3.60103011131287	0.281590968370438	0.381113082170486	-0.0210001301020384
-1.21950817108154	-8.12414741516113	-3.5971417427063	0.281633645296097	0.381297916173935	-0.0211912002414465
-1.21554934978485	-8.12506866455078	-3.60205054283142	0.281643182039261	0.381432801485062	-0.0213336758315563
-1.21225130558014	-8.12574291229248	-3.60175585746765	0.281605333089828	0.381603926420212	-0.0214649178087711
-1.21407914161682	-8.13001441955566	-3.60406923294067	0.281636536121368	0.381734371185303	-0.021509500220418
-1.20797824859619	-8.12733173370361	-3.60389232635498	0.281711250543594	0.381830662488937	-0.0215675514191389
-1.20625197887421	-8.13350009918213	-3.60700511932373	0.281839847564697	0.38196861743927	-0.0216608941555023
-1.19981145858765	-8.13292026519775	-3.60387682914734	0.281793624162674	0.382021099328995	-0.0216864999383688
-1.19627928733826	-8.13383293151855	-3.60443377494812	0.28193810582161	0.38220226764679	-0.0216899383813143
-1.19687747955322	-8.13526058197021	-3.60727310180664	0.28197580575943	0.382233470678329	-0.0217413920909166
-1.19161403179169	-8.13607692718506	-3.60452795028687	0.282218813896179	0.382252603769302	-0.0217305105179548
-1.18919146060944	-8.13564014434814	-3.61140012741089	0.282277971506119	0.382313013076782	-0.0216862224042416
-1.18617177009583	-8.13606357574463	-3.61227011680603	0.282401919364929	0.382443487644196	-0.0216046944260597
-1.182297706604	-8.13931083679199	-3.6093738079071	0.282547324895859	0.38242095708847	-0.021581869572401
-1.1786937713623	-8.13830661773682	-3.61108589172363	0.282747238874435	0.382326185703278	-0.0215489715337753
-1.17764472961426	-8.13755893707275	-3.61360454559326	0.282953888177872	0.38250470161438	-0.0215421207249165
-1.17621409893036	-8.13797283172607	-3.61206126213074	0.283164530992508	0.382505118846893	-0.0215224102139473
-1.17644262313843	-8.13977718353271	-3.61853384971619	0.283387005329132	0.382522940635681	-0.021443173289299
-1.17321228981018	-8.14329242706299	-3.60920310020447	0.283586174249649	0.382513433694839	-0.0213864259421825
-1.17365479469299	-8.1417875289917	-3.61484932899475	0.283939272165298	0.38252654671669	-0.0213670693337917
-1.17295408248901	-8.13905715942383	-3.6133885383606	0.284107595682144	0.38247537612915	-0.0212279949337244
-1.17406892776489	-8.13747501373291	-3.61492419242859	0.284419596195221	0.382516890764236	-0.0210402142256498
-1.17208099365234	-8.13947105407715	-3.61551475524902	0.284576445817947	0.382519423961639	-0.020898025482893
-1.17045736312866	-8.13798522949219	-3.6212637424469	0.284938722848892	0.382499814033508	-0.0207562744617462
-1.16776204109192	-8.13781070709229	-3.62290215492249	0.28506875038147	0.382376462221146	-0.0205595083534718
-1.16965639591217	-8.13569450378418	-3.62157773971558	0.285388112068176	0.382341861724854	-0.0202934462577105
-1.16582632064819	-8.1343879699707	-3.62480854988098	0.285599678754807	0.382270991802216	-0.0200958903878927
-1.16353332996368	-8.13202381134033	-3.62069725990295	0.285805344581604	0.38224783539772	-0.0198553018271923
-1.16152286529541	-8.13273239135742	-3.61482453346252	0.285997599363327	0.382182717323303	-0.0196233261376619
-1.15755033493042	-8.13039016723633	-3.62321639060974	0.286234319210052	0.381985872983933	-0.0193951819092035
-1.15740203857422	-8.12934970855713	-3.62376379966736	0.286314457654953	0.381943911314011	-0.019240889698267
-1.15756106376648	-8.13067054748535	-3.62245011329651	0.286534518003464	0.38187900185585	-0.0190782323479652
-1.15304434299469	-8.13151454925537	-3.62020444869995	0.28661248087883	0.38174119591713	-0.0188818816095591
-1.15214669704437	-8.12934875488281	-3.61399292945862	0.286783456802368	0.38173770904541	-0.0187182743102312
-1.14987027645111	-8.12895679473877	-3.62082290649414	0.286859601736069	0.381606638431549	-0.0186022166162729
-1.14762055873871	-8.12928295135498	-3.61779689788818	0.286959260702133	0.381466269493103	-0.0184705425053835
-1.14759290218353	-8.13021469116211	-3.61720013618469	0.287004828453064	0.381366759538651	-0.01830193400383
-1.1412605047226	-8.12838745117188	-3.61803555488586	0.287013202905655	0.381304711103439	-0.018175482749939
-1.1380307674408	-8.13264179229736	-3.6161515712738	0.287036091089249	0.381181567907333	-0.0180298984050751
-1.13651144504547	-8.12788486480713	-3.61838054656982	0.28709352016449	0.381030380725861	-0.0179535206407309
-1.13185143470764	-8.13092708587646	-3.6172935962677	0.287108898162842	0.380981057882309	-0.017915852367878
-1.12884151935577	-8.13009452819824	-3.61272215843201	0.287077039480209	0.380851477384567	-0.017809085547924
-1.13030207157135	-8.13487148284912	-3.61423397064209	0.287116259336472	0.380872368812561	-0.0177116319537163
-1.12400591373444	-8.13336372375488	-3.61067152023315	0.287042915821075	0.380778968334198	-0.0177150424569845
-1.12501668930054	-8.13502216339111	-3.62107872962952	0.2870192527771	0.380784124135971	-0.017705699428916
-1.1253182888031	-8.13256168365479	-3.61285591125488	0.287072867155075	0.380695253610611	-0.0177226308733225
-1.12642633914948	-8.13410568237305	-3.61661195755005	0.287049680948257	0.38072869181633	-0.017701918259263
-1.1245208978653	-8.13596820831299	-3.60740947723389	0.286992996931076	0.380667716264725	-0.0177341382950544
-1.12389397621155	-8.13676452636719	-3.61548042297363	0.286991387605667	0.380719035863876	-0.0176987200975418
-1.12560975551605	-8.13565063476563	-3.61892366409302	0.286912471055985	0.380712479352951	-0.0177721232175827
-1.1227388381958	-8.13451385498047	-3.6165771484375	0.286905467510223	0.380700379610062	-0.0177327115088701
-1.12446963787079	-8.13741207122803	-3.61440420150757	0.286867946386337	0.380784571170807	-0.0178043246269226
-1.12983500957489	-8.13388919830322	-3.61925768852234	0.286998957395554	0.38082554936409	-0.0178474392741919
-1.12851548194885	-8.13582897186279	-3.61453175544739	0.286894410848618	0.380982398986816	-0.0179379750043154
-1.12479770183563	-8.13714408874512	-3.62409615516663	0.286949574947357	0.38095024228096	-0.0179946329444647
-1.13084411621094	-8.13590717315674	-3.61378121376038	0.286951124668121	0.381140440702438	-0.0180334988981485
-1.13038635253906	-8.13655853271484	-3.61848974227905	0.287008315324783	0.381182163953781	-0.0180078204721212
-1.12871718406677	-8.13557147979736	-3.62658095359802	0.287098079919815	0.381325542926788	-0.0179015249013901
-1.12764084339142	-8.13705730438232	-3.62578892707825	0.287156075239182	0.381365984678268	-0.0179280210286379
-1.12650990486145	-8.13274765014648	-3.62693691253662	0.287208616733551	0.381512045860291	-0.0179022289812565
-1.12465023994446	-8.13272094726563	-3.62737607955933	0.287305772304535	0.381538420915604	-0.0178280603140593
-1.12726831436157	-8.13516426086426	-3.62489461898804	0.287338525056839	0.381686896085739	-0.0177880134433508
-1.1271938085556	-8.13392925262451	-3.63037633895874	0.287421435117722	0.381813704967499	-0.0176669787615538
-1.12640571594238	-8.1347599029541	-3.6308114528656	0.287495583295822	0.381877303123474	-0.0176351815462112
-1.12422847747803	-8.13226699829102	-3.63697528839111	0.287675619125366	0.381953358650208	-0.0176005437970161
-1.12802946567535	-8.13370513916016	-3.64091014862061	0.287832468748093	0.382147639989853	-0.0176509562879801
-1.1265709400177	-8.13209342956543	-3.63672518730164	0.287819683551788	0.382185101509094	-0.0175318717956543
-1.12944197654724	-8.13325023651123	-3.63971424102783	0.28802827000618	0.382256835699081	-0.0174411870539188
-1.12557327747345	-8.1344051361084	-3.6373393535614	0.288071691989899	0.382347404956818	-0.0173817928880453
-1.13029038906097	-8.13354110717773	-3.64982867240906	0.288334459066391	0.382466524839401	-0.0173221305012703
-1.1285457611084	-8.13094234466553	-3.64775204658508	0.288451820611954	0.382493227720261	-0.0172419007867575
-1.13258111476898	-8.12968635559082	-3.64716219902039	0.288587719202042	0.382617384195328	-0.0172332879155874
-1.13303053379059	-8.12936496734619	-3.64875960350037	0.288685232400894	0.382621884346008	-0.0170765742659569
-1.13633692264557	-8.12540340423584	-3.64741230010986	0.288837432861328	0.382640033960342	-0.016905315220356
-1.13676536083221	-8.12367725372314	-3.650803565979	0.289022177457809	0.382628679275513	-0.0167318731546402
-1.14151310920715	-8.12701320648193	-3.65415716171265	0.28916209936142	0.382761687040329	-0.0165284052491188
-1.13860273361206	-8.11884784698486	-3.65487337112427	0.28927081823349	0.382719576358795	-0.0163611937314272
-1.14100909233093	-8.11912250518799	-3.65955686569214	0.289473593235016	0.382740139961243	-0.0160650983452797
-1.14063882827759	-8.11823749542236	-3.65552544593811	0.289556175470352	0.382703006267548	-0.0158436056226492
-1.14750051498413	-8.11526107788086	-3.65854525566101	0.289815425872803	0.382709562778473	-0.0155487731099129
-1.14571416378021	-8.11269283294678	-3.66107821464539	0.290028095245361	0.38274484872818	-0.0153229087591171
-1.14953196048737	-8.1158275604248	-3.66507506370544	0.290157467126846	0.382768779993057	-0.0151002770289779
-1.1487649679184	-8.10966777801514	-3.66130709648132	0.290446698665619	0.382599532604218	-0.014849791303277
-1.15135395526886	-8.10827541351318	-3.66220116615295	0.290676832199097	0.382620304822922	-0.0145628787577152
-1.15157616138458	-8.109055519104	-3.66238188743591	0.290907353162766	0.382544934749603	-0.0142110120505095
-1.15618896484375	-8.10650634765625	-3.66471743583679	0.291111439466476	0.38255587220192	-0.0139024704694748
-1.15295922756195	-8.10075855255127	-3.67149090766907	0.291320413351059	0.382555365562439	-0.0135851474478841
-1.15457904338837	-8.10243606567383	-3.66719794273376	0.291552633047104	0.382455736398697	-0.0132708288729191
-1.15907466411591	-8.09732913970947	-3.66869592666626	0.291853964328766	0.382414817810059	-0.0128642171621323
-1.16028070449829	-8.09599876403809	-3.6709930896759	0.292060434818268	0.38229763507843	-0.0124849285930395
-1.16283643245697	-8.0933198928833	-3.67553567886353	0.292340815067291	0.382293581962585	-0.0121525404974818
-1.16179347038269	-8.09059524536133	-3.67372250556946	0.292666465044022	0.382179379463196	-0.0117809837684035
-1.16511631011963	-8.0888729095459	-3.67713737487793	0.292912304401398	0.382079809904099	-0.0114334467798471
-1.16954159736633	-8.08807945251465	-3.68341135978699	0.293143630027771	0.382135808467865	-0.0110343405976892
-1.16771912574768	-8.08419036865234	-3.67720699310303	0.293405026197433	0.381949305534363	-0.010754126124084
-1.16950821876526	-8.07824325561523	-3.67740750312805	0.29381936788559	0.381885796785355	-0.0103862835094333
-1.1757218837738	-8.08079051971436	-3.67809247970581	0.294066727161407	0.381917476654053	-0.0100190723314881
-1.17636597156525	-8.07776737213135	-3.68368601799011	0.294316112995148	0.381749272346497	-0.00964038725942373
-1.17346048355103	-8.07447910308838	-3.67999124526978	0.294575899839401	0.381708532571793	-0.00933283939957619
-1.17710030078888	-8.07313823699951	-3.68623852729797	0.294831722974777	0.381613403558731	-0.00902766454964876
-1.17734742164612	-8.07121849060059	-3.6886739730835	0.295141100883484	0.381534576416016	-0.00867543276399374
-1.17446100711823	-8.07230567932129	-3.6903064250946	0.295359820127487	0.381451457738876	-0.00826398096978664
-1.1756386756897	-8.06703758239746	-3.69183158874512	0.295635253190994	0.38137549161911	-0.00802489742636681
-1.17445695400238	-8.06603813171387	-3.68772983551025	0.295850098133087	0.381358951330185	-0.0076471995562315
-1.17326498031616	-8.06735324859619	-3.68776106834412	0.296144217252731	0.381270259618759	-0.00729182176291943
-1.17360901832581	-8.06201553344727	-3.68892359733582	0.296456962823868	0.381229311227798	-0.00690360041335225
-1.1705424785614	-8.06234073638916	-3.68966937065125	0.29668202996254	0.381141096353531	-0.00661877170205116
-1.16793978214264	-8.06528759002686	-3.69628572463989	0.296929091215134	0.381174147129059	-0.00628470163792372
-1.16650927066803	-8.06143951416016	-3.69735670089722	0.297136217355728	0.381021529436111	-0.00588165130466223
-1.16444110870361	-8.06386184692383	-3.69886255264282	0.297504454851151	0.381064713001251	-0.00565288076177239
-1.16426229476929	-8.06013011932373	-3.70212292671204	0.297784805297852	0.381127923727036	-0.00545577518641949
-1.16414654254913	-8.0634593963623	-3.70359349250793	0.29794704914093	0.381132990121841	-0.00536870677024126
-1.16666424274445	-8.06766319274902	-3.70734238624573	0.29824823141098	0.381239920854568	-0.00620764121413231
-1.16400253772736	-8.07486820220947	-3.7100932598114	0.298385947942734	0.38120698928833	-0.00649739801883698
-1.16130018234253	-8.07210350036621	-3.71249914169312	0.298607736825943	0.381324470043182	-0.00582362152636051
-1.15764594078064	-8.06791114807129	-3.71293926239014	0.298930078744888	0.381342381238937	-0.0050037270411849
-1.15972948074341	-8.05968856811523	-3.70851755142212	0.299180328845978	0.381395637989044	-0.00446402607485652
-1.16222822666168	-8.05623054504395	-3.72052621841431	0.299485832452774	0.381497621536255	-0.00409910222515464
-1.15950334072113	-8.05680847167969	-3.71932482719421	0.299692779779434	0.38159391283989	-0.00384359061717987
-1.15804946422577	-8.06143474578857	-3.72350406646729	0.29987108707428	0.381730824708939	-0.00371127482503653
-1.15866243839264	-8.05660343170166	-3.7291898727417	0.300185084342957	0.381799191236496	-0.00354203395545483
-1.15884876251221	-8.05836009979248	-3.72191429138184	0.300422310829163	0.381922632455826	-0.00342271197587252
-1.15688467025757	-8.05918884277344	-3.72743201255798	0.300574898719788	0.382114946842194	-0.00330081908032298
-1.15730404853821	-8.05818843841553	-3.72471046447754	0.300748735666275	0.382115840911865	-0.00322093325667083
-1.16168761253357	-8.06125450134277	-3.73218059539795	0.301052391529083	0.382318049669266	-0.00328734680078924
-1.16113615036011	-8.05860614776611	-3.73258519172668	0.301040500402451	0.382421046495438	-0.00342062348499894
-1.15985238552094	-8.06295585632324	-3.73277521133423	0.301223367452621	0.382517904043198	-0.00333749759010971
-1.16556775569916	-8.0548849105835	-3.74020385742188	0.301384150981903	0.382683843374252	-0.00298217288218439
-1.16211748123169	-8.05296230316162	-3.7362949848175	0.301486045122147	0.382774978876114	-0.00264442199841142
-1.16489481925964	-8.04952812194824	-3.73367190361023	0.301497340202332	0.382907629013062	-0.00242229271680117
-1.16643571853638	-8.04708194732666	-3.74469566345215	0.30168616771698	0.382997542619705	-0.00220888596959412
-1.16689419746399	-8.0423059463501	-3.74224519729614	0.301806092262268	0.383138686418533	-0.00217791693285108
-1.16575980186462	-8.04753112792969	-3.74179744720459	0.301873952150345	0.383216857910156	-0.00218855426646769
-1.16921019554138	-8.04623031616211	-3.74143528938293	0.30201256275177	0.383377432823181	-0.00218990864232183
-1.17252576351166	-8.04134941101074	-3.74799275398254	0.302161514759064	0.383549779653549	-0.00219114334322512
-1.17732763290405	-8.04508781433105	-3.74332141876221	0.302251815795898	0.383632093667984	-0.00227452372200787
-1.17779457569122	-8.04559230804443	-3.74508786201477	0.302259862422943	0.383786499500275	-0.00234703114256263
-1.18303084373474	-8.03944396972656	-3.75111031532288	0.302396416664124	0.383972555398941	-0.00261938199400902
-1.19241034984589	-8.04129028320313	-3.75410294532776	0.302413642406464	0.384148120880127	-0.00310018379241228
-1.20647549629211	-8.05243015289307	-3.74253797531128	0.302092105150223	0.384209364652634	-0.00465750088915229
-1.21798431873322	-8.04694652557373	-3.74166393280029	0.301617205142975	0.384261637926102	-0.00519480835646391
-1.21383082866669	-8.03869724273682	-3.75653409957886	0.301647037267685	0.384448796510696	-0.00427416432648897
-1.20620310306549	-8.03339195251465	-3.75190806388855	0.301401317119598	0.384440124034882	-0.00332321366295218
-1.20223259925842	-8.02900695800781	-3.74716663360596	0.301433891057968	0.384445399045944	-0.00265586050227284
-1.19705629348755	-8.03055191040039	-3.75396060943604	0.301425725221634	0.384696215391159	-0.00245059677399695
-1.1869843006134	-8.032958984375	-3.74933624267578	0.301291137933731	0.384730696678162	-0.00253642350435257
-1.19518768787384	-8.03494071960449	-3.74916672706604	0.301417380571365	0.385007828474045	-0.002815862884745
-1.19500327110291	-8.03677177429199	-3.75910472869873	0.301645666360855	0.385233402252197	-0.00296369125135243
-1.19634127616882	-8.04463291168213	-3.75222992897034	0.301642954349518	0.385502338409424	-0.00310681015253067
-1.2043696641922	-8.03867053985596	-3.75813817977905	0.301900237798691	0.385756820440292	-0.00307548092678189
-1.21201241016388	-8.03926181793213	-3.76189017295837	0.302053064107895	0.386188626289368	-0.00304847583174706
-1.21060061454773	-8.03569984436035	-3.7629497051239	0.302096605300903	0.386361390352249	-0.00279920594766736
-1.21913993358612	-8.02669048309326	-3.77383923530579	0.302293926477432	0.386697918176651	-0.00232227053493261
-1.22447383403778	-8.0258092880249	-3.77223181724548	0.302411586046219	0.386986643075943	-0.00190096709411591
-1.22214949131012	-8.02065944671631	-3.77074718475342	0.302409023046494	0.387213498353958	-0.00150761345867068
-1.22878897190094	-8.01730251312256	-3.77328062057495	0.302561461925507	0.387448668479919	-0.00126408319920301
-1.22872793674469	-8.017165184021	-3.77479147911072	0.302660167217255	0.387809485197067	-0.00125786941498518
-1.23215758800507	-8.01678562164307	-3.76751780509949	0.302664577960968	0.388038218021393	-0.00132137339096516
-1.23707854747772	-8.01401901245117	-3.77753853797913	0.30285319685936	0.388341009616852	-0.00139280792791396
-1.24288070201874	-8.01700687408447	-3.7760009765625	0.302936047315598	0.388679176568985	-0.00163208413869143
-1.24269413948059	-8.01655578613281	-3.77741289138794	0.302933424711227	0.388838052749634	-0.00175016478169709
-1.25202250480652	-8.01473808288574	-3.78436899185181	0.303017824888229	0.389123797416687	-0.00189816928468645
-1.25016617774963	-8.01779174804688	-3.78200435638428	0.30296117067337	0.389377295970917	-0.00198741629719734
-1.25518262386322	-8.01413154602051	-3.78580689430237	0.303006708621979	0.389572948217392	-0.0019488298567012
-1.257493019104	-8.01313400268555	-3.79167723655701	0.303005516529083	0.389841258525848	-0.00190521124750376
-1.2606292963028	-8.01459789276123	-3.78222751617432	0.302872091531754	0.390083491802216	-0.00188789807725698
-1.26421880722046	-8.01048946380615	-3.78667879104614	0.302947402000427	0.390244871377945	-0.00180892669595778
-1.26630735397339	-8.00891876220703	-3.78397011756897	0.302793383598328	0.390474438667297	-0.00183746463153511
-1.26841902732849	-8.01053619384766	-3.78336071968079	0.302710592746735	0.39071136713028	-0.00182843860238791
-1.27516043186188	-8.00701808929443	-3.78753018379211	0.302643001079559	0.39091032743454	-0.00184277119114995
-1.2790310382843	-8.00642681121826	-3.78742027282715	0.302579313516617	0.391111373901367	-0.00186131137888879
-1.27973699569702	-8.00743103027344	-3.79041695594788	0.302501916885376	0.391305357217789	-0.00196565897203982
-1.28485655784607	-8.00452995300293	-3.78602170944214	0.302302151918411	0.391420483589172	-0.00204215291887522
-1.29129064083099	-8.00438690185547	-3.78738164901733	0.302197009325027	0.391655653715134	-0.00210783793590963
-1.29566383361816	-8.00142955780029	-3.79531049728394	0.302093774080276	0.391899287700653	-0.00223223189823329
-1.29494142532349	-8.00306701660156	-3.79034185409546	0.301909148693085	0.391989916563034	-0.00234744744375348
-1.30558490753174	-8.00053691864014	-3.79408884048462	0.301831513643265	0.392172008752823	-0.00242722127586603
-1.30736529827118	-8.00228023529053	-3.79038858413696	0.301698207855225	0.392406135797501	-0.00254478352144361
-1.30729508399963	-7.99772691726685	-3.78361964225769	0.301536351442337	0.392385631799698	-0.00265038106590509
-1.31213533878326	-7.99926280975342	-3.78662037849426	0.301467537879944	0.392492771148682	-0.00279260473325849
-1.31462132930756	-7.99673175811768	-3.79543256759644	0.301284790039063	0.392693758010864	-0.00297212181612849
-1.3125467300415	-8.0008544921875	-3.78305268287659	0.301067620515823	0.392695426940918	-0.00317955436185002
-1.32150483131409	-8.00286769866943	-3.78497934341431	0.301034450531006	0.392807364463806	-0.00334510719403625
-1.31946635246277	-8.00108528137207	-3.78807830810547	0.300882935523987	0.392908602952957	-0.00350120314396918
-1.3254998922348	-8.00248146057129	-3.78835844993591	0.300750851631165	0.392992913722992	-0.00374167831614614
-1.32734942436218	-8.00041198730469	-3.78179025650024	0.300585091114044	0.392980754375458	-0.00389658869244158
-1.33093643188477	-8.00179004669189	-3.7856764793396	0.300514489412308	0.392964452505112	-0.00402859644964337
-1.33517622947693	-8.00186634063721	-3.78614568710327	0.300302386283875	0.393169164657593	-0.00428590131923556
-1.33429300785065	-8.00229644775391	-3.78229665756226	0.300245255231857	0.39307102560997	-0.00430972222238779
-1.34109437465668	-8.00009346008301	-3.77937579154968	0.300097703933716	0.393177539110184	-0.00435702595859766
-1.34313750267029	-7.9997878074646	-3.78130197525024	0.299974113702774	0.393237590789795	-0.0044704070314765
-1.34413075447083	-8.00002384185791	-3.7791485786438	0.299766302108765	0.393207371234894	-0.00444183265790343
-1.34745049476624	-7.99529600143433	-3.77508568763733	0.29972892999649	0.393281400203705	-0.00444795377552509
-1.34462404251099	-7.99618434906006	-3.77472352981567	0.299441933631897	0.393268167972565	-0.00450855027884245
-1.35085225105286	-7.99744892120361	-3.77928948402405	0.299395561218262	0.39323553442955	-0.00450930651277304
-1.35139048099518	-7.99450445175171	-3.7765154838562	0.299344092607498	0.393309444189072	-0.00452451827004552
-1.35097193717957	-7.99656105041504	-3.7700183391571	0.299124419689178	0.393310487270355	-0.00463798316195607
-1.35294544696808	-7.99581718444824	-3.77144145965576	0.299053639173508	0.393259465694427	-0.0046312571503222
-1.3557630777359	-7.99938154220581	-3.77303028106689	0.298870176076889	0.393254041671753	-0.00473934505134821
-1.35685741901398	-7.9971022605896	-3.77395033836365	0.298722445964813	0.393401026725769	-0.00489110453054309
-1.359414935112	-7.99838018417358	-3.77052545547485	0.298637509346008	0.39329782128334	-0.00498051987960935
-1.36172294616699	-7.9958553314209	-3.76831984519959	0.298589676618576	0.393375903367996	-0.00513305002823472
-1.36232209205627	-7.99853229522705	-3.7670271396637	0.298409223556519	0.393422812223434	-0.00529844267293811
-1.36279058456421	-7.99818801879883	-3.76810908317566	0.298270702362061	0.393382251262665	-0.00539958104491234
-1.36803030967712	-8.00180530548096	-3.76549696922302	0.298209667205811	0.393411457538605	-0.00551858730614185
-1.36953186988831	-7.99932718276978	-3.76884055137634	0.298143595457077	0.393430292606354	-0.00565412919968367
-1.36771488189697	-7.99931144714355	-3.76304411888123	0.298062205314636	0.393425464630127	-0.00584332551807165
-1.37108504772186	-8.00260734558105	-3.76228666305542	0.297845989465714	0.39350500702858	-0.00599596789106727
-1.37605214118958	-8.00162601470947	-3.76549434661865	0.297752529382706	0.393487423658371	-0.00609632441774011
-1.37335598468781	-8.00357913970947	-3.76052570343018	0.297608286142349	0.393435120582581	-0.00631854869425297
-1.37580037117004	-8.0035514831543	-3.7561366558075	0.297519147396088	0.393526405096054	-0.00650380784645677
-1.3790168762207	-8.00656890869141	-3.75521302223206	0.297428250312805	0.393422245979309	-0.00657481467351317
-1.3812597990036	-8.00833702087402	-3.75653982162476	0.297393292188644	0.393569439649582	-0.00670322123914957
-1.3783802986145	-8.00720691680908	-3.75966286659241	0.297269970178604	0.393477767705917	-0.00682792812585831
-1.38160967826843	-8.00905418395996	-3.75313305854797	0.297169238328934	0.393376797437668	-0.00702695595100522
-1.38031995296478	-8.00855255126953	-3.74922013282776	0.297215908765793	0.393451929092407	-0.00710746878758073
-1.38351678848267	-8.01157093048096	-3.7517192363739	0.297090768814087	0.393419474363327	-0.0072095962241292
-1.38534986972809	-8.01106739044189	-3.75369691848755	0.297033160924912	0.393377959728241	-0.00729658361524343
-1.38535118103027	-8.01031017303467	-3.74711346626282	0.296953499317169	0.393463402986526	-0.00739444745704532
-1.39035034179688	-8.01237106323242	-3.74810910224915	0.29695138335228	0.393363058567047	-0.00740573229268193
-1.38869202136993	-8.01217079162598	-3.74694466590881	0.296847492456436	0.393443524837494	-0.00739158596843481
-1.39240145683289	-8.01457500457764	-3.75216460227966	0.296716868877411	0.393444538116455	-0.00745311332866549
-1.39432108402252	-8.0069465637207	-3.75090146064758	0.296734571456909	0.393419325351715	-0.00753965647891164
-1.39699900150299	-8.01116943359375	-3.74859309196472	0.296609699726105	0.393450170755386	-0.00741180079057813
-1.4010146856308	-8.01216602325439	-3.7538788318634	0.296515375375748	0.39345309138298	-0.00731518818065524
-1.3967297077179	-8.00991439819336	-3.74771618843079	0.296404182910919	0.393492847681046	-0.00718063162639737
-1.40263366699219	-8.00790977478027	-3.74583554267883	0.296461552381516	0.393478870391846	-0.00704143242910504
-1.3986781835556	-8.00660610198975	-3.74549984931946	0.296327263116837	0.393447071313858	-0.00697076134383678
-1.40100955963135	-8.00741958618164	-3.74677848815918	0.296267539262772	0.393478602170944	-0.00670834723860025
-1.40064024925232	-8.00369262695313	-3.74308824539185	0.296269714832306	0.393513023853302	-0.00661219423636794
-1.40233993530273	-8.00203227996826	-3.74534106254578	0.296210110187531	0.393606275320053	-0.00641012471169233
-1.40260243415833	-8.0051736831665	-3.74593210220337	0.296206682920456	0.393572181463242	-0.00624447176232934
-1.4018223285675	-8.00129127502441	-3.74495267868042	0.296215772628784	0.393650442361832	-0.0060868114233017
-1.40602767467499	-8.00048732757568	-3.73984932899475	0.296180009841919	0.393638521432877	-0.0060008717700839
-1.40598428249359	-7.9992790222168	-3.74249029159546	0.296306163072586	0.393730819225311	-0.00579669931903481
-1.40532910823822	-7.99795627593994	-3.74252343177795	0.296168327331543	0.39374190568924	-0.00555340619757771
-1.41066563129425	-7.99575519561768	-3.74205207824707	0.296271979808807	0.393848717212677	-0.00531994691118598
-1.4075973033905	-7.99061727523804	-3.74704337120056	0.296305567026138	0.393949568271637	-0.00509077496826649
-1.41019237041473	-7.98974370956421	-3.7410044670105	0.29619699716568	0.394006639719009	-0.00481115933507681
-1.40890085697174	-7.98946619033813	-3.74074983596802	0.296322524547577	0.393938720226288	-0.00449329568073154
-1.41058874130249	-7.98029470443726	-3.73808979988098	0.296375751495361	0.393957674503326	-0.00410474231466651
-1.40893244743347	-7.98112297058105	-3.73862862586975	0.296285539865494	0.394061505794525	-0.0039211274124682
-1.4059818983078	-7.97820043563843	-3.74216413497925	0.296299368143082	0.394065946340561	-0.00358602241612971
-1.40454936027527	-7.97172117233276	-3.74295473098755	0.296353429555893	0.394094914197922	-0.00339503004215658
-1.40708017349243	-7.97516536712646	-3.73680186271667	0.296336889266968	0.39412322640419	-0.00318773044273257
-1.40181052684784	-7.97447204589844	-3.74031972885132	0.296324551105499	0.394066780805588	-0.00302540580742061
-1.40387547016144	-7.9735369682312	-3.7396502494812	0.296380132436752	0.394157290458679	-0.0028173727914691
-1.40427851676941	-7.97086477279663	-3.74255061149597	0.2962726354599	0.394222289323807	-0.00279273162595928
-1.40044164657593	-7.97021341323853	-3.73093843460083	0.296235412359238	0.394176185131073	-0.00271048583090305
-1.39985775947571	-7.97088098526001	-3.73543405532837	0.296184033155441	0.394138276576996	-0.00257592485286295
-1.40275859832764	-7.96626949310303	-3.73449063301086	0.296121776103973	0.39422208070755	-0.00252855522558093
-1.39832055568695	-7.96958112716675	-3.72457551956177	0.295938014984131	0.394160985946655	-0.00241406774148345
-1.39760637283325	-7.96715974807739	-3.72298288345337	0.295812010765076	0.394153356552124	-0.00221066037192941
-1.39627456665039	-7.96620798110962	-3.72866249084473	0.295703828334808	0.394185870885849	-0.00218344200402498
-1.39263486862183	-7.96693563461304	-3.71212816238403	0.295463740825653	0.39417377114296	-0.00209760013967752
-1.38947677612305	-7.96532917022705	-3.72389054298401	0.295255362987518	0.394175380468369	-0.00200944812968373
-1.39039194583893	-7.96206617355347	-3.71706128120422	0.295121520757675	0.394192814826965	-0.00191083585377783
-1.38673651218414	-7.96214962005615	-3.7088611125946	0.294804930686951	0.394255310297012	-0.00187121378257871
-1.38322281837463	-7.96470546722412	-3.70922422409058	0.294524192810059	0.394269019365311	-0.00183990062214434
-1.38227736949921	-7.95959758758545	-3.71592712402344	0.294424206018448	0.394175857305527	-0.0018704169197008
-1.38106882572174	-7.96005964279175	-3.70533537864685	0.29412105679512	0.394344031810761	-0.00183760409709066
-1.38158583641052	-7.95934104919434	-3.70336651802063	0.293783038854599	0.394400507211685	-0.00186921481508762
-1.3793740272522	-7.95762300491333	-3.70463871955872	0.293565064668655	0.394413143396378	-0.0019616661593318
-1.38295567035675	-7.95909261703491	-3.70364189147949	0.293303608894348	0.394543945789337	-0.00210834015160799
-1.38088881969452	-7.96075201034546	-3.70005202293396	0.292953133583069	0.394686728715897	-0.00223764288239181
-1.38254940509796	-7.95917177200317	-3.69907569885254	0.292836576700211	0.394674271345139	-0.00238456204533577
-1.38546371459961	-7.95904779434204	-3.70046281814575	0.292625546455383	0.394922345876694	-0.00250946986488998
-1.38330507278442	-7.95958280563354	-3.69354462623596	0.292270660400391	0.395169496536255	-0.00271552801132202
-1.38103628158569	-7.96190404891968	-3.69473218917847	0.292048364877701	0.395254582166672	-0.00280947401188314
-1.38763022422791	-7.96154737472534	-3.70151305198669	0.291962146759033	0.395534783601761	-0.00292627536691725
-1.38328325748444	-7.95900535583496	-3.6896059513092	0.291763961315155	0.395735085010529	-0.00306579144671559
-1.38192021846771	-7.96218395233154	-3.69648504257202	0.291619509458542	0.395934462547302	-0.00307995546609163
-1.38815581798553	-7.95910787582397	-3.69546556472778	0.291539520025253	0.396219730377197	-0.00307047087699175
-1.38517796993256	-7.95541667938232	-3.69515204429626	0.2913578748703	0.396512150764465	-0.0030730792786926
-1.38383412361145	-7.95789670944214	-3.69858717918396	0.291219592094421	0.396807312965393	-0.00307062128558755
-1.38277447223663	-7.95349597930908	-3.69492387771606	0.291083723306656	0.397033482789993	-0.00293261278420687
-1.3823664188385	-7.9526104927063	-3.69702982902527	0.291022568941116	0.397381246089935	-0.00281018344685435
-1.38132965564728	-7.95006847381592	-3.7036235332489	0.290906548500061	0.397690623998642	-0.00268589681945741
-1.37804877758026	-7.95354604721069	-3.69269680976868	0.29085111618042	0.397933483123779	-0.00258823833428323
-1.38178908824921	-7.9512038230896	-3.69951486587524	0.290839433670044	0.398302286863327	-0.00246500805951655
-1.37564897537231	-7.94895839691162	-3.69954776763916	0.290972799062729	0.398552983999252	-0.00233815656974912
-1.37713491916656	-7.94783973693848	-3.70398473739624	0.290821731090546	0.398930281400681	-0.00228095124475658
-1.37712693214417	-7.94808721542358	-3.70580720901489	0.29092863202095	0.399232089519501	-0.00217319442890584
-1.37844717502594	-7.94681739807129	-3.71470546722412	0.29100427031517	0.399589061737061	-0.00210120808333158
-1.37584233283997	-7.94460296630859	-3.71041703224182	0.290877461433411	0.399976342916489	-0.00217536557465792
-1.38422441482544	-7.94849681854248	-3.71223449707031	0.290877252817154	0.40024745464325	-0.00295908004045486
-1.38589024543762	-7.94645547866821	-3.71191740036011	0.290524303913116	0.400455951690674	-0.0034790551289916
-1.37988078594208	-7.94202852249146	-3.71471333503723	0.290502637624741	0.400760382413864	-0.00274129607714713
-1.37097442150116	-7.93654680252075	-3.7165150642395	0.290460646152496	0.400997042655945	-0.00167459796648473
-1.36432719230652	-7.9340615272522	-3.71295499801636	0.290500998497009	0.401164084672928	-0.00111360487062484
-1.35821557044983	-7.93445348739624	-3.72079229354858	0.290572047233582	0.401478797197342	-0.000815495674032718
-1.34542381763458	-7.93221807479858	-3.71977066993713	0.290785640478134	0.401700049638748	-0.000567091978155077
-1.34367883205414	-7.93331956863403	-3.71841645240784	0.290820628404617	0.40199875831604	-0.000356090982677415
-1.3472808599472	-7.93467712402344	-3.7245192527771	0.291173815727234	0.402323663234711	-0.000138373608933762
-1.34361147880554	-7.93442869186401	-3.72369313240051	0.291437119245529	0.402675807476044	1.09782868094044E-05
-1.34453439712524	-7.93130779266357	-3.72443079948425	0.291774690151215	0.402968466281891	0.000328272435581312
-1.35053932666779	-7.92624998092651	-3.73926067352295	0.292064726352692	0.403197735548019	0.000616322678979486
-1.3474862575531	-7.92315673828125	-3.73574900627136	0.292314738035202	0.403603821992874	0.00104508036747575
-1.35284852981567	-7.91898775100708	-3.73353815078735	0.292495131492615	0.403825700283051	0.00170598563272506
-1.35374915599823	-7.91723442077637	-3.74455451965332	0.292754679918289	0.404038220643997	0.0022936244495213
-1.34950113296509	-7.91006755828857	-3.73868012428284	0.292894214391708	0.40420463681221	0.00276316702365875
-1.35043621063232	-7.90682411193848	-3.73858714103699	0.293043106794357	0.404326736927032	0.00329649983905256
-1.35332238674164	-7.89972162246704	-3.74808359146118	0.293340235948563	0.404540628194809	0.00364315160550177
-1.3501490354538	-7.8978009223938	-3.74323964118958	0.293382823467255	0.404682695865631	0.00382349686697125
-1.35255467891693	-7.89567804336548	-3.74375247955322	0.293487995862961	0.404707252979279	0.00399741576984525
-1.35530710220337	-7.89607620239258	-3.75047326087952	0.293736398220062	0.404856622219086	0.00403921166434884
-1.35470998287201	-7.89427900314331	-3.74627780914307	0.293758034706116	0.404845356941223	0.0040221493691206
-1.35799872875214	-7.89486360549927	-3.7416844367981	0.293820381164551	0.404900103807449	0.00409326935186982
-1.36316239833832	-7.89135122299194	-3.74505996704102	0.293856352567673	0.404911488294601	0.00397556880488992
-1.35839688777924	-7.89379739761353	-3.73748970031738	0.293926954269409	0.404777109622955	0.00395729206502438
-1.3578245639801	-7.88946580886841	-3.74386930465698	0.293876022100449	0.40474671125412	0.00419340096414089
-1.35627830028534	-7.89107131958008	-3.74691891670227	0.29388102889061	0.404714971780777	0.00449403701350093
-1.35705089569092	-7.89021635055542	-3.74118947982788	0.293992906808853	0.404494315385818	0.00473918532952666
-1.36146438121796	-7.88648128509521	-3.74383974075317	0.29414838552475	0.404444843530655	0.00496257981285453
-1.35667431354523	-7.88972568511963	-3.74229049682617	0.294089138507843	0.40441021323204	0.00497551262378693
-1.3590567111969	-7.88743257522583	-3.74164986610413	0.29433086514473	0.404253900051117	0.0051689138635993
-1.3604599237442	-7.88158512115479	-3.74127793312073	0.294450134038925	0.404181182384491	0.00528314476832747
-1.35986471176147	-7.88336229324341	-3.73439073562622	0.294486790895462	0.404092013835907	0.0053337742574513
-1.36514675617218	-7.88451480865479	-3.74020481109619	0.294653564691544	0.403900623321533	0.0055424552410841
-1.36654078960419	-7.87903690338135	-3.74441885948181	0.29477733373642	0.403864204883575	0.00574653036892414
-1.36387455463409	-7.87927722930908	-3.73179340362549	0.294771105051041	0.403702586889267	0.00596564123407006
-1.36819350719452	-7.8744683265686	-3.73886132240295	0.294915586709976	0.403539836406708	0.0062723821029067
-1.36440110206604	-7.87260484695435	-3.73595309257507	0.29506704211235	0.403421640396118	0.006562783382833
-1.36204040050507	-7.87003183364868	-3.73799228668213	0.294924050569534	0.403287321329117	0.00679595116525888
-1.36351215839386	-7.86740398406982	-3.73741316795349	0.29509174823761	0.403106719255447	0.00707977777346969
-1.36234188079834	-7.86720371246338	-3.73495745658875	0.295115500688553	0.402974545955658	0.00721328612416983
-1.35649347305298	-7.86640548706055	-3.72792935371399	0.295111089944839	0.402765899896622	0.00745950313284993
-1.35675501823425	-7.86421012878418	-3.73942589759827	0.295131027698517	0.402654498815537	0.00756531907245517
-1.35459494590759	-7.8671088218689	-3.72342586517334	0.295096814632416	0.402584701776505	0.00766860926523805
-1.35254085063934	-7.86652565002441	-3.72795701026917	0.29520446062088	0.402446657419205	0.00776129402220249
-1.34763181209564	-7.86475229263306	-3.72824239730835	0.29516413807869	0.402319043874741	0.00777435628697276
-1.3440854549408	-7.86822986602783	-3.72462463378906	0.295164078474045	0.402161985635757	0.00794308260083199
-1.34490561485291	-7.86476182937622	-3.73309731483459	0.295209109783173	0.402130305767059	0.00808609277009964
-1.33967769145966	-7.86588382720947	-3.72569680213928	0.295149773359299	0.402073830366135	0.00819638092070818
-1.33826732635498	-7.86514759063721	-3.72707581520081	0.295155197381973	0.401935905218124	0.00834114756435156
-1.34033727645874	-7.86279582977295	-3.73156571388245	0.295248478651047	0.401978224515915	0.00841145869344473
-1.33184802532196	-7.86741495132446	-3.7313220500946	0.295150727033615	0.401918917894363	0.00857606530189514
-1.33240044116974	-7.86182880401611	-3.73219656944275	0.295225322246552	0.401873856782913	0.00869207363575697
-1.32667756080627	-7.86388063430786	-3.72638702392578	0.295205593109131	0.401873260736465	0.00873734150081873
-1.32918977737427	-7.86481094360352	-3.7266092300415	0.295144468545914	0.401850610971451	0.00882192514836788
-1.32787597179413	-7.86072254180908	-3.73464393615723	0.295258671045303	0.401793122291565	0.00888682156801224
-1.32552659511566	-7.86439561843872	-3.72253346443176	0.295178383588791	0.401925474405289	0.00888978410512209
-1.3208554983139	-7.8627815246582	-3.73366165161133	0.295213550329208	0.401898264884949	0.00898962374776602
-1.32148611545563	-7.8626914024353	-3.73326396942139	0.295253485441208	0.401951134204865	0.00897913053631783
-1.31824767589569	-7.86612272262573	-3.72545599937439	0.295218110084534	0.401959836483002	0.00902684405446053
-1.31689596176147	-7.86486196517944	-3.73221516609192	0.295254856348038	0.40194383263588	0.00898661371320486
-1.31846129894257	-7.86465263366699	-3.73408842086792	0.295301795005798	0.402072429656982	0.00902602355927229
-1.31138467788696	-7.86491298675537	-3.73525166511536	0.295275896787643	0.402044534683228	0.00901272613555193
-1.3113112449646	-7.86407804489136	-3.73270297050476	0.295292615890503	0.402043789625168	0.0090223727747798
-1.31093347072601	-7.86523914337158	-3.73268246650696	0.295266807079315	0.402156531810761	0.00899132806807756
-1.30554449558258	-7.86637210845947	-3.73339366912842	0.295304507017136	0.402088493108749	0.00901578553020954
-1.30332481861115	-7.86397075653076	-3.7378978729248	0.295318901538849	0.402096450328827	0.00890329387038946
-1.30669891834259	-7.86818361282349	-3.73381018638611	0.295190215110779	0.402155160903931	0.00889913365244865
-1.30164444446564	-7.8667573928833	-3.73542094230652	0.2953080534935	0.402126789093018	0.0087993461638689
-1.3012547492981	-7.86756038665771	-3.73396635055542	0.295296728610992	0.402162045240402	0.00874551571905613
-1.30086624622345	-7.87026500701904	-3.72928500175476	0.295203864574432	0.40225538611412	0.0086136581376195
-1.3019415140152	-7.87056827545166	-3.73876047134399	0.295193642377853	0.402210533618927	0.00854615122079849
-1.30142784118652	-7.86772871017456	-3.73364329338074	0.295253843069077	0.402216523885727	0.00844930857419968
-1.30318021774292	-7.86944675445557	-3.73316025733948	0.295180827379227	0.402225732803345	0.00839707534760237
-1.30361211299896	-7.86938714981079	-3.73995423316956	0.295235961675644	0.402197688817978	0.00830606371164322
-1.30335211753845	-7.86785364151001	-3.73579692840576	0.295198202133179	0.402141690254211	0.00821601878851652
-1.30227899551392	-7.86829280853271	-3.74017286300659	0.295012712478638	0.402087986469269	0.00819606799632311
-1.30652570724487	-7.86268329620361	-3.73683834075928	0.295075207948685	0.402017831802368	0.00803983490914106
-1.31059110164642	-7.86811494827271	-3.74010419845581	0.295041501522064	0.40199276804924	0.00802421942353249
-1.30602741241455	-7.86471319198608	-3.73741984367371	0.294920295476913	0.401991486549377	0.00796158518642187
-1.31537389755249	-7.86283159255981	-3.7296769618988	0.294856011867523	0.4018574655056	0.00789372064173222
-1.31437945365906	-7.86540508270264	-3.73774814605713	0.29474350810051	0.401881724596024	0.0078352065756917
-1.31833231449127	-7.85732078552246	-3.73057007789612	0.294649809598923	0.401735812425613	0.00778424832969904
-1.32098007202148	-7.85673332214355	-3.73020911216736	0.294586837291718	0.401681214570999	0.00767666939646006
-1.3250424861908	-7.85783672332764	-3.72985935211182	0.294417828321457	0.401652067899704	0.00761217065155506
-1.32971227169037	-7.85185718536377	-3.72830557823181	0.294401079416275	0.401530265808105	0.00752513855695724
-1.33305895328522	-7.85327196121216	-3.72524762153625	0.294251382350922	0.401466190814972	0.00742390798404813
-1.33181536197662	-7.85320615768433	-3.72717618942261	0.294065654277802	0.401321470737457	0.00732994079589844
-1.33767676353455	-7.85006809234619	-3.72238755226135	0.293956488370895	0.401264280080795	0.00713830441236496
-1.34587180614471	-7.84947919845581	-3.72297477722168	0.293824106454849	0.401062458753586	0.00703825289383531
-1.34365177154541	-7.8475193977356	-3.71960878372192	0.293689012527466	0.401015967130661	0.0067859161645174
-1.35220515727997	-7.84488439559937	-3.72056317329407	0.293556988239288	0.400958865880966	0.00656996667385101
-1.35549855232239	-7.8456768989563	-3.71778964996338	0.293353050947189	0.400788724422455	0.00640089623630047
-1.35642683506012	-7.84193468093872	-3.71922469139099	0.293202847242355	0.400680631399155	0.00623395666480064
-1.35962772369385	-7.84078025817871	-3.71852803230286	0.293066620826721	0.400575280189514	0.0060121244750917
-1.36507391929626	-7.8431396484375	-3.71220088005066	0.292861014604568	0.400466710329056	0.00589091423898935
-1.36408376693726	-7.83909511566162	-3.71037530899048	0.292620688676834	0.400287568569183	0.00573879666626453
-1.37082171440125	-7.83840703964233	-3.71061182022095	0.292477667331696	0.400200128555298	0.00557165686041117
-1.37113809585571	-7.83722496032715	-3.70843982696533	0.29219114780426	0.400119990110397	0.00542605202645063
-1.37336754798889	-7.8367862701416	-3.7131884098053	0.292005509138107	0.399992495775223	0.00526662450283766
-1.37616372108459	-7.8362889289856	-3.70455694198608	0.291800498962402	0.399949818849564	0.00499495677649975
-1.37708365917206	-7.8349928855896	-3.70690488815308	0.291530579328537	0.39981535077095	0.0048424662090838
-1.3770489692688	-7.83864259719849	-3.70713233947754	0.291256487369537	0.39974319934845	0.00460294773802161
-1.38177871704102	-7.83480262756348	-3.70680594444275	0.291105002164841	0.39969676733017	0.00442672800272703
-1.38282465934753	-7.83409547805786	-3.69659471511841	0.290882378816605	0.399673610925674	0.00423047319054604
-1.37803363800049	-7.83636093139648	-3.70275831222534	0.290605306625366	0.399606078863144	0.00410276558250189
-1.38113248348236	-7.83246850967407	-3.69754648208618	0.290431022644043	0.399642199277878	0.00388842169195414
-1.38374507427216	-7.83346366882324	-3.69509100914001	0.290182203054428	0.399612665176392	0.00376061093993485
-1.3783677816391	-7.83486604690552	-3.69976139068604	0.289927512407303	0.399611264467239	0.00365727324970067
-1.37995409965515	-7.83253908157349	-3.69939827919006	0.289760053157806	0.399610161781311	0.00350635848008096
-1.37849247455597	-7.83081197738647	-3.69059944152832	0.289523601531982	0.399661540985107	0.00339699652977288
-1.37749779224396	-7.83379459381104	-3.69770002365112	0.289194792509079	0.399707674980164	0.00327230407856405
-1.37477481365204	-7.82794618606567	-3.6998884677887	0.289065778255463	0.399692863225937	0.00308845425024629
-1.37472105026245	-7.83252573013306	-3.68932247161865	0.288867771625519	0.399826616048813	0.00293601350858808
-1.37551259994507	-7.83297920227051	-3.69358396530151	0.288681387901306	0.39989298582077	0.0027983917389065
-1.36996603012085	-7.83202362060547	-3.6890869140625	0.288499712944031	0.399869203567505	0.00258306670002639
-1.37038958072662	-7.83637619018555	-3.69648504257202	0.288263469934464	0.40003302693367	0.00240206066519022
-1.36803758144379	-7.83210706710815	-3.68946957588196	0.288201779127121	0.400072246789932	0.00223354320041835
-1.36760127544403	-7.83415365219116	-3.69207453727722	0.28781333565712	0.400200635194778	0.00206615310162306
-1.36536431312561	-7.83452892303467	-3.70142722129822	0.287696242332459	0.400217711925507	0.00188224797602743
-1.36415696144104	-7.83158206939697	-3.69409108161926	0.287550449371338	0.400392204523087	0.00169025943614542
-1.36488008499146	-7.8362774848938	-3.69300723075867	0.287255853414536	0.400429785251617	0.00158856017515063
-1.36100447177887	-7.83571434020996	-3.69572138786316	0.287179410457611	0.400517165660858	0.00145816686563194
-1.35950636863708	-7.83520269393921	-3.69510746002197	0.287028253078461	0.400531679391861	0.00135402125306427
-1.35553312301636	-7.83631753921509	-3.69361615180969	0.286724478006363	0.400749653577805	0.0011378675699234
-1.35644662380219	-7.83760261535645	-3.69535684585571	0.286545932292938	0.400753110647202	0.000962039455771446
-1.349534034729	-7.83613252639771	-3.6950535774231	0.286347538232803	0.40087616443634	0.000805385294370353
-1.35384452342987	-7.8360424041748	-3.69740533828735	0.286283254623413	0.401000678539276	0.000529863988049328
-1.34919273853302	-7.84056663513184	-3.69098877906799	0.286059588193893	0.401049345731735	0.000354651157977059
-1.34931063652039	-7.84321308135986	-3.69236874580383	0.285899013280869	0.401211649179459	0.000105951847217511
-1.35152626037598	-7.83888864517212	-3.69536709785461	0.285793244838715	0.401331633329391	-0.000120670905744191
-1.34666574001312	-7.8438835144043	-3.68909001350403	0.285694479942322	0.401417046785355	-0.000329252536175773
-1.34969758987427	-7.8463249206543	-3.69845795631409	0.285528272390366	0.401537120342255	-0.00049147818936035
-1.34499382972717	-7.84418630599976	-3.68989157676697	0.285459935665131	0.401601582765579	-0.000632696261163801
-1.34753620624542	-7.84668159484863	-3.70575642585754	0.285427451133728	0.401757836341858	-0.000766916666179895
-1.34515857696533	-7.84554386138916	-3.69877362251282	0.28532087802887	0.401891052722931	-0.000879316357895732
-1.34412157535553	-7.84749603271484	-3.69644260406494	0.285229712724686	0.401899486780167	-0.000975466158706695
-1.34712481498718	-7.84618616104126	-3.70305728912354	0.2852423787117	0.402149438858032	-0.00100349425338209
-1.34504008293152	-7.84395885467529	-3.69951581954956	0.285164088010788	0.402209460735321	-0.0010891433339566
-1.34435093402863	-7.8467116355896	-3.70442247390747	0.285135090351105	0.402358382940292	-0.00114917755126953
-1.34391856193542	-7.84460735321045	-3.69263935089111	0.284996122121811	0.402391374111176	-0.0012011774815619
-1.34795308113098	-7.84721803665161	-3.70159077644348	0.285068392753601	0.402495920658112	-0.0012215607566759
-1.35267400741577	-7.84441757202148	-3.70613718032837	0.285096526145935	0.402657330036163	-0.0012808843748644
-1.34963572025299	-7.84563446044922	-3.70533609390259	0.285001665353775	0.402751803398132	-0.00138780940324068
-1.35002446174622	-7.84809303283691	-3.70504021644592	0.285067737102509	0.402670651674271	-0.00147340318653733
-1.3487743139267	-7.84492254257202	-3.71005320549011	0.285021781921387	0.402848273515701	-0.00154807884246111
-1.35327935218811	-7.84931802749634	-3.70976066589355	0.285174757242203	0.402985751628876	-0.00168285018298775
-1.34912276268005	-7.8466911315918	-3.70722317695618	0.285162061452866	0.402967363595963	-0.0017999499104917
-1.34879803657532	-7.84978103637695	-3.70690250396729	0.285171061754227	0.403044581413269	-0.00192837929353118
-1.35012221336365	-7.85033178329468	-3.70979738235474	0.285238265991211	0.403057992458344	-0.00199864502064884
-1.35014390945435	-7.85167217254639	-3.70936012268066	0.285290122032166	0.403158277273178	-0.00215914193540812
-1.34915149211884	-7.85279130935669	-3.70929503440857	0.28534671664238	0.40319299697876	-0.00224930117838085
-1.34483337402344	-7.85797643661499	-3.70874404907227	0.28544357419014	0.403137654066086	-0.0024427161552012
-1.34910762310028	-7.85644054412842	-3.71540808677673	0.285522997379303	0.403283685445786	-0.00246039777994156
-1.34934031963348	-7.85738182067871	-3.71657967567444	0.285651981830597	0.403298884630203	-0.00247025256976485
-1.34645974636078	-7.85728693008423	-3.71411085128784	0.285653203725815	0.403369933366776	-0.00252710399217904
-1.34216439723969	-7.85729694366455	-3.71554327011108	0.285819232463837	0.403367906808853	-0.00248352088965476
-1.34275162220001	-7.85745811462402	-3.71631526947021	0.285840898752213	0.403318136930466	-0.00240438221953809
-1.34203052520752	-7.85759782791138	-3.72055315971375	0.285989284515381	0.403428941965103	-0.00227989139966667
-1.33530056476593	-7.85759449005127	-3.71739983558655	0.286032170057297	0.40343713760376	-0.00222088862210512
-1.33437943458557	-7.85854434967041	-3.71377778053284	0.286200165748596	0.403531312942505	-0.00213447469286621
-1.33349919319153	-7.85650730133057	-3.72315359115601	0.28631004691124	0.403481274843216	-0.00198332825675607
-1.33229863643646	-7.85871648788452	-3.71818685531616	0.286302655935287	0.403582066297531	-0.0019841727335006
-1.33029079437256	-7.86116361618042	-3.71944785118103	0.28654745221138	0.403597056865692	-0.00198425236158073
-1.32835805416107	-7.86322450637817	-3.72115635871887	0.286654412746429	0.403638064861298	-0.00192199286539108
-1.32828056812286	-7.86549282073975	-3.72935056686401	0.286760300397873	0.403719931840897	-0.00194440712220967
-1.32597577571869	-7.86379289627075	-3.72696566581726	0.286905765533447	0.403708249330521	-0.00193740928079933
-1.32379865646362	-7.86607503890991	-3.71997499465942	0.28697669506073	0.40379735827446	-0.00196584709919989
-1.32409262657166	-7.87079620361328	-3.7280695438385	0.287040174007416	0.403736621141434	-0.00195626728236675
-1.31583392620087	-7.86842250823975	-3.72956371307373	0.287119120359421	0.403786718845367	-0.00195092044305056
-1.31859505176544	-7.86920642852783	-3.72892045974731	0.287237972021103	0.403831243515015	-0.00191498070489615
-1.31935250759125	-7.86959457397461	-3.72021722793579	0.287296712398529	0.40384703874588	-0.00194751261733472
-1.31661248207092	-7.87613201141357	-3.73299312591553	0.28731182217598	0.403846621513367	-0.00194921216461807
-1.31513583660126	-7.87149238586426	-3.73220062255859	0.287430316209793	0.403874278068542	-0.00201216340065002
-1.31871461868286	-7.8746771812439	-3.72476315498352	0.287474632263184	0.403894901275635	-0.00210863328538835
-1.31303548812866	-7.87770986557007	-3.72845578193665	0.287428140640259	0.403843551874161	-0.00215870561078191
-1.31632018089294	-7.87490463256836	-3.73538255691528	0.287617623806	0.403916835784912	-0.00227102520875633
-1.31195247173309	-7.87473154067993	-3.72580933570862	0.287604451179504	0.403881430625916	-0.00226716743782163
-1.3125969171524	-7.87842845916748	-3.73378467559814	0.287672251462936	0.403943121433258	-0.00233565038070083
-1.31290817260742	-7.87670564651489	-3.73451256752014	0.287737011909485	0.403901606798172	-0.00233481428585947
-1.30939924716949	-7.87843418121338	-3.73001527786255	0.287752985954285	0.403959482908249	-0.0023122092243284
-1.31047165393829	-7.87971448898315	-3.73284506797791	0.287844121456146	0.403956145048141	-0.00231937854550779
-1.30681145191193	-7.87975215911865	-3.73558592796326	0.287942200899124	0.404010355472565	-0.00235821749083698
-1.30982887744904	-7.88135051727295	-3.72972702980042	0.28789222240448	0.403976052999496	-0.00237695011310279
-1.31028819084167	-7.8840012550354	-3.73860216140747	0.288014620542526	0.404028743505478	-0.00242600915953517
-1.30756628513336	-7.87865829467773	-3.74484491348267	0.28811576962471	0.404014229774475	-0.00244913017377257
-1.30996680259705	-7.88090848922729	-3.73895215988159	0.28816419839859	0.404083520174026	-0.00256300182081759
-1.31054997444153	-7.88336896896362	-3.74081516265869	0.288254052400589	0.404089689254761	-0.00266235135495663
-1.30765473842621	-7.88295316696167	-3.74332904815674	0.288333177566528	0.40419203042984	-0.00271575921215117
-1.3103358745575	-7.88247871398926	-3.74360275268555	0.288492232561111	0.404122889041901	-0.002837780630216
-1.30884718894958	-7.88939142227173	-3.74236512184143	0.288589835166931	0.404219746589661	-0.00290121836587787
-1.30226969718933	-7.89012098312378	-3.74067735671997	0.2886982858181	0.40421998500824	-0.0029551163315773
-1.3030219078064	-7.88981103897095	-3.74715161323547	0.288848727941513	0.404262036085129	-0.00307755032554269
-1.30449557304382	-7.89086771011353	-3.74900507926941	0.289025664329529	0.404355704784393	-0.0031118446495384
-1.29985046386719	-7.89571666717529	-3.74497556686401	0.289051502943039	0.404376029968262	-0.00314307166263461
-1.29746961593628	-7.89743375778198	-3.75689888000488	0.289248704910278	0.404371678829193	-0.00313069834373891
-1.29796075820923	-7.89438772201538	-3.75150489807129	0.289388120174408	0.404291033744812	-0.00311931478790939
-1.29318249225616	-7.89824151992798	-3.75194072723389	0.289467722177505	0.404425293207169	-0.00309353391639888
-1.29188358783722	-7.90072536468506	-3.75876426696777	0.289662301540375	0.404380351305008	-0.0029561584815383
-1.28528714179993	-7.8988037109375	-3.75923609733582	0.289767503738403	0.404463917016983	-0.00283096102066338
-1.2849086523056	-7.89954900741577	-3.75925731658936	0.290004640817642	0.404515117406845	-0.00269816629588604
-1.27908217906952	-7.90417671203613	-3.75336837768555	0.290114879608154	0.404517590999603	-0.00253395177423954
-1.27719831466675	-7.90266084671021	-3.76042509078979	0.29028782248497	0.404557526111603	-0.00237505999393761
-1.27561092376709	-7.9017653465271	-3.76109004020691	0.290494024753571	0.404587358236313	-0.00222718622535467
-1.27006924152374	-7.90443325042725	-3.75356292724609	0.2906294465065	0.404672145843506	-0.00209308974444866
-1.2702089548111	-7.90682363510132	-3.76579117774963	0.290712803602219	0.404620140790939	-0.00191927363630384
-1.26890599727631	-7.9022045135498	-3.77046966552734	0.290954411029816	0.404644966125488	-0.00182501936797053
-1.26533305644989	-7.90552616119385	-3.76378965377808	0.291032314300537	0.404682368040085	-0.00174851471092552
-1.26290702819824	-7.90957927703857	-3.76455497741699	0.291180461645126	0.404722362756729	-0.00160951458383352
-1.26396918296814	-7.9075608253479	-3.76714897155762	0.291384875774384	0.404741257429123	-0.00147702835965902
-1.25738966464996	-7.9094877243042	-3.7609338760376	0.291432708501816	0.404748618602753	-0.00139059801585972
-1.26073324680328	-7.91053581237793	-3.77000641822815	0.291538953781128	0.404791623353958	-0.00127396453171968
-1.25968253612518	-7.90870428085327	-3.77470350265503	0.291741102933884	0.404744416475296	-0.00125491723883897
-1.25487530231476	-7.91149806976318	-3.76244425773621	0.291803479194641	0.404737263917923	-0.00114562269300222
-1.25479972362518	-7.91380405426025	-3.76730012893677	0.291880041360855	0.404716968536377	-0.00106911698821932
-1.25644969940186	-7.91096925735474	-3.77481913566589	0.291991144418716	0.404747843742371	-0.00100098771508783
-1.25232887268066	-7.91379165649414	-3.76798129081726	0.292038291692734	0.40471088886261	-0.000964046979788691
-1.2530072927475	-7.91404104232788	-3.76779246330261	0.292017608880997	0.404608100652695	-0.000823700509499758
-1.25304758548737	-7.90896511077881	-3.7754487991333	0.292124837636948	0.404602915048599	-0.000813297985587269
-1.25288736820221	-7.9138879776001	-3.76421737670898	0.292101442813873	0.404520243406296	-0.000799460569396615
-1.25170087814331	-7.91580104827881	-3.77104449272156	0.292121529579163	0.40447860956192	-0.000777711102273315
-1.25468337535858	-7.91280031204224	-3.77252340316772	0.292103350162506	0.404416769742966	-0.00075742369517684
-1.25109648704529	-7.91460943222046	-3.76419377326965	0.292089849710464	0.404265910387039	-0.000740735384169966
-1.25358200073242	-7.91844320297241	-3.76486611366272	0.292015671730042	0.404222965240479	-0.000721866323146969
-1.2537260055542	-7.91153144836426	-3.76938939094543	0.292093902826309	0.404098480939865	-0.000749429280404001
-1.25817167758942	-7.91502809524536	-3.76270747184753	0.291960805654526	0.404127210378647	-0.000732955697458237
-1.25212597846985	-7.91731643676758	-3.76638412475586	0.291846036911011	0.403939872980118	-0.000780462229158729
-1.25646221637726	-7.91448783874512	-3.76756501197815	0.291903346776962	0.403870433568954	-0.00082961143925786
-1.25621616840363	-7.91365814208984	-3.75856232643127	0.291752129793167	0.403803735971451	-0.000894419150426984
-1.25608396530151	-7.91600799560547	-3.76569366455078	0.291575044393539	0.403737664222717	-0.000923562794923782
-1.25971758365631	-7.91450023651123	-3.76020383834839	0.29157966375351	0.403572976589203	-0.000972780049778521
-1.25918507575989	-7.91663265228271	-3.76395392417908	0.291439414024353	0.403583317995071	-0.00101560808252543
-1.26017212867737	-7.91689968109131	-3.75600934028625	0.291261672973633	0.403462946414948	-0.00111044547520578
-1.25852799415588	-7.91705751419067	-3.75547647476196	0.291230171918869	0.403317362070084	-0.00118340749759227
-1.26360070705414	-7.91537857055664	-3.76292395591736	0.291083157062531	0.403251737356186	-0.00127374392468482
-1.26358187198639	-7.91722059249878	-3.74825835227966	0.290965288877487	0.403203994035721	-0.00145079928915948
-1.26647615432739	-7.91891098022461	-3.7528874874115	0.290759086608887	0.403117835521698	-0.00157303910236806
-1.2683002948761	-7.92104148864746	-3.75244188308716	0.290690183639526	0.403074711561203	-0.00164931698236614
-1.26894390583038	-7.91583251953125	-3.75254392623901	0.290571391582489	0.403000980615616	-0.00190764456056058
-1.27281296253204	-7.92009687423706	-3.75196647644043	0.290399789810181	0.403002977371216	-0.00200780760496855
-1.27390992641449	-7.92017889022827	-3.74654483795166	0.290208131074905	0.402878940105438	-0.00207624025642872
-1.27374339103699	-7.91592836380005	-3.74472498893738	0.290075063705444	0.402864128351212	-0.0021895410027355
-1.27681624889374	-7.91886329650879	-3.7461211681366	0.289931982755661	0.402845561504364	-0.00227788649499416
-1.27435159683228	-7.91717958450317	-3.73674869537354	0.28956526517868	0.402737319469452	-0.00232648104429245
-1.27990710735321	-7.91713809967041	-3.74353528022766	0.289442867040634	0.402699798345566	-0.00241664191707969
-1.28073585033417	-7.91643238067627	-3.74322533607483	0.289229959249496	0.402721166610718	-0.00248776469379663
-1.27671587467194	-7.91805934906006	-3.73602199554443	0.288956999778748	0.402662336826324	-0.00253257434815168
-1.28373754024506	-7.9143009185791	-3.73990058898926	0.288733720779419	0.402654439210892	-0.00256022438406944
-1.28215038776398	-7.9169864654541	-3.73917865753174	0.288590133190155	0.402627199888229	-0.00261102989315987
-1.27933371067047	-7.91538047790527	-3.72913837432861	0.288171082735062	0.402502447366714	-0.00266796629875898
-1.28515160083771	-7.91895341873169	-3.73161339759827	0.288041561841965	0.402527570724487	-0.00262866704724729
-1.28716027736664	-7.91437673568726	-3.73901844024658	0.287835299968719	0.402572274208069	-0.00266932672820985
-1.28471302986145	-7.91497135162354	-3.73597502708435	0.287495106458664	0.40260511636734	-0.00267912354320288
-1.28557753562927	-7.91364145278931	-3.73870301246643	0.287357032299042	0.402502059936523	-0.0027071067597717
-1.28878569602966	-7.91174554824829	-3.73261022567749	0.287048280239105	0.402565360069275	-0.00268566492013633
-1.29195082187653	-7.9151759147644	-3.73661208152771	0.286917597055435	0.402683049440384	-0.00265461346134543
-1.29027652740479	-7.91464471817017	-3.7328507900238	0.286669671535492	0.402640879154205	-0.00269372062757611
-1.29326987266541	-7.91166639328003	-3.72498798370361	0.286503911018372	0.402693927288055	-0.00267722690477967
-1.29873085021973	-7.91045665740967	-3.73492670059204	0.286409556865692	0.402682721614838	-0.00269041326828301
-1.29975700378418	-7.90910291671753	-3.73599338531494	0.286202818155289	0.402851015329361	-0.00267510185949504
-1.29969549179077	-7.90980863571167	-3.7336893081665	0.286025136709213	0.402846455574036	-0.00267551024444401
-1.30219769477844	-7.90705680847168	-3.7268054485321	0.285932093858719	0.402882993221283	-0.00253161508589983
-1.30572867393494	-7.90924596786499	-3.7307276725769	0.285828322172165	0.402878820896149	-0.00238857441581786
-1.30141472816467	-7.90895223617554	-3.72965312004089	0.285687208175659	0.403033643960953	-0.0022810185328126
-1.30499815940857	-7.90325212478638	-3.72994613647461	0.285577476024628	0.402997881174088	-0.0022025047801435
-1.30501651763916	-7.90551948547363	-3.73028635978699	0.28555703163147	0.403027653694153	-0.00201409170404077
-1.30268239974976	-7.9020848274231	-3.73582053184509	0.285389304161072	0.403089493513107	-0.00187013437971473
-1.30234158039093	-7.90305423736572	-3.73778176307678	0.285323321819305	0.403104662895203	-0.0017853369936347
-1.30217897891998	-7.90004634857178	-3.73282170295715	0.285239815711975	0.403152525424957	-0.00160222698468715
-1.30398619174957	-7.90137481689453	-3.7328028678894	0.285133451223373	0.403133809566498	-0.0015257925260812
-1.30238604545593	-7.9022045135498	-3.73970937728882	0.285094559192657	0.403236985206604	-0.00143934332299978
-1.30237030982971	-7.89982509613037	-3.7283947467804	0.285065740346909	0.403236746788025	-0.0012746067950502
-1.30418241024017	-7.90011930465698	-3.73547959327698	0.285038679838181	0.403206527233124	-0.0011609565699473
-1.30483651161194	-7.89657878875732	-3.73504018783569	0.285022258758545	0.403304725885391	-0.000963937258347869
-1.29919874668121	-7.89579105377197	-3.73162221908569	0.284934639930725	0.403184026479721	-0.000767239602282643
-1.30375587940216	-7.89695596694946	-3.73030400276184	0.284941375255585	0.403206348419189	-0.00046362227294594
-1.30494320392609	-7.89478206634521	-3.74042940139771	0.284941136837006	0.403165072202683	-0.000153842454892583
-1.30351865291595	-7.88837242126465	-3.72388529777527	0.284918963909149	0.403205990791321	0.000154612615006045
-1.30546343326569	-7.88860845565796	-3.73357129096985	0.284909337759018	0.403093755245209	0.000435919588198885
-1.30471014976501	-7.88672208786011	-3.73436760902405	0.284933745861053	0.403169423341751	0.000865052221342921
-1.30296146869659	-7.88597011566162	-3.73081707954407	0.284842312335968	0.403019994497299	0.00112736481241882
-1.30696094036102	-7.88304376602173	-3.73046970367432	0.284874260425568	0.403026401996613	0.00142041826620698
-1.30516362190247	-7.8810019493103	-3.7294065952301	0.284838706254959	0.402960807085037	0.00179145950824022
-1.30446445941925	-7.88004493713379	-3.73254370689392	0.284806162118912	0.402887046337128	0.00202794629149139
-1.3096581697464	-7.87742853164673	-3.73189449310303	0.284934788942337	0.40282741189003	0.00228178198449314
-1.30503046512604	-7.87664651870728	-3.72563362121582	0.284893751144409	0.402703672647476	0.00254827435128391
-1.30742263793945	-7.87797498703003	-3.73091387748718	0.284776866436005	0.40268874168396	0.00282261893153191
-1.30793035030365	-7.87358665466309	-3.72938632965088	0.284913212060928	0.402541995048523	0.00301711354404688
-1.30835151672363	-7.87285661697388	-3.72317123413086	0.284857243299484	0.402544677257538	0.00316226365976036
-1.31294405460358	-7.8730788230896	-3.72614884376526	0.284824788570404	0.402392596006393	0.00346398423425853
-1.30798780918121	-7.86963653564453	-3.72536826133728	0.284782081842422	0.402327120304108	0.00365685322321951
-1.31613767147064	-7.86603784561157	-3.72263669967651	0.284868180751801	0.402238756418228	0.00382082886062562
-1.31399035453796	-7.86879301071167	-3.72092580795288	0.284890532493591	0.40216264128685	0.00400347961112857
-1.31655037403107	-7.866295337677	-3.724773645401	0.284856230020523	0.401971131563187	0.00418619578704238
-1.3191751241684	-7.86417722702026	-3.71486115455627	0.284805506467819	0.401906043291092	0.00422017090022564
-1.32202506065369	-7.86770725250244	-3.71980690956116	0.284813612699509	0.401777535676956	0.00431347731500864
-1.32108628749847	-7.86595773696899	-3.72069692611694	0.2847019135952	0.40159010887146	0.00427222903817892
-1.3250480890274	-7.86480855941772	-3.72280597686768	0.28475683927536	0.401495784521103	0.00431931158527732
-1.32561147212982	-7.86425495147705	-3.71248316764832	0.284737706184387	0.401401847600937	0.00453534070402384
-1.32294201850891	-7.86257648468018	-3.71500658988953	0.284557431936264	0.401190251111984	0.00487172789871693
-1.3236962556839	-7.85846042633057	-3.71439290046692	0.284595429897308	0.401013672351837	0.00512206461280584
-1.32348668575287	-7.86103105545044	-3.70625185966492	0.284499555826187	0.40090012550354	0.00555917993187904
-1.31782388687134	-7.8568115234375	-3.70739507675171	0.284462362527847	0.400664299726486	0.00579994404688478
-1.32329845428467	-7.85348463058472	-3.70832085609436	0.28443044424057	0.400596857070923	0.00606061844155192
-1.32240796089172	-7.85387659072876	-3.70228552818298	0.28437876701355	0.400403141975403	0.00626433547586203
-1.31778848171234	-7.85444402694702	-3.70647406578064	0.284208506345749	0.400233238935471	0.00645775627344847
-1.31959462165833	-7.85095596313477	-3.69857811927795	0.284250915050507	0.40010941028595	0.00651773158460855
-1.32108211517334	-7.85034608840942	-3.69917869567871	0.284110397100449	0.399970650672913	0.00663790246471763
-1.32036375999451	-7.8524603843689	-3.69613456726074	0.283997148275375	0.399780213832855	0.00677550816908479
-1.31952059268951	-7.84975004196167	-3.69868206977844	0.283976435661316	0.399652123451233	0.00684339040890336
-1.32159125804901	-7.84815835952759	-3.69239687919617	0.283828139305115	0.399535149335861	0.00682358909398317
-1.32427704334259	-7.85590982437134	-3.69255566596985	0.283726125955582	0.399407476186752	0.00667583476752043
-1.33559739589691	-7.85688400268555	-3.69148421287537	0.283429384231567	0.399284303188324	0.00550218904390931
-1.34012544155121	-7.86014986038208	-3.68495750427246	0.282731354236603	0.398981839418411	0.00437534227967262
-1.33756875991821	-7.85461521148682	-3.68618965148926	0.282579481601715	0.398950934410095	0.00510345818474889
-1.33040976524353	-7.84859418869019	-3.68958401679993	0.282382845878601	0.398796886205673	0.00620214594528079
-1.31869757175446	-7.84552097320557	-3.68178915977478	0.282150417566299	0.39851701259613	0.00684103881940246
-1.30817329883575	-7.84941625595093	-3.67825746536255	0.282096147537231	0.39845222234726	0.00713323848322034
-1.29864358901978	-7.85418939590454	-3.67898941040039	0.282010644674301	0.398398071527481	0.0070482986047864
-1.3001766204834	-7.85252666473389	-3.67651414871216	0.282041609287262	0.398237496614456	0.00685509666800499
-1.2936897277832	-7.856201171875	-3.67545413970947	0.282099843025208	0.39826425909996	0.00673195300623775
-1.30227565765381	-7.8602991104126	-3.67839932441711	0.282305777072906	0.398450583219528	0.0067343320697546
-1.29775846004486	-7.85999822616577	-3.67026567459106	0.282351732254028	0.39842301607132	0.00682727620005608
-1.29812860488892	-7.8598165512085	-3.67484951019287	0.282366454601288	0.398488640785217	0.00709328893572092
-1.30188274383545	-7.85364818572998	-3.68562173843384	0.282470911741257	0.398601830005646	0.0074775111861527
-1.29725885391235	-7.85412931442261	-3.67722296714783	0.282527536153793	0.398541510105133	0.00795338861644268
-1.29731869697571	-7.84876918792725	-3.67823028564453	0.28251776099205	0.398612260818481	0.00857232324779034
-1.28935766220093	-7.8403172492981	-3.68194723129272	0.28258553147316	0.398573070764542	0.00910929404199123
-1.29050815105438	-7.84038686752319	-3.68328428268433	0.28252962231636	0.398687154054642	0.00951054319739342
-1.28253972530365	-7.84044790267944	-3.68198466300964	0.28247594833374	0.398603528738022	0.00975510198622942
-1.28187358379364	-7.83536148071289	-3.68116593360901	0.282490104436874	0.398556679487228	0.00999234430491924
-1.28108084201813	-7.83579015731812	-3.68384552001953	0.282514721155167	0.398655742406845	0.0100799910724163
-1.27842462062836	-7.83729457855225	-3.68067812919617	0.282526731491089	0.398624062538147	0.0100654577836394
-1.2726845741272	-7.83925437927246	-3.67884397506714	0.282602310180664	0.398573696613312	0.0100891152396798
-1.27482795715332	-7.84205007553101	-3.68843936920166	0.282688587903976	0.398620665073395	0.0101038999855518
-1.26926457881927	-7.84079551696777	-3.68101048469543	0.282704651355743	0.398686200380325	0.0101372031494975
-1.26283955574036	-7.8488302230835	-3.67869162559509	0.282751083374023	0.398573398590088	0.0102846194058657
-1.2687908411026	-7.84572696685791	-3.68224954605103	0.282939314842224	0.39861798286438	0.0104507179930806
-1.2648561000824	-7.84891128540039	-3.6846489906311	0.282957553863525	0.398638933897018	0.010593106970191
-1.26169955730438	-7.85072946548462	-3.68442296981812	0.283063948154449	0.398622393608093	0.0108574610203505
-1.26096796989441	-7.84720802307129	-3.68559622764587	0.283088564872742	0.398569703102112	0.0111970910802484
-1.26280844211578	-7.84381437301636	-3.68817925453186	0.283176690340042	0.398575574159622	0.0114434771239758
-1.26243722438812	-7.84223175048828	-3.68951010704041	0.283199578523636	0.398585796356201	0.0117865307256579
-1.25867390632629	-7.84195041656494	-3.68378591537476	0.283258050680161	0.39843025803566	0.0121953608468175
-1.26371908187866	-7.83624124526978	-3.68625402450562	0.283376038074493	0.398460805416107	0.0125449970364571
-1.25969266891479	-7.83574056625366	-3.69135165214539	0.283549308776855	0.398436903953552	0.0127503797411919
-1.25808441638947	-7.83373975753784	-3.68264269828796	0.283495306968689	0.398309022188187	0.0130678582936525
-1.26020109653473	-7.83102655410767	-3.69552969932556	0.283711791038513	0.398277789354324	0.0133660389110446
-1.26234102249146	-7.83132028579712	-3.69067358970642	0.28381934762001	0.398360341787338	0.0136908302083611
-1.25772345066071	-7.82883548736572	-3.69120454788208	0.28387051820755	0.3981594145298	0.0139295617118478
-1.26210391521454	-7.82963562011719	-3.69510722160339	0.284047514200211	0.398161709308624	0.014290333725512
-1.26136898994446	-7.8257942199707	-3.69455695152283	0.284280896186829	0.398134499788284	0.0146144200116396
-1.25612819194794	-7.82357549667358	-3.69375014305115	0.284418314695358	0.398059546947479	0.0149391861632466
-1.25687515735626	-7.82257318496704	-3.69795918464661	0.284695684909821	0.398022294044495	0.015368627384305
-1.25736606121063	-7.82003402709961	-3.70643448829651	0.284977972507477	0.398059040307999	0.0158225335180759
-1.25359320640564	-7.81797933578491	-3.70226192474365	0.285126864910126	0.398129403591156	0.0162417385727167
-1.25637972354889	-7.81342649459839	-3.70380187034607	0.28547140955925	0.398078739643097	0.0168263912200928
-1.25468122959137	-7.80865001678467	-3.71498680114746	0.28592050075531	0.398157149553299	0.0173319429159164
-1.2508237361908	-7.80350255966187	-3.70572757720947	0.286206126213074	0.398178279399872	0.0178566984832287
-1.25319874286652	-7.80093336105347	-3.71551728248596	0.28675302863121	0.398169070482254	0.0184551682323217
-1.25741064548492	-7.79518842697144	-3.72532439231873	0.287178933620453	0.398334085941315	0.0189562346786261
-1.2517261505127	-7.79346799850464	-3.7264084815979	0.287584394216537	0.398477017879486	0.0194589495658875
-1.25702607631683	-7.79032754898071	-3.72609448432922	0.288178354501724	0.398497730493546	0.0201012343168259
-1.25480782985687	-7.78476428985596	-3.73993539810181	0.28874471783638	0.398686349391937	0.0207863915711641
-1.25218570232391	-7.78273248672485	-3.73447251319885	0.289265811443329	0.398834526538849	0.0212684702128172
-1.25180232524872	-7.78186273574829	-3.74251198768616	0.289838492870331	0.398896485567093	0.0219134464859962
-1.25047564506531	-7.77680540084839	-3.74582171440125	0.290548861026764	0.399026095867157	0.0225562397390604
-1.2429838180542	-7.77246332168579	-3.74867129325867	0.291062772274017	0.399190694093704	0.0231466181576252
-1.24216365814209	-7.77090787887573	-3.74676537513733	0.291755348443985	0.39917728304863	0.0238076597452164
-1.23661136627197	-7.76785373687744	-3.76026225090027	0.292457967996597	0.399371981620789	0.0243513453751802
-1.22776091098785	-7.76209211349487	-3.75477862358093	0.292828112840652	0.3994020819664	0.0250585991889238
-1.22868657112122	-7.75988721847534	-3.76428318023682	0.293623775243759	0.399420380592346	0.0258918590843678
-1.22612512111664	-7.75581550598145	-3.76528716087341	0.294202923774719	0.399611115455627	0.0265686735510826
-1.21894979476929	-7.75208187103271	-3.76176404953003	0.294747203588486	0.399511486291885	0.0273378789424896
-1.21584784984589	-7.74562788009644	-3.76585078239441	0.295407265424728	0.399600625038147	0.0280571207404137
-1.21027207374573	-7.74581623077393	-3.75827741622925	0.29596945643425	0.399561852216721	0.0287455078214407
-1.21012079715729	-7.74073696136475	-3.76695704460144	0.296717613935471	0.399638324975967	0.0293944962322712
[truncated: 9,657 more rows]
