# Supplementary material for: Identification of Haptic Based Guiding Using Hard Reins
Source: PLoS One. 2015 Jul 22;10(7):e0132020. doi: 10.1371/journal.pone.0132020 (PMC4511788; doi:10.1371/journal.pone.0132020)
Supplement: S6 File — (ZIP) [file pone.0132020.s006.zip › Exp2_ForceData2/Subject9/path1/T6.csv]

Force X (N)	Force Y (N)	Force Z (N)	Torque X (N-m)	Torque Y (N-m)	Torque Z (N-m)	Frequency = 10000	Averaging Level = 16	F/T Serial Number = FT11772	Time Started = 19/12/2012 16:34:30
-0.761898458003998	-7.75443840026855	-3.48180961608887	-0.0680214911699295	0.548124670982361	0.0306615866720676
-0.762240290641785	-7.75323867797852	-3.4825234413147	-0.0678104534745216	0.548201024532318	0.0307502392679453
-0.761735856533051	-7.75094223022461	-3.48723459243774	-0.0677137225866318	0.548267662525177	0.0306706260889769
-0.763830542564392	-7.74826383590698	-3.48915600776672	-0.0675325021147728	0.548267185688019	0.0308113563805819
-0.764008641242981	-7.74994564056396	-3.49577927589417	-0.0674962103366852	0.548328220844269	0.0308094751089811
-0.76573371887207	-7.7470965385437	-3.49439001083374	-0.0673242583870888	0.548357248306274	0.0308584924787283
-0.76511824131012	-7.74572467803955	-3.49185752868652	-0.067250557243824	0.54845666885376	0.0308915302157402
-0.766869902610779	-7.7488694190979	-3.49459290504456	-0.0672139078378677	0.548459768295288	0.0310595408082008
-0.770407021045685	-7.74577379226685	-3.50080037117004	-0.0671959146857262	0.548549711704254	0.0310623180121183
-0.764967501163483	-7.74332666397095	-3.49272465705872	-0.0670900493860245	0.54856812953949	0.0311823207885027
-0.765520393848419	-7.74454641342163	-3.49709224700928	-0.0670633316040039	0.548702418804169	0.0312582589685917
-0.768288969993591	-7.74434232711792	-3.49666595458984	-0.0670725181698799	0.548738241195679	0.0313889496028423
-0.765837490558624	-7.74468326568604	-3.49874901771545	-0.0670780465006828	0.548734128475189	0.0314544923603535
-0.763749003410339	-7.73983669281006	-3.49533820152283	-0.0670405030250549	0.548823893070221	0.0315459258854389
-0.767474055290222	-7.74333953857422	-3.49523854255676	-0.0670765936374664	0.548976600170136	0.0316578671336174
-0.769136607646942	-7.74556970596313	-3.49474382400513	-0.0671638399362564	0.54902309179306	0.0317678265273571
-0.762739777565002	-7.74674034118652	-3.48998022079468	-0.0672829523682594	0.549159228801727	0.0319363512098789
-0.76442688703537	-7.74464178085327	-3.49787354469299	-0.0672956481575966	0.549256801605225	0.0319431684911251
-0.767331540584564	-7.74956274032593	-3.49501752853394	-0.0673936977982521	0.549355804920197	0.0321600176393986
-0.761512100696564	-7.75098705291748	-3.49811458587646	-0.0675383284687996	0.549389362335205	0.0321886762976646
-0.762529313564301	-7.74664831161499	-3.49984049797058	-0.0675786957144737	0.549592316150665	0.0323395058512688
-0.760002076625824	-7.75125408172607	-3.49758076667786	-0.0677240192890167	0.549703299999237	0.0324558168649673
-0.759813010692596	-7.75354099273682	-3.49690556526184	-0.067831851541996	0.549860835075378	0.0325240604579449
-0.758114039897919	-7.75708961486816	-3.50085711479187	-0.0679897218942642	0.550025522708893	0.0326220765709877
-0.754123687744141	-7.75647878646851	-3.49689435958862	-0.0681286454200745	0.550069570541382	0.0326624289155006
-0.755629003047943	-7.76105976104736	-3.49324584007263	-0.0683063045144081	0.550282657146454	0.0327781587839127
-0.751506924629211	-7.76542997360229	-3.4989218711853	-0.0685350373387337	0.550561368465424	0.0328170396387577
-0.749084055423737	-7.7647500038147	-3.49466490745544	-0.0686823576688766	0.550679504871368	0.032888974994421
-0.74855762720108	-7.76744699478149	-3.50629639625549	-0.0688024386763573	0.550870716571808	0.0328554138541222
-0.748114109039307	-7.77006006240845	-3.50015878677368	-0.0689893588423729	0.551155865192413	0.032940462231636
-0.74372786283493	-7.77480745315552	-3.50162124633789	-0.069232814013958	0.551414847373962	0.0329164899885654
-0.742457091808319	-7.77641534805298	-3.50498414039612	-0.0694355964660645	0.551634609699249	0.0329576544463634
-0.739327311515808	-7.77808856964111	-3.49637675285339	-0.0696034133434296	0.551898300647736	0.0330226458609104
-0.738947808742523	-7.78249168395996	-3.49750423431396	-0.0698513388633728	0.552089214324951	0.0330639891326427
-0.73675537109375	-7.78790378570557	-3.49798011779785	-0.0700304806232452	0.552451133728027	0.0331384390592575
-0.737040400505066	-7.78993272781372	-3.50448632240295	-0.0702769309282303	0.552608013153076	0.0331869199872017
-0.733267843723297	-7.79070615768433	-3.50165867805481	-0.0705191344022751	0.552828133106232	0.0332272723317146
-0.73529064655304	-7.79228258132935	-3.50358414649963	-0.0707179084420204	0.553066909313202	0.0331817157566547
-0.733446419239044	-7.79316520690918	-3.494952917099	-0.0709930583834648	0.553220152854919	0.0332080312073231
-0.734013557434082	-7.79884147644043	-3.49579524993896	-0.0712019950151443	0.553480446338654	0.0332923494279385
-0.734370231628418	-7.8044319152832	-3.49905776977539	-0.0714773163199425	0.553632199764252	0.0332980193197727
-0.724985837936401	-7.80234050750732	-3.4935085773468	-0.0717623978853226	0.553625762462616	0.0333953574299812
-0.727549970149994	-7.80445003509521	-3.50873327255249	-0.0719183012843132	0.553910255432129	0.0333327278494835
-0.727530002593994	-7.80483388900757	-3.49316334724426	-0.0722348019480705	0.553979754447937	0.0334035307168961
-0.722495913505554	-7.81240320205688	-3.4960629940033	-0.0725741609930992	0.55408501625061	0.0335224866867065
-0.722925364971161	-7.81466245651245	-3.49351572990417	-0.0728467553853989	0.554174721240997	0.0334412828087807
-0.717559993267059	-7.81621789932251	-3.48329472541809	-0.0731499046087265	0.554191827774048	0.0335702784359455
-0.719278872013092	-7.8196702003479	-3.49841618537903	-0.0733571648597717	0.554259896278381	0.0335781462490559
-0.714372873306274	-7.81726980209351	-3.48559784889221	-0.0736424028873444	0.554300427436829	0.0336179956793785
-0.716942071914673	-7.82421255111694	-3.48809003829956	-0.0739361643791199	0.554476380348206	0.0336668267846107
-0.71608567237854	-7.82906913757324	-3.47941589355469	-0.074289470911026	0.554442942142487	0.0336337462067604
-0.712020099163055	-7.82587337493896	-3.47876405715942	-0.0745318308472633	0.554374217987061	0.0337475202977657
-0.711057305335999	-7.82941722869873	-3.48519778251648	-0.0748970881104469	0.554526448249817	0.0337644778192043
-0.711548089981079	-7.83206510543823	-3.47141242027283	-0.075143001973629	0.554514706134796	0.0337981097400188
-0.712959706783295	-7.83554077148438	-3.48180031776428	-0.0754341706633568	0.554698646068573	0.0337555892765522
-0.711819887161255	-7.83596038818359	-3.47299408912659	-0.0757047161459923	0.554622769355774	0.0337844789028168
-0.706279277801514	-7.83920478820801	-3.47106838226318	-0.0759911313652992	0.554710924625397	0.0337613336741924
-0.709204256534576	-7.83873224258423	-3.46373558044434	-0.0763111263513565	0.554756104946136	0.0337262339890003
-0.709035873413086	-7.84329557418823	-3.46334838867188	-0.0765252485871315	0.554845333099365	0.0338144935667515
-0.710825681686401	-7.84832191467285	-3.46777391433716	-0.0767844840884209	0.554927408695221	0.0337576530873775
-0.705364644527435	-7.84596681594849	-3.46606063842773	-0.0770783051848412	0.554880797863007	0.0338289067149162
-0.707305550575256	-7.84736394882202	-3.46866583824158	-0.0772996470332146	0.554983556270599	0.033761702477932
-0.703475177288055	-7.8443922996521	-3.46373605728149	-0.0774752199649811	0.55506294965744	0.0337205491960049
-0.702327489852905	-7.85056972503662	-3.45641207695007	-0.077738992869854	0.555108666419983	0.0336695164442062
-0.705348372459412	-7.85556983947754	-3.46375226974487	-0.077993780374527	0.555158793926239	0.0336732044816017
-0.701293528079987	-7.85229253768921	-3.45598459243774	-0.0781763270497322	0.555197834968567	0.0336847379803658
-0.70092910528183	-7.85180616378784	-3.45718955993652	-0.0782785415649414	0.555323600769043	0.0336706936359406
-0.702464997768402	-7.85524988174438	-3.45755386352539	-0.0785045176744461	0.555390119552612	0.0336627885699272
-0.699557483196259	-7.85429620742798	-3.45513319969177	-0.0787153616547585	0.555496215820313	0.0336003303527832
-0.697445452213287	-7.8558201789856	-3.45262813568115	-0.0788658484816551	0.555616676807404	0.033603597432375
-0.698827743530273	-7.85836744308472	-3.45638990402222	-0.0789995342493057	0.555746555328369	0.0335130132734776
-0.69355171918869	-7.8589186668396	-3.45362830162048	-0.0792220011353493	0.555842757225037	0.0335520505905151
-0.6974276304245	-7.86157655715942	-3.45304274559021	-0.0793124064803123	0.556000351905823	0.0335114113986492
-0.697905659675598	-7.86513757705688	-3.45754623413086	-0.0795279368758202	0.556115627288818	0.0334548242390156
-0.693072736263275	-7.86315774917603	-3.45383214950562	-0.0795904397964478	0.556297898292542	0.0335282310843468
-0.693713486194611	-7.86469125747681	-3.46742177009583	-0.0797257348895073	0.55655300617218	0.0334492400288582
-0.687393546104431	-7.86260986328125	-3.45325565338135	-0.0798167213797569	0.556659460067749	0.0333366133272648
-0.691409468650818	-7.86773777008057	-3.46134448051453	-0.0798753499984741	0.556955456733704	0.0333433374762535
-0.69000631570816	-7.87001752853394	-3.45630288124084	-0.0800337716937065	0.557157278060913	0.0332839675247669
-0.684699714183807	-7.86985445022583	-3.45743703842163	-0.0801069736480713	0.557438373565674	0.0333723537623882
-0.687304258346558	-7.87126064300537	-3.46896862983704	-0.080127902328968	0.557692885398865	0.0332897417247295
-0.682881474494934	-7.8707709312439	-3.46856641769409	-0.0801999419927597	0.557979941368103	0.0332347489893436
-0.68312132358551	-7.87104892730713	-3.47037792205811	-0.0802378132939339	0.558373808860779	0.0332348234951496
-0.679555535316467	-7.87258958816528	-3.46403861045837	-0.0803777053952217	0.558589816093445	0.0332332290709019
-0.678059458732605	-7.87816047668457	-3.47124481201172	-0.0803612694144249	0.558892607688904	0.0333639681339264
-0.675072193145752	-7.87475919723511	-3.48216819763184	-0.0804653838276863	0.559196591377258	0.0333213359117508
-0.67678439617157	-7.87046194076538	-3.48079514503479	-0.0803909674286842	0.559514582157135	0.0334360040724278
-0.674211025238037	-7.87058162689209	-3.48565292358398	-0.0804938301444054	0.559936821460724	0.0333809182047844
-0.670808136463165	-7.8723349571228	-3.47410202026367	-0.0805710479617119	0.56025242805481	0.0334639400243759
-0.674648463726044	-7.8773946762085	-3.48265266418457	-0.0805800408124924	0.560622155666351	0.033638559281826
-0.669586300849915	-7.87195205688477	-3.49130582809448	-0.0806272104382515	0.560817718505859	0.0336337424814701
-0.67078697681427	-7.87143564224243	-3.49905252456665	-0.0806634128093719	0.561268448829651	0.0336713902652264
-0.667467772960663	-7.87325572967529	-3.49084115028381	-0.0807351842522621	0.561551630496979	0.0336576029658318
-0.669652700424194	-7.86863374710083	-3.49534320831299	-0.0807212293148041	0.561966001987457	0.0336415767669678
-0.668024718761444	-7.87446308135986	-3.49286508560181	-0.0808655172586441	0.562270522117615	0.0337012782692909
-0.669423639774323	-7.87398815155029	-3.50151467323303	-0.0808670520782471	0.562563419342041	0.0337472632527351
-0.665385782718658	-7.86887073516846	-3.50477719306946	-0.0809099301695824	0.562823951244354	0.0337556041777134
-0.664477229118347	-7.87050533294678	-3.50225067138672	-0.0809488072991371	0.5631422996521	0.0338083617389202
-0.664228737354279	-7.86753606796265	-3.50223112106323	-0.0810449495911598	0.563424706459045	0.0337611772119999
-0.666049301624298	-7.86585140228271	-3.50044846534729	-0.0811569541692734	0.563551723957062	0.0338966846466064
-0.667053282260895	-7.86876440048218	-3.51261782646179	-0.0812933072447777	0.563851952552795	0.0338978953659534
-0.670453190803528	-7.86499261856079	-3.50739073753357	-0.0813234895467758	0.563951432704926	0.0339521840214729
-0.669215381145477	-7.86463356018066	-3.50349092483521	-0.0815427824854851	0.564142227172852	0.0340031646192074
-0.666683554649353	-7.8618426322937	-3.50671362876892	-0.0816607102751732	0.564229726791382	0.033966276794672
-0.668659746646881	-7.86523580551147	-3.50303435325623	-0.0819125697016716	0.564265131950378	0.034094076603651
-0.67073518037796	-7.86509656906128	-3.50263667106628	-0.0820831879973412	0.564455151557922	0.0340736955404282
-0.669745266437531	-7.86406946182251	-3.50954747200012	-0.0822544917464256	0.564444303512573	0.0341006442904472
-0.670569896697998	-7.86574459075928	-3.50254654884338	-0.0824710428714752	0.564436018466949	0.0340455323457718
-0.669257640838623	-7.86701726913452	-3.49768757820129	-0.0827319920063019	0.564414978027344	0.0339889265596867
-0.670438051223755	-7.86618661880493	-3.49859094619751	-0.0829969346523285	0.564352631568909	0.0341167598962784
-0.671384513378143	-7.86652183532715	-3.50029516220093	-0.0831670239567757	0.564372479915619	0.0339879915118217
-0.673910617828369	-7.86358070373535	-3.49490928649902	-0.0834670588374138	0.564384520053864	0.0339930504560471
-0.673667371273041	-7.86542463302612	-3.48450183868408	-0.0837242007255554	0.564288914203644	0.0339177176356316
-0.676963686943054	-7.87029218673706	-3.48953080177307	-0.0840231403708458	0.564192950725555	0.033876609057188
-0.674398422241211	-7.86730432510376	-3.4786069393158	-0.0843580365180969	0.564112544059753	0.0339109376072884
-0.676909506320953	-7.86952590942383	-3.48860144615173	-0.0845699831843376	0.5639808177948	0.0337731316685677
-0.676473021507263	-7.864426612854	-3.47554588317871	-0.0849079862236977	0.563935339450836	0.0338003635406494
-0.677045524120331	-7.86504030227661	-3.47475409507751	-0.0852339491248131	0.563799321651459	0.0337009094655514
-0.680370092391968	-7.8680534362793	-3.47355532646179	-0.0855839103460312	0.563718795776367	0.0336672253906727
-0.684300243854523	-7.86808681488037	-3.47410106658936	-0.0858716890215874	0.563695132732391	0.0336774364113808
-0.688160300254822	-7.86733341217041	-3.4709632396698	-0.0862413868308067	0.563617944717407	0.033515851944685
-0.685893177986145	-7.86976289749146	-3.46864032745361	-0.0865476205945015	0.563462316989899	0.0334672778844833
-0.689144492149353	-7.86844205856323	-3.45868849754334	-0.0869209095835686	0.563395261764526	0.0332908965647221
-0.690271317958832	-7.86566591262817	-3.46010899543762	-0.087276354432106	0.563303828239441	0.0333173461258411
-0.69271457195282	-7.86652183532715	-3.46387076377869	-0.0875300616025925	0.563218057155609	0.0331909507513046
-0.693818032741547	-7.86333608627319	-3.45096397399902	-0.0878852978348732	0.563199520111084	0.033038292080164
-0.695956170558929	-7.86266088485718	-3.44649863243103	-0.0882528424263	0.563118457794189	0.0329282842576504
-0.700033962726593	-7.86765480041504	-3.44471716880798	-0.0886071771383286	0.563109636306763	0.0329702273011208
-0.701184332370758	-7.86620950698853	-3.45703530311584	-0.0889706611633301	0.562991619110107	0.0328194797039032
-0.701000452041626	-7.86077404022217	-3.45225811004639	-0.0891886577010155	0.563039720058441	0.0327991843223572
-0.703426539897919	-7.86261510848999	-3.44882965087891	-0.0894791409373283	0.563090741634369	0.0327125377953053
-0.707363486289978	-7.8592472076416	-3.44506502151489	-0.0897956863045692	0.563154518604279	0.0325928591191769
-0.708243787288666	-7.85996246337891	-3.44485592842102	-0.0900434702634811	0.563175976276398	0.032566249370575
-0.711956679821014	-7.86168527603149	-3.44737601280212	-0.0902659520506859	0.563199937343597	0.0323830433189869
-0.712189912796021	-7.85759449005127	-3.44737839698792	-0.0904524847865105	0.563330113887787	0.032286923378706
-0.711294114589691	-7.85771036148071	-3.44175696372986	-0.0906545147299767	0.563445568084717	0.0320182256400585
-0.711810171604156	-7.85826206207275	-3.44809603691101	-0.0909390971064568	0.563495278358459	0.0318642295897007
-0.719684779644012	-7.85801029205322	-3.44260454177856	-0.0910668671131134	0.563637971878052	0.0317875742912292
-0.715021371841431	-7.85932159423828	-3.44937872886658	-0.0914019495248795	0.563843548297882	0.0316186733543873
-0.721961736679077	-7.85755443572998	-3.44663786888123	-0.09154312312603	0.564011693000793	0.0315824113786221
-0.718827962875366	-7.85929870605469	-3.44041895866394	-0.0918414816260338	0.564080893993378	0.0315621010959148
-0.719509959220886	-7.86054658889771	-3.44777250289917	-0.0920961424708366	0.564296007156372	0.0316082425415516
-0.718900859355927	-7.85937070846558	-3.44752311706543	-0.0924026668071747	0.564498722553253	0.0315905660390854
-0.720853447914124	-7.854811668396	-3.45443320274353	-0.0925862118601799	0.564776241779327	0.0315869227051735
-0.720002830028534	-7.85620021820068	-3.44989418983459	-0.0929825529456139	0.564972281455994	0.0316552929580212
-0.715943694114685	-7.85982847213745	-3.44657945632935	-0.0931706055998802	0.565261125564575	0.0317328236997128
-0.72104799747467	-7.85962772369385	-3.44806718826294	-0.0934432595968246	0.565549254417419	0.0317997820675373
-0.714127421379089	-7.85724830627441	-3.44990801811218	-0.093684159219265	0.565772771835327	0.0319496989250183
-0.72072696685791	-7.85554695129395	-3.45891499519348	-0.093781977891922	0.566228985786438	0.0319209173321724
-0.719592273235321	-7.8487548828125	-3.45026040077209	-0.0939885303378105	0.566501259803772	0.0319236591458321
-0.722923576831818	-7.85550737380981	-3.45405507087708	-0.0942526385188103	0.566941201686859	0.0319354608654976
-0.722154915332794	-7.85181140899658	-3.45768404006958	-0.0944512933492661	0.567261755466461	0.0319883190095425
-0.725037395954132	-7.85111331939697	-3.46550464630127	-0.0945257171988487	0.567674577236176	0.0319318622350693
-0.7230384349823	-7.84898567199707	-3.46298432350159	-0.0947165936231613	0.567973494529724	0.0317716971039772
-0.721649050712585	-7.85143709182739	-3.46563529968262	-0.0948347374796867	0.56839382648468	0.0317150540649891
-0.728021502494812	-7.85317754745483	-3.45937037467957	-0.0950033217668533	0.568795382976532	0.0316644720733166
-0.72386908531189	-7.8495044708252	-3.47321820259094	-0.0951400697231293	0.569148302078247	0.0316623523831367
-0.725644111633301	-7.85152673721313	-3.47332549095154	-0.0952750071883202	0.569566488265991	0.0317194536328316
-0.72437709569931	-7.84969472885132	-3.46951127052307	-0.0955037251114845	0.569970011711121	0.0316845402121544
-0.72417014837265	-7.85126352310181	-3.47200298309326	-0.0957279726862907	0.570270717144012	0.0316972471773624
-0.721489191055298	-7.85171937942505	-3.47376132011414	-0.0959191173315048	0.570595264434814	0.0318450890481472
-0.719699144363403	-7.84977006912231	-3.48406338691711	-0.0961190015077591	0.5709388256073	0.0318501070141792
-0.717220902442932	-7.84833335876465	-3.48202657699585	-0.0962556079030037	0.571324706077576	0.0318366326391697
-0.71636289358139	-7.8504695892334	-3.47963356971741	-0.0965655520558357	0.571678936481476	0.0319264344871044
-0.718750596046448	-7.84855365753174	-3.48970651626587	-0.0966966971755028	0.572041392326355	0.0319399759173393
-0.715857267379761	-7.84737825393677	-3.47988700866699	-0.0969870090484619	0.572334110736847	0.0318999588489532
-0.715243577957153	-7.85242509841919	-3.47865843772888	-0.0972402021288872	0.572704017162323	0.0319057144224644
-0.713441789150238	-7.85458469390869	-3.48589324951172	-0.0975647047162056	0.572933852672577	0.0320138782262802
-0.716572284698486	-7.85009622573853	-3.49128723144531	-0.0977182164788246	0.573297500610352	0.0320183709263802
-0.710345447063446	-7.85289716720581	-3.47838306427002	-0.0981049239635468	0.573566079139709	0.031965721398592
-0.711505353450775	-7.85337209701538	-3.48426055908203	-0.0983542278409004	0.573665738105774	0.0320205949246883
-0.709671080112457	-7.85147380828857	-3.48885250091553	-0.0985835269093513	0.573910534381866	0.0321374572813511
-0.704018294811249	-7.85291147232056	-3.48531222343445	-0.0989255532622337	0.574090123176575	0.0320143215358257
-0.705476403236389	-7.85180568695068	-3.48210000991821	-0.0991576015949249	0.574201941490173	0.0320106334984303
-0.701819717884064	-7.85351943969727	-3.49006676673889	-0.099550798535347	0.574374556541443	0.0320332050323486
-0.700155198574066	-7.85233926773071	-3.48662734031677	-0.0998012125492096	0.574621081352234	0.0318726487457752
-0.698543667793274	-7.85630702972412	-3.4776599407196	-0.100168459117413	0.574664831161499	0.0319044254720211
-0.704210221767426	-7.85483264923096	-3.48222160339355	-0.100457511842251	0.574816942214966	0.031927302479744
-0.698457002639771	-7.85272073745728	-3.4851086139679	-0.100791521370411	0.574944972991943	0.0318597853183746
-0.700239777565002	-7.85395288467407	-3.4742648601532	-0.10111815482378	0.575007021427155	0.0318774916231632
-0.70207405090332	-7.8593921661377	-3.4813346862793	-0.101394712924957	0.575152099132538	0.0319051183760166
-0.70026695728302	-7.85654735565186	-3.47819757461548	-0.101699993014336	0.575312972068787	0.0316717438399792
-0.700741291046143	-7.85987710952759	-3.4692656993866	-0.102040901780128	0.575496673583984	0.0314869359135628
-0.701267242431641	-7.865065574646	-3.47972702980042	-0.10245967656374	0.575562596321106	0.0314705334603786
-0.700832903385162	-7.86139726638794	-3.47590374946594	-0.102783784270287	0.575690507888794	0.0312647260725498
-0.700545132160187	-7.86586999893188	-3.47293901443481	-0.103149436414242	0.575863480567932	0.0310752410441637
-0.699977338314056	-7.86626529693604	-3.47466278076172	-0.103457540273666	0.575919687747955	0.0310181938111782
-0.70123553276062	-7.86436414718628	-3.48082041740417	-0.10377874225378	0.576137602329254	0.0308186430484056
-0.699177443981171	-7.86809158325195	-3.46941947937012	-0.104192405939102	0.57627660036087	0.0307010300457478
-0.69528192281723	-7.87289524078369	-3.4677050113678	-0.104551494121552	0.576403975486755	0.0305859260261059
-0.697719633579254	-7.87181377410889	-3.47808074951172	-0.104830458760262	0.576619863510132	0.0304371267557144
-0.696084678173065	-7.87134122848511	-3.47316360473633	-0.105188690125942	0.576822519302368	0.0301870778203011
-0.697337806224823	-7.87425708770752	-3.46529364585876	-0.105455450713634	0.577017724514008	0.0302220284938812
-0.699489116668701	-7.87165069580078	-3.47722268104553	-0.105745010077953	0.57727712392807	0.0300422236323357
-0.702569782733917	-7.87187814712524	-3.47172975540161	-0.106034927070141	0.577577710151672	0.029876597225666
-0.702627599239349	-7.87519693374634	-3.4683210849762	-0.106249302625656	0.577676355838776	0.0298272464424372
-0.703731238842011	-7.87764358520508	-3.47649526596069	-0.106539927423	0.578000962734222	0.0296680368483067
-0.706954717636108	-7.87228393554688	-3.47723054885864	-0.106755748391151	0.578168153762817	0.0294623095542192
-0.707473993301392	-7.87776899337769	-3.47039318084717	-0.107065699994564	0.57837587594986	0.0292990542948246
-0.713888049125671	-7.87750339508057	-3.47791719436646	-0.107260830700397	0.578505516052246	0.0292213354259729
-0.710258364677429	-7.87535905838013	-3.47959041595459	-0.107496917247772	0.578715741634369	0.0291284471750259
-0.713496446609497	-7.87627458572388	-3.47129011154175	-0.107713133096695	0.578924238681793	0.0290398448705673
-0.712848722934723	-7.87451982498169	-3.48275208473206	-0.107927925884724	0.579087376594543	0.0289706140756607
-0.714684844017029	-7.87331914901733	-3.48214292526245	-0.108069397509098	0.579418241977692	0.0289684794843197
-0.714395582675934	-7.86903715133667	-3.47587442398071	-0.108282551169395	0.579565763473511	0.0289144869893789
-0.715948522090912	-7.86790943145752	-3.48003673553467	-0.108508691191673	0.579811751842499	0.0289865136146545
-0.719583809375763	-7.86157894134521	-3.48318672180176	-0.108603201806545	0.580158948898315	0.0289674829691648
-0.721113085746765	-7.86301898956299	-3.47424006462097	-0.108931697905064	0.580313742160797	0.0289918836206198
-0.731219530105591	-7.864173412323	-3.4907763004303	-0.108968682587147	0.580544352531433	0.0289268586784601
-0.725063145160675	-7.85869216918945	-3.48866033554077	-0.109221287071705	0.580756545066834	0.0288476850837469
-0.728629171848297	-7.86045837402344	-3.48215126991272	-0.109360001981258	0.58098691701889	0.0287287272512913
-0.728747665882111	-7.85825967788696	-3.485111951828	-0.109577819705009	0.58119809627533	0.0287780575454235
-0.734038650989532	-7.85653162002563	-3.4925057888031	-0.109728842973709	0.581447958946228	0.0288470424711704
-0.738521754741669	-7.85339260101318	-3.48082590103149	-0.109830640256405	0.581689953804016	0.0288385227322578
-0.73841381072998	-7.85124635696411	-3.48666572570801	-0.110054016113281	0.581866800785065	0.0289823245257139
-0.746251463890076	-7.84858894348145	-3.49509882926941	-0.110080562531948	0.582145988941193	0.0289746411144733
-0.7425816655159	-7.84945440292358	-3.49204635620117	-0.110155843198299	0.582228362560272	0.0288128443062305
-0.749827921390533	-7.84711503982544	-3.49194240570068	-0.110278271138668	0.582350492477417	0.0287484563887119
-0.750954270362854	-7.84470510482788	-3.49553656578064	-0.110354341566563	0.582517206668854	0.0287278089672327
-0.752038478851318	-7.84327077865601	-3.4868311882019	-0.110509850084782	0.582637429237366	0.0285570733249187
-0.757561504840851	-7.84499883651733	-3.49918842315674	-0.110629297792912	0.582675099372864	0.0285974647849798
-0.76211553812027	-7.83897972106934	-3.49095749855042	-0.110793098807335	0.582724571228027	0.028591338545084
-0.765005707740784	-7.84295034408569	-3.48461580276489	-0.110954962670803	0.582788407802582	0.0284943729639053
-0.768908739089966	-7.83859348297119	-3.49729013442993	-0.11101171374321	0.582772135734558	0.0284360591322184
-0.771229445934296	-7.8353419303894	-3.49000310897827	-0.111161217093468	0.58276891708374	0.0283624436706305
-0.781504571437836	-7.83629035949707	-3.48078989982605	-0.111283048987389	0.582663297653198	0.0283503010869026
-0.78360641002655	-7.83172941207886	-3.49500966072083	-0.111399903893471	0.58266806602478	0.0284023731946945
-0.788419008255005	-7.82861375808716	-3.48099398612976	-0.111609630286694	0.582614481449127	0.0283419396728277
-0.795191049575806	-7.82779169082642	-3.48737144470215	-0.111740790307522	0.582494676113129	0.0284100715070963
-0.802746832370758	-7.82361888885498	-3.4865825176239	-0.111787982285023	0.582440316677094	0.0283069089055061
-0.807690501213074	-7.82157802581787	-3.47248649597168	-0.111908674240112	0.582302510738373	0.0281989555805922
-0.816648662090302	-7.82144021987915	-3.48574566841125	-0.112011931836605	0.582148790359497	0.0282277502119541
-0.820993185043335	-7.8130841255188	-3.47870135307312	-0.112108051776886	0.582039833068848	0.0280633550137281
-0.829916000366211	-7.81706190109253	-3.47422122955322	-0.112249173223972	0.581788778305054	0.0280107501894236
-0.839362919330597	-7.81175088882446	-3.48016834259033	-0.112220257520676	0.58162796497345	0.028060769662261
-0.842492938041687	-7.8075385093689	-3.46273851394653	-0.1123381331563	0.581356167793274	0.027951318770647
-0.850750684738159	-7.80585289001465	-3.4703471660614	-0.112396836280823	0.581175684928894	0.027944540604949
-0.85958456993103	-7.79861783981323	-3.46777129173279	-0.112391017377377	0.580961108207703	0.0279915332794189
-0.858727991580963	-7.79769229888916	-3.45934700965881	-0.112540602684021	0.58064603805542	0.0278507564216852
-0.869778990745544	-7.79534149169922	-3.46031737327576	-0.112511299550533	0.580398201942444	0.0278966929763556
-0.876035213470459	-7.78805065155029	-3.45688390731812	-0.112600617110729	0.580120503902435	0.0279176328331232
-0.88523542881012	-7.78947162628174	-3.44675469398499	-0.112653940916061	0.579785168170929	0.0278658214956522
-0.889632403850555	-7.78277206420898	-3.44611716270447	-0.112676210701466	0.579431772232056	0.0279433093965054
-0.895028114318848	-7.78111839294434	-3.45070624351501	-0.112744629383087	0.579171538352966	0.0279936790466309
-0.901524305343628	-7.77634000778198	-3.44373822212219	-0.112743638455868	0.578811705112457	0.0279662292450666
-0.905516862869263	-7.77695417404175	-3.43764328956604	-0.112802490592003	0.578363597393036	0.0280235670506954
-0.914956867694855	-7.77134943008423	-3.44424104690552	-0.112759076058865	0.578129470348358	0.0280885733664036
-0.915326774120331	-7.76840591430664	-3.43649840354919	-0.112841501832008	0.577757954597473	0.0279871020466089
-0.926603496074677	-7.76687240600586	-3.43097162246704	-0.112919472157955	0.577388465404511	0.0280278287827969
-0.929730474948883	-7.76016664505005	-3.43134069442749	-0.112814448773861	0.577048361301422	0.0280830077826977
-0.933003008365631	-7.75661039352417	-3.42564630508423	-0.112938150763512	0.576724469661713	0.0279949214309454
-0.940369367599487	-7.7566614151001	-3.42689561843872	-0.112908273935318	0.576421499252319	0.0280025117099285
-0.943277537822723	-7.75021123886108	-3.4328281879425	-0.112909100949764	0.57612019777298	0.0279829874634743
-0.946946382522583	-7.74704217910767	-3.42584300041199	-0.11286499351263	0.575862407684326	0.0278211738914251
-0.953026473522186	-7.74895334243774	-3.41637921333313	-0.112873934209347	0.57559210062027	0.0278017446398735
-0.958719491958618	-7.74081993103027	-3.42356562614441	-0.112822078168392	0.575389683246613	0.027817128226161
-0.958085179328918	-7.73785305023193	-3.41654872894287	-0.112781472504139	0.575233459472656	0.0277096517384052
-0.962368369102478	-7.73907423019409	-3.41280269622803	-0.112787991762161	0.575100243091583	0.0277498066425323
-0.970097839832306	-7.73527050018311	-3.42398548126221	-0.112650044262409	0.575046420097351	0.02777498960495
-0.96821528673172	-7.73232173919678	-3.42453408241272	-0.112619772553444	0.574926137924194	0.0276086870580912
-0.975761353969574	-7.7302451133728	-3.41290521621704	-0.112523667514324	0.574945628643036	0.0275068897753954
-0.975378572940826	-7.73166036605835	-3.41485261917114	-0.112436577677727	0.574915587902069	0.0275377668440342
-0.981402993202209	-7.72642040252686	-3.4289448261261	-0.112299777567387	0.574931502342224	0.0273168478161097
-0.978788375854492	-7.72745943069458	-3.4211277961731	-0.112242072820663	0.575050175189972	0.027103029191494
-0.98302161693573	-7.72502660751343	-3.41897511482239	-0.112145476043224	0.575078785419464	0.026993203908205
-0.98114025592804	-7.72471761703491	-3.43850588798523	-0.111959747970104	0.575193047523499	0.0269080866128206
-0.985654473304749	-7.71995544433594	-3.4314661026001	-0.111794911324978	0.575412094593048	0.0266499556601048
-0.985053300857544	-7.72457885742188	-3.42775225639343	-0.111721068620682	0.575461566448212	0.0265263095498085
-0.989397823810577	-7.72146558761597	-3.44287180900574	-0.11150648444891	0.575692713260651	0.0263497978448868
-0.989374041557312	-7.71842670440674	-3.44529604911804	-0.111417479813099	0.575909376144409	0.0260232705622911
-0.98987203836441	-7.72085666656494	-3.43683791160584	-0.111177124083042	0.576115071773529	0.0258689131587744
-0.993508696556091	-7.72151231765747	-3.45386409759521	-0.111044645309448	0.576311409473419	0.0256131291389465
-0.991557359695435	-7.72024869918823	-3.44151902198792	-0.110874712467194	0.576535999774933	0.0253412667661905
-0.993850111961365	-7.72281646728516	-3.44991135597229	-0.110780723392963	0.576727330684662	0.0251102782785892
-0.995597720146179	-7.72338342666626	-3.45924282073975	-0.110605917870998	0.576932966709137	0.0248959120362997
-0.996089637279511	-7.72243356704712	-3.45802998542786	-0.110371969640255	0.577127158641815	0.0246384479105473
-0.995807945728302	-7.72459554672241	-3.4565646648407	-0.110329180955887	0.577348172664642	0.0244119167327881
-0.998615682125092	-7.72117519378662	-3.47322702407837	-0.110149636864662	0.577480673789978	0.0242113620042801
-0.994622349739075	-7.72204542160034	-3.46918272972107	-0.109954938292503	0.577673196792603	0.0239915661513805
-0.993758678436279	-7.72959232330322	-3.46687054634094	-0.109890192747116	0.577869713306427	0.0237062089145184
-0.989363610744476	-7.72508859634399	-3.47800493240356	-0.109775319695473	0.578028917312622	0.0235258974134922
-0.991933405399323	-7.72589731216431	-3.4834201335907	-0.109608210623264	0.578333735466003	0.0233347211033106
-0.987731993198395	-7.72495603561401	-3.48046660423279	-0.10951279848814	0.578398287296295	0.0230733193457127
-0.988331913948059	-7.72847843170166	-3.48790526390076	-0.109397731721401	0.578707635402679	0.0229216627776623
-0.986685574054718	-7.72463321685791	-3.49379110336304	-0.10928775370121	0.57883632183075	0.0227928031235933
-0.985859632492065	-7.72780418395996	-3.49112915992737	-0.109279491007328	0.579131424427032	0.0224533434957266
-0.985816061496735	-7.72790479660034	-3.49661755561829	-0.109185203909874	0.579423189163208	0.0223636403679848
-0.986559629440308	-7.73024368286133	-3.49268007278442	-0.109111145138741	0.579571127891541	0.022248949855566
-0.990742623806	-7.7301607131958	-3.49332880973816	-0.109052084386349	0.579941093921661	0.0220174081623554
-0.987756490707397	-7.73235082626343	-3.49723315238953	-0.109104290604591	0.580021858215332	0.0217569675296545
-0.987481534481049	-7.7343544960022	-3.49441504478455	-0.109059661626816	0.580171048641205	0.0215992517769337
-0.986629664897919	-7.736168384552	-3.50809931755066	-0.109121076762676	0.580299735069275	0.0213571637868881
-0.988203823566437	-7.73421669006348	-3.50384831428528	-0.109072729945183	0.580487132072449	0.0211797598749399
-0.988012671470642	-7.73471975326538	-3.49464058876038	-0.109193846583366	0.5805504322052	0.0209184791892767
-0.993252336978912	-7.73716449737549	-3.50631618499756	-0.109236530959606	0.58068859577179	0.020849434658885
-0.989763021469116	-7.73617506027222	-3.50602889060974	-0.109346903860569	0.580740571022034	0.0207082349807024
-0.995676577091217	-7.74049520492554	-3.50090956687927	-0.109449215233326	0.58082503080368	0.0204885024577379
-0.991329848766327	-7.73959970474243	-3.49619102478027	-0.109680891036987	0.580712556838989	0.0204130504280329
-0.997812569141388	-7.74161958694458	-3.51040506362915	-0.109737947583199	0.580743908882141	0.0203681383281946
-0.998728215694427	-7.74056339263916	-3.50223731994629	-0.109848544001579	0.580664932727814	0.020168287679553
-1.00088810920715	-7.7436408996582	-3.4914243221283	-0.110108904540539	0.580590546131134	0.0200241394340992
-1.00270998477936	-7.74517059326172	-3.4946985244751	-0.110274210572243	0.580483257770538	0.0200049094855785
-1.00182461738586	-7.7447190284729	-3.49515080451965	-0.110492572188377	0.580467462539673	0.0198537074029446
-1.00437104701996	-7.74639225006104	-3.49258971214294	-0.110585726797581	0.580346822738647	0.019752524793148
-1.00595438480377	-7.74488687515259	-3.488041639328	-0.110855393111706	0.58013778924942	0.0198149736970663
-1.00827527046204	-7.74286603927612	-3.49014282226563	-0.110983669757843	0.580115556716919	0.019765255972743
-1.00989735126495	-7.74129724502563	-3.48463797569275	-0.111159540712833	0.579874873161316	0.0196342915296555
-1.01779472827911	-7.74573183059692	-3.48521327972412	-0.111362472176552	0.579760789871216	0.0195867121219635
-1.01797878742218	-7.73964595794678	-3.49078631401062	-0.111522451043129	0.579751074314117	0.0193840749561787
-1.02071702480316	-7.74550628662109	-3.47342348098755	-0.111829102039337	0.579654037952423	0.0191004313528538
-1.02982044219971	-7.7481255531311	-3.47317266464233	-0.111967869102955	0.579567193984985	0.0189108848571777
-1.0301947593689	-7.7475757598877	-3.47979187965393	-0.112149320542812	0.57955926656723	0.0186326298862696
-1.03645753860474	-7.74417972564697	-3.47804689407349	-0.112208165228367	0.579509973526001	0.0184327680617571
-1.03693020343781	-7.74619960784912	-3.4661979675293	-0.112475916743279	0.579460978507996	0.0182881709188223
-1.04766893386841	-7.74769878387451	-3.47963404655457	-0.11261722445488	0.579434514045715	0.0180892013013363
-1.04712867736816	-7.74355983734131	-3.46888542175293	-0.112731635570526	0.579467117786407	0.0177688449621201
-1.05024325847626	-7.74759483337402	-3.46465635299683	-0.112952627241611	0.579494178295136	0.0174822378903627
-1.05429995059967	-7.74915409088135	-3.47211360931396	-0.113039538264275	0.579414427280426	0.0172200426459312
-1.06035757064819	-7.7446460723877	-3.47438788414001	-0.113149061799049	0.579598486423492	0.0170083940029144
-1.06693887710571	-7.74567127227783	-3.47068524360657	-0.113248631358147	0.579670369625092	0.0167258679866791
-1.07077538967133	-7.74658203125	-3.4668607711792	-0.11333867162466	0.579723238945007	0.0165776126086712
-1.08181035518646	-7.74342679977417	-3.47785258293152	-0.113333530724049	0.579873144626617	0.0164209865033627
-1.0815178155899	-7.74372148513794	-3.47016429901123	-0.113435789942741	0.580001354217529	0.0161484330892563
-1.08548855781555	-7.74585390090942	-3.46770834922791	-0.113573871552944	0.580174028873444	0.0158648546785116
-1.09587419033051	-7.74590826034546	-3.47193026542664	-0.11354948580265	0.580317139625549	0.0157917439937592
-1.10202968120575	-7.74220991134644	-3.4820773601532	-0.113629773259163	0.580410480499268	0.0154643384739757
-1.10150945186615	-7.74162197113037	-3.47830629348755	-0.113632887601852	0.580582499504089	0.0152146378532052
-1.10961103439331	-7.73945426940918	-3.47333240509033	-0.11367966234684	0.58069509267807	0.0151500571519136
-1.10867607593536	-7.73679876327515	-3.48478674888611	-0.113605335354805	0.580810010433197	0.0151392221450806
-1.11404669284821	-7.73564386367798	-3.48099756240845	-0.113571345806122	0.581010460853577	0.0150416726246476
-1.11863672733307	-7.7328052520752	-3.48532819747925	-0.11356820166111	0.581251382827759	0.0149582149460912
-1.12562584877014	-7.72858953475952	-3.48220372200012	-0.113470785319805	0.581465661525726	0.0149075547233224
-1.13052022457123	-7.72814178466797	-3.4953784942627	-0.113449528813362	0.581730306148529	0.0149059230461717
-1.13300228118896	-7.72559356689453	-3.49749660491943	-0.113401256501675	0.582043588161469	0.0147484419867396
-1.14057540893555	-7.72686624526978	-3.50133204460144	-0.113361284136772	0.582277476787567	0.0146526088938117
-1.14019811153412	-7.72180986404419	-3.5029022693634	-0.113272063434124	0.582606256008148	0.0146845951676369
-1.1461855173111	-7.71656608581543	-3.50954055786133	-0.113057442009449	0.582931935787201	0.0146155385300517
-1.14676177501678	-7.71200656890869	-3.51002883911133	-0.113016657531261	0.583275318145752	0.0146041791886091
-1.15295469760895	-7.71043491363525	-3.51783275604248	-0.112913250923157	0.583683550357819	0.0146579388529062
-1.15850126743317	-7.70557546615601	-3.52712154388428	-0.112713195383549	0.584095537662506	0.0146705284714699
-1.16056096553802	-7.69978713989258	-3.5262143611908	-0.112610578536987	0.584462642669678	0.0146197564899921
-1.16483414173126	-7.70158004760742	-3.52410745620728	-0.112519979476929	0.584825158119202	0.0146995484828949
-1.17106151580811	-7.69761419296265	-3.53964161872864	-0.112382434308529	0.585311770439148	0.0147764831781387
-1.17176234722137	-7.69260215759277	-3.53075671195984	-0.112265892326832	0.585647106170654	0.0147913452237844
-1.18073415756226	-7.68774223327637	-3.53520774841309	-0.112166278064251	0.585990250110626	0.0149831613525748
-1.18446230888367	-7.68979597091675	-3.54724621772766	-0.112123280763626	0.586366236209869	0.0150116225704551
-1.19133043289185	-7.68076944351196	-3.54567122459412	-0.111896172165871	0.586696863174438	0.0150608103722334
-1.19669008255005	-7.67923927307129	-3.54415035247803	-0.111914947628975	0.587058305740356	0.0151461577042937
-1.20467793941498	-7.67565155029297	-3.56193447113037	-0.111730217933655	0.587307333946228	0.0153499869629741
-1.20727455615997	-7.66747093200684	-3.55669283866882	-0.111660666763783	0.587411820888519	0.015380933880806
-1.21486985683441	-7.66981792449951	-3.55615854263306	-0.111588060855865	0.587614297866821	0.0155420592054725
-1.21713066101074	-7.65575361251831	-3.56096720695496	-0.111503578722477	0.587673902511597	0.015683664008975
-1.22408533096313	-7.65568399429321	-3.56311464309692	-0.111473552882671	0.587883114814758	0.0157607048749924
-1.22502279281616	-7.65175485610962	-3.55653190612793	-0.111489906907082	0.587834417819977	0.015932597219944
-1.22882258892059	-7.64751291275024	-3.56683945655823	-0.111497260630131	0.587826728820801	0.0160870458930731
-1.23272144794464	-7.64089202880859	-3.56376075744629	-0.11148239672184	0.5879026055336	0.0163747258484364
-1.23243951797485	-7.64083337783813	-3.5519597530365	-0.111617140471935	0.587692439556122	0.0165123082697392
-1.24357533454895	-7.63930797576904	-3.56458854675293	-0.11156865209341	0.587626993656158	0.0166198555380106
-1.24400305747986	-7.62981081008911	-3.55662083625793	-0.111609436571598	0.5875204205513	0.0167774222791195
-1.24944889545441	-7.63076114654541	-3.54949450492859	-0.111737444996834	0.587367653846741	0.0170326642692089
-1.24980807304382	-7.6220850944519	-3.54838991165161	-0.111817188560963	0.587118148803711	0.0173301305621862
-1.25452637672424	-7.61856842041016	-3.54838585853577	-0.111947514116764	0.586873710155487	0.0176210086792707
-1.25882339477539	-7.61697435379028	-3.53917384147644	-0.112052910029888	0.586584568023682	0.0177453570067883
-1.26159918308258	-7.61308860778809	-3.53901433944702	-0.112307287752628	0.586269617080688	0.0179368164390326
-1.26764106750488	-7.61350345611572	-3.5373969078064	-0.112425483763218	0.58597594499588	0.0180936139076948
-1.26439237594604	-7.60849142074585	-3.52493023872375	-0.112671546638012	0.585637092590332	0.01812444627285
-1.27073538303375	-7.61161518096924	-3.52695274353027	-0.112906500697136	0.585202991962433	0.018347566947341
-1.27064990997314	-7.60237979888916	-3.52115225791931	-0.112980470061302	0.584831833839417	0.0185028798878193
-1.26948130130768	-7.60128402709961	-3.50869917869568	-0.11332244426012	0.584422290325165	0.018562251701951
-1.27260541915894	-7.6021556854248	-3.51663661003113	-0.113525353372097	0.58399510383606	0.0187626853585243
-1.27384161949158	-7.5968656539917	-3.51112341880798	-0.113757394254208	0.583562910556793	0.0188571345061064
-1.27497184276581	-7.59848594665527	-3.4959282875061	-0.114022396504879	0.583201706409454	0.0188681557774544
-1.27616667747498	-7.595871925354	-3.50215482711792	-0.114292562007904	0.58265882730484	0.0189382769167423
-1.27362298965454	-7.59411907196045	-3.49541258811951	-0.114534057676792	0.582245647907257	0.0189729928970337
-1.27726078033447	-7.59221887588501	-3.48278737068176	-0.114701919257641	0.581761538982391	0.0189155805855989
-1.2753849029541	-7.59445095062256	-3.48171424865723	-0.114961072802544	0.581284999847412	0.0189703814685345
-1.27664971351624	-7.59190464019775	-3.48209857940674	-0.11515112221241	0.580896973609924	0.0189537834376097
-1.2720263004303	-7.59461545944214	-3.47061991691589	-0.115437157452106	0.58040988445282	0.0187813267111778
-1.27316248416901	-7.59621858596802	-3.4630434513092	-0.11566224694252	0.579985976219177	0.0187258683145046
-1.27675497531891	-7.59662342071533	-3.46648573875427	-0.115849420428276	0.579695343971252	0.0187495443969965
-1.27190935611725	-7.59566259384155	-3.45038485527039	-0.116079427301884	0.579275369644165	0.0185916647315025
-1.27684700489044	-7.59819078445435	-3.45993804931641	-0.116296194493771	0.578910708427429	0.018465381115675
-1.27216768264771	-7.59767055511475	-3.45745372772217	-0.116412229835987	0.578578293323517	0.018427848815918
-1.27188324928284	-7.59843873977661	-3.45058846473694	-0.116550333797932	0.578315258026123	0.0182080902159214
-1.26889359951019	-7.59815454483032	-3.44381070137024	-0.116770885884762	0.577945053577423	0.0180943831801414
-1.26528370380402	-7.59857273101807	-3.4452006816864	-0.11685261875391	0.577685177326202	0.0180224124342203
-1.26134860515594	-7.60071611404419	-3.44625377655029	-0.116935878992081	0.577482640743256	0.0178507454693317
-1.25875318050385	-7.60030889511108	-3.4367573261261	-0.117114208638668	0.577244937419891	0.0176936779171228
-1.26240956783295	-7.59985256195068	-3.44205069541931	-0.117076404392719	0.577143013477325	0.0175744835287333
-1.25649046897888	-7.5983362197876	-3.44507312774658	-0.117213919758797	0.576962232589722	0.0174020286649466
-1.25886785984039	-7.59993076324463	-3.44244170188904	-0.117259576916695	0.576969861984253	0.0172018278390169
-1.2574383020401	-7.60226249694824	-3.43699836730957	-0.117247052490711	0.576919853687286	0.0169323105365038
-1.25752055644989	-7.60528087615967	-3.44600033760071	-0.117270432412624	0.576851010322571	0.016702076420188
-1.25344359874725	-7.60583686828613	-3.43982577323914	-0.117230989038944	0.576760590076447	0.016414487734437
-1.24871528148651	-7.60763597488403	-3.43832230567932	-0.117245011031628	0.576738715171814	0.0160969290882349
-1.24809277057648	-7.6111011505127	-3.43604183197021	-0.117241054773331	0.576667606830597	0.0158377643674612
-1.24579262733459	-7.61233949661255	-3.44060897827148	-0.117229357361794	0.576725363731384	0.0156174246221781
-1.24304640293121	-7.61064767837524	-3.44436430931091	-0.11726014316082	0.576803982257843	0.0153735755011439
-1.23900210857391	-7.61412334442139	-3.44179964065552	-0.117296740412712	0.576696336269379	0.0151863107457757
-1.24028897285461	-7.61715126037598	-3.44297122955322	-0.117286808788776	0.5767862200737	0.0150441285222769
-1.23389315605164	-7.61944389343262	-3.44713187217712	-0.11735650151968	0.576866805553436	0.0147728072479367
-1.23017299175262	-7.62265396118164	-3.44152212142944	-0.117358788847923	0.576905310153961	0.0146307665854692
-1.22887563705444	-7.6259651184082	-3.43562340736389	-0.117429837584496	0.576967239379883	0.0146373128518462
-1.22018778324127	-7.6254677772522	-3.44591450691223	-0.11742589622736	0.577027559280396	0.01454699318856
-1.21454179286957	-7.62805891036987	-3.4414587020874	-0.117383293807507	0.577092051506042	0.0143921738490462
-1.21211862564087	-7.63282299041748	-3.44068789482117	-0.117412090301514	0.577187418937683	0.0142519436776638
-1.20262598991394	-7.63086032867432	-3.44903802871704	-0.117389000952244	0.577226877212524	0.0140473768115044
-1.19854247570038	-7.63425302505493	-3.44702196121216	-0.117345288395882	0.577378451824188	0.0137833626940846
-1.19354033470154	-7.63596820831299	-3.44372463226318	-0.117408260703087	0.577443659305573	0.0134899709373713
-1.18685793876648	-7.64166879653931	-3.45140862464905	-0.117296300828457	0.577635884284973	0.0132045224308968
-1.18588590621948	-7.64189338684082	-3.46011137962341	-0.117205463349819	0.577723562717438	0.0129779735580087
-1.18009221553802	-7.6463303565979	-3.45630955696106	-0.117191292345524	0.577973186969757	0.0125725176185369
-1.17761337757111	-7.65194702148438	-3.45393538475037	-0.11712546646595	0.578056931495667	0.0122270323336124
-1.17295348644257	-7.65681505203247	-3.46285152435303	-0.117102660238743	0.5782470703125	0.0119146993383765
-1.17307138442993	-7.65968942642212	-3.46542644500732	-0.116965480148792	0.57855886220932	0.0114011922851205
-1.1664434671402	-7.66764974594116	-3.4631175994873	-0.117030620574951	0.578588843345642	0.0109367715194821
-1.16378855705261	-7.67130517959595	-3.46552348136902	-0.116817660629749	0.578823864459991	0.010645242407918
-1.15910816192627	-7.67492198944092	-3.47768115997314	-0.116736888885498	0.578991055488586	0.0101935742422938
-1.15509021282196	-7.67513608932495	-3.477294921875	-0.116574220359325	0.579273045063019	0.00976111646741629
-1.15002727508545	-7.68204164505005	-3.46918964385986	-0.116541720926762	0.579393863677979	0.00936426036059856
-1.15071165561676	-7.68585348129272	-3.48302555084229	-0.116368986666203	0.579690456390381	0.00892105791717768
-1.14260733127594	-7.68835020065308	-3.47893857955933	-0.116275124251842	0.57993358373642	0.00851346738636494
-1.14361023902893	-7.69518613815308	-3.48685884475708	-0.116118386387825	0.580222487449646	0.00812669657170773
-1.13849306106567	-7.699875831604	-3.48027873039246	-0.116031408309937	0.58040851354599	0.00776382675394416
-1.13577342033386	-7.70776653289795	-3.49179553985596	-0.115878656506538	0.580699861049652	0.00743548199534416
-1.1286209821701	-7.70728445053101	-3.49292993545532	-0.115760050714016	0.580925822257996	0.00683377403765917
-1.12440538406372	-7.71242713928223	-3.49559545516968	-0.115621633827686	0.581154525279999	0.00628076819702983
-1.11968159675598	-7.71746683120728	-3.49485182762146	-0.115529969334602	0.581279575824738	0.00587758468464017
-1.11919820308685	-7.72366380691528	-3.50559401512146	-0.115364335477352	0.581573724746704	0.00548836961388588
-1.11342692375183	-7.72468662261963	-3.504962682724	-0.115202873945236	0.581764578819275	0.00509842438623309
-1.11283504962921	-7.73182821273804	-3.50953936576843	-0.115067109465599	0.582029819488525	0.00465127732604742
-1.10647773742676	-7.73907375335693	-3.50622272491455	-0.115046255290508	0.582109689712524	0.00419547269120812
-1.10522019863129	-7.74413728713989	-3.51263451576233	-0.114902012050152	0.582409501075745	0.0038577844388783
-1.09701478481293	-7.7506628036499	-3.51969456672668	-0.114832647144794	0.582534968852997	0.00337770185433328
-1.09609770774841	-7.74890661239624	-3.51459455490112	-0.114679001271725	0.582784295082092	0.00293860514648259
-1.08990216255188	-7.75670051574707	-3.51662921905518	-0.114631049335003	0.582941114902496	0.00248052203096449
-1.08898413181305	-7.76171350479126	-3.51897764205933	-0.114503987133503	0.583003878593445	0.00198898697271943
-1.08832001686096	-7.77141380310059	-3.51570200920105	-0.114469975233078	0.583313941955566	0.00171937455888838
-1.08713936805725	-7.77350664138794	-3.52810740470886	-0.114320747554302	0.583414435386658	0.00128311396110803
-1.0816662311554	-7.78071594238281	-3.5216851234436	-0.114357583224773	0.583430886268616	0.000707778497599065
-1.07667410373688	-7.78574562072754	-3.51755166053772	-0.114286579191685	0.583562195301056	0.000431906111771241
-1.07515776157379	-7.79317283630371	-3.53146696090698	-0.114239983260632	0.58370167016983	8.47450610308442E-06
-1.0712559223175	-7.79600620269775	-3.52948188781738	-0.114144690334797	0.583773970603943	-0.000398365140426904
-1.06836831569672	-7.80347681045532	-3.5355052947998	-0.114093348383904	0.58395379781723	-0.000829170981887728
-1.06460416316986	-7.80792903900146	-3.52884578704834	-0.114076495170593	0.584014177322388	-0.00116611667908728
-1.06271147727966	-7.81776428222656	-3.52707004547119	-0.114084787666798	0.58411318063736	-0.00142351165413857
-1.05427122116089	-7.82042741775513	-3.53712940216064	-0.114104963839054	0.584102272987366	-0.00172186084091663
-1.05242359638214	-7.82329893112183	-3.53431510925293	-0.113919869065285	0.584244310855865	-0.00195489684119821
-1.04746997356415	-7.82852935791016	-3.53374576568604	-0.114029049873352	0.584235548973084	-0.00227542361244559
-1.05076551437378	-7.83220434188843	-3.53467845916748	-0.113981530070305	0.584492743015289	-0.00259956042282283
-1.04615819454193	-7.83968782424927	-3.52952766418457	-0.114008367061615	0.584552705287933	-0.00283852941356599
-1.04684913158417	-7.84683704376221	-3.53457021713257	-0.114021144807339	0.584575593471527	-0.00305480370298028
-1.04103231430054	-7.84935140609741	-3.53879714012146	-0.113991290330887	0.584683120250702	-0.00332089513540268
-1.03876388072968	-7.85383892059326	-3.5427873134613	-0.113979794085026	0.584749460220337	-0.00364358676597476
-1.0383073091507	-7.85959005355835	-3.53637170791626	-0.113991990685463	0.584764659404755	-0.00390062527731061
-1.03781306743622	-7.86648988723755	-3.52916049957275	-0.113958701491356	0.584890007972717	-0.00403899326920509
-1.0346736907959	-7.87371301651001	-3.54270076751709	-0.114087074995041	0.585007309913635	-0.00426144944503903
-1.03236937522888	-7.87454986572266	-3.54217219352722	-0.113984204828739	0.585016191005707	-0.00443792389705777
-1.02687335014343	-7.88130664825439	-3.53183889389038	-0.114053525030613	0.585119307041168	-0.00465661380439997
-1.02301585674286	-7.88457727432251	-3.53396916389465	-0.114043824374676	0.585135817527771	-0.0048180315643549
-1.02389788627625	-7.89076662063599	-3.53955507278442	-0.114062584936619	0.585119843482971	-0.00494536757469177
-1.01756525039673	-7.89125299453735	-3.54579377174377	-0.114104360342026	0.585319936275482	-0.00513436319306493
-1.01661455631256	-7.89678382873535	-3.53406882286072	-0.114043869078159	0.585286736488342	-0.00519046885892749
-1.01530420780182	-7.90385389328003	-3.53482055664063	-0.114096365869045	0.585387051105499	-0.0052436999976635
-1.01253366470337	-7.90899705886841	-3.54873108863831	-0.114139042794704	0.585492789745331	-0.00533340172842145
-1.00939869880676	-7.90857315063477	-3.54007744789124	-0.114065311849117	0.585507214069366	-0.00533812772482634
-1.0039439201355	-7.91314506530762	-3.54151201248169	-0.114127181470394	0.58561110496521	-0.0053510470315814
-0.999637305736542	-7.91694450378418	-3.534832239151	-0.114119373261929	0.585624635219574	-0.00531199388206005
-0.996912360191345	-7.92049407958984	-3.538161277771	-0.114116065204144	0.58572781085968	-0.00527174491435289
-0.99523538351059	-7.92292737960815	-3.54427576065063	-0.114082172513008	0.585902690887451	-0.00521615380421281
-0.992814421653748	-7.92422723770142	-3.53914189338684	-0.1140301451087	0.586012899875641	-0.00518993986770511
-0.990417301654816	-7.93011140823364	-3.53361058235168	-0.114085264503956	0.586106717586517	-0.00515188416466117
-0.990423738956451	-7.9346399307251	-3.54245185852051	-0.114009164273739	0.586184620857239	-0.00506029604002833
-0.98269784450531	-7.93625164031982	-3.54515027999878	-0.113926149904728	0.586233377456665	-0.00488270726054907
-0.976851940155029	-7.9393949508667	-3.54291796684265	-0.113956294953823	0.586422085762024	-0.00483513902872801
-0.973361253738403	-7.9457311630249	-3.53681302070618	-0.113925710320473	0.586491942405701	-0.0047828177921474
-0.970228433609009	-7.94460582733154	-3.54485821723938	-0.11381671577692	0.586585938930511	-0.00460514007136226
-0.961085319519043	-7.94668102264404	-3.54529285430908	-0.113845221698284	0.586708605289459	-0.00457649165764451
-0.958570539951324	-7.94994926452637	-3.54599690437317	-0.113742120563984	0.58683317899704	-0.00442036660388112
-0.957554042339325	-7.95034408569336	-3.53633689880371	-0.113689169287682	0.586916327476501	-0.00419591972604394
-0.953413963317871	-7.95650386810303	-3.55705952644348	-0.113663703203201	0.587100148200989	-0.00404825713485479
-0.954939126968384	-7.95628833770752	-3.54587149620056	-0.113494269549847	0.587212383747101	-0.0039126998744905
-0.950052082538605	-7.95862054824829	-3.54266262054443	-0.11351228505373	0.587342202663422	-0.00375250377692282
-0.947999894618988	-7.95860958099365	-3.54878830909729	-0.11339645087719	0.587389469146729	-0.00359111838042736
-0.94514125585556	-7.9560980796814	-3.55722784996033	-0.11317715793848	0.58756810426712	-0.00347926071844995
-0.944299459457397	-7.94988012313843	-3.56153774261475	-0.112779438495636	0.587782740592957	-0.00350670842453837
-0.942622065544128	-7.94992780685425	-3.56320023536682	-0.112472556531429	0.587869167327881	-0.00342180789448321
-0.942038953304291	-7.95166492462158	-3.56149172782898	-0.112052038311958	0.587903082370758	-0.00333017017692328
-0.941422939300537	-7.95933866500854	-3.57095980644226	-0.111890606582165	0.587979674339294	-0.00337524712085724
-0.93945437669754	-7.95728921890259	-3.56568694114685	-0.111810386180878	0.58788937330246	-0.00348930084146559
-0.934328496456146	-7.96239423751831	-3.56011080741882	-0.111807197332382	0.587888956069946	-0.00349017302505672
-0.930550634860992	-7.96326589584351	-3.56379151344299	-0.111819215118885	0.587725818157196	-0.00313851330429316
-0.929641366004944	-7.96606779098511	-3.56297087669373	-0.111934565007687	0.587680518627167	-0.00258775358088315
-0.922700583934784	-7.9626259803772	-3.56261968612671	-0.111963972449303	0.587533831596375	-0.00218163290992379
-0.922726929187775	-7.96451950073242	-3.55412530899048	-0.112144537270069	0.587478816509247	-0.00169013033155352
-0.917272388935089	-7.96622848510742	-3.54491138458252	-0.112282395362854	0.587220847606659	-0.00118833943270147
-0.917995929718018	-7.965980052948	-3.55329608917236	-0.112374112010002	0.587209761142731	-0.000605266832280904
-0.914102494716644	-7.96203184127808	-3.5465190410614	-0.112495392560959	0.58694189786911	-9.22647304832935E-05
-0.908968091011047	-7.96082019805908	-3.54102301597595	-0.112615413963795	0.586832940578461	0.000373670423869044
-0.907802164554596	-7.9605131149292	-3.53607273101807	-0.112770788371563	0.58657568693161	0.00085818930529058
-0.905723989009857	-7.95916271209717	-3.54361176490784	-0.112882077693939	0.586435616016388	0.00131448451429605
-0.901662170886993	-7.95464324951172	-3.5432116985321	-0.112937986850739	0.586311459541321	0.00172131136059761
-0.903302311897278	-7.9560079574585	-3.53523135185242	-0.112974762916565	0.586148202419281	0.00207516760565341
-0.902686476707459	-7.95615863800049	-3.52861666679382	-0.113050758838654	0.585973560810089	0.00255072186701
-0.902152895927429	-7.95793008804321	-3.53123641014099	-0.113179132342339	0.585855066776276	0.00293203117325902
-0.903239369392395	-7.95478296279907	-3.52475643157959	-0.113205827772617	0.585636258125305	0.00336616183631122
-0.900107681751251	-7.95575189590454	-3.52488613128662	-0.113377168774605	0.585518658161163	0.00369497272185981
-0.899015605449677	-7.95393562316895	-3.51711535453796	-0.113501496613026	0.58536696434021	0.00406633783131838
-0.904169380664825	-7.94515514373779	-3.52323293685913	-0.113539092242718	0.585315704345703	0.00452326517552137
-0.903929173946381	-7.93784141540527	-3.52811717987061	-0.113475501537323	0.585314154624939	0.00487461127340794
-0.906324625015259	-7.93452215194702	-3.51999926567078	-0.113438300788403	0.585275948047638	0.00526037393137813
-0.909547626972198	-7.93488693237305	-3.5185854434967	-0.113432206213474	0.585177838802338	0.00567955803126097
-0.910738110542297	-7.93566370010376	-3.52513432502747	-0.113546907901764	0.585219025611877	0.0059781358577311
-0.913006544113159	-7.93127965927124	-3.51880145072937	-0.113607697188854	0.585104584693909	0.00626448262482882
-0.91195285320282	-7.92766571044922	-3.51429462432861	-0.113739542663097	0.585187375545502	0.00657612783834338
-0.915023803710938	-7.92439651489258	-3.51232767105103	-0.11381970345974	0.585080325603485	0.00709317345172167
-0.916709065437317	-7.91955041885376	-3.51952242851257	-0.113874517381191	0.585168063640594	0.00766891147941351
-0.918205916881561	-7.9134635925293	-3.52039074897766	-0.113854043185711	0.585282444953918	0.00806582625955343
-0.918984889984131	-7.90885925292969	-3.51366567611694	-0.113929659128189	0.585299491882324	0.00848310254514217
-0.92549079656601	-7.90212774276733	-3.5181519985199	-0.113948196172714	0.585409343242645	0.00899526756256819
-0.928467452526093	-7.90415048599243	-3.52427983283997	-0.114103019237518	0.585600554943085	0.009372528642416
-0.929309666156769	-7.89821243286133	-3.5179340839386	-0.114123441278934	0.585660398006439	0.00970565527677536
-0.932985424995422	-7.89536285400391	-3.51726317405701	-0.114219814538956	0.585765063762665	0.0101599460467696
-0.938580811023712	-7.89176368713379	-3.52537107467651	-0.114317558705807	0.585908532142639	0.0105923376977444
-0.939308702945709	-7.8853120803833	-3.51946616172791	-0.114338308572769	0.585969567298889	0.010923488996923
-0.943458676338196	-7.88392448425293	-3.52239108085632	-0.114418707787991	0.586177408695221	0.0113803828135133
-0.943141162395477	-7.8757643699646	-3.52889895439148	-0.114411629736423	0.586226344108582	0.011765000410378
-0.950955271720886	-7.869469165802	-3.53113579750061	-0.114366978406906	0.586531698703766	0.0121880238875747
-0.95182341337204	-7.86490440368652	-3.52747845649719	-0.1144715026021	0.586644351482391	0.0125134764239192
-0.956906139850616	-7.86035203933716	-3.53182244300842	-0.114525854587555	0.586903095245361	0.0129061555489898
-0.962848842144012	-7.85310554504395	-3.53337049484253	-0.114508546888828	0.587027549743652	0.0134074408560991
-0.967734754085541	-7.84482717514038	-3.53397822380066	-0.114492371678352	0.58733457326889	0.0136339580640197
-0.973208129405975	-7.84214639663696	-3.53759026527405	-0.114425614476204	0.587551355361938	0.0139851998537779
-0.979632198810577	-7.8371524810791	-3.54351115226746	-0.114378899335861	0.587756216526031	0.0143838385120034
-0.986526548862457	-7.83037996292114	-3.54456400871277	-0.114244997501373	0.588084042072296	0.014631474390626
-0.989673972129822	-7.82810974121094	-3.53696393966675	-0.114392437040806	0.588151872158051	0.0147789437323809
-0.99776816368103	-7.82487916946411	-3.54758358001709	-0.114260479807854	0.588435471057892	0.0151850106194615
-1.00092744827271	-7.81805372238159	-3.55148434638977	-0.114233657717705	0.588575005531311	0.0153746204450727
-1.00685775279999	-7.81354379653931	-3.5446572303772	-0.114312782883644	0.588745832443237	0.0156205166131258
-1.01203680038452	-7.80737066268921	-3.5520179271698	-0.114311739802361	0.588954269886017	0.0160642843693495
-1.01373076438904	-7.79953289031982	-3.55555367469788	-0.114318996667862	0.589111149311066	0.0163801033049822
-1.02343845367432	-7.79587364196777	-3.55017995834351	-0.114219926297665	0.589226007461548	0.0167372804135084
-1.02514207363129	-7.78758096694946	-3.55054974555969	-0.114294119179249	0.589363694190979	0.0171490088105202
-1.03321850299835	-7.78167629241943	-3.56083941459656	-0.114223897457123	0.589593827724457	0.017483102157712
-1.03739535808563	-7.77698421478271	-3.55950045585632	-0.114282786846161	0.589648425579071	0.0178437829017639
-1.04328310489655	-7.7702808380127	-3.56562232971191	-0.114287354052067	0.589782238006592	0.0182547923177481
-1.04735124111176	-7.76760149002075	-3.55746054649353	-0.114243716001511	0.58997631072998	0.0184467602521181
-1.05431485176086	-7.76301860809326	-3.56577777862549	-0.114237450063229	0.589987874031067	0.0187974777072668
-1.06052768230438	-7.75185871124268	-3.56856775283813	-0.114136315882206	0.590158939361572	0.0190918277949095
-1.06561994552612	-7.7515172958374	-3.55652523040771	-0.114237412810326	0.590179264545441	0.0193608999252319
-1.07207310199738	-7.74408864974976	-3.57091689109802	-0.114172980189323	0.590201079845428	0.0197309162467718
-1.0769430398941	-7.73625802993774	-3.559237241745	-0.114112451672554	0.590298533439636	0.019914036616683
-1.08385860919952	-7.73410892486572	-3.56553220748901	-0.114107303321362	0.590341567993164	0.0203061178326607
-1.09043633937836	-7.72581338882446	-3.56879997253418	-0.11401204764843	0.590390086174011	0.0205315295606852
-1.09138023853302	-7.72626972198486	-3.56742429733276	-0.11403988301754	0.590356171131134	0.0207433644682169
-1.10171484947205	-7.71728754043579	-3.5710883140564	-0.114023327827454	0.59035724401474	0.0210876893252134
-1.10521483421326	-7.71262979507446	-3.56966280937195	-0.113989748060703	0.59043163061142	0.0212411042302847
-1.10968291759491	-7.70938348770142	-3.56767392158508	-0.113948903977871	0.590297281742096	0.0215067882090807
-1.11969673633575	-7.70210313796997	-3.5792396068573	-0.113881044089794	0.590361654758453	0.0218649208545685
-1.12595999240875	-7.69618606567383	-3.56908202171326	-0.113824002444744	0.590386211872101	0.0219956394284964
-1.13036704063416	-7.69510269165039	-3.5804979801178	-0.113770358264446	0.590283393859863	0.0222947299480438
-1.13612484931946	-7.68728160858154	-3.57747721672058	-0.113633453845978	0.590392231941223	0.0224390905350447
-1.13779938220978	-7.68509149551392	-3.56246495246887	-0.11368602514267	0.590291261672974	0.0226310417056084
-1.1475602388382	-7.6813793182373	-3.58227968215942	-0.113537959754467	0.590404510498047	0.0228962246328592
-1.15024662017822	-7.67655849456787	-3.56941151618958	-0.113342121243477	0.59046483039856	0.0230860691517591
-1.15392065048218	-7.66979217529297	-3.57124042510986	-0.113392181694508	0.590349912643433	0.0233694594353437
-1.16283571720123	-7.66660690307617	-3.58440113067627	-0.11313609033823	0.590566754341125	0.0235419720411301
-1.1670378446579	-7.6587233543396	-3.57615804672241	-0.113144792616367	0.59052437543869	0.0236978903412819
-1.17197048664093	-7.65754127502441	-3.57685351371765	-0.113042242825031	0.590510547161102	0.0240301433950663
-1.17890977859497	-7.64764308929443	-3.5837504863739	-0.11289393901825	0.590670883655548	0.0241293963044882
-1.18210601806641	-7.64814472198486	-3.57747983932495	-0.112847879528999	0.590640962123871	0.024348646402359
-1.18703269958496	-7.64145040512085	-3.58286261558533	-0.112700663506985	0.590682923793793	0.024627884849906
-1.1906543970108	-7.63850831985474	-3.58661890029907	-0.112630516290665	0.590719878673553	0.0247455965727568
-1.19383406639099	-7.63589096069336	-3.58327555656433	-0.112509183585644	0.590775847434998	0.0251004341989756
-1.19828879833221	-7.63095188140869	-3.58669519424438	-0.112397484481335	0.590819656848907	0.0251927953213453
-1.19956517219543	-7.63047170639038	-3.58296704292297	-0.112414561212063	0.590864062309265	0.0254108291119337
-1.20858502388	-7.62501811981201	-3.59218287467957	-0.112199917435646	0.590879619121552	0.0255201328545809
-1.20880711078644	-7.61958789825439	-3.58461594581604	-0.112172521650791	0.590902090072632	0.0256731305271387
-1.21731066703796	-7.61891460418701	-3.58746099472046	-0.112071692943573	0.590921580791473	0.0259440504014492
-1.221156001091	-7.61363554000854	-3.59457612037659	-0.111994624137878	0.591016948223114	0.0261403955519199
-1.22614502906799	-7.61078596115112	-3.58536720275879	-0.111935317516327	0.590948283672333	0.0263567119836807
-1.23264575004578	-7.60320281982422	-3.59974598884583	-0.111795507371426	0.59108293056488	0.0266003794968128
-1.23827660083771	-7.60099935531616	-3.58513879776001	-0.111760996282101	0.591030478477478	0.026818884536624
-1.24039626121521	-7.59711265563965	-3.60024690628052	-0.111672431230545	0.591052055358887	0.0271459650248289
-1.24688005447388	-7.59159994125366	-3.59276437759399	-0.111589670181274	0.59110826253891	0.027364345267415
-1.25065088272095	-7.58734083175659	-3.58835363388062	-0.111565575003624	0.591094672679901	0.0276791397482157
-1.25252914428711	-7.58538675308228	-3.60046815872192	-0.11153045296669	0.591066300868988	0.0279488563537598
-1.25785613059998	-7.57973480224609	-3.58748650550842	-0.111358426511288	0.591059923171997	0.0282017663121223
-1.25886523723602	-7.57794952392578	-3.58977270126343	-0.111424267292023	0.590973198413849	0.0285790115594864
-1.26237726211548	-7.57217931747437	-3.58903074264526	-0.111298635601997	0.591014742851257	0.028780460357666
-1.26076972484589	-7.56917333602905	-3.58550596237183	-0.111267171800137	0.590843856334686	0.0291401408612728
-1.26687574386597	-7.56143808364868	-3.59269881248474	-0.111258022487164	0.590777695178986	0.0296021290123463
-1.2732994556427	-7.55673980712891	-3.58606290817261	-0.111201241612434	0.590842545032501	0.0297999642789364
-1.27745950222015	-7.5535192489624	-3.59059572219849	-0.111153654754162	0.590690910816193	0.030166232958436
-1.27937388420105	-7.54640102386475	-3.58862996101379	-0.111203856766224	0.59070086479187	0.0304112154990435
-1.28655636310577	-7.54590606689453	-3.5798659324646	-0.111158855259418	0.590630710124969	0.0307124275714159
-1.28785789012909	-7.54196548461914	-3.59602403640747	-0.111121296882629	0.590535998344421	0.0310454051941633
-1.29246461391449	-7.53664302825928	-3.58515024185181	-0.111160784959793	0.590460956096649	0.0313660427927971
-1.29727816581726	-7.53652906417847	-3.58226251602173	-0.111127100884914	0.590367496013641	0.0317759402096272
-1.29997706413269	-7.52620124816895	-3.58818650245667	-0.111067689955235	0.59033739566803	0.0319919548928738
-1.30513083934784	-7.52519989013672	-3.57742953300476	-0.111084155738354	0.59021121263504	0.0323450416326523
-1.31089222431183	-7.5165901184082	-3.58455324172974	-0.111010923981667	0.59014105796814	0.0325793959200382
-1.31776189804077	-7.51486015319824	-3.57754826545715	-0.111094541847706	0.590119659900665	0.0327717959880829
-1.32235634326935	-7.5107946395874	-3.58393239974976	-0.111070200800896	0.58994996547699	0.0330189652740955
-1.32821905612946	-7.50474071502686	-3.58719730377197	-0.110999569296837	0.589952528476715	0.0332137905061245
-1.333948969841	-7.4996771812439	-3.57371234893799	-0.110969342291355	0.589867472648621	0.0336002558469772
-1.33743643760681	-7.49367141723633	-3.58927345275879	-0.110856480896473	0.58977210521698	0.033782571554184
-1.34410572052002	-7.49089956283569	-3.57756590843201	-0.110919564962387	0.589792668819427	0.0339942909777164
-1.35415303707123	-7.48559141159058	-3.58122038841248	-0.110841020941734	0.589816272258759	0.0343388728797436
-1.35224294662476	-7.47902297973633	-3.58043646812439	-0.110774427652359	0.589760720729828	0.0344482809305191
-1.36514568328857	-7.47722339630127	-3.58336710929871	-0.11077456921339	0.589707493782043	0.0347313284873962
-1.36920130252838	-7.46801280975342	-3.58201718330383	-0.110620088875294	0.589694917201996	0.0349758639931679
-1.3702027797699	-7.46688175201416	-3.57437467575073	-0.110678322613239	0.589619576931	0.0352449528872967
-1.38183116912842	-7.45741081237793	-3.58337187767029	-0.110537357628345	0.589665293693542	0.0355013571679592
-1.38620972633362	-7.45211744308472	-3.57378149032593	-0.11048786342144	0.589768826961517	0.0356882996857166
-1.39503622055054	-7.45053672790527	-3.58359169960022	-0.110383614897728	0.589713871479034	0.0360582657158375
-1.40197622776031	-7.44215679168701	-3.57892417907715	-0.110365033149719	0.589839994907379	0.0362313985824585
-1.40735363960266	-7.44007539749146	-3.58088707923889	-0.110373422503471	0.589809954166412	0.03651312738657
-1.41174376010895	-7.42780256271362	-3.58719372749329	-0.110243022441864	0.590014934539795	0.0367854312062263
-1.42031276226044	-7.4239387512207	-3.58296656608582	-0.110161110758781	0.590025663375854	0.037100475281477
-1.42464363574982	-7.41705226898193	-3.59396982192993	-0.110090672969818	0.590160369873047	0.0372736975550652
-1.43585896492004	-7.40777730941772	-3.58430552482605	-0.109839700162411	0.590305030345917	0.037461806088686
-1.44510722160339	-7.40172910690308	-3.59312200546265	-0.109651498496532	0.590342342853546	0.0377026684582233
-1.45010530948639	-7.393235206604	-3.59139847755432	-0.109516397118568	0.590570986270905	0.0376664027571678
-1.46574676036835	-7.38677310943604	-3.59955239295959	-0.109263755381107	0.59067839384079	0.0377218462526798
-1.47069478034973	-7.37618732452393	-3.60383367538452	-0.109028123319149	0.590904235839844	0.037774458527565
-1.48261475563049	-7.37636661529541	-3.600581407547	-0.108807533979416	0.590993285179138	0.0378122888505459
-1.49384248256683	-7.36573934555054	-3.61719131469727	-0.108513630926609	0.59124767780304	0.0378943644464016
-1.50195407867432	-7.35555744171143	-3.60957646369934	-0.108232364058495	0.591309726238251	0.0378893651068211
-1.51405692100525	-7.34555816650391	-3.62418794631958	-0.107912994921207	0.591480791568756	0.0380397029221058
-1.52669775485992	-7.34034824371338	-3.61614751815796	-0.107639595866203	0.591711580753326	0.0380561910569668
-1.53747665882111	-7.33046436309814	-3.62717056274414	-0.107303194701672	0.591867327690125	0.0381966456770897
-1.54668045043945	-7.32220029830933	-3.62807178497314	-0.106941223144531	0.592083871364594	0.0382204838097095
-1.55689859390259	-7.31265068054199	-3.63321685791016	-0.106613233685493	0.592179119586945	0.0382743179798126
-1.56605637073517	-7.30366563796997	-3.64171528816223	-0.106177389621735	0.592415988445282	0.0382687151432037
-1.58063113689423	-7.29668712615967	-3.63765168190002	-0.105853222310543	0.59253603219986	0.0382393226027489
-1.59241187572479	-7.28678560256958	-3.6560320854187	-0.105392143130302	0.592686533927917	0.0382179468870163
-1.60169458389282	-7.27920579910278	-3.64722537994385	-0.104997128248215	0.592793047428131	0.0381663851439953
-1.61833322048187	-7.26779127120972	-3.66471600532532	-0.104528553783894	0.592931151390076	0.0381404645740986
-1.62722635269165	-7.25623226165771	-3.66065049171448	-0.104008011519909	0.592969298362732	0.03804587200284
-1.63967156410217	-7.24643707275391	-3.66544008255005	-0.103610642254353	0.593047201633453	0.0380706377327442
-1.65503489971161	-7.23928165435791	-3.66933393478394	-0.103110998868942	0.593077480792999	0.0379647798836231
-1.66869831085205	-7.23179817199707	-3.67541670799255	-0.102825738489628	0.59312242269516	0.0380346439778805
-1.67822194099426	-7.21818351745605	-3.67671728134155	-0.102335512638092	0.593064486980438	0.0379428900778294
-1.69139730930328	-7.21271800994873	-3.67913413047791	-0.101883977651596	0.592976033687592	0.0379740819334984
-1.70402097702026	-7.20026636123657	-3.69486355781555	-0.1015235632658	0.593030273914337	0.0379873104393482
-1.71046650409698	-7.1948709487915	-3.68437790870667	-0.101156316697598	0.592786431312561	0.0381091684103012
-1.72394466400146	-7.18481922149658	-3.68887877464294	-0.10080474615097	0.592753827571869	0.0381750054657459
-1.73488080501556	-7.17876720428467	-3.68499231338501	-0.10049757361412	0.592680633068085	0.0382139571011066
-1.74369966983795	-7.16849946975708	-3.70063900947571	-0.100075505673885	0.592578113079071	0.0383737087249756
-1.75235903263092	-7.16240072250366	-3.69311594963074	-0.0997648611664772	0.592375874519348	0.0384620763361454
-1.76367294788361	-7.157057762146	-3.70460271835327	-0.0994864776730537	0.592192769050598	0.0386837348341942
-1.77052855491638	-7.14648675918579	-3.69489216804504	-0.0991930291056633	0.592071890830994	0.0387018285691738
-1.78054904937744	-7.14478635787964	-3.70148706436157	-0.0989191681146622	0.591742694377899	0.038878720253706
-1.78819811344147	-7.1374077796936	-3.70401644706726	-0.0987332686781883	0.59153938293457	0.0389142706990242
-1.79609656333923	-7.13529300689697	-3.69972395896912	-0.0985302701592445	0.591391563415527	0.0390291325747967
-1.79998517036438	-7.12397956848145	-3.70404982566834	-0.0983322635293007	0.591044187545776	0.0391257740557194
-1.8086085319519	-7.12401342391968	-3.69952940940857	-0.0982233658432961	0.590871751308441	0.0391511023044586
-1.81675779819489	-7.12223243713379	-3.70288324356079	-0.0981060490012169	0.590692281723022	0.0394166186451912
-1.82046818733215	-7.11290836334229	-3.69634914398193	-0.0979265347123146	0.590425729751587	0.0394209176301956
-1.82555317878723	-7.11444473266602	-3.6978223323822	-0.0979568064212799	0.590125620365143	0.0395545624196529
-1.83339166641235	-7.10688447952271	-3.70031476020813	-0.0978169292211533	0.589857995510101	0.0397707931697369
-1.8316011428833	-7.10552310943604	-3.69023156166077	-0.0979122221469879	0.589624226093292	0.0398007482290268
-1.83784484863281	-7.10948324203491	-3.69873332977295	-0.0978875607252121	0.589288055896759	0.0399588420987129
-1.83691596984863	-7.10800313949585	-3.68651700019836	-0.0979759991168976	0.589076161384583	0.0399755612015724
-1.83486545085907	-7.10726737976074	-3.68487143516541	-0.0981221720576286	0.588732481002808	0.0400762408971787
-1.83391773700714	-7.10711002349854	-3.68380188941956	-0.0982901081442833	0.588499903678894	0.0401761420071125
-1.8310239315033	-7.11306953430176	-3.66881036758423	-0.0985016152262688	0.588190913200378	0.0402095504105091
-1.83112406730652	-7.11340522766113	-3.67255926132202	-0.098609633743763	0.587919592857361	0.0404206924140453
-1.82349634170532	-7.11658525466919	-3.66148471832275	-0.0988906919956207	0.587632358074188	0.0404383465647697
-1.81881976127625	-7.12323045730591	-3.66597080230713	-0.09915491938591	0.587397396564484	0.0405956879258156
-1.81334781646729	-7.12454843521118	-3.65747570991516	-0.0993427783250809	0.58719938993454	0.0406604371964931
-1.80690968036652	-7.13366889953613	-3.64576721191406	-0.0997861102223396	0.586926579475403	0.0408020541071892
-1.79750573635101	-7.13688898086548	-3.65246868133545	-0.100061364471912	0.586736977100372	0.0409887656569481
-1.79126071929932	-7.13959264755249	-3.641441822052	-0.10034865885973	0.586582958698273	0.0411050766706467
-1.7814337015152	-7.14953851699829	-3.63033080101013	-0.1006725654006	0.586368203163147	0.0413820296525955
-1.77211999893188	-7.15548610687256	-3.63460278511047	-0.101022087037563	0.586324453353882	0.041519470512867
-1.76225328445435	-7.15929746627808	-3.62406039237976	-0.101423501968384	0.586190402507782	0.0417056269943714
-1.7498984336853	-7.16744184494019	-3.62517380714417	-0.101743571460247	0.586238145828247	0.0419775657355785
-1.73858094215393	-7.1789026260376	-3.6137318611145	-0.1020792350173	0.586277306079865	0.0421274714171886
-1.7311829328537	-7.18212270736694	-3.61853170394897	-0.102326847612858	0.586286544799805	0.0424325168132782
-1.71680355072021	-7.19047069549561	-3.61583828926086	-0.10266487300396	0.586379945278168	0.0426690392196178
-1.70666944980621	-7.20135688781738	-3.5992066860199	-0.102899082005024	0.586476981639862	0.0429220013320446
-1.69570004940033	-7.20618391036987	-3.61169219017029	-0.103155545890331	0.586690485477448	0.0432189032435417
-1.68078887462616	-7.21557092666626	-3.59429216384888	-0.103482529520988	0.586872756481171	0.0433976911008358
-1.67461597919464	-7.22311162948608	-3.60331416130066	-0.103596337139606	0.587143182754517	0.0437252707779408
-1.65645611286163	-7.23299503326416	-3.60240006446838	-0.10381294041872	0.587452709674835	0.0438103340566158
-1.64521849155426	-7.24045515060425	-3.60087156295776	-0.104026906192303	0.587808191776276	0.0441658794879913
-1.63757514953613	-7.25097846984863	-3.60214185714722	-0.104132540524006	0.588214516639709	0.0443248227238655
-1.62324166297913	-7.26042413711548	-3.596839427948	-0.104244820773602	0.58866822719574	0.0445101261138916
-1.61342537403107	-7.26523780822754	-3.60875058174133	-0.104277774691582	0.58913791179657	0.0446871742606163
-1.6005597114563	-7.27374219894409	-3.60391688346863	-0.104378461837769	0.589606285095215	0.0448437593877316
-1.59391033649445	-7.27889490127563	-3.60486102104187	-0.104406699538231	0.590176999568939	0.0450152233242989
-1.58566963672638	-7.29092597961426	-3.60419321060181	-0.1043481528759	0.590790688991547	0.0452471971511841
-1.57630407810211	-7.29249000549316	-3.61799931526184	-0.104196429252625	0.591395854949951	0.0454244092106819
-1.56379354000092	-7.29970073699951	-3.61277937889099	-0.104250565171242	0.591915726661682	0.0455907471477985
-1.55590856075287	-7.30349683761597	-3.62498044967651	-0.104086272418499	0.592588603496552	0.0458022877573967
-1.54786455631256	-7.31264352798462	-3.61991238594055	-0.103863060474396	0.593188881874084	0.0459451228380203
-1.53672230243683	-7.31181335449219	-3.63871121406555	-0.103739149868488	0.593838572502136	0.0460936613380909
-1.52757465839386	-7.32201433181763	-3.63055801391602	-0.103570125997066	0.594354450702667	0.0462806299328804
-1.51886987686157	-7.32287120819092	-3.6424572467804	-0.103344395756721	0.595019400119781	0.0464884527027607
-1.51655268669128	-7.32860565185547	-3.64180946350098	-0.103136375546455	0.59564346075058	0.0466612428426743
-1.50636541843414	-7.33303356170654	-3.65392351150513	-0.102903552353382	0.596307694911957	0.0468395054340363
-1.50229668617249	-7.33732652664185	-3.65242266654968	-0.102660156786442	0.596871495246887	0.0470812246203423
-1.49631071090698	-7.33114147186279	-3.65614652633667	-0.102342776954174	0.597502827644348	0.0472903996706009
-1.49077451229095	-7.33755779266357	-3.66421461105347	-0.102141238749027	0.59798675775528	0.047547597438097
-1.47986948490143	-7.33750867843628	-3.66730809211731	-0.101853162050247	0.598526954650879	0.0477124787867069
-1.47867071628571	-7.33912706375122	-3.67825555801392	-0.101538255810738	0.599057793617249	0.0479835458099842
-1.47156822681427	-7.34032535552979	-3.6812801361084	-0.101242065429688	0.599483907222748	0.0481627732515335
-1.46729528903961	-7.33939790725708	-3.68879127502441	-0.10099907964468	0.599912941455841	0.0484789162874222
-1.46189868450165	-7.34552574157715	-3.6827826499939	-0.100778557360172	0.600327432155609	0.0485552474856377
-1.46412861347198	-7.34235048294067	-3.69583129882813	-0.100465282797813	0.600778758525848	0.0488978065550327
-1.45762717723846	-7.34609079360962	-3.68831920623779	-0.100230991840363	0.601090490818024	0.04905154556036
-1.45479249954224	-7.3426775932312	-3.70363926887512	-0.0999818220734596	0.601365685462952	0.0493311434984207
-1.45165300369263	-7.34491777420044	-3.69579291343689	-0.0997574478387833	0.601533472537994	0.0495772697031498
-1.44900238513947	-7.33928155899048	-3.70116019248962	-0.0994879081845284	0.601868867874146	0.0498069487512112
-1.44734179973602	-7.34597158432007	-3.70062589645386	-0.0994113013148308	0.601925015449524	0.0500303357839584
-1.44783329963684	-7.34243583679199	-3.7014844417572	-0.0992098450660706	0.602189779281616	0.0501729622483253
-1.44821381568909	-7.34597301483154	-3.70415377616882	-0.0990022793412209	0.602344930171967	0.050499152392149
-1.44806504249573	-7.34346771240234	-3.70280742645264	-0.0989273190498352	0.602407097816467	0.0506275184452534
-1.4432498216629	-7.34521198272705	-3.70419263839722	-0.0989067330956459	0.602432668209076	0.0509266369044781
-1.43898665904999	-7.34391069412231	-3.7029345035553	-0.0987941771745682	0.602443933486938	0.051048181951046
-1.43843197822571	-7.34300374984741	-3.70164513587952	-0.0987011194229126	0.602289974689484	0.0513257049024105
-1.43935453891754	-7.34760475158691	-3.69749069213867	-0.0987557247281075	0.602319240570068	0.0514536872506142
-1.43884444236755	-7.34909677505493	-3.70131278038025	-0.0987346768379211	0.602244436740875	0.0516568347811699
-1.44120919704437	-7.351158618927	-3.68919515609741	-0.0987889096140862	0.602169871330261	0.0518541820347309
-1.43998503684998	-7.35027885437012	-3.69048857688904	-0.0988312140107155	0.602034866809845	0.0520328842103481
-1.43983888626099	-7.35736179351807	-3.68613648414612	-0.0990328341722488	0.601947724819183	0.0522106550633907
-1.43878376483917	-7.35430288314819	-3.68473958969116	-0.0989721938967705	0.60174959897995	0.0522530376911163
-1.44181263446808	-7.35555696487427	-3.68935418128967	-0.0992007032036781	0.601620256900787	0.0524790436029434
-1.43992054462433	-7.3569860458374	-3.67821097373962	-0.099235512316227	0.601434409618378	0.0524977408349514
-1.44061803817749	-7.35960578918457	-3.68137645721436	-0.0994358956813812	0.601287186145782	0.0527147650718689
-1.44333469867706	-7.36537551879883	-3.6653892993927	-0.0995326414704323	0.601140081882477	0.0526818260550499
-1.44739556312561	-7.36570644378662	-3.68083906173706	-0.0997164323925972	0.601026892662048	0.0528275333344936
-1.44584274291992	-7.36809825897217	-3.66066431999207	-0.0999016761779785	0.600996017456055	0.0527413822710514
-1.44849455356598	-7.37077856063843	-3.66704797744751	-0.100007936358452	0.600857019424438	0.0528171323239803
-1.44974446296692	-7.3728494644165	-3.65675234794617	-0.100140146911144	0.600688099861145	0.0527288839221001
-1.45260810852051	-7.37132740020752	-3.66437029838562	-0.100295498967171	0.600708186626434	0.0526776164770126
-1.45218086242676	-7.37910795211792	-3.65780448913574	-0.100456677377224	0.600566864013672	0.0526000112295151
-1.45771849155426	-7.37861728668213	-3.65891909599304	-0.10051055252552	0.6006098985672	0.0524655357003212
-1.46173012256622	-7.38291883468628	-3.6513454914093	-0.100621156394482	0.600569069385529	0.0523602813482285
-1.4609534740448	-7.38201475143433	-3.65306210517883	-0.100670546293259	0.600675642490387	0.0521574914455414
-1.46316170692444	-7.38745832443237	-3.65431809425354	-0.100754112005234	0.600573360919952	0.0520386882126331
-1.46366715431213	-7.39124870300293	-3.64480471611023	-0.100911028683186	0.600616931915283	0.0517707802355289
-1.46885740756989	-7.39524841308594	-3.65253281593323	-0.10103715211153	0.60059529542923	0.0517265796661377
-1.46763324737549	-7.3978705406189	-3.6454598903656	-0.101316548883915	0.600685298442841	0.051509041339159
-1.47170054912567	-7.40063667297363	-3.65236663818359	-0.101461507380009	0.600727021694183	0.0514405593276024
-1.47385358810425	-7.40468835830688	-3.64022302627563	-0.101614788174629	0.600781559944153	0.0513781644403934
-1.47794508934021	-7.40418338775635	-3.6423077583313	-0.101727224886417	0.600872695446014	0.0512914955615997
-1.47919154167175	-7.40782499313354	-3.63829898834229	-0.101853534579277	0.600877106189728	0.0512658171355724
-1.47704756259918	-7.40770578384399	-3.6451268196106	-0.101937927305698	0.600945651531219	0.0510684959590435
-1.48300957679749	-7.40951776504517	-3.64141988754272	-0.102004319429398	0.601030230522156	0.0509737804532051
-1.48287546634674	-7.40980386734009	-3.64299774169922	-0.102005444467068	0.601145148277283	0.0507183223962784
-1.48810303211212	-7.41434288024902	-3.63909316062927	-0.102129884064198	0.601180255413055	0.0505498610436916
-1.49251472949982	-7.41549873352051	-3.64582514762878	-0.102170057594776	0.601337432861328	0.0503533482551575
-1.49390089511871	-7.41634368896484	-3.64457488059998	-0.102193921804428	0.601469576358795	0.0502659119665623
-1.49951303005219	-7.41404962539673	-3.64735674858093	-0.102150708436966	0.601622939109802	0.0500739775598049
-1.50480604171753	-7.41842889785767	-3.64383363723755	-0.10218620300293	0.601784467697144	0.0499857515096664
-1.50924909114838	-7.41138219833374	-3.64566659927368	-0.10207736492157	0.601886749267578	0.0498268269002438
-1.51272249221802	-7.41051864624023	-3.65245509147644	-0.102133437991142	0.602050304412842	0.0497826263308525
-1.51564943790436	-7.41003799438477	-3.64931035041809	-0.102084942162037	0.602153480052948	0.0497240014374256
-1.51937651634216	-7.40762233734131	-3.657386302948	-0.101937502622604	0.602340996265411	0.0496650673449039
-1.52266454696655	-7.4115047454834	-3.64739894866943	-0.101861469447613	0.602463066577911	0.0495523698627949
-1.52745163440704	-7.4074854850769	-3.6548011302948	-0.101869575679302	0.602607548236847	0.0494292229413986
-1.53084814548492	-7.40839958190918	-3.65312743186951	-0.101902179419994	0.602728366851807	0.049307394772768
-1.53157472610474	-7.40407752990723	-3.66115188598633	-0.101699903607368	0.602877736091614	0.049221333116293
-1.53742468357086	-7.4079270362854	-3.65971708297729	-0.101627610623837	0.60288268327713	0.0491007603704929
-1.53287327289581	-7.40349721908569	-3.66199684143066	-0.101534940302372	0.602971374988556	0.0488088987767696
-1.53318881988525	-7.40387392044067	-3.6561450958252	-0.10147700458765	0.603029072284698	0.0487208478152752
-1.53529417514801	-7.40279674530029	-3.66641020774841	-0.101364403963089	0.603090763092041	0.0486135482788086
-1.54431188106537	-7.40289258956909	-3.66512370109558	-0.101208738982677	0.603148758411407	0.0486146472394466
-1.54927933216095	-7.39874076843262	-3.6638867855072	-0.101091839373112	0.603350937366486	0.048460241407156
-1.55972790718079	-7.39572429656982	-3.67706394195557	-0.100936502218246	0.603347301483154	0.0483965948224068
-1.5652322769165	-7.38988208770752	-3.66537117958069	-0.100794322788715	0.603470325469971	0.0482664071023464
-1.57208323478699	-7.38736391067505	-3.6780800819397	-0.100642941892147	0.603461027145386	0.0482627786695957
-1.57583236694336	-7.3828501701355	-3.67423820495605	-0.100380018353462	0.603487133979797	0.0481125600636005
-1.57964181900024	-7.37825632095337	-3.68455958366394	-0.100246123969555	0.603391647338867	0.0480274669826031
-1.58195865154266	-7.37624454498291	-3.6749484539032	-0.10005159676075	0.603253483772278	0.0478277802467346
-1.58386600017548	-7.37337779998779	-3.68442702293396	-0.0998610481619835	0.603194653987885	0.047765638679266
-1.5875608921051	-7.37552356719971	-3.67870450019836	-0.0997280403971672	0.603064477443695	0.0475909486413002
-1.59263694286346	-7.36941957473755	-3.68111515045166	-0.0994640365242958	0.602974951267242	0.0474292859435081
-1.59573268890381	-7.37037324905396	-3.67987680435181	-0.0992503091692925	0.602768003940582	0.0473498925566673
-1.60009050369263	-7.36278390884399	-3.67895841598511	-0.0990727543830872	0.602682769298553	0.0472512319684029
-1.60479819774628	-7.35848617553711	-3.67839026451111	-0.0988406836986542	0.602381825447083	0.0472340062260628
-1.60522675514221	-7.35162830352783	-3.67992234230042	-0.0987082272768021	0.602202892303467	0.0470735095441341
-1.60980415344238	-7.35153579711914	-3.68680119514465	-0.0985497459769249	0.601847469806671	0.0471601113677025
-1.61489427089691	-7.34225416183472	-3.68341493606567	-0.0982979908585548	0.601675689220428	0.0470587834715843
-1.62232041358948	-7.34279203414917	-3.68514776229858	-0.0982338860630989	0.601326704025269	0.0470492914319038
-1.62135767936707	-7.33782529830933	-3.67638635635376	-0.0980812907218933	0.6010662317276	0.0469217039644718
-1.62761151790619	-7.33698749542236	-3.68322682380676	-0.0978606045246124	0.600697934627533	0.046905942261219
-1.63154745101929	-7.32986211776733	-3.67619132995605	-0.097660094499588	0.600403666496277	0.0467804670333862
-1.63466727733612	-7.32834768295288	-3.67568731307983	-0.0975741446018219	0.599991202354431	0.0467756390571594
-1.6336236000061	-7.32363748550415	-3.67254376411438	-0.0974427759647369	0.599513113498688	0.0466176345944405
-1.63916254043579	-7.31937217712402	-3.67742204666138	-0.0972580686211586	0.599121987819672	0.0466638207435608
-1.64131152629852	-7.31464576721191	-3.66700148582459	-0.0970890074968338	0.59867799282074	0.0464946739375591
-1.64325082302094	-7.31022357940674	-3.67188262939453	-0.0970655530691147	0.598228931427002	0.0466517060995102
-1.64778029918671	-7.30992412567139	-3.65655708312988	-0.0969196334481239	0.597827315330505	0.0465306974947453
-1.64915263652802	-7.30373764038086	-3.66700792312622	-0.096817210316658	0.597380340099335	0.0465923026204109
-1.65255975723267	-7.30377006530762	-3.65799617767334	-0.0967639833688736	0.596881687641144	0.0465125106275082
-1.65374779701233	-7.30306959152222	-3.65949702262878	-0.0966215953230858	0.596504628658295	0.0466595254838467
-1.65478658676147	-7.2943377494812	-3.65307378768921	-0.0965274795889854	0.595978260040283	0.0465757139027119
-1.65426802635193	-7.29198217391968	-3.65720224380493	-0.0964891612529755	0.595483601093292	0.0466599576175213
-1.65526759624481	-7.2878098487854	-3.64958429336548	-0.0964207723736763	0.595065116882324	0.0465794131159782
-1.6563800573349	-7.28753995895386	-3.647789478302	-0.0962705239653587	0.594468474388123	0.0466534830629826
-1.65120053291321	-7.28167104721069	-3.64223957061768	-0.096226304769516	0.594035744667053	0.0465384759008884
-1.65359115600586	-7.28117322921753	-3.64412212371826	-0.0962400585412979	0.593596935272217	0.0466054007411003
-1.65366637706757	-7.28056716918945	-3.64202952384949	-0.0961544886231422	0.593137979507446	0.0465328507125378
-1.65264177322388	-7.28008079528809	-3.63687896728516	-0.0960792750120163	0.592713713645935	0.046505831182003
-1.65250062942505	-7.27546119689941	-3.64075469970703	-0.0960454642772675	0.592342913150787	0.0464601218700409
-1.65075135231018	-7.27455615997314	-3.62992072105408	-0.0959353595972061	0.591949164867401	0.0463925823569298
-1.65161120891571	-7.27298355102539	-3.63710379600525	-0.0959179401397705	0.591630041599274	0.0463645048439503
-1.64909362792969	-7.27457332611084	-3.62927269935608	-0.0958624631166458	0.591306567192078	0.0462162904441357
-1.6471334695816	-7.27317571640015	-3.62649726867676	-0.0957960113883018	0.591019690036774	0.0461699143052101
-1.64711618423462	-7.27310752868652	-3.62941837310791	-0.0956947803497314	0.590831220149994	0.0459860488772392
-1.64741039276123	-7.27283954620361	-3.62508058547974	-0.095597080886364	0.590595006942749	0.0459659434854984
-1.64706695079803	-7.26854515075684	-3.63163447380066	-0.0955401360988617	0.59045547246933	0.0458089411258698
-1.6439995765686	-7.27455997467041	-3.61944317817688	-0.0954949036240578	0.590252041816711	0.0456459373235703
-1.64770400524139	-7.26905250549316	-3.62956166267395	-0.0953135415911675	0.590204060077667	0.045590627938509
-1.64194321632385	-7.27248239517212	-3.6248562335968	-0.095179982483387	0.590074717998505	0.0453750938177109
-1.63921296596527	-7.26777029037476	-3.63490009307861	-0.0951012372970581	0.590023458003998	0.045202512294054
-1.63965809345245	-7.26772499084473	-3.62700152397156	-0.0948579683899879	0.589984714984894	0.0450132824480534
-1.6434588432312	-7.27055978775024	-3.63422989845276	-0.0946924984455109	0.5900057554245	0.0449095964431763
-1.63767051696777	-7.26829051971436	-3.63447833061218	-0.094544492661953	0.589966654777527	0.0445727668702602
-1.63510608673096	-7.27057504653931	-3.62904596328735	-0.0944049060344696	0.590074956417084	0.044372983276844
-1.63508296012878	-7.26961660385132	-3.64295268058777	-0.0942311435937881	0.590202689170837	0.0441452376544476
-1.63301801681519	-7.27421522140503	-3.63718938827515	-0.0940489619970322	0.590231359004974	0.0438723154366016
-1.63235592842102	-7.27244853973389	-3.64918112754822	-0.093874379992485	0.590392112731934	0.0436509735882282
-1.62989282608032	-7.27396202087402	-3.64241576194763	-0.0936737656593323	0.590572774410248	0.0433633401989937
-1.63050925731659	-7.27520751953125	-3.64810991287231	-0.0933799594640732	0.5906902551651	0.0432481057941914
-1.62601029872894	-7.27517986297607	-3.65834665298462	-0.0932485237717628	0.590889930725098	0.0428725704550743
-1.62513482570648	-7.28056955337524	-3.65029716491699	-0.0930437073111534	0.591126143932343	0.0426814295351505
-1.62521648406982	-7.27564907073975	-3.66050815582275	-0.0927636548876762	0.591335237026215	0.0424440428614616
-1.62483608722687	-7.28028964996338	-3.6544783115387	-0.0926128774881363	0.591537475585938	0.0421476997435093
-1.62656915187836	-7.28343296051025	-3.6676812171936	-0.0924651771783829	0.591794610023499	0.0418563447892666
-1.62583100795746	-7.28311967849731	-3.66919445991516	-0.0921658426523209	0.592015206813812	0.0415173470973969
-1.62463140487671	-7.28341388702393	-3.66999483108521	-0.0920061692595482	0.592205882072449	0.0413081347942352
-1.62567925453186	-7.28688907623291	-3.67297577857971	-0.0917765274643898	0.592481791973114	0.0408686175942421
-1.62478768825531	-7.28837776184082	-3.67303514480591	-0.0915987566113472	0.592585384845734	0.0405760556459427
-1.62404870986938	-7.28754663467407	-3.68466901779175	-0.0914089009165764	0.592804849147797	0.040285486727953
-1.6272748708725	-7.29534864425659	-3.67463612556458	-0.0912623703479767	0.592990279197693	0.0398531816899776
-1.62680900096893	-7.2970929145813	-3.68971800804138	-0.0910401195287704	0.593124866485596	0.0395420603454113
-1.62736928462982	-7.29547214508057	-3.68769240379334	-0.090821735560894	0.593267798423767	0.0390869900584221
-1.62655711174011	-7.30000305175781	-3.68595385551453	-0.0906384959816933	0.593307435512543	0.0388308577239513
-1.62627029418945	-7.30030202865601	-3.69643425941467	-0.0904881432652473	0.593408167362213	0.038408100605011
-1.62900388240814	-7.30384540557861	-3.68622779846191	-0.0903139635920525	0.593447327613831	0.0380494147539139
-1.63077282905579	-7.30547904968262	-3.69637250900269	-0.0901140794157982	0.593504428863525	0.0377249047160149
-1.62871992588043	-7.30720615386963	-3.69170451164246	-0.0899760201573372	0.593613028526306	0.0372596457600594
-1.63503742218018	-7.31109094619751	-3.6946120262146	-0.0898308306932449	0.593525528907776	0.0369758568704128
-1.63245224952698	-7.30985403060913	-3.689124584198	-0.0897125899791718	0.593534648418427	0.0365292355418205
-1.63771295547485	-7.31704759597778	-3.68804860115051	-0.0895379930734634	0.593476891517639	0.036161944270134
-1.63686788082123	-7.31521987915039	-3.69596028327942	-0.0894508585333824	0.593373000621796	0.0357653014361858
-1.63849914073944	-7.32006549835205	-3.69233107566834	-0.0892986133694649	0.593201041221619	0.0352901071310043
-1.64034938812256	-7.31861305236816	-3.68792605400085	-0.0891357958316803	0.593127489089966	0.0350005775690079
-1.64189755916595	-7.32131242752075	-3.69621920585632	-0.0890684574842453	0.592881798744202	0.0345557443797588
-1.64287960529327	-7.32443284988403	-3.68459296226501	-0.0890138521790504	0.592721223831177	0.0341080576181412
-1.64433181285858	-7.32813262939453	-3.68409061431885	-0.0889468565583229	0.592343926429749	0.0338583663105965
-1.64246726036072	-7.33155155181885	-3.68632555007935	-0.0890168324112892	0.592156529426575	0.0333939120173454
-1.64481496810913	-7.33338689804077	-3.67451596260071	-0.0888584777712822	0.59184730052948	0.0330176129937172
-1.64143788814545	-7.33687877655029	-3.67671155929565	-0.0889724865555763	0.591476798057556	0.0327650867402554
-1.64312255382538	-7.34197616577148	-3.67689490318298	-0.0889236181974411	0.591219902038574	0.0324291847646236
-1.63968765735626	-7.34424829483032	-3.66681790351868	-0.0888871103525162	0.590763211250305	0.0321997851133347
-1.63915717601776	-7.34688854217529	-3.6729907989502	-0.0889792293310165	0.590376853942871	0.0320197641849518
-1.6380010843277	-7.34983682632446	-3.66340970993042	-0.0890016928315163	0.589991569519043	0.0316529758274555
-1.63147747516632	-7.35598516464233	-3.65786695480347	-0.0891067758202553	0.5895716547966	0.0314404740929604
-1.6304759979248	-7.35850381851196	-3.65967798233032	-0.0891168490052223	0.589226365089417	0.0312097072601318
-1.62568414211273	-7.36004400253296	-3.64704895019531	-0.0892225801944733	0.588967263698578	0.0308687724173069
-1.62628602981567	-7.36788320541382	-3.64204859733582	-0.0893253833055496	0.588644802570343	0.0306216310709715
-1.62572240829468	-7.37027454376221	-3.64459562301636	-0.0893555656075478	0.588323056697845	0.0304672438651323
-1.62262082099915	-7.37299823760986	-3.6417863368988	-0.0893989428877831	0.587992906570435	0.0301601532846689
-1.62166726589203	-7.377760887146	-3.63472080230713	-0.0894735455513	0.587689161300659	0.0299316011369228
-1.62239682674408	-7.38064098358154	-3.63617944717407	-0.0895640254020691	0.587363243103027	0.0297296810895205
-1.6207662820816	-7.38500595092773	-3.6202404499054	-0.0896196365356445	0.587126553058624	0.0294276718050241
-1.62006723880768	-7.39084339141846	-3.62223625183105	-0.0896296203136444	0.586785674095154	0.0291672572493553
-1.61467814445496	-7.39689970016479	-3.62278604507446	-0.0896537080407143	0.586628317832947	0.0288790967315435
-1.61269521713257	-7.4003758430481	-3.62061047554016	-0.08965003490448	0.586323440074921	0.0284194722771645
-1.60798501968384	-7.40575265884399	-3.60643458366394	-0.0897125005722046	0.586054801940918	0.0280919224023819
-1.60026240348816	-7.41155385971069	-3.61440563201904	-0.089759424328804	0.585820317268372	0.0278835985809565
-1.59322118759155	-7.41605806350708	-3.61199283599854	-0.0897216349840164	0.585650026798248	0.0274850558489561
-1.58636212348938	-7.42272472381592	-3.60195541381836	-0.0896889641880989	0.585464179515839	0.0271626282483339
-1.58189034461975	-7.42744255065918	-3.60761070251465	-0.0897388830780983	0.585328936576843	0.0268854908645153
-1.57590568065643	-7.43043899536133	-3.61055064201355	-0.0896776169538498	0.58524626493454	0.0264948140829802
-1.5702143907547	-7.43808364868164	-3.60029411315918	-0.0897202119231224	0.585038304328918	0.0260987728834152
-1.56750416755676	-7.44552135467529	-3.59640645980835	-0.0897296592593193	0.584989070892334	0.0258843433111906
-1.56070792675018	-7.45257329940796	-3.61100912094116	-0.0897274911403656	0.584927678108215	0.0254857111722231
-1.55364561080933	-7.45570373535156	-3.59439420700073	-0.0896735563874245	0.584856867790222	0.0251672938466072
-1.54720449447632	-7.46604681015015	-3.59284925460815	-0.0896455645561218	0.584823966026306	0.0249854475259781
-1.54236054420471	-7.46893835067749	-3.60774922370911	-0.0895582437515259	0.584855079650879	0.0247712731361389
-1.53435111045837	-7.47468566894531	-3.59564614295959	-0.0895771831274033	0.584884464740753	0.0245187301188707
-1.52408540248871	-7.48562908172607	-3.5936291217804	-0.0895423516631126	0.5848069190979	0.0242439676076174
-1.51912522315979	-7.48802661895752	-3.60140657424927	-0.0894735977053642	0.584843695163727	0.0240775514394045
-1.51181864738464	-7.49487638473511	-3.60197472572327	-0.0893924832344055	0.585022509098053	0.0238094236701727
-1.50164246559143	-7.49792146682739	-3.59496212005615	-0.0893236473202705	0.584950625896454	0.023556275293231
-1.49489772319794	-7.5058650970459	-3.60161113739014	-0.0893335193395615	0.585142433643341	0.0233017019927502
-1.49079751968384	-7.50739431381226	-3.60697722434998	-0.0891743078827858	0.585128486156464	0.0230787843465805
-1.48245668411255	-7.51746225357056	-3.6010308265686	-0.0891524329781532	0.5853431224823	0.0226374343037605
-1.47696578502655	-7.52600193023682	-3.60468316078186	-0.0890935063362122	0.585393011569977	0.0224295612424612
-1.46676099300385	-7.53125381469727	-3.60264420509338	-0.0890777632594109	0.585547387599945	0.0222062505781651
-1.46426260471344	-7.53569221496582	-3.60358786582947	-0.0888841077685356	0.585721969604492	0.0218683183193207
-1.4554922580719	-7.54371309280396	-3.59700036048889	-0.0889832079410553	0.585765779018402	0.0215700659900904
-1.45280289649963	-7.55032205581665	-3.60788202285767	-0.0888674706220627	0.58597594499588	0.0214087069034576
-1.4415237903595	-7.55362224578857	-3.61625981330872	-0.0887499153614044	0.585990607738495	0.0210274755954742
-1.43560028076172	-7.56057834625244	-3.6074812412262	-0.0886630788445473	0.586147964000702	0.0206956081092358
-1.4269642829895	-7.56599760055542	-3.60033273696899	-0.0886437147855759	0.586169719696045	0.0204539131373167
-1.42484772205353	-7.5748815536499	-3.61214113235474	-0.0885163247585297	0.586384654045105	0.0202045924961567
-1.41556191444397	-7.57756471633911	-3.61589932441711	-0.0885187089443207	0.586435794830322	0.0199942495673895
-1.41354191303253	-7.58469200134277	-3.61096835136414	-0.0883510559797287	0.586530327796936	0.0196830648928881
-1.40473473072052	-7.5915412902832	-3.60496926307678	-0.0884703025221825	0.586507797241211	0.0194431114941835
-1.39866983890533	-7.59904050827026	-3.61082172393799	-0.0883754417300224	0.586557030677795	0.0192305985838175
-1.3921457529068	-7.60190773010254	-3.62000298500061	-0.0882526114583015	0.586487710475922	0.0188587941229343
-1.38270843029022	-7.60364580154419	-3.61462473869324	-0.0882656946778297	0.586549341678619	0.0186046324670315
-1.3764716386795	-7.61030769348145	-3.60371899604797	-0.0882494449615479	0.58652526140213	0.0182478483766317
-1.37741529941559	-7.61662101745605	-3.61451840400696	-0.088138572871685	0.586505651473999	0.0179741941392422
-1.3697224855423	-7.62285661697388	-3.61536192893982	-0.0881283655762672	0.58650004863739	0.0178193766623735
-1.3674350976944	-7.62108898162842	-3.61519908905029	-0.0879293456673622	0.586404502391815	0.0174641534686089
-1.36278629302979	-7.63058996200562	-3.61060166358948	-0.0879667177796364	0.58630245923996	0.0171167869120836
-1.35853004455566	-7.63272953033447	-3.60704064369202	-0.0877778381109238	0.586301445960999	0.0168606098741293
-1.35377657413483	-7.63819694519043	-3.62047672271729	-0.0877647995948792	0.586152315139771	0.0165589824318886
-1.35184133052826	-7.63363027572632	-3.61452603340149	-0.0875474065542221	0.58610612154007	0.0162578728049994
-1.34857046604156	-7.63847970962524	-3.60492658615112	-0.0875372514128685	0.585953056812286	0.0158901922404766
-1.3507536649704	-7.64049386978149	-3.61281108856201	-0.0873230397701263	0.585832059383392	0.0155150946229696
-1.34859824180603	-7.64420175552368	-3.6129424571991	-0.087190255522728	0.585703611373901	0.0151510462164879
-1.35118019580841	-7.64378976821899	-3.61025214195251	-0.0869423821568489	0.585654020309448	0.0147211123257875
-1.3494256734848	-7.64689302444458	-3.60249400138855	-0.0868785008788109	0.585368633270264	0.0143168726935983
-1.3522402048111	-7.64917612075806	-3.60779523849487	-0.0865728259086609	0.58515602350235	0.0140199800953269
-1.35144150257111	-7.65129709243774	-3.61879849433899	-0.0864182710647583	0.584925770759583	0.013552512973547
-1.35225224494934	-7.64705181121826	-3.60813546180725	-0.0860945284366608	0.584752917289734	0.0131400097161531
-1.35309994220734	-7.6492600440979	-3.60969567298889	-0.0859084725379944	0.584441006183624	0.0127123901620507
-1.36015367507935	-7.64979219436646	-3.61363124847412	-0.0856284126639366	0.584174454212189	0.0122767360880971
-1.36191523075104	-7.65061616897583	-3.61202907562256	-0.0854371041059494	0.583930850028992	0.011982973664999
-1.36380100250244	-7.65071249008179	-3.61583805084229	-0.0851570069789886	0.583652198314667	0.0115459319204092
-1.36882376670837	-7.6504487991333	-3.61205744743347	-0.0849590674042702	0.583375751972198	0.0111010372638702
-1.37169528007507	-7.64732885360718	-3.61032795906067	-0.0846568495035172	0.582986354827881	0.0107102766633034
-1.37377870082855	-7.64724397659302	-3.61903619766235	-0.0844754129648209	0.582708299160004	0.0103889312595129
-1.38176691532135	-7.64587354660034	-3.60935354232788	-0.0841705128550529	0.582313179969788	0.0101213958114386
-1.39038288593292	-7.64313316345215	-3.62206029891968	-0.0839328095316887	0.58206433057785	0.00968581810593605
-1.39114248752594	-7.64519500732422	-3.60619735717773	-0.0837326124310493	0.581637799739838	0.00936052110046148
-1.39703416824341	-7.64306402206421	-3.60471129417419	-0.0835377797484398	0.581233978271484	0.00899434648454189
-1.40052151679993	-7.64323282241821	-3.61002469062805	-0.0833467468619347	0.580787837505341	0.00866915751248598
-1.40966689586639	-7.6381196975708	-3.60495829582214	-0.083069808781147	0.580488801002502	0.00847495906054974
-1.41251814365387	-7.63955593109131	-3.61070966720581	-0.0828871876001358	0.580160081386566	0.00810430943965912
-1.42328262329102	-7.63470983505249	-3.61029601097107	-0.0826052576303482	0.579805493354797	0.00777603453025222
-1.42821645736694	-7.63240337371826	-3.60707759857178	-0.0824916660785675	0.579444229602814	0.00754928169772029
-1.43357491493225	-7.63020277023315	-3.60494923591614	-0.0822072848677635	0.578978955745697	0.00726485904306173
-1.44058501720428	-7.62411975860596	-3.60740876197815	-0.0819677039980888	0.578561305999756	0.00707071833312511
-1.45114469528198	-7.62330436706543	-3.60343289375305	-0.0818609446287155	0.5783571600914	0.00682710483670235
-1.45830225944519	-7.61908721923828	-3.60924243927002	-0.0815590918064117	0.57809966802597	0.00668534962460399
-1.46538960933685	-7.61410140991211	-3.61002254486084	-0.0814088433980942	0.577722668647766	0.00638289842754602
-1.4684636592865	-7.61201572418213	-3.60370206832886	-0.0811418890953064	0.577394127845764	0.00619045458734035
-1.47982752323151	-7.60578346252441	-3.60506010055542	-0.0809260606765747	0.577202618122101	0.00592806935310364
-1.48807001113892	-7.60169219970703	-3.60535025596619	-0.0807258561253548	0.576939463615417	0.00566726736724377
-1.4981187582016	-7.60256290435791	-3.60241341590881	-0.080484539270401	0.576732218265533	0.00552056962624192
-1.50535988807678	-7.5950756072998	-3.61488819122314	-0.0802424848079681	0.576510429382324	0.00518111605197191
-1.51199078559875	-7.58913087844849	-3.60890746116638	-0.0799324065446854	0.576382040977478	0.00507331639528275
-1.52117109298706	-7.58661842346191	-3.61564826965332	-0.0797451734542847	0.576285064220428	0.00472273072227836
-1.53577899932861	-7.57837915420532	-3.61062574386597	-0.0793589279055595	0.576212882995605	0.0045217820443213
-1.54109358787537	-7.57528829574585	-3.61359071731567	-0.0792027562856674	0.576084673404694	0.00431331992149353
-1.54886305332184	-7.56770610809326	-3.61789512634277	-0.0788507461547852	0.575992822647095	0.00405753683298826
-1.56265127658844	-7.56449604034424	-3.61687612533569	-0.0785789042711258	0.576135396957397	0.00390546675771475
-1.57320535182953	-7.56160974502563	-3.61855959892273	-0.078324057161808	0.576034545898438	0.00370001327246428
-1.58025860786438	-7.55200338363647	-3.6264922618866	-0.0780436918139458	0.576084196567535	0.00358714559115469
-1.59309780597687	-7.54702472686768	-3.63334989547729	-0.0776553899049759	0.576161026954651	0.00342021486721933
-1.60348260402679	-7.54249286651611	-3.62731766700745	-0.0773505643010139	0.576288044452667	0.00325125828385353
-1.61125290393829	-7.53402376174927	-3.64282488822937	-0.0770487859845161	0.576310575008392	0.00306410854682326
-1.62169897556305	-7.528244972229	-3.64336085319519	-0.0767000466585159	0.576473534107208	0.00298889470286667
-1.63157653808594	-7.52120923995972	-3.64818906784058	-0.0764117538928986	0.576620817184448	0.00289061944931746
-1.64683985710144	-7.51310777664185	-3.64830923080444	-0.0760542973875999	0.576772570610046	0.00279084430076182
-1.65569484233856	-7.51058006286621	-3.65463280677795	-0.0758945941925049	0.576924562454224	0.00272023864090443
-1.66185009479523	-7.49997758865356	-3.65798687934875	-0.0754599049687386	0.576998233795166	0.00263118045404553
-1.67514181137085	-7.49381542205811	-3.66113018989563	-0.0751993805170059	0.577225923538208	0.00259947986342013
-1.68635511398315	-7.48836851119995	-3.66665697097778	-0.0749372616410255	0.577406883239746	0.00256388168781996
-1.69388616085052	-7.48025465011597	-3.67141199111938	-0.0746549442410469	0.577459216117859	0.00257176160812378
-1.7057409286499	-7.47051334381104	-3.68055701255798	-0.0743573904037476	0.577645480632782	0.00245749205350876
-1.71834778785706	-7.46387577056885	-3.68268132209778	-0.0739499554038048	0.577771246433258	0.00251326151192188
-1.72728514671326	-7.4544358253479	-3.69186019897461	-0.073832131922245	0.577980995178223	0.00244321161881089
-1.74044048786163	-7.44819211959839	-3.68290185928345	-0.0734118148684502	0.578110218048096	0.00246310187503695
-1.74944710731506	-7.44062805175781	-3.69815564155579	-0.0731844305992126	0.578221797943115	0.0023886114358902
-1.75859487056732	-7.43130826950073	-3.69407272338867	-0.0729254335165024	0.578298211097717	0.00242788251489401
-1.7720400094986	-7.4258885383606	-3.69653797149658	-0.0726829469203949	0.578386723995209	0.00242026406340301
-1.7819995880127	-7.42069339752197	-3.69751000404358	-0.0724857151508331	0.578442454338074	0.00241913623176515
-1.78845763206482	-7.40920543670654	-3.6977698802948	-0.0722334161400795	0.578417420387268	0.0024802575353533
-1.8008838891983	-7.4024543762207	-3.71552658081055	-0.0719688236713409	0.578501105308533	0.00243366486392915
-1.81490707397461	-7.39623022079468	-3.71091866493225	-0.0717966258525848	0.578532755374908	0.00257474067620933
-1.81904768943787	-7.38550853729248	-3.71810078620911	-0.0715891718864441	0.578454434871674	0.00256332661956549
-1.82852256298065	-7.37948036193848	-3.71440005302429	-0.0713418200612068	0.578508138656616	0.00258503062650561
-1.84002673625946	-7.37165689468384	-3.7094624042511	-0.0712278336286545	0.578331291675568	0.00268582720309496
-1.8470231294632	-7.36467361450195	-3.71850419044495	-0.0711338594555855	0.578292310237885	0.00273209414444864
-1.85744822025299	-7.35943651199341	-3.713538646698	-0.0709860399365425	0.578171133995056	0.00284701329655945
-1.85974144935608	-7.35377216339111	-3.71728157997131	-0.0709033384919167	0.577971398830414	0.00290135201066732
-1.87300848960876	-7.3393292427063	-3.7138876914978	-0.0707312971353531	0.577886521816254	0.00306550692766905
-1.87890732288361	-7.3394718170166	-3.72388100624084	-0.070691704750061	0.577791333198547	0.00308894924819469
-1.88537693023682	-7.3333888053894	-3.71826601028442	-0.0706306174397469	0.577441573143005	0.00323700672015548
-1.89068531990051	-7.32441806793213	-3.72307276725769	-0.0705439075827599	0.577282130718231	0.00330767757259309
-1.89751446247101	-7.31842851638794	-3.71397352218628	-0.0705524235963821	0.577040731906891	0.00326502742245793
-1.90015614032745	-7.31495189666748	-3.70940542221069	-0.0705425590276718	0.576880037784576	0.00337464874610305
-1.90689980983734	-7.31413602828979	-3.71659159660339	-0.0705967471003532	0.576605796813965	0.0033850884065032
-1.90906715393066	-7.3074426651001	-3.70677638053894	-0.0706203281879425	0.576267063617706	0.00346781057305634
-1.9089549779892	-7.30333185195923	-3.70757794380188	-0.0706776976585388	0.576017677783966	0.00356763717718422
-1.91271436214447	-7.30119848251343	-3.70407104492188	-0.0706676691770554	0.575734555721283	0.00367010990157723
-1.91821038722992	-7.29630184173584	-3.70460295677185	-0.0707782506942749	0.57534784078598	0.00374812562949955
-1.91761934757233	-7.29172515869141	-3.70016431808472	-0.0708705559372902	0.575080811977386	0.00374854682013392
-1.92175030708313	-7.2873477935791	-3.70189571380615	-0.0709521099925041	0.574758946895599	0.00373958703130484
-1.92969107627869	-7.28772783279419	-3.69970560073853	-0.0710549205541611	0.57452130317688	0.00382165401242673
-1.92419350147247	-7.28550100326538	-3.69584393501282	-0.071356825530529	0.574126362800598	0.00377269089221954
-1.92587101459503	-7.27763891220093	-3.69331288337708	-0.0712646394968033	0.573760092258453	0.00378151587210596
-1.93326890468597	-7.28162002563477	-3.69118237495422	-0.0714310631155968	0.57353937625885	0.00372878601774573
-1.93129432201385	-7.28203630447388	-3.68209075927734	-0.0717425346374512	0.573106944561005	0.00367612112313509
-1.93153369426727	-7.28045463562012	-3.67497158050537	-0.0718290209770203	0.57281893491745	0.00372591963969171
-1.93135166168213	-7.28108596801758	-3.67770385742188	-0.0720684304833412	0.572492241859436	0.00364060536958277
-1.93408715724945	-7.27841281890869	-3.66871762275696	-0.0721995308995247	0.572119295597076	0.00361290224827826
-1.93270719051361	-7.28286838531494	-3.67251944541931	-0.0723938569426537	0.571853578090668	0.00351024931296706
-1.93492794036865	-7.28043746948242	-3.6664834022522	-0.0725970268249512	0.571522772312164	0.00346453255042434
-1.92963790893555	-7.27910566329956	-3.66563892364502	-0.0727666839957237	0.571201205253601	0.00346405711025
-1.93073773384094	-7.28133296966553	-3.65763640403748	-0.0729008093476295	0.570967555046082	0.00360166374593973
-1.92598235607147	-7.28076887130737	-3.66358637809753	-0.0730802267789841	0.570646345615387	0.00361972325481474
-1.92342877388	-7.27939987182617	-3.64907073974609	-0.0732044875621796	0.570268392562866	0.00377874332480133
-1.91960263252258	-7.27789258956909	-3.65120625495911	-0.0733332261443138	0.570018947124481	0.00379467895254493
-1.92137134075165	-7.27898263931274	-3.64510631561279	-0.0734951123595238	0.56974732875824	0.00377493887208402
-1.91641867160797	-7.28180170059204	-3.63951897621155	-0.0736366584897041	0.569552838802338	0.00374306621961296
-1.91432178020477	-7.27913951873779	-3.63662099838257	-0.0736799016594887	0.569372951984406	0.00372119876556098
-1.91750085353851	-7.27893781661987	-3.643230676651	-0.0737218335270882	0.569213092327118	0.00370303215458989
-1.91398465633392	-7.28144979476929	-3.63788819313049	-0.0739132612943649	0.56900429725647	0.00359896174632013
-1.90977334976196	-7.27814817428589	-3.63798022270203	-0.0739718079566956	0.568799436092377	0.00360900117084384
-1.91035151481628	-7.28081226348877	-3.64325571060181	-0.0739318951964378	0.568789124488831	0.00347936921752989
-1.90819704532623	-7.28300809860229	-3.64082098007202	-0.0740115568041801	0.568740546703339	0.00349187944084406
-1.90478706359863	-7.28235340118408	-3.64067625999451	-0.0740061700344086	0.568560004234314	0.00334129529073834
-1.89927875995636	-7.27882528305054	-3.63378190994263	-0.0739774033427238	0.568558990955353	0.00334139727056026
-1.89837121963501	-7.28403663635254	-3.64438199996948	-0.0739408880472183	0.56867903470993	0.00319173582829535
-1.89722979068756	-7.28470706939697	-3.63730525970459	-0.0738478377461433	0.568633556365967	0.00310903135687113
-1.89457738399506	-7.28704023361206	-3.64433026313782	-0.0737621188163757	0.568689405918121	0.00301287416368723
-1.88845181465149	-7.28249740600586	-3.64109516143799	-0.0736496523022652	0.568705260753632	0.00289774383418262
-1.88905322551727	-7.28650617599487	-3.64317727088928	-0.0735049918293953	0.568812608718872	0.00279554631561041
-1.88837504386902	-7.28766536712646	-3.64713621139526	-0.0733982175588608	0.568955361843109	0.00258046202361584
-1.88060283660889	-7.28881120681763	-3.6504430770874	-0.0733028873801231	0.569054126739502	0.00245250249281526
-1.8817800283432	-7.28836250305176	-3.65774464607239	-0.0730896964669228	0.569277465343475	0.00219780555926263
-1.87693119049072	-7.29486417770386	-3.65699791908264	-0.072955995798111	0.569527983665466	0.00212677195668221
-1.87460470199585	-7.29306268692017	-3.66647100448608	-0.0727755278348923	0.569626688957214	0.00189990247599781
-1.87295663356781	-7.29310035705566	-3.66242623329163	-0.0725658908486366	0.569927036762238	0.00182794046122581
-1.86743140220642	-7.29602289199829	-3.67307925224304	-0.0724322348833084	0.570196151733398	0.0015991412801668
-1.86604726314545	-7.29483699798584	-3.67220950126648	-0.0721807107329369	0.570378541946411	0.00161494081839919
-1.86506688594818	-7.30062484741211	-3.68513011932373	-0.0719505995512009	0.570657730102539	0.00142407033126801
-1.85878419876099	-7.29354476928711	-3.67459321022034	-0.0718295127153397	0.570956468582153	0.0013347965432331
-1.85775315761566	-7.30193996429443	-3.67792201042175	-0.0716101303696632	0.571235001087189	0.00124186370521784
-1.85783612728119	-7.30444717407227	-3.6874041557312	-0.0714836940169334	0.571498394012451	0.00102938071358949
-1.85060691833496	-7.30432510375977	-3.68874621391296	-0.0712988898158073	0.571677684783936	0.000993658904917538
-1.84985709190369	-7.30632209777832	-3.69739723205566	-0.0711767747998238	0.572005867958069	0.000763739517424256
-1.84927129745483	-7.31250333786011	-3.69338917732239	-0.0710311606526375	0.572369039058685	0.000686590385157615
-1.84548437595367	-7.31342840194702	-3.7038562297821	-0.0709278285503387	0.572530329227448	0.000435339024988934
-1.84054052829742	-7.31282234191895	-3.70095324516296	-0.0707527920603752	0.572808861732483	0.00033525237813592
-1.83958351612091	-7.31948137283325	-3.70773148536682	-0.0706530287861824	0.573155760765076	0.000151660249684937
-1.83823466300964	-7.32024908065796	-3.7090106010437	-0.0705048590898514	0.573405206203461	5.23641792824492E-05
-1.83624005317688	-7.32315301895142	-3.70758891105652	-0.0704211667180061	0.5737624168396	-1.99010810320033E-05
-1.83089900016785	-7.32205724716187	-3.71254754066467	-0.0703252702951431	0.573976755142212	-0.000112824505777098
-1.82804417610168	-7.32948064804077	-3.71279144287109	-0.0702179148793221	0.574345529079437	-0.000187781246495433
-1.82747030258179	-7.33489274978638	-3.72479152679443	-0.0700852572917938	0.574495613574982	-0.000378024153178558
-1.82403075695038	-7.33739471435547	-3.7127833366394	-0.0700058490037918	0.574742496013641	-0.00050342408940196
-1.81812763214111	-7.33806371688843	-3.71514248847961	-0.0699221417307854	0.575082659721375	-0.000786673568654805
-1.81837868690491	-7.34706449508667	-3.71606373786926	-0.0699285268783569	0.575307846069336	-0.00100428983569145
-1.81507039070129	-7.35303592681885	-3.71986055374146	-0.0699010193347931	0.575474500656128	-0.00118457258213311
-1.81421935558319	-7.35466480255127	-3.72242712974548	-0.0698796585202217	0.575686693191528	-0.00138350774068385
-1.81195461750031	-7.35980939865112	-3.72272896766663	-0.0698791742324829	0.575923502445221	-0.00170682091265917
-1.81030094623566	-7.36704969406128	-3.72453260421753	-0.0698979124426842	0.576126396656036	-0.00190693524200469
-1.80864202976227	-7.3699803352356	-3.73593592643738	-0.0699261128902435	0.576215863227844	-0.00218252348713577
-1.80760443210602	-7.37290048599243	-3.72856569290161	-0.0700069516897202	0.576461851596832	-0.00239610276184976
-1.8056743144989	-7.37998056411743	-3.72777771949768	-0.0701437890529633	0.576608002185822	-0.00264489278197289
-1.8033812046051	-7.38756942749023	-3.7288875579834	-0.0702957361936569	0.576762974262238	-0.00288416584953666
-1.80209183692932	-7.39021253585815	-3.73163270950317	-0.0703831315040588	0.576852917671204	-0.0031221907120198
-1.80103707313538	-7.39861488342285	-3.72681617736816	-0.0706001445651054	0.577058911323547	-0.00331972539424896
-1.79751074314117	-7.40830564498901	-3.72660875320435	-0.0707488059997559	0.577212035655975	-0.00354596972465515
-1.79662370681763	-7.41560745239258	-3.72621178627014	-0.070934496819973	0.577267825603485	-0.00379912555217743
-1.79301941394806	-7.42206144332886	-3.7247941493988	-0.0712325945496559	0.577382147312164	-0.0039653149433434
-1.79039692878723	-7.42630624771118	-3.72923421859741	-0.071503758430481	0.577589869499207	-0.00416877958923578
-1.78930675983429	-7.43402576446533	-3.72533822059631	-0.0717742219567299	0.577779591083527	-0.00427381554618478
-1.78504693508148	-7.44260549545288	-3.72454524040222	-0.0720752105116844	0.577905535697937	-0.00445077894255519
-1.77878749370575	-7.44781589508057	-3.71572208404541	-0.0723639503121376	0.578039824962616	-0.00446332152932882
-1.7764652967453	-7.45622730255127	-3.71722030639648	-0.0726606175303459	0.578262507915497	-0.00462008221074939
-1.77353799343109	-7.46198129653931	-3.71489024162292	-0.0730768442153931	0.578521549701691	-0.00466820877045393
-1.76750349998474	-7.47449398040771	-3.71282553672791	-0.0734137967228889	0.578675508499146	-0.00457811122760177
-1.76279258728027	-7.48008966445923	-3.71882724761963	-0.073762446641922	0.578824043273926	-0.00470429798588157
-1.75873827934265	-7.4826455116272	-3.70917320251465	-0.0741268917918205	0.579016745090485	-0.00461000530049205
-1.75359201431274	-7.49457406997681	-3.71366810798645	-0.074550673365593	0.57941609621048	-0.00456036394461989
-1.75364243984222	-7.49981927871704	-3.70832872390747	-0.0748514011502266	0.579668641090393	-0.00437328964471817
-1.74534487724304	-7.50695466995239	-3.70979499816895	-0.0753741189837456	0.579948008060455	-0.0042446288280189
-1.73835289478302	-7.51110076904297	-3.7036759853363	-0.0757824406027794	0.580231964588165	-0.00410284986719489
-1.73838984966278	-7.52066087722778	-3.70479822158813	-0.0762074589729309	0.58063793182373	-0.0037769777700305
-1.73278641700745	-7.52805089950562	-3.70468640327454	-0.0766590088605881	0.580840110778809	-0.00355522707104683
-1.72362780570984	-7.53102970123291	-3.69768214225769	-0.0770823508501053	0.581183552742004	-0.00320099899545312
-1.72234010696411	-7.53756713867188	-3.70520544052124	-0.0774298459291458	0.581492841243744	-0.00290652760304511
-1.7154837846756	-7.53948593139648	-3.70130848884583	-0.0779076814651489	0.581914246082306	-0.00252625881694257
-1.71339917182922	-7.54863834381104	-3.70053291320801	-0.0782916322350502	0.582323133945465	-0.00216559576801956
-1.70588099956512	-7.55749607086182	-3.69202971458435	-0.0787916406989098	0.582630932331085	-0.00178626214619726
-1.7012414932251	-7.55647706985474	-3.69192123413086	-0.0791798084974289	0.582872450351715	-0.00125466415192932
-1.69283175468445	-7.56452322006226	-3.69596338272095	-0.0796179845929146	0.583323776721954	-0.000768494559451938
-1.69010245800018	-7.56859159469604	-3.68500924110413	-0.0800279229879379	0.583662927150726	-0.00023832218721509
-1.68393611907959	-7.57474708557129	-3.6990704536438	-0.0805231928825378	0.583932876586914	0.000263668596744537
-1.67524230480194	-7.577308177948	-3.69356513023376	-0.0808876976370811	0.58427768945694	0.000832090736366808
-1.66735696792603	-7.57828617095947	-3.69152927398682	-0.0813411846756935	0.584610879421234	0.00131549034267664
-1.66464495658875	-7.58290100097656	-3.68406844139099	-0.0817314311861992	0.584901571273804	0.00197516428306699
-1.65825808048248	-7.58948087692261	-3.68230080604553	-0.0821435377001762	0.585150837898254	0.00253075244836509
-1.65366399288177	-7.59293270111084	-3.6847620010376	-0.0826026648283005	0.585539221763611	0.00310027087107301
-1.64518702030182	-7.59439992904663	-3.68504571914673	-0.0830102935433388	0.585700035095215	0.00383780570700765
-1.63877725601196	-7.59784126281738	-3.68623113632202	-0.0833389908075333	0.586023151874542	0.00434908317402005
-1.63384211063385	-7.59813404083252	-3.67795491218567	-0.0837590098381042	0.586256384849548	0.00487520219758153
-1.62783575057983	-7.60361766815186	-3.67190051078796	-0.0840881168842316	0.586484253406525	0.00550980400294065
-1.62164008617401	-7.60811233520508	-3.67355155944824	-0.0844913050532341	0.586712896823883	0.00610724603757262
-1.61533749103546	-7.60913801193237	-3.67376828193665	-0.0848415791988373	0.586910724639893	0.00674592610448599
-1.61074256896973	-7.61071491241455	-3.67249178886414	-0.0852187275886536	0.587093770503998	0.00733515433967113
-1.60222971439362	-7.61503934860229	-3.65651559829712	-0.0856000855565071	0.587159216403961	0.00789509154856205
-1.59528398513794	-7.61535453796387	-3.66025018692017	-0.0858942344784737	0.587266802787781	0.00852719880640507
-1.58703875541687	-7.61415100097656	-3.6646614074707	-0.0862447768449783	0.587352335453033	0.0091276103630662
-1.58402895927429	-7.6187891960144	-3.66198992729187	-0.0865636020898819	0.587460577487946	0.0097998483106494
-1.57476198673248	-7.61941766738892	-3.6541965007782	-0.0869619324803352	0.587571501731873	0.0103579564020038
-1.57180178165436	-7.62355136871338	-3.65226078033447	-0.087325319647789	0.587429583072662	0.0109658325091004
-1.56336104869843	-7.6231517791748	-3.64309549331665	-0.0876245647668839	0.587461709976196	0.0116785140708089
-1.5565345287323	-7.6238808631897	-3.65281367301941	-0.0879350826144218	0.587443649768829	0.0123147247359157
-1.54864525794983	-7.62536478042603	-3.63525795936584	-0.0882325693964958	0.58737850189209	0.012880077585578
-1.53956305980682	-7.62613153457642	-3.63252401351929	-0.0885777026414871	0.587339818477631	0.0135545153170824
-1.53608477115631	-7.62504720687866	-3.63730764389038	-0.0888398215174675	0.587291538715363	0.0142273465171456
-1.52602469921112	-7.6241283416748	-3.63032793998718	-0.0890512764453888	0.587195694446564	0.0148383136838675
-1.52020132541656	-7.62577629089355	-3.61605381965637	-0.0893908366560936	0.587116777896881	0.0154611459001899
-1.5164395570755	-7.63143014907837	-3.61925387382507	-0.0896555259823799	0.586953103542328	0.0161264669150114
-1.50672972202301	-7.62939262390137	-3.62458801269531	-0.089903250336647	0.586917459964752	0.0167934615164995
-1.50171494483948	-7.62957191467285	-3.61121702194214	-0.0901521146297455	0.586739718914032	0.0172972362488508
-1.49596953392029	-7.63169860839844	-3.60620951652527	-0.0903987661004066	0.586574196815491	0.0179382525384426
-1.48956394195557	-7.62807989120483	-3.60982251167297	-0.0904621109366417	0.586442351341248	0.0185651294887066
-1.48413276672363	-7.62958383560181	-3.6028459072113	-0.0906947255134583	0.586376786231995	0.0190701689571142
-1.47930765151978	-7.62756299972534	-3.59520316123962	-0.0908816307783127	0.586169540882111	0.0196893941611052
-1.47220516204834	-7.62526035308838	-3.60107207298279	-0.0910411849617958	0.586079716682434	0.0203132312744856
-1.46708285808563	-7.6249794960022	-3.59653306007385	-0.0911398082971573	0.586029648780823	0.0206925366073847
-1.46159398555756	-7.62372255325317	-3.58801031112671	-0.0912834033370018	0.585839569568634	0.021182207390666
-1.4596346616745	-7.6197452545166	-3.59115147590637	-0.0913190320134163	0.585798501968384	0.0218073707073927
-1.45552206039429	-7.61883974075317	-3.59089350700378	-0.0914318561553955	0.58571982383728	0.0221761725842953
-1.45203137397766	-7.61536645889282	-3.58378648757935	-0.0913900658488274	0.585729777812958	0.0226706024259329
-1.4516773223877	-7.61690139770508	-3.58609223365784	-0.091387964785099	0.585618674755096	0.023217897862196
-1.44649124145508	-7.61100387573242	-3.59085321426392	-0.0913899913430214	0.585637629032135	0.0234829857945442
-1.4440131187439	-7.61118078231812	-3.5823028087616	-0.0914047136902809	0.58558601140976	0.0238414406776428
-1.44230687618256	-7.61382341384888	-3.58510756492615	-0.0913957357406616	0.585634410381317	0.0243139341473579
-1.44242572784424	-7.60557270050049	-3.58953404426575	-0.0912280604243279	0.585792481899261	0.0245719943195581
-1.43935966491699	-7.60562181472778	-3.58333373069763	-0.0911823660135269	0.585768759250641	0.024809068068862
-1.43980765342712	-7.60133075714111	-3.5893189907074	-0.0909889563918114	0.585826814174652	0.0251646768301725
-1.43722093105316	-7.59503364562988	-3.59684062004089	-0.0908758044242859	0.585892617702484	0.025324635207653
-1.43800604343414	-7.59358024597168	-3.59683656692505	-0.0906400978565216	0.58618038892746	0.0254569537937641
-1.43733668327332	-7.59016466140747	-3.59461092948914	-0.0904465094208717	0.586208939552307	0.0257108844816685
-1.44281339645386	-7.58366298675537	-3.60612654685974	-0.0901448801159859	0.586507439613342	0.0257641710340977
-1.4406133890152	-7.57755184173584	-3.61128115653992	-0.0898785963654518	0.586700320243835	0.0258411467075348
-1.44192147254944	-7.57569074630737	-3.60693502426147	-0.0896850377321243	0.586865723133087	0.026014955714345
-1.44947636127472	-7.56772518157959	-3.62186360359192	-0.0892688781023026	0.587239623069763	0.0259725395590067
-1.44903886318207	-7.5618896484375	-3.61543297767639	-0.0889156088232994	0.587408423423767	0.0259443651884794
-1.45475268363953	-7.56174659729004	-3.6198263168335	-0.0885881334543228	0.587737679481506	0.0259689874947071
-1.46167004108429	-7.55112266540527	-3.63738799095154	-0.088194265961647	0.588087558746338	0.0259052477777004
-1.46574783325195	-7.543212890625	-3.6304624080658	-0.0878263413906097	0.58836829662323	0.0257336497306824
-1.47662675380707	-7.54173040390015	-3.64266800880432	-0.0874129831790924	0.588666796684265	0.0256937015801668
-1.47823059558868	-7.53203058242798	-3.65571236610413	-0.0870582014322281	0.589033424854279	0.0254977010190487
-1.4896674156189	-7.52596282958984	-3.65162253379822	-0.0865880772471428	0.58936607837677	0.0252387002110481
-1.49970710277557	-7.51978969573975	-3.6638171672821	-0.0861865803599358	0.589645028114319	0.0251083802431822
-1.50679540634155	-7.51162052154541	-3.6768810749054	-0.0858528614044189	0.589921712875366	0.0248116068542004
-1.51437592506409	-7.5047492980957	-3.66595339775085	-0.0854015648365021	0.590141832828522	0.0244305450469255
-1.52243137359619	-7.50137901306152	-3.68073439598084	-0.0850440263748169	0.590414524078369	0.0242384858429432
-1.53302240371704	-7.48971128463745	-3.68912124633789	-0.0846538692712784	0.590669274330139	0.0238002575933933
-1.54179334640503	-7.4862904548645	-3.68908023834229	-0.0844012349843979	0.590962111949921	0.0234026424586773
-1.54986083507538	-7.48312377929688	-3.69635462760925	-0.0840680673718452	0.591082453727722	0.0232281088829041
-1.55913782119751	-7.47485733032227	-3.70634794235229	-0.0837612077593803	0.591343641281128	0.0227803103625774
-1.57231545448303	-7.46876239776611	-3.69569969177246	-0.0834792852401733	0.591517329216003	0.0223395563662052
-1.57975268363953	-7.46208047866821	-3.71002388000488	-0.0832135379314423	0.591640770435333	0.0220124199986458
-1.58974623680115	-7.45598077774048	-3.714022397995	-0.0829820707440376	0.591803789138794	0.0214920621365309
-1.59885621070862	-7.45044374465942	-3.71704173088074	-0.0828259885311127	0.591856777667999	0.021036883816123
-1.61238431930542	-7.44661617279053	-3.72012710571289	-0.0826715156435966	0.591991305351257	0.0206132605671883
-1.62296116352081	-7.43750143051147	-3.73278141021729	-0.0824229270219803	0.59210878610611	0.0200721193104982
-1.63424122333527	-7.43545389175415	-3.71990370750427	-0.0823345705866814	0.592177450656891	0.0195487644523382
-1.64775204658508	-7.43286561965942	-3.7240879535675	-0.0822505056858063	0.592199325561523	0.0190525967627764
-1.65776705741882	-7.42882299423218	-3.73537588119507	-0.0822672471404076	0.592250525951386	0.0185093507170677
-1.66948080062866	-7.4219708442688	-3.72482967376709	-0.0820913091301918	0.592281103134155	0.0179606229066849
-1.67907798290253	-7.42530918121338	-3.72630214691162	-0.0821233689785004	0.592246651649475	0.0174677018076181
-1.69202876091003	-7.42099905014038	-3.74057126045227	-0.0820685923099518	0.59214323759079	0.0169802587479353
-1.69876348972321	-7.41763019561768	-3.73372006416321	-0.0820925533771515	0.592020273208618	0.0164474621415138
-1.70736312866211	-7.41512584686279	-3.72931671142578	-0.0822127535939217	0.592004060745239	0.015891321003437
-1.71558678150177	-7.41220569610596	-3.73324990272522	-0.0822622403502464	0.591881334781647	0.0154210571199656
-1.7235004901886	-7.41144180297852	-3.73639607429504	-0.0823110491037369	0.591778874397278	0.0150344539433718
-1.73001301288605	-7.40874433517456	-3.72997641563416	-0.0824818462133408	0.591675102710724	0.0145569238811731
-1.73813486099243	-7.40991497039795	-3.72370314598084	-0.0825878828763962	0.591623961925507	0.0140992645174265
-1.7443882226944	-7.4123740196228	-3.72475242614746	-0.0827425569295883	0.591437160968781	0.0137633057311177
-1.75162100791931	-7.40859889984131	-3.73409843444824	-0.0829499214887619	0.591409146785736	0.0133115667849779
-1.75300419330597	-7.41121578216553	-3.72219657897949	-0.083194375038147	0.591274499893188	0.012877469882369
-1.76096558570862	-7.4129204750061	-3.71454429626465	-0.0834661647677422	0.591097056865692	0.01256681419909
-1.7613091468811	-7.4142861366272	-3.72814345359802	-0.0836333930492401	0.590968608856201	0.0121804354712367
-1.76790118217468	-7.41261577606201	-3.7218222618103	-0.0838698372244835	0.590918898582459	0.0118971113115549
-1.77049338817596	-7.41398620605469	-3.71586179733276	-0.0841649174690247	0.590812027454376	0.011469361372292
-1.77197766304016	-7.41689968109131	-3.71470475196838	-0.0844318568706512	0.5907381772995	0.0111377537250519
-1.77677226066589	-7.41899394989014	-3.70436096191406	-0.0847346186637878	0.590633690357208	0.010923445224762
-1.7817440032959	-7.42124223709106	-3.71829795837402	-0.0849685668945313	0.590613663196564	0.0106546273455024
-1.78153944015503	-7.4241099357605	-3.70298790931702	-0.0852789133787155	0.590541303157806	0.0103371292352676
-1.78390979766846	-7.42747783660889	-3.70336604118347	-0.0856482163071632	0.59047794342041	0.0100622680038214
-1.78068566322327	-7.42901659011841	-3.70302200317383	-0.0859642997384071	0.590414524078369	0.00980185810476542
-1.78419041633606	-7.43259716033936	-3.70299172401428	-0.0862912014126778	0.590439021587372	0.00967988837510347
-1.78648400306702	-7.43394136428833	-3.70302319526672	-0.0866620689630508	0.590388536453247	0.00936084054410458
-1.7880779504776	-7.43771457672119	-3.69340896606445	-0.0869849547743797	0.590401530265808	0.00922944582998753
-1.7869690656662	-7.44578790664673	-3.69332242012024	-0.0874238908290863	0.590391099452972	0.00906644109636545
-1.78837025165558	-7.44907665252686	-3.69522094726563	-0.0877096205949783	0.590356707572937	0.00900584738701582
-1.78596091270447	-7.4491286277771	-3.69162106513977	-0.0880624055862427	0.590373337268829	0.00892983749508858
-1.78277456760406	-7.45402669906616	-3.69094181060791	-0.0884878113865852	0.590367257595062	0.00880432222038507
-1.78093457221985	-7.46028327941895	-3.68219375610352	-0.0888884589076042	0.590303599834442	0.00879514962434769
-1.78091025352478	-7.46143627166748	-3.67578816413879	-0.0892051160335541	0.590288758277893	0.0088947918266058
-1.77811896800995	-7.46523094177246	-3.68073725700378	-0.0896109417080879	0.590266346931458	0.00891500618308783
-1.77294766902924	-7.46735191345215	-3.67309594154358	-0.0899598896503448	0.590264081954956	0.00899618584662676
-1.76968920230865	-7.47384119033813	-3.66889667510986	-0.0903653800487518	0.590297281742096	0.00910600554198027
-1.76613259315491	-7.47724866867065	-3.66348743438721	-0.0907005444169044	0.590145528316498	0.00927894189953804
-1.75897681713104	-7.4792742729187	-3.66661977767944	-0.091078907251358	0.590083122253418	0.0094835301861167
-1.75260937213898	-7.48092985153198	-3.6644606590271	-0.0914832204580307	0.590057611465454	0.00961486808955669
-1.75011134147644	-7.48335790634155	-3.654953956604	-0.0918195396661758	0.590023219585419	0.00979686435312033
-1.7449244260788	-7.48447608947754	-3.64714956283569	-0.0921518728137016	0.58990353345871	0.0100498404353857
-1.74202477931976	-7.48973083496094	-3.65442538261414	-0.0925124958157539	0.589887917041779	0.0102731427177787
-1.73482024669647	-7.4903507232666	-3.64279985427856	-0.0928299054503441	0.589662671089172	0.0105577362701297
-1.72599256038666	-7.49051761627197	-3.64623665809631	-0.0931137502193451	0.589654922485352	0.0107901636511087
-1.71733605861664	-7.49421072006226	-3.640869140625	-0.0934279710054398	0.589474081993103	0.0110026458278298
-1.71401834487915	-7.49546051025391	-3.63533186912537	-0.0936190038919449	0.589370608329773	0.0113959796726704
-1.70605611801147	-7.49311447143555	-3.63621044158936	-0.0939557775855064	0.589337885379791	0.011615208350122
-1.70415556430817	-7.49626493453979	-3.62789583206177	-0.094144731760025	0.589238166809082	0.0119642270728946
-1.69919991493225	-7.50112962722778	-3.62794661521912	-0.0943582132458687	0.589187860488892	0.0121117681264877
-1.69261860847473	-7.50063419342041	-3.62140727043152	-0.09450813382864	0.589026272296906	0.0123799350112677
-1.68466365337372	-7.5011100769043	-3.61450338363647	-0.0947305336594582	0.588856220245361	0.0127196460962296
-1.68317067623138	-7.50052928924561	-3.62865161895752	-0.0947688519954681	0.588782429695129	0.0128790196031332
-1.67891573905945	-7.49630641937256	-3.62188124656677	-0.0948250815272331	0.588675856590271	0.0130723919719458
-1.67530298233032	-7.50061178207397	-3.61407971382141	-0.0949737951159477	0.58858597278595	0.013212576508522
-1.6760470867157	-7.50243234634399	-3.6162474155426	-0.094972088932991	0.588427186012268	0.0133501086384058
-1.66789150238037	-7.500657081604	-3.61358070373535	-0.094997726380825	0.588327050209045	0.0135422879830003
-1.66481554508209	-7.49895095825195	-3.61982703208923	-0.0949336588382721	0.588243365287781	0.0136225773021579
-1.66199469566345	-7.49771213531494	-3.6056649684906	-0.0949569940567017	0.58806186914444	0.0137154795229435
-1.6589937210083	-7.49899101257324	-3.61030745506287	-0.0948875695466995	0.5879807472229	0.0138416904956102
-1.65879333019257	-7.49490642547607	-3.61539721488953	-0.0947297737002373	0.58784806728363	0.013894721865654
-1.65282714366913	-7.49322414398193	-3.61683130264282	-0.0946586653590202	0.587786614894867	0.0139215243980289
-1.64882719516754	-7.49287223815918	-3.60638165473938	-0.0944966599345207	0.587694227695465	0.0138969700783491
-1.65377616882324	-7.49472808837891	-3.60894131660461	-0.0943755507469177	0.587604999542236	0.0139190377667546
-1.64709854125977	-7.4908618927002	-3.61255717277527	-0.094249002635479	0.58744865655899	0.0140035953372717
-1.64669275283813	-7.48862600326538	-3.61338782310486	-0.0940182581543922	0.587445259094238	0.0138766290619969
-1.6443418264389	-7.4855637550354	-3.60524773597717	-0.0937675088644028	0.58731073141098	0.0138016734272242
-1.64280688762665	-7.48515605926514	-3.617751121521	-0.093642845749855	0.587230443954468	0.013849669136107
-1.64358854293823	-7.48093271255493	-3.62359166145325	-0.0933178588747978	0.587181508541107	0.0137368906289339
-1.64011549949646	-7.47730207443237	-3.61837005615234	-0.0930380001664162	0.587109982967377	0.0135859092697501
-1.64416933059692	-7.4752254486084	-3.61715483665466	-0.0928147211670876	0.587075591087341	0.0135021498426795
-1.64263522624969	-7.46906805038452	-3.62578225135803	-0.0925536006689072	0.587060570716858	0.01338991522789
-1.64623987674713	-7.47060203552246	-3.62587261199951	-0.0923391431570053	0.587105751037598	0.0132266972213984
-1.64487659931183	-7.46784067153931	-3.61936688423157	-0.0920754000544548	0.587014675140381	0.0130345746874809
-1.64968085289001	-7.46950149536133	-3.63033390045166	-0.0918143466114998	0.586998879909515	0.0129212010651827
-1.64977610111237	-7.46347332000732	-3.62580919265747	-0.0914864093065262	0.586941301822662	0.0127518512308598
-1.64741563796997	-7.46355533599854	-3.62611532211304	-0.0912915766239166	0.586951315402985	0.0124923838302493
-1.65017306804657	-7.46060371398926	-3.62950968742371	-0.0911372452974319	0.586836755275726	0.0123116746544838
-1.65101742744446	-7.46035957336426	-3.63249826431274	-0.0908678248524666	0.586790323257446	0.0121592944487929
-1.65511286258698	-7.45268201828003	-3.63897299766541	-0.0906847566366196	0.586768269538879	0.0119652291759849
-1.65584218502045	-7.45397567749023	-3.64125680923462	-0.09046970307827	0.586737990379334	0.0118043906986713
-1.65879857540131	-7.45368432998657	-3.63303589820862	-0.09034314006567	0.586718142032623	0.0115963276475668
-1.66106688976288	-7.45519542694092	-3.63611531257629	-0.0902287885546684	0.586613595485687	0.0114068454131484
-1.66273927688599	-7.45146083831787	-3.64353799819946	-0.0900460183620453	0.586528241634369	0.0112890368327498
-1.66533374786377	-7.45108699798584	-3.64085936546326	-0.0899655595421791	0.586592674255371	0.0110610648989677
-1.66627180576324	-7.44922780990601	-3.6421914100647	-0.0898336991667748	0.586458206176758	0.0108046587556601
-1.6688095331192	-7.45305585861206	-3.63572359085083	-0.0897987335920334	0.586318790912628	0.0106366984546185
-1.67367935180664	-7.44985437393188	-3.64814281463623	-0.0897703021764755	0.586265683174133	0.0104747861623764
-1.67704927921295	-7.44683837890625	-3.64249753952026	-0.089742049574852	0.586286842823029	0.0102213155478239
-1.6780778169632	-7.44921159744263	-3.63836264610291	-0.0897286459803581	0.586208462715149	0.00991168059408665
-1.68183743953705	-7.45228672027588	-3.63627743721008	-0.0897145196795464	0.586134195327759	0.00963492225855589
-1.68301451206207	-7.45449829101563	-3.63739776611328	-0.0898298621177673	0.586022973060608	0.00948706176131964
-1.68503165245056	-7.45498752593994	-3.64378523826599	-0.089729368686676	0.585989236831665	0.00921485107392073
-1.68822705745697	-7.45233488082886	-3.63871574401855	-0.0898556709289551	0.585970818996429	0.00890981871634722
-1.68963503837585	-7.45726919174194	-3.62734913825989	-0.0899409726262093	0.585845291614532	0.0086373332887888
-1.695268034935	-7.46362161636353	-3.63675332069397	-0.0901082083582878	0.585780203342438	0.00838894117623568
-1.69483208656311	-7.46447134017944	-3.63746094703674	-0.090138204395771	0.585676968097687	0.00815384928137064
-1.6949690580368	-7.46649932861328	-3.64143371582031	-0.0902579724788666	0.585624098777771	0.00778048997744918
-1.6952987909317	-7.46756744384766	-3.62779879570007	-0.0903567299246788	0.585542917251587	0.00748870195820928
-1.6974470615387	-7.47559118270874	-3.63173604011536	-0.0905257761478424	0.585444390773773	0.00718187494203448
-1.69655644893646	-7.4783616065979	-3.63383913040161	-0.090683177113533	0.585417747497559	0.00690663373097777
-1.69682919979095	-7.48349237442017	-3.63188242912292	-0.0907672867178917	0.585350394248962	0.00663674902170897
-1.69708478450775	-7.48879671096802	-3.61768627166748	-0.0909781754016876	0.585310816764832	0.00631088251248002
-1.69363951683044	-7.49394083023071	-3.62052130699158	-0.0911707580089569	0.585169732570648	0.00595179991796613
-1.69049453735352	-7.49846076965332	-3.62278389930725	-0.0913261622190475	0.585134267807007	0.00572357233613729
-1.6903361082077	-7.50379657745361	-3.62912535667419	-0.0914940014481544	0.585082232952118	0.00543241482228041
-1.68347752094269	-7.50868988037109	-3.61970210075378	-0.0916596874594688	0.585042059421539	0.00517163472250104
-1.68260097503662	-7.51380634307861	-3.61541533470154	-0.0917994454503059	0.584972202777863	0.00485812174156308
-1.68001616001129	-7.51849317550659	-3.61193799972534	-0.0919407978653908	0.584964871406555	0.00459860824048519
-1.67782628536224	-7.52921009063721	-3.61377167701721	-0.0921050757169724	0.584963500499725	0.00443032151088119
-1.67691421508789	-7.53202295303345	-3.61360812187195	-0.0921988412737846	0.584932863712311	0.00413206219673157
-1.66752195358276	-7.53683614730835	-3.61069345474243	-0.0923386812210083	0.584986686706543	0.00382808689028025
-1.66626131534576	-7.54063606262207	-3.60890960693359	-0.0924434885382652	0.584941625595093	0.00361042493022978
-1.6605658531189	-7.54829025268555	-3.60845327377319	-0.0925631523132324	0.584969460964203	0.00333379814401269
-1.65928626060486	-7.55331993103027	-3.61519551277161	-0.0925927460193634	0.585036337375641	0.00315844942815602
-1.65255749225616	-7.55735111236572	-3.6178617477417	-0.092739075422287	0.585049748420715	0.00282475305721164
-1.64583969116211	-7.56181669235229	-3.6125864982605	-0.0927263200283051	0.58515602350235	0.002596395323053
-1.6406956911087	-7.57232522964478	-3.6077606678009	-0.0928244963288307	0.58517986536026	0.0023603776935488
-1.63398420810699	-7.57479906082153	-3.61552762985229	-0.0928090289235115	0.585233807563782	0.00218154024332762
-1.62544631958008	-7.57766819000244	-3.6178925037384	-0.0928458198904991	0.585348188877106	0.00201522302813828
-1.62048733234406	-7.58384847640991	-3.61561417579651	-0.0928698927164078	0.585507869720459	0.00171236193273216
-1.61238062381744	-7.58970880508423	-3.60755181312561	-0.0928006023168564	0.585554957389832	0.00153594883158803
-1.6070317029953	-7.59541511535645	-3.6172924041748	-0.0927936509251595	0.58574104309082	0.00140147528145462
-1.60071182250977	-7.60073375701904	-3.62297868728638	-0.0927489399909973	0.585869550704956	0.0011399588547647
-1.59391784667969	-7.6045298576355	-3.62249803543091	-0.092607818543911	0.586044013500214	0.000932037422899157
-1.5894809961319	-7.61199569702148	-3.61904001235962	-0.0925769582390785	0.586199879646301	0.000733876251615584
-1.58118462562561	-7.61283254623413	-3.62906312942505	-0.0924619808793068	0.586287677288055	0.000561079534236342
-1.57800531387329	-7.61773252487183	-3.62488341331482	-0.0923768281936646	0.586529612541199	0.000471374951303005
-1.57047009468079	-7.61581802368164	-3.63079142570496	-0.0920984596014023	0.58678263425827	0.000291214877506718
-1.56352305412292	-7.62454748153687	-3.63045907020569	-0.0920873954892159	0.586936116218567	0.000152211461681873
-1.56005609035492	-7.62910652160645	-3.63867139816284	-0.0919295996427536	0.587174594402313	0.00013856400619261
-1.55527317523956	-7.62891101837158	-3.64302825927734	-0.0917650759220123	0.587369382381439	4.36468399129808E-05
-1.54991281032562	-7.63224172592163	-3.64216351509094	-0.0916076824069023	0.587550520896912	-2.6913634428638E-05
-1.54361248016357	-7.63413524627686	-3.63984322547913	-0.0914546400308609	0.587670862674713	-9.37814256758429E-05
-1.53749620914459	-7.63928174972534	-3.64676260948181	-0.0912671312689781	0.58786803483963	-5.69905969314277E-05
-1.53229475021362	-7.63679599761963	-3.65216732025146	-0.0910011604428291	0.588082671165466	-2.74898720817873E-05
-1.52861976623535	-7.64013385772705	-3.65020442008972	-0.0908526256680489	0.588313579559326	-0.000105702441942412
-1.51916527748108	-7.64212656021118	-3.65247130393982	-0.0907068476080894	0.588442623615265	-5.07425393152516E-05
-1.51858294010162	-7.64371919631958	-3.65340542793274	-0.0906065627932549	0.588633716106415	8.23267400846817E-05
-1.51153385639191	-7.64607334136963	-3.66015672683716	-0.0904128104448318	0.588775515556335	0.000143509343615733
-1.50526428222656	-7.64489555358887	-3.6651086807251	-0.0901662036776543	0.588935852050781	0.000181029812665656
-1.50007212162018	-7.64968919754028	-3.65932464599609	-0.0900453478097916	0.588981866836548	0.000253185513429344
-1.49522459506989	-7.65177869796753	-3.6703155040741	-0.0898698419332504	0.589055299758911	0.000321912171784788
-1.48896360397339	-7.64966583251953	-3.66834616661072	-0.0896976962685585	0.589252531528473	0.000376501469872892
-1.48636972904205	-7.65449953079224	-3.66453003883362	-0.0895736068487167	0.589348793029785	0.000379816890927032
-1.47852444648743	-7.65365982055664	-3.67170596122742	-0.089446984231472	0.589359819889069	0.000471009727334604
-1.47845494747162	-7.65761995315552	-3.67504620552063	-0.0892801955342293	0.589537501335144	0.000568805902730674
-1.46946907043457	-7.65793132781982	-3.67101716995239	-0.0891735851764679	0.589543342590332	0.000537726562470198
-1.46847975254059	-7.66170597076416	-3.67163801193237	-0.0890697166323662	0.589592754840851	0.000576353573706001
-1.4646909236908	-7.66409015655518	-3.6695237159729	-0.0889487490057945	0.589592576026917	0.000816220650449395
-1.46144092082977	-7.66430616378784	-3.67751812934875	-0.088899664580822	0.58962345123291	0.000816895859315991
-1.45485126972198	-7.66734027862549	-3.67764925956726	-0.088803306221962	0.589603781700134	0.000813043501693755
-1.44991385936737	-7.66881227493286	-3.67149710655212	-0.0888026729226112	0.589506804943085	0.000989979133009911
-1.44854748249054	-7.66995573043823	-3.67833304405212	-0.0887021198868752	0.589499652385712	0.00106834492180496
-1.44695115089417	-7.67176389694214	-3.67559003829956	-0.0886449292302132	0.589543640613556	0.00123111181892455
-1.44092094898224	-7.67158317565918	-3.67526054382324	-0.0886157378554344	0.589491248130798	0.0012502990430221
-1.43955087661743	-7.67461490631104	-3.67564606666565	-0.0886552855372429	0.589372336864471	0.00141882128082216
-1.43890416622162	-7.67749643325806	-3.66986632347107	-0.0886359214782715	0.589395642280579	0.00173734896816313
-1.43755507469177	-7.67505550384521	-3.67413425445557	-0.0886345878243446	0.589354574680328	0.00180337543133646
-1.43384373188019	-7.67982149124146	-3.66836762428284	-0.0887092798948288	0.589193820953369	0.00191079638898373
-1.43230330944061	-7.68203735351563	-3.66414451599121	-0.0887773707509041	0.589060366153717	0.00216791336424649
-1.42921125888824	-7.68381452560425	-3.66649127006531	-0.0887832418084145	0.588946878910065	0.00236392882652581
-1.42955040931702	-7.68491268157959	-3.66561102867126	-0.0888516902923584	0.588874518871307	0.0024999117013067
-1.42276298999786	-7.68696546554565	-3.66696500778198	-0.0889315977692604	0.588780403137207	0.00261633284389973
-1.42130970954895	-7.69106340408325	-3.65734052658081	-0.0891084149479866	0.588697552680969	0.0028078556060791
-1.42357730865479	-7.69628095626831	-3.65668058395386	-0.0892337113618851	0.588641047477722	0.00315669807605445
-1.41930794715881	-7.69534397125244	-3.66300439834595	-0.0893689319491386	0.588465094566345	0.00322584295645356
-1.41402113437653	-7.69473600387573	-3.65542793273926	-0.089494027197361	0.588375687599182	0.00346010457724333
-1.41291916370392	-7.70025730133057	-3.6484317779541	-0.0896602272987366	0.588251650333405	0.00358905340544879
-1.40941953659058	-7.70425415039063	-3.64457559585571	-0.0898920297622681	0.588137745857239	0.00377377145923674
-1.40939998626709	-7.71057319641113	-3.64898562431335	-0.0900467336177826	0.588110327720642	0.00399313820526004
-1.40733695030212	-7.71343994140625	-3.65115571022034	-0.0903174877166748	0.587972044944763	0.00412583397701383
-1.40548479557037	-7.71518182754517	-3.64171528816223	-0.0904214829206467	0.587936103343964	0.00424671079963446
-1.39773452281952	-7.72219562530518	-3.63418745994568	-0.0907202437520027	0.587771236896515	0.00442567653954029
-1.39715909957886	-7.72353887557983	-3.63662314414978	-0.0908578634262085	0.58778315782547	0.00459452997893095
-1.39505219459534	-7.72506809234619	-3.63401770591736	-0.091075524687767	0.587709128856659	0.0048259012401104
-1.39163672924042	-7.72940444946289	-3.62981772422791	-0.0913201421499252	0.587749123573303	0.0049079698510468
-1.39135932922363	-7.7360725402832	-3.62873339653015	-0.0915571302175522	0.587734043598175	0.00501177413389087
-1.38662767410278	-7.74060106277466	-3.62524557113647	-0.0917194187641144	0.587724089622498	0.0052832099609077
-1.38798189163208	-7.74552345275879	-3.62922406196594	-0.0919671356678009	0.587725102901459	0.00543866958469152
-1.38197827339172	-7.74655532836914	-3.61755537986755	-0.0921236351132393	0.587706565856934	0.00564891938120127
-1.37546622753143	-7.75374031066895	-3.61077737808228	-0.0923914238810539	0.587739229202271	0.00571818556636572
-1.36873471736908	-7.75568628311157	-3.61786007881165	-0.0925774052739143	0.587763667106628	0.00595807190984488
-1.37218475341797	-7.75873613357544	-3.61825942993164	-0.092770628631115	0.587816298007965	0.00627165706828237
-1.36777544021606	-7.76218366622925	-3.61966276168823	-0.0929692611098289	0.588013231754303	0.00635354174301028
-1.36342799663544	-7.76924562454224	-3.61103272438049	-0.0931891053915024	0.588078141212463	0.00654116366058588
-1.36046183109283	-7.77651023864746	-3.60872387886047	-0.0933302417397499	0.588255226612091	0.00682553742080927
-1.3603196144104	-7.7786111831665	-3.61499857902527	-0.0935723260045052	0.588334619998932	0.00707351556047797
-1.35411465167999	-7.78018951416016	-3.60897088050842	-0.0936968624591827	0.588476657867432	0.00721414899453521
-1.3508403301239	-7.7862377166748	-3.60240960121155	-0.0939046442508698	0.588604271411896	0.00745888892561197
-1.34699440002441	-7.7913613319397	-3.61167216300964	-0.0941101610660553	0.588731467723846	0.00773375574499369
-1.34250378608704	-7.78943014144897	-3.60811400413513	-0.0941809862852097	0.588962733745575	0.00800667516887188
-1.33673357963562	-7.7972731590271	-3.60373401641846	-0.0944065824151039	0.589152097702026	0.00819867383688688
-1.33334565162659	-7.80239343643188	-3.59904956817627	-0.0945761427283287	0.589388906955719	0.00850974302738905
-1.33492648601532	-7.80412197113037	-3.60984420776367	-0.0946880951523781	0.589611291885376	0.00879146717488766
-1.33096098899841	-7.80364513397217	-3.60304427146912	-0.0948304831981659	0.589778780937195	0.0090242400765419
-1.32772636413574	-7.80989170074463	-3.59698295593262	-0.0949022173881531	0.589946866035461	0.00929445959627628
-1.32635247707367	-7.81386709213257	-3.60800647735596	-0.0950850248336792	0.590178668498993	0.00969214830547571
-1.32131767272949	-7.81319713592529	-3.59977436065674	-0.0952487140893936	0.590362250804901	0.00986993778496981
-1.32030057907104	-7.82141399383545	-3.59611463546753	-0.0953667908906937	0.590576231479645	0.0101823955774307
-1.3166172504425	-7.82014846801758	-3.60440516471863	-0.0954613834619522	0.590795338153839	0.0105283204466105
-1.31547093391418	-7.82035827636719	-3.60313940048218	-0.0956067144870758	0.591016948223114	0.0107319867238402
-1.3101646900177	-7.82824468612671	-3.59594583511353	-0.0957034081220627	0.591183006763458	0.0110357571393251
-1.30558741092682	-7.82846689224243	-3.59878516197205	-0.0958761870861053	0.591348707675934	0.0114080524072051
-1.30623805522919	-7.830078125	-3.60352659225464	-0.0959005355834961	0.591644048690796	0.011632364243269
-1.30087625980377	-7.83259057998657	-3.59836888313293	-0.0960467681288719	0.591727495193481	0.0119035923853517
-1.29908156394958	-7.83499431610107	-3.59955358505249	-0.0961178243160248	0.591914176940918	0.0122331036254764
-1.29981911182404	-7.8320369720459	-3.60623359680176	-0.0962174460291862	0.592165529727936	0.0124627454206347
-1.29617273807526	-7.83280754089355	-3.59556722640991	-0.0962684229016304	0.592312216758728	0.0127541907131672
-1.29526507854462	-7.83494091033936	-3.5878472328186	-0.096291296184063	0.592381954193115	0.0130625357851386
-1.29446852207184	-7.83604097366333	-3.60019540786743	-0.0964044034481049	0.592651546001434	0.0133281219750643
-1.29621601104736	-7.83269882202148	-3.59535479545593	-0.0964424684643745	0.592766284942627	0.0135925523936749
-1.29196751117706	-7.84048700332642	-3.59490156173706	-0.096583254635334	0.592911064624786	0.0139446752145886
-1.29249322414398	-7.83891153335571	-3.60130000114441	-0.0965551435947418	0.592983365058899	0.0141534805297852
-1.29110097885132	-7.83723783493042	-3.59033489227295	-0.0966072529554367	0.593087732791901	0.0143580632284284
-1.2913703918457	-7.84164237976074	-3.59210872650146	-0.0966415703296661	0.593176126480103	0.0147178107872605
-1.28611207008362	-7.83883619308472	-3.59858417510986	-0.0966307297348976	0.593252539634705	0.0149367349222302
-1.28635370731354	-7.84112119674683	-3.58882284164429	-0.0966727808117867	0.593303263187408	0.0151428291574121
-1.2853672504425	-7.83971834182739	-3.58783864974976	-0.0966397076845169	0.593385636806488	0.0154587347060442
-1.28229010105133	-7.83581018447876	-3.59750127792358	-0.0966702103614807	0.593402624130249	0.0156646873801947
-1.28344893455505	-7.83639764785767	-3.59453654289246	-0.0965905338525772	0.593536734580994	0.015825692564249
-1.2787252664566	-7.83511638641357	-3.58639860153198	-0.0965382233262062	0.593535542488098	0.0161116626113653
-1.28099656105042	-7.83547353744507	-3.59895277023315	-0.0965163186192513	0.593557178974152	0.0163177829235792
-1.27806520462036	-7.83149814605713	-3.59404134750366	-0.0964285433292389	0.593616962432861	0.0164507627487183
-1.27937972545624	-7.83334493637085	-3.5927529335022	-0.096472904086113	0.59362655878067	0.0167198441922665
-1.28385090827942	-7.82936096191406	-3.59940648078918	-0.0963810160756111	0.593702733516693	0.0169335640966892
-1.28145456314087	-7.82331132888794	-3.5947470664978	-0.096332959830761	0.593670725822449	0.0170452017337084
-1.28610241413116	-7.82877635955811	-3.58530616760254	-0.0963077694177628	0.593726098537445	0.0172873008996248
-1.28487002849579	-7.82445812225342	-3.59344959259033	-0.096261665225029	0.593749165534973	0.0175522100180388
-1.28776252269745	-7.82099628448486	-3.59125423431396	-0.0962223559617996	0.593721210956573	0.0176446903496981
-1.29243338108063	-7.81979608535767	-3.58325409889221	-0.0960960388183594	0.593728363513947	0.0179329607635736
-1.29097771644592	-7.82003545761108	-3.59435105323792	-0.0961359590291977	0.593695104122162	0.0181168150156736
-1.29580676555634	-7.81343173980713	-3.58988475799561	-0.0959655791521072	0.593673944473267	0.018253143876791
-1.29594647884369	-7.81429481506348	-3.58541750907898	-0.0959141328930855	0.593658685684204	0.0184275973588228
-1.30410015583038	-7.80953645706177	-3.60262417793274	-0.0958278477191925	0.593612730503082	0.0185711625963449
-1.30668222904205	-7.80649709701538	-3.58918046951294	-0.0956906080245972	0.593577980995178	0.0186523944139481
-1.30697655677795	-7.80710744857788	-3.58816385269165	-0.0955727323889732	0.593477487564087	0.0188644081354141
-1.31247615814209	-7.79963970184326	-3.60149812698364	-0.095464825630188	0.593489050865173	0.0189235936850309
-1.31278300285339	-7.79624843597412	-3.59494590759277	-0.0953933671116829	0.593387126922607	0.0189717728644609
-1.31758379936218	-7.79452657699585	-3.58805108070374	-0.0952433124184608	0.593316972255707	0.0190946944057941
-1.32250249385834	-7.78917074203491	-3.600834608078	-0.095000796020031	0.593321561813354	0.0191532708704472
-1.32533669471741	-7.78205490112305	-3.59507656097412	-0.0948533043265343	0.593221187591553	0.0191519279032946
-1.32889866828918	-7.78098440170288	-3.59129428863525	-0.0946688130497932	0.593237400054932	0.01919886469841
-1.33744740486145	-7.77389240264893	-3.60129141807556	-0.094436340034008	0.59320193529129	0.0192448440939188
-1.34011900424957	-7.76540851593018	-3.60172367095947	-0.0942061170935631	0.593158066272736	0.0191529635339975
-1.34789645671844	-7.76656913757324	-3.5973060131073	-0.0939677953720093	0.593128383159637	0.0191574245691299
-1.35491847991943	-7.76156091690063	-3.60554218292236	-0.0937935188412666	0.59312516450882	0.0191849321126938
-1.35809397697449	-7.75648927688599	-3.60648083686829	-0.093499556183815	0.593182981014252	0.019179105758667
-1.36639642715454	-7.74983358383179	-3.60594916343689	-0.0932922810316086	0.593162775039673	0.0190673340111971
-1.37155854701996	-7.74882364273071	-3.61725163459778	-0.093051977455616	0.59309595823288	0.0190573334693909
-1.37514388561249	-7.74091672897339	-3.61381268501282	-0.0926957949995995	0.593034446239471	0.0190524533390999
-1.38012874126434	-7.7355318069458	-3.61399340629578	-0.0924462080001831	0.593134522438049	0.0189161356538534
-1.38547623157501	-7.73024606704712	-3.61535906791687	-0.0921396985650063	0.593039333820343	0.0189186614006758
-1.39140617847443	-7.72315883636475	-3.62502408027649	-0.0919001325964928	0.593069672584534	0.0189145766198635
-1.39499759674072	-7.71607303619385	-3.62340140342712	-0.0916602537035942	0.593119382858276	0.0187199469655752
-1.40228080749512	-7.71368312835693	-3.62346053123474	-0.091369666159153	0.593096911907196	0.0186570174992085
-1.40816235542297	-7.7058219909668	-3.62825036048889	-0.0910094007849693	0.593086421489716	0.0187148377299309
-1.41134440898895	-7.70267534255981	-3.63611936569214	-0.0908253118395805	0.593234479427338	0.018521660938859
-1.41934144496918	-7.69260311126709	-3.62910461425781	-0.0905232354998589	0.593190968036652	0.0184127930551767
-1.42637979984283	-7.69283103942871	-3.63380694389343	-0.0902827680110931	0.593198716640472	0.0184987243264914
-1.43437612056732	-7.68457078933716	-3.64699172973633	-0.0900794342160225	0.593254029750824	0.0183798763900995
-1.43793785572052	-7.67610263824463	-3.64076662063599	-0.0897940918803215	0.593242108821869	0.0183310452848673
-1.44594550132751	-7.67735576629639	-3.64201259613037	-0.0895085260272026	0.593322992324829	0.0182703994214535
-1.4470317363739	-7.6676812171936	-3.65796256065369	-0.0892567932605743	0.593222677707672	0.018146650865674
-1.45428228378296	-7.66524887084961	-3.65342807769775	-0.0890349745750427	0.593310475349426	0.0179340150207281
-1.45892262458801	-7.6605019569397	-3.64662837982178	-0.08889140188694	0.593258798122406	0.0178454145789146
-1.46576774120331	-7.65762090682983	-3.6589663028717	-0.0886547863483429	0.593380033969879	0.0176710970699787
-1.47246754169464	-7.64755535125732	-3.66044211387634	-0.0884292796254158	0.593329846858978	0.0175757482647896
-1.47892987728119	-7.64501047134399	-3.67050528526306	-0.0882164910435677	0.593435943126678	0.017324460670352
-1.48593461513519	-7.64165496826172	-3.66078901290894	-0.0879854038357735	0.593403160572052	0.0171857010573149
-1.49226474761963	-7.64145994186401	-3.66358232498169	-0.0879201889038086	0.59335732460022	0.0171598047018051
-1.49609577655792	-7.63170289993286	-3.67161893844604	-0.0876645296812058	0.593315303325653	0.0169991310685873
-1.5038366317749	-7.63125705718994	-3.67078328132629	-0.0875873044133186	0.593378186225891	0.0167763885110617
-1.50771641731262	-7.62377262115479	-3.67028331756592	-0.0874444246292114	0.593323886394501	0.0166600998491049
-1.51317274570465	-7.61991882324219	-3.68527507781982	-0.0873324498534203	0.593273162841797	0.0165585950016975
-1.52188515663147	-7.61428642272949	-3.67788529396057	-0.0871529504656792	0.593336641788483	0.0164043996483088
-1.52385854721069	-7.60972309112549	-3.66942596435547	-0.0871096476912498	0.593274354934692	0.0162370726466179
-1.53363573551178	-7.60795068740845	-3.68103289604187	-0.0870498418807983	0.5932497382164	0.0161551032215357
-1.53735792636871	-7.60325479507446	-3.68435764312744	-0.0869680047035217	0.593158721923828	0.0159844066947699
-1.54279291629791	-7.60148429870605	-3.68420481681824	-0.0868597701191902	0.593197882175446	0.0158014222979546
-1.54621124267578	-7.5999436378479	-3.6820216178894	-0.0868921801447868	0.593020915985107	0.0156504418700933
-1.55440664291382	-7.60021018981934	-3.68179798126221	-0.0868229195475578	0.593009829521179	0.015614602714777
-1.55507469177246	-7.59126138687134	-3.68706965446472	-0.0867310464382172	0.59280264377594	0.0153749324381351
-1.55756020545959	-7.59086418151855	-3.6835732460022	-0.0867313742637634	0.592760682106018	0.0152471885085106
-1.55892872810364	-7.58869314193726	-3.67314434051514	-0.0867491960525513	0.592549979686737	0.0150677133351564
-1.56790447235107	-7.58640193939209	-3.68686842918396	-0.0866077393293381	0.592475652694702	0.0149108991026878
-1.56465423107147	-7.58423709869385	-3.68519282341003	-0.0866283848881722	0.592413663864136	0.0147753423079848
-1.56994235515594	-7.58197259902954	-3.68573117256165	-0.0865927487611771	0.592401683330536	0.0146865602582693
-1.56987047195435	-7.58142900466919	-3.68066191673279	-0.0866436436772347	0.592071890830994	0.0144845591858029
-1.57469975948334	-7.58199310302734	-3.68621897697449	-0.0865644291043282	0.591989934444427	0.0144934775307775
-1.57212674617767	-7.57603073120117	-3.69143509864807	-0.0865023508667946	0.591775715351105	0.0142748905345798
-1.57480037212372	-7.57295036315918	-3.68894648551941	-0.0864609554409981	0.591741561889648	0.0140872793272138
-1.57392573356628	-7.57446050643921	-3.67663812637329	-0.0865235030651093	0.591492295265198	0.0139882639050484
-1.57917070388794	-7.57321739196777	-3.68990921974182	-0.0863857790827751	0.59137499332428	0.0138857774436474
-1.57491219043732	-7.56870079040527	-3.68784093856812	-0.0864083766937256	0.591212213039398	0.0137779675424099
-1.58084189891815	-7.56852912902832	-3.68757033348084	-0.0863931849598885	0.591152310371399	0.0136074582114816
-1.57789850234985	-7.56683826446533	-3.6780571937561	-0.0863726213574409	0.59091979265213	0.013449807651341
-1.57956695556641	-7.56786870956421	-3.68758177757263	-0.0862758755683899	0.590782105922699	0.0134150832891464
-1.57927918434143	-7.56393718719482	-3.68812918663025	-0.0862726718187332	0.590603709220886	0.0132356900721788
-1.57606410980225	-7.56476926803589	-3.68238735198975	-0.0862848907709122	0.590453743934631	0.013073643669486
-1.5727870464325	-7.56277751922607	-3.68066835403442	-0.0862682089209557	0.59023529291153	0.0130158262327313
-1.57511067390442	-7.56469631195068	-3.68951368331909	-0.0861835554242134	0.59013694524765	0.0128085874021053
-1.5720249414444	-7.56060934066772	-3.68687057495117	-0.0861348211765289	0.589957654476166	0.0126765947788954
-1.57445347309113	-7.5631046295166	-3.68023324012756	-0.0860995128750801	0.589897215366364	0.0124810822308064
-1.57022333145142	-7.5651421546936	-3.67770028114319	-0.0861999616026878	0.589570999145508	0.0122810490429401
-1.57118129730225	-7.56422567367554	-3.68135905265808	-0.0860325843095779	0.589486122131348	0.0122226495295763
-1.56750583648682	-7.56369876861572	-3.68830299377441	-0.0860886052250862	0.589221477508545	0.0120202051475644
-1.56671702861786	-7.5597038269043	-3.68639540672302	-0.086042694747448	0.589138150215149	0.0119434725493193
-1.5625411272049	-7.5621771812439	-3.68377017974854	-0.0861009359359741	0.589026153087616	0.0118085695430636
-1.56268393993378	-7.56437492370605	-3.67967104911804	-0.0861036032438278	0.588865697383881	0.0116536887362599
-1.56544601917267	-7.56817770004272	-3.6808226108551	-0.0861402004957199	0.588725924491882	0.0116692055016756
-1.55967974662781	-7.56658172607422	-3.68343567848206	-0.0862282365560532	0.58853805065155	0.0115186097100377
-1.55787491798401	-7.568519115448	-3.68243598937988	-0.0862844064831734	0.588338077068329	0.0114435916766524
-1.55306363105774	-7.56795930862427	-3.67212510108948	-0.0863554626703262	0.58806699514389	0.0113580338656902
-1.54949486255646	-7.57108592987061	-3.67249631881714	-0.0864958167076111	0.587983131408691	0.0113150756806135
-1.55253803730011	-7.57377672195435	-3.66900372505188	-0.086513988673687	0.587809264659882	0.011310818605125
-1.55088603496552	-7.57298755645752	-3.6726861000061	-0.0866586565971375	0.587595462799072	0.0112368883565068
-1.54632866382599	-7.57636880874634	-3.66932535171509	-0.0867515727877617	0.587399482727051	0.011152345687151
-1.5417867898941	-7.5764684677124	-3.66856265068054	-0.0868625715374947	0.587152540683746	0.0110887670889497
-1.53729736804962	-7.57853317260742	-3.66687273979187	-0.0870512872934341	0.586872637271881	0.0110035417601466
-1.53573822975159	-7.5828275680542	-3.65084385871887	-0.0871621891856194	0.586666643619537	0.0110684679821134
-1.53369987010956	-7.58908939361572	-3.66199326515198	-0.0874063819646835	0.586474359035492	0.0110180182382464
-1.53287291526794	-7.59036827087402	-3.65204882621765	-0.0875273495912552	0.586177051067352	0.0110511220991611
-1.52371382713318	-7.59340333938599	-3.64497518539429	-0.0877024531364441	0.585976898670197	0.0110286371782422
-1.52083957195282	-7.59545373916626	-3.6466383934021	-0.0878748446702957	0.585715353488922	0.0109892711043358
-1.51515161991119	-7.59804534912109	-3.6407425403595	-0.088056854903698	0.585411190986633	0.0110310213640332
-1.51175951957703	-7.60148572921753	-3.64006900787354	-0.0881642550230026	0.585200726985931	0.0110019752755761
-1.50763607025146	-7.60400533676147	-3.63632822036743	-0.0883519947528839	0.584960758686066	0.0110029792413116
-1.50097322463989	-7.61180782318115	-3.63497686386108	-0.0886280611157417	0.584665954113007	0.0108737703412771
-1.49596440792084	-7.61542987823486	-3.62869572639465	-0.0888158082962036	0.584357738494873	0.0108537822961807
-1.49416863918304	-7.61990547180176	-3.62752532958984	-0.0889771059155464	0.584160923957825	0.0108106471598148
-1.48918104171753	-7.622154712677	-3.62326693534851	-0.0891517922282219	0.583883047103882	0.0107372412458062
-1.4871838092804	-7.62933588027954	-3.61442565917969	-0.0892848372459412	0.583720743656158	0.0108179599046707
-1.48179996013641	-7.63084411621094	-3.62103629112244	-0.08944933116436	0.583352148532867	0.0106430631130934
-1.47574996948242	-7.63605928421021	-3.61081290245056	-0.0896772444248199	0.583122611045837	0.0106460954993963
-1.46914994716644	-7.64067983627319	-3.60007882118225	-0.0897835567593575	0.582923054695129	0.010640143416822
-1.46436405181885	-7.64556217193604	-3.59507632255554	-0.0900735408067703	0.58266419172287	0.0105288987979293
-1.45980942249298	-7.65308141708374	-3.5890531539917	-0.0901458784937859	0.582436621189117	0.010483649559319
-1.45678091049194	-7.66082859039307	-3.59176778793335	-0.0904495567083359	0.58213073015213	0.0104671278968453
-1.4481395483017	-7.66424942016602	-3.5898585319519	-0.0905955135822296	0.581870198249817	0.0104390112683177
-1.44350945949554	-7.66657257080078	-3.58945441246033	-0.090676560997963	0.581723272800446	0.010404771193862
-1.43906033039093	-7.67064189910889	-3.57344222068787	-0.0909218117594719	0.581471920013428	0.0104091474786401
-1.43036246299744	-7.67959976196289	-3.57084631919861	-0.0911433398723602	0.581222653388977	0.0104581685736775
-1.42719042301178	-7.68534755706787	-3.57171607017517	-0.091293603181839	0.581053733825684	0.0104904407635331
-1.41834819316864	-7.68982410430908	-3.56614685058594	-0.0914967507123947	0.580839097499847	0.0105953318998218
-1.41458594799042	-7.69393634796143	-3.57485055923462	-0.0915504544973373	0.580742716789246	0.0106100691482425
-1.40712749958038	-7.70153474807739	-3.56505131721497	-0.091740570962429	0.580568432807922	0.0106164468452334
-1.40335071086884	-7.70267152786255	-3.56064319610596	-0.0918261408805847	0.580418109893799	0.0107107181102037
-1.3982344865799	-7.71106004714966	-3.55448341369629	-0.0919616892933846	0.58026796579361	0.0107116121798754
-1.38477373123169	-7.71481418609619	-3.54600524902344	-0.0921361669898033	0.580118238925934	0.0108160143718123
-1.38550710678101	-7.71968793869019	-3.55115747451782	-0.0922199860215187	0.580102324485779	0.0108420243486762
-1.38116598129272	-7.72426891326904	-3.54368257522583	-0.0923770219087601	0.580120921134949	0.0110448719933629
-1.37418496608734	-7.72719669342041	-3.54757213592529	-0.0924430936574936	0.58000510931015	0.0111931804567575
-1.36835026741028	-7.73039197921753	-3.55086779594421	-0.0925530195236206	0.579985082149506	0.0114116305485368
-1.36091029644012	-7.72995519638062	-3.53696274757385	-0.0925924926996231	0.579990327358246	0.0116423908621073
-1.36053884029388	-7.73310089111328	-3.54486918449402	-0.0926701277494431	0.580130100250244	0.0118793761357665
-1.35947692394257	-7.73665285110474	-3.53684782981873	-0.0927160531282425	0.580091238021851	0.0120663680136204
-1.35873937606812	-7.7402720451355	-3.54412055015564	-0.0928579717874527	0.58025050163269	0.0122467065230012
-1.3555223941803	-7.73946809768677	-3.54189610481262	-0.0928179994225502	0.580302894115448	0.0123824253678322
-1.35057628154755	-7.743088722229	-3.54101538658142	-0.0928885787725449	0.580382645130157	0.012514665722847
-1.35081708431244	-7.74419260025024	-3.53714036941528	-0.0929732099175453	0.58040189743042	0.0126290423795581
-1.34963405132294	-7.74668264389038	-3.53408670425415	-0.0928953737020493	0.580528974533081	0.0128571363165975
-1.34700763225555	-7.75333690643311	-3.54532408714294	-0.092967301607132	0.58076274394989	0.0129593620076776
-1.34785759449005	-7.75203609466553	-3.53497552871704	-0.0929015427827835	0.580793559551239	0.0130723938345909
-1.34794795513153	-7.75184535980225	-3.54594278335571	-0.0928798168897629	0.581013381481171	0.0131836542859674
-1.34382116794586	-7.75073671340942	-3.54443717002869	-0.0928178355097771	0.58110636472702	0.0132807102054358
-1.34483480453491	-7.75138187408447	-3.54229140281677	-0.0927153453230858	0.581420361995697	0.0134609742090106
-1.34982538223267	-7.75249814987183	-3.54644680023193	-0.092585377395153	0.581569015979767	0.0135541949421167
-1.34706032276154	-7.75139665603638	-3.54701972007751	-0.0924472361803055	0.581813335418701	0.0137161705642939
-1.34649503231049	-7.74795722961426	-3.554030418396	-0.0922232866287231	0.582115054130554	0.0137489465996623
-1.3527717590332	-7.74666833877563	-3.55608534812927	-0.0920290499925613	0.582438409328461	0.0138501822948456
-1.35328054428101	-7.7466287612915	-3.56736087799072	-0.0918878093361855	0.582737863063812	0.0137802390381694
-1.36244571208954	-7.7388482093811	-3.55680704116821	-0.0914781987667084	0.583071291446686	0.0137344161048532
-1.36636900901794	-7.7391471862793	-3.56942415237427	-0.0913122445344925	0.583384335041046	0.0137603525072336
-1.3702255487442	-7.73530578613281	-3.57211947441101	-0.0909567102789879	0.583685278892517	0.013698915950954
-1.38272988796234	-7.72704219818115	-3.57906889915466	-0.0906309857964516	0.584106922149658	0.0137570584192872
-1.38548243045807	-7.72281122207642	-3.59081196784973	-0.0903183072805405	0.584589540958405	0.0136079574003816
-1.3994562625885	-7.71672105789185	-3.59938335418701	-0.0898663848638535	0.584950923919678	0.0136158186942339
-1.40310215950012	-7.70839881896973	-3.59265303611755	-0.089538499712944	0.585292220115662	0.0136032775044441
-1.41517770290375	-7.7042121887207	-3.60665845870972	-0.089055523276329	0.58566552400589	0.0135581335052848
-1.42484998703003	-7.69669055938721	-3.61668395996094	-0.0886866748332977	0.586118221282959	0.0135955177247524
-1.43612909317017	-7.68553638458252	-3.62941384315491	-0.0881462246179581	0.58664333820343	0.0134974056854844
-1.45058333873749	-7.67579460144043	-3.62943720817566	-0.08778215944767	0.587115108966827	0.0134631218388677
-1.46203362941742	-7.67132091522217	-3.63203859329224	-0.0873964503407478	0.587573647499084	0.0134004224091768
-1.47796523571014	-7.66523313522339	-3.64680194854736	-0.0870077833533287	0.587917685508728	0.0133553873747587
-1.48634624481201	-7.65177488327026	-3.6491596698761	-0.0865090489387512	0.58828330039978	0.0133958095684648
-1.50016963481903	-7.64423418045044	-3.66962623596191	-0.0860637202858925	0.588865339756012	0.0132861193269491
-1.51072919368744	-7.63341665267944	-3.66178464889526	-0.0856827720999718	0.589138329029083	0.0131426015868783
-1.53037667274475	-7.62905263900757	-3.67154932022095	-0.0852450579404831	0.589636266231537	0.0131064103916287
-1.53938210010529	-7.61902713775635	-3.68225932121277	-0.0848389342427254	0.590036988258362	0.0130162080749869
-1.55763924121857	-7.61245393753052	-3.68894124031067	-0.0844726860523224	0.590511500835419	0.0128798102959991
-1.56604588031769	-7.60552787780762	-3.69026327133179	-0.0841203406453133	0.590817749500275	0.0127088576555252
-1.5845855474472	-7.60224342346191	-3.69636464118958	-0.0836730152368546	0.591103315353394	0.0125598274171352
-1.59299111366272	-7.59304475784302	-3.70672512054443	-0.083402156829834	0.591433048248291	0.012487355619669
-1.60786736011505	-7.58577346801758	-3.72434616088867	-0.0829634144902229	0.591845214366913	0.01226397883147
-1.62263190746307	-7.57915163040161	-3.72048115730286	-0.0826594233512878	0.592187762260437	0.0120223071426153
-1.63780951499939	-7.57725524902344	-3.72349643707275	-0.0823035687208176	0.592486202716827	0.0118937594816089
-1.64674949645996	-7.57281255722046	-3.73306393623352	-0.0820251330733299	0.592755794525146	0.0117177180945873
-1.66555869579315	-7.56797504425049	-3.7426872253418	-0.0816209390759468	0.593099415302277	0.0116378730162978
-1.67146587371826	-7.56163644790649	-3.74701809883118	-0.081419512629509	0.593359172344208	0.0113797876983881
-1.68066704273224	-7.55709791183472	-3.74291610717773	-0.0810519158840179	0.593619227409363	0.0112425237894058
-1.69586682319641	-7.55341577529907	-3.75084924697876	-0.0808538496494293	0.593849778175354	0.0110476231202483
-1.70688724517822	-7.54862833023071	-3.76186847686768	-0.0805791243910789	0.594187080860138	0.0108740851283073
-1.72246038913727	-7.5447039604187	-3.76886010169983	-0.0803215131163597	0.594484210014343	0.0107739437371492
-1.73328185081482	-7.53775358200073	-3.76711702346802	-0.0800961554050446	0.594757974147797	0.010551929473877
-1.74518752098083	-7.53575897216797	-3.76716375350952	-0.0799243673682213	0.594981551170349	0.0103258406743407
-1.75429320335388	-7.5285530090332	-3.77746343612671	-0.0796755850315094	0.595232427120209	0.0102641256526113
-1.76812267303467	-7.52755355834961	-3.78218507766724	-0.0795175135135651	0.5954549908638	0.0100208567455411
-1.7732754945755	-7.51834201812744	-3.78494548797607	-0.0792427062988281	0.59568578004837	0.00975270476192236
-1.78951525688171	-7.51948308944702	-3.77823424339294	-0.0791011899709702	0.595873475074768	0.00951963663101196
-1.79399919509888	-7.51563167572021	-3.78002953529358	-0.0790471285581589	0.596028387546539	0.00930129643529654
-1.81001198291779	-7.51493167877197	-3.79156684875488	-0.0788679793477058	0.596365094184875	0.00922160968184471
-1.81586015224457	-7.50952863693237	-3.79356789588928	-0.0787865146994591	0.596541583538055	0.00903083570301533
-1.82459080219269	-7.50700950622559	-3.79016733169556	-0.0787527337670326	0.596763372421265	0.00894396845251322
-1.82981038093567	-7.50299024581909	-3.7918119430542	-0.0786767899990082	0.596878349781036	0.00903210695832968
-1.84066236019135	-7.49815225601196	-3.80267024040222	-0.07867481559515	0.597133576869965	0.00898492336273193
-1.84295415878296	-7.49192094802856	-3.79820322990417	-0.0786223784089088	0.59729266166687	0.00904093775898218
-1.85497009754181	-7.49240779876709	-3.79729700088501	-0.0786543115973473	0.597482740879059	0.00906061567366123
-1.85696709156036	-7.49009466171265	-3.80238389968872	-0.0787168741226196	0.597622394561768	0.00921905878931284
-1.86602771282196	-7.48563003540039	-3.80262041091919	-0.0788532420992851	0.597806394100189	0.00938333570957184
-1.87169086933136	-7.48142957687378	-3.79677152633667	-0.0788426622748375	0.597944855690002	0.00959623232483864
-1.87358772754669	-7.48267126083374	-3.78967666625977	-0.0791009441018105	0.597966432571411	0.00974700227379799
-1.88162958621979	-7.47623586654663	-3.80120253562927	-0.0791311264038086	0.598136246204376	0.0100648375228047
-1.87931513786316	-7.47014808654785	-3.79636979103088	-0.0793508887290955	0.598169386386871	0.010291432030499
-1.89142239093781	-7.471107006073	-3.79095602035522	-0.0795138701796532	0.598244309425354	0.0105848414823413
-1.88898503780365	-7.46446657180786	-3.79345631599426	-0.0797413215041161	0.59821355342865	0.0109502403065562
-1.90007853507996	-7.46352100372314	-3.80015897750854	-0.0798892229795456	0.598382413387299	0.0111689064651728
-1.90010905265808	-7.4585108757019	-3.78916954994202	-0.0801982060074806	0.598313450813293	0.0114399958401918
-1.90679526329041	-7.4602108001709	-3.7893385887146	-0.0805624723434448	0.598405599594116	0.0117987617850304
-1.91101431846619	-7.45540761947632	-3.79200100898743	-0.0807976275682449	0.598415374755859	0.012093810364604
-1.91318953037262	-7.45426321029663	-3.78763508796692	-0.0810815021395683	0.598517894744873	0.0124568864703178
-1.90941369533539	-7.45417308807373	-3.77793955802917	-0.0814737603068352	0.598485946655273	0.0128006739541888
-1.91212058067322	-7.45794439315796	-3.77296042442322	-0.0818411186337471	0.598477363586426	0.0131976651027799
-1.91183829307556	-7.45250844955444	-3.77704071998596	-0.0820950046181679	0.598430812358856	0.0136092361062765
-1.90926444530487	-7.4545955657959	-3.76734185218811	-0.0825173333287239	0.598405301570892	0.013890246860683
-1.90991854667664	-7.45279693603516	-3.76474523544312	-0.0828041955828667	0.598464250564575	0.0142387337982655
-1.91024875640869	-7.45481729507446	-3.76174283027649	-0.0831685140728951	0.598390340805054	0.0146560249850154
-1.91280770301819	-7.44766664505005	-3.76668667793274	-0.0833894610404968	0.598602533340454	0.0150395715609193
-1.90944278240204	-7.4464807510376	-3.75497078895569	-0.0838052853941917	0.598533034324646	0.0154598858207464
-1.91394484043121	-7.44963884353638	-3.75323104858398	-0.0840656086802483	0.598657727241516	0.0158753413707018
-1.91137826442719	-7.44832706451416	-3.75777435302734	-0.0844842419028282	0.598716616630554	0.0162692759186029
-1.91257274150848	-7.44351577758789	-3.7556893825531	-0.0846406668424606	0.598715722560883	0.0166834443807602
-1.90730738639832	-7.44654035568237	-3.7411093711853	-0.085033506155014	0.598771095275879	0.0169616844505072
-1.90900468826294	-7.44407987594604	-3.74895882606506	-0.0852124243974686	0.598911762237549	0.0173964183777571
-1.90778684616089	-7.44151639938354	-3.74901700019836	-0.0854226425290108	0.598968863487244	0.0177575815469027
-1.90944373607635	-7.43684101104736	-3.75386929512024	-0.085654653608799	0.59910261631012	0.0180260147899389
-1.90363192558289	-7.43738985061646	-3.74146318435669	-0.0859117954969406	0.599188029766083	0.018401088193059
-1.91254222393036	-7.43606328964233	-3.74242925643921	-0.0859956741333008	0.599276840686798	0.0188460107892752
-1.90465450286865	-7.43022584915161	-3.75243258476257	-0.0861650407314301	0.599434196949005	0.0190869979560375
-1.90766179561615	-7.428053855896	-3.74475455284119	-0.0861354768276215	0.599562108516693	0.0194102227687836
-1.90306627750397	-7.42551136016846	-3.73614835739136	-0.0862987190485001	0.599601447582245	0.0197574906051159
-1.90839624404907	-7.42519235610962	-3.75444436073303	-0.0862985029816628	0.599684119224548	0.0201140437275171
-1.90306258201599	-7.41479873657227	-3.74553728103638	-0.0863469019532204	0.599767684936523	0.0203850977122784
-1.90038645267487	-7.4128680229187	-3.74048542976379	-0.0863911807537079	0.599838376045227	0.0206737779080868
-1.90069997310638	-7.41160488128662	-3.74717307090759	-0.0863332077860832	0.599876284599304	0.0210189297795296
-1.89967262744904	-7.40239286422729	-3.7474217414856	-0.0863242521882057	0.599893152713776	0.0213089361786842
-1.89769756793976	-7.39646863937378	-3.74329614639282	-0.0862277075648308	0.599926710128784	0.0215228963643312
-1.89625155925751	-7.39283466339111	-3.73977971076965	-0.0862065851688385	0.599944353103638	0.0218465365469456
-1.90020096302032	-7.38841724395752	-3.75330352783203	-0.0861226171255112	0.599906146526337	0.0222335569560528
-1.89270353317261	-7.3813362121582	-3.74326395988464	-0.0860675349831581	0.599858522415161	0.022449066862464
-1.89427697658539	-7.3767876625061	-3.74197554588318	-0.0859662219882011	0.599779844284058	0.0227488335222006
-1.89435863494873	-7.36968564987183	-3.74943685531616	-0.0858787521719933	0.599727511405945	0.0231079086661339
-1.89232158660889	-7.36082458496094	-3.73975253105164	-0.0857977792620659	0.599541246891022	0.0233825035393238
-1.89494180679321	-7.35843229293823	-3.73833632469177	-0.0857739821076393	0.599366247653961	0.0237031225115061
-1.89061868190765	-7.34953022003174	-3.74201321601868	-0.0857170075178146	0.599148988723755	0.0240869056433439
-1.89157330989838	-7.34171104431152	-3.74084329605103	-0.0855982378125191	0.598924279212952	0.0242101009935141
-1.88918662071228	-7.33623886108398	-3.73283696174622	-0.0855719894170761	0.598639190196991	0.024446077644825
-1.88734591007233	-7.32936429977417	-3.73285913467407	-0.0855485796928406	0.598272442817688	0.0247852932661772
-1.8909478187561	-7.32070064544678	-3.74331974983215	-0.0854192674160004	0.597958862781525	0.0250187311321497
-1.89299893379211	-7.31221342086792	-3.73501038551331	-0.0854049548506737	0.597576200962067	0.0251541268080473
-1.89282464981079	-7.30882883071899	-3.72722244262695	-0.0853977352380753	0.597176134586334	0.0253356471657753
-1.89454615116119	-7.30366516113281	-3.72625732421875	-0.0853635966777802	0.596695303916931	0.0255697630345821
-1.89351391792297	-7.2976245880127	-3.72660517692566	-0.0853902772068977	0.59623646736145	0.025777168571949
-1.89464843273163	-7.29305267333984	-3.72005391120911	-0.0853634923696518	0.595713078975677	0.025858061388135
-1.89313519001007	-7.28661489486694	-3.70973062515259	-0.0854424834251404	0.595119833946228	0.0260415207594633
-1.89069378376007	-7.28019189834595	-3.70816874504089	-0.0855031758546829	0.594507813453674	0.0262577962130308
-1.89241254329681	-7.27452898025513	-3.70634841918945	-0.0855765119194984	0.594025135040283	0.0264240447431803
-1.88929343223572	-7.26745414733887	-3.69822859764099	-0.0856106579303741	0.593377292156219	0.0264524295926094
-1.89081358909607	-7.26470470428467	-3.69114017486572	-0.0857297480106354	0.592822015285492	0.0266654137521982
-1.89086079597473	-7.25752401351929	-3.6949782371521	-0.0858285278081894	0.592237889766693	0.0267917551100254
-1.89119148254395	-7.25595855712891	-3.68583989143372	-0.0859492272138596	0.591702222824097	0.0269287843257189
-1.89022743701935	-7.24929571151733	-3.67773103713989	-0.0860515609383583	0.591104507446289	0.0270340871065855
-1.89542961120605	-7.24409818649292	-3.67268323898315	-0.0861677601933479	0.590475142002106	0.0271616820245981
-1.89386391639709	-7.23976516723633	-3.66422867774963	-0.0862793773412704	0.589856147766113	0.0273411422967911
-1.89687943458557	-7.23479223251343	-3.6685037612915	-0.0864152014255524	0.589430630207062	0.0273498818278313
-1.89233708381653	-7.22973108291626	-3.66112112998962	-0.0865401402115822	0.588780641555786	0.0273966230452061
-1.89739000797272	-7.2296085357666	-3.64859414100647	-0.0866342782974243	0.588323295116425	0.0274366997182369
-1.89799094200134	-7.22394132614136	-3.64867615699768	-0.0867763981223106	0.587840020656586	0.0274189300835133
-1.90056586265564	-7.21947622299194	-3.64791655540466	-0.0868665426969528	0.587378323078156	0.0273819267749786
-1.90333354473114	-7.21870565414429	-3.63152241706848	-0.0869924053549767	0.586876809597015	0.0272854343056679
-1.90685498714447	-7.21834707260132	-3.63638401031494	-0.0871350094676018	0.586442947387695	0.027263630181551
-1.90729010105133	-7.20980501174927	-3.6354455947876	-0.0871826410293579	0.586054682731628	0.0272970758378506
-1.909623503685	-7.21024656295776	-3.63663101196289	-0.0873412191867828	0.585721075534821	0.027113413438201
-1.90944790840149	-7.20494031906128	-3.6241934299469	-0.0874265134334564	0.585390329360962	0.0270317289978266
-1.91326582431793	-7.20397138595581	-3.62581562995911	-0.087414488196373	0.585074961185455	0.0269583966583014
-1.91816961765289	-7.2023549079895	-3.63048243522644	-0.0875459462404251	0.58492648601532	0.0268896799534559
-1.92048227787018	-7.1984224319458	-3.62991738319397	-0.0874742120504379	0.584755003452301	0.0267625767737627
-1.9239639043808	-7.1938271522522	-3.62521719932556	-0.0875480249524117	0.584573984146118	0.0265887770801783
-1.9269210100174	-7.19191360473633	-3.62524461746216	-0.0875916630029678	0.584459900856018	0.0263776797801256
-1.92905700206757	-7.18987894058228	-3.62853860855103	-0.087466299533844	0.584301769733429	0.0262546483427286
-1.93534505367279	-7.18736457824707	-3.63383030891418	-0.0873875841498375	0.584322690963745	0.025974104180932
-1.94061231613159	-7.182288646698	-3.62919855117798	-0.087390661239624	0.584325611591339	0.0255845822393894
-1.94529986381531	-7.18357229232788	-3.62469601631165	-0.0872974693775177	0.584352552890778	0.0252384431660175
-1.95519232749939	-7.1807861328125	-3.62748837471008	-0.0871761366724968	0.584344923496246	0.0249037984758615
-1.95912945270538	-7.17996501922607	-3.6353964805603	-0.0870563462376595	0.584418892860413	0.0246078297495842
-1.96529102325439	-7.17699289321899	-3.64328908920288	-0.0869037508964539	0.584546029567719	0.0241754520684481
-1.97292292118073	-7.17299842834473	-3.63645529747009	-0.0867021009325981	0.58462780714035	0.023752311244607
-1.97540903091431	-7.17093420028687	-3.64596343040466	-0.086566150188446	0.584793746471405	0.0232365280389786
-1.98330557346344	-7.17241811752319	-3.64289093017578	-0.0863486751914024	0.584902346134186	0.0228094104677439
-1.99078333377838	-7.17149829864502	-3.64511847496033	-0.0862243995070457	0.585099637508392	0.0225570406764746
-2.00155282020569	-7.16715669631958	-3.65940737724304	-0.0860255211591721	0.585242092609406	0.022137800231576
-2.00479197502136	-7.16201305389404	-3.65493297576904	-0.0858039334416389	0.585332572460175	0.0217861086130142
-2.01419377326965	-7.16035318374634	-3.65153384208679	-0.0855865254998207	0.585490226745605	0.0214717704802752
-2.01800680160522	-7.15776062011719	-3.66026759147644	-0.0854359865188599	0.58564555644989	0.0212356820702553
-2.0295569896698	-7.15712451934814	-3.66214537620544	-0.0852314457297325	0.585720658302307	0.0209439266473055
-2.0363986492157	-7.1517915725708	-3.67228126525879	-0.0850310623645782	0.58584451675415	0.0206566900014877
-2.04174447059631	-7.14847946166992	-3.66840720176697	-0.0848484262824059	0.585974454879761	0.0204280316829681
-2.04665637016296	-7.15020895004272	-3.66318297386169	-0.0847357362508774	0.585998117923737	0.0201541651040316
-2.04872703552246	-7.15055227279663	-3.66759490966797	-0.0845639631152153	0.585990250110626	0.0199668146669865
-2.05937910079956	-7.14587259292603	-3.6716513633728	-0.0843280479311943	0.586048662662506	0.0197357535362244
-2.06080317497253	-7.14718627929688	-3.68022751808167	-0.0842093676328659	0.586159706115723	0.0194097273051739
-2.06849980354309	-7.14621829986572	-3.67451691627502	-0.0839884951710701	0.586071014404297	0.0191111862659454
-2.07329964637756	-7.1477108001709	-3.67593359947205	-0.0839532613754272	0.585994720458984	0.0187945030629635
-2.07919549942017	-7.1456093788147	-3.67700672149658	-0.0837186500430107	0.585944592952728	0.018409913405776
-2.08407664299011	-7.14772510528564	-3.67642164230347	-0.0835645571351051	0.585809469223022	0.0180676244199276
-2.09067535400391	-7.14635038375854	-3.68274688720703	-0.0834278240799904	0.58573305606842	0.017680611461401
-2.10315465927124	-7.1521635055542	-3.68531680107117	-0.0832340493798256	0.585737884044647	0.0172490179538727
-2.09902906417847	-7.1504487991333	-3.67859077453613	-0.0831612572073936	0.58554083108902	0.0167904961854219
-2.10761833190918	-7.15114402770996	-3.68001413345337	-0.0828848034143448	0.585397779941559	0.0164446085691452
-2.11402893066406	-7.15354299545288	-3.67504096031189	-0.0828659534454346	0.58525675535202	0.0160733610391617
-2.11811757087708	-7.15330934524536	-3.67003321647644	-0.0827389508485794	0.585070312023163	0.0157031640410423
-2.12570738792419	-7.15808439254761	-3.67910861968994	-0.0825634822249413	0.584897935390472	0.0154548734426498
-2.12695169448853	-7.1548490524292	-3.67893075942993	-0.0824904665350914	0.584548473358154	0.0150462975725532
-2.12954330444336	-7.15770483016968	-3.67558169364929	-0.0823139846324921	0.584411799907684	0.0147179132327437
-2.13380026817322	-7.1603856086731	-3.66866731643677	-0.0823092013597488	0.58420717716217	0.0143806291744113
-2.13668990135193	-7.16190958023071	-3.66622710227966	-0.082182765007019	0.583966791629791	0.0140051702037454
-2.14301466941834	-7.16808319091797	-3.66411972045898	-0.0820941552519798	0.583680987358093	0.0137574886903167
-2.13929629325867	-7.16909551620483	-3.67035937309265	-0.0820065513253212	0.583297550678253	0.0133587922900915
-2.14139938354492	-7.1729998588562	-3.66762471199036	-0.0818989053368568	0.582997858524323	0.0130176814273
-2.14248919487	-7.17240190505981	-3.65662622451782	-0.0818561166524887	0.582719504833221	0.0126423500478268
-2.14660286903381	-7.17619514465332	-3.6538679599762	-0.0817619413137436	0.582384645938873	0.0122968489304185
-2.14626598358154	-7.18597221374512	-3.64911961555481	-0.0818667113780975	0.582033336162567	0.0120050432160497
-2.14785051345825	-7.18766069412231	-3.65032744407654	-0.0816790759563446	0.581635534763336	0.0116983978077769
-2.14614105224609	-7.18977355957031	-3.64619779586792	-0.0816353410482407	0.581276059150696	0.0114808715879917
-2.14322257041931	-7.19387769699097	-3.64675211906433	-0.0816977843642235	0.580899238586426	0.0111969271674752
-2.14629507064819	-7.202308177948	-3.63330221176147	-0.0815739333629608	0.580576419830322	0.0109819807112217
-2.14391446113586	-7.20247268676758	-3.63872385025024	-0.0815443247556686	0.580177783966064	0.010684777982533
-2.14001274108887	-7.20630073547363	-3.63081836700439	-0.081544041633606	0.57981675863266	0.0105481324717402
-2.13529443740845	-7.20928859710693	-3.62895512580872	-0.0814216360449791	0.57950359582901	0.0102966036647558
-2.13430738449097	-7.21549701690674	-3.61711597442627	-0.0814207345247269	0.579127609729767	0.0101632811129093
-2.12863159179688	-7.22124338150024	-3.61977243423462	-0.0813892036676407	0.578768849372864	0.00997611880302429
-2.11981606483459	-7.22500944137573	-3.61725521087646	-0.0813944786787033	0.578503608703613	0.00984477810561657
-2.12062907218933	-7.23417520523071	-3.61407518386841	-0.0813092887401581	0.578336834907532	0.00976676214486361
-2.11803579330444	-7.23651790618896	-3.61328768730164	-0.0813374742865562	0.578014552593231	0.00956360250711441
-2.1078770160675	-7.23486661911011	-3.60219359397888	-0.08132154494524	0.577661693096161	0.00956700276583433
-2.10393595695496	-7.24247598648071	-3.60698342323303	-0.0812856182456017	0.577587425708771	0.00947211962193251
-2.10096573829651	-7.25445985794067	-3.60179471969604	-0.0812864676117897	0.577412724494934	0.0095755634829402
-2.08953785896301	-7.25772190093994	-3.60403919219971	-0.0813364908099175	0.577194094657898	0.00940021779388189
-2.08472156524658	-7.25716972351074	-3.58934307098389	-0.0812401473522186	0.577096998691559	0.00948792975395918
-2.07856369018555	-7.26780843734741	-3.59511375427246	-0.0813378766179085	0.57701963186264	0.00935246516019106
-2.0683012008667	-7.27384090423584	-3.5908260345459	-0.0813338831067085	0.576803028583527	0.00942587293684483
-2.06056690216064	-7.28039073944092	-3.59092497825623	-0.0813026279211044	0.576699137687683	0.00937508884817362
-2.05274748802185	-7.2849645614624	-3.58257508277893	-0.0812962353229523	0.576534390449524	0.00943023897707462
-2.04266905784607	-7.29488658905029	-3.58605098724365	-0.0814223065972328	0.576569855213165	0.00943711027503014
-2.0305814743042	-7.29915285110474	-3.57576155662537	-0.0814987197518349	0.576429903507233	0.00949694588780403
-2.02192401885986	-7.30900764465332	-3.57671976089478	-0.0815591290593147	0.576383054256439	0.00950742792338133
-2.01054382324219	-7.31677722930908	-3.57511115074158	-0.0816623643040657	0.57648378610611	0.00952656473964453
-2.00172090530396	-7.32711029052734	-3.57224774360657	-0.08168775588274	0.576430857181549	0.00970596540719271
-1.98783266544342	-7.33397722244263	-3.57487845420837	-0.0818082019686699	0.576410114765167	0.00963137578219175
-1.97941482067108	-7.33812141418457	-3.5722668170929	-0.081935741007328	0.576574087142944	0.00976238120347261
-1.9645562171936	-7.34941101074219	-3.5773937702179	-0.0820359289646149	0.576677680015564	0.0096892062574625
-1.95756864547729	-7.35701036453247	-3.57661104202271	-0.0820815786719322	0.576826632022858	0.00971958413720131
-1.94246327877045	-7.36902093887329	-3.57563638687134	-0.0822598561644554	0.577041983604431	0.00965816713869572
-1.92868077754974	-7.37615013122559	-3.57389712333679	-0.0823678374290466	0.577239751815796	0.0096307722851634
-1.92265391349792	-7.38964700698853	-3.56930232048035	-0.0824777409434319	0.577617466449738	0.0096287289634347
-1.91062021255493	-7.39810705184937	-3.57470846176147	-0.0826503857970238	0.577877640724182	0.00961137842386961
-1.89446687698364	-7.40939712524414	-3.57663798332214	-0.08278838545084	0.578168034553528	0.00966102723032236
-1.88720512390137	-7.42082262039185	-3.58408379554749	-0.0829402282834053	0.578645825386047	0.00961143244057894
-1.87274610996246	-7.42825317382813	-3.57924628257751	-0.0830791741609573	0.579068779945374	0.00961294304579496
-1.86382746696472	-7.4421558380127	-3.57893371582031	-0.0832492411136627	0.579646587371826	0.0095653748139739
-1.85021162033081	-7.4528751373291	-3.58704614639282	-0.0834208428859711	0.580084145069122	0.00956866052001715
-1.8333740234375	-7.4608473777771	-3.58512330055237	-0.0836496204137802	0.580576121807098	0.00958320405334234
-1.82465863227844	-7.47172164916992	-3.59077572822571	-0.0837884843349457	0.581310629844666	0.00959336385130882
-1.81482684612274	-7.48501110076904	-3.58934807777405	-0.0839849859476089	0.581915140151978	0.00974762439727783
-1.80469906330109	-7.49648475646973	-3.59559369087219	-0.0842276588082314	0.582544922828674	0.00975022558122873
-1.78825271129608	-7.5059814453125	-3.59742021560669	-0.0844037160277367	0.583133041858673	0.00984108448028564
-1.77590310573578	-7.51591110229492	-3.6075644493103	-0.0846314802765846	0.583974242210388	0.00982890278100967
-1.76737856864929	-7.52591037750244	-3.60660243034363	-0.0848474204540253	0.584739625453949	0.00995088275521994
-1.7553642988205	-7.53833627700806	-3.6089494228363	-0.0851032584905624	0.585505127906799	0.00996734853833914
-1.73987364768982	-7.54629564285278	-3.61212825775146	-0.0854083821177483	0.586205244064331	0.0100802462548018
-1.73178768157959	-7.55675983428955	-3.61562657356262	-0.0857157707214355	0.587021708488464	0.010144067928195
-1.71915185451508	-7.56581115722656	-3.61938285827637	-0.0859803557395935	0.587815761566162	0.0102775618433952
-1.70716965198517	-7.57780933380127	-3.62375330924988	-0.0862484350800514	0.588581681251526	0.0103857396170497
-1.69662618637085	-7.58616876602173	-3.63235545158386	-0.0865937471389771	0.589255154132843	0.0103549091145396
-1.67982649803162	-7.59391498565674	-3.63345336914063	-0.0869393795728683	0.590074479579926	0.0103930355980992
-1.66849279403687	-7.60626554489136	-3.63042330741882	-0.0872336402535439	0.590762913227081	0.0104125663638115
-1.65500831604004	-7.6170802116394	-3.6314423084259	-0.0876697301864624	0.5915407538414	0.0105502745136619
-1.64841771125793	-7.62653875350952	-3.64026045799255	-0.0879879295825958	0.59222424030304	0.0106461420655251
-1.63400959968567	-7.63610601425171	-3.6450366973877	-0.0884715467691422	0.592816114425659	0.0107096703723073
-1.62325203418732	-7.64440107345581	-3.64117860794067	-0.0887954384088516	0.593531608581543	0.01073357462883
-1.61017262935638	-7.65389537811279	-3.63669681549072	-0.0892625749111176	0.594111919403076	0.0108431978151202
-1.59973299503326	-7.6657543182373	-3.64478230476379	-0.089743584394455	0.594594717025757	0.0109376143664122
-1.5859375	-7.67148017883301	-3.64605808258057	-0.0900995656847954	0.595237672328949	0.0110192857682705
-1.57503974437714	-7.68114948272705	-3.64087224006653	-0.0905695930123329	0.595683813095093	0.0109980832785368
-1.56553995609283	-7.68925476074219	-3.6421914100647	-0.0910391360521317	0.596180081367493	0.0110782282426953
-1.55873286724091	-7.6965765953064	-3.64856457710266	-0.0914930328726768	0.596614480018616	0.0112242298200727
-1.5484778881073	-7.70072317123413	-3.64203953742981	-0.0919864401221275	0.597015023231506	0.0113097503781319
-1.54004526138306	-7.71138000488281	-3.63311219215393	-0.0925130322575569	0.597288608551025	0.0114884460344911
-1.52571821212769	-7.72582960128784	-3.6379611492157	-0.09299036860466	0.597634732723236	0.0116350967437029
-1.51422166824341	-7.7289776802063	-3.64260244369507	-0.0934728756546974	0.597931742668152	0.0115639790892601
-1.49783492088318	-7.73972320556641	-3.63825988769531	-0.0939977839589119	0.598122715950012	0.0116010820493102
-1.48722219467163	-7.74828386306763	-3.63241672515869	-0.094583623111248	0.598303079605103	0.011731936596334
-1.47219097614288	-7.75518941879272	-3.63903570175171	-0.0950225964188576	0.598527193069458	0.01182019431144
-1.45399105548859	-7.7652645111084	-3.62769913673401	-0.0955747589468956	0.598755598068237	0.0119790537282825
-1.43831658363342	-7.77150678634644	-3.62310719490051	-0.096104197204113	0.599017739295959	0.0122523847967386
-1.42723441123962	-7.77890157699585	-3.63647317886353	-0.0966994091868401	0.599317193031311	0.0124222571030259
-1.4179915189743	-7.77901840209961	-3.63018751144409	-0.09714125841856	0.599565505981445	0.01258834451437
-1.41297578811646	-7.78818941116333	-3.61617946624756	-0.0976373627781868	0.599862217903137	0.0127250207588077
-1.40505814552307	-7.78993129730225	-3.62384605407715	-0.0980333015322685	0.600196480751038	0.0128368902951479
-1.39677059650421	-7.79542779922485	-3.62411165237427	-0.0984121486544609	0.600517749786377	0.0126745607703924
-1.39099752902985	-7.8034815788269	-3.61589336395264	-0.0987113788723946	0.600789844989777	0.0126205468550324
-1.3853200674057	-7.81012678146362	-3.62423610687256	-0.0990829393267632	0.601112127304077	0.0124589409679174
-1.37822270393372	-7.81838178634644	-3.61278653144836	-0.0995774790644646	0.601337254047394	0.0121384263038635
-1.3714314699173	-7.83178377151489	-3.610764503479	-0.100127093493938	0.601581752300262	0.0118608521297574
-1.36370289325714	-7.83994913101196	-3.62033581733704	-0.10065695643425	0.601817309856415	0.0116503825411201
-1.35832011699677	-7.84848499298096	-3.60452127456665	-0.101254776120186	0.602011919021606	0.0114785488694906
-1.35012054443359	-7.85848665237427	-3.59757328033447	-0.101829387247562	0.60221940279007	0.0115952072665095
-1.3412721157074	-7.85775899887085	-3.61141419410706	-0.102278061211109	0.602443158626556	0.0117593351751566
-1.33341312408447	-7.86202001571655	-3.59945273399353	-0.102896854281425	0.602533221244812	0.0118434866890311
-1.3292076587677	-7.86805963516235	-3.59955477714539	-0.103380486369133	0.602773547172546	0.0120405657216907
-1.31966233253479	-7.86662721633911	-3.60376811027527	-0.103865683078766	0.602878034114838	0.0120400674641132
-1.31412768363953	-7.87329006195068	-3.59132122993469	-0.104498125612736	0.603140890598297	0.012076641432941
-1.30902373790741	-7.87595796585083	-3.59628415107727	-0.10491144657135	0.603320598602295	0.0122651541605592
-1.30130767822266	-7.87600660324097	-3.59590601921082	-0.105435706675053	0.603582262992859	0.0122534623369575
-1.30181705951691	-7.88433647155762	-3.59066677093506	-0.105956867337227	0.603693604469299	0.0123529750853777
-1.29597949981689	-7.88313007354736	-3.59430480003357	-0.106399290263653	0.603927493095398	0.0124383131042123
-1.28936517238617	-7.88835620880127	-3.5846643447876	-0.106988020241261	0.604118585586548	0.0123563958331943
-1.29183173179626	-7.89137315750122	-3.59056520462036	-0.107451535761356	0.604281783103943	0.0125298993662
-1.28573143482208	-7.88323402404785	-3.58794808387756	-0.107841514050961	0.60457044839859	0.0126135963946581
-1.2819128036499	-7.88688564300537	-3.58115768432617	-0.108324900269508	0.604800641536713	0.0127049870789051
-1.28020036220551	-7.88535976409912	-3.59552955627441	-0.108565181493759	0.605077087879181	0.0128529770299792
-1.27731287479401	-7.88336277008057	-3.59028553962708	-0.109012126922607	0.605330944061279	0.0128279877826571
-1.27433276176453	-7.88555669784546	-3.5878758430481	-0.109453395009041	0.605514168739319	0.0128857158124447
-1.27622318267822	-7.88574647903442	-3.59547352790833	-0.109852232038975	0.605767488479614	0.0128081124275923
-1.27401471138	-7.88588285446167	-3.58041882514954	-0.110364623367786	0.605954587459564	0.0128527116030455
-1.27555048465729	-7.88501071929932	-3.58709692955017	-0.110734559595585	0.606183707714081	0.0130370045080781
-1.2710554599762	-7.8857684135437	-3.58545231819153	-0.111111328005791	0.606424033641815	0.0130715286359191
-1.27014720439911	-7.89330053329468	-3.57678604125977	-0.111518010497093	0.606491386890411	0.0132853044196963
-1.26826548576355	-7.88791990280151	-3.58148169517517	-0.111975193023682	0.606708884239197	0.0133872283622622
-1.26674699783325	-7.89191198348999	-3.57186150550842	-0.112343594431877	0.606878340244293	0.01340451836586
-1.26211261749268	-7.89095592498779	-3.57627129554749	-0.112794138491154	0.606930792331696	0.0135597279295325
-1.26431286334991	-7.8895583152771	-3.57826590538025	-0.11309789121151	0.607157588005066	0.0136001734063029
-1.26234686374664	-7.89346265792847	-3.57459092140198	-0.113406270742416	0.607329130172729	0.0138737075030804
-1.26497268676758	-7.88617277145386	-3.57342767715454	-0.113710395991802	0.607481122016907	0.0139614092186093
-1.2632532119751	-7.89130163192749	-3.56686496734619	-0.114168867468834	0.60750675201416	0.0140463411808014
-1.26772129535675	-7.88770437240601	-3.58185243606567	-0.114434115588665	0.607698917388916	0.0141700878739357
-1.25896537303925	-7.89098024368286	-3.56476616859436	-0.114923037588596	0.607739329338074	0.0141968065872788
-1.26228260993958	-7.88893508911133	-3.56872320175171	-0.115263156592846	0.607791543006897	0.0143763981759548
-1.26402127742767	-7.88548898696899	-3.56562495231628	-0.115488320589066	0.60798317193985	0.0144740967079997
-1.26377391815186	-7.88630342483521	-3.55852293968201	-0.115778565406799	0.607988476753235	0.0146414432674646
-1.26907873153687	-7.88408041000366	-3.56869769096375	-0.116101823747158	0.608074069023132	0.0147994197905064
-1.2703902721405	-7.88211822509766	-3.56168675422668	-0.11635010689497	0.608085751533508	0.0147695131599903
-1.26977348327637	-7.88528633117676	-3.55477023124695	-0.116714209318161	0.608030617237091	0.0148874372243881
-1.26993823051453	-7.88484764099121	-3.55865406990051	-0.117047637701035	0.608032166957855	0.0148074049502611
-1.27389967441559	-7.88753414154053	-3.54728603363037	-0.117365911602974	0.607984244823456	0.0147068165242672
-1.27308452129364	-7.88341426849365	-3.54789257049561	-0.117669060826302	0.60791426897049	0.0147762438282371
-1.2786465883255	-7.88438034057617	-3.54091572761536	-0.117949150502682	0.607761085033417	0.0146351894363761
-1.28100550174713	-7.88408708572388	-3.54877614974976	-0.118253871798515	0.607701063156128	0.0146278264001012
-1.28457319736481	-7.88111305236816	-3.5393750667572	-0.118472598493099	0.607415497303009	0.0145138874650002
-1.28632736206055	-7.88578271865845	-3.53451871871948	-0.118737809360027	0.607243597507477	0.0143889905884862
-1.29050326347351	-7.88469552993774	-3.53599643707275	-0.11897999048233	0.607107758522034	0.014228287152946
-1.29361772537231	-7.88733243942261	-3.52223944664001	-0.11925120651722	0.606807351112366	0.0140672670677304
-1.29777884483337	-7.88804531097412	-3.52799606323242	-0.119596809148788	0.60662853717804	0.0139863817021251
-1.30670988559723	-7.88365316390991	-3.5261447429657	-0.119699418544769	0.60644543170929	0.0138452481478453
-1.30886971950531	-7.8825569152832	-3.51564693450928	-0.120052881538868	0.606085479259491	0.0138295330107212
-1.31517457962036	-7.87909650802612	-3.52025818824768	-0.120292641222477	0.605931997299194	0.0137429805472493
-1.32099378108978	-7.88193082809448	-3.50633001327515	-0.120395213365555	0.605714023113251	0.0137871671468019
-1.32692742347717	-7.87721633911133	-3.51113176345825	-0.120544537901878	0.6054727435112	0.0138155147433281
-1.3330180644989	-7.87054109573364	-3.50674080848694	-0.120724894106388	0.605332612991333	0.0136586623266339
-1.34306037425995	-7.87616586685181	-3.49756574630737	-0.120845921337605	0.605042517185211	0.0137468157336116
-1.34574615955353	-7.86718988418579	-3.50695371627808	-0.120996296405792	0.604865908622742	0.0136177390813828
-1.35224068164825	-7.86408758163452	-3.49314260482788	-0.121079750359058	0.604676485061646	0.0134841799736023
-1.36305749416351	-7.86288928985596	-3.49943327903748	-0.121043145656586	0.604634046554565	0.0135150393471122
-1.3662234544754	-7.85623645782471	-3.50102305412292	-0.121060349047184	0.604493498802185	0.0133387492969632
-1.37215387821198	-7.85487270355225	-3.49604845046997	-0.121147245168686	0.604375898838043	0.0132938744500279
-1.380943775177	-7.85349988937378	-3.49929642677307	-0.121058188378811	0.604330718517303	0.0134215001016855
-1.38769280910492	-7.84458541870117	-3.49884629249573	-0.12102173268795	0.604279100894928	0.0133522059768438
-1.39638316631317	-7.84276103973389	-3.49539399147034	-0.12090340256691	0.604218602180481	0.0133940828964114
-1.40032052993774	-7.83660221099854	-3.49898862838745	-0.120824575424194	0.604248881340027	0.0135227590799332
-1.409294962883	-7.83070611953735	-3.50247073173523	-0.120704099535942	0.604284584522247	0.0133655676618218
-1.41435611248016	-7.82529973983765	-3.50412201881409	-0.120605275034904	0.604272663593292	0.0133324051275849
-1.42223405838013	-7.81902980804443	-3.50690650939941	-0.120430387556553	0.604397237300873	0.0134334545582533
-1.43059992790222	-7.80889320373535	-3.51213264465332	-0.120272681117058	0.604588031768799	0.0133189661428332
-1.43880689144135	-7.80547046661377	-3.50803732872009	-0.120043076574802	0.60457980632782	0.0132874855771661
-1.45022749900818	-7.79520177841187	-3.52104163169861	-0.119803048670292	0.604791939258575	0.0133071364834905
-1.46282958984375	-7.78810834884644	-3.51841020584106	-0.119533374905586	0.605092644691467	0.0131202917546034
-1.46815264225006	-7.7816948890686	-3.52363109588623	-0.119292363524437	0.605160117149353	0.0130670899525285
-1.47985935211182	-7.77387046813965	-3.53593730926514	-0.118917673826218	0.605495691299438	0.0129966363310814
-1.48681509494781	-7.76578426361084	-3.52864003181458	-0.118622221052647	0.60564112663269	0.0128925507888198
-1.49406027793884	-7.75840854644775	-3.54867744445801	-0.118296347558498	0.605811834335327	0.0128310844302177
-1.5023912191391	-7.74705266952515	-3.54595398902893	-0.117947265505791	0.606141269207001	0.012702296487987
-1.50822222232819	-7.74206018447876	-3.55182266235352	-0.117618195712566	0.606242179870605	0.0128461644053459
-1.51378357410431	-7.73204755783081	-3.56203746795654	-0.117264851927757	0.606602907180786	0.0128172086551785
-1.52334892749786	-7.72654342651367	-3.55925488471985	-0.11685387045145	0.606849908828735	0.012865524739027
-1.52421414852142	-7.71547603607178	-3.57289576530457	-0.116518527269363	0.607059895992279	0.013080146163702
-1.52807700634003	-7.70954132080078	-3.56932759284973	-0.116156972944736	0.60733425617218	0.0131068984046578
-1.53827548027039	-7.70408391952515	-3.57568573951721	-0.115858003497124	0.60761296749115	0.0132813509553671
-1.54349768161774	-7.68948364257813	-3.5879213809967	-0.115556880831718	0.607823133468628	0.0134028000757098
-1.54934906959534	-7.68625116348267	-3.58136582374573	-0.115208148956299	0.608044445514679	0.0135297207161784
-1.5570319890976	-7.67757892608643	-3.59943389892578	-0.114898294210434	0.60824590921402	0.0136712901294231
-1.55543863773346	-7.66832208633423	-3.59405183792114	-0.114715211093426	0.608435988426209	0.0137730846181512
-1.56276905536652	-7.66390657424927	-3.59449696540833	-0.114465050399303	0.608538269996643	0.0138963302597404
-1.56139397621155	-7.65695905685425	-3.60858964920044	-0.114193566143513	0.608757793903351	0.0140153300017118
-1.56407761573792	-7.65260601043701	-3.59470796585083	-0.114064827561378	0.608795464038849	0.0141084790229797
-1.56810295581818	-7.64961433410645	-3.59945154190063	-0.113893918693066	0.608981847763062	0.0143399434164166
-1.572350025177	-7.64180183410645	-3.61593747138977	-0.113763473927975	0.609075844287872	0.0144688161090016
-1.57256388664246	-7.63686990737915	-3.6041374206543	-0.113660804927349	0.609114110469818	0.0144568225368857
-1.57952809333801	-7.63482522964478	-3.60804009437561	-0.113666243851185	0.609139502048492	0.0147014763206244
-1.57925343513489	-7.6266508102417	-3.61560893058777	-0.113615170121193	0.6091668009758	0.0147865749895573
-1.58522951602936	-7.62611770629883	-3.60243105888367	-0.113666132092476	0.609126746654511	0.0149707235395908
-1.58611762523651	-7.62310600280762	-3.60990238189697	-0.113644041121006	0.609067916870117	0.0152094308286905
-1.58953201770782	-7.62163257598877	-3.59948301315308	-0.113740719854832	0.609022617340088	0.0152519140392542
-1.58802378177643	-7.62149810791016	-3.61260938644409	-0.11387874931097	0.608959257602692	0.015469478443265
-1.5890588760376	-7.61634922027588	-3.6071412563324	-0.113878987729549	0.6088707447052	0.0156365111470222
-1.58799684047699	-7.61667346954346	-3.59681534767151	-0.114114560186863	0.608723938465118	0.0157200060784817
-1.59270346164703	-7.61758089065552	-3.60481762886047	-0.114227756857872	0.608563601970673	0.0158747620880604
-1.59333944320679	-7.6161413192749	-3.59882664680481	-0.114401780068874	0.608510255813599	0.0159449297934771
-1.59139132499695	-7.61697959899902	-3.59494733810425	-0.114694721996784	0.60837584733963	0.0161369536072016
-1.59695076942444	-7.61766815185547	-3.59935450553894	-0.114843584597111	0.608233988285065	0.016222070902586
-1.59391760826111	-7.61887741088867	-3.58412432670593	-0.115066185593605	0.608026742935181	0.0163185577839613
-1.59439861774445	-7.61725187301636	-3.59235239028931	-0.115283094346523	0.60783839225769	0.0164811573922634
-1.59592175483704	-7.62187051773071	-3.57921481132507	-0.115584425628185	0.607691884040833	0.0164519939571619
-1.59553718566895	-7.62482976913452	-3.58206081390381	-0.1158267557621	0.607452630996704	0.0165741238743067
-1.59328055381775	-7.62074613571167	-3.57919573783875	-0.11605441570282	0.607306897640228	0.0165883265435696
-1.59610092639923	-7.62566566467285	-3.56185436248779	-0.116385757923126	0.607030808925629	0.0166516751050949
-1.59690403938293	-7.62243175506592	-3.56567478179932	-0.116628333926201	0.606900930404663	0.0167357511818409
-1.59542775154114	-7.62948083877563	-3.56164264678955	-0.116939701139927	0.606643378734589	0.0167922526597977
-1.59906578063965	-7.62800073623657	-3.5622410774231	-0.117087110877037	0.606548130512238	0.0168889686465263
-1.60046243667603	-7.62777471542358	-3.55902719497681	-0.117349743843079	0.606304526329041	0.0167378168553114
-1.6047111749649	-7.62577676773071	-3.54893326759338	-0.117575831711292	0.606076300144196	0.0167967397719622
-1.60587084293365	-7.62550640106201	-3.54395866394043	-0.117828421294689	0.605909466743469	0.0168531406670809
-1.6091445684433	-7.62894630432129	-3.53292894363403	-0.118032485246658	0.60565584897995	0.0169310700148344
-1.60758411884308	-7.62465906143188	-3.54409289360046	-0.118115074932575	0.605502128601074	0.016943447291851
-1.60669112205505	-7.62991046905518	-3.53078079223633	-0.118362434208393	0.605169534683228	0.0167967099696398
-1.60642731189728	-7.63610458374023	-3.54044008255005	-0.118343144655228	0.604952335357666	0.0167317613959312
-1.6053820848465	-7.63452911376953	-3.53573513031006	-0.118475683033466	0.604672253131866	0.0163726713508368
-1.60490238666534	-7.64072847366333	-3.52594327926636	-0.118569992482662	0.604283213615417	0.0160729642957449
-1.60163271427155	-7.63888311386108	-3.5333685874939	-0.118546210229397	0.604130506515503	0.0158801525831223
-1.58953297138214	-7.64702844619751	-3.52050852775574	-0.118622295558453	0.603790104389191	0.0157455783337355
-1.58005845546722	-7.65548372268677	-3.52492761611938	-0.118704549968243	0.603576064109802	0.0157650094479322
-1.5682076215744	-7.65835380554199	-3.52935576438904	-0.118585400283337	0.603485703468323	0.0156583823263645
-1.56220281124115	-7.66096258163452	-3.52311873435974	-0.118605732917786	0.603402495384216	0.0155434282496572
-1.55678749084473	-7.66133975982666	-3.53186726570129	-0.118522696197033	0.603350460529327	0.0153401531279087
-1.54581665992737	-7.66797971725464	-3.52048540115356	-0.118428774178028	0.603386580944061	0.0151193430647254
-1.53895270824432	-7.67903184890747	-3.52613306045532	-0.118423596024513	0.603460550308228	0.0149667477235198
-1.52711045742035	-7.68451881408691	-3.5201244354248	-0.118396401405334	0.603630602359772	0.0145151372998953
-1.52290201187134	-7.69677257537842	-3.51977515220642	-0.118362218141556	0.603802144527435	0.0141553310677409
-1.51581418514252	-7.6977334022522	-3.53524279594421	-0.118148244917393	0.604286849498749	0.0137325003743172
-1.51111507415771	-7.70309543609619	-3.52502250671387	-0.118172191083431	0.604485273361206	0.0132821332663298
-1.50687777996063	-7.71780920028687	-3.53282809257507	-0.118194825947285	0.604815781116486	0.0129774529486895
-1.49465692043304	-7.7229061126709	-3.51819396018982	-0.11802664399147	0.605108022689819	0.0124995037913322
-1.48583114147186	-7.73885154724121	-3.52491402626038	-0.11797209084034	0.605304777622223	0.0121421106159687
-1.47018098831177	-7.74873971939087	-3.53148341178894	-0.117893271148205	0.605630457401276	0.0115482434630394
-1.46241331100464	-7.76009178161621	-3.52754402160645	-0.117851048707962	0.6058309674263	0.0110341301187873
-1.45568156242371	-7.76507759094238	-3.53140473365784	-0.117853298783302	0.605983555316925	0.0108341369777918
-1.45075726509094	-7.7776312828064	-3.52098488807678	-0.117847591638565	0.606155931949615	0.0106420153751969
-1.44189965724945	-7.78352689743042	-3.52935934066772	-0.117832824587822	0.606266260147095	0.0106269652023911
-1.42771422863007	-7.79200792312622	-3.52052402496338	-0.117951698601246	0.606345891952515	0.0104502057656646
-1.42183792591095	-7.80604267120361	-3.51060032844543	-0.11799792945385	0.606301665306091	0.0103587219491601
-1.40823698043823	-7.81054782867432	-3.52270889282227	-0.117987513542175	0.606349229812622	0.0101726446300745
-1.40038156509399	-7.82188177108765	-3.50790739059448	-0.118131622672081	0.606127202510834	0.0100643448531628
-1.39216732978821	-7.8225245475769	-3.51105833053589	-0.11808230727911	0.605919241905212	0.0100849540904164
-1.38363659381866	-7.83157587051392	-3.49913501739502	-0.118156492710114	0.605731964111328	0.0099829388782382
-1.37036335468292	-7.84160184860229	-3.5027449131012	-0.118214331567287	0.605372190475464	0.0100237298756838
-1.36501812934875	-7.84668445587158	-3.49735903739929	-0.118230745196342	0.60504013299942	0.00990634132176638
-1.3589643239975	-7.84921026229858	-3.4960823059082	-0.118195921182632	0.604634404182434	0.00984526518732309
-1.35233736038208	-7.85082864761353	-3.50254893302917	-0.117943927645683	0.604330539703369	0.00973491184413433
-1.34567439556122	-7.85847091674805	-3.48595356941223	-0.117883682250977	0.603720963001251	0.00975539069622755
-1.34279978275299	-7.8619499206543	-3.48650860786438	-0.117794066667557	0.60316526889801	0.00961043126881123
-1.33047270774841	-7.87116813659668	-3.47602033615112	-0.117868945002556	0.602542400360107	0.0093147037550807
-1.3242267370224	-7.88046026229858	-3.46717262268066	-0.117997474968433	0.601806938648224	0.00916232168674469
-1.31970632076263	-7.88365507125854	-3.472660779953	-0.117911912500858	0.601255655288696	0.0091965589672327
-1.31060445308685	-7.88471651077271	-3.45568585395813	-0.117981284856796	0.600608110427856	0.00921659264713526
-1.30205774307251	-7.89633846282959	-3.45845913887024	-0.117987439036369	0.599953055381775	0.00941710732877254
-1.29665839672089	-7.89554357528687	-3.449063539505	-0.117931090295315	0.599331855773926	0.00960169173777103
-1.28550624847412	-7.90100526809692	-3.43811964988709	-0.117961719632149	0.598700225353241	0.0095734978094697
-1.28476810455322	-7.90693044662476	-3.44318175315857	-0.117926500737667	0.598262786865234	0.00964405853301287
-1.27791821956635	-7.90597534179688	-3.4346067905426	-0.117744252085686	0.597758412361145	0.00960274785757065
-1.27777814865112	-7.91021299362183	-3.42587876319885	-0.117730870842934	0.597316086292267	0.00958408508449793
-1.28532123565674	-7.90785980224609	-3.43451571464539	-0.117432154715061	0.59705913066864	0.00954526662826538
-1.28362941741943	-7.90702295303345	-3.41799473762512	-0.117212191224098	0.596599996089935	0.00948590692132711
-1.28628826141357	-7.913489818573	-3.42568135261536	-0.116957187652588	0.596249163150787	0.00943498034030199
-1.27339494228363	-7.92470264434814	-3.43585443496704	-0.116496697068214	0.596013724803925	0.00916481390595436
-1.26292645931244	-7.93606233596802	-3.42714285850525	-0.116111040115356	0.595803737640381	0.00868186354637146
-1.25449800491333	-7.93274021148682	-3.44279623031616	-0.115594461560249	0.595623552799225	0.00832363869994879
-1.23908650875092	-7.93561983108521	-3.43402910232544	-0.115201473236084	0.595597863197327	0.00803976878523827
-1.22279846668243	-7.94830513000488	-3.42598819732666	-0.114768117666245	0.595650494098663	0.00825930573046207
-1.20660638809204	-7.95882654190063	-3.43757820129395	-0.114274211227894	0.595847129821777	0.00856959074735641
-1.18355274200439	-7.95980262756348	-3.43964219093323	-0.113810412585735	0.596166789531708	0.00863206759095192
-1.17784690856934	-7.96439647674561	-3.44351863861084	-0.1134148016572	0.596652507781982	0.00863863434642553
-1.17681169509888	-7.96829175949097	-3.45671224594116	-0.113002434372902	0.597142696380615	0.00886400602757931
-1.17531025409698	-7.96336030960083	-3.45808696746826	-0.112502567470074	0.597755193710327	0.00878995656967163
-1.16876554489136	-7.96962213516235	-3.45887041091919	-0.112058632075787	0.598328232765198	0.00888185296207666
-1.15827548503876	-7.97056913375854	-3.4757707118988	-0.11161644756794	0.599025547504425	0.00884733255952597
-1.14884185791016	-7.98044586181641	-3.47508811950684	-0.111183829605579	0.599706768989563	0.00869975611567497
-1.14441549777985	-7.99079656600952	-3.48968148231506	-0.110907159745693	0.600525438785553	0.00863837357610464
-1.14070785045624	-7.9940938949585	-3.49278450012207	-0.11050259321928	0.601210653781891	0.00855564419180155
-1.13145852088928	-8.00302124023438	-3.49102926254272	-0.110226981341839	0.602025032043457	0.00846548285335302
-1.12740993499756	-8.00883388519287	-3.5075523853302	-0.109878860414028	0.602709650993347	0.00836014095693827
-1.11792528629303	-8.01564025878906	-3.50727820396423	-0.109579272568226	0.603405952453613	0.00817823503166437
-1.11171805858612	-8.02665615081787	-3.51194334030151	-0.109248518943787	0.60408490896225	0.00808125827461481
-1.10116541385651	-8.02980136871338	-3.5260317325592	-0.109004393219948	0.604671597480774	0.00792141910642385
-1.09257006645203	-8.03851509094238	-3.52868938446045	-0.108880922198296	0.605238020420074	0.00782380532473326
-1.0848582983017	-8.04785442352295	-3.53357911109924	-0.108682170510292	0.605807423591614	0.0080255139619112
-1.07782852649689	-8.0461597442627	-3.53500294685364	-0.108475245535374	0.606310904026031	0.00808465201407671
-1.06936156749725	-8.05978870391846	-3.53774690628052	-0.108549363911152	0.606715142726898	0.00824650377035141
-1.06214725971222	-8.06122016906738	-3.54832983016968	-0.108450382947922	0.607229053974152	0.0083925211802125
-1.05425930023193	-8.06892967224121	-3.54259204864502	-0.108468145132065	0.607594966888428	0.00844481587409973
-1.05048227310181	-8.07354545593262	-3.54918098449707	-0.108453281223774	0.607864260673523	0.00859819818288088
-1.04287755489349	-8.07414054870605	-3.54727363586426	-0.10835512727499	0.608169078826904	0.00867987610399723
-1.03601372241974	-8.08277797698975	-3.55530643463135	-0.108444556593895	0.608374953269959	0.008963443338871
-1.02897071838379	-8.083909034729	-3.55044770240784	-0.108543336391449	0.608559370040894	0.00905060395598412
-1.02274322509766	-8.09270763397217	-3.55085968971252	-0.108621619641781	0.608746230602264	0.00926981028169394
-1.01573729515076	-8.090576171875	-3.55521559715271	-0.108606703579426	0.608887135982513	0.00947869569063187
-1.00790750980377	-8.09663009643555	-3.54826045036316	-0.108688555657864	0.608963489532471	0.0096676042303443
-1.00382769107819	-8.09524154663086	-3.56057524681091	-0.108763985335827	0.609053075313568	0.0099139716476202
-0.998083293437958	-8.10149765014648	-3.55497145652771	-0.108812183141708	0.609061419963837	0.0100592309609056
-0.998440504074097	-8.1008825302124	-3.5587522983551	-0.108704380691051	0.609104812145233	0.0101876240223646
-0.994672417640686	-8.10079479217529	-3.54966306686401	-0.10866329818964	0.609109222888947	0.0101693635806441
-0.987045645713806	-8.10934066772461	-3.55465650558472	-0.108711302280426	0.609031915664673	0.0103944446891546
-0.982208669185638	-8.11162948608398	-3.55858469009399	-0.10880534350872	0.608963310718536	0.0102998511865735
-0.975730180740356	-8.12046337127686	-3.54002642631531	-0.109057329595089	0.608787477016449	0.010227900929749
[truncated: 13,873 more rows]
