# Supplementary material for: Identification of Haptic Based Guiding Using Hard Reins
Source: PLoS One. 2015 Jul 22;10(7):e0132020. doi: 10.1371/journal.pone.0132020 (PMC4511788; doi:10.1371/journal.pone.0132020)
Supplement: S6 File — (ZIP) [file pone.0132020.s006.zip › Exp2_ForceData2/Subject9/path1/T7.csv]

Force X (N)	Force Y (N)	Force Z (N)	Torque X (N-m)	Torque Y (N-m)	Torque Z (N-m)	Frequency = 10000	Averaging Level = 16	F/T Serial Number = FT11772	Time Started = 19/12/2012 16:37:57
-0.824946105480194	-7.80507326126099	-3.81545090675354	-0.0431530103087425	0.535561740398407	0.0673398301005363
-0.81983757019043	-7.80369424819946	-3.81535410881042	-0.0431795753538609	0.535543739795685	0.0671351626515388
-0.827546238899231	-7.80645275115967	-3.81096339225769	-0.0432626008987427	0.535627901554108	0.0670317262411118
-0.821030974388123	-7.80310106277466	-3.80736351013184	-0.0433121956884861	0.535626649856567	0.0669165328145027
-0.823685944080353	-7.80310010910034	-3.8101863861084	-0.0434019416570663	0.535610258579254	0.0669646188616753
-0.824662804603577	-7.80479145050049	-3.8154923915863	-0.0434248819947243	0.535707175731659	0.0667635798454285
-0.822803258895874	-7.80353307723999	-3.80540990829468	-0.0434932000935078	0.535695254802704	0.0666088685393333
-0.82673978805542	-7.80415153503418	-3.81564831733704	-0.0436390712857246	0.535735368728638	0.0664749518036842
-0.823381125926971	-7.80180358886719	-3.80368304252625	-0.0437116920948029	0.535761952400208	0.0663078650832176
-0.829273879528046	-7.80479860305786	-3.80738997459412	-0.0438453294336796	0.535834074020386	0.0662134811282158
-0.830202102661133	-7.8007287979126	-3.80428719520569	-0.0438783466815948	0.535870671272278	0.0661476030945778
-0.831083953380585	-7.79953908920288	-3.7991898059845	-0.0439486987888813	0.535923063755035	0.0660688132047653
-0.833058178424835	-7.799476146698	-3.79894495010376	-0.0440756008028984	0.535870254039764	0.0659940093755722
-0.835218787193298	-7.79927062988281	-3.79448080062866	-0.0440745018422604	0.535944163799286	0.0659387037158012
-0.838512361049652	-7.79669618606567	-3.79407215118408	-0.0441165082156658	0.535867989063263	0.0659060850739479
-0.836794912815094	-7.79425668716431	-3.78807473182678	-0.044202946126461	0.53588193655014	0.0657336115837097
-0.844622850418091	-7.79315948486328	-3.78452825546265	-0.0442093536257744	0.535849630832672	0.0655911415815353
-0.845430374145508	-7.78846883773804	-3.77899956703186	-0.0442607775330544	0.535837054252625	0.0654173865914345
-0.84811544418335	-7.79137372970581	-3.78166484832764	-0.0441548824310303	0.53582102060318	0.0651727244257927
-0.855835020542145	-7.7853102684021	-3.77887415885925	-0.0441191382706165	0.535813629627228	0.0650343224406242
-0.853729963302612	-7.78323698043823	-3.76923322677612	-0.0441185608506203	0.535780489444733	0.0649335458874702
-0.859578669071198	-7.77940797805786	-3.77200698852539	-0.043952688574791	0.535724401473999	0.0647075027227402
-0.863820970058441	-7.77535438537598	-3.77833867073059	-0.0439144186675549	0.535680055618286	0.0644799023866653
-0.866110742092133	-7.7739839553833	-3.78163051605225	-0.0438904836773872	0.535492777824402	0.0642805024981499
-0.869081437587738	-7.77342653274536	-3.77506279945374	-0.0438320375978947	0.535414218902588	0.0640846118330956
-0.874850988388062	-7.77043342590332	-3.76986861228943	-0.0438711643218994	0.535290896892548	0.0639307424426079
-0.88181471824646	-7.76844549179077	-3.76986408233643	-0.0439244583249092	0.535126626491547	0.0637021064758301
-0.886929988861084	-7.76170206069946	-3.76956343650818	-0.0438689291477203	0.534975647926331	0.0636980310082436
-0.892966389656067	-7.76141548156738	-3.76344156265259	-0.0439704470336437	0.534705460071564	0.0635390803217888
-0.900763511657715	-7.75731658935547	-3.76091122627258	-0.0440165102481842	0.534586310386658	0.063127264380455
-0.907346963882446	-7.75271987915039	-3.75432944297791	-0.0441139787435532	0.534280359745026	0.0627148076891899
-0.918878078460693	-7.75361108779907	-3.75414443016052	-0.0442667044699192	0.534023344516754	0.062312439084053
-0.925519466400146	-7.74590635299683	-3.74862217903137	-0.0443136692047119	0.533792912960052	0.0619776099920273
-0.933336973190308	-7.748375415802	-3.74665594100952	-0.0444670803844929	0.533393085002899	0.0614984109997749
-0.942090153694153	-7.74298524856567	-3.74477624893188	-0.0445388667285442	0.533222556114197	0.0610755570232868
-0.952190220355988	-7.74413108825684	-3.73381733894348	-0.0447272770106792	0.532856941223145	0.0605696886777878
-0.962172448635101	-7.74065399169922	-3.7355842590332	-0.0448814406991005	0.532534062862396	0.0600647777318954
-0.969270050525665	-7.7367696762085	-3.728670835495	-0.0450504757463932	0.532213151454926	0.0595113337039948
-0.979098439216614	-7.73662519454956	-3.73091769218445	-0.0452083274722099	0.531899869441986	0.058915913105011
-0.993905365467072	-7.73314237594604	-3.72303199768066	-0.0454069562256336	0.531619966030121	0.0583406053483486
-0.998670279979706	-7.73186492919922	-3.72678661346436	-0.0456810854375362	0.531303942203522	0.0575587004423141
-1.01438057422638	-7.73213291168213	-3.7356424331665	-0.0458375103771687	0.531078040599823	0.0567288249731064
-1.0264995098114	-7.72723197937012	-3.7263195514679	-0.0460427179932594	0.530762732028961	0.0559849664568901
-1.0406197309494	-7.72333335876465	-3.73832654953003	-0.046125877648592	0.530611336231232	0.0551448240876198
-1.05028176307678	-7.72082996368408	-3.73616075515747	-0.0463274717330933	0.530301332473755	0.0543199069797993
-1.06395256519318	-7.71394300460815	-3.73592400550842	-0.0463273413479328	0.530089020729065	0.0534622184932232
-1.07678389549255	-7.70929336547852	-3.72706246376038	-0.0465013533830643	0.529913663864136	0.0526808463037014
-1.09344840049744	-7.70404005050659	-3.72398900985718	-0.0466381646692753	0.529768526554108	0.0517054460942745
-1.10721433162689	-7.70659637451172	-3.71796131134033	-0.0467700473964214	0.529655694961548	0.0507909134030342
-1.12007701396942	-7.70142650604248	-3.7184624671936	-0.0467712692916393	0.529594361782074	0.0499886833131313
-1.1337765455246	-7.69831705093384	-3.7259566783905	-0.0468235574662685	0.529465019702911	0.0490057095885277
-1.14328646659851	-7.69586038589478	-3.73722410202026	-0.0469130463898182	0.529411733150482	0.0479167960584164
-1.1539489030838	-7.69025373458862	-3.74320960044861	-0.0470001026988029	0.529335141181946	0.0468080043792725
-1.16296184062958	-7.68890905380249	-3.73732924461365	-0.0471193231642246	0.529257535934448	0.0458869412541389
-1.17309832572937	-7.68716621398926	-3.73114562034607	-0.0473672635853291	0.5293328166008	0.0450901128351688
-1.18365895748138	-7.68807029724121	-3.72686529159546	-0.0474037900567055	0.529369294643402	0.0442479252815247
-1.19542682170868	-7.68838977813721	-3.74086117744446	-0.047480583190918	0.529520332813263	0.0432852543890476
-1.2017765045166	-7.68209838867188	-3.75020337104797	-0.0475318506360054	0.529633581638336	0.0424573048949242
-1.21520137786865	-7.68183374404907	-3.7630774974823	-0.0474453195929527	0.529664397239685	0.0414841696619987
-1.22030365467072	-7.67264604568481	-3.75045418739319	-0.0474752523005009	0.52973473072052	0.0406731776893139
-1.22857201099396	-7.671799659729	-3.74300789833069	-0.0474153645336628	0.5298872590065	0.0398973003029823
-1.23216569423676	-7.6684365272522	-3.74112749099731	-0.0474677532911301	0.530055701732636	0.0392963252961636
-1.23694324493408	-7.67375230789185	-3.75430035591125	-0.0475067347288132	0.530199706554413	0.0385123714804649
-1.24563109874725	-7.6726655960083	-3.76785087585449	-0.0475287511944771	0.530461966991425	0.0376376695930958
-1.24436748027802	-7.66976022720337	-3.77386212348938	-0.0475160963833332	0.530505418777466	0.0368255712091923
-1.25371873378754	-7.66939735412598	-3.75951027870178	-0.0474323816597462	0.530763328075409	0.0364205501973629
-1.25788950920105	-7.67652368545532	-3.76519107818604	-0.047394584864378	0.531001508235931	0.03599713742733
-1.25992143154144	-7.67533159255981	-3.77439141273499	-0.0474403686821461	0.531113028526306	0.0354323796927929
-1.26573061943054	-7.67347192764282	-3.78337955474854	-0.0473853386938572	0.531369745731354	0.0347125828266144
-1.26791858673096	-7.67067766189575	-3.77908325195313	-0.0474759638309479	0.53153395652771	0.033973004668951
-1.27295529842377	-7.67172288894653	-3.77157330513	-0.0475979521870613	0.531819522380829	0.0334512107074261
-1.2776004076004	-7.6778564453125	-3.78024291992188	-0.0475961305201054	0.532292127609253	0.0329874306917191
-1.27753663063049	-7.67762041091919	-3.79825186729431	-0.0475039668381214	0.532609045505524	0.0322973765432835
-1.27798330783844	-7.67619705200195	-3.8018946647644	-0.0473603084683418	0.532837212085724	0.031861450523138
-1.2745965719223	-7.67807388305664	-3.7889232635498	-0.0473478175699711	0.53300940990448	0.0316226929426193
-1.27372848987579	-7.68373203277588	-3.79359865188599	-0.0472540408372879	0.533477008342743	0.0312317609786987
-1.26753854751587	-7.68689155578613	-3.8170063495636	-0.0472340323030949	0.533895432949066	0.0307976882904768
-1.26614320278168	-7.68715763092041	-3.81223368644714	-0.0471199229359627	0.534270226955414	0.0303740687668324
-1.26655340194702	-7.68852615356445	-3.8075213432312	-0.0469658188521862	0.534668862819672	0.0298892743885517
-1.26853895187378	-7.69731187820435	-3.81937432289124	-0.0468090698122978	0.53511780500412	0.0293752364814281
-1.26602947711945	-7.69910287857056	-3.83493447303772	-0.0465972684323788	0.535470306873322	0.0288379304111004
-1.25865876674652	-7.69906854629517	-3.84182262420654	-0.0464694499969482	0.53577846288681	0.0282466188073158
-1.24835443496704	-7.70142936706543	-3.83175420761108	-0.0463482365012169	0.536010384559631	0.0278736483305693
-1.24760985374451	-7.70894384384155	-3.83143639564514	-0.0460843630135059	0.536416292190552	0.0274686235934496
-1.24395227432251	-7.72171068191528	-3.85587334632874	-0.045697495341301	0.536752939224243	0.0269957333803177
-1.24256980419159	-7.71986484527588	-3.85226845741272	-0.0452223606407642	0.536935091018677	0.0266299117356539
-1.23829364776611	-7.71770620346069	-3.85106492042542	-0.0448006801307201	0.537093997001648	0.026396119967103
-1.23555266857147	-7.72258138656616	-3.84158062934875	-0.0444742925465107	0.537287771701813	0.0262694675475359
-1.23162317276001	-7.72804737091064	-3.86029720306396	-0.0441679432988167	0.53754848241806	0.025985224172473
-1.22985231876373	-7.73135375976563	-3.87823104858398	-0.0438282303512096	0.537874162197113	0.0256625190377235
-1.22543954849243	-7.72819805145264	-3.87405586242676	-0.0435467474162579	0.537992060184479	0.0255062878131866
-1.22478139400482	-7.72582197189331	-3.86385083198547	-0.0432852618396282	0.538244366645813	0.0256381686776876
-1.22438144683838	-7.72835874557495	-3.86547923088074	-0.0430665872991085	0.538505494594574	0.025614932179451
-1.21653890609741	-7.73009061813354	-3.87969350814819	-0.0426747463643551	0.538541376590729	0.0255244988948107
-1.21409440040588	-7.72660493850708	-3.89192295074463	-0.0423222705721855	0.538625657558441	0.0254613868892193
-1.20613026618958	-7.72444200515747	-3.88147282600403	-0.0421007350087166	0.538662075996399	0.0255292281508446
-1.20279705524445	-7.72850799560547	-3.87797999382019	-0.0418295860290527	0.538932502269745	0.0257097575813532
-1.19796252250671	-7.73340940475464	-3.89175724983215	-0.0415333472192287	0.539178788661957	0.0257939249277115
-1.1944671869278	-7.73761987686157	-3.90142631530762	-0.0412394627928734	0.539381682872772	0.025743193924427
-1.18869054317474	-7.73553133010864	-3.90445280075073	-0.0409015491604805	0.539370715618134	0.0257050357758999
-1.17984235286713	-7.73413324356079	-3.89862751960754	-0.0406388565897942	0.539352834224701	0.0256992075592279
-1.17886137962341	-7.73419094085693	-3.89123487472534	-0.0403424687683582	0.539505183696747	0.0256444085389376
-1.16903281211853	-7.74101543426514	-3.89491677284241	-0.0402054823935032	0.53956663608551	0.02553541213274
-1.15907871723175	-7.74696159362793	-3.91064953804016	-0.0399136058986187	0.539616227149963	0.0254920423030853
-1.15524065494537	-7.74922227859497	-3.91509008407593	-0.0396877303719521	0.539626061916351	0.0253580901771784
-1.1502560377121	-7.74850416183472	-3.9097318649292	-0.0394174009561539	0.5396369099617	0.0254448596388102
-1.14920008182526	-7.74728012084961	-3.90052652359009	-0.0390872918069363	0.539737403392792	0.0256881602108479
-1.1496844291687	-7.75037336349487	-3.9019193649292	-0.0387728810310364	0.539597749710083	0.0257898829877377
-1.14459955692291	-7.74893569946289	-3.91799116134644	-0.0383734777569771	0.539556980133057	0.0257825497537851
-1.13681733608246	-7.74776744842529	-3.91893935203552	-0.0381322801113129	0.539506793022156	0.0258123613893986
-1.13123738765717	-7.74584054946899	-3.90913939476013	-0.0378742888569832	0.539306998252869	0.0260761212557554
-1.12601017951965	-7.74879837036133	-3.90613627433777	-0.0375745445489883	0.539338648319244	0.0262975767254829
-1.1240246295929	-7.75211524963379	-3.90532875061035	-0.0373414680361748	0.539304614067078	0.0265701413154602
-1.12405383586884	-7.75316190719604	-3.92000937461853	-0.036995317786932	0.539289593696594	0.0266893394291401
-1.11920917034149	-7.74572229385376	-3.92511868476868	-0.0367286689579487	0.539140939712524	0.0269027762115002
-1.11687815189362	-7.73731899261475	-3.91379308700562	-0.0363824591040611	0.538965880870819	0.0271278414875269
-1.11280250549316	-7.7381854057312	-3.90160918235779	-0.0362401194870472	0.53886342048645	0.0274353995919228
-1.10731565952301	-7.74051952362061	-3.90885448455811	-0.0361027084290981	0.538741886615753	0.0277685541659594
-1.10606586933136	-7.74013710021973	-3.91670370101929	-0.0358888618648052	0.538568913936615	0.027841217815876
-1.09673118591309	-7.73736667633057	-3.92637705802917	-0.0357235334813595	0.538384199142456	0.027915958315134
-1.09509265422821	-7.73769807815552	-3.91372227668762	-0.0354737564921379	0.538249790668488	0.0281457770615816
-1.09696650505066	-7.73605537414551	-3.90499424934387	-0.0353087559342384	0.53811103105545	0.0284185539931059
-1.09480965137482	-7.73891496658325	-3.9088454246521	-0.0350054278969765	0.537937641143799	0.0286340173333883
-1.09173607826233	-7.73670434951782	-3.91763877868652	-0.0348105579614639	0.537815093994141	0.0286618210375309
-1.08348107337952	-7.73151016235352	-3.91179251670837	-0.0346803367137909	0.537538468837738	0.0286708660423756
-1.079829454422	-7.72847127914429	-3.90851664543152	-0.0345262996852398	0.537360370159149	0.0287686083465815
-1.07683730125427	-7.73341798782349	-3.89994168281555	-0.034464418888092	0.537276566028595	0.0289723258465528
-1.0759391784668	-7.73536396026611	-3.90943264961243	-0.0342545844614506	0.537190854549408	0.0290491115301847
-1.07782459259033	-7.73636913299561	-3.92591881752014	-0.0339959971606731	0.537083745002747	0.0290250573307276
-1.07425391674042	-7.73200035095215	-3.90932059288025	-0.0338195227086544	0.536814987659454	0.0290437676012516
-1.07372808456421	-7.72445821762085	-3.89834499359131	-0.0335113182663918	0.536715567111969	0.0292616356164217
-1.06884288787842	-7.73232460021973	-3.89631342887878	-0.0335125662386417	0.536583244800568	0.0293078850954771
-1.06511461734772	-7.73465871810913	-3.9072322845459	-0.0332515276968479	0.53648966550827	0.0293326582759619
-1.05946576595306	-7.73466920852661	-3.92112827301025	-0.0329585187137127	0.536475121974945	0.0292646605521441
-1.05612778663635	-7.73168230056763	-3.91403365135193	-0.0327506549656391	0.536401510238647	0.0293539762496948
-1.05993461608887	-7.73225212097168	-3.90367150306702	-0.0324830487370491	0.536471366882324	0.0295525901019573
-1.05787670612335	-7.73757696151733	-3.90115571022034	-0.032131128013134	0.536488890647888	0.0296978782862425
-1.05213677883148	-7.73580741882324	-3.9147789478302	-0.0317818969488144	0.536465704441071	0.0297420080751181
-1.04794585704803	-7.73284912109375	-3.92083787918091	-0.0315596275031567	0.536405324935913	0.029765248298645
-1.036501288414	-7.73678207397461	-3.90789294242859	-0.0314000360667706	0.536411166191101	0.0298612397164106
-1.0367214679718	-7.73854637145996	-3.90237092971802	-0.0311384163796902	0.53652012348175	0.0299645401537418
-1.03609108924866	-7.74852132797241	-3.91831707954407	-0.0308719966560602	0.536765515804291	0.0298867449164391
-1.03636169433594	-7.74227285385132	-3.92428636550903	-0.0305470824241638	0.536646246910095	0.0298890639096498
-1.03767013549805	-7.74057197570801	-3.92429566383362	-0.0302787274122238	0.536742508411407	0.0298895873129368
-1.03545677661896	-7.74118709564209	-3.90267562866211	-0.0300785023719072	0.536787271499634	0.0300467275083065
-1.03299462795258	-7.74319839477539	-3.91447687149048	-0.029907189309597	0.536825954914093	0.0301279276609421
-1.02928531169891	-7.74828720092773	-3.92976689338684	-0.029681134968996	0.536963045597076	0.0301524754613638
-1.02509522438049	-7.74350690841675	-3.92788910865784	-0.029522405937314	0.536921560764313	0.0301738660782576
-1.02538192272186	-7.74249267578125	-3.92513394355774	-0.0293304920196533	0.536984384059906	0.0302869584411383
-1.0253689289093	-7.74151468276978	-3.91744446754456	-0.0291402842849493	0.536977291107178	0.0305909886956215
-1.03250861167908	-7.74189329147339	-3.91295266151428	-0.0288604311645031	0.537055253982544	0.030858226120472
-1.02870500087738	-7.74281978607178	-3.91749620437622	-0.0287295188754797	0.537067949771881	0.0309362299740314
-1.03022956848145	-7.73738527297974	-3.93155002593994	-0.0285542402416468	0.536961317062378	0.0310141686350107
-1.02817630767822	-7.73793268203735	-3.92898726463318	-0.0284536629915237	0.53691691160202	0.0310994051396847
-1.02669489383698	-7.7317910194397	-3.92381834983826	-0.0283642485737801	0.536857545375824	0.0313002318143845
-1.02553701400757	-7.7299280166626	-3.91676735877991	-0.0283156186342239	0.536742329597473	0.031549658626318
-1.02514827251434	-7.73194980621338	-3.90806412696838	-0.0283195339143276	0.536785840988159	0.0318041630089283
-1.03237533569336	-7.73181009292603	-3.91948246955872	-0.028277300298214	0.536813020706177	0.0320293009281158
-1.03414154052734	-7.73104667663574	-3.9274525642395	-0.0280790012329817	0.536755561828613	0.032123014330864
-1.03800225257874	-7.72604322433472	-3.93658924102783	-0.0280265659093857	0.536631345748901	0.0322541818022728
-1.03794014453888	-7.7189416885376	-3.92150020599365	-0.0281050279736519	0.53650164604187	0.0324106551706791
-1.04489314556122	-7.70861101150513	-3.912189245224	-0.027920788154006	0.536392569541931	0.0327103324234486
-1.04610466957092	-7.71437358856201	-3.90513157844543	-0.0280500221997499	0.536229491233826	0.0328885950148106
-1.04819297790527	-7.71345329284668	-3.90768218040466	-0.0280482657253742	0.536154210567474	0.0330740176141262
-1.04719185829163	-7.71160507202148	-3.92657351493835	-0.0280531402677298	0.536095499992371	0.0330673083662987
-1.0502165555954	-7.70731019973755	-3.91802000999451	-0.028066398575902	0.535906791687012	0.0331078134477139
-1.06207966804504	-7.70323181152344	-3.91067504882813	-0.0280310101807117	0.535851776599884	0.0332952812314034
-1.06726634502411	-7.70365571975708	-3.90218424797058	-0.0280415304005146	0.535684287548065	0.0333670973777771
-1.07477068901062	-7.69863414764404	-3.90090131759644	-0.0280092712491751	0.535660266876221	0.0335491597652435
-1.07910418510437	-7.69749164581299	-3.91484522819519	-0.0279960483312607	0.535425841808319	0.0335318595170975
-1.07901298999786	-7.69082164764404	-3.91123723983765	-0.0279373247176409	0.535251259803772	0.033498477190733
-1.08586549758911	-7.68818140029907	-3.90478491783142	-0.0280188284814358	0.535136342048645	0.0336159020662308
-1.08669173717499	-7.68777227401733	-3.89444303512573	-0.0281242057681084	0.535024583339691	0.0337862484157085
-1.09078049659729	-7.68721532821655	-3.9019820690155	-0.0280693173408508	0.535007357597351	0.0339190326631069
-1.09938895702362	-7.68874025344849	-3.90584802627563	-0.0280700325965881	0.534982740879059	0.0339649617671967
-1.10575020313263	-7.68336582183838	-3.90838408470154	-0.0279303248971701	0.534871101379395	0.0339359194040298
-1.10868954658508	-7.67666673660278	-3.90655446052551	-0.0279127415269613	0.534747242927551	0.033951923251152
-1.11316454410553	-7.67006731033325	-3.89622712135315	-0.0279033482074738	0.534586787223816	0.0340685248374939
-1.11817634105682	-7.67073154449463	-3.88982391357422	-0.0278920810669661	0.534609615802765	0.03416758030653
-1.12259793281555	-7.66869115829468	-3.89147543907166	-0.027884129434824	0.534538328647614	0.0342129543423653
-1.127361536026	-7.67029523849487	-3.90166831016541	-0.0279026534408331	0.534513771533966	0.0341874659061432
-1.1265355348587	-7.66627788543701	-3.90897011756897	-0.0279247350990772	0.53452867269516	0.0340441763401031
-1.13309693336487	-7.66446828842163	-3.90809845924377	-0.0278416890650988	0.534545361995697	0.0340652503073215
-1.13893294334412	-7.66023254394531	-3.89604187011719	-0.0278608519583941	0.53446352481842	0.0341192856431007
-1.14665746688843	-7.65833616256714	-3.88616490364075	-0.0277482867240906	0.534487307071686	0.0343322865664959
-1.15312266349792	-7.65855312347412	-3.88990211486816	-0.0276490151882172	0.534575343132019	0.0344038754701614
-1.15522718429565	-7.65695524215698	-3.89932250976563	-0.0275472719222307	0.534582793712616	0.0344694294035435
-1.15759170055389	-7.65111923217773	-3.91022682189941	-0.0274687986820936	0.534585416316986	0.034409761428833
-1.15657460689545	-7.64596796035767	-3.90297174453735	-0.0274799596518278	0.534520328044891	0.0344819463789463
-1.16073548793793	-7.64499282836914	-3.89546537399292	-0.0274147037416697	0.534651398658752	0.0346598736941814
-1.16005754470825	-7.64397144317627	-3.88414025306702	-0.0275059510022402	0.534727275371552	0.0349372066557407
-1.17090594768524	-7.64655017852783	-3.89646553993225	-0.0273568667471409	0.534952044487	0.0350893177092075
-1.17215299606323	-7.64498376846313	-3.902024269104	-0.0271890424191952	0.535047471523285	0.0352016054093838
-1.17586743831635	-7.64025354385376	-3.9164674282074	-0.0270724277943373	0.535154938697815	0.035377498716116
-1.1775358915329	-7.63616800308228	-3.91480159759521	-0.0269152112305164	0.535238742828369	0.0354742221534252
-1.18252503871918	-7.62251281738281	-3.89212203025818	-0.0268828291445971	0.53529816865921	0.0357965528964996
-1.18507838249207	-7.62220668792725	-3.88968229293823	-0.0268876384943724	0.535418212413788	0.0361602380871773
-1.18608713150024	-7.62847661972046	-3.89347052574158	-0.0267313849180937	0.53563117980957	0.0365297570824623
-1.18646168708801	-7.62281322479248	-3.90993928909302	-0.0265990477055311	0.535729289054871	0.0366861075162888
-1.18770205974579	-7.61795377731323	-3.92168760299683	-0.0263884048908949	0.535853326320648	0.0368819497525692
-1.189040184021	-7.61019849777222	-3.92555069923401	-0.0263354331254959	0.535988569259644	0.0371528901159763
-1.19046807289124	-7.60492515563965	-3.91243267059326	-0.0261911731213331	0.53602522611618	0.0375292152166367
-1.19660007953644	-7.60521173477173	-3.90892791748047	-0.0260908156633377	0.536292910575867	0.0380641482770443
-1.19851672649384	-7.60259056091309	-3.89831066131592	-0.025939641520381	0.536368906497955	0.0384504050016403
-1.20274102687836	-7.60063076019287	-3.90388369560242	-0.0257546678185463	0.536545217037201	0.0388659313321114
-1.20694839954376	-7.59684371948242	-3.92446494102478	-0.0255997739732265	0.536652147769928	0.0390988402068615
-1.20449936389923	-7.58759260177612	-3.92607569694519	-0.0253695454448462	0.536718308925629	0.0393148846924305
-1.20585095882416	-7.58525371551514	-3.92161655426025	-0.025257520377636	0.53677225112915	0.0395449958741665
-1.20568513870239	-7.58217239379883	-3.92070007324219	-0.0251016039401293	0.536830961704254	0.0399070419371128
-1.20718944072723	-7.57363986968994	-3.91292119026184	-0.0250037517398596	0.536920547485352	0.0402992032468319
-1.20915746688843	-7.57371425628662	-3.90102910995483	-0.0249313116073608	0.537050127983093	0.0407457873225212
-1.21360123157501	-7.57596063613892	-3.90582370758057	-0.024732518941164	0.53725928068161	0.0412119068205357
-1.21623373031616	-7.57138538360596	-3.91056156158447	-0.0245708301663399	0.537344992160797	0.0414944589138031
-1.22010803222656	-7.57349157333374	-3.92365884780884	-0.0243573728948832	0.537471354007721	0.0416835248470306
-1.2225239276886	-7.56801319122314	-3.92125844955444	-0.0241598598659039	0.53742504119873	0.0419121347367764
-1.22481453418732	-7.56522369384766	-3.9276020526886	-0.0240844842046499	0.537402272224426	0.0420410744845867
-1.22159385681152	-7.55847644805908	-3.92081809043884	-0.0238183587789536	0.537348687648773	0.0423124432563782
-1.22574520111084	-7.55486631393433	-3.91593265533447	-0.0237970668822527	0.537278652191162	0.0426535457372665
-1.22797870635986	-7.54839420318604	-3.90994143486023	-0.023718323558569	0.537174761295319	0.0429620109498501
-1.22774565219879	-7.5499267578125	-3.90102648735046	-0.0236632395535707	0.537089884281158	0.0432766377925873
-1.22725284099579	-7.54587459564209	-3.89843130111694	-0.0236018784344196	0.536979615688324	0.043590135872364
-1.23148262500763	-7.5490984916687	-3.89745497703552	-0.023578742519021	0.536870718002319	0.0437952280044556
-1.22757053375244	-7.54639530181885	-3.90598845481873	-0.0235789567232132	0.536723911762238	0.0439187213778496
-1.22843730449677	-7.54527044296265	-3.90998530387878	-0.0235091913491488	0.536555588245392	0.0440514199435711
-1.22359311580658	-7.54105186462402	-3.90598320960999	-0.0234983656555414	0.536338090896606	0.0441540442407131
-1.22800183296204	-7.53714656829834	-3.90347790718079	-0.0233931876718998	0.536190509796143	0.0443736501038074
-1.22888588905334	-7.5395827293396	-3.89135599136353	-0.0233968999236822	0.535987257957459	0.0446398183703423
-1.23313653469086	-7.54036617279053	-3.8845431804657	-0.0233897008001804	0.535775899887085	0.0449301525950432
-1.23415279388428	-7.53521823883057	-3.8742208480835	-0.0233128610998392	0.535579264163971	0.0451167933642864
-1.23730087280273	-7.54153490066528	-3.87596750259399	-0.0233004335314035	0.535415947437286	0.0453377217054367
-1.23589038848877	-7.5389609336853	-3.87640857696533	-0.0232047233730555	0.535143554210663	0.0454843007028103
-1.23501324653625	-7.53776216506958	-3.88215136528015	-0.0231283288449049	0.534868001937866	0.0456325821578503
-1.23089385032654	-7.53644561767578	-3.88168859481812	-0.0231690611690283	0.534589827060699	0.0457355752587318
-1.23313248157501	-7.53418111801147	-3.88454556465149	-0.0231049619615078	0.534364938735962	0.0457594394683838
-1.22873747348785	-7.53175401687622	-3.87941336631775	-0.0230903010815382	0.534018158912659	0.0459006130695343
-1.22368156909943	-7.53258943557739	-3.87436556816101	-0.0231314059346914	0.533818542957306	0.0460468977689743
-1.2270895242691	-7.53287649154663	-3.86609292030334	-0.023113327100873	0.53353488445282	0.0461734123528004
-1.22324550151825	-7.53224611282349	-3.85827326774597	-0.0231540016829968	0.53320848941803	0.0463358871638775
-1.22234880924225	-7.53488826751709	-3.85346245765686	-0.023096889257431	0.533059060573578	0.046454519033432
-1.21956813335419	-7.53436517715454	-3.84617900848389	-0.0231078583747149	0.532754004001617	0.0465365163981915
-1.22103130817413	-7.53743839263916	-3.83885550498962	-0.0231061950325966	0.532561242580414	0.0467151887714863
-1.21577370166779	-7.53608083724976	-3.83517837524414	-0.0230898484587669	0.532385230064392	0.0468612015247345
-1.21907603740692	-7.54309177398682	-3.84627866744995	-0.0230546426028013	0.532260358333588	0.046957291662693
-1.2196432352066	-7.54327964782715	-3.85029006004334	-0.0229590050876141	0.531994581222534	0.046927448362112
-1.21691596508026	-7.53995227813721	-3.85496211051941	-0.0229917578399181	0.531813323497772	0.0470364429056644
-1.21510684490204	-7.539879322052	-3.85047292709351	-0.0228174366056919	0.531664133071899	0.0470252670347691
-1.2144181728363	-7.53610324859619	-3.82571697235107	-0.022804731503129	0.531438946723938	0.0470764935016632
-1.21595120429993	-7.53670978546143	-3.82228183746338	-0.0228120014071465	0.531246066093445	0.0470829717814922
-1.20990633964539	-7.54643630981445	-3.82435369491577	-0.0229060128331184	0.531143665313721	0.0471878349781036
-1.21129298210144	-7.54714345932007	-3.83269000053406	-0.0228851567953825	0.531061589717865	0.0470253527164459
-1.20836186408997	-7.54639863967896	-3.83665728569031	-0.0228705815970898	0.530943930149078	0.0468317568302155
-1.21024453639984	-7.54303026199341	-3.8457236289978	-0.0228421092033386	0.530807316303253	0.0466627217829227
-1.20688724517822	-7.54591846466064	-3.83433413505554	-0.0228347796946764	0.530649602413177	0.0465558171272278
-1.21300208568573	-7.54481554031372	-3.82756423950195	-0.0228225495666265	0.530514001846313	0.0464728437364101
-1.21204519271851	-7.54642915725708	-3.81884074211121	-0.0229172147810459	0.530407965183258	0.0463720858097076
-1.21289658546448	-7.54677629470825	-3.81601595878601	-0.0228092763572931	0.53038078546524	0.0462999008595943
-1.21716713905334	-7.55422592163086	-3.81297588348389	-0.0228329449892044	0.530296921730042	0.0461790598928928
-1.22047591209412	-7.55418157577515	-3.82562732696533	-0.0227096527814865	0.530130863189697	0.0458897948265076
-1.2150444984436	-7.55398321151733	-3.82398867607117	-0.0226635932922363	0.530037760734558	0.0455962605774403
-1.21470987796783	-7.55727100372314	-3.83168649673462	-0.0225460715591908	0.530005216598511	0.0453018546104431
-1.21353685855865	-7.55564165115356	-3.83429932594299	-0.0225839130580425	0.529772996902466	0.0449660606682301
-1.21254563331604	-7.55541610717773	-3.82919669151306	-0.0225182268768549	0.529774188995361	0.0446589961647987
-1.20895159244537	-7.54977083206177	-3.81564879417419	-0.0224718917161226	0.529677748680115	0.0448797084391117
-1.21293032169342	-7.54845571517944	-3.819983959198	-0.0222634598612785	0.529735803604126	0.0451138131320477
-1.21131253242493	-7.55832529067993	-3.81057929992676	-0.0223276019096375	0.529714941978455	0.0446042977273464
-1.21139490604401	-7.56262540817261	-3.81460690498352	-0.0222720131278038	0.529713869094849	0.0440986528992653
-1.21313560009003	-7.57022190093994	-3.82633376121521	-0.0223479196429253	0.529694378376007	0.0437866076827049
-1.21377694606781	-7.57265663146973	-3.82819581031799	-0.0221788510680199	0.529630780220032	0.0435788743197918
-1.21113848686218	-7.56849956512451	-3.83109760284424	-0.0221371650695801	0.529517710208893	0.043276771903038
-1.21144831180573	-7.56989479064941	-3.83784174919128	-0.0219600703567266	0.529438138008118	0.0429536700248718
-1.20652663707733	-7.5725417137146	-3.82272672653198	-0.0219481755048037	0.529326140880585	0.0425933375954628
-1.20907008647919	-7.56925058364868	-3.82350921630859	-0.0218536052852869	0.529263913631439	0.0424011386930943
-1.20420360565186	-7.57072448730469	-3.81356978416443	-0.0218675211071968	0.529122591018677	0.0421852506697178
-1.20514261722565	-7.57493352890015	-3.81068420410156	-0.021850761026144	0.529039621353149	0.0420505590736866
-1.20453679561615	-7.58125162124634	-3.81465673446655	-0.0218950975686312	0.528934478759766	0.0418569855391979
-1.20071637630463	-7.58364486694336	-3.8216278553009	-0.0218899548053741	0.528906464576721	0.0416028760373592
-1.19378781318665	-7.58420848846436	-3.82882714271545	-0.0219608433544636	0.528782904148102	0.0413582846522331
-1.19728076457977	-7.58444738388062	-3.8342490196228	-0.0218976382166147	0.528750717639923	0.0411355458199978
-1.19561874866486	-7.58392572402954	-3.82697367668152	-0.0218445025384426	0.528604745864868	0.0408782288432121
-1.19445645809174	-7.58434200286865	-3.82033205032349	-0.0218111351132393	0.528535723686218	0.0407570265233517
-1.19915151596069	-7.58802032470703	-3.81242704391479	-0.0217313710600138	0.528461635112762	0.0407091714441776
-1.198450922966	-7.58943367004395	-3.81858134269714	-0.0216508619487286	0.528389930725098	0.0406302250921726
-1.20052146911621	-7.58735752105713	-3.82366132736206	-0.0215901862829924	0.52825403213501	0.0404032580554485
-1.19695246219635	-7.58515310287476	-3.82409644126892	-0.0215862933546305	0.528083264827728	0.0401537492871284
-1.19564974308014	-7.58502531051636	-3.82531404495239	-0.0214681383222342	0.528036594390869	0.0399688631296158
-1.19018220901489	-7.5846848487854	-3.82133197784424	-0.0214303489774466	0.527692854404449	0.0398745201528072
-1.19217801094055	-7.58548974990845	-3.81959986686707	-0.0213796179741621	0.527648031711578	0.0397259779274464
-1.19163918495178	-7.58860969543457	-3.81623554229736	-0.0213179662823677	0.527649283409119	0.0396843515336514
-1.19553470611572	-7.59251832962036	-3.82598352432251	-0.0211768466979265	0.527571380138397	0.0394261404871941
-1.19893825054169	-7.58923816680908	-3.83607149124146	-0.0210105199366808	0.527343451976776	0.0392144732177258
-1.19437038898468	-7.58351945877075	-3.83199620246887	-0.0209096595644951	0.527036726474762	0.0391258597373962
-1.19478273391724	-7.58291912078857	-3.81481647491455	-0.0207897871732712	0.52690976858139	0.0391107983887196
-1.19502019882202	-7.58579969406128	-3.80577564239502	-0.020731883123517	0.526747167110443	0.0390051454305649
-1.1955748796463	-7.58967638015747	-3.82320857048035	-0.0206555128097534	0.526615917682648	0.0387630164623261
-1.19419777393341	-7.59062004089355	-3.82607769966125	-0.0205962620675564	0.526348054409027	0.0386030524969101
-1.19256865978241	-7.58186483383179	-3.82375049591064	-0.0205188002437353	0.526216387748718	0.0384541451931
-1.19541466236115	-7.58363342285156	-3.81559658050537	-0.0204186607152224	0.526020169258118	0.0385173633694649
-1.19767510890961	-7.58805513381958	-3.80756282806396	-0.0203113313764334	0.525787949562073	0.038630798459053
-1.20396327972412	-7.58661127090454	-3.81421995162964	-0.0200593825429678	0.525717556476593	0.0385715067386627
-1.19944727420807	-7.58143377304077	-3.82618427276611	-0.0199841167777777	0.525452613830566	0.0382875129580498
-1.20105528831482	-7.58016490936279	-3.81962633132935	-0.0198198314756155	0.525214076042175	0.0382034592330456
-1.19925177097321	-7.57800769805908	-3.81405115127563	-0.0198376104235649	0.525031447410584	0.0382788814604282
-1.20328688621521	-7.58484745025635	-3.81978845596313	-0.0197177436202765	0.525045454502106	0.0382510237395763
-1.20977115631104	-7.58000993728638	-3.83182692527771	-0.0195422992110252	0.52489709854126	0.0380010642111301
-1.20797073841095	-7.57624435424805	-3.8199098110199	-0.0194147378206253	0.524689614772797	0.0379709452390671
-1.21127390861511	-7.57691478729248	-3.81238770484924	-0.0193673335015774	0.524596095085144	0.0379981361329556
-1.20720601081848	-7.57916402816772	-3.82332277297974	-0.0192684438079596	0.524507880210876	0.0379023812711239
-1.2058641910553	-7.57633018493652	-3.8320939540863	-0.0191662292927504	0.524478793144226	0.0376880504190922
-1.20714974403381	-7.57602739334106	-3.82854461669922	-0.0191907100379467	0.524448037147522	0.0377684868872166
-1.2155601978302	-7.57815647125244	-3.816002368927	-0.0189628787338734	0.524441540241241	0.0379106514155865
-1.21418368816376	-7.57843351364136	-3.82732939720154	-0.018876800313592	0.52441817522049	0.0378231927752495
-1.21481728553772	-7.57658433914185	-3.83412599563599	-0.0187880210578442	0.524364054203033	0.0376097746193409
-1.21578884124756	-7.57479906082153	-3.83247256278992	-0.0188303384929895	0.52438884973526	0.0375439561903477
-1.21796858310699	-7.57592153549194	-3.81687664985657	-0.0188339315354824	0.524484634399414	0.0374677963554859
-1.22417962551117	-7.57970333099365	-3.83707046508789	-0.0187352895736694	0.524733066558838	0.037314273416996
-1.22864079475403	-7.57522821426392	-3.84537625312805	-0.0185916274785995	0.524802446365356	0.0371059812605381
-1.22998297214508	-7.57047176361084	-3.83718323707581	-0.0185411777347326	0.524818658828735	0.0370694063603878
-1.22853088378906	-7.57414722442627	-3.82900214195251	-0.0184717830270529	0.524999737739563	0.0370958559215069
-1.22845840454102	-7.57590675354004	-3.84921169281006	-0.0184228308498859	0.525271713733673	0.0369856134057045
-1.22690999507904	-7.57458400726318	-3.85152292251587	-0.0183713510632515	0.525538980960846	0.0367113798856735
-1.23317968845367	-7.57213258743286	-3.84661364555359	-0.0182930268347263	0.525768935680389	0.0366863235831261
-1.23685026168823	-7.57885646820068	-3.84357476234436	-0.0181808900088072	0.526013314723969	0.0366274230182171
-1.24034154415131	-7.57731056213379	-3.86904907226563	-0.0180240031331778	0.526166379451752	0.0363427959382534
-1.2384033203125	-7.57385635375977	-3.87099862098694	-0.0179831031709909	0.526492059230804	0.0360341742634773
-1.23442471027374	-7.5735969543457	-3.85875797271729	-0.0180533733218908	0.526683568954468	0.0358711741864681
-1.23950147628784	-7.57548332214355	-3.86176943778992	-0.0179637540131807	0.52702385187149	0.0357871502637863
-1.24397313594818	-7.58495235443115	-3.87993025779724	-0.0179509110748768	0.527487337589264	0.0355665273964405
-1.24735808372498	-7.58186483383179	-3.89062118530273	-0.017823189496994	0.527734160423279	0.0352869443595409
-1.25006473064423	-7.57803869247437	-3.8949601650238	-0.0178409405052662	0.527969241142273	0.035047359764576
-1.24714457988739	-7.57568025588989	-3.87678813934326	-0.0177247766405344	0.528144538402557	0.0349861271679401
-1.24901819229126	-7.58063936233521	-3.87916278839111	-0.0177991297096014	0.528443396091461	0.0349534675478935
-1.25087296962738	-7.58325147628784	-3.89056086540222	-0.0178739596158266	0.528757393360138	0.0347515977919102
-1.24599254131317	-7.58294677734375	-3.90377688407898	-0.0178074762225151	0.52899044752121	0.0345214940607548
-1.24714303016663	-7.58307552337646	-3.90924715995789	-0.0178658440709114	0.529270350933075	0.0343274101614952
-1.24669146537781	-7.58154773712158	-3.8974506855011	-0.0178107153624296	0.529524385929108	0.0343788154423237
-1.25091981887817	-7.58517980575562	-3.89812207221985	-0.017817996442318	0.52975058555603	0.0343896262347698
-1.25178635120392	-7.58491134643555	-3.89814376831055	-0.0178457908332348	0.529979467391968	0.0343153327703476
-1.25318932533264	-7.5866494178772	-3.91502547264099	-0.0178631693124771	0.530141115188599	0.0340846031904221
-1.24905669689178	-7.58602428436279	-3.92353796958923	-0.0178210977464914	0.530234634876251	0.0338509678840637
-1.25337374210358	-7.58214950561523	-3.91728162765503	-0.0179469380527735	0.530363082885742	0.033621046692133
-1.25334990024567	-7.58357715606689	-3.90908551216125	-0.0180475357919931	0.530472159385681	0.0335694588720798
-1.25206005573273	-7.58419418334961	-3.90829730033875	-0.0181376058608294	0.530603468418121	0.0336102731525898
-1.26308989524841	-7.58780860900879	-3.91314935684204	-0.0182305313646793	0.530850946903229	0.0335630774497986
-1.26247918605804	-7.58798742294312	-3.92574095726013	-0.0182056054472923	0.530795454978943	0.033277191221714
-1.26813960075378	-7.58516836166382	-3.93056654930115	-0.0182288233190775	0.530887246131897	0.0331294201314449
-1.26661360263824	-7.57940101623535	-3.91552090644836	-0.0183412414044142	0.530763447284698	0.0330535285174847
-1.27048206329346	-7.57509183883667	-3.91197180747986	-0.0183658041059971	0.530830383300781	0.0329761356115341
-1.27273452281952	-7.58053588867188	-3.91067433357239	-0.018565371632576	0.530798435211182	0.0329227782785892
-1.27229762077332	-7.57828235626221	-3.91658806800842	-0.0187159851193428	0.530802488327026	0.0327453725039959
-1.27113509178162	-7.5808892250061	-3.92869877815247	-0.0189146175980568	0.530730962753296	0.032493531703949
-1.27303266525269	-7.57482385635376	-3.91572117805481	-0.0189997348934412	0.530682384967804	0.0324488393962383
-1.28403294086456	-7.57224273681641	-3.90646767616272	-0.0191447976976633	0.530634760856628	0.0324836261570454
-1.28593444824219	-7.57276630401611	-3.91913485527039	-0.019200911745429	0.530496656894684	0.0324041433632374
-1.28947389125824	-7.56902647018433	-3.92665958404541	-0.019300727173686	0.530300498008728	0.0321761332452297
-1.29408419132233	-7.56389904022217	-3.91781997680664	-0.0194717273116112	0.530098676681519	0.0319934673607349
-1.29360866546631	-7.56549310684204	-3.90718483924866	-0.0198040064424276	0.529994308948517	0.0318841449916363
-1.29734241962433	-7.56465625762939	-3.89958024024963	-0.0199462790042162	0.52985030412674	0.0318704843521118
-1.3048312664032	-7.56637334823608	-3.92464780807495	-0.0199964288622141	0.52982360124588	0.0315357856452465
-1.30894947052002	-7.56050491333008	-3.91448950767517	-0.0201102122664452	0.529498994350433	0.0314509719610214
-1.3131936788559	-7.55375003814697	-3.90056347846985	-0.0202620346099138	0.529264390468597	0.0314439013600349
-1.31517207622528	-7.55701017379761	-3.90053844451904	-0.0205340255051851	0.529097616672516	0.0314064659178257
-1.31257474422455	-7.55498600006104	-3.91098117828369	-0.0207841154187918	0.528876185417175	0.0310163963586092
-1.31813907623291	-7.55532169342041	-3.90739011764526	-0.0208597406744957	0.528628289699554	0.0307265296578407
-1.32566094398499	-7.55114316940308	-3.8893256187439	-0.021051986142993	0.52840381860733	0.0306759029626846
-1.33374893665314	-7.54720687866211	-3.89073801040649	-0.0210650824010372	0.528272390365601	0.0307205822318792
-1.33563411235809	-7.54383277893066	-3.9048171043396	-0.0210752747952938	0.527960002422333	0.0304787941277027
-1.33211195468903	-7.53589153289795	-3.90357327461243	-0.0213564392179251	0.527721405029297	0.0302676651626825
-1.334956407547	-7.52912092208862	-3.88411641120911	-0.0215183645486832	0.527508139610291	0.0302401892840862
-1.34017133712769	-7.53151226043701	-3.88741755485535	-0.0217174459248781	0.527477860450745	0.0302860215306282
-1.34367728233337	-7.5316219329834	-3.89890694618225	-0.02182287722826	0.527290642261505	0.0300811342895031
-1.3479984998703	-7.52484750747681	-3.90146851539612	-0.0218805409967899	0.527061402797699	0.0299574639648199
-1.34947299957275	-7.52244520187378	-3.88571238517761	-0.0220154915004969	0.526839733123779	0.0298522002995014
-1.34683799743652	-7.5213828086853	-3.87541890144348	-0.0221686959266663	0.526692271232605	0.0298317670822144
-1.35043859481812	-7.52327632904053	-3.89347338676453	-0.022404283285141	0.526652216911316	0.0295463483780622
-1.3514096736908	-7.52068710327148	-3.89918279647827	-0.0225027501583099	0.526566088199615	0.0293974298983812
-1.35632801055908	-7.51663732528687	-3.88477969169617	-0.0225817188620567	0.526498854160309	0.0294113252311945
-1.36401641368866	-7.51596736907959	-3.87580180168152	-0.0225986000150442	0.526505947113037	0.0294880047440529
-1.36188912391663	-7.51410293579102	-3.88273978233337	-0.0226927045732737	0.526408433914185	0.0294149983674288
-1.3691828250885	-7.51148176193237	-3.89704585075378	-0.0227592624723911	0.52634334564209	0.0290145166218281
-1.36504924297333	-7.50630474090576	-3.88912057876587	-0.0229961015284061	0.526273906230927	0.0288185235112906
-1.36486053466797	-7.50266361236572	-3.87614321708679	-0.0231314860284328	0.526261746883392	0.0288929156959057
-1.3698742389679	-7.50892162322998	-3.88250875473022	-0.023150222375989	0.526439726352692	0.0287532024085522
-1.37113761901855	-7.50751352310181	-3.89523458480835	-0.023235272616148	0.5265793800354	0.0285981521010399
-1.37603437900543	-7.50062847137451	-3.89880204200745	-0.0232028849422932	0.526572227478027	0.0283783450722694
-1.37953889369965	-7.4977970123291	-3.88280582427979	-0.0232421196997166	0.526654243469238	0.0283013321459293
-1.3764271736145	-7.49769353866577	-3.87574553489685	-0.023205230012536	0.52677047252655	0.0281737726181746
-1.38164269924164	-7.50175952911377	-3.89545488357544	-0.023296982049942	0.526874363422394	0.027958607301116
-1.37361979484558	-7.4997034072876	-3.90295052528381	-0.0233648903667927	0.527072012424469	0.0278263632208109
-1.3747798204422	-7.49441862106323	-3.89582681655884	-0.023266114294529	0.527282238006592	0.0279745794832706
-1.3816180229187	-7.4983925819397	-3.89262318611145	-0.0234294440597296	0.527526319026947	0.0280322693288326
-1.38653039932251	-7.49369764328003	-3.89578914642334	-0.0233302731066942	0.527714431285858	0.0279494840651751
-1.38955295085907	-7.49801206588745	-3.91306662559509	-0.0233366396278143	0.527870833873749	0.0277000647038221
-1.38317942619324	-7.49124240875244	-3.90927076339722	-0.0234757363796234	0.528019905090332	0.0275325868278742
-1.38254153728485	-7.48880767822266	-3.90282225608826	-0.0235410146415234	0.528262913227081	0.0275180526077747
-1.38743913173676	-7.4967827796936	-3.9075140953064	-0.0236944351345301	0.528618693351746	0.0275464579463005
-1.38691520690918	-7.49697780609131	-3.92097020149231	-0.0236157029867172	0.528843402862549	0.0274190697818995
-1.38857769966125	-7.49324083328247	-3.92624282836914	-0.023547226563096	0.529007315635681	0.027368176728487
-1.38881254196167	-7.48468923568726	-3.91016960144043	-0.0236168522387743	0.529105722904205	0.0274449232965708
-1.38750624656677	-7.48645925521851	-3.91350865364075	-0.0236965846270323	0.529395520687103	0.0274044834077358
-1.38660144805908	-7.48978424072266	-3.93052458763123	-0.0237299483269453	0.529621601104736	0.0272215325385332
-1.38818597793579	-7.48824024200439	-3.93214178085327	-0.0237626451998949	0.529794692993164	0.0270817149430513
-1.3947582244873	-7.48725414276123	-3.9191370010376	-0.0237277615815401	0.529962718486786	0.0271577369421721
-1.39823818206787	-7.48788690567017	-3.93244910240173	-0.0236737746745348	0.530201256275177	0.0270745605230331
-1.39636933803558	-7.48283815383911	-3.94302201271057	-0.0237490814179182	0.530226409435272	0.0268685147166252
-1.39477026462555	-7.48130512237549	-3.92245244979858	-0.0238574501127005	0.530319213867188	0.0270130708813667
-1.39743733406067	-7.48294878005981	-3.9287281036377	-0.0238866470754147	0.530514240264893	0.0271968301385641
-1.402059674263	-7.48377799987793	-3.94123983383179	-0.0238609649240971	0.530729234218597	0.0270390156656504
-1.39912843704224	-7.47508430480957	-3.93093824386597	-0.0238726995885372	0.530694007873535	0.0270466115325689
-1.40173614025116	-7.47394132614136	-3.92266798019409	-0.0238822568207979	0.530730664730072	0.027303121984005
-1.40262734889984	-7.47489356994629	-3.92966461181641	-0.024115702137351	0.530772268772125	0.0273351557552814
-1.39728713035583	-7.47402000427246	-3.94258522987366	-0.0241282284259796	0.530747771263123	0.0273350719362497
-1.40000998973846	-7.46749114990234	-3.93607568740845	-0.0242614485323429	0.530826151371002	0.0275367069989443
-1.40112543106079	-7.4678168296814	-3.92663764953613	-0.0243153665214777	0.530786752700806	0.0278505552560091
-1.40749704837799	-7.46574783325195	-3.93585419654846	-0.0242601744830608	0.530774533748627	0.0280065555125475
-1.4062397480011	-7.46095705032349	-3.94406962394714	-0.0242917835712433	0.530697643756866	0.0280095599591732
-1.40171754360199	-7.45900678634644	-3.92478537559509	-0.0244456864893436	0.530525207519531	0.0282003004103899
-1.40500903129578	-7.46260738372803	-3.923672914505	-0.0244804695248604	0.530538737773895	0.0284632723778486
-1.40538966655731	-7.46164798736572	-3.93708491325378	-0.024468332529068	0.530552744865417	0.0285323690623045
-1.40682768821716	-7.45762252807617	-3.94043946266174	-0.0244843941181898	0.530378103256226	0.0284690614789724
-1.41042184829712	-7.45105981826782	-3.92721152305603	-0.0244624502956867	0.53018981218338	0.02870580740273
-1.40853250026703	-7.45313405990601	-3.92109894752502	-0.0246098469942808	0.530065417289734	0.028882110491395
-1.40960323810577	-7.45391511917114	-3.92715811729431	-0.0247041191905737	0.529987871646881	0.0289230290800333
-1.41100382804871	-7.45069408416748	-3.93322539329529	-0.0247619096189737	0.529922127723694	0.0288618393242359
-1.41595959663391	-7.44833517074585	-3.91932082176209	-0.0248413532972336	0.529748320579529	0.0291490741074085
-1.42013573646545	-7.44283151626587	-3.91482043266296	-0.0247902702540159	0.529699444770813	0.0292296539992094
-1.42364299297333	-7.4437460899353	-3.93276762962341	-0.0247644409537315	0.529526650905609	0.0292425286024809
-1.4220597743988	-7.43927574157715	-3.92578649520874	-0.0248925611376762	0.529374003410339	0.0291933231055737
-1.42380332946777	-7.43491649627686	-3.91064858436584	-0.0249991733580828	0.529203534126282	0.0294854324311018
-1.43077564239502	-7.4384560585022	-3.918217420578	-0.0250962302088737	0.529262483119965	0.0297316014766693
-1.42977023124695	-7.43457126617432	-3.9276397228241	-0.0250838957726955	0.529249489307404	0.0298004392534494
-1.4339371919632	-7.42711639404297	-3.92037773132324	-0.0250819306820631	0.529031336307526	0.0298818740993738
-1.43533527851105	-7.42631816864014	-3.90157437324524	-0.0252154786139727	0.528966128826141	0.0301169119775295
-1.4352502822876	-7.42586660385132	-3.91378259658813	-0.025294316932559	0.528958022594452	0.0302319712936878
-1.43855845928192	-7.42372560501099	-3.92385959625244	-0.0253146011382341	0.52894788980484	0.0301962420344353
-1.43719589710236	-7.42058324813843	-3.91865110397339	-0.0254895128309727	0.528856337070465	0.0302102603018284
-1.44376528263092	-7.41973876953125	-3.90384674072266	-0.0255203787237406	0.528921484947205	0.0304897967725992
-1.45061612129211	-7.42052125930786	-3.91556453704834	-0.0254655890166759	0.528959035873413	0.0306485947221518
-1.44693374633789	-7.41734218597412	-3.92262196540833	-0.0254403166472912	0.528865456581116	0.030593978241086
-1.4498245716095	-7.41101789474487	-3.92222356796265	-0.025542177259922	0.528893172740936	0.0305541269481182
-1.44782602787018	-7.41140174865723	-3.91011571884155	-0.0255626700818539	0.528987169265747	0.0308158472180367
-1.4538300037384	-7.41440486907959	-3.91804265975952	-0.0256138332188129	0.529134333133698	0.0308121312409639
-1.45573806762695	-7.40760326385498	-3.93394613265991	-0.0255494210869074	0.529203474521637	0.0306918192654848
-1.46198737621307	-7.40272235870361	-3.92141842842102	-0.0255265403538942	0.529330670833588	0.0307858344167471
-1.46168625354767	-7.40588045120239	-3.91317009925842	-0.0256908535957336	0.529466390609741	0.0308764968067408
-1.46114242076874	-7.40674495697021	-3.92797565460205	-0.0256730634719133	0.529671251773834	0.0308193974196911
-1.46241700649261	-7.4046459197998	-3.93323707580566	-0.0257116723805666	0.529813408851624	0.0306872874498367
-1.46517646312714	-7.39970588684082	-3.92065262794495	-0.025708494707942	0.53000545501709	0.0308379642665386
-1.47204220294952	-7.40037250518799	-3.92565369606018	-0.0255754962563515	0.530189096927643	0.0309233739972115
-1.47251343727112	-7.39900779724121	-3.94109749794006	-0.0256061051040888	0.530390501022339	0.0308557096868753
-1.46756291389465	-7.39802646636963	-3.93605065345764	-0.025650829076767	0.530597031116486	0.0307939257472754
-1.47163653373718	-7.39652681350708	-3.92870354652405	-0.0256350990384817	0.530800402164459	0.0309796314686537
-1.47641932964325	-7.39790105819702	-3.94261980056763	-0.0256126001477242	0.531235575675964	0.0310238767415285
-1.47724890708923	-7.39586353302002	-3.95473551750183	-0.0255199838429689	0.531385600566864	0.0309766512364149
-1.48166334629059	-7.38719320297241	-3.94817972183228	-0.0254108570516109	0.531583428382874	0.031034791842103
-1.4831086397171	-7.38882064819336	-3.93231105804443	-0.0253718532621861	0.531881153583527	0.0311793014407158
-1.47977948188782	-7.3906717300415	-3.94769072532654	-0.0254555456340313	0.532119452953339	0.0311175119131804
-1.48254096508026	-7.38969039916992	-3.96188640594482	-0.0253601744771004	0.532466471195221	0.0310573503375053
-1.48414552211761	-7.38660478591919	-3.95699310302734	-0.0253686159849167	0.53264594078064	0.0310277976095676
-1.48982608318329	-7.38654899597168	-3.94887065887451	-0.0253540072590113	0.532911539077759	0.0312721468508244
-1.49367010593414	-7.38536882400513	-3.96443748474121	-0.0251037143170834	0.53317791223526	0.0312488432973623
-1.48858511447906	-7.38184356689453	-3.96972060203552	-0.0251250248402357	0.533357679843903	0.0311963241547346
-1.48972082138062	-7.3806324005127	-3.97144365310669	-0.0249604415148497	0.533577084541321	0.0312718823552132
-1.49009716510773	-7.38054943084717	-3.95893454551697	-0.0250579733401537	0.533761382102966	0.0314277336001396
-1.49356913566589	-7.38050365447998	-3.96829652786255	-0.0250104796141386	0.533955633640289	0.0316029600799084
-1.49774038791656	-7.38183641433716	-3.97777795791626	-0.0248321667313576	0.534258127212524	0.0315646268427372
-1.49736845493317	-7.37520122528076	-3.98576855659485	-0.024802427738905	0.534343779087067	0.0316102094948292
-1.50006639957428	-7.37005233764648	-3.96857190132141	-0.0246724523603916	0.534461319446564	0.0317898392677307
-1.49918365478516	-7.3733959197998	-3.9721302986145	-0.0246879365295172	0.53460019826889	0.0319540128111839
-1.4986447095871	-7.37244749069214	-3.98255705833435	-0.024646308273077	0.534684896469116	0.032036516815424
-1.49941790103912	-7.36927604675293	-3.99168944358826	-0.0245907790958881	0.534880399703979	0.031965471804142
-1.50073730945587	-7.36665153503418	-3.9809672832489	-0.0245259404182434	0.534928560256958	0.0322152934968472
-1.5050094127655	-7.36370038986206	-3.97558164596558	-0.0244770348072052	0.535059690475464	0.032425619661808
-1.51031756401062	-7.36535024642944	-3.98523688316345	-0.0242755357176065	0.535023093223572	0.0324616730213165
-1.50762164592743	-7.36224555969238	-3.99097466468811	-0.024299181997776	0.534936189651489	0.0323926247656345
-1.50652718544006	-7.36097383499146	-3.98312973976135	-0.0242888554930687	0.534937262535095	0.0325429365038872
-1.50679981708527	-7.36033630371094	-3.97540307044983	-0.0242905113846064	0.534976541996002	0.0327332280576229
-1.5083749294281	-7.3606128692627	-3.98190951347351	-0.0241931732743979	0.535041272640228	0.0328687392175198
-1.51294076442719	-7.35880279541016	-3.99687457084656	-0.0240133907645941	0.535015523433685	0.0328097902238369
-1.51468801498413	-7.35378217697144	-3.9796154499054	-0.0240046326071024	0.53489077091217	0.0329985469579697
-1.51550197601318	-7.35171604156494	-3.97418355941772	-0.024015799164772	0.534889340400696	0.0332489237189293
-1.5163072347641	-7.35581254959106	-3.9851701259613	-0.0240094587206841	0.534851431846619	0.0333040952682495
-1.51228296756744	-7.35022401809692	-3.9953978061676	-0.0240440536290407	0.534747958183289	0.033281285315752
-1.5123188495636	-7.35039091110229	-3.98582744598389	-0.0238846875727177	0.534709334373474	0.0335180200636387
-1.52033531665802	-7.35105085372925	-3.96986126899719	-0.0238064415752888	0.534633100032806	0.0337615497410297
-1.52172124385834	-7.34689998626709	-3.98078441619873	-0.0236053261905909	0.534681141376495	0.0339265204966068
-1.52140080928802	-7.34524488449097	-3.99243521690369	-0.0234551671892405	0.534493446350098	0.0338346362113953
-1.51619482040405	-7.34041309356689	-3.97971844673157	-0.02349017187953	0.53436678647995	0.0340306013822556
-1.51871633529663	-7.34318590164185	-3.97036123275757	-0.0234842598438263	0.534342765808105	0.0342673175036907
-1.51938366889954	-7.34589004516602	-3.97824430465698	-0.0233975499868393	0.534464299678802	0.0344603918492794
-1.51999258995056	-7.34523582458496	-3.99218797683716	-0.0231369864195585	0.534412562847137	0.0344479344785213
-1.52307546138763	-7.33785772323608	-3.98777842521667	-0.0230058804154396	0.534361124038696	0.0345498882234097
-1.52274322509766	-7.33416557312012	-3.98254489898682	-0.0229049678891897	0.534318387508392	0.034760158509016
-1.52284121513367	-7.33316326141357	-3.97444415092468	-0.0227879490703344	0.534284949302673	0.0350046046078205
-1.52319979667664	-7.33912086486816	-3.98946166038513	-0.0227086786180735	0.534407258033752	0.0349198691546917
-1.51902735233307	-7.33690690994263	-3.9921281337738	-0.0226736385375261	0.534372687339783	0.0349474214017391
-1.52241373062134	-7.33331966400146	-3.98907065391541	-0.0225323457270861	0.534347832202911	0.0351105891168118
-1.52678525447845	-7.33447742462158	-3.98120141029358	-0.0224535148590803	0.534467279911041	0.0353853367269039
-1.52413153648376	-7.33492231369019	-3.99426007270813	-0.0221879668533802	0.534414887428284	0.0354203060269356
-1.52292370796204	-7.33144283294678	-3.99786448478699	-0.0220387112349272	0.534476041793823	0.0354344062507153
-1.51793885231018	-7.32746410369873	-3.98844480514526	-0.0220433045178652	0.534494638442993	0.0355441495776176
-1.51590967178345	-7.33283758163452	-3.97737145423889	-0.0219715293496847	0.534535586833954	0.0358328819274902
-1.52243280410767	-7.3368444442749	-3.99631595611572	-0.02180540189147	0.534748792648315	0.0358651205897331
-1.5192574262619	-7.33364009857178	-4.0007586479187	-0.0217079427093267	0.53487628698349	0.0358613580465317
-1.52091443538666	-7.32962083816528	-4.00071620941162	-0.0215446427464485	0.534847378730774	0.0358800739049912
-1.51941728591919	-7.32737731933594	-3.98413038253784	-0.0214261915534735	0.534962177276611	0.0360831692814827
-1.5161874294281	-7.32871103286743	-3.98898077011108	-0.0213701389729977	0.534966647624969	0.0361922606825829
-1.51807451248169	-7.33485460281372	-4.00148057937622	-0.0213403161615133	0.535186946392059	0.0361717343330383
-1.51027762889862	-7.33104038238525	-4.0120644569397	-0.0212809201329947	0.53521329164505	0.036098413169384
-1.50907766819	-7.32995748519897	-3.99585843086243	-0.021162262186408	0.535305619239807	0.036320261657238
-1.51567876338959	-7.33527040481567	-3.99588298797607	-0.0211424212902784	0.535451591014862	0.0364898964762688
-1.51462984085083	-7.33311080932617	-4.00525426864624	-0.0208870265632868	0.53551721572876	0.0365601181983948
-1.5141259431839	-7.32919406890869	-4.01072835922241	-0.0207263920456171	0.535540103912354	0.0364564470946789
-1.50755715370178	-7.32715702056885	-4.00898599624634	-0.0208403710275888	0.535582840442657	0.0364979766309261
-1.50807988643646	-7.32889604568481	-3.99923753738403	-0.0207583177834749	0.53567898273468	0.0366075597703457
-1.50910794734955	-7.33528280258179	-3.99847722053528	-0.0207105353474617	0.535851240158081	0.0367770940065384
-1.50605952739716	-7.3359169960022	-4.01377582550049	-0.0205819308757782	0.53585284948349	0.0366326346993446
-1.5106760263443	-7.32977056503296	-4.01119565963745	-0.0203941334038973	0.535892128944397	0.0366314984858036
-1.5077565908432	-7.32621240615845	-3.99529051780701	-0.0203997511416674	0.535881042480469	0.0367712117731571
-1.5045850276947	-7.32724618911743	-3.99245142936707	-0.0203569661825895	0.535817980766296	0.0368736945092678
-1.50518023967743	-7.33520460128784	-3.99819874763489	-0.020425271242857	0.535941421985626	0.0368859693408012
-1.50117611885071	-7.33188533782959	-4.01340961456299	-0.0204295217990875	0.535801589488983	0.0368078947067261
-1.50248467922211	-7.33205413818359	-4.01506900787354	-0.0204342715442181	0.535846531391144	0.0366489663720131
-1.50256609916687	-7.33086109161377	-4.00223064422607	-0.0203933455049992	0.535757780075073	0.0367098189890385
-1.50554490089417	-7.329758644104	-3.99561858177185	-0.0204031225293875	0.535714626312256	0.0368468053638935
-1.50903725624084	-7.33568429946899	-3.99434971809387	-0.0203714594244957	0.535591900348663	0.0369212552905083
-1.50844645500183	-7.33295345306396	-4.00425910949707	-0.0202714055776596	0.535522162914276	0.0368215553462505
-1.50653541088104	-7.33092975616455	-4.01105976104736	-0.0203511621803045	0.535244107246399	0.0367215387523174
-1.50132203102112	-7.33054542541504	-3.99655818939209	-0.0205006469041109	0.535120904445648	0.0366628542542458
-1.50018882751465	-7.33328008651733	-3.98187327384949	-0.0205449853092432	0.534942209720612	0.0367429926991463
-1.50267195701599	-7.33785104751587	-3.98763394355774	-0.0206966381520033	0.534921824932098	0.0367339514195919
-1.50298321247101	-7.33805465698242	-3.99982190132141	-0.0206231959164143	0.534708380699158	0.0366437695920467
-1.50641989707947	-7.34000301361084	-4.00028848648071	-0.0207725428044796	0.534558296203613	0.0364665389060974
-1.50250208377838	-7.33221006393433	-3.99370956420898	-0.0207508374005556	0.534231185913086	0.0364673063158989
-1.50461542606354	-7.33260774612427	-3.98119020462036	-0.0208578780293465	0.53409081697464	0.0364759117364883
-1.50569593906403	-7.33703517913818	-3.98199939727783	-0.0210508368909359	0.533921301364899	0.0364999361336231
-1.50199508666992	-7.33778810501099	-3.98821091651917	-0.0211568400263786	0.533710241317749	0.0363127551972866
-1.49979269504547	-7.33731555938721	-3.98689246177673	-0.0213407836854458	0.53346061706543	0.0361102223396301
-1.50336539745331	-7.33735704421997	-3.9691686630249	-0.0214329063892365	0.533339321613312	0.0361687578260899
-1.50984036922455	-7.33957290649414	-3.96622967720032	-0.0214709155261517	0.533144414424896	0.0361941531300545
-1.50943076610565	-7.33927631378174	-3.9710967540741	-0.0215267334133387	0.532951951026917	0.0360660776495934
-1.5060225725174	-7.33635663986206	-3.98062586784363	-0.0216243155300617	0.532669246196747	0.0358539037406445
-1.50401878356934	-7.33630037307739	-3.97940468788147	-0.0217734090983868	0.532456457614899	0.0357575640082359
-1.5015082359314	-7.33657693862915	-3.95813322067261	-0.022052550688386	0.532212615013123	0.0356965027749538
-1.50438106060028	-7.34347295761108	-3.95374369621277	-0.022148635238409	0.53211385011673	0.0357758775353432
-1.50556039810181	-7.34587335586548	-3.96219205856323	-0.0222586244344711	0.531953632831573	0.0355923697352409
-1.50981557369232	-7.34525680541992	-3.97641110420227	-0.0223728530108929	0.531910598278046	0.0354055278003216
-1.50790286064148	-7.34325885772705	-3.96411442756653	-0.0223705712705851	0.531550288200378	0.0352478921413422
-1.50701260566711	-7.33972311019897	-3.94860744476318	-0.0225547049194574	0.531378090381622	0.0352893695235252
-1.5072124004364	-7.3457145690918	-3.94823265075684	-0.0227180831134319	0.531279444694519	0.0352314859628677
-1.50302183628082	-7.35056304931641	-3.95197248458862	-0.022859426215291	0.531142771244049	0.0350506864488125
-1.50196504592896	-7.34932327270508	-3.95661354064941	-0.0230699647217989	0.531008422374725	0.0348374471068382
-1.50415062904358	-7.34603214263916	-3.94953322410584	-0.0232150889933109	0.530877888202667	0.0347949340939522
-1.50540828704834	-7.35099601745605	-3.93623876571655	-0.0233168434351683	0.530764222145081	0.0348515957593918
-1.5110582113266	-7.35324478149414	-3.94634509086609	-0.0232621226459742	0.530670464038849	0.0347671210765839
-1.50620377063751	-7.35270643234253	-3.95086026191711	-0.0234658792614937	0.530489325523376	0.0345289222896099
-1.50420784950256	-7.34994983673096	-3.94761729240417	-0.023600559681654	0.530272006988525	0.0343861468136311
-1.4986435174942	-7.34955930709839	-3.93839025497437	-0.0238233674317598	0.530173420906067	0.0343358591198921
-1.499915599823	-7.35443210601807	-3.93081760406494	-0.0239889640361071	0.530108690261841	0.0343860127031803
-1.50240290164948	-7.35850620269775	-3.94268751144409	-0.0240777265280485	0.530162692070007	0.0343222804367542
-1.50052344799042	-7.35927248001099	-3.94734859466553	-0.0241347756236792	0.530062258243561	0.0341734103858471
-1.50163805484772	-7.35590124130249	-3.94356751441956	-0.0241971854120493	0.529887080192566	0.0341362319886684
-1.49828946590424	-7.35471248626709	-3.92702841758728	-0.0243080519139767	0.529863834381104	0.0341683477163315
-1.49765026569366	-7.35367870330811	-3.92322111129761	-0.0244938991963863	0.529769897460938	0.0342105813324451
-1.49672365188599	-7.36019086837769	-3.92931032180786	-0.024655232205987	0.529747843742371	0.0341148525476456
-1.49038910865784	-7.36261940002441	-3.93576955795288	-0.0248363055288792	0.52969354391098	0.0340015962719917
-1.49156367778778	-7.3617992401123	-3.93454933166504	-0.0248530004173517	0.529684126377106	0.0339401811361313
-1.49602377414703	-7.36031723022461	-3.92287278175354	-0.0249465741217136	0.529670059680939	0.033948753029108
-1.5007336139679	-7.35887002944946	-3.91887807846069	-0.0249819364398718	0.529672920703888	0.0340064354240894
-1.50164949893951	-7.36155414581299	-3.937166929245	-0.0250207055360079	0.529607594013214	0.0338589027523994
-1.49280560016632	-7.36066246032715	-3.93237376213074	-0.0252213422209024	0.529511332511902	0.0337420329451561
-1.49392700195313	-7.35767269134521	-3.92617607116699	-0.0251225177198648	0.52947735786438	0.0336692295968533
-1.49122679233551	-7.36384773254395	-3.91718578338623	-0.0253577642142773	0.529445111751556	0.0338004976511002
-1.49482762813568	-7.36778450012207	-3.92492699623108	-0.0253437887877226	0.529474973678589	0.0338506996631622
-1.4968843460083	-7.3668384552002	-3.93770027160645	-0.0253052916377783	0.529559135437012	0.0337358564138412
-1.49398899078369	-7.3650369644165	-3.93607091903687	-0.0252266973257065	0.529460370540619	0.0336249321699142
-1.49469888210297	-7.35915613174438	-3.92494750022888	-0.0251689087599516	0.529409289360046	0.0337439514696598
-1.49110245704651	-7.36301469802856	-3.91368889808655	-0.0252115670591593	0.529266953468323	0.0338276661932468
-1.49338102340698	-7.36509895324707	-3.91325306892395	-0.0252308864146471	0.529336035251617	0.0339283421635628
-1.49025678634644	-7.36612272262573	-3.93279457092285	-0.0253448188304901	0.529307723045349	0.0338151343166828
-1.48535716533661	-7.36061763763428	-3.93001198768616	-0.0252921283245087	0.529240489006042	0.0338250361382961
-1.49323105812073	-7.36170530319214	-3.91906404495239	-0.0253574475646019	0.529271304607391	0.0340415313839912
-1.49683260917664	-7.36275005340576	-3.9107072353363	-0.0253018513321877	0.529186964035034	0.034220214933157
-1.49789249897003	-7.3577241897583	-3.92624187469482	-0.0252545792609453	0.52908843755722	0.0342215038836002
-1.49601745605469	-7.35311222076416	-3.92276430130005	-0.0252391640096903	0.529023170471191	0.0341996625065804
-1.4922022819519	-7.35555410385132	-3.91357684135437	-0.0254194978624582	0.528882503509521	0.034436222165823
-1.49540686607361	-7.35641384124756	-3.90771651268005	-0.0253362506628037	0.528937220573425	0.0346739776432514
-1.50109684467316	-7.35926866531372	-3.92526483535767	-0.0253003630787134	0.528908908367157	0.0345978662371635
-1.50145471096039	-7.35232162475586	-3.92279601097107	-0.0252934172749519	0.528635561466217	0.0346571914851666
-1.50105142593384	-7.34583234786987	-3.90556812286377	-0.0252769384533167	0.528446793556213	0.0348802618682384
-1.50597834587097	-7.34994411468506	-3.90706562995911	-0.0252961777150631	0.528378784656525	0.034936934709549
-1.49774563312531	-7.34611463546753	-3.91643667221069	-0.0254611913114786	0.528213381767273	0.0348535962402821
-1.49991655349731	-7.34509515762329	-3.91408658027649	-0.0253766924142838	0.528045535087585	0.034923892468214
-1.51031303405762	-7.34442186355591	-3.89750385284424	-0.0253665167838335	0.52793675661087	0.0351002253592014
-1.51224100589752	-7.34552764892578	-3.90338063240051	-0.025317270308733	0.527717292308807	0.0352184660732746
-1.51149034500122	-7.34351396560669	-3.91323924064636	-0.0253359172493219	0.527471780776978	0.0350934192538261
-1.50761950016022	-7.33769273757935	-3.90397047996521	-0.0253648944199085	0.527203857898712	0.0351218283176422
-1.50776481628418	-7.33987617492676	-3.89021110534668	-0.0253836121410131	0.527046084403992	0.0353241637349129
-1.51412713527679	-7.34475564956665	-3.89988017082214	-0.0253666304051876	0.526955485343933	0.035346731543541
-1.51416051387787	-7.34165191650391	-3.90616011619568	-0.0252656619995832	0.52667897939682	0.0352690927684307
-1.51734018325806	-7.33984327316284	-3.89952945709229	-0.0251998081803322	0.526374876499176	0.0353460870683193
-1.51963365077972	-7.33240270614624	-3.88767623901367	-0.0252253655344248	0.526111483573914	0.0355157889425755
-1.51696038246155	-7.33696460723877	-3.88560962677002	-0.0252617653459311	0.525920629501343	0.03559710085392
-1.51447832584381	-7.33678960800171	-3.89359593391418	-0.0252877119928598	0.525707185268402	0.0355853587388992
-1.51605558395386	-7.33434295654297	-3.89124345779419	-0.0253574401140213	0.525491893291473	0.0355836413800716
-1.52076387405396	-7.33358240127563	-3.87946772575378	-0.0253113657236099	0.525228500366211	0.0357912890613079
-1.52624750137329	-7.32914400100708	-3.87303519248962	-0.0252615846693516	0.525187611579895	0.0360140651464462
-1.52554833889008	-7.32775497436523	-3.88831877708435	-0.0251213405281305	0.524906098842621	0.0359328389167786
-1.52300417423248	-7.32610702514648	-3.87486934661865	-0.0252455398440361	0.524712383747101	0.0360747873783112
-1.52391469478607	-7.32504320144653	-3.86926293373108	-0.0252402406185865	0.52461850643158	0.036302637308836
-1.52643465995789	-7.32889080047607	-3.87634420394897	-0.0252408813685179	0.524585545063019	0.0363773442804813
-1.5305587053299	-7.32695293426514	-3.8863832950592	-0.025029182434082	0.524466514587402	0.0363655276596546
-1.53600907325745	-7.3181586265564	-3.87478590011597	-0.0249225031584501	0.524425089359283	0.0365432351827621
-1.53575360774994	-7.31274080276489	-3.86831474304199	-0.0249460358172655	0.524269938468933	0.0366705358028412
-1.53619635105133	-7.31562089920044	-3.87434792518616	-0.0249062851071358	0.524332463741302	0.0367802120745182
-1.53431379795074	-7.3154444694519	-3.88108229637146	-0.0249551311135292	0.524294018745422	0.0366950333118439
-1.53998720645905	-7.31286811828613	-3.86775374412537	-0.0248337890952826	0.524365723133087	0.0369606539607048
-1.54502022266388	-7.31268644332886	-3.8744375705719	-0.0246247015893459	0.524384438991547	0.0371802151203156
-1.54767489433289	-7.30887937545776	-3.88874650001526	-0.0245025642216206	0.524443447589874	0.0371302738785744
-1.54145908355713	-7.30370044708252	-3.8784818649292	-0.0244881622493267	0.524389088153839	0.0372829809784889
-1.54489755630493	-7.30358743667603	-3.86701798439026	-0.0243940614163876	0.524553239345551	0.0375589616596699
-1.54654943943024	-7.31003379821777	-3.88066148757935	-0.0242864210158587	0.524866580963135	0.0376862436532974
-1.54984927177429	-7.30229759216309	-3.89368605613709	-0.0241237934678793	0.524929761886597	0.0377128943800926
-1.55489385128021	-7.2929573059082	-3.88542628288269	-0.0238906629383564	0.525054633617401	0.0378632619976997
-1.55374825000763	-7.29785585403442	-3.87253904342651	-0.023835813626647	0.525203585624695	0.0380349978804588
-1.5553605556488	-7.29838180541992	-3.8905725479126	-0.0237747579813004	0.525451958179474	0.03813511505723
-1.55171251296997	-7.2954626083374	-3.89983749389648	-0.0236496571451426	0.525661826133728	0.0380512215197086
-1.5563303232193	-7.29495048522949	-3.88714909553528	-0.0235996525734663	0.525879204273224	0.0382320992648602
-1.5605297088623	-7.2927393913269	-3.8867621421814	-0.0234063882380724	0.526154279708862	0.0384470969438553
-1.56109189987183	-7.29357147216797	-3.90687131881714	-0.0231552887707949	0.526276350021362	0.0384128205478191
-1.56471800804138	-7.28900623321533	-3.91169381141663	-0.0230877418071032	0.526475965976715	0.0383623912930489
-1.56173491477966	-7.28555393218994	-3.9028685092926	-0.0230525881052017	0.526640832424164	0.0384852588176727
-1.56471276283264	-7.28609180450439	-3.8975727558136	-0.0230943635106087	0.526879549026489	0.0386810898780823
-1.56449568271637	-7.28856658935547	-3.90869688987732	-0.0229477193206549	0.527255475521088	0.0388678498566151
-1.56977844238281	-7.28787469863892	-3.92312979698181	-0.0228031855076551	0.527493715286255	0.0388037078082561
-1.5720477104187	-7.28112506866455	-3.91327333450317	-0.0227048266679049	0.527649104595184	0.0389293506741524
-1.57528245449066	-7.27430629730225	-3.90653085708618	-0.0225928369909525	0.527800619602203	0.0391339212656021
-1.57287609577179	-7.27833890914917	-3.90632009506226	-0.0225862711668015	0.528007507324219	0.0392461977899075
-1.56959712505341	-7.27907609939575	-3.92083406448364	-0.0226082559674978	0.528210937976837	0.0392552092671394
-1.57167220115662	-7.27552318572998	-3.92483282089233	-0.0225041676312685	0.52839720249176	0.0392088741064072
-1.57384192943573	-7.27517652511597	-3.91840767860413	-0.0225326381623745	0.528592884540558	0.0393164195120335
-1.57897663116455	-7.27149820327759	-3.91288995742798	-0.0223724283277988	0.528707265853882	0.039540559053421
-1.57952570915222	-7.27244234085083	-3.92013502120972	-0.0222719274461269	0.528936564922333	0.0395792238414288
-1.57856607437134	-7.27181482315063	-3.93317413330078	-0.0221808683127165	0.528943538665771	0.0394992269575596
-1.58001697063446	-7.26791381835938	-3.9393527507782	-0.0221266504377127	0.529052138328552	0.0394094586372375
-1.57802963256836	-7.26655626296997	-3.91695046424866	-0.0221868362277746	0.529046952724457	0.0395300313830376
-1.58177876472473	-7.26920795440674	-3.92228078842163	-0.0221910644322634	0.529217898845673	0.0396106354892254
-1.58695662021637	-7.27074384689331	-3.93865346908569	-0.0220522712916136	0.529381930828094	0.0395115204155445
-1.58977091312408	-7.26365518569946	-3.93632459640503	-0.0220523346215487	0.529328763484955	0.0393975414335728
-1.59235966205597	-7.26047801971436	-3.91861581802368	-0.0219450667500496	0.529429018497467	0.0396042056381702
-1.59135663509369	-7.26706647872925	-3.92537450790405	-0.0221281051635742	0.529501378536224	0.0396274961531162
-1.5926365852356	-7.26699733734131	-3.93445801734924	-0.022155050188303	0.529492259025574	0.039520900696516
-1.59090495109558	-7.261634349823	-3.94590353965759	-0.0221793837845325	0.529489517211914	0.0393426306545734
-1.59408009052277	-7.2611403465271	-3.92529058456421	-0.0222479645162821	0.529514849185944	0.0394938141107559
-1.59859979152679	-7.25922012329102	-3.92022728919983	-0.0222014244645834	0.529550135135651	0.0396107956767082
-1.60383880138397	-7.26490545272827	-3.9263334274292	-0.0222212448716164	0.529549598693848	0.0395377092063427
-1.60482275485992	-7.25734567642212	-3.93947339057922	-0.0222012437880039	0.529385924339294	0.0392602831125259
-1.60527718067169	-7.2542929649353	-3.94193553924561	-0.0223711635917425	0.529350399971008	0.0390971302986145
-1.60351717472076	-7.25777101516724	-3.92655110359192	-0.0225492119789124	0.529285311698914	0.0391126684844494
-1.60660636425018	-7.25882577896118	-3.92375755310059	-0.022577153518796	0.529274106025696	0.0392246022820473
-1.61361396312714	-7.26398086547852	-3.93578386306763	-0.022667532786727	0.529414236545563	0.0391276255249977
-1.61395514011383	-7.25880813598633	-3.94320297241211	-0.0226474888622761	0.529309868812561	0.0391096994280815
-1.6198183298111	-7.25330495834351	-3.94137144088745	-0.0226850248873234	0.529254794120789	0.0390293076634407
-1.61727750301361	-7.24928855895996	-3.92133069038391	-0.0226178821176291	0.529188871383667	0.0391126163303852
-1.62414789199829	-7.25049257278442	-3.91924023628235	-0.0226641073822975	0.529208481311798	0.0391174703836441
-1.6242733001709	-7.25415086746216	-3.92959666252136	-0.0228031631559134	0.529220819473267	0.0390679650008678
-1.62101554870605	-7.25232982635498	-3.93443703651428	-0.0227957703173161	0.529188334941864	0.0388623401522636
-1.6250969171524	-7.25117111206055	-3.94155359268188	-0.0228828024119139	0.529186129570007	0.0387309901416302
-1.62807321548462	-7.24899673461914	-3.92783403396606	-0.0228697545826435	0.529199361801147	0.0387562662363052
-1.63669466972351	-7.25084161758423	-3.92061567306519	-0.0227596946060658	0.529215455055237	0.0388341136276722
-1.63749492168427	-7.24926805496216	-3.92456769943237	-0.0227022543549538	0.529239177703857	0.0388034209609032
-1.63669848442078	-7.24785327911377	-3.93911552429199	-0.0226826313883066	0.529163241386414	0.0386868454515934
-1.63481783866882	-7.24257755279541	-3.93611812591553	-0.0227376278489828	0.529136657714844	0.0385785326361656
-1.63166487216949	-7.24302387237549	-3.91924905776978	-0.0228045061230659	0.529074907302856	0.0387145467102528
-1.64056921005249	-7.24673509597778	-3.93104600906372	-0.0227734036743641	0.529299080371857	0.0386997610330582
-1.64052224159241	-7.2509446144104	-3.94045305252075	-0.0227060094475746	0.529307961463928	0.0385205484926701
-1.64067935943604	-7.24229907989502	-3.94547963142395	-0.0226257108151913	0.529314994812012	0.0384401045739651
-1.64119648933411	-7.24152231216431	-3.93597531318665	-0.0226175859570503	0.529285848140717	0.038524966686964
-1.64202952384949	-7.23835134506226	-3.91922497749329	-0.0226579327136278	0.529307842254639	0.0385804995894432
-1.64180183410645	-7.24515390396118	-3.92468953132629	-0.0226375609636307	0.529359459877014	0.0385720804333687
-1.63747131824493	-7.2466082572937	-3.94296407699585	-0.02272092923522	0.529349684715271	0.0384741351008415
-1.63733100891113	-7.2415885925293	-3.94641208648682	-0.0226949844509363	0.529440701007843	0.038359634578228
-1.63482761383057	-7.24236249923706	-3.94531202316284	-0.0227313954383135	0.529514312744141	0.0383656919002533
-1.64164113998413	-7.24232149124146	-3.93062853813171	-0.0226298477500677	0.529492735862732	0.0384716987609863
-1.64310526847839	-7.24173212051392	-3.92785239219666	-0.0226503256708384	0.529597759246826	0.0385993905365467
-1.64236509799957	-7.23998403549194	-3.92837524414063	-0.0225841104984283	0.529708325862885	0.0385868884623051
-1.64501929283142	-7.2432656288147	-3.94024443626404	-0.0224520992487669	0.529769480228424	0.0385130308568478
-1.64351642131805	-7.24024963378906	-3.94888925552368	-0.0224340315908194	0.529742479324341	0.0383473299443722
-1.64384913444519	-7.23593950271606	-3.94714832305908	-0.0223955251276493	0.529737412929535	0.0382843799889088
-1.6375150680542	-7.24069786071777	-3.93523287773132	-0.0224734805524349	0.529793739318848	0.0383446663618088
-1.63698410987854	-7.24071741104126	-3.93177080154419	-0.0224434062838554	0.529839336872101	0.0383937619626522
-1.64124357700348	-7.24733257293701	-3.93784594535828	-0.0224576648324728	0.529989719390869	0.0383249633014202
-1.6403341293335	-7.24710702896118	-3.94767808914185	-0.0223599318414927	0.53002268075943	0.0382389463484287
-1.64350843429565	-7.24742937088013	-3.95238089561462	-0.0223190374672413	0.530068039894104	0.0380502380430698
-1.64102637767792	-7.24084138870239	-3.9552173614502	-0.0222719144076109	0.530010521411896	0.0379970297217369
-1.64268350601196	-7.24164628982544	-3.94106221199036	-0.0222633946686983	0.529987990856171	0.0380036197602749
-1.63988494873047	-7.24130487442017	-3.93292593955994	-0.0223265383392572	0.529929876327515	0.0380095131695271
-1.63995110988617	-7.24636793136597	-3.93816232681274	-0.0223698876798153	0.529991805553436	0.0379903130233288
-1.63390517234802	-7.25014591217041	-3.94689345359802	-0.0224490482360125	0.529970228672028	0.0378140844404697
-1.63553607463837	-7.24967622756958	-3.95027804374695	-0.0224523190408945	0.529914736747742	0.0376685783267021
-1.63261783123016	-7.25001096725464	-3.94950199127197	-0.0225655231624842	0.529853880405426	0.0375636331737041
-1.63449418544769	-7.24879932403564	-3.93445420265198	-0.0225088056176901	0.529839932918549	0.037659365683794
-1.63888466358185	-7.25390291213989	-3.93423962593079	-0.0225160699337721	0.529844641685486	0.037702564150095
-1.63649916648865	-7.25714302062988	-3.94527816772461	-0.0224793590605259	0.529724657535553	0.0376275889575481
-1.63542902469635	-7.25287103652954	-3.95294117927551	-0.0224747210741043	0.529541432857513	0.0374176949262619
-1.62873113155365	-7.25050449371338	-3.93857932090759	-0.0226994436234236	0.529457867145538	0.0374041050672531
-1.62719750404358	-7.25226211547852	-3.92956900596619	-0.0227881837636232	0.529435694217682	0.0375298298895359
-1.62549018859863	-7.25532102584839	-3.92592668533325	-0.0229206122457981	0.529364049434662	0.037598118185997
-1.62534117698669	-7.26101398468018	-3.93653583526611	-0.0229817032814026	0.52928763628006	0.0375621952116489
-1.62543737888336	-7.26211929321289	-3.9553759098053	-0.0230064149945974	0.529344260692596	0.037508238106966
-1.62144303321838	-7.25934934616089	-3.94807887077332	-0.0231055673211813	0.529174149036407	0.0373969711363316
-1.6231746673584	-7.25550317764282	-3.94552493095398	-0.0230949409306049	0.529069900512695	0.037441723048687
-1.61635839939117	-7.25811052322388	-3.9276225566864	-0.0232697669416666	0.52892404794693	0.0374967753887177
-1.61645078659058	-7.26144456863403	-3.92613291740417	-0.0233699418604374	0.528922498226166	0.0375439673662186
-1.61336183547974	-7.26731729507446	-3.93094205856323	-0.0235316306352615	0.528893709182739	0.0374769531190395
-1.6108181476593	-7.26746988296509	-3.94413781166077	-0.0236617643386126	0.528789877891541	0.0373158156871796
-1.60921537876129	-7.26620101928711	-3.94607782363892	-0.0237592589110136	0.528761923313141	0.037277739495039
-1.61218738555908	-7.26822423934937	-3.92921185493469	-0.0237965229898691	0.528785169124603	0.0373285375535488
-1.61346817016602	-7.26596736907959	-3.92464423179626	-0.0238231420516968	0.528809785842896	0.0373854897916317
-1.61429679393768	-7.2687668800354	-3.93967199325562	-0.0237952526658773	0.528774738311768	0.0373186990618706
-1.60655415058136	-7.26581716537476	-3.947674036026	-0.0238077659159899	0.528770983219147	0.037198394536972
-1.60902917385101	-7.26577138900757	-3.93818259239197	-0.0239135455340147	0.528774738311768	0.037160474807024
-1.60867261886597	-7.26785087585449	-3.92091059684753	-0.024098290130496	0.528780877590179	0.0373028181493282
-1.60940361022949	-7.27075338363647	-3.93376779556274	-0.0240808445960283	0.528972625732422	0.0373912379145622
-1.6108535528183	-7.2727370262146	-3.94623875617981	-0.0240709260106087	0.52908194065094	0.0372897014021873
-1.61190915107727	-7.26785230636597	-3.94076943397522	-0.0240985509008169	0.529029250144959	0.0372627638280392
-1.61256194114685	-7.26431894302368	-3.92578673362732	-0.0240996163338423	0.529083132743835	0.0374702662229538
-1.61387348175049	-7.26733064651489	-3.92825508117676	-0.0242585986852646	0.529136002063751	0.0375454053282738
-1.60841464996338	-7.26920747756958	-3.94394993782043	-0.0242687556892633	0.529196977615356	0.037503968924284
-1.60857474803925	-7.26959848403931	-3.94325590133667	-0.0243842881172895	0.529236555099487	0.0374540388584137
-1.61043000221252	-7.26501369476318	-3.93333792686462	-0.0244092252105474	0.529299020767212	0.0377026759088039
-1.6162703037262	-7.26855087280273	-3.92839550971985	-0.0243620928376913	0.52940708398819	0.0377929285168648
-1.61761271953583	-7.26756191253662	-3.93671250343323	-0.0243740286678076	0.529394924640656	0.0378075279295444
-1.61678874492645	-7.26690149307251	-3.94706773757935	-0.0243253223598003	0.529436051845551	0.0377856753766537
-1.6135425567627	-7.26602554321289	-3.94661378860474	-0.0244105327874422	0.529449462890625	0.0377932675182819
-1.61355495452881	-7.26149082183838	-3.94662976264954	-0.0244584064930677	0.529399275779724	0.0378183647990227
-1.61293566226959	-7.26399087905884	-3.93656396865845	-0.024520218372345	0.529353439807892	0.0379329435527325
-1.60921096801758	-7.26630449295044	-3.92902493476868	-0.0246141981333494	0.52949994802475	0.0380667820572853
-1.61468958854675	-7.27149200439453	-3.94402122497559	-0.0245274603366852	0.52963650226593	0.0381294526159763
-1.61499845981598	-7.27049016952515	-3.95766520500183	-0.0245284233242273	0.529626369476318	0.0380075611174107
-1.61640095710754	-7.26896047592163	-3.95363807678223	-0.0245007313787937	0.529567658901215	0.0380128175020218
-1.61847591400146	-7.26396226882935	-3.93532609939575	-0.0245329067111015	0.529557764530182	0.0381383933126926
-1.61574685573578	-7.26341104507446	-3.92930316925049	-0.0244782939553261	0.529502391815186	0.0382488667964935
-1.61918771266937	-7.26727914810181	-3.93977427482605	-0.0245530307292938	0.52959418296814	0.0382720418274403
-1.61734759807587	-7.27164554595947	-3.9485719203949	-0.0246208272874355	0.529580175876617	0.0381666198372841
-1.61637556552887	-7.26682567596436	-3.95334935188293	-0.024596318602562	0.529645264148712	0.0380246303975582
-1.61630964279175	-7.26473236083984	-3.94505381584167	-0.0245849173516035	0.52962338924408	0.0380266308784485
-1.62182974815369	-7.26468515396118	-3.94899320602417	-0.0245054885745049	0.529663383960724	0.0381165817379951
-1.62372469902039	-7.26649808883667	-3.93199849128723	-0.0246274024248123	0.52972537279129	0.0382227823138237
-1.62743294239044	-7.26694488525391	-3.93560647964478	-0.0245180763304234	0.529741287231445	0.0382716692984104
-1.63101673126221	-7.26557540893555	-3.9487476348877	-0.0243880990892649	0.529766440391541	0.0380934290587902
-1.62759637832642	-7.26549911499023	-3.9555721282959	-0.0243767350912094	0.529654800891876	0.0380003377795219
-1.62758111953735	-7.26332092285156	-3.94865584373474	-0.0244040917605162	0.5295130610466	0.0379206910729408
-1.62799072265625	-7.26089143753052	-3.93554139137268	-0.0244244784116745	0.529570460319519	0.0379774235188961
-1.62863612174988	-7.26369333267212	-3.93505644798279	-0.0243990104645491	0.529619753360748	0.0381571315228939
-1.63232636451721	-7.26785039901733	-3.94290661811829	-0.0244292318820953	0.529728353023529	0.0382437072694302
-1.63723874092102	-7.26710414886475	-3.9512927532196	-0.0242705419659615	0.529653191566467	0.0381156951189041
-1.63990533351898	-7.26334762573242	-3.95186567306519	-0.024267315864563	0.529611647129059	0.0380350016057491
-1.64159834384918	-7.25785303115845	-3.94353985786438	-0.0241673607379198	0.529433250427246	0.0381726883351803
-1.6433972120285	-7.25786447525024	-3.93288493156433	-0.0241753943264484	0.529457330703735	0.0382790751755238
-1.6406227350235	-7.25942182540894	-3.93349671363831	-0.0241565480828285	0.529353082180023	0.038339801132679
-1.6416130065918	-7.26168632507324	-3.94133329391479	-0.0242022108286619	0.529389441013336	0.038324598222971
-1.63180649280548	-7.26143646240234	-3.94691181182861	-0.0242725498974323	0.529316067695618	0.0382146835327148
-1.63574302196503	-7.2638897895813	-3.94425368309021	-0.0242414753884077	0.52932733297348	0.0382286831736565
-1.6366651058197	-7.26085042953491	-3.93804264068604	-0.0242141894996166	0.529227018356323	0.0383008904755116
-1.64434146881104	-7.25971031188965	-3.93141436576843	-0.0241244621574879	0.529260635375977	0.0384570918977261
-1.64482474327087	-7.2626690864563	-3.93456411361694	-0.024048151448369	0.529220521450043	0.0385143905878067
-1.64363896846771	-7.26060009002686	-3.93926095962524	-0.0239850841462612	0.529112219810486	0.0384534820914268
-1.64493703842163	-7.25694751739502	-3.94071292877197	-0.0239802338182926	0.529092133045197	0.0383611619472504
-1.64002168178558	-7.25631952285767	-3.93536829948425	-0.0240896716713905	0.528939247131348	0.0385385565459728
-1.64376032352448	-7.25796842575073	-3.9279453754425	-0.0241290163248777	0.528907299041748	0.0387415923178196
-1.64450669288635	-7.26020956039429	-3.92930436134338	-0.024064851924777	0.529024660587311	0.03884132578969
-1.64801013469696	-7.26133966445923	-3.94368481636047	-0.0240174699574709	0.528999507427216	0.0387850776314735
-1.65036976337433	-7.2578649520874	-3.94485569000244	-0.023929912596941	0.528955519199371	0.0387943014502525
-1.64699947834015	-7.25177049636841	-3.93444132804871	-0.0239271186292171	0.528798520565033	0.0388855002820492
-1.65049028396606	-7.25205612182617	-3.92056655883789	-0.0238995179533958	0.528852164745331	0.0390003696084023
-1.64885258674622	-7.25630569458008	-3.93132400512695	-0.0239927470684052	0.528788447380066	0.0390255153179169
-1.64369416236877	-7.25848007202148	-3.94210696220398	-0.0239589046686888	0.528879463672638	0.038993813097477
-1.6436595916748	-7.25655364990234	-3.94404721260071	-0.0240279659628868	0.528891146183014	0.0389599464833736
-1.64786303043365	-7.25408363342285	-3.92847180366516	-0.0240154284983873	0.528942763805389	0.0390865802764893
-1.64937579631805	-7.2573390007019	-3.91926145553589	-0.023958770558238	0.528983116149902	0.0392369106411934
-1.65093493461609	-7.25991201400757	-3.93521881103516	-0.023898933082819	0.529064774513245	0.039281252771616
-1.64782047271729	-7.25465536117554	-3.94170427322388	-0.0237928908318281	0.529103219509125	0.0392336994409561
-1.64773666858673	-7.25248575210571	-3.93949246406555	-0.0239366535097361	0.529097676277161	0.0392247252166271
-1.64533114433289	-7.25625419616699	-3.92088150978088	-0.024031437933445	0.529242336750031	0.0394528396427631
-1.64493465423584	-7.25713539123535	-3.9301552772522	-0.0239638183265924	0.529445886611938	0.0395713523030281
-1.64758098125458	-7.26070547103882	-3.94335699081421	-0.0239713415503502	0.529624104499817	0.0395132042467594
-1.64873194694519	-7.26110744476318	-3.95511436462402	-0.0238608233630657	0.529642105102539	0.0394050478935242
-1.6499285697937	-7.25709533691406	-3.9461452960968	-0.0238209012895823	0.529763340950012	0.0394439361989498
-1.64858722686768	-7.25275707244873	-3.93199300765991	-0.023852963000536	0.529820084571838	0.0395145267248154
-1.64725708961487	-7.2556619644165	-3.93433332443237	-0.0238608121871948	0.530007719993591	0.0396376773715019
-1.64476883411407	-7.25928831100464	-3.94103455543518	-0.023943679407239	0.530159413814545	0.0396497547626495
-1.64523839950562	-7.26269054412842	-3.95196866989136	-0.023929800838232	0.530291080474854	0.0395704805850983
-1.64189219474792	-7.25986576080322	-3.95680379867554	-0.0240303017199039	0.530407011508942	0.0394579097628593
-1.64643359184265	-7.25868892669678	-3.94741177558899	-0.0239421911537647	0.53049248456955	0.03962592035532
-1.64885342121124	-7.26113367080688	-3.94610714912415	-0.0240250397473574	0.530601382255554	0.0396770015358925
-1.65141904354095	-7.26176691055298	-3.94027614593506	-0.0239456165581942	0.530713617801666	0.0397236458957195
-1.6523756980896	-7.26302194595337	-3.95562624931335	-0.0239690616726875	0.530823171138763	0.0395356304943562
-1.64752423763275	-7.2602481842041	-3.9605278968811	-0.0239899717271328	0.530803799629211	0.0394631437957287
-1.64818406105042	-7.26110649108887	-3.96233916282654	-0.0239532571285963	0.530937254428864	0.0393686518073082
-1.6425416469574	-7.26014709472656	-3.95304155349731	-0.0240716729313135	0.530863881111145	0.0394522100687027
-1.64315044879913	-7.26179695129395	-3.94591951370239	-0.0242147091776133	0.53093820810318	0.039533331990242
-1.64178824424744	-7.26534938812256	-3.94681215286255	-0.0242260228842497	0.531069278717041	0.0396121740341187
-1.64569425582886	-7.26951932907104	-3.9500880241394	-0.0241874381899834	0.531282007694244	0.0396246165037155
-1.64904570579529	-7.26923847198486	-3.96626353263855	-0.0242182165384293	0.531232357025146	0.0394731871783733
-1.64828383922577	-7.26373434066772	-3.9676411151886	-0.0242504477500916	0.531201958656311	0.0392969399690628
-1.64738607406616	-7.26449394226074	-3.95661330223084	-0.0242467988282442	0.531227886676788	0.0392178259789944
-1.64920616149902	-7.26319313049316	-3.9440906047821	-0.0243363939225674	0.531216382980347	0.0392462685704231
-1.64903938770294	-7.26529502868652	-3.94635367393494	-0.0244488641619682	0.531229913234711	0.0392098315060139
-1.6473845243454	-7.26797389984131	-3.9430079460144	-0.0245260763913393	0.531216382980347	0.0390790291130543
-1.6476457118988	-7.27023315429688	-3.95719838142395	-0.0246520955115557	0.531223773956299	0.0389003418385983
-1.64495050907135	-7.27358150482178	-3.96314024925232	-0.0247640963643789	0.531176149845123	0.0386811532080173
-1.64667427539825	-7.27121496200562	-3.96338653564453	-0.0247421730309725	0.531156837940216	0.0385173819959164
-1.65033984184265	-7.27034521102905	-3.95416712760925	-0.0248854644596577	0.531087338924408	0.0384160429239273
-1.65671610832214	-7.27050065994263	-3.94569563865662	-0.0248897522687912	0.531123995780945	0.0384382307529449
-1.65779721736908	-7.27630090713501	-3.94025707244873	-0.0250035542994738	0.531070053577423	0.0383448339998722
-1.66160571575165	-7.27400827407837	-3.94390916824341	-0.0249839648604393	0.531029582023621	0.0381719544529915
-1.6619473695755	-7.2737603187561	-3.95716023445129	-0.0250863768160343	0.530909478664398	0.0379607751965523
-1.65778124332428	-7.27288866043091	-3.95951724052429	-0.0251689795404673	0.530784428119659	0.0378073640167713
-1.66107070446014	-7.27238798141479	-3.95208120346069	-0.0252780225127935	0.530707776546478	0.0376707203686237
-1.65979588031769	-7.27334499359131	-3.93245840072632	-0.0254234503954649	0.530606627464294	0.0377092473208904
-1.66010439395905	-7.2778697013855	-3.93621230125427	-0.0254237521439791	0.5306396484375	0.0377143658697605
-1.66537845134735	-7.28252601623535	-3.95137310028076	-0.0255243182182312	0.530702829360962	0.0375367552042007
-1.6677531003952	-7.27985715866089	-3.95697927474976	-0.0254028290510178	0.530599534511566	0.0372718088328838
-1.66998040676117	-7.27435731887817	-3.94084644317627	-0.0254384074360132	0.530451953411102	0.0372196175158024
-1.66870450973511	-7.27324724197388	-3.93309807777405	-0.0255975686013699	0.530395865440369	0.0371837392449379
-1.67254436016083	-7.27848672866821	-3.93716907501221	-0.0256405156105757	0.530393660068512	0.0370348319411278
-1.66946625709534	-7.28083372116089	-3.94893908500671	-0.0257568247616291	0.530390739440918	0.0367827825248241
-1.66850864887238	-7.2792181968689	-3.95250296592712	-0.0258373934775591	0.530352354049683	0.0366544686257839
-1.67346882820129	-7.28042125701904	-3.94052004814148	-0.0258816964924335	0.53029453754425	0.0365632362663746
-1.6750590801239	-7.280592918396	-3.9298779964447	-0.0259367655962706	0.530323207378387	0.0366283655166626
-1.67942559719086	-7.28330850601196	-3.94089674949646	-0.0259258635342121	0.530435025691986	0.0366182737052441
-1.67685616016388	-7.28076505661011	-3.94524741172791	-0.0258286278694868	0.530330240726471	0.0363652221858501
-1.6724146604538	-7.2786545753479	-3.94448328018188	-0.0259961951524019	0.530262410640717	0.0362656451761723
-1.6730078458786	-7.27995252609253	-3.93313193321228	-0.0260980557650328	0.530364811420441	0.0363347381353378
-1.67294597625732	-7.28477764129639	-3.93703246116638	-0.0261495262384415	0.530484139919281	0.0363497734069824
-1.67816865444183	-7.2836709022522	-3.95063948631287	-0.0260880142450333	0.530646562576294	0.0362207479774952
-1.67202281951904	-7.28292417526245	-3.95899820327759	-0.0261813793331385	0.530540347099304	0.0360680408775806
-1.6764280796051	-7.27923154830933	-3.94203734397888	-0.0261473506689072	0.530603647232056	0.03613306209445
-1.67825126647949	-7.27806806564331	-3.93695163726807	-0.0261865574866533	0.530750274658203	0.0362124554812908
-1.67048752307892	-7.27761936187744	-3.93642330169678	-0.0262065175920725	0.530799984931946	0.0361932851374149
-1.67267513275146	-7.28265857696533	-3.95210909843445	-0.02628961391747	0.531008660793304	0.0361261703073978
-1.66966378688812	-7.27997732162476	-3.96055936813354	-0.0263040624558926	0.531038820743561	0.0360993854701519
-1.6679368019104	-7.27923536300659	-3.96451115608215	-0.02631501480937	0.531236827373505	0.0360117666423321
-1.66721105575562	-7.27796411514282	-3.9584493637085	-0.0263240393251181	0.53132951259613	0.0360764525830746
-1.67161524295807	-7.27501010894775	-3.95524477958679	-0.0262721870094538	0.531459093093872	0.0362523533403873
-1.67376303672791	-7.27799224853516	-3.94518494606018	-0.0262302588671446	0.531629920005798	0.0363644324243069
-1.67420959472656	-7.27607536315918	-3.95338892936707	-0.0261406730860472	0.531710922718048	0.0363778844475746
-1.67090833187103	-7.27491283416748	-3.96707558631897	-0.0260419547557831	0.531777799129486	0.0363221913576126
-1.66669225692749	-7.27058744430542	-3.96881604194641	-0.0259670987725258	0.531952857971191	0.036261361092329
-1.66968393325806	-7.27267599105835	-3.96285176277161	-0.0260442495346069	0.531972169876099	0.0362934768199921
-1.6636950969696	-7.27261781692505	-3.94938278198242	-0.0261598490178585	0.532097399234772	0.0364242494106293
-1.66577398777008	-7.27521228790283	-3.95852494239807	-0.0260010659694672	0.532407164573669	0.0364746861159801
-1.67103803157806	-7.28058195114136	-3.97255396842957	-0.0259870532900095	0.532613217830658	0.0363932400941849
-1.66912698745728	-7.27590036392212	-3.97772622108459	-0.0258986856788397	0.532622337341309	0.0363414846360683
-1.67275285720825	-7.27036094665527	-3.96945476531982	-0.0257632825523615	0.532682418823242	0.0364057198166847
-1.67034316062927	-7.26869106292725	-3.95564889907837	-0.0258469805121422	0.532741189002991	0.0364785082638264
-1.67024421691895	-7.27207231521606	-3.95939755439758	-0.0257530007511377	0.532869935035706	0.0365591682493687
-1.66665267944336	-7.27513027191162	-3.96488642692566	-0.0257777106016874	0.532940983772278	0.0365873761475086
-1.67058145999908	-7.27519941329956	-3.97408270835876	-0.0257465504109859	0.533038973808289	0.0365544594824314
-1.66460943222046	-7.27126407623291	-3.97718024253845	-0.0257498938590288	0.533022165298462	0.0364220961928368
-1.6656368970871	-7.26888227462769	-3.97483730316162	-0.0256144627928734	0.533102691173553	0.0365162119269371
-1.67471432685852	-7.27106380462646	-3.9641056060791	-0.0255974382162094	0.533099353313446	0.0365942977368832
-1.67669665813446	-7.27055692672729	-3.95984673500061	-0.0255044139921665	0.533144533634186	0.0367925837635994
-1.67776072025299	-7.27019834518433	-3.97691917419434	-0.0254039093852043	0.533067584037781	0.0367293693125248
-1.67491126060486	-7.26657009124756	-3.97871875762939	-0.025424025952816	0.532949805259705	0.03674640879035
-1.67633783817291	-7.26407623291016	-3.97568106651306	-0.0252932868897915	0.532850027084351	0.0367328226566315
-1.67232668399811	-7.26432085037231	-3.96133494377136	-0.0254280399531126	0.532613515853882	0.0368962697684765
-1.67610859870911	-7.26385402679443	-3.96100664138794	-0.0254835095256567	0.532618939876556	0.037082877010107
-1.67855036258698	-7.26342391967773	-3.96497249603271	-0.0253902804106474	0.532568514347076	0.0372131951153278
-1.67945742607117	-7.26416778564453	-3.97037291526794	-0.0252946764230728	0.532387435436249	0.0372436493635178
-1.68130815029144	-7.26133823394775	-3.97299027442932	-0.0252740308642387	0.532236278057098	0.0372580327093601
-1.67964899539948	-7.25567054748535	-3.96943163871765	-0.0252170413732529	0.532001316547394	0.0373676680028439
-1.68015992641449	-7.25171232223511	-3.95889139175415	-0.0251647345721722	0.531725525856018	0.0375396683812141
-1.67999398708344	-7.25110864639282	-3.94581413269043	-0.0252298563718796	0.531608641147614	0.037713598459959
-1.68032813072205	-7.25608110427856	-3.95380759239197	-0.0252059381455183	0.53141987323761	0.0377937443554401
-1.68036043643951	-7.25408744812012	-3.95842409133911	-0.0252848379313946	0.531270563602448	0.0378619469702244
-1.67590487003326	-7.24998474121094	-3.96212649345398	-0.0251938123255968	0.531167566776276	0.0378221310675144
-1.67460978031158	-7.25136709213257	-3.96153712272644	-0.0252450350672007	0.530921638011932	0.0379453934729099
-1.68060064315796	-7.24810647964478	-3.95047545433044	-0.0251364596188068	0.530726730823517	0.0381485819816589
-1.68556725978851	-7.24660348892212	-3.93821167945862	-0.0250968094915152	0.530672311782837	0.0383764803409576
-1.68260324001312	-7.24640560150146	-3.94175100326538	-0.0250097904354334	0.530590236186981	0.0385613776743412
-1.68334126472473	-7.24383592605591	-3.95799422264099	-0.0248776506632566	0.530372560024261	0.0385557860136032
-1.67990028858185	-7.24112129211426	-3.95214080810547	-0.0249761175364256	0.530278444290161	0.0386357642710209
-1.67697286605835	-7.24076700210571	-3.9329662322998	-0.0249940846115351	0.5301433801651	0.0389582738280296
-1.68041360378265	-7.24518394470215	-3.94504404067993	-0.0249517355114222	0.530226051807404	0.0391384623944759
-1.67870140075684	-7.24272966384888	-3.94822072982788	-0.0248711723834276	0.53023761510849	0.0392731390893459
-1.68136775493622	-7.24058103561401	-3.96265482902527	-0.0247354730963707	0.5301913022995	0.0392937809228897
-1.68059849739075	-7.23520183563232	-3.94783592224121	-0.0247286539524794	0.5300013422966	0.0394538454711437
-1.68065547943115	-7.23137760162354	-3.94026398658752	-0.0246666725724936	0.530080318450928	0.0397783033549786
-1.68007946014404	-7.23270130157471	-3.94658422470093	-0.0246554277837276	0.530098915100098	0.039847195148468
-1.67305052280426	-7.23125028610229	-3.95674180984497	-0.0246689040213823	0.530108332633972	0.0398536063730717
-1.67605936527252	-7.22710227966309	-3.94910573959351	-0.0245131440460682	0.53021776676178	0.0400891453027725
-1.68166542053223	-7.22953939437866	-3.93708300590515	-0.0244986861944199	0.53032648563385	0.0403602793812752
-1.68060922622681	-7.22791910171509	-3.95071458816528	-0.024361053481698	0.530355274677277	0.0405338890850544
-1.67896819114685	-7.22681379318237	-3.96138167381287	-0.0242336001247168	0.530335664749146	0.0405123829841614
-1.67364180088043	-7.22009134292603	-3.95827555656433	-0.0241846293210983	0.530467510223389	0.0405970588326454
-1.67061018943787	-7.22109317779541	-3.94933485984802	-0.0241667684167624	0.530538856983185	0.0407526902854443
-1.67183125019073	-7.22436809539795	-3.94808411598206	-0.0241816435009241	0.530801773071289	0.040959507226944
-1.67120289802551	-7.22799921035767	-3.96539235115051	-0.0240834765136242	0.530947744846344	0.0409787520766258
-1.67295253276825	-7.22948694229126	-3.97132229804993	-0.0238940119743347	0.531103372573853	0.040924996137619
-1.67007398605347	-7.22182703018188	-3.96762466430664	-0.0238444674760103	0.531144142150879	0.0409689359366894
-1.66816759109497	-7.21760320663452	-3.95514249801636	-0.0237094275653362	0.531291365623474	0.0411785319447517
-1.66702485084534	-7.22335243225098	-3.95687937736511	-0.0237479526549578	0.531400978565216	0.041218064725399
-1.66353714466095	-7.22652864456177	-3.96523475646973	-0.0237040892243385	0.531572818756104	0.0412070862948895
-1.6613541841507	-7.22785329818726	-3.97844791412354	-0.0236811507493258	0.531796157360077	0.0410670451819897
-1.65869474411011	-7.22397375106812	-3.9719865322113	-0.0236049629747868	0.531978666782379	0.0410404056310654
-1.6608030796051	-7.22561550140381	-3.97229886054993	-0.023516034707427	0.532142758369446	0.0411239676177502
-1.66318666934967	-7.22568845748901	-3.96509432792664	-0.0234983135014772	0.532355129718781	0.0411926470696926
-1.6652660369873	-7.22789239883423	-3.96811461448669	-0.0233058575540781	0.532500088214874	0.0412307865917683
-1.6618549823761	-7.22623777389526	-3.98502922058105	-0.0231866985559464	0.532639026641846	0.0411714389920235
-1.65759301185608	-7.2262749671936	-3.98932242393494	-0.0230801329016685	0.532718539237976	0.0410962328314781
-1.65838766098022	-7.22303295135498	-3.9879252910614	-0.0231002327054739	0.532854735851288	0.041019145399332
-1.65526819229126	-7.22281360626221	-3.97898364067078	-0.0230800583958626	0.532956123352051	0.0410225167870522
-1.65208649635315	-7.22603273391724	-3.97834324836731	-0.0230246167629957	0.533181369304657	0.0410159938037395
-1.65196979045868	-7.23199272155762	-3.97466087341309	-0.0230181012302637	0.533340036869049	0.0411226265132427
-1.65515840053558	-7.23468780517578	-3.98193264007568	-0.022935664281249	0.533567726612091	0.0410735234618187
-1.65044367313385	-7.23527431488037	-3.98946189880371	-0.0228938348591328	0.533666133880615	0.0409293845295906
-1.65269100666046	-7.23636913299561	-4.00264501571655	-0.022799476981163	0.533788323402405	0.0408286303281784
-1.65262699127197	-7.23311471939087	-3.99796223640442	-0.0226964093744755	0.533725202083588	0.0407663770020008
-1.65374088287354	-7.23159265518188	-3.99591183662415	-0.0226556025445461	0.533877372741699	0.0407094098627567
-1.65057623386383	-7.22920751571655	-3.98512053489685	-0.0226167235523462	0.533863186836243	0.0407100468873978
-1.65233635902405	-7.23075532913208	-3.98523831367493	-0.0225939601659775	0.533918619155884	0.0407551452517509
-1.65049111843109	-7.23197650909424	-3.97742891311646	-0.0227024108171463	0.533947110176086	0.040763795375824
-1.64705669879913	-7.23776006698608	-3.98830103874207	-0.0227392502129078	0.534016370773315	0.0407166071236134
-1.64483344554901	-7.2382230758667	-3.99619579315186	-0.0226701144129038	0.534021437168121	0.0406278967857361
-1.64396560192108	-7.23750257492065	-3.99996376037598	-0.0226731915026903	0.534022271633148	0.0405411645770073
-1.641805768013	-7.23698425292969	-4.00282573699951	-0.0226925816386938	0.533976793289185	0.0405010767281055
-1.64268314838409	-7.23557281494141	-3.98633003234863	-0.0226724650710821	0.53399533033371	0.0405400805175304
-1.64665043354034	-7.23762226104736	-3.98717069625854	-0.022711118683219	0.533923149108887	0.040634524077177
-1.64836394786835	-7.23691558837891	-3.97961139678955	-0.0226628687232733	0.533863306045532	0.0407233648002148
-1.64887917041779	-7.23897314071655	-3.98344469070435	-0.0226469077169895	0.533922970294952	0.040705431252718
-1.64677500724792	-7.23993444442749	-3.99431395530701	-0.0226156748831272	0.533759474754334	0.0406229421496391
-1.64746391773224	-7.23965215682983	-3.99958896636963	-0.0226228330284357	0.533662855625153	0.0405159518122673
-1.64154601097107	-7.23265504837036	-4.00244188308716	-0.0226352494210005	0.533503890037537	0.0404690280556679
-1.6421924829483	-7.23574876785278	-3.99031352996826	-0.0227030906826258	0.533423840999603	0.0404990613460541
-1.63923406600952	-7.23387670516968	-3.97759175300598	-0.0228394065052271	0.53328937292099	0.0405640937387943
-1.64145851135254	-7.23712158203125	-3.97648811340332	-0.0228668879717588	0.533207178115845	0.040683526545763
-1.641392827034	-7.24028062820435	-3.97993588447571	-0.0229811854660511	0.533175528049469	0.0407190844416618
-1.64414179325104	-7.24176168441772	-3.98477578163147	-0.0229719746857882	0.533109784126282	0.0407469496130943
-1.64334881305695	-7.24240589141846	-3.98829460144043	-0.0230458360165358	0.532999277114868	0.0406354926526546
-1.64519929885864	-7.2380952835083	-3.99588894844055	-0.022998359054327	0.532802581787109	0.0406525544822216
-1.64508128166199	-7.23356533050537	-3.98215985298157	-0.0230911131948233	0.532618880271912	0.0407099016010761
-1.6457976102829	-7.23223352432251	-3.97499561309814	-0.0231095775961876	0.532504916191101	0.0408078394830227
-1.64391803741455	-7.23249959945679	-3.96820664405823	-0.0232285615056753	0.532270610332489	0.0409012585878372
-1.64520239830017	-7.23278999328613	-3.96419167518616	-0.0232651643455029	0.532217741012573	0.0409979522228241
-1.64457225799561	-7.23574352264404	-3.96439433097839	-0.0234329365193844	0.53211122751236	0.0410414785146713
-1.63658964633942	-7.23570966720581	-3.97635459899902	-0.0234993658959866	0.531918406486511	0.0409587472677231
-1.63734221458435	-7.23852682113647	-3.98074245452881	-0.0235653333365917	0.531814873218536	0.0409650802612305
-1.63676011562347	-7.23540067672729	-3.97423768043518	-0.0236598290503025	0.53166401386261	0.0410419516265392
-1.63638544082642	-7.23469495773315	-3.96588039398193	-0.0237089246511459	0.53152322769165	0.041222620755434
-1.63763153553009	-7.23572111129761	-3.95687699317932	-0.0237118564546108	0.531379878520966	0.0413983464241028
-1.63921928405762	-7.23700571060181	-3.9594452381134	-0.0237441528588533	0.531306684017181	0.0415210165083408
-1.63410568237305	-7.2356276512146	-3.96636128425598	-0.0238046776503325	0.531140208244324	0.0415244325995445
-1.63435101509094	-7.23383188247681	-3.97627282142639	-0.0237327199429274	0.531050264835358	0.0415528491139412
-1.62848317623138	-7.23183584213257	-3.97303986549377	-0.0239056739956141	0.530823290348053	0.0415794849395752
-1.62854254245758	-7.2295880317688	-3.96147608757019	-0.0239435210824013	0.530742406845093	0.0417758747935295
-1.62517988681793	-7.23316144943237	-3.94786977767944	-0.0240762289613485	0.530706107616425	0.0419484823942184
-1.62550640106201	-7.23071622848511	-3.94948601722717	-0.0241066440939903	0.530697762966156	0.0422057658433914
-1.62580108642578	-7.23752641677856	-3.95984816551209	-0.024161521345377	0.530772507190704	0.042327344417572
-1.62745547294617	-7.23294591903687	-3.97009420394897	-0.0240978039801121	0.530720412731171	0.0424445010721684
-1.62846279144287	-7.23095655441284	-3.97278451919556	-0.0240583289414644	0.530736029148102	0.0425584390759468
-1.62353456020355	-7.22310256958008	-3.95629477500916	-0.0239914543926716	0.530650794506073	0.0427926555275917
-1.62903380393982	-7.22306823730469	-3.95331001281738	-0.0239669885486364	0.530826926231384	0.0430570505559444
-1.62773764133453	-7.22316217422485	-3.955326795578	-0.0240611415356398	0.530827522277832	0.0432740040123463
-1.62541222572327	-7.22606897354126	-3.96873569488525	-0.0239869505167007	0.530970335006714	0.0433434769511223
-1.62258684635162	-7.22754669189453	-3.97182726860046	-0.0239721294492483	0.531091094017029	0.0434420593082905
-1.62159764766693	-7.22294187545776	-3.97516584396362	-0.0239224340766668	0.531163990497589	0.0436071380972862
-1.62578988075256	-7.21933841705322	-3.96928143501282	-0.0237905643880367	0.531370997428894	0.0439287535846233
-1.62565696239471	-7.21827554702759	-3.96046090126038	-0.0237417090684175	0.531504929065704	0.0441683381795883
-1.62881660461426	-7.22170543670654	-3.97385239601135	-0.0235919672995806	0.531824171543121	0.0443828403949738
-1.62445449829102	-7.21801042556763	-3.98384737968445	-0.0233968086540699	0.531914710998535	0.0444816499948502
-1.62551176548004	-7.21838188171387	-3.99580693244934	-0.0232767555862665	0.53205132484436	0.0445436276495457
-1.61711800098419	-7.21545314788818	-3.99164152145386	-0.0232013948261738	0.532340884208679	0.0447668358683586
-1.61835479736328	-7.21374082565308	-3.9917209148407	-0.0230850614607334	0.532534122467041	0.0449368804693222
-1.61257553100586	-7.2127513885498	-3.97893285751343	-0.0230031572282314	0.532725155353546	0.0451742820441723
-1.61551284790039	-7.21236038208008	-3.982825756073	-0.0229543223977089	0.533029079437256	0.0454459004104137
-1.6107165813446	-7.21503877639771	-3.9842746257782	-0.0228280089795589	0.533296763896942	0.0457169599831104
-1.61401104927063	-7.21678781509399	-3.99065184593201	-0.0226633735001087	0.533647239208221	0.0459218174219131
-1.61201345920563	-7.21773386001587	-4.00259113311768	-0.0226173382252455	0.533831834793091	0.0461384207010269
-1.61091005802155	-7.21458864212036	-4.00988101959229	-0.0223425384610891	0.534154236316681	0.0463247075676918
-1.60519409179688	-7.21467447280884	-4.01629590988159	-0.022229241207242	0.534215033054352	0.0464576743543148
-1.6058464050293	-7.21103858947754	-4.01728820800781	-0.0220835171639919	0.534314215183258	0.0466485656797886
-1.60250079631805	-7.20745372772217	-4.01003694534302	-0.0220992416143417	0.534502446651459	0.0468514710664749
-1.60151958465576	-7.20402956008911	-4.00302743911743	-0.0219401977956295	0.534657299518585	0.0471254400908947
-1.60076975822449	-7.20711517333984	-4.00662469863892	-0.0218714494258165	0.534769415855408	0.047325424849987
-1.5990583896637	-7.20510053634644	-4.00382328033447	-0.0217906404286623	0.534934282302856	0.0475890189409256
-1.59639763832092	-7.20696973800659	-4.00490570068359	-0.0217742715030909	0.535030782222748	0.0477500222623348
-1.59372568130493	-7.21028089523315	-4.01497364044189	-0.0216644275933504	0.535099804401398	0.0479587726294994
-1.58976125717163	-7.21057653427124	-4.02023363113403	-0.0217193905264139	0.535130381584167	0.0480270199477673
-1.58430111408234	-7.21182346343994	-4.02625799179077	-0.0215700790286064	0.535225808620453	0.0481315776705742
-1.58409428596497	-7.21265554428101	-4.02654218673706	-0.0215462911874056	0.535207033157349	0.0482572019100189
-1.58235275745392	-7.20990610122681	-4.02810525894165	-0.0214311182498932	0.535235583782196	0.0483360812067986
-1.57618916034698	-7.20664834976196	-4.03081464767456	-0.0213543083518744	0.53517884016037	0.0484000220894814
-1.58025872707367	-7.21280813217163	-4.02797317504883	-0.0213576164096594	0.535124897956848	0.0484919250011444
-1.58008456230164	-7.20727443695068	-4.02069425582886	-0.0212255958467722	0.535094022750854	0.0486700944602489
-1.57846772670746	-7.20974922180176	-4.02418327331543	-0.021207457408309	0.534968197345734	0.048802200704813
-1.57845795154572	-7.20939779281616	-4.02696800231934	-0.0211220197379589	0.534882068634033	0.0488765649497509
-1.57626414299011	-7.20568513870239	-4.01504230499268	-0.0211027879267931	0.534665882587433	0.0491197593510151
-1.58030390739441	-7.20605182647705	-4.01588439941406	-0.0209933090955019	0.534493505954742	0.049354050308466
-1.57853877544403	-7.20636606216431	-4.00450992584229	-0.0209452919661999	0.534319818019867	0.0494560338556767
-1.58000314235687	-7.20865440368652	-4.00352048873901	-0.0209797266870737	0.534138560295105	0.0495160110294819
-1.5823689699173	-7.20852661132813	-3.99623990058899	-0.0209641642868519	0.533929049968719	0.0495375096797943
-1.58510589599609	-7.21194934844971	-3.99436926841736	-0.0209697131067514	0.533641576766968	0.0496245063841343
-1.58455860614777	-7.20655727386475	-3.994704246521	-0.0209130570292473	0.533297598361969	0.0496978275477886
-1.58643066883087	-7.21162176132202	-3.99038004875183	-0.0209770668298006	0.533062398433685	0.0498042330145836
-1.58751380443573	-7.2086706161499	-3.99032306671143	-0.0208296943455935	0.532749176025391	0.0498547777533531
-1.58679211139679	-7.20829963684082	-3.99347114562988	-0.0208737514913082	0.532424092292786	0.049934059381485
-1.58546984195709	-7.20779085159302	-3.99814748764038	-0.0208534225821495	0.532003045082092	0.049886092543602
-1.58680784702301	-7.20599365234375	-3.99531626701355	-0.0208741705864668	0.531611502170563	0.0498060807585716
-1.5833135843277	-7.20289754867554	-3.98832488059998	-0.0209227818995714	0.531217813491821	0.0498592033982277
-1.58518612384796	-7.20301198959351	-3.9799497127533	-0.0210205465555191	0.530839145183563	0.0498495995998383
-1.58550596237183	-7.20332050323486	-3.96850109100342	-0.0210978165268898	0.5304194688797	0.0499375276267529
-1.58425545692444	-7.2054500579834	-3.9621274471283	-0.0212139878422022	0.530111908912659	0.0500217340886593
-1.58684194087982	-7.20818281173706	-3.95476293563843	-0.0211843531578779	0.529679775238037	0.05010886490345
-1.58705079555511	-7.21097803115845	-3.95596671104431	-0.0213620290160179	0.529350519180298	0.0500566922128201
-1.59029054641724	-7.20898723602295	-3.95262408256531	-0.021279588341713	0.528977811336517	0.0500942058861256
-1.58968269824982	-7.21040773391724	-3.9504017829895	-0.0213907323777676	0.528530657291412	0.0501368455588818
-1.59503781795502	-7.21435642242432	-3.95591187477112	-0.0214350800961256	0.528208255767822	0.0500809103250504
-1.59249532222748	-7.21064853668213	-3.94697856903076	-0.021483575925231	0.52788782119751	0.0501318648457527
-1.59641194343567	-7.21119403839111	-3.95065546035767	-0.0213971305638552	0.527481317520142	0.0499982312321663
-1.59673070907593	-7.20854330062866	-3.94107246398926	-0.0214764140546322	0.52698415517807	0.0500140301883221
-1.59797310829163	-7.20732355117798	-3.93954730033875	-0.0215704422444105	0.526666820049286	0.0500215217471123
-1.59527838230133	-7.20490074157715	-3.93386340141296	-0.0215697288513184	0.526177406311035	0.0500825233757496
-1.60195672512054	-7.20438098907471	-3.92691612243652	-0.0216256901621819	0.525891900062561	0.050101600587368
-1.60178709030151	-7.20250844955444	-3.91879367828369	-0.0217011366039515	0.525515556335449	0.05012496560812
-1.60302078723907	-7.20484209060669	-3.90596699714661	-0.0218177028000355	0.525242626667023	0.0502015501260757
-1.60448515415192	-7.20123815536499	-3.90712594985962	-0.0218982957303524	0.524852752685547	0.0501665323972702
-1.6051744222641	-7.20575380325317	-3.8926956653595	-0.0219970513135195	0.524556934833527	0.0501457825303078
-1.60460090637207	-7.20507049560547	-3.90145254135132	-0.0221166685223579	0.524308204650879	0.0501288734376431
-1.60776209831238	-7.20815134048462	-3.90278196334839	-0.022270143032074	0.524020314216614	0.0501204989850521
-1.60263168811798	-7.2079701423645	-3.9057035446167	-0.0223763957619667	0.523708879947662	0.0500411912798882
-1.60447800159454	-7.20780611038208	-3.90575194358826	-0.0225231163203716	0.523475885391235	0.0499177053570747
-1.60547029972076	-7.20577144622803	-3.89635872840881	-0.022619815543294	0.523225963115692	0.04988993704319
-1.60850763320923	-7.20517778396606	-3.89093518257141	-0.0226867143064737	0.523012101650238	0.0499088317155838
-1.61301207542419	-7.20546531677246	-3.88009166717529	-0.0227205026894808	0.522750794887543	0.0499860718846321
-1.61905610561371	-7.20898723602295	-3.88166809082031	-0.0228369235992432	0.522611379623413	0.0499182492494583
-1.61605942249298	-7.20887279510498	-3.89767956733704	-0.0228435415774584	0.522395968437195	0.0496663711965084
-1.61735367774963	-7.20465421676636	-3.89080929756165	-0.0229744371026754	0.522106647491455	0.0495099909603596
-1.61510789394379	-7.20456075668335	-3.87798953056335	-0.0231819991022348	0.521940410137177	0.0494063422083855
-1.61473894119263	-7.2082200050354	-3.86763525009155	-0.0232588425278664	0.521746397018433	0.0494023747742176
-1.61933767795563	-7.21281099319458	-3.86241745948792	-0.0234794486314058	0.521650731563568	0.0493870042264462
-1.62074542045593	-7.21257734298706	-3.86546587944031	-0.0235966574400663	0.521578133106232	0.0492630675435066
-1.62007308006287	-7.21721649169922	-3.87515926361084	-0.023665452376008	0.521531820297241	0.0491120517253876
-1.62509346008301	-7.21728658676147	-3.87205672264099	-0.023773618042469	0.52139288187027	0.0489150695502758
-1.63023817539215	-7.21484327316284	-3.87888622283936	-0.02384964376688	0.521257698535919	0.0487043596804142
-1.62678754329681	-7.20946264266968	-3.86965847015381	-0.0239979159086943	0.521034777164459	0.0486010275781155
-1.62996006011963	-7.21073865890503	-3.85950946807861	-0.0241161677986383	0.520959079265594	0.0485529266297817
-1.6304624080658	-7.21338605880737	-3.84727001190186	-0.0242640487849712	0.520786225795746	0.0484688431024551
-1.63102638721466	-7.21634244918823	-3.85704374313354	-0.0244139265269041	0.520712077617645	0.048382606357336
-1.63075935840607	-7.21812200546265	-3.86078834533691	-0.0246869008988142	0.520594656467438	0.0481041185557842
-1.62962031364441	-7.21625995635986	-3.86551427841187	-0.0248182751238346	0.520504593849182	0.0478790700435638
-1.63039934635162	-7.21767282485962	-3.86450958251953	-0.0249655935913324	0.520325660705566	0.0477238483726978
-1.63526129722595	-7.21852159500122	-3.85678124427795	-0.0250876490026712	0.520296931266785	0.0476003400981426
-1.64374077320099	-7.21970510482788	-3.84007096290588	-0.0252333842217922	0.520231783390045	0.047589834779501
-1.64352202415466	-7.21673393249512	-3.83469986915588	-0.0253030247986317	0.520139455795288	0.0474465936422348
-1.64785933494568	-7.22211265563965	-3.84572553634644	-0.0254557672888041	0.52009105682373	0.0473028458654881
-1.65103781223297	-7.22034597396851	-3.85049223899841	-0.0254844445735216	0.51992392539978	0.0470796898007393
-1.65323793888092	-7.22078227996826	-3.85563039779663	-0.0256790295243263	0.519802391529083	0.0467598512768745
-1.64859390258789	-7.21867752075195	-3.85442733764648	-0.025853181257844	0.519647419452667	0.0465089753270149
-1.65373349189758	-7.22022199630737	-3.84780430793762	-0.0260176192969084	0.519455194473267	0.0463374145328999
-1.65439021587372	-7.21996164321899	-3.82934498786926	-0.0262325648218393	0.519356369972229	0.0462522879242897
-1.65836870670319	-7.2225193977356	-3.83529424667358	-0.0263708252459764	0.519388973712921	0.0461037904024124
-1.66300904750824	-7.22794198989868	-3.83132243156433	-0.0265393927693367	0.519364774227142	0.0459603741765022
-1.66909170150757	-7.22632694244385	-3.85165667533875	-0.026538273319602	0.519263625144959	0.0455826818943024
-1.67023646831512	-7.22307920455933	-3.84655332565308	-0.0266030840575695	0.519176423549652	0.0453892350196838
-1.67218339443207	-7.22057437896729	-3.83026742935181	-0.0268227588385344	0.518984317779541	0.0453001335263252
-1.67379748821259	-7.2247748374939	-3.82707524299622	-0.0268915891647339	0.518976986408234	0.0451636388897896
-1.6721510887146	-7.22792959213257	-3.8385534286499	-0.0271062236279249	0.518954694271088	0.0448826849460602
-1.67522239685059	-7.2294397354126	-3.8428213596344	-0.0271781962364912	0.518884658813477	0.0446263141930103
-1.67538738250732	-7.22665452957153	-3.84394574165344	-0.027277410030365	0.518893003463745	0.0443807579576969
-1.68214309215546	-7.22659683227539	-3.83207845687866	-0.0273203551769257	0.518923103809357	0.0443513765931129
-1.68659317493439	-7.2314248085022	-3.83592987060547	-0.0272877663373947	0.518982350826263	0.0442496277391911
-1.68481016159058	-7.23038578033447	-3.84892201423645	-0.0272531826049089	0.518912315368652	0.0440222769975662
-1.68647623062134	-7.22616338729858	-3.84967017173767	-0.0272861886769533	0.518957197666168	0.0437797196209431
-1.68476283550262	-7.22946119308472	-3.83635830879211	-0.0274342447519302	0.518994092941284	0.0436830334365368
-1.68316173553467	-7.23359441757202	-3.83459424972534	-0.027431532740593	0.519159734249115	0.0436604917049408
-1.68973410129547	-7.23758268356323	-3.84745192527771	-0.0273731239140034	0.519360899925232	0.0435267202556133
-1.68616378307343	-7.23646306991577	-3.85869812965393	-0.0272578094154596	0.519376218318939	0.0432212799787521
-1.6897656917572	-7.23331260681152	-3.84533882141113	-0.0271856300532818	0.51949805021286	0.0431606099009514
-1.69048237800598	-7.23333120346069	-3.84408473968506	-0.0271171070635319	0.519724488258362	0.0431453585624695
-1.68328106403351	-7.24186229705811	-3.8546838760376	-0.0271783508360386	0.519867420196533	0.0429482683539391
-1.68303024768829	-7.24041700363159	-3.86873960494995	-0.0270827226340771	0.520166277885437	0.0427041761577129
-1.68313884735107	-7.2424464225769	-3.86629915237427	-0.0270627271384001	0.52036714553833	0.0425587110221386
-1.68782329559326	-7.2431378364563	-3.85961580276489	-0.0269015934318304	0.520647764205933	0.0426074340939522
-1.69289410114288	-7.24789762496948	-3.85596370697021	-0.0267387609928846	0.520946264266968	0.0425646230578423
-1.68649244308472	-7.24692726135254	-3.87604451179504	-0.0265404526144266	0.521176218986511	0.0424349792301655
-1.68557298183441	-7.24833583831787	-3.89173936843872	-0.0263379160314798	0.521455943584442	0.042288850992918
-1.68173515796661	-7.24765682220459	-3.88555860519409	-0.0262966006994247	0.521743357181549	0.042137935757637
-1.67804622650146	-7.24622201919556	-3.8756902217865	-0.026252493262291	0.522005617618561	0.0422146767377853
-1.68002319335938	-7.25038719177246	-3.87599396705627	-0.0261248238384724	0.52243846654892	0.0422558709979057
-1.67809152603149	-7.2611722946167	-3.8972761631012	-0.0259202308952808	0.52290004491806	0.0421191640198231
-1.68044805526733	-7.26222038269043	-3.91028666496277	-0.0255959741771221	0.523238301277161	0.0419439598917961
-1.68107378482819	-7.25353050231934	-3.91150593757629	-0.0254217125475407	0.523375868797302	0.0418678969144821
-1.67823493480682	-7.24980068206787	-3.90712976455688	-0.0252411607652903	0.523825585842133	0.0419162958860397
-1.67742764949799	-7.25427055358887	-3.89190530776978	-0.0250269956886768	0.524116635322571	0.0419945307075977
-1.67539858818054	-7.2591757774353	-3.8970582485199	-0.024862015619874	0.524455487728119	0.0419954918324947
-1.66703605651855	-7.2635931968689	-3.91848349571228	-0.0247561410069466	0.524825632572174	0.0418492741882801
-1.66026449203491	-7.26122283935547	-3.93015885353088	-0.0245748516172171	0.525096416473389	0.0417764484882355
-1.66258108615875	-7.25967788696289	-3.92507481575012	-0.0243294928222895	0.525417625904083	0.0418543256819248
-1.66286265850067	-7.26208400726318	-3.92200660705566	-0.0242288708686829	0.525744080543518	0.0418958514928818
-1.66022837162018	-7.26457500457764	-3.92909121513367	-0.0239794757217169	0.526001036167145	0.0420034565031528
-1.65642952919006	-7.26489162445068	-3.94110417366028	-0.0237526874989271	0.52619594335556	0.0419710166752338
-1.650306224823	-7.26254081726074	-3.9465503692627	-0.0236099194735289	0.526333808898926	0.0419032648205757
-1.64529502391815	-7.26009368896484	-3.94638800621033	-0.023550845682621	0.526489198207855	0.0419667549431324
-1.63786399364471	-7.25800085067749	-3.93296527862549	-0.0234763082116842	0.526612997055054	0.0420675612986088
-1.63793158531189	-7.26276206970215	-3.93184971809387	-0.0232864003628492	0.526764273643494	0.0421472266316414
-1.63452529907227	-7.2649130821228	-3.93878364562988	-0.0231503788381815	0.526947796344757	0.0423213243484497
-1.63488876819611	-7.26771116256714	-3.94451594352722	-0.0229558832943439	0.52714991569519	0.0424152314662933
-1.63179135322571	-7.26754999160767	-3.95949292182922	-0.0227471627295017	0.527188956737518	0.0422502458095551
-1.63082504272461	-7.26211881637573	-3.95700764656067	-0.0225070025771856	0.527127325534821	0.0422722995281219
-1.62964689731598	-7.25849676132202	-3.94663453102112	-0.0223565436899662	0.527150809764862	0.0423467457294464
-1.62395441532135	-7.25800275802612	-3.94216227531433	-0.0222577974200249	0.527107238769531	0.0424773879349232
-1.62216913700104	-7.2650318145752	-3.95690369606018	-0.022215349599719	0.527194261550903	0.0424306467175484
-1.61723780632019	-7.26604270935059	-3.95434141159058	-0.0221310369670391	0.527054846286774	0.0423741936683655
-1.61575734615326	-7.26322412490845	-3.96323800086975	-0.0219762958586216	0.527013301849365	0.0422714315354824
-1.61501264572144	-7.26353359222412	-3.95244455337524	-0.0218063853681087	0.526869177818298	0.0423184931278229
-1.61630952358246	-7.26236057281494	-3.94732069969177	-0.0216399524360895	0.526842713356018	0.0424315966665745
-1.61766374111176	-7.26400852203369	-3.9388279914856	-0.0214939154684544	0.526734709739685	0.04262725263834
-1.61769139766693	-7.26418828964233	-3.94653248786926	-0.021355152130127	0.526529967784882	0.0427483506500721
-1.61473202705383	-7.26070117950439	-3.95210146903992	-0.0211679451167583	0.526351273059845	0.0428071953356266
-1.61089015007019	-7.25753259658813	-3.95555686950684	-0.0210317987948656	0.526143610477448	0.0428216345608234
-1.60991454124451	-7.25562334060669	-3.95821571350098	-0.0209706798195839	0.525876462459564	0.0428667590022087
-1.60613703727722	-7.25118732452393	-3.93737769126892	-0.0209754966199398	0.525583148002625	0.0430774055421352
-1.60140252113342	-7.25437831878662	-3.93412804603577	-0.0209339763969183	0.525390326976776	0.0433458425104618
-1.60178363323212	-7.25782251358032	-3.93061566352844	-0.0209135059267282	0.525249242782593	0.0435696542263031
-1.60673034191132	-7.25637912750244	-3.93678975105286	-0.0208130422979593	0.525090456008911	0.0436512045562267
-1.60415363311768	-7.25343465805054	-3.94358587265015	-0.0206584148108959	0.524842202663422	0.0437328703701496
-1.60178112983704	-7.24900722503662	-3.94460964202881	-0.0205189324915409	0.524459958076477	0.0438379496335983
-1.60199856758118	-7.24361371994019	-3.93728995323181	-0.0204646587371826	0.524162173271179	0.0440290197730064
-1.59928238391876	-7.23992252349854	-3.9262866973877	-0.0205040760338306	0.52392053604126	0.0441906563937664
-1.59758591651917	-7.24147844314575	-3.91197562217712	-0.0205481089651585	0.523767530918121	0.0443326458334923
-1.59435307979584	-7.24184465408325	-3.92194771766663	-0.0205301009118557	0.523497402667999	0.0444795303046703
-1.59282600879669	-7.24297332763672	-3.93159008026123	-0.0205596163868904	0.523291409015656	0.0444813631474972
-1.58502686023712	-7.24080324172974	-3.93301773071289	-0.0205491576343775	0.523038625717163	0.0445261932909489
-1.58634507656097	-7.23874807357788	-3.92566609382629	-0.0205572061240673	0.522903382778168	0.0446145497262478
-1.58357119560242	-7.23827075958252	-3.9126079082489	-0.0206075850874186	0.522641539573669	0.0448349304497242
-1.58879792690277	-7.2367959022522	-3.91611886024475	-0.0205897837877274	0.522564828395844	0.0449208356440067
-1.58652591705322	-7.23379993438721	-3.91221189498901	-0.0206209775060415	0.522356450557709	0.0450418926775455
-1.58775544166565	-7.23685693740845	-3.9232714176178	-0.0206118524074554	0.522283554077148	0.0450531654059887
-1.58217346668243	-7.23354244232178	-3.92911839485168	-0.0206051524728537	0.522168517112732	0.0449583157896996
-1.58081328868866	-7.22672462463379	-3.92317342758179	-0.0206705909222364	0.521982729434967	0.0450142174959183
-1.57540619373322	-7.2286171913147	-3.9118926525116	-0.0207012966275215	0.522013366222382	0.0451451130211353
-1.57642245292664	-7.23179721832275	-3.90907764434814	-0.0207603201270103	0.522022068500519	0.0452448166906834
-1.57962036132813	-7.23644495010376	-3.92025661468506	-0.0207825321704149	0.522220015525818	0.0452291816473007
-1.57432317733765	-7.23713970184326	-3.9313690662384	-0.0207945983856916	0.522115468978882	0.045121755450964
-1.57532441616058	-7.23116588592529	-3.92730736732483	-0.0207493901252747	0.52206015586853	0.0450634211301804
-1.57340347766876	-7.22585964202881	-3.91658210754395	-0.0208103358745575	0.522164881229401	0.0451249927282333
-1.56835854053497	-7.22779130935669	-3.91064381599426	-0.0209114439785481	0.522197008132935	0.0452074594795704
-1.56465876102448	-7.23460245132446	-3.91966199874878	-0.0210396498441696	0.522323131561279	0.0451911017298698
-1.56285881996155	-7.23524188995361	-3.9207980632782	-0.0211027227342129	0.522356569766998	0.0451022684574127
-1.55444359779358	-7.23538017272949	-3.93667840957642	-0.0211703032255173	0.522488534450531	0.0449172668159008
-1.55201327800751	-7.2365345954895	-3.92288041114807	-0.0212640035897493	0.522588014602661	0.0449343472719193
-1.55450093746185	-7.2352409362793	-3.91685938835144	-0.0212680995464325	0.522730231285095	0.0450948029756546
-1.55299913883209	-7.24151468276978	-3.91570925712585	-0.0213680919259787	0.522925019264221	0.0451630018651485
-1.55046999454498	-7.24070978164673	-3.92418193817139	-0.0213438700884581	0.522945940494537	0.0451120659708977
-1.54407572746277	-7.24482393264771	-3.93261480331421	-0.0214717071503401	0.523061275482178	0.0449484288692474
-1.54067373275757	-7.24341535568237	-3.93690395355225	-0.0215072873979807	0.523195028305054	0.0447826497256756
-1.5367625951767	-7.24276781082153	-3.92961144447327	-0.0215459074825048	0.523159086704254	0.0446581281721592
-1.53175449371338	-7.24440145492554	-3.92153096199036	-0.0217655654996634	0.523278295993805	0.0446548536419868
-1.52776563167572	-7.24857902526855	-3.91847681999207	-0.021849699318409	0.523432075977325	0.0446051321923733
-1.52709710597992	-7.25232744216919	-3.92226767539978	-0.0219340845942497	0.52348268032074	0.0447137989103794
-1.53067660331726	-7.25749063491821	-3.9280993938446	-0.02202651463449	0.523679912090302	0.044637393206358
-1.52510643005371	-7.25919342041016	-3.92972826957703	-0.0220916382968426	0.523760616779327	0.0445130951702595
-1.52333509922028	-7.25781774520874	-3.94619202613831	-0.0221225786954165	0.523805141448975	0.0443627871572971
-1.52211999893188	-7.25692749023438	-3.94340562820435	-0.0222699493169785	0.523651599884033	0.0443143844604492
-1.52052891254425	-7.25179719924927	-3.92958521842957	-0.0223281607031822	0.523615717887878	0.0443013682961464
-1.51866865158081	-7.25286245346069	-3.91891098022461	-0.0224838145077229	0.523579955101013	0.0443567298352718
-1.5172324180603	-7.25583839416504	-3.91988134384155	-0.0225429479032755	0.523538589477539	0.0443744882941246
-1.51520502567291	-7.25809669494629	-3.91244840621948	-0.0227810833603144	0.523393213748932	0.0443484149873257
-1.51377093791962	-7.2595739364624	-3.92248201370239	-0.022892938926816	0.523300409317017	0.0442984662950039
-1.50932013988495	-7.26285123825073	-3.92706704139709	-0.0230530742555857	0.523161470890045	0.0441389232873917
-1.51149487495422	-7.26300239562988	-3.93240690231323	-0.0232286863029003	0.522940337657928	0.0440338216722012
-1.5091644525528	-7.26037693023682	-3.92400455474854	-0.0234162230044603	0.522716820240021	0.0438758917152882
-1.50908327102661	-7.26061964035034	-3.90494680404663	-0.0234766118228436	0.522418081760406	0.0438876450061798
-1.51520979404449	-7.26452827453613	-3.90039563179016	-0.0236946865916252	0.522169291973114	0.0438685826957226
-1.51481974124908	-7.26670551300049	-3.90444159507751	-0.0237144809216261	0.521857082843781	0.0437182374298573
-1.51514899730682	-7.26563596725464	-3.91429924964905	-0.0238537471741438	0.521404385566711	0.0433467403054237
-1.50844013690948	-7.26548528671265	-3.89661741256714	-0.0241528451442719	0.520977675914764	0.043218906968832
-1.50468933582306	-7.26788711547852	-3.88148999214172	-0.0243119485676289	0.520575225353241	0.0431254282593727
-1.50738513469696	-7.27205848693848	-3.87926006317139	-0.0245415102690458	0.520157694816589	0.0430129356682301
-1.5087925195694	-7.28045177459717	-3.88424825668335	-0.0247676484286785	0.519803822040558	0.0428920835256577
-1.50845801830292	-7.28394985198975	-3.88984608650208	-0.0249073095619679	0.519365906715393	0.042616281658411
-1.50818407535553	-7.28108310699463	-3.878005027771	-0.0251010321080685	0.518909871578217	0.0423111505806446
-1.50922584533691	-7.27899646759033	-3.87201476097107	-0.0252451449632645	0.51839804649353	0.0421356111764908
-1.50641906261444	-7.28222846984863	-3.85660910606384	-0.0255299489945173	0.517906010150909	0.0419968068599701
-1.50899386405945	-7.28776359558105	-3.85374665260315	-0.02582947909832	0.517602741718292	0.0417922399938107
-1.50503420829773	-7.29469013214111	-3.86276292800903	-0.0261432453989983	0.517222762107849	0.0413840375840664
-1.50289142131805	-7.2917366027832	-3.85703301429749	-0.0263322405517101	0.51684182882309	0.0409991107881069
-1.50984859466553	-7.29365396499634	-3.84554648399353	-0.026514507830143	0.516512453556061	0.040934395045042
-1.50902020931244	-7.30306053161621	-3.84273624420166	-0.0267604142427444	0.516182482242584	0.0407149940729141
-1.50717830657959	-7.30206632614136	-3.84781742095947	-0.0269874986261129	0.515851736068726	0.0403419956564903
-1.50162672996521	-7.30063819885254	-3.84355044364929	-0.0273416489362717	0.51552140712738	0.0400492958724499
-1.50130474567413	-7.30990171432495	-3.82951951026917	-0.0276675224304199	0.515380322933197	0.0398191586136818
-1.50049459934235	-7.3130350112915	-3.8380012512207	-0.0278852134943008	0.515402495861053	0.0395205281674862
-1.50261497497559	-7.31133079528809	-3.84838938713074	-0.0280016604810953	0.51522022485733	0.0390307120978832
-1.50366926193237	-7.3127326965332	-3.82555413246155	-0.0282932184636593	0.515049457550049	0.0387805849313736
-1.50019836425781	-7.31762599945068	-3.82202696800232	-0.0285339877009392	0.515060067176819	0.0384949743747711
-1.4985728263855	-7.32398796081543	-3.83974027633667	-0.0288561824709177	0.515133857727051	0.0380577258765697
-1.49199557304382	-7.32351112365723	-3.84181356430054	-0.0290761776268482	0.51521235704422	0.0376858226954937
-1.49709224700928	-7.32672691345215	-3.82243847846985	-0.0293469522148371	0.51531195640564	0.0374791994690895
-1.50058031082153	-7.33094215393066	-3.83298468589783	-0.029512032866478	0.515533208847046	0.0371867530047894
-1.49373316764832	-7.33199596405029	-3.8484582901001	-0.0296495147049427	0.515645444393158	0.0367409288883209
-1.48589944839478	-7.3354606628418	-3.82543992996216	-0.0300558470189571	0.51579350233078	0.0365788899362087
-1.48815441131592	-7.34423875808716	-3.84133243560791	-0.0302119161933661	0.516239166259766	0.0362092778086662
-1.4882915019989	-7.34499883651733	-3.85247182846069	-0.0304308328777552	0.516516208648682	0.0358255729079247
-1.48572623729706	-7.34106779098511	-3.84615921974182	-0.0305482298135757	0.516715586185455	0.0355465710163116
-1.48114275932312	-7.34705352783203	-3.83436465263367	-0.0308369267731905	0.517111837863922	0.0354473181068897
-1.47284734249115	-7.35320711135864	-3.86071753501892	-0.0310902502387762	0.517525255680084	0.0350171364843845
-1.46554350852966	-7.35463047027588	-3.85784149169922	-0.0312653779983521	0.517899036407471	0.0346387624740601
-1.47068905830383	-7.35317373275757	-3.84988927841187	-0.0313633009791374	0.518363416194916	0.0344969742000103
-1.47006249427795	-7.36115884780884	-3.85235214233398	-0.0314875580370426	0.518772065639496	0.0343291088938713
-1.46479904651642	-7.3636212348938	-3.8650176525116	-0.031574834138155	0.519118845462799	0.034039068967104
-1.45739579200745	-7.36120367050171	-3.87380480766296	-0.0317437648773193	0.519434809684753	0.033639807254076
-1.45057880878448	-7.36472034454346	-3.86413073539734	-0.0319963917136192	0.519868493080139	0.033464677631855
-1.45312798023224	-7.36802864074707	-3.86654877662659	-0.032143410295248	0.520432472229004	0.0333259403705597
-1.45182967185974	-7.37626504898071	-3.88670706748962	-0.0321547947824001	0.520873248577118	0.0329462438821793
-1.45011031627655	-7.37376832962036	-3.88126277923584	-0.0323040448129177	0.521159827709198	0.032759603112936
-1.44235622882843	-7.37533760070801	-3.87567400932312	-0.0325147323310375	0.521498084068298	0.032651524990797
-1.4381697177887	-7.38297414779663	-3.88692259788513	-0.0326943881809711	0.521878302097321	0.0323141478002071
-1.4336861371994	-7.38308143615723	-3.89453125	-0.0328514389693737	0.52222466468811	0.031937837600708
-1.43521749973297	-7.38445854187012	-3.87844681739807	-0.0329979136586189	0.522527515888214	0.0319578908383846
-1.43509328365326	-7.38781547546387	-3.89739346504211	-0.0329680815339088	0.522766292095184	0.0316324532032013
-1.42535412311554	-7.38848400115967	-3.90043258666992	-0.0332176722586155	0.522976338863373	0.0313236266374588
-1.42190670967102	-7.38819217681885	-3.8847918510437	-0.0334424935281277	0.523128569126129	0.031207088381052
-1.42346322536469	-7.40052223205566	-3.89488935470581	-0.0335219688713551	0.523506939411163	0.0310437977313995
-1.42431628704071	-7.39824199676514	-3.90683197975159	-0.0335789807140827	0.523602187633514	0.030702656134963
-1.41936051845551	-7.39348459243774	-3.89739346504211	-0.0337302833795547	0.523611962795258	0.0305674187839031
-1.41798830032349	-7.40090322494507	-3.88857436180115	-0.0339474193751812	0.52382880449295	0.0305070132017136
-1.41009044647217	-7.40567588806152	-3.9096052646637	-0.0341807641088963	0.523870885372162	0.0301387552171946
-1.40831911563873	-7.40604972839355	-3.90159845352173	-0.0342856049537659	0.523890018463135	0.0299803111702204
-1.41150593757629	-7.40773344039917	-3.88905763626099	-0.0343406572937965	0.524056673049927	0.0299637671560049
-1.4101927280426	-7.41083717346191	-3.90391373634338	-0.0343383178114891	0.52404659986496	0.0296928714960814
-1.4025993347168	-7.41015815734863	-3.90189504623413	-0.0345501340925694	0.523980855941772	0.029385432600975
-1.39914059638977	-7.41530895233154	-3.8910505771637	-0.0347414948046207	0.523921012878418	0.0293429549783468
-1.40150618553162	-7.42347717285156	-3.89908480644226	-0.0349338315427303	0.524078249931335	0.0291246399283409
-1.39776015281677	-7.42235994338989	-3.90605235099792	-0.035055760294199	0.52401202917099	0.0288413725793362
-1.39673757553101	-7.41768217086792	-3.88677501678467	-0.0351282507181168	0.523866653442383	0.0287378095090389
-1.39431476593018	-7.4258975982666	-3.89215517044067	-0.0353795513510704	0.523910880088806	0.0286157485097647
-1.39131450653076	-7.42867231369019	-3.90089678764343	-0.0355052687227726	0.523895442485809	0.028207816183567
-1.39142632484436	-7.42994976043701	-3.88700890541077	-0.0357543714344502	0.523855090141296	0.0280080977827311
-1.39593935012817	-7.43295431137085	-3.88521146774292	-0.0357626080513	0.5238316655159	0.0279824193567038
-1.39295744895935	-7.43447971343994	-3.89794659614563	-0.0359388217329979	0.523785591125488	0.0276192426681519
-1.38138604164124	-7.43311262130737	-3.89270114898682	-0.0361450389027596	0.523692846298218	0.0273854155093431
-1.38131809234619	-7.43946743011475	-3.8778190612793	-0.0363271087408066	0.523683667182922	0.0272693298757076
-1.38154983520508	-7.44709253311157	-3.89206314086914	-0.0365265607833862	0.523862540721893	0.027068018913269
-1.37803256511688	-7.4441294670105	-3.89418649673462	-0.0366566516458988	0.523758888244629	0.0267472080886364
-1.37803637981415	-7.43992710113525	-3.87500214576721	-0.0367683991789818	0.523718476295471	0.0266792252659798
-1.37489926815033	-7.45117807388306	-3.87755656242371	-0.0370858609676361	0.523776531219482	0.0265096202492714
-1.3725745677948	-7.45367193222046	-3.88976311683655	-0.0373780317604542	0.523854851722717	0.026109155267477
-1.36869597434998	-7.45570707321167	-3.88774228096008	-0.0375155210494995	0.523885726928711	0.025758845731616
-1.37358701229095	-7.45805072784424	-3.8774631023407	-0.037740919739008	0.523983955383301	0.0256832186132669
-1.36979305744171	-7.46081256866455	-3.88128876686096	-0.0378270037472248	0.52408242225647	0.0254614967852831
-1.36650776863098	-7.46136999130249	-3.89370656013489	-0.0379472970962524	0.524135053157806	0.0250516515225172
-1.3639839887619	-7.46408176422119	-3.88526058197021	-0.0381948128342628	0.524238228797913	0.0247650556266308
-1.35790181159973	-7.47234153747559	-3.87332630157471	-0.0384585000574589	0.524412453174591	0.024645421653986
-1.36132562160492	-7.47808599472046	-3.89351868629456	-0.0386349633336067	0.524617612361908	0.0243118740618229
-1.35891854763031	-7.47520160675049	-3.89910531044006	-0.0387794338166714	0.524742007255554	0.0239008963108063
-1.3592723608017	-7.47175264358521	-3.87757349014282	-0.0389885306358337	0.524853825569153	0.0237241890281439
-1.35831093788147	-7.48018741607666	-3.89112710952759	-0.0392309576272964	0.525072753429413	0.0233577564358711
-1.35389626026154	-7.48589658737183	-3.89593577384949	-0.0394670106470585	0.525280296802521	0.022882578894496
-1.35405778884888	-7.4853196144104	-3.87675523757935	-0.0397500656545162	0.525493085384369	0.0227745585143566
-1.35599660873413	-7.49040126800537	-3.88851714134216	-0.0398773178458214	0.525716364383698	0.0225673038512468
-1.3527045249939	-7.49070835113525	-3.9032347202301	-0.0400617532432079	0.525949597358704	0.0221337024122477
-1.34352231025696	-7.49113035202026	-3.89275884628296	-0.0403212197124958	0.526058733463287	0.0218602083623409
-1.3452752828598	-7.49830293655396	-3.88202452659607	-0.0405370816588402	0.52641761302948	0.0217364896088839
-1.34524893760681	-7.50319576263428	-3.89939069747925	-0.0407637692987919	0.526825606822968	0.0214255880564451
-1.3430609703064	-7.50153207778931	-3.91070485115051	-0.0409420393407345	0.526936590671539	0.0210125744342804
-1.34350979328156	-7.49705171585083	-3.90022277832031	-0.0410492569208145	0.527212917804718	0.0207850355654955
-1.33862817287445	-7.50639390945435	-3.89455461502075	-0.041383758187294	0.527468502521515	0.0205259919166565
-1.33783745765686	-7.51076221466064	-3.90738534927368	-0.0416650138795376	0.527774631977081	0.0202403664588928
-1.3320484161377	-7.51326179504395	-3.91492319107056	-0.0419244691729546	0.528131186962128	0.0198308881372213
-1.33078765869141	-7.51036834716797	-3.90088605880737	-0.0420797988772392	0.528339147567749	0.0196810495108366
-1.33308756351471	-7.5115327835083	-3.90198755264282	-0.0422769710421562	0.528648376464844	0.0196042992174625
-1.33331120014191	-7.51705741882324	-3.91280150413513	-0.0423406288027763	0.529004693031311	0.0195073112845421
-1.3309930562973	-7.51313209533691	-3.92404413223267	-0.0425276421010494	0.529142796993256	0.0191741455346346
-1.3240008354187	-7.51289939880371	-3.91128873825073	-0.0427584387362003	0.529376745223999	0.0189986899495125
-1.32805597782135	-7.5208625793457	-3.91456651687622	-0.042999092489481	0.529818177223206	0.0188985895365477
-1.32500946521759	-7.5231728553772	-3.92861795425415	-0.0431369468569756	0.530261099338531	0.0186236575245857
-1.3225781917572	-7.52053880691528	-3.93123078346252	-0.0432760268449783	0.53055727481842	0.0185136422514915
-1.31418430805206	-7.52585315704346	-3.91472744941711	-0.0436420179903507	0.53084397315979	0.0187739264219999
-1.30727577209473	-7.52992963790894	-3.92369246482849	-0.0440273359417915	0.531186819076538	0.0186675917357206
-1.30280792713165	-7.52856349945068	-3.93542170524597	-0.0443538315594196	0.531639277935028	0.0183063615113497
-1.30505001544952	-7.52688312530518	-3.929039478302	-0.0444813556969166	0.532086491584778	0.0182938706129789
-1.30679380893707	-7.52969598770142	-3.92982363700867	-0.0446508377790451	0.532421052455902	0.0182990450412035
-1.30024147033691	-7.53055477142334	-3.94995450973511	-0.0447418615221977	0.532789587974548	0.0180546846240759
-1.29406213760376	-7.53145551681519	-3.94723343849182	-0.04492162540555	0.533196032047272	0.0178802702575922
-1.28632652759552	-7.53867864608765	-3.93175029754639	-0.04518136754632	0.533578038215637	0.0178630501031876
-1.2868664264679	-7.54804944992065	-3.95059514045715	-0.0453562512993813	0.534137666225433	0.0176807548850775
-1.28451263904572	-7.54537153244019	-3.96347427368164	-0.0454328879714012	0.534578502178192	0.0174248721450567
-1.27759218215942	-7.544264793396	-3.95396137237549	-0.0455216206610203	0.534878313541412	0.017321428284049
-1.27471899986267	-7.54810476303101	-3.94293570518494	-0.0457243211567402	0.535350680351257	0.017352145165205
-1.2662878036499	-7.55080509185791	-3.95804572105408	-0.0459937527775764	0.535779178142548	0.0172237399965525
-1.25767910480499	-7.55427598953247	-3.97214245796204	-0.0462370775640011	0.536187887191772	0.0170620437711477
-1.25887084007263	-7.5557427406311	-3.96275568008423	-0.0465129651129246	0.53661447763443	0.0170990284532309
-1.25950706005096	-7.55413961410522	-3.95892858505249	-0.0467012710869312	0.537029147148132	0.0172456037253141
-1.25759077072144	-7.55563592910767	-3.96491026878357	-0.0467950142920017	0.537409722805023	0.0173033196479082
-1.25196194648743	-7.5518946647644	-3.9786159992218	-0.0470483712852001	0.537720620632172	0.0171907320618629
-1.24119818210602	-7.5541615486145	-3.97104597091675	-0.0473542921245098	0.538019061088562	0.0172595679759979
-1.23963236808777	-7.55572319030762	-3.96539211273193	-0.0475964322686195	0.53833270072937	0.0174571648240089
-1.23562717437744	-7.56405687332153	-3.97622752189636	-0.0477411411702633	0.538739681243896	0.0174582563340664
-1.23285925388336	-7.55965232849121	-3.98485374450684	-0.047863133251667	0.538891792297363	0.0173889864236116
-1.23013043403625	-7.55548000335693	-3.98264360427856	-0.0480601601302624	0.539133369922638	0.0173639096319675
-1.22465705871582	-7.56157112121582	-3.96785426139832	-0.0483867451548576	0.539321482181549	0.0174494776874781
-1.21878015995026	-7.56400346755981	-3.97339916229248	-0.048535019159317	0.539428055286407	0.0173795502632856
-1.21224188804626	-7.56982707977295	-3.98460412025452	-0.0488212667405605	0.5395388007164	0.0172632467001677
-1.20287978649139	-7.56934595108032	-3.98463034629822	-0.0491279661655426	0.539449632167816	0.0171550344675779
-1.207683801651	-7.56884670257568	-3.96818232536316	-0.0493310280144215	0.539598643779755	0.0172692127525806
-1.20694148540497	-7.57008123397827	-3.96352672576904	-0.0495851337909698	0.539684295654297	0.0173728875815868
-1.20143246650696	-7.57123947143555	-3.97409987449646	-0.0497543029487133	0.539576530456543	0.0174166318029165
-1.20039284229279	-7.57151460647583	-3.98831844329834	-0.049990851432085	0.539532899856567	0.0173610579222441
-1.18817293643951	-7.56634855270386	-3.97283220291138	-0.0503145717084408	0.539378464221954	0.0174348782747984
-1.18214738368988	-7.57123517990112	-3.9676730632782	-0.05063122138381	0.539320528507233	0.017754977568984
-1.17333197593689	-7.57325792312622	-3.95557737350464	-0.0509546846151352	0.539199471473694	0.0180533919483423
-1.17232286930084	-7.57867193222046	-3.96513748168945	-0.0511570833623409	0.539203882217407	0.0182426832616329
-1.1651531457901	-7.57538318634033	-3.97368407249451	-0.0513953268527985	0.538949966430664	0.0184202268719673
-1.15987265110016	-7.56939458847046	-3.95545387268066	-0.0515998415648937	0.538709759712219	0.0186645444482565
-1.15873873233795	-7.56677055358887	-3.95176362991333	-0.0517878234386444	0.538645684719086	0.0189774204045534
-1.15107440948486	-7.5721287727356	-3.94258570671082	-0.0520546771585941	0.538433074951172	0.0193301867693663
-1.14063715934753	-7.57332181930542	-3.95944452285767	-0.0522596500813961	0.538420259952545	0.0194952264428139
-1.13426041603088	-7.57340812683105	-3.96171855926514	-0.0524766221642494	0.538199603557587	0.019680904224515
-1.12926208972931	-7.57025337219238	-3.94447445869446	-0.0526505969464779	0.538114607334137	0.0201176889240742
-1.1259286403656	-7.57102155685425	-3.93283987045288	-0.0527254268527031	0.538043856620789	0.0206789188086987
-1.12170839309692	-7.57138681411743	-3.94292426109314	-0.0528054237365723	0.537926733493805	0.0210024267435074
-1.11324954032898	-7.5702166557312	-3.95047545433044	-0.0528066419064999	0.537841081619263	0.0212437119334936
-1.10622560977936	-7.56646299362183	-3.94992470741272	-0.052905336022377	0.537748634815216	0.0215875208377838
-1.09829199314117	-7.56597566604614	-3.93161082267761	-0.0530494265258312	0.537665188312531	0.0220390576869249
-1.09072411060333	-7.56707811355591	-3.93086767196655	-0.0531203374266624	0.537837088108063	0.0226266328245401
-1.08431172370911	-7.572838306427	-3.94250726699829	-0.0532062090933323	0.53788834810257	0.0231625251471996
-1.0742996931076	-7.56960535049438	-3.94604301452637	-0.0532737486064434	0.537883460521698	0.0238683987408876
-1.06766819953918	-7.56669187545776	-3.94193148612976	-0.0533934906125069	0.537918746471405	0.0246133226901293
-1.06107401847839	-7.55920505523682	-3.92382287979126	-0.0535130500793457	0.537942945957184	0.0253259427845478
-1.0532398223877	-7.56034088134766	-3.92229866981506	-0.0535139217972755	0.538213193416595	0.0260613095015287
-1.04592716693878	-7.5575590133667	-3.934983253479	-0.0534983910620213	0.538403332233429	0.026796068996191
-1.04010438919067	-7.55903387069702	-3.94349479675293	-0.0535147562623024	0.538603961467743	0.0275214742869139
-1.02667379379272	-7.55326223373413	-3.94783329963684	-0.0534682311117649	0.538837313652039	0.0282118953764439
-1.02301108837128	-7.55370903015137	-3.9570517539978	-0.053424809128046	0.53908371925354	0.0287354551255703
-1.01543974876404	-7.5482497215271	-3.95325970649719	-0.0533543042838573	0.539293885231018	0.0292104799300432
-1.01545333862305	-7.54312992095947	-3.95281362533569	-0.0531573705375195	0.539584994316101	0.029729213565588
-1.01002025604248	-7.5442042350769	-3.94219279289246	-0.0529939495027065	0.539917051792145	0.030289351940155
-1.01241064071655	-7.54428577423096	-3.95484018325806	-0.0527699589729309	0.540212392807007	0.0306945852935314
-1.00393497943878	-7.55474185943604	-3.95913338661194	-0.0526347197592258	0.540519535541534	0.0311896223574877
-0.997445583343506	-7.55626487731934	-3.9643669128418	-0.0526167415082455	0.540703892707825	0.0316578485071659
-0.989329099655151	-7.55505609512329	-3.96755385398865	-0.052608996629715	0.540865182876587	0.0321063995361328
-0.985839784145355	-7.54891633987427	-3.97368383407593	-0.0524946600198746	0.540981590747833	0.0326933898031712
-0.975753009319305	-7.54090976715088	-3.96742796897888	-0.052540585398674	0.541144669055939	0.0334156081080437
-0.970055878162384	-7.54012823104858	-3.96292114257813	-0.0525398924946785	0.541356325149536	0.0339818559587002
-0.963462054729462	-7.53983068466187	-3.95642733573914	-0.0525444932281971	0.541506469249725	0.0346040949225426
-0.960427761077881	-7.53741073608398	-3.95629239082336	-0.0525053180754185	0.541719079017639	0.0352879725396633
-0.951800286769867	-7.53752136230469	-3.95654630661011	-0.0524557679891586	0.541927039623261	0.0358659215271473
-0.95242303609848	-7.53958559036255	-3.97205877304077	-0.0523646026849747	0.542139410972595	0.0362871252000332
-0.946744501590729	-7.54537534713745	-3.97528314590454	-0.0522578097879887	0.542225480079651	0.0364870466291904
-0.944453418254852	-7.54072999954224	-3.98479604721069	-0.0520527549088001	0.54230922460556	0.037139642983675
-0.93888258934021	-7.54006671905518	-3.97887825965881	-0.0517602302134037	0.542430520057678	0.038018025457859
-0.940740644931793	-7.53497409820557	-3.98846292495728	-0.0516933985054493	0.542369484901428	0.0381570979952812
-0.932549178600311	-7.54217958450317	-3.98451662063599	-0.0517854355275631	0.542376399040222	0.038157731294632
-0.938290596008301	-7.54028367996216	-3.98224520683289	-0.0517064593732357	0.542375862598419	0.0384522676467896
-0.935969114303589	-7.53315877914429	-3.97861957550049	-0.0516245290637016	0.542335987091064	0.0386314131319523
-0.930742502212524	-7.53630256652832	-3.98053956031799	-0.0514509081840515	0.542450606822968	0.0389208942651749
-0.927384674549103	-7.54580307006836	-3.96877288818359	-0.0512535944581032	0.54219788312912	0.0396797582507133
-0.912810981273651	-7.57306861877441	-3.98638272285461	-0.0513175912201405	0.542199075222015	0.0405543595552444
-0.897186100482941	-7.57358026504517	-3.95175671577454	-0.0517559163272381	0.541889727115631	0.0414623506367207
-0.88605010509491	-7.56771326065063	-3.93775987625122	-0.05215198174119	0.541665196418762	0.0418403074145317
-0.892870247364044	-7.56242513656616	-3.93702697753906	-0.0521930567920208	0.54159939289093	0.0422360152006149
-0.897487998008728	-7.56574535369873	-3.93350839614868	-0.0524566136300564	0.541322767734528	0.0427550114691257
-0.892594277858734	-7.56542539596558	-3.92925763130188	-0.0524904057383537	0.54111123085022	0.0434812381863594
-0.879889249801636	-7.5607271194458	-3.93167066574097	-0.0526410602033138	0.540940999984741	0.044245146214962
-0.876940369606018	-7.56498622894287	-3.93374490737915	-0.0528765097260475	0.540711998939514	0.0448238514363766
-0.877171158790588	-7.56316804885864	-3.92659187316895	-0.0532022379338741	0.540322005748749	0.045265756547451
-0.869659066200256	-7.56568813323975	-3.92251396179199	-0.053382333368063	0.540094912052155	0.0457456521689892
-0.868591666221619	-7.57092428207397	-3.91499161720276	-0.0535561852157116	0.539815843105316	0.0461432076990604
-0.857630908489227	-7.57988548278809	-3.90606760978699	-0.0536657199263573	0.539459526538849	0.0465789400041103
-0.853250086307526	-7.5817756652832	-3.9085955619812	-0.0538412034511566	0.53914350271225	0.046899575740099
-0.847894370555878	-7.58438062667847	-3.90645289421082	-0.05411272123456	0.538766980171204	0.0471344888210297
-0.848172783851624	-7.5824613571167	-3.90765380859375	-0.0542480312287807	0.538492202758789	0.0473424382507801
-0.839877784252167	-7.5824236869812	-3.90006113052368	-0.0543766617774963	0.538182079792023	0.0474753268063068
-0.840041875839233	-7.58562803268433	-3.89559507369995	-0.0546086207032204	0.537808120250702	0.0478122718632221
-0.834922313690186	-7.58761548995972	-3.88579797744751	-0.054741021245718	0.537426114082336	0.0482823848724365
-0.831874549388886	-7.59314155578613	-3.88191699981689	-0.0548766851425171	0.537064373493195	0.0487339831888676
-0.827716052532196	-7.59255981445313	-3.87349915504456	-0.0550963208079338	0.536724925041199	0.0490872487425804
-0.821781873703003	-7.59729528427124	-3.86431455612183	-0.0553183034062386	0.536412119865417	0.049478679895401
-0.822536468505859	-7.60310029983521	-3.85443425178528	-0.0554941333830357	0.536073505878448	0.0498594157397747
-0.813168406486511	-7.6082124710083	-3.8498842716217	-0.0558298192918301	0.535679042339325	0.0501055903732777
-0.814635813236237	-7.60734415054321	-3.83686947822571	-0.0560214594006538	0.535434126853943	0.0504900030791759
-0.811486184597015	-7.61496543884277	-3.83026075363159	-0.056311909109354	0.535059928894043	0.0509378351271153
-0.811392307281494	-7.61568355560303	-3.82433128356934	-0.0566220618784428	0.534803450107574	0.0513854511082172
-0.807455539703369	-7.61557006835938	-3.82180285453796	-0.0567365996539593	0.534580826759338	0.0515243783593178
-0.803349196910858	-7.62502574920654	-3.8159019947052	-0.0568904653191566	0.534373700618744	0.051801860332489
-0.797230362892151	-7.63115692138672	-3.81497406959534	-0.0569739080965519	0.534073352813721	0.0521668829023838
-0.790081560611725	-7.63945484161377	-3.81044507026672	-0.0572829693555832	0.53372710943222	0.0525096021592617
-0.788040578365326	-7.64237880706787	-3.80986142158508	-0.0575475320219994	0.533522486686707	0.0526350513100624
-0.780174374580383	-7.64571952819824	-3.80984711647034	-0.057787612080574	0.53327339887619	0.052557498216629
-0.779152393341064	-7.64842319488525	-3.80822205543518	-0.057923574000597	0.533110797405243	0.0525630824267864
-0.776073157787323	-7.6508092880249	-3.80789828300476	-0.0580860041081905	0.532921552658081	0.0525659285485744
-0.772457599639893	-7.65175580978394	-3.80770325660706	-0.0580829791724682	0.532850682735443	0.0525926947593689
-0.764593362808228	-7.65438938140869	-3.79559373855591	-0.0581039972603321	0.532789349555969	0.0525678582489491
-0.769047498703003	-7.66144466400146	-3.7976701259613	-0.0582050457596779	0.532729148864746	0.0524082258343697
-0.760392606258392	-7.66714000701904	-3.78927707672119	-0.0582770816981792	0.532622456550598	0.0522595569491386
-0.756337583065033	-7.67350482940674	-3.79297065734863	-0.0583266131579876	0.532615423202515	0.0521339513361454
-0.755248546600342	-7.67825365066528	-3.78780841827393	-0.0582957230508327	0.532533645629883	0.0519639253616333
-0.744409799575806	-7.69053268432617	-3.7743194103241	-0.0584836043417454	0.532499492168427	0.0519690699875355
-0.741167366504669	-7.69872236251831	-3.76615810394287	-0.0586333088576794	0.532470285892487	0.051985178142786
-0.733352839946747	-7.70912742614746	-3.76194715499878	-0.058835331350565	0.532418608665466	0.0517379641532898
-0.730994164943695	-7.71656799316406	-3.75799059867859	-0.0588600151240826	0.532419383525848	0.0515578091144562
-0.726199090480804	-7.7267165184021	-3.75884199142456	-0.0591466128826141	0.532367348670959	0.0514536239206791
-0.728454053401947	-7.73270177841187	-3.76177191734314	-0.0592924430966377	0.532414078712463	0.0512895733118057
-0.720600724220276	-7.73532009124756	-3.75831532478333	-0.0595122948288918	0.532290577888489	0.0510617606341839
-0.720841586589813	-7.74580144882202	-3.76556873321533	-0.0596446879208088	0.532246649265289	0.0506753921508789
-0.716434121131897	-7.74635314941406	-3.75777077674866	-0.0597326345741749	0.532070994377136	0.050415325909853
-0.712718844413757	-7.75626993179321	-3.7618522644043	-0.0599487572908401	0.531943380832672	0.0500045605003834
-0.711932957172394	-7.76547622680664	-3.75610375404358	-0.0601282566785812	0.531681835651398	0.0496033690869808
-0.710532069206238	-7.76765298843384	-3.75102782249451	-0.0603557750582695	0.53141313791275	0.0490861088037491
-0.709822773933411	-7.77254772186279	-3.75038933753967	-0.0604378171265125	0.531149089336395	0.0483216121792793
-0.711394608020782	-7.7760443687439	-3.74368786811829	-0.0605637580156326	0.53075647354126	0.0477690175175667
-0.71144163608551	-7.78341579437256	-3.73958587646484	-0.0607946440577507	0.530350208282471	0.0470818318426609
-0.710125744342804	-7.78889560699463	-3.72228693962097	-0.060999047011137	0.529735624790192	0.0464311316609383
-0.709234476089478	-7.79710674285889	-3.71265602111816	-0.0613346546888351	0.529267013072968	0.0458260886371136
-0.706970691680908	-7.80173921585083	-3.69911336898804	-0.0617070235311985	0.528589963912964	0.0453393682837486
-0.708779096603394	-7.81090927124023	-3.68421626091003	-0.0620822571218014	0.528023481369019	0.0447814464569092
-0.709951519966125	-7.8161940574646	-3.67517304420471	-0.0623600855469704	0.527357637882233	0.0441344566643238
-0.711307644844055	-7.82692861557007	-3.67357754707336	-0.0627279505133629	0.526685774326324	0.0435516461730003
-0.707383275032043	-7.83669662475586	-3.66932916641235	-0.0631536617875099	0.525918066501617	0.0429131090641022
-0.704372644424438	-7.84589672088623	-3.66852807998657	-0.0637190341949463	0.525182783603668	0.0423190593719482
-0.702440619468689	-7.85000324249268	-3.65538930892944	-0.0641520768404007	0.524316906929016	0.0416696183383465
-0.708082854747772	-7.85597944259644	-3.64389133453369	-0.0645546242594719	0.52349579334259	0.0411526411771774
-0.71114981174469	-7.86005735397339	-3.62319898605347	-0.0650268718600273	0.522606134414673	0.0406495071947575
-0.721514284610748	-7.86672449111938	-3.61104536056519	-0.065420463681221	0.521718382835388	0.0402673706412315
-0.72662615776062	-7.87296438217163	-3.60358452796936	-0.0659078136086464	0.520835936069489	0.0395541787147522
-0.729321837425232	-7.8715615272522	-3.60682201385498	-0.0662754848599434	0.519904136657715	0.0387237519025803
-0.728637039661407	-7.8808445930481	-3.59327292442322	-0.0668362528085709	0.518956065177917	0.0380678102374077
-0.727435529232025	-7.88714027404785	-3.55918884277344	-0.0674031749367714	0.518007576465607	0.0377939157187939
-0.733623921871185	-7.9011402130127	-3.55810284614563	-0.0678765326738358	0.51723575592041	0.0373312048614025
-0.739399433135986	-7.90507173538208	-3.56162929534912	-0.0682871118187904	0.51641321182251	0.0366268046200275
-0.742067635059357	-7.90143489837646	-3.55501055717468	-0.0687244758009911	0.515532493591309	0.035953015089035
-0.747313916683197	-7.90704536437988	-3.5379958152771	-0.069103829562664	0.51468563079834	0.0354285687208176
-0.749981820583344	-7.91249847412109	-3.51214361190796	-0.069522999227047	0.513844728469849	0.0349596068263054
-0.754552066326141	-7.92115449905396	-3.51355123519897	-0.0699236020445824	0.513130962848663	0.0343451835215092
-0.75264984369278	-7.93153858184814	-3.51645374298096	-0.0704719200730324	0.512380242347717	0.0335162691771984
-0.752880334854126	-7.93508291244507	-3.50647711753845	-0.0708469599485397	0.511682629585266	0.0329049192368984
-0.764231741428375	-7.938805103302	-3.48657131195068	-0.0712058618664742	0.511091530323029	0.0324023850262165
-0.771572113037109	-7.94694185256958	-3.47949028015137	-0.0715258121490479	0.510440528392792	0.0319280587136745
-0.767041087150574	-7.94800472259521	-3.48746466636658	-0.0718134567141533	0.509799361228943	0.0313021168112755
-0.771523833274841	-7.95147275924683	-3.47496271133423	-0.0721932500600815	0.509287178516388	0.0307493805885315
-0.769976079463959	-7.96536016464233	-3.45786738395691	-0.07266004383564	0.508977591991425	0.0304522775113583
-0.770759046077728	-7.97108316421509	-3.46456289291382	-0.0728874504566193	0.508564591407776	0.0302153155207634
-0.772958397865295	-7.97180843353271	-3.45775508880615	-0.0732994303107262	0.508193492889404	0.0297535099089146
-0.775115609169006	-7.97282838821411	-3.43529653549194	-0.0736034139990807	0.507879376411438	0.029374560341239
-0.773977637290955	-7.98020172119141	-3.44889974594116	-0.0739088878035545	0.507753133773804	0.028823234140873
-0.774678528308868	-7.98022794723511	-3.44300293922424	-0.0740751400589943	0.507523119449615	0.0283195748925209
-0.784840047359467	-7.99017763137817	-3.4409875869751	-0.0742233619093895	0.507554531097412	0.0282006859779358
-0.777752280235291	-7.99569511413574	-3.44859433174133	-0.0743827745318413	0.507395505905151	0.0278521776199341
-0.771692037582397	-7.99672985076904	-3.43755006790161	-0.074831597507	0.507269501686096	0.0275511555373669
-0.775052130222321	-8.00644779205322	-3.4369740486145	-0.0750939175486565	0.507492125034332	0.0272837225347757
-0.782648682594299	-8.00938892364502	-3.45276117324829	-0.0752048715949059	0.507587552070618	0.026761868968606
-0.77762371301651	-8.00725841522217	-3.43404245376587	-0.0753830820322037	0.507624983787537	0.0266346428543329
-0.778611123561859	-8.0148344039917	-3.43878698348999	-0.0756073072552681	0.507937669754028	0.0264564026147127
-0.774466335773468	-8.01887607574463	-3.45687198638916	-0.0757753476500511	0.508117020130157	0.0260432176291943
-0.775273323059082	-8.02207183837891	-3.44170355796814	-0.0759515315294266	0.508491277694702	0.0259683635085821
-0.777927994728088	-8.02431964874268	-3.45007967948914	-0.0759507343173027	0.508843541145325	0.0258300192654133
-0.774541556835175	-8.02767848968506	-3.46377372741699	-0.0759632810950279	0.509158909320831	0.025423526763916
-0.768963217735291	-8.03087425231934	-3.45681428909302	-0.0761356949806213	0.50948303937912	0.0253643244504929
-0.76294082403183	-8.03714370727539	-3.45592403411865	-0.0760566145181656	0.509996771812439	0.0255219265818596
-0.764306902885437	-8.03796577453613	-3.47862410545349	-0.0758559107780457	0.510539174079895	0.0251935981214046
-0.768365621566772	-8.03656387329102	-3.47256875038147	-0.0757689774036407	0.510904431343079	0.0248873326927423
-0.763252794742584	-8.04531574249268	-3.46820759773254	-0.0758151635527611	0.511345982551575	0.0246193986386061
-0.757304668426514	-8.04725360870361	-3.48649883270264	-0.0759100988507271	0.51179450750351	0.02427052333951
-0.760173439979553	-8.04618167877197	-3.48471736907959	-0.0759759321808815	0.512351214885712	0.024015374481678
-0.764975547790527	-8.05038547515869	-3.48351144790649	-0.0758777260780334	0.51275509595871	0.0240183882415295
-0.758935928344727	-8.05040836334229	-3.5040454864502	-0.0757770761847496	0.513146936893463	0.0239304639399052
-0.755334317684174	-8.04565811157227	-3.49607825279236	-0.0758013501763344	0.513557910919189	0.0239999424666166
-0.753900527954102	-8.05656051635742	-3.49939274787903	-0.0758210048079491	0.514043748378754	0.0242087170481682
-0.749348878860474	-8.05297374725342	-3.51769161224365	-0.0756510272622108	0.514535367488861	0.0242647882550955
-0.747402012348175	-8.04521560668945	-3.51453423500061	-0.0755443200469017	0.514868199825287	0.0243768021464348
-0.746437430381775	-8.05225563049316	-3.50827884674072	-0.0755081474781036	0.515246510505676	0.0246415603905916
-0.738887250423431	-8.06260967254639	-3.52736830711365	-0.0755397081375122	0.515569508075714	0.0246422551572323
-0.735597372055054	-8.05448532104492	-3.5342333316803	-0.0754419937729836	0.515964269638062	0.0246163997799158
-0.738882422447205	-8.05415916442871	-3.52127075195313	-0.0753084197640419	0.516295313835144	0.0248974468559027
-0.741911113262177	-8.05269813537598	-3.53132700920105	-0.075132429599762	0.516530752182007	0.0249710567295551
-0.730446100234985	-8.0528507232666	-3.54449033737183	-0.0750031843781471	0.516737520694733	0.0248938519507647
-0.72855019569397	-8.05237770080566	-3.52707123756409	-0.0749686285853386	0.517009496688843	0.02514773234725
-0.73316365480423	-8.05856037139893	-3.5427782535553	-0.0747834965586662	0.517445802688599	0.0251725036650896
-0.733506798744202	-8.05597305297852	-3.55595064163208	-0.0744646340608597	0.51750236749649	0.0251499209553003
-0.736107409000397	-8.04980850219727	-3.554682970047	-0.0742825344204903	0.517754077911377	0.0251124035567045
-0.735261082649231	-8.04995822906494	-3.54099941253662	-0.0740311369299889	0.517913460731506	0.0252606440335512
-0.730425953865051	-8.05220699310303	-3.55558562278748	-0.0739394798874855	0.51805305480957	0.0252960342913866
-0.729815781116486	-8.05284118652344	-3.56874179840088	-0.0737356841564178	0.51832914352417	0.0251392628997564
-0.733373463153839	-8.04963397979736	-3.55734920501709	-0.0735855773091316	0.518439888954163	0.0252748522907496
-0.736702620983124	-8.04892349243164	-3.55703902244568	-0.0733509212732315	0.518541395664215	0.0254692062735558
-0.739577889442444	-8.04737758636475	-3.57564663887024	-0.0730519890785217	0.518667578697205	0.0254791080951691
-0.734042882919312	-8.04294013977051	-3.57631206512451	-0.0730031207203865	0.518667459487915	0.0254458598792553
-0.73562103509903	-8.04042911529541	-3.5764799118042	-0.0727208331227303	0.518785178661346	0.0255074389278889
-0.737772703170776	-8.04189968109131	-3.56663489341736	-0.0726632177829742	0.518824338912964	0.0256704203784466
-0.740840315818787	-8.04232120513916	-3.58100199699402	-0.0724512189626694	0.518987536430359	0.0257267970591784
-0.741441369056702	-8.03907299041748	-3.59986424446106	-0.0721745640039444	0.519115388393402	0.0257373824715614
-0.743400037288666	-8.03155040740967	-3.59133672714233	-0.0719830840826035	0.519099533557892	0.0257602222263813
-0.743044435977936	-8.02819347381592	-3.57916712760925	-0.0717261433601379	0.51912534236908	0.0259650889784098
-0.743397057056427	-8.03361129760742	-3.59263777732849	-0.0716562196612358	0.519286572933197	0.0259144976735115
-0.742389798164368	-8.02898120880127	-3.60826230049133	-0.0714467614889145	0.519380033016205	0.0257747024297714
-0.747863173484802	-8.02420616149902	-3.60477781295776	-0.0711390972137451	0.519485533237457	0.0256843399256468
-0.758246004581451	-8.02321910858154	-3.59685611724854	-0.0708008259534836	0.519722044467926	0.0257856454700232
-0.758431196212769	-8.01847743988037	-3.60993432998657	-0.0704319104552269	0.51990270614624	0.0257128309458494
-0.757291734218597	-8.0166540145874	-3.62528395652771	-0.0700761154294014	0.519936561584473	0.0255225766450167
-0.754144966602325	-8.00922870635986	-3.62085342407227	-0.0699478909373283	0.52007257938385	0.0253420472145081
-0.757205545902252	-8.01303291320801	-3.61576008796692	-0.069676861166954	0.520385503768921	0.0253590680658817
-0.766697764396667	-8.01228713989258	-3.63729429244995	-0.0692966878414154	0.520735919475555	0.0251923855394125
-0.765174388885498	-8.00697898864746	-3.64605474472046	-0.068960539996624	0.520983397960663	0.0249766260385513
-0.769527733325958	-7.99926853179932	-3.63410663604736	-0.0686986073851585	0.52118968963623	0.0249878186732531
-0.771667420864105	-8.00040721893311	-3.63612103462219	-0.0684013068675995	0.521549701690674	0.0250293351709843
-0.766372680664063	-7.9993577003479	-3.65193247795105	-0.0681485235691071	0.521944522857666	0.0248949807137251
-0.767255187034607	-7.99682474136353	-3.66159582138062	-0.0678603872656822	0.522271573543549	0.0247012097388506
-0.772000551223755	-7.99481916427612	-3.66106462478638	-0.0674962550401688	0.522697746753693	0.024775667116046
-0.774877905845642	-7.99179935455322	-3.6558666229248	-0.0671330615878105	0.523057579994202	0.0248611364513636
-0.777765572071075	-7.98935604095459	-3.68318152427673	-0.0667804107069969	0.523502826690674	0.0247571766376495
-0.771565794944763	-7.98491668701172	-3.69380211830139	-0.0664698854088783	0.52386087179184	0.0245980489999056
-0.77162230014801	-7.98110198974609	-3.68752884864807	-0.0662898123264313	0.52417516708374	0.024614779278636
-0.771758437156677	-7.98400783538818	-3.68655610084534	-0.0660323277115822	0.524709641933441	0.0245923679322004
-0.771959781646729	-7.98533916473389	-3.69763779640198	-0.0657662525773048	0.525251269340515	0.0245380997657776
-0.777501463890076	-7.98217630386353	-3.71718573570251	-0.0653816685080528	0.525799989700317	0.0244715176522732
-0.779077529907227	-7.97673368453979	-3.71980905532837	-0.0650130957365036	0.526145815849304	0.0243504457175732
-0.775454878807068	-7.97174263000488	-3.70783400535584	-0.06478551030159	0.526590287685394	0.0245450362563133
-0.777021706104279	-7.97385358810425	-3.72662568092346	-0.0646043345332146	0.527089774608612	0.0245770514011383
-0.771244943141937	-7.97542428970337	-3.73872995376587	-0.0645490437746048	0.527525782585144	0.0244962759315968
-0.769515991210938	-7.97141933441162	-3.74056959152222	-0.0643163546919823	0.528070092201233	0.0243791099637747
-0.770520150661469	-7.96835947036743	-3.74161815643311	-0.0640511214733124	0.528486132621765	0.024549588561058
-0.775935769081116	-7.97006750106812	-3.74551796913147	-0.0638069286942482	0.528908371925354	0.0247030593454838
-0.777307033538818	-7.96746826171875	-3.76076102256775	-0.0635391995310783	0.52945077419281	0.0247864220291376
-0.773751735687256	-7.96064329147339	-3.77249479293823	-0.0634295046329498	0.529778480529785	0.0248043797910213
-0.769394814968109	-7.95848751068115	-3.77026557922363	-0.0633972063660622	0.530127167701721	0.0249264556914568
-0.763776481151581	-7.95445394515991	-3.76617646217346	-0.0633334815502167	0.530562937259674	0.0252163801342249
-0.762024402618408	-7.9591178894043	-3.76872706413269	-0.0632456988096237	0.531073808670044	0.0255102682858706
-0.76404196023941	-7.96012020111084	-3.78658032417297	-0.0630975142121315	0.531569063663483	0.0255983397364616
-0.763128936290741	-7.9544734954834	-3.79880499839783	-0.0630089342594147	0.532022774219513	0.0256570894271135
-0.762439727783203	-7.95101118087769	-3.80102109909058	-0.0627908036112785	0.532342255115509	0.0257572829723358
-0.761513113975525	-7.9477858543396	-3.79460334777832	-0.0627346709370613	0.53275066614151	0.0261335056275129
-0.753867566585541	-7.94298553466797	-3.79350757598877	-0.062623493373394	0.533067226409912	0.02650485932827
-0.752097368240356	-7.94416809082031	-3.79648780822754	-0.062605008482933	0.533561050891876	0.0268020704388618
-0.747827708721161	-7.94353246688843	-3.8066737651825	-0.0626325532793999	0.533988535404205	0.0270143058151007
-0.746618568897247	-7.94597864151001	-3.81627631187439	-0.0625507161021233	0.534403502941132	0.0271803103387356
-0.743564069271088	-7.93896150588989	-3.82363796234131	-0.0624972730875015	0.534703075885773	0.0272370520979166
-0.742467045783997	-7.93599987030029	-3.82978868484497	-0.0625018253922462	0.53514963388443	0.0274354536086321
-0.74097728729248	-7.93255376815796	-3.82520246505737	-0.0624958127737045	0.535510241985321	0.0278676562011242
-0.740660130977631	-7.93179941177368	-3.82106065750122	-0.0624762997031212	0.535804986953735	0.0282558556646109
-0.740234315395355	-7.92806053161621	-3.8205394744873	-0.0624710917472839	0.536149144172668	0.0286796037107706
-0.74137282371521	-7.9279522895813	-3.82332682609558	-0.0625469237565994	0.536590456962585	0.0290594045072794
-0.738523542881012	-7.92414283752441	-3.83637356758118	-0.0624442435801029	0.536777496337891	0.0293631162494421
-0.739105224609375	-7.9200963973999	-3.85259604454041	-0.0624315552413464	0.537079215049744	0.0295784007757902
-0.730619966983795	-7.91555833816528	-3.84611296653748	-0.06257214397192	0.537266612052917	0.0298346430063248
-0.726146340370178	-7.91313123703003	-3.85220527648926	-0.0625826567411423	0.537585914134979	0.0301254205405712
-0.721322596073151	-7.913405418396	-3.83744597434998	-0.0627438724040985	0.537777781486511	0.0305441804230213
-0.726575672626495	-7.90980529785156	-3.84432697296143	-0.0628042444586754	0.538152277469635	0.0309264622628689
-0.720151543617249	-7.91037034988403	-3.84944558143616	-0.0629143342375755	0.538475036621094	0.0312214009463787
-0.721418738365173	-7.91236972808838	-3.85893273353577	-0.0629684999585152	0.538792848587036	0.0313780345022678
-0.723089396953583	-7.91001558303833	-3.86512064933777	-0.0629820823669434	0.538926124572754	0.0315467640757561
-0.721350848674774	-7.89780426025391	-3.86551189422607	-0.0630296245217323	0.539141893386841	0.0317029543220997
-0.723361551761627	-7.8927149772644	-3.86380887031555	-0.0629867315292358	0.539318680763245	0.0317496843636036
-0.727721154689789	-7.88877439498901	-3.86072468757629	-0.0629618167877197	0.539582669734955	0.0318082273006439
-0.729249536991119	-7.88659429550171	-3.85890340805054	-0.0629740729928017	0.539842665195465	0.032032061368227
-0.726207792758942	-7.88514518737793	-3.85635256767273	-0.0629463866353035	0.540034949779511	0.0322340317070484
-0.728327095508575	-7.88801431655884	-3.86339950561523	-0.0630510300397873	0.540267586708069	0.0322450958192348
-0.727997660636902	-7.8880820274353	-3.86852383613586	-0.0632396042346954	0.540430307388306	0.0321053639054298
-0.727169036865234	-7.88637256622314	-3.88151264190674	-0.0633215084671974	0.540628969669342	0.0319314673542976
-0.724308729171753	-7.88422822952271	-3.87589025497437	-0.0634330436587334	0.540771663188934	0.0321153067052364
-0.732093989849091	-7.88228273391724	-3.87757682800293	-0.0636133626103401	0.54097980260849	0.0324341431260109
-0.728040277957916	-7.88005685806274	-3.86653017997742	-0.0638219714164734	0.541041672229767	0.0326355434954166
-0.731849253177643	-7.87756538391113	-3.86609148979187	-0.0639830455183983	0.541175961494446	0.0328485928475857
-0.737437427043915	-7.87843799591064	-3.86089992523193	-0.0641880705952644	0.541265606880188	0.0331778712570667
-0.739782989025116	-7.87702751159668	-3.86738276481628	-0.0643214210867882	0.54142963886261	0.0335180088877678
-0.73489648103714	-7.87259435653687	-3.87247967720032	-0.0645513981580734	0.541430115699768	0.0336789190769196
-0.734205842018127	-7.87054300308228	-3.88220191001892	-0.0647679790854454	0.541426301002502	0.0338308028876781
-0.73097825050354	-7.87002086639404	-3.87828087806702	-0.0650824904441834	0.541447579860687	0.0340528897941113
-0.733307421207428	-7.86290836334229	-3.87123227119446	-0.0653435662388802	0.541504800319672	0.0342728905379772
-0.728825092315674	-7.86448860168457	-3.85909533500671	-0.065681517124176	0.541439771652222	0.0345419049263
-0.732143580913544	-7.86173629760742	-3.85489821434021	-0.0659571960568428	0.541577935218811	0.0347818732261658
-0.733339130878448	-7.86361503601074	-3.85347104072571	-0.0662203058600426	0.541663706302643	0.0348337218165398
-0.738738894462585	-7.86191320419312	-3.86151218414307	-0.0664124190807343	0.541696131229401	0.0349033586680889
-0.739214539527893	-7.86382675170898	-3.86521410942078	-0.0665815696120262	0.541723608970642	0.0348703376948833
-0.745195329189301	-7.86094284057617	-3.87116360664368	-0.0667521506547928	0.541791617870331	0.0349219404160976
-0.744905769824982	-7.85858774185181	-3.87253665924072	-0.0669586062431335	0.541746854782104	0.0349238999187946
-0.749770104885101	-7.85242652893066	-3.87250208854675	-0.0670964419841766	0.541710436344147	0.0348933562636375
-0.753213465213776	-7.850022315979	-3.86913466453552	-0.0672672092914581	0.541646182537079	0.0349077954888344
-0.758174419403076	-7.84518718719482	-3.86875653266907	-0.0674339979887009	0.541707515716553	0.0349284932017326
-0.753271758556366	-7.8420615196228	-3.85750460624695	-0.0676099434494972	0.541582822799683	0.0350251086056232
-0.761517941951752	-7.8424220085144	-3.85386848449707	-0.0678333938121796	0.541605949401855	0.0351120829582214
-0.760319888591766	-7.83831834793091	-3.84656405448914	-0.0680632069706917	0.541508078575134	0.0352355279028416
-0.767300665378571	-7.84007978439331	-3.84434103965759	-0.068227045238018	0.541527628898621	0.0354269333183765
-0.76643043756485	-7.83501386642456	-3.84313440322876	-0.0684032961726189	0.541485369205475	0.035502377897501
-0.771381258964539	-7.83785247802734	-3.84450578689575	-0.0685687512159348	0.541515350341797	0.0355616174638271
-0.770334601402283	-7.83760976791382	-3.84739327430725	-0.0688113793730736	0.541548907756805	0.0356605723500252
-0.775399446487427	-7.83535957336426	-3.85115265846252	-0.0689326301217079	0.541509091854095	0.0358040109276772
-0.776016116142273	-7.83176326751709	-3.84961938858032	-0.0690221264958382	0.541470229625702	0.0358188562095165
-0.776308357715607	-7.83215856552124	-3.8530707359314	-0.0692166462540627	0.541530966758728	0.0358172729611397
-0.780934631824493	-7.83088874816895	-3.85565662384033	-0.0693132281303406	0.541455268859863	0.0358845070004463
-0.777453362941742	-7.82441282272339	-3.85682606697083	-0.0694473385810852	0.541440367698669	0.0358445011079311
-0.785503745079041	-7.82697296142578	-3.85955142974854	-0.0694476440548897	0.541427135467529	0.0359369739890099
-0.786885201931	-7.81922245025635	-3.85683417320251	-0.0695019289851189	0.541381478309631	0.0359471850097179
-0.793938398361206	-7.81632947921753	-3.85434460639954	-0.0695289745926857	0.541463434696198	0.0359911471605301
-0.795716106891632	-7.81258487701416	-3.85215401649475	-0.0695775896310806	0.541456580162048	0.0360291004180908
-0.800171375274658	-7.81352233886719	-3.84654521942139	-0.0694644749164581	0.541451990604401	0.0360831469297409
-0.800307333469391	-7.81182432174683	-3.84278869628906	-0.0695435926318169	0.541495740413666	0.0361388176679611
-0.807902872562408	-7.81280136108398	-3.84393906593323	-0.0694602802395821	0.541579723358154	0.0361932404339314
-0.81127268075943	-7.80904817581177	-3.84337854385376	-0.0694082528352737	0.541628956794739	0.0361731238663197
-0.81316739320755	-7.80737352371216	-3.84417462348938	-0.0693014562129974	0.54168838262558	0.0361193045973778
-0.817988872528076	-7.80744457244873	-3.84850335121155	-0.0691989362239838	0.541673123836517	0.0360959284007549
-0.822816967964172	-7.80230712890625	-3.8552873134613	-0.0691113322973251	0.541727900505066	0.036048348993063
-0.825720906257629	-7.799241065979	-3.86260747909546	-0.0689753070473671	0.541776180267334	0.0359357371926308
-0.826455533504486	-7.7973051071167	-3.86413621902466	-0.0688736066222191	0.541776061058044	0.0358298681676388
-0.829193472862244	-7.79404973983765	-3.86950874328613	-0.0687387958168983	0.541735172271729	0.0357542410492897
-0.83125913143158	-7.78991746902466	-3.86713218688965	-0.0686338767409325	0.541800916194916	0.035697977989912
-0.837623953819275	-7.78552913665771	-3.86846327781677	-0.068410336971283	0.541936635971069	0.0356149971485138
-0.838307559490204	-7.78552579879761	-3.86241793632507	-0.0683306083083153	0.541846573352814	0.0355469398200512
-0.846182346343994	-7.78030967712402	-3.86397337913513	-0.0681321769952774	0.541942656040192	0.0354419462382793
-0.845094978809357	-7.77875900268555	-3.86039328575134	-0.0680208802223206	0.54188996553421	0.0353420190513134
-0.853349089622498	-7.78000783920288	-3.85773396492004	-0.0677900910377502	0.54196310043335	0.0352842546999455
-0.855010569095612	-7.77498626708984	-3.86019206047058	-0.0675669088959694	0.541949033737183	0.0352383069694042
-0.86017632484436	-7.77827548980713	-3.86611938476563	-0.0673331096768379	0.541992247104645	0.0351687669754028
-0.867105662822723	-7.77260303497314	-3.87204003334045	-0.0671286433935165	0.541948318481445	0.0350327529013157
-0.870577871799469	-7.76893377304077	-3.86872100830078	-0.0669222846627235	0.542011559009552	0.0349256321787834
-0.87517386674881	-7.76949119567871	-3.87503838539124	-0.066700667142868	0.541902720928192	0.0347742959856987
-0.879954040050507	-7.76956653594971	-3.88273811340332	-0.0664158836007118	0.541834473609924	0.034586239606142
-0.886483550071716	-7.76727104187012	-3.88827991485596	-0.0661812275648117	0.541737616062164	0.0343943871557713
-0.887259364128113	-7.76473903656006	-3.89201831817627	-0.0659749060869217	0.541540026664734	0.0341699309647083
-0.893620908260345	-7.75875759124756	-3.89910864830017	-0.0656764060258865	0.541362047195435	0.0340487211942673
-0.896287381649017	-7.75515079498291	-3.89059090614319	-0.0654784366488457	0.5411496758461	0.0338651686906815
-0.902562081813812	-7.75277757644653	-3.89112067222595	-0.0652512609958649	0.540936231613159	0.0337613262236118
-0.904267370700836	-7.74826622009277	-3.8809974193573	-0.0651303976774216	0.540681481361389	0.0336408466100693
-0.90930849313736	-7.74549436569214	-3.88057160377502	-0.0648778229951859	0.540494203567505	0.0334820598363876
-0.91275429725647	-7.74690103530884	-3.8634569644928	-0.0647449940443039	0.540147960186005	0.0333928652107716
-0.917627274990082	-7.74533700942993	-3.86729645729065	-0.0644863173365593	0.539904057979584	0.0332424454391003
-0.91947478055954	-7.74314832687378	-3.86505222320557	-0.0644179359078407	0.53965961933136	0.0330768115818501
-0.923123121261597	-7.74668264389038	-3.87251091003418	-0.0641905814409256	0.539357841014862	0.0328693315386772
-0.927309691905975	-7.74585676193237	-3.8698251247406	-0.0641125366091728	0.538999259471893	0.0326930209994316
-0.925988852977753	-7.74639558792114	-3.88265347480774	-0.0639086067676544	0.53873085975647	0.0323755666613579
-0.92658543586731	-7.74401664733887	-3.87468004226685	-0.0638216063380241	0.538347065448761	0.0320514105260372
-0.933525681495667	-7.74567651748657	-3.87713742256165	-0.0636978968977928	0.537965774536133	0.0318365767598152
-0.933437585830688	-7.74053335189819	-3.86691927909851	-0.063531331717968	0.537633061408997	0.0316906571388245
-0.942297697067261	-7.74100637435913	-3.85816192626953	-0.0634067952632904	0.537333011627197	0.03153295814991
-0.946357250213623	-7.74276542663574	-3.85247087478638	-0.063220426440239	0.53694349527359	0.0314094498753548
-0.950415194034576	-7.74246120452881	-3.84783148765564	-0.0631271824240685	0.536625683307648	0.0312551409006119
-0.951608180999756	-7.7442684173584	-3.84802317619324	-0.0629794672131538	0.536240577697754	0.0310486927628517
-0.957572281360626	-7.74752569198608	-3.85625457763672	-0.0627372041344643	0.535835206508636	0.0307399276643991
-0.956523060798645	-7.74579524993896	-3.85728096961975	-0.0626692026853561	0.535395741462708	0.0304108802229166
-0.958448827266693	-7.74266004562378	-3.85889601707459	-0.0626537576317787	0.535026669502258	0.030064333230257
-0.95452344417572	-7.74242639541626	-3.84635210037231	-0.0625986084342003	0.534649729728699	0.0297974422574043
-0.958766043186188	-7.74610042572021	-3.83135581016541	-0.0625507533550262	0.534218549728394	0.0296411942690611
-0.962897479534149	-7.75157737731934	-3.83286380767822	-0.0625204592943192	0.533960342407227	0.0293965805321932
-0.963854312896729	-7.75221824645996	-3.8370623588562	-0.0623892322182655	0.533661007881165	0.029063792899251
-0.969568848609924	-7.75718784332275	-3.84708714485168	-0.062407199293375	0.533269762992859	0.0286575630307198
-0.966932594776154	-7.75191783905029	-3.84401941299438	-0.0622389391064644	0.532889723777771	0.0283082313835621
-0.967694938182831	-7.75245094299316	-3.83216547966003	-0.062270749360323	0.532472610473633	0.0280581302940845
-0.970275044441223	-7.75033235549927	-3.81362891197205	-0.0622869059443474	0.532052576541901	0.0278769191354513
-0.970733046531677	-7.75653648376465	-3.81653523445129	-0.0622598975896835	0.531829714775085	0.0275670997798443
-0.969429135322571	-7.76227140426636	-3.81921291351318	-0.0623339042067528	0.531470358371735	0.0272434689104557
-0.971755862236023	-7.76309442520142	-3.8296000957489	-0.0622980371117592	0.531182169914246	0.0268370229750872
-0.969373881816864	-7.76272916793823	-3.82176733016968	-0.0623709745705128	0.530902564525604	0.0264498144388199
-0.968739449977875	-7.76367235183716	-3.81551623344421	-0.0623138844966888	0.530493319034576	0.0262380354106426
-0.975773751735687	-7.7687554359436	-3.8078293800354	-0.0623596459627151	0.530317366123199	0.0260725524276495
-0.976239502429962	-7.77259826660156	-3.80648064613342	-0.0622913241386414	0.529998600482941	0.0258162654936314
-0.979807198047638	-7.77313184738159	-3.81582236289978	-0.0622501149773598	0.529673516750336	0.0253910608589649
-0.971049964427948	-7.77273845672607	-3.80911445617676	-0.0623500794172287	0.529386162757874	0.0250152088701725
-0.969439744949341	-7.7739782333374	-3.80250692367554	-0.0624241419136524	0.52911764383316	0.0248129684478045
-0.967090785503387	-7.78020763397217	-3.78741383552551	-0.0624892748892307	0.528886497020721	0.0246636401861906
-0.968045771121979	-7.78517961502075	-3.79648995399475	-0.0625074952840805	0.528721868991852	0.0243520755320787
-0.973996818065643	-7.78376150131226	-3.80662631988525	-0.0624399892985821	0.528534293174744	0.0239737592637539
-0.968868494033813	-7.78224563598633	-3.79366827011108	-0.0625304728746414	0.52818375825882	0.0237966496497393
-0.966739237308502	-7.78077411651611	-3.77721214294434	-0.0625199228525162	0.527986168861389	0.0236911792308092
-0.966055274009705	-7.78820562362671	-3.7796905040741	-0.0626027435064316	0.527705490589142	0.0234790332615376
-0.961983740329742	-7.7925066947937	-3.79123520851135	-0.0627379193902016	0.52752161026001	0.0232333857566118
-0.957014560699463	-7.79344463348389	-3.79657411575317	-0.062809519469738	0.527282893657684	0.0229277200996876
-0.958138525485992	-7.79539775848389	-3.77519607543945	-0.0628679990768433	0.527107775211334	0.0228584427386522
-0.960389137268066	-7.79760456085205	-3.77212262153625	-0.0628265663981438	0.52692437171936	0.0227505713701248
-0.955894649028778	-7.79857730865479	-3.78128981590271	-0.062811441719532	0.526593685150146	0.0225284956395626
-0.948045313358307	-7.79889917373657	-3.76855897903442	-0.0630326867103577	0.526369273662567	0.0224087666720152
-0.949784636497498	-7.807373046875	-3.76730632781982	-0.0630558803677559	0.526252269744873	0.0224163830280304
-0.949568867683411	-7.8091197013855	-3.78373026847839	-0.0629956051707268	0.526094198226929	0.0221579819917679
-0.944655060768127	-7.80646181106567	-3.76864576339722	-0.0631003975868225	0.525784492492676	0.0221376251429319
-0.941922605037689	-7.80896663665771	-3.75512218475342	-0.0632017999887466	0.52549421787262	0.0221417788416147
-0.936615884304047	-7.81267547607422	-3.76892638206482	-0.0633189752697945	0.525389790534973	0.0219935458153486
-0.932469666004181	-7.81549978256226	-3.76891136169434	-0.0633814856410027	0.525168120861053	0.0218300260603428
-0.926937699317932	-7.8154091835022	-3.75768733024597	-0.0635375902056694	0.52499657869339	0.0218887683004141
-0.930128276348114	-7.81839752197266	-3.74662137031555	-0.0634956136345863	0.524806141853333	0.0219934172928333
-0.927674829959869	-7.81914949417114	-3.74779582023621	-0.0635119006037712	0.524610698223114	0.0219427179545164
-0.921470701694489	-7.82097291946411	-3.75791239738464	-0.0635324865579605	0.52432119846344	0.0217956248670816
-0.917876005172729	-7.82178831100464	-3.7444953918457	-0.0637657940387726	0.524106383323669	0.0218155849725008
-0.914223432540894	-7.82451725006104	-3.73431491851807	-0.0638360232114792	0.523976504802704	0.0218860190361738
-0.915108859539032	-7.82980108261108	-3.74970889091492	-0.0638302639126778	0.523881494998932	0.021828655153513
-0.914332032203674	-7.82678127288818	-3.7491626739502	-0.063819482922554	0.523641288280487	0.0216770339757204
-0.910591423511505	-7.82394790649414	-3.73718643188477	-0.0639200806617737	0.523438334465027	0.021713076159358
-0.908834874629974	-7.82836675643921	-3.72581648826599	-0.0639800950884819	0.5233234167099	0.0218417290598154
-0.901818990707397	-7.83234834671021	-3.73946452140808	-0.0640948936343193	0.523143887519836	0.0218476019799709
-0.893927156925201	-7.82991170883179	-3.74013423919678	-0.064112164080143	0.523016452789307	0.0217829030007124
-0.897972106933594	-7.832275390625	-3.73420691490173	-0.0642344281077385	0.522917807102203	0.0219239592552185
-0.89575982093811	-7.83546590805054	-3.71548748016357	-0.0643086731433868	0.522772192955017	0.0221294574439526
-0.897963345050812	-7.83117198944092	-3.72281169891357	-0.0641328245401382	0.522645592689514	0.0222643110901117
-0.894410133361816	-7.83328342437744	-3.73283505439758	-0.064223125576973	0.522394895553589	0.022274499759078
-0.886060059070587	-7.82997846603394	-3.7252721786499	-0.0642778798937798	0.52222865819931	0.0222908221185207
-0.88272362947464	-7.83244943618774	-3.711097240448	-0.0643601417541504	0.522114157676697	0.0226360391825438
-0.882501423358917	-7.83659791946411	-3.71698880195618	-0.064418151974678	0.522092580795288	0.0227920431643724
-0.879626095294952	-7.83414268493652	-3.72434186935425	-0.0643091201782227	0.521886050701141	0.02290253713727
-0.881236672401428	-7.82787561416626	-3.7267382144928	-0.0643036141991615	0.521799147129059	0.0229543652385473
-0.876389920711517	-7.82699537277222	-3.7033360004425	-0.0643194168806076	0.521624863147736	0.0232697948813438
-0.873019576072693	-7.83229923248291	-3.70863270759583	-0.0643972903490067	0.521564424037933	0.0234004687517881
-0.870571196079254	-7.83330154418945	-3.72302150726318	-0.0643511116504669	0.521485507488251	0.0234132632613182
-0.866657137870789	-7.82892417907715	-3.71194219589233	-0.0643457695841789	0.521335661411285	0.0235073063522577
-0.869320392608643	-7.82787561416626	-3.70135521888733	-0.0642360523343086	0.521306157112122	0.023824805393815
-0.867926061153412	-7.82891845703125	-3.72442245483398	-0.0640789493918419	0.521119058132172	0.0238209441304207
-0.86019903421402	-7.82408905029297	-3.7083580493927	-0.0641100406646729	0.521077871322632	0.0239731427282095
-0.855736672878265	-7.82463645935059	-3.69865822792053	-0.0641245320439339	0.520935297012329	0.0242547523230314
-0.857234537601471	-7.83035945892334	-3.71676850318909	-0.0640295967459679	0.521082162857056	0.0244342759251595
-0.855629026889801	-7.82623672485352	-3.71227431297302	-0.0638940632343292	0.520956695079803	0.0244486909359694
-0.853472530841827	-7.82165050506592	-3.70400142669678	-0.0638494938611984	0.520856916904449	0.0246971938759089
-0.851788759231567	-7.82210397720337	-3.69843578338623	-0.0637632682919502	0.520913124084473	0.024933023378253
-0.843543469905853	-7.82627058029175	-3.71675872802734	-0.0638767331838608	0.520788073539734	0.0249672774225473
-0.84228903055191	-7.82228660583496	-3.70807504653931	-0.0637396574020386	0.52083432674408	0.0250513534992933
-0.84633594751358	-7.81987953186035	-3.70087742805481	-0.0636467859148979	0.520890116691589	0.0253761056810617
-0.845597922801971	-7.82033348083496	-3.70269703865051	-0.0635145306587219	0.520927131175995	0.0255486648529768
-0.840428709983826	-7.81797981262207	-3.71229600906372	-0.0634083151817322	0.520814061164856	0.0255797356367111
-0.837207794189453	-7.81677579879761	-3.71150064468384	-0.0634627342224121	0.520747423171997	0.0257289968430996
-0.832275450229645	-7.81781482696533	-3.69271397590637	-0.0635212361812592	0.520796298980713	0.0260297190397978
-0.832119703292847	-7.81986379623413	-3.70757794380188	-0.0632603093981743	0.520926833152771	0.0262524988502264
-0.83249294757843	-7.81838464736938	-3.71619892120361	-0.0631788820028305	0.520962297916412	0.026268731802702
-0.828136622905731	-7.81360244750977	-3.69880676269531	-0.0630495697259903	0.520937979221344	0.0265250615775585
-0.827427744865417	-7.81106519699097	-3.6981213092804	-0.0629515796899796	0.52093517780304	0.0268435031175613
-0.822599470615387	-7.81309509277344	-3.69957280158997	-0.0629905685782433	0.520892918109894	0.0270553901791573
-0.818147897720337	-7.81442070007324	-3.70769953727722	-0.0629327893257141	0.520968019962311	0.0271169412881136
-0.815253078937531	-7.81159257888794	-3.71442532539368	-0.0628456696867943	0.521047830581665	0.0271624699234962
-0.816260397434235	-7.80784463882446	-3.70087790489197	-0.0628168359398842	0.521029710769653	0.0274522453546524
-0.821706831455231	-7.81166219711304	-3.69663262367249	-0.0626750439405441	0.521072089672089	0.027741514146328
-0.819438934326172	-7.81007671356201	-3.71860980987549	-0.0625603646039963	0.521083235740662	0.0277453307062387
-0.812861502170563	-7.80246734619141	-3.7096586227417	-0.062432486563921	0.521003782749176	0.0278257876634598
-0.810725212097168	-7.80348110198975	-3.70152521133423	-0.0624587163329124	0.521054744720459	0.0281519964337349
-0.806146740913391	-7.80609941482544	-3.70348429679871	-0.0624438785016537	0.521238625049591	0.0284643620252609
-0.805271029472351	-7.81141757965088	-3.71469736099243	-0.0623205490410328	0.521322786808014	0.0285729523748159
-0.803598821163177	-7.80040979385376	-3.71782445907593	-0.0621160566806793	0.521272420883179	0.0287876129150391
-0.798165023326874	-7.79620027542114	-3.70828032493591	-0.0620107874274254	0.52118968963623	0.0290933195501566
-0.796508312225342	-7.79674291610718	-3.70083808898926	-0.0619832873344421	0.521351456642151	0.0294053256511688
-0.790036261081696	-7.80041742324829	-3.71626925468445	-0.0619657002389431	0.521409392356873	0.0295772347599268
-0.784839570522308	-7.79424238204956	-3.72296547889709	-0.0618793852627277	0.521530032157898	0.0297124963253737
-0.788229942321777	-7.79249382019043	-3.71777439117432	-0.0617787428200245	0.521601617336273	0.0299733951687813
-0.789660215377808	-7.79140138626099	-3.70640540122986	-0.0617277808487415	0.521698176860809	0.0303605459630489
-0.791123628616333	-7.79064273834229	-3.71380472183228	-0.0614839754998684	0.521763443946838	0.03058229573071
-0.790737986564636	-7.78734636306763	-3.73024487495422	-0.0614510029554367	0.521889746189117	0.0306654646992683
-0.783454775810242	-7.78189134597778	-3.72506713867188	-0.0614333599805832	0.521991848945618	0.0308542624115944
-0.782461643218994	-7.78338384628296	-3.71392822265625	-0.0614044219255447	0.522140204906464	0.0311936717480421
-0.782118082046509	-7.78517818450928	-3.72314977645874	-0.0612287223339081	0.522400259971619	0.0314082317054272
-0.782407939434052	-7.78346824645996	-3.73745322227478	-0.061103243380785	0.522519648075104	0.0315230824053288
-0.782225668430328	-7.77858972549438	-3.735684633255	-0.0609361045062542	0.522657215595245	0.0317322984337807
-0.77588027715683	-7.77257919311523	-3.72559237480164	-0.0608143024146557	0.522792518138886	0.0319825932383537
-0.774031579494476	-7.77419376373291	-3.71860671043396	-0.0606461055576801	0.52296769618988	0.0323487743735313
-0.771313667297363	-7.77295255661011	-3.73158597946167	-0.0606407448649406	0.523235142230988	0.032591424882412
-0.76710319519043	-7.7761549949646	-3.74373698234558	-0.0605113878846169	0.523433923721313	0.0326863490045071
-0.764505445957184	-7.77162790298462	-3.74691605567932	-0.0604216456413269	0.523680567741394	0.0328281968832016
-0.762110888957977	-7.76908445358276	-3.744633436203	-0.0603087246417999	0.523930311203003	0.0330445542931557
-0.768517673015594	-7.7669415473938	-3.73851084709167	-0.0600923486053944	0.524165630340576	0.0333966240286827
-0.767640709877014	-7.76570415496826	-3.73680996894836	-0.0599736869335175	0.524434626102448	0.0336270034313202
-0.769428789615631	-7.76508378982544	-3.74804043769836	-0.0597169548273087	0.524725735187531	0.0338365100324154
-0.764626979827881	-7.76210355758667	-3.76535558700562	-0.0595236718654633	0.524894893169403	0.0338797457516193
-0.763328075408936	-7.75949048995972	-3.76338481903076	-0.0594281852245331	0.525069892406464	0.0340075306594372
-0.759370565414429	-7.75375652313232	-3.75101757049561	-0.059313178062439	0.525289535522461	0.0343154557049274
-0.756227850914001	-7.75639629364014	-3.7533483505249	-0.0591558516025543	0.525600373744965	0.0345664508640766
-0.759694993495941	-7.75735139846802	-3.76353645324707	-0.0589959472417831	0.525989174842834	0.0348006263375282
-0.75521045923233	-7.75593090057373	-3.77504134178162	-0.0587228089570999	0.526215970516205	0.0348941311240196
-0.756056785583496	-7.75070333480835	-3.77916264533997	-0.0584865547716618	0.526367485523224	0.035052515566349
-0.753155946731567	-7.74552488327026	-3.77062034606934	-0.0584075376391411	0.526567757129669	0.0353393740952015
-0.751504361629486	-7.74034643173218	-3.76473522186279	-0.0582156553864479	0.526829421520233	0.0356108844280243
-0.751765489578247	-7.74808597564697	-3.77560067176819	-0.0581245832145214	0.527094841003418	0.0357306636869907
-0.747354030609131	-7.74530076980591	-3.78523564338684	-0.0580258928239346	0.527216017246246	0.0358638875186443
-0.744641959667206	-7.74184226989746	-3.79348850250244	-0.0578906238079071	0.527440071105957	0.0359041355550289
-0.746822535991669	-7.7400918006897	-3.78071784973145	-0.057733066380024	0.527649104595184	0.0362698063254356
-0.748594224452972	-7.73845195770264	-3.78079152107239	-0.0575524605810642	0.527828693389893	0.0364824719727039
-0.749247014522552	-7.73982429504395	-3.79273676872253	-0.0572949051856995	0.528060078620911	0.0366288423538208
-0.743887662887573	-7.73385572433472	-3.80322217941284	-0.0571454912424088	0.528095304965973	0.0366973727941513
-0.738089859485626	-7.72978067398071	-3.79561328887939	-0.0571101158857346	0.528198897838593	0.0369224883615971
-0.736824989318848	-7.73388862609863	-3.78619194030762	-0.0570602118968964	0.528476595878601	0.0372203402221203
-0.734522640705109	-7.73204660415649	-3.79502463340759	-0.056870374828577	0.528625547885895	0.0375033766031265
-0.738924920558929	-7.73378467559814	-3.81145071983337	-0.0566871389746666	0.528899610042572	0.037553709000349
-0.739153265953064	-7.7263035774231	-3.81466341018677	-0.0565470010042191	0.528870046138763	0.0377531386911869
-0.7374027967453	-7.71917772293091	-3.80693030357361	-0.056422334164381	0.52889209985733	0.0379809215664864
-0.734445869922638	-7.71593809127808	-3.79360008239746	-0.0563558265566826	0.528969347476959	0.0383172631263733
-0.736661076545715	-7.71819067001343	-3.79150390625	-0.0562253631651402	0.529060423374176	0.0386430695652962
-0.73223865032196	-7.71516513824463	-3.79656171798706	-0.0561809875071049	0.529059529304504	0.0389965213835239
-0.72814953327179	-7.71545648574829	-3.79936528205872	-0.0561317838728428	0.529144644737244	0.0392117463052273
-0.722953975200653	-7.71512842178345	-3.80729413032532	-0.0561313964426517	0.529219746589661	0.0394235700368881
-0.721079468727112	-7.71550273895264	-3.80968832969666	-0.0560287348926067	0.529178977012634	0.0396535843610764
-0.719568908214569	-7.70957660675049	-3.81342625617981	-0.0560016706585884	0.529173791408539	0.0398631729185581
-0.71853631734848	-7.70607757568359	-3.80607128143311	-0.0558802373707294	0.529197156429291	0.0402385927736759
-0.723091304302216	-7.70584774017334	-3.79831504821777	-0.0558872297406197	0.52922523021698	0.0405678004026413
-0.723553895950317	-7.70260715484619	-3.79330730438232	-0.0557843558490276	0.529180884361267	0.0409261658787727
-0.723606586456299	-7.70278596878052	-3.79577398300171	-0.0557896159589291	0.529168128967285	0.0411701165139675
-0.725209474563599	-7.70070219039917	-3.80113863945007	-0.0556744076311588	0.529086887836456	0.0414313897490501
-0.724545359611511	-7.69764471054077	-3.81308031082153	-0.0556103475391865	0.528981804847717	0.0415705107152462
-0.720898747444153	-7.69361352920532	-3.8093478679657	-0.0555631406605244	0.528841972351074	0.0417982786893845
-0.718299567699432	-7.69420480728149	-3.80662560462952	-0.0556259527802467	0.528742909431458	0.0420828014612198
-0.717409312725067	-7.68621015548706	-3.80273294448853	-0.0556778497993946	0.528675079345703	0.042384073138237
-0.713175475597382	-7.68696737289429	-3.78948640823364	-0.0557357184588909	0.528532326221466	0.0427276976406574
-0.709176599979401	-7.68719577789307	-3.7838294506073	-0.0557723194360733	0.52849668264389	0.0431645214557648
-0.711191415786743	-7.6907811164856	-3.78742527961731	-0.0558524057269096	0.528398096561432	0.0434253662824631
-0.709877729415894	-7.6915979385376	-3.79055404663086	-0.0559162236750126	0.52829498052597	0.0436349511146545
-0.712050020694733	-7.68708515167236	-3.80301761627197	-0.0558796152472496	0.528260231018066	0.0438323952257633
-0.709955155849457	-7.68336343765259	-3.79787588119507	-0.0559337735176086	0.528095424175262	0.0440698564052582
-0.713261365890503	-7.67566394805908	-3.79487752914429	-0.0559205450117588	0.527912199497223	0.044352114200592
-0.711132287979126	-7.67430591583252	-3.7863233089447	-0.0560177862644196	0.527780950069427	0.0446841791272163
-0.712905168533325	-7.67092800140381	-3.77684783935547	-0.0559899434447289	0.527676701545715	0.0449650585651398
-0.708445191383362	-7.67538070678711	-3.76710295677185	-0.056159932166338	0.52757340669632	0.0452856719493866
-0.708629548549652	-7.67523193359375	-3.77479577064514	-0.0561481714248657	0.527534127235413	0.045476209372282
-0.705130338668823	-7.67367935180664	-3.7719943523407	-0.0562456473708153	0.527389585971832	0.0456788130104542
-0.704279184341431	-7.67370462417603	-3.78143763542175	-0.0562536120414734	0.527330636978149	0.0458399467170238
-0.70093834400177	-7.67156553268433	-3.78024554252625	-0.0564233027398586	0.52712881565094	0.0460852086544037
-0.698169708251953	-7.66985893249512	-3.7881932258606	-0.056434903293848	0.527098000049591	0.0462844297289848
-0.693492233753204	-7.66767549514771	-3.7709493637085	-0.0564076900482178	0.526957213878632	0.0465068258345127
-0.699514389038086	-7.66646385192871	-3.77324104309082	-0.0565030798316002	0.526955604553223	0.0467838570475578
-0.698120355606079	-7.66468334197998	-3.76421546936035	-0.0565403662621975	0.526820123195648	0.0470204129815102
-0.698877930641174	-7.6623010635376	-3.75472974777222	-0.0564890652894974	0.526866018772125	0.0473020523786545
-0.703065872192383	-7.66582059860229	-3.75098586082459	-0.0565954372286797	0.526782095432281	0.04757234826684
-0.705070614814758	-7.66404819488525	-3.75675225257874	-0.056586179882288	0.526742994785309	0.0477645397186279
-0.696980834007263	-7.66258573532104	-3.76146960258484	-0.0565952844917774	0.526603519916534	0.0478797107934952
-0.699291408061981	-7.66245365142822	-3.77005648612976	-0.0565987229347229	0.526615798473358	0.0480010397732258
-0.696241438388824	-7.66157817840576	-3.76631927490234	-0.0567956827580929	0.526492178440094	0.0480095818638802
-0.693661212921143	-7.6559624671936	-3.75993537902832	-0.0567924678325653	0.526400744915009	0.0481041669845581
-0.693446338176727	-7.65768337249756	-3.75015735626221	-0.0569861941039562	0.526279747486115	0.048258364200592
-0.693147480487823	-7.65899896621704	-3.74775147438049	-0.0570507682859898	0.526315152645111	0.0484082140028477
-0.69583386182785	-7.66450881958008	-3.75143837928772	-0.0572500042617321	0.526329517364502	0.0484637506306171
-0.694950342178345	-7.66488265991211	-3.75353717803955	-0.057235486805439	0.526166915893555	0.0485332272946835
-0.697842478752136	-7.66652250289917	-3.76016855239868	-0.0573282241821289	0.526193857192993	0.048581525683403
-0.696806967258453	-7.66295385360718	-3.76661849021912	-0.05729815736413	0.526027202606201	0.0486622788012028
-0.700511395931244	-7.65832567214966	-3.76159572601318	-0.0573215447366238	0.525913536548615	0.0487680286169052
-0.700370252132416	-7.65449666976929	-3.75180912017822	-0.0572749301791191	0.525762915611267	0.0488334111869335
-0.701150357723236	-7.65568590164185	-3.74248361587524	-0.0573426336050034	0.525610685348511	0.0490563772618771
-0.701734244823456	-7.64798307418823	-3.73820090293884	-0.0572956688702106	0.525520026683807	0.0492053478956223
-0.700791001319885	-7.64870071411133	-3.73167371749878	-0.0573048740625381	0.525422215461731	0.049300916492939
-0.701720178127289	-7.65127515792847	-3.73400640487671	-0.0573938265442848	0.525384187698364	0.0493849739432335
-0.702486753463745	-7.65372323989868	-3.7491819858551	-0.0572678297758102	0.525253057479858	0.0494613647460938
-0.697431564331055	-7.6485447883606	-3.74645066261292	-0.0572500787675381	0.525075256824493	0.0494162142276764
-0.700781524181366	-7.64546203613281	-3.74292588233948	-0.0572241321206093	0.524977624416351	0.0495355427265167
-0.703798472881317	-7.64324283599854	-3.73586106300354	-0.0572211891412735	0.524907350540161	0.0497195422649384
-0.709826469421387	-7.64349699020386	-3.72806000709534	-0.0570531263947487	0.524751722812653	0.0498660206794739
-0.713123321533203	-7.64091014862061	-3.72691369056702	-0.0570112690329552	0.524608016014099	0.049977470189333
-0.71838790178299	-7.64190864562988	-3.73362278938293	-0.0568582452833653	0.524538278579712	0.0499582216143608
-0.720354974269867	-7.63833379745483	-3.73680806159973	-0.056668858975172	0.524401009082794	0.0499835126101971
-0.722859144210815	-7.63569211959839	-3.74451923370361	-0.0565449334681034	0.524163067340851	0.0499364249408245
-0.720574378967285	-7.6308388710022	-3.74308109283447	-0.0563962683081627	0.523993253707886	0.0499396435916424
-0.727584600448608	-7.63155126571655	-3.74896359443665	-0.0562748350203037	0.523924708366394	0.0498597770929337
-0.72489207983017	-7.6247706413269	-3.73780059814453	-0.0561983063817024	0.523660361766815	0.049764946103096
-0.727567255496979	-7.62149524688721	-3.73836493492126	-0.0560813210904598	0.523617148399353	0.0497582443058491
-0.730152368545532	-7.61968326568604	-3.72596859931946	-0.0559775605797768	0.523359596729279	0.0496832765638828
-0.732255399227142	-7.62274503707886	-3.7244861125946	-0.05591681599617	0.523297965526581	0.0496562346816063
-0.737157106399536	-7.62010860443115	-3.72616481781006	-0.0557533390820026	0.523210167884827	0.0496205240488052
-0.743872284889221	-7.62532663345337	-3.72797441482544	-0.0555744431912899	0.523139357566834	0.0495279245078564
-0.749704718589783	-7.62022829055786	-3.73230051994324	-0.0553340278565884	0.523043692111969	0.0493347197771072
-0.753747522830963	-7.61961364746094	-3.74810886383057	-0.055103600025177	0.522974729537964	0.0491439290344715
-0.757080793380737	-7.6148362159729	-3.74862456321716	-0.0549665465950966	0.522787809371948	0.0488836467266083
-0.762967467308044	-7.6099214553833	-3.7442147731781	-0.0547115094959736	0.522616744041443	0.0486810952425003
-0.765811443328857	-7.60265254974365	-3.73973250389099	-0.0545358397066593	0.522421360015869	0.048551931977272
-0.77270781993866	-7.60152244567871	-3.73320722579956	-0.0543048605322838	0.522398054599762	0.0483977347612381
-0.778696238994598	-7.59888982772827	-3.72644639015198	-0.0541745647788048	0.522201836109161	0.0482465364038944
-0.785195648670197	-7.59978866577148	-3.7300980091095	-0.0540058612823486	0.52211058139801	0.0481097511947155
-0.788322448730469	-7.59891653060913	-3.73435425758362	-0.0538507513701916	0.521990358829498	0.0478862002491951
-0.790986955165863	-7.59790515899658	-3.74538135528564	-0.0537328533828259	0.52192223072052	0.0475282222032547
-0.793430805206299	-7.5966215133667	-3.75082564353943	-0.0535425879061222	0.521798014640808	0.0472505763173103
-0.802363097667694	-7.59370136260986	-3.73913550376892	-0.0533483773469925	0.521610260009766	0.047120489180088
-0.814435005187988	-7.59158611297607	-3.72680640220642	-0.0531728379428387	0.521565914154053	0.0470821969211102
-0.818149507045746	-7.58882093429565	-3.73702001571655	-0.0529004484415054	0.521430015563965	0.0468172878026962
-0.824451565742493	-7.5913462638855	-3.74812245368958	-0.0526891425251961	0.521280705928802	0.0465549156069756
-0.828120708465576	-7.5844554901123	-3.7459409236908	-0.0525408126413822	0.521112263202667	0.0462611392140388
-0.830531537532806	-7.58095455169678	-3.73987102508545	-0.0524066984653473	0.520843803882599	0.0461361147463322
-0.83505767583847	-7.58414840698242	-3.72779130935669	-0.0523370951414108	0.520760715007782	0.046009324491024
-0.843699216842651	-7.58271169662476	-3.74048233032227	-0.0521276816725731	0.520738363265991	0.0458543933928013
-0.849509418010712	-7.58549928665161	-3.75427055358887	-0.0519247651100159	0.520595252513886	0.0454967319965363
-0.85563200712204	-7.57724809646606	-3.74899506568909	-0.0516959205269814	0.520303726196289	0.0453441701829433
-0.864588856697083	-7.57225513458252	-3.74853134155273	-0.0514939501881599	0.520166099071503	0.0451619066298008
-0.865734755992889	-7.56923866271973	-3.72802209854126	-0.0513719916343689	0.519903659820557	0.0451191514730453
-0.872561573982239	-7.57045459747314	-3.73123502731323	-0.0512231476604939	0.519797205924988	0.0449695475399494
-0.875261604785919	-7.57764339447021	-3.74268674850464	-0.0512183234095573	0.519638657569885	0.0447760783135891
-0.875472903251648	-7.57283782958984	-3.7455267906189	-0.0509936213493347	0.519356191158295	0.0444770269095898
-0.879706501960754	-7.5705623626709	-3.74257683753967	-0.0509486645460129	0.519188582897186	0.0443100519478321
-0.886783599853516	-7.56703519821167	-3.73260641098022	-0.0508209206163883	0.518978953361511	0.0443330258131027
-0.898190021514893	-7.57013511657715	-3.72949004173279	-0.0505943447351456	0.518859326839447	0.0442610085010529
-0.903710663318634	-7.5681004524231	-3.73722553253174	-0.0504268184304237	0.518621146678925	0.044181827455759
-0.90952867269516	-7.5650429725647	-3.74219608306885	-0.0501972250640392	0.518462538719177	0.0439601875841618
-0.908123373985291	-7.56463050842285	-3.74239754676819	-0.0501006059348583	0.518210053443909	0.0437526702880859
-0.909505546092987	-7.5587158203125	-3.72275257110596	-0.0500237233936787	0.517953872680664	0.0437091998755932
-0.916658103466034	-7.56112813949585	-3.72368097305298	-0.0498779341578484	0.517883718013763	0.043647725135088
-0.9218909740448	-7.56441926956177	-3.73455262184143	-0.0497073382139206	0.517794370651245	0.0435345470905304
-0.927317559719086	-7.56255483627319	-3.74894976615906	-0.0494663827121258	0.517671406269073	0.043292760848999
-0.931864023208618	-7.55789089202881	-3.73545265197754	-0.0493377856910229	0.517417550086975	0.0431073792278767
-0.935681819915771	-7.55330610275269	-3.72648286819458	-0.049166526645422	0.517227590084076	0.0430904142558575
-0.941098749637604	-7.55481672286987	-3.72262668609619	-0.0489344745874405	0.51715350151062	0.043012011796236
-0.943538129329681	-7.55950498580933	-3.73636722564697	-0.0489262603223324	0.517053008079529	0.0427296422421932
-0.944049775600433	-7.55458784103394	-3.7384078502655	-0.0487038306891918	0.51686292886734	0.0425415523350239
-0.948417067527771	-7.55453014373779	-3.73097205162048	-0.0485330149531364	0.516777694225311	0.042580608278513
-0.957007467746735	-7.55437564849854	-3.72040033340454	-0.0483573451638222	0.516688764095306	0.0425242036581039
-0.961625754833221	-7.5540566444397	-3.73315167427063	-0.0481275245547295	0.516554176807404	0.0423815026879311
-0.963515162467957	-7.55134773254395	-3.74181389808655	-0.0479449518024921	0.516443073749542	0.0421145558357239
-0.962693631649017	-7.54701375961304	-3.73432374000549	-0.0477803573012352	0.516178071498871	0.041996393352747
-0.966503381729126	-7.54968309402466	-3.7305908203125	-0.0477081686258316	0.51625394821167	0.0420337803661823
-0.97181111574173	-7.55610990524292	-3.74187445640564	-0.047525443136692	0.516296029090881	0.0418761298060417
-0.977022171020508	-7.54843759536743	-3.74656462669373	-0.0472192130982876	0.516151309013367	0.0416581705212593
-0.981996357440948	-7.54457855224609	-3.72662353515625	-0.0470306240022182	0.516035318374634	0.0416681580245495
-0.982831418514252	-7.55049657821655	-3.734783411026	-0.047001589089632	0.515982031822205	0.04157979413867
-0.979676723480225	-7.54826974868774	-3.74326467514038	-0.046787902712822	0.515832304954529	0.0411942079663277
-0.986188590526581	-7.54684591293335	-3.74432229995728	-0.0466135367751122	0.515887796878815	0.0410901941359043
-0.993371605873108	-7.54907083511353	-3.73470973968506	-0.0464517138898373	0.51587188243866	0.0410834327340126
-0.998733818531036	-7.54815292358398	-3.74550795555115	-0.0461570024490356	0.515751302242279	0.0410049520432949
-0.99853640794754	-7.54266548156738	-3.75567007064819	-0.0459281727671623	0.515756249427795	0.0406435616314411
-0.995447337627411	-7.54467344284058	-3.73680114746094	-0.0458452738821507	0.515565931797028	0.0405968502163887
-1.00317180156708	-7.5487174987793	-3.74175333976746	-0.0456489846110344	0.515751719474792	0.0405354835093021
-1.00902426242828	-7.5499324798584	-3.75999784469604	-0.0453583337366581	0.515723347663879	0.0402707792818546
-1.00895476341248	-7.54407501220703	-3.75384449958801	-0.0451372042298317	0.515576004981995	0.0401449538767338
-1.0112783908844	-7.54597330093384	-3.73781228065491	-0.0449724309146404	0.515548586845398	0.0401994772255421
-1.0126895904541	-7.55136299133301	-3.75257229804993	-0.0449353903532028	0.515548408031464	0.0399633012712002
-1.01265144348145	-7.54766893386841	-3.75565791130066	-0.0447639487683773	0.515498280525208	0.0397256128489971
-1.01698958873749	-7.54696369171143	-3.7485671043396	-0.0445905141532421	0.515446066856384	0.039669543504715
-1.02980530261993	-7.54867839813232	-3.74863743782043	-0.0443079583346844	0.515500843524933	0.0396312065422535
-1.02641499042511	-7.5454478263855	-3.76191091537476	-0.0440755151212215	0.515327513217926	0.0393837057054043
-1.02806866168976	-7.54455900192261	-3.75165176391602	-0.0440115891396999	0.515146732330322	0.03926707431674
-1.03030347824097	-7.54975938796997	-3.75356411933899	-0.0438413023948669	0.515243828296661	0.0392834953963757
-1.03955173492432	-7.54960632324219	-3.76461100578308	-0.0435683839023113	0.515179097652435	0.0391001626849175
-1.03764343261719	-7.54022836685181	-3.74880123138428	-0.0433828942477703	0.514960825443268	0.0390545800328255
-1.04163575172424	-7.54464721679688	-3.74720168113709	-0.0431732684373856	0.514896929264069	0.0390096046030521
-1.04424667358398	-7.54997825622559	-3.76233053207397	-0.043171726167202	0.514880537986755	0.0387894883751869
-1.04362833499908	-7.54634618759155	-3.75664615631104	-0.0429725274443626	0.514720618724823	0.0385914593935013
-1.05469405651093	-7.5487322807312	-3.74616813659668	-0.0428019016981125	0.514603853225708	0.038736566901207
-1.06143474578857	-7.54564428329468	-3.76497888565063	-0.0424566566944122	0.514533936977386	0.0384545214474201
-1.0584921836853	-7.54145050048828	-3.76390385627747	-0.0423582829535007	0.514315605163574	0.038306400179863
-1.05900502204895	-7.54286670684814	-3.75150585174561	-0.042249221354723	0.514239430427551	0.0383591912686825
-1.06984901428223	-7.54502582550049	-3.76273655891418	-0.0419786050915718	0.514239907264709	0.0383091010153294
-1.07311522960663	-7.54094552993774	-3.76815438270569	-0.0416796170175076	0.514026343822479	0.0381706319749355
-1.07399773597717	-7.53674173355103	-3.75125241279602	-0.0414260029792786	0.513846516609192	0.0382504612207413
-1.07559275627136	-7.54042196273804	-3.76503801345825	-0.0412767976522446	0.513745427131653	0.0382248684763908
-1.07568275928497	-7.54147815704346	-3.77042055130005	-0.0410662554204464	0.513592422008514	0.0380051136016846
-1.0807341337204	-7.54128742218018	-3.74996852874756	-0.0408386029303074	0.513512134552002	0.0382222197949886
-1.08611917495728	-7.54178142547607	-3.75822901725769	-0.0405268035829067	0.513448894023895	0.0382740199565887
-1.08530294895172	-7.53639602661133	-3.76846766471863	-0.0402720160782337	0.513278424739838	0.0380716174840927
-1.08272206783295	-7.53600549697876	-3.75228881835938	-0.0401448868215084	0.51314777135849	0.0381470918655396
-1.08558058738708	-7.54038286209106	-3.7598032951355	-0.0398638360202312	0.513155817985535	0.0383948422968388
-1.0881210565567	-7.54392862319946	-3.77977299690247	-0.0395220555365086	0.513125956058502	0.0383263528347015
-1.08970785140991	-7.53412103652954	-3.76169919967651	-0.0391976945102215	0.512944042682648	0.0384379103779793
-1.08827984333038	-7.53304147720337	-3.75873184204102	-0.0389167815446854	0.512945652008057	0.038637287914753
-1.08875250816345	-7.5360369682312	-3.77234315872192	-0.0386397168040276	0.512952566146851	0.0386757701635361
-1.08439230918884	-7.53434991836548	-3.7788610458374	-0.0383883193135262	0.512928307056427	0.0386720933020115
-1.09263956546783	-7.53095483779907	-3.76060485839844	-0.0379476137459278	0.513064205646515	0.0389678291976452
-1.09532117843628	-7.53616285324097	-3.77344870567322	-0.0375156067311764	0.513029932975769	0.0391607321798801
-1.09153175354004	-7.53091192245483	-3.78123068809509	-0.0371282361447811	0.512949764728546	0.0391484647989273
-1.08841574192047	-7.53087091445923	-3.76357889175415	-0.0369545891880989	0.512974202632904	0.0393856577575207
-1.09343242645264	-7.53349113464355	-3.77661800384521	-0.0365886427462101	0.513156116008759	0.0395259000360966
-1.09724748134613	-7.52939605712891	-3.78685736656189	-0.0361184254288673	0.51308685541153	0.0395553633570671
-1.09359538555145	-7.52510070800781	-3.76908302307129	-0.0358080044388771	0.513066411018372	0.0398872904479504
-1.0947402715683	-7.5258617401123	-3.77931523323059	-0.0354663245379925	0.513188183307648	0.0401075929403305
-1.0935652256012	-7.51982355117798	-3.79089617729187	-0.0350689589977264	0.513331830501556	0.0400950200855732
-1.09633135795593	-7.51974630355835	-3.78085398674011	-0.034781351685524	0.51329493522644	0.0404284670948982
-1.09850680828094	-7.51959800720215	-3.77634334564209	-0.0343269668519497	0.51337331533432	0.040721632540226
-1.09668350219727	-7.51622009277344	-3.79532146453857	-0.0339140854775906	0.513234376907349	0.0408009551465511
-1.09262979030609	-7.51090860366821	-3.79036402702332	-0.0337385572493076	0.513194024562836	0.0410749278962612
-1.08771860599518	-7.51275825500488	-3.77897572517395	-0.0334280952811241	0.513208210468292	0.0415245033800602
-1.09643161296844	-7.51680088043213	-3.80141448974609	-0.0329969339072704	0.513276100158691	0.0416764989495277
-1.09489512443542	-7.5070686340332	-3.79957866668701	-0.0325428992509842	0.513188719749451	0.0419117510318756
-1.09825050830841	-7.50544214248657	-3.7825243473053	-0.032260850071907	0.513003826141357	0.0422421842813492
-1.09711539745331	-7.50657415390015	-3.79144024848938	-0.0318877771496773	0.512934565544128	0.0423888266086578
-1.09264957904816	-7.50652742385864	-3.80398201942444	-0.0315137766301632	0.512894988059998	0.0424231886863709
-1.09563136100769	-7.50362777709961	-3.7886266708374	-0.0311640836298466	0.512787461280823	0.0428202152252197
-1.10018491744995	-7.50393724441528	-3.79109263420105	-0.0306847412139177	0.51269257068634	0.0431892760097981
-1.09783661365509	-7.50044059753418	-3.80330991744995	-0.0302618741989136	0.512443244457245	0.0432308837771416
-1.0925110578537	-7.49764156341553	-3.79892420768738	-0.0300661772489548	0.512196660041809	0.0434117838740349
-1.09427666664124	-7.49591684341431	-3.79150700569153	-0.0297901481389999	0.512003302574158	0.0437480881810188
-1.09454154968262	-7.49525499343872	-3.78989934921265	-0.0295388661324978	0.511922299861908	0.0441987589001656
-1.09718775749207	-7.49712228775024	-3.80890369415283	-0.0291154440492392	0.511749863624573	0.0443170517683029
-1.10217070579529	-7.48392772674561	-3.79702711105347	-0.0286770444363356	0.511495530605316	0.0447017922997475
-1.1006293296814	-7.48348569869995	-3.79282784461975	-0.0283418893814087	0.511282622814178	0.0450945384800434
-1.10051393508911	-7.48170185089111	-3.80129718780518	-0.0280295442789793	0.511095523834229	0.0454318486154079
-1.0986053943634	-7.47834157943726	-3.81006693840027	-0.0275180023163557	0.510938942432404	0.045703686773777
-1.10129594802856	-7.47482967376709	-3.7952196598053	-0.0271087028086185	0.510778784751892	0.0462657660245895
-1.0995557308197	-7.46973085403442	-3.79522109031677	-0.02650311216712	0.510553777217865	0.0468056127429008
-1.10098338127136	-7.46762323379517	-3.81098914146423	-0.0259020086377859	0.510420262813568	0.0471309088170528
-1.09428954124451	-7.46282863616943	-3.81277370452881	-0.0254777688533068	0.510155498981476	0.0475424826145172
-1.08751857280731	-7.45947742462158	-3.79454708099365	-0.0249002054333687	0.510028898715973	0.0481116659939289
-1.09151339530945	-7.46490859985352	-3.80558609962463	-0.024390397593379	0.509954452514648	0.0485903806984425
-1.08958828449249	-7.45976066589355	-3.81723070144653	-0.0237010717391968	0.509824097156525	0.0489326901733875
-1.09007167816162	-7.45168161392212	-3.81186008453369	-0.0230145193636417	0.509564757347107	0.0493941307067871
-1.08688688278198	-7.44854974746704	-3.80247092247009	-0.0224478840827942	0.509418845176697	0.0500358752906322
-1.08265113830566	-7.4506893157959	-3.80860638618469	-0.0219017658382654	0.509217917919159	0.0505111441016197
-1.07957351207733	-7.4478235244751	-3.82517051696777	-0.0212945621460676	0.509058773517609	0.0509539023041725
-1.0759938955307	-7.44346761703491	-3.82067131996155	-0.0206004250794649	0.508872807025909	0.0513924024999142
-1.07732951641083	-7.4384708404541	-3.80605578422546	-0.0198718477040529	0.508677065372467	0.0520303212106228
-1.07970106601715	-7.43805694580078	-3.8054530620575	-0.0191377103328705	0.508570909500122	0.0526677593588829
-1.07626676559448	-7.43191242218018	-3.81400179862976	-0.0183251667767763	0.508279204368591	0.0532273314893246
-1.0740886926651	-7.4284405708313	-3.82720470428467	-0.0175423789769411	0.508034884929657	0.0537509135901928
-1.06380867958069	-7.421471118927	-3.82518982887268	-0.0169169139117002	0.50766396522522	0.0543476529419422
-1.06233835220337	-7.41213464736938	-3.81698870658875	-0.0162197817116976	0.507413148880005	0.0550639443099499
-1.06173634529114	-7.41351985931396	-3.79762840270996	-0.015595830976963	0.50711053609848	0.0557778812944889
-1.05875492095947	-7.40948629379272	-3.80824208259583	-0.0147965122014284	0.506837129592896	0.0565220043063164
-1.05662035942078	-7.40729999542236	-3.82092833518982	-0.013930831104517	0.506507515907288	0.0571675039827824
-1.05425572395325	-7.39472818374634	-3.81635212898254	-0.0131808295845985	0.505966603755951	0.0578595846891403
-1.05550360679626	-7.38405609130859	-3.79510188102722	-0.0123113226145506	0.505511224269867	0.0587123706936836
-1.04997575283051	-7.3842134475708	-3.79231977462769	-0.0116378692910075	0.504978895187378	0.0594819225370884
-1.05140614509583	-7.3791618347168	-3.79446983337402	-0.0108813289552927	0.504408121109009	0.0601303018629551
-1.04666423797607	-7.37253522872925	-3.80550241470337	-0.010177050717175	0.503836214542389	0.0607454776763916
-1.04015123844147	-7.36669063568115	-3.7970404624939	-0.0094492444768548	0.503119945526123	0.0614285208284855
-1.04214632511139	-7.3601770401001	-3.78483366966248	-0.00870328303426504	0.502373218536377	0.0622975789010525
-1.03915929794312	-7.35467624664307	-3.76967883110046	-0.0079920245334506	0.501534104347229	0.0631592273712158
-1.03485536575317	-7.34997987747192	-3.76535940170288	-0.00725200911983848	0.500624895095825	0.0639438703656197
-1.03404366970062	-7.34478616714478	-3.76799869537354	-0.00648284750059247	0.499605119228363	0.0646457001566887
[truncated: 8,975 more rows]
