# Supplementary material for: Identification of Haptic Based Guiding Using Hard Reins
Source: PLoS One. 2015 Jul 22;10(7):e0132020. doi: 10.1371/journal.pone.0132020 (PMC4511788; doi:10.1371/journal.pone.0132020)
Supplement: S6 File — (ZIP) [file pone.0132020.s006.zip › Exp2_ForceData2/Subject9/path1/T8.csv]

Force X (N)	Force Y (N)	Force Z (N)	Torque X (N-m)	Torque Y (N-m)	Torque Z (N-m)	Frequency = 10000	Averaging Level = 16	F/T Serial Number = FT11772	Time Started = 19/12/2012 16:40:50
-1.39534473419189	-9.09165287017822	-3.5410475730896	0.000139599476824515	0.493125319480896	-0.0299575701355934
-1.39415121078491	-9.09259796142578	-3.54197812080383	7.02345787431113E-05	0.493133544921875	-0.0298943724483252
-1.39678144454956	-9.09312534332275	-3.54756593704224	8.91383970156312E-05	0.493201315402985	-0.0299500729888678
-1.39035260677338	-9.10128593444824	-3.54380917549133	0.000116549141239375	0.493402093648911	-0.0299062598496675
-1.38314425945282	-9.09754276275635	-3.55101180076599	0.000144174846354872	0.493642508983612	-0.0299051832407713
-1.38082051277161	-9.09860038757324	-3.53909587860107	0.000114982809463982	0.493820458650589	-0.0298205595463514
-1.37726473808289	-9.1008768081665	-3.55134344100952	8.20260320324451E-05	0.493873238563538	-0.0298864915966988
-1.38303411006927	-9.10017967224121	-3.55399227142334	0.000304730579955503	0.493937641382217	-0.0298596620559692
-1.37592995166779	-9.10676193237305	-3.5579719543457	0.000293321209028363	0.494296938180923	-0.0298687592148781
-1.37057566642761	-9.10315799713135	-3.55127048492432	0.000352021190337837	0.494445830583572	-0.0298548396676779
-1.36866092681885	-9.1060209274292	-3.55373454093933	0.000352209317497909	0.494554430246353	-0.0299782212823629
-1.37538039684296	-9.10928440093994	-3.56010174751282	0.000516178028192371	0.494740098714828	-0.0299731735140085
-1.36829340457916	-9.11174964904785	-3.56121826171875	0.000594555400311947	0.495080292224884	-0.0299611929804087
-1.36442995071411	-9.11398315429688	-3.56406450271606	0.000593924662098289	0.495274424552917	-0.0300314724445343
-1.35958778858185	-9.11142539978027	-3.5627863407135	0.000622803170699626	0.495356142520905	-0.0301064439117908
-1.36541199684143	-9.11276626586914	-3.5709981918335	0.000741567288059741	0.495512098073959	-0.0301974881440401
-1.36604726314545	-9.11789321899414	-3.57063555717468	0.000828458287287503	0.495609015226364	-0.0302818231284618
-1.36471104621887	-9.118896484375	-3.57700395584106	0.00102770433295518	0.495863735675812	-0.0303134769201279
-1.35758781433105	-9.12236499786377	-3.56620454788208	0.000979830510914326	0.496047079563141	-0.0302625615149736
-1.35219693183899	-9.11341285705566	-3.57128095626831	0.00100016675423831	0.496174663305283	-0.0303753726184368
-1.35986518859863	-9.11464023590088	-3.56868481636047	0.00106355827301741	0.496205508708954	-0.0304172784090042
-1.36561286449432	-9.12135124206543	-3.57573485374451	0.00117829209193587	0.496249616146088	-0.0304946471005678
-1.36155641078949	-9.12239456176758	-3.58178997039795	0.00126166583504528	0.496353417634964	-0.0304726827889681
-1.35754585266113	-9.1207389831543	-3.57787418365479	0.00122416613157839	0.496514111757278	-0.0305746085941792
-1.35777544975281	-9.11775779724121	-3.57216382026672	0.00120624806731939	0.496572732925415	-0.0306085310876369
-1.35784327983856	-9.11721706390381	-3.57139134407043	0.00120397785212845	0.496422857046127	-0.0306471027433872
-1.36561477184296	-9.11868858337402	-3.58258080482483	0.00132128247059882	0.496414691209793	-0.0307229552417994
-1.36645805835724	-9.12356662750244	-3.57224941253662	0.00133837969042361	0.49630343914032	-0.0307237636297941
-1.36062121391296	-9.11490154266357	-3.57933878898621	0.00131484086159617	0.496423959732056	-0.0307661518454552
-1.36609578132629	-9.11529064178467	-3.57004928588867	0.00127110444009304	0.496197015047073	-0.030755776911974
-1.37063252925873	-9.12085247039795	-3.5805492401123	0.00136214948724955	0.496113359928131	-0.0308215897530317
-1.37074720859528	-9.1210880279541	-3.57400465011597	0.00129135116003454	0.496069461107254	-0.0307699479162693
-1.36978852748871	-9.11416530609131	-3.57611918449402	0.00127999519463629	0.496022373437881	-0.030815277248621
-1.37177968025208	-9.11013984680176	-3.57075715065002	0.00121964723803103	0.495761275291443	-0.0307718887925148
-1.37729632854462	-9.10896778106689	-3.57604265213013	0.00129154184833169	0.49545606970787	-0.0308410059660673
-1.38600385189056	-9.1158275604248	-3.56959342956543	0.00125297717750072	0.495311290025711	-0.0308457240462303
-1.38735020160675	-9.11198711395264	-3.56918931007385	0.00119894521776587	0.495224952697754	-0.0308491829782724
-1.38587915897369	-9.10922908782959	-3.57488751411438	0.00122621725313365	0.495128929615021	-0.0308691896498203
-1.38441920280457	-9.1021203994751	-3.55618786811829	0.00116827106103301	0.494888812303543	-0.0308600720018148
-1.38638293743134	-9.09974956512451	-3.55990290641785	0.00111020100302994	0.494678229093552	-0.0309195816516876
-1.39452242851257	-9.09674453735352	-3.55908584594727	0.00116053898818791	0.494318455457687	-0.0309129450470209
-1.40239226818085	-9.10243797302246	-3.55799555778503	0.00115860183723271	0.49420365691185	-0.0308758821338415
-1.40205669403076	-9.10036468505859	-3.56302642822266	0.00126613059546798	0.49401393532753	-0.0308308210223913
-1.40120875835419	-9.09423065185547	-3.55594968795776	0.00113596895243973	0.493846327066422	-0.0307872015982866
-1.40374052524567	-9.08743572235107	-3.55849647521973	0.0011848994763568	0.493631929159164	-0.030807688832283
-1.40607678890228	-9.08510112762451	-3.54242944717407	0.00109996309038252	0.493349671363831	-0.0308008193969727
-1.41444671154022	-9.087646484375	-3.55263066291809	0.0011927456362173	0.493108719587326	-0.0307764988392591
-1.41606676578522	-9.08954048156738	-3.54999542236328	0.00120918510947376	0.492930263280869	-0.0307294111698866
-1.41388690471649	-9.08450889587402	-3.54920196533203	0.00120889476966113	0.492878943681717	-0.0306775942444801
-1.41585862636566	-9.07603549957275	-3.54013109207153	0.00118754128925502	0.492652982473373	-0.0306640788912773
-1.42802584171295	-9.0784215927124	-3.55202174186707	0.00131014233920723	0.492445170879364	-0.0306450296193361
-1.42530167102814	-9.07914543151855	-3.54186391830444	0.00131498265545815	0.49239781498909	-0.0305347889661789
-1.42077350616455	-9.07493495941162	-3.54370737075806	0.00132767390459776	0.492301017045975	-0.0305065475404263
-1.42339277267456	-9.07039260864258	-3.53933691978455	0.00137573189567775	0.49218425154686	-0.0305186491459608
-1.42967522144318	-9.06828784942627	-3.53841328620911	0.00143181160092354	0.491981953382492	-0.0304382853209972
-1.4362587928772	-9.07290744781494	-3.54906320571899	0.00157549406867474	0.491866558790207	-0.0304238311946392
-1.43368756771088	-9.07177543640137	-3.54434299468994	0.0016322520095855	0.491936981678009	-0.030338529497385
-1.4314843416214	-9.06276035308838	-3.54159832000732	0.00168701959773898	0.491864264011383	-0.0303402412682772
-1.43685567378998	-9.064208984375	-3.54020142555237	0.00177105935290456	0.49179482460022	-0.0302611161023378
-1.44252288341522	-9.06313323974609	-3.54608702659607	0.00192986521869898	0.491682380437851	-0.0302712433040142
-1.44605481624603	-9.06485557556152	-3.54818511009216	0.0020134667865932	0.491725146770477	-0.0302477870136499
-1.44407117366791	-9.06557750701904	-3.54753351211548	0.00213913363404572	0.49187359213829	-0.0301641467958689
-1.43834412097931	-9.05744361877441	-3.54566383361816	0.00226607546210289	0.491929173469543	-0.0301235839724541
-1.44679343700409	-9.05682468414307	-3.55111145973206	0.00245056091807783	0.491871625185013	-0.030152041465044
-1.44916331768036	-9.06313896179199	-3.54857301712036	0.00252353982068598	0.491976022720337	-0.0300855152308941
-1.44696378707886	-9.05887699127197	-3.55647754669189	0.00273975636810064	0.492188721895218	-0.0300452969968319
-1.44294500350952	-9.05350208282471	-3.55101847648621	0.00279785133898258	0.492221295833588	-0.0299719329923391
-1.44733035564423	-9.05438613891602	-3.55853748321533	0.0029320758767426	0.49226576089859	-0.029971856623888
-1.45456826686859	-9.0565824508667	-3.55667209625244	0.00317877251654863	0.492363035678864	-0.0299768708646297
-1.44960057735443	-9.06122970581055	-3.55941128730774	0.00331489345990121	0.492565393447876	-0.029889203608036
-1.44719707965851	-9.05363273620605	-3.55971240997314	0.00354583864100277	0.492781400680542	-0.0298685971647501
-1.44419860839844	-9.04934978485107	-3.56232333183289	0.00354480044916272	0.493031203746796	-0.0298483353108168
-1.44900989532471	-9.05408477783203	-3.56770634651184	0.00366754666902125	0.492995291948318	-0.0299057364463806
-1.45393645763397	-9.05761432647705	-3.56441879272461	0.00389961991459131	0.4931960105896	-0.0298162288963795
-1.45071411132813	-9.05579280853271	-3.57065916061401	0.00412518111988902	0.493509113788605	-0.029844643548131
-1.44645357131958	-9.05262756347656	-3.57004189491272	0.0041519645601511	0.493662804365158	-0.02977623231709
-1.44900619983673	-9.05228519439697	-3.57314300537109	0.00422735325992107	0.493723124265671	-0.0298438407480717
-1.45570349693298	-9.05684947967529	-3.57520055770874	0.00448262179270387	0.493858605623245	-0.0297598727047443
-1.45417487621307	-9.05637168884277	-3.58423113822937	0.00458644470199943	0.494129806756973	-0.0297396257519722
-1.44807636737823	-9.0516529083252	-3.57299089431763	0.00459539378061891	0.494359374046326	-0.0297129489481449
-1.45108592510223	-9.05249786376953	-3.58201599121094	0.00464774342253804	0.494270712137222	-0.0297393705695868
-1.45319426059723	-9.05667400360107	-3.58673524856567	0.00486545125022531	0.494484424591064	-0.0297148320823908
-1.45030403137207	-9.05214214324951	-3.58576774597168	0.00486267916858196	0.494701057672501	-0.0297332461923361
-1.45062553882599	-9.04819583892822	-3.58346557617188	0.0049084322527051	0.494768619537354	-0.0296997036784887
-1.45678639411926	-9.0527811050415	-3.58295822143555	0.00495666544884443	0.494706153869629	-0.0297269728034735
-1.45561110973358	-9.05513954162598	-3.59124159812927	0.00499100051820278	0.494886964559555	-0.0297025460749865
-1.45152962207794	-9.04675102233887	-3.58093929290771	0.00501295598223805	0.494959264993668	-0.0296799577772617
-1.45219278335571	-9.04272842407227	-3.58701682090759	0.00503268977627158	0.494909167289734	-0.0296787023544312
-1.4593323469162	-9.04538631439209	-3.58236956596375	0.00500887632369995	0.494939744472504	-0.0296917241066694
-1.46099603176117	-9.04880714416504	-3.58700895309448	0.00510400952771306	0.494966566562653	-0.0296453628689051
-1.45596671104431	-9.04575538635254	-3.5922691822052	0.00511489575728774	0.495026618242264	-0.0296487174928188
-1.45426952838898	-9.04011821746826	-3.58759832382202	0.00504400068894029	0.495062738656998	-0.0296328980475664
-1.45634329319	-9.04147529602051	-3.58238363265991	0.00494113238528371	0.494878351688385	-0.0296527426689863
-1.46457386016846	-9.04486465454102	-3.57714366912842	0.00494536198675632	0.494888603687286	-0.0295354053378105
-1.45619022846222	-9.04477977752686	-3.58773159980774	0.00491475919261575	0.494871228933334	-0.0295445378869772
-1.45291268825531	-9.03966903686523	-3.57863092422485	0.00480429595336318	0.494904339313507	-0.0294262189418077
-1.45684278011322	-9.0404634475708	-3.5800769329071	0.00466243363916874	0.494713455438614	-0.029507989063859
-1.46120417118073	-9.04382991790771	-3.58068871498108	0.00462911324575543	0.494618833065033	-0.0294177606701851
-1.46073472499847	-9.04591941833496	-3.58552742004395	0.00466049509122968	0.494644284248352	-0.0293566435575485
-1.45149266719818	-9.04389762878418	-3.5829484462738	0.00454254541546106	0.494642376899719	-0.0293010696768761
-1.4476580619812	-9.03757762908936	-3.57969641685486	0.00435066130012274	0.494543105363846	-0.0292515456676483
-1.45321917533875	-9.03791809082031	-3.56899189949036	0.00420345831662416	0.494351118803024	-0.0292130336165428
-1.45480012893677	-9.04064083099365	-3.5757212638855	0.00414432166144252	0.494280099868774	-0.0292075052857399
-1.45260429382324	-9.04603481292725	-3.57578063011169	0.00406631827354431	0.494148045778275	-0.029167789965868
-1.44471228122711	-9.04129695892334	-3.5691065788269	0.00395150296390057	0.494192898273468	-0.029067974537611
-1.4466245174408	-9.03743457794189	-3.56867456436157	0.00375798414461315	0.493997484445572	-0.0291364695876837
-1.44733428955078	-9.04010963439941	-3.56800937652588	0.00363893108442426	0.493816375732422	-0.0290474686771631
-1.45056533813477	-9.04315090179443	-3.56935024261475	0.00360988103784621	0.493688344955444	-0.0290018413215876
-1.44469738006592	-9.04518604278564	-3.56546449661255	0.00341292354278266	0.493779361248016	-0.0289145763963461
-1.43896019458771	-9.03968906402588	-3.56074118614197	0.00314894295297563	0.493583142757416	-0.0289150755852461
-1.44302487373352	-9.044602394104	-3.56278228759766	0.00303773256018758	0.493382632732391	-0.0288254357874393
-1.44249534606934	-9.04758167266846	-3.56222200393677	0.0029734717682004	0.493280827999115	-0.0287845842540264
-1.43780434131622	-9.04439449310303	-3.55599212646484	0.00277568539604545	0.49333119392395	-0.0286423750221729
-1.43179643154144	-9.04061889648438	-3.55286741256714	0.00256009260192513	0.493087530136108	-0.0287020541727543
-1.43532180786133	-9.038405418396	-3.54941987991333	0.00236154440790415	0.492978274822235	-0.0286414343863726
-1.44238030910492	-9.04659938812256	-3.5535740852356	0.00232254527509212	0.492738902568817	-0.0285557620227337
-1.43381631374359	-9.04624557495117	-3.54549551010132	0.00222311890684068	0.492826879024506	-0.0284073166549206
-1.43001222610474	-9.04321765899658	-3.54805445671082	0.00194006331730634	0.492634177207947	-0.0284795965999365
-1.43108677864075	-9.03767776489258	-3.53884887695313	0.001797866076231	0.492489129304886	-0.0284865014255047
-1.43632769584656	-9.04372024536133	-3.54749226570129	0.00180628895759583	0.492202281951904	-0.0284800715744495
-1.43352401256561	-9.04650497436523	-3.54465270042419	0.00161382299847901	0.492150634527206	-0.0283950138837099
-1.42690980434418	-9.04788970947266	-3.54570889472961	0.001469676499255	0.492050021886826	-0.0284153539687395
-1.42651414871216	-9.0413064956665	-3.53199076652527	0.00130811519920826	0.491918385028839	-0.0283912997692823
-1.43406450748444	-9.0444917678833	-3.54104900360107	0.0012077228166163	0.491648733615875	-0.0284343510866165
-1.43134748935699	-9.04821300506592	-3.53988099098206	0.0010462214704603	0.491698145866394	-0.0283247213810682
-1.4286881685257	-9.04947948455811	-3.53816509246826	0.000984039041213691	0.491572827100754	-0.0283344257622957
-1.42615842819214	-9.04073047637939	-3.52718067169189	0.000875547004397959	0.491468787193298	-0.028356421738863
-1.42758214473724	-9.04206848144531	-3.53475117683411	0.000705301645211875	0.491324663162231	-0.0283810868859291
-1.42945718765259	-9.04716777801514	-3.52736139297485	0.000640205456875265	0.491097837686539	-0.0283924229443073
-1.43066513538361	-9.04997253417969	-3.527104139328	0.000583872839342803	0.491055876016617	-0.0282722245901823
-1.41874170303345	-9.04291152954102	-3.52100610733032	0.000444284029072151	0.490938663482666	-0.0282075386494398
-1.42145001888275	-9.04315853118896	-3.52476835250854	0.000263527035713196	0.490745306015015	-0.0280922520905733
-1.42663586139679	-9.04733848571777	-3.52084708213806	0.000258912827121094	0.490622490644455	-0.0281395390629768
-1.42493283748627	-9.05274105072021	-3.52597093582153	0.000213462277315557	0.490696847438812	-0.0280595012009144
-1.41797423362732	-9.04494476318359	-3.51846385002136	0.000186222314368933	0.490627020597458	-0.0280377734452486
-1.41600632667542	-9.0454797744751	-3.52423310279846	-1.77424590219744E-05	0.49055278301239	-0.0279737040400505
-1.42075896263123	-9.04705905914307	-3.52320551872253	3.55521769961342E-05	0.490283817052841	-0.0280077550560236
-1.42355108261108	-9.05227947235107	-3.51712012290955	0.000121125289297197	0.490299224853516	-0.0279788598418236
-1.41691863536835	-9.05197429656982	-3.52173018455505	0.000119391123007517	0.490334123373032	-0.0280020795762539
-1.41114604473114	-9.04559707641602	-3.51765608787537	5.88730745221255E-06	0.490302324295044	-0.0279146153479815
-1.41828584671021	-9.04730892181396	-3.51901125907898	0.000137991140945815	0.490145832300186	-0.0279592704027891
-1.4229828119278	-9.05183792114258	-3.51864147186279	0.000234365230426192	0.490204036235809	-0.0278937742114067
-1.41347444057465	-9.0554780960083	-3.52564406394959	0.000207667762879282	0.49020904302597	-0.027812484651804
-1.40821862220764	-9.04865169525146	-3.51534605026245	0.000129593317979015	0.490292608737946	-0.0277008824050426
-1.41485249996185	-9.04763603210449	-3.52137017250061	0.000224649033043534	0.49016484618187	-0.0277035646140575
-1.41980993747711	-9.05163860321045	-3.52182626724243	0.000357926386641338	0.490222811698914	-0.0275849718600512
-1.41178202629089	-9.05451488494873	-3.52164745330811	0.000456638896139339	0.490385591983795	-0.0275203976780176
-1.40575206279755	-9.04914379119873	-3.51912140846252	0.000468179350718856	0.490441679954529	-0.0274094995111227
-1.40940260887146	-9.04817867279053	-3.53044176101685	0.000601792533416301	0.490337699651718	-0.0273142475634813
-1.41193926334381	-9.05242538452148	-3.51959443092346	0.000652983668260276	0.490365117788315	-0.0272520016878843
-1.40575742721558	-9.05729293823242	-3.5283567905426	0.000854745216201991	0.490563005208969	-0.0271357540041208
-1.40063202381134	-9.04970550537109	-3.52439880371094	0.000893504591658711	0.490666717290878	-0.0270471591502428
-1.4019193649292	-9.04689693450928	-3.53253245353699	0.00101092969998717	0.490664631128311	-0.0269434936344624
-1.40676486492157	-9.05129623413086	-3.52730679512024	0.00117234827484936	0.490678250789642	-0.0268777664750814
-1.40234470367432	-9.05874252319336	-3.5365686416626	0.00131583714392036	0.490809828042984	-0.0267327018082142
-1.39516615867615	-9.05248928070068	-3.53409576416016	0.0013610782334581	0.490993946790695	-0.026637090370059
-1.39383780956268	-9.05227947235107	-3.534588098526	0.00150507153011858	0.49102708697319	-0.0265776999294758
-1.39507651329041	-9.05574703216553	-3.53380417823792	0.00156621146015823	0.491075545549393	-0.0264900829643011
-1.39571440219879	-9.06009769439697	-3.54330039024353	0.00179389759432524	0.491118192672729	-0.0263043399900198
-1.38950610160828	-9.0601224899292	-3.53698372840881	0.00192683667410165	0.49131453037262	-0.0262554213404655
-1.38378703594208	-9.05737781524658	-3.54102253913879	0.00200917082838714	0.491479247808456	-0.0260993074625731
-1.38345801830292	-9.05644130706787	-3.53631162643433	0.00200819922611117	0.491463720798492	-0.0260786823928356
-1.38704228401184	-9.06535339355469	-3.54380559921265	0.00225465442053974	0.491532325744629	-0.0259181298315525
-1.38050043582916	-9.06462860107422	-3.54593396186829	0.00233741151168942	0.491712421178818	-0.025795504450798
-1.37375128269196	-9.06148052215576	-3.54510736465454	0.00241775345057249	0.49192088842392	-0.0256766825914383
-1.37309455871582	-9.05912208557129	-3.53882169723511	0.0024270114954561	0.491889774799347	-0.0257315784692764
-1.37624001502991	-9.0637035369873	-3.55205702781677	0.00255744578316808	0.491886824369431	-0.025545459240675
-1.3795610666275	-9.06534767150879	-3.54866671562195	0.00271181226707995	0.491872370243073	-0.0255245193839073
-1.37195217609406	-9.06609535217285	-3.5505223274231	0.00286755384877324	0.492082804441452	-0.0254882350564003
-1.3661208152771	-9.06250381469727	-3.54511260986328	0.00281989667564631	0.492100417613983	-0.0255322698503733
-1.37263190746307	-9.06288146972656	-3.55413150787354	0.00283710658550262	0.492064207792282	-0.0254470426589251
-1.37463188171387	-9.0675745010376	-3.55155944824219	0.00294967577792704	0.49204608798027	-0.025452870875597
-1.37148308753967	-9.06977844238281	-3.55670714378357	0.00302443839609623	0.492115467786789	-0.025415463373065
-1.36861181259155	-9.06960678100586	-3.55555844306946	0.00307004828937352	0.492181539535522	-0.0252989809960127
-1.36472165584564	-9.06746864318848	-3.55066871643066	0.00310366880148649	0.492167145013809	-0.0253962259739637
-1.36474597454071	-9.06441688537598	-3.54956459999084	0.00302403164096177	0.4920274913311	-0.0253605525940657
-1.36911976337433	-9.07059097290039	-3.55229187011719	0.00313661270774901	0.491911828517914	-0.0253586042672396
-1.36737620830536	-9.0735912322998	-3.55513763427734	0.00318989506922662	0.491987675428391	-0.025234567001462
-1.3617627620697	-9.07127857208252	-3.54864358901978	0.00315932580269873	0.492051064968109	-0.0252829510718584
-1.36077058315277	-9.06429958343506	-3.54571557044983	0.00308006443083286	0.491806656122208	-0.025245064869523
-1.37026500701904	-9.06903648376465	-3.55068111419678	0.00308732967823744	0.491646647453308	-0.025253152474761
-1.37021458148956	-9.07170963287354	-3.54925012588501	0.00303327245637774	0.491653442382813	-0.0252109356224537
-1.3634752035141	-9.07530689239502	-3.5496621131897	0.00297149224206805	0.491576254367828	-0.0252051986753941
-1.36054420471191	-9.06769466400146	-3.53865933418274	0.00285936868749559	0.491506397724152	-0.0252301432192326
-1.36506974697113	-9.06901073455811	-3.53961610794067	0.00281028286553919	0.491295486688614	-0.0252132378518581
-1.36529207229614	-9.07039070129395	-3.54359292984009	0.0027283183299005	0.491099298000336	-0.0251905471086502
-1.36448502540588	-9.07623767852783	-3.54195427894592	0.00272414740175009	0.491044521331787	-0.0251481793820858
-1.36075735092163	-9.07296943664551	-3.53664517402649	0.00258158799260855	0.491012394428253	-0.0251864679157734
-1.3610463142395	-9.06944179534912	-3.53687500953674	0.00254203379154205	0.490779459476471	-0.0251439884305
-1.36421287059784	-9.07161426544189	-3.53236651420593	0.0023957455996424	0.490491181612015	-0.0252568311989307
-1.36797904968262	-9.07646942138672	-3.54117846488953	0.00242773629724979	0.490335822105408	-0.0251808650791645
-1.36207342147827	-9.07361793518066	-3.53344392776489	0.00234781834296882	0.490392595529556	-0.0252855289727449
-1.3610246181488	-9.06974697113037	-3.53370189666748	0.00217801937833428	0.490127831697464	-0.0253339540213346
-1.36199033260345	-9.07010364532471	-3.526127576828	0.00211590109393001	0.48994454741478	-0.0254635121673346
-1.37037932872772	-9.07782936096191	-3.52930808067322	0.00214601098559797	0.489807486534119	-0.0254329424351454
-1.36465501785278	-9.07615947723389	-3.52931809425354	0.00210300786420703	0.489791333675385	-0.02555251121521
-1.36089932918549	-9.07106018066406	-3.52680635452271	0.00195344095118344	0.489617258310318	-0.0255602262914181
-1.36718368530273	-9.07341861724854	-3.52447009086609	0.00191369897220284	0.489415496587753	-0.025673683732748
-1.36866927146912	-9.08240604400635	-3.52636432647705	0.00190323009155691	0.489302903413773	-0.0256127696484327
-1.36311304569244	-9.07393836975098	-3.5204119682312	0.00181821070145816	0.489296764135361	-0.0256905164569616
-1.36255156993866	-9.07666015625	-3.51982307434082	0.00172310555353761	0.489044666290283	-0.0256223790347576
-1.36402416229248	-9.07943344116211	-3.5191056728363	0.00159940146841109	0.488919407129288	-0.0256828982383013
-1.36038756370544	-9.08263111114502	-3.52288699150085	0.00163892959244549	0.488904029130936	-0.0256034750491381
-1.3557596206665	-9.07549858093262	-3.51443004608154	0.00151766731869429	0.488814800977707	-0.0256020501255989
-1.36025834083557	-9.08156394958496	-3.51657819747925	0.00149134336970747	0.488634407520294	-0.0255666300654411
-1.36193001270294	-9.08689785003662	-3.52619862556458	0.00149467866867781	0.488586336374283	-0.0254737418144941
-1.35335254669189	-9.08485794067383	-3.51425838470459	0.00142544554546475	0.488610684871674	-0.025433711707592
-1.34904861450195	-9.07887935638428	-3.51064991950989	0.00135385198518634	0.48847821354866	-0.0253545828163624
-1.35189354419708	-9.08433628082275	-3.51491475105286	0.0012781866826117	0.488319516181946	-0.0253118369728327
-1.35218966007233	-9.08740139007568	-3.51861071586609	0.00132974178995937	0.488290518522263	-0.0251936577260494
-1.34660148620605	-9.08827686309814	-3.51584672927856	0.00129120983183384	0.488370597362518	-0.0251970402896404
-1.34232532978058	-9.08321189880371	-3.51242089271545	0.00125137495342642	0.488251835107803	-0.0250856429338455
-1.34516549110413	-9.08743381500244	-3.50757074356079	0.00124887563288212	0.488150030374527	-0.0250465776771307
-1.34717190265656	-9.09158134460449	-3.51644968986511	0.00121288967784494	0.48817366361618	-0.0249005369842052
-1.337730884552	-9.09318447113037	-3.50800538063049	0.00126977905165404	0.488192945718765	-0.0248717106878757
-1.33436548709869	-9.08630275726318	-3.50518083572388	0.00116386183071882	0.488096863031387	-0.0247633904218674
-1.33991706371307	-9.09164428710938	-3.50932621955872	0.00124505057465285	0.488003492355347	-0.0247242096811533
-1.33688282966614	-9.09688377380371	-3.5180881023407	0.00132589496206492	0.488049775362015	-0.0245378445833921
-1.32899069786072	-9.09878158569336	-3.51011919975281	0.00124118127860129	0.48813384771347	-0.0245038159191608
-1.32520842552185	-9.09155941009521	-3.5060818195343	0.00120676774531603	0.488070011138916	-0.0243987869471312
-1.32930326461792	-9.09657859802246	-3.5096743106842	0.00121305941138417	0.488000959157944	-0.0242945142090321
-1.32878768444061	-9.10304069519043	-3.51625537872314	0.00127324555069208	0.4880111515522	-0.0241276156157255
-1.31962788105011	-9.09939384460449	-3.51175117492676	0.00125275959726423	0.488066107034683	-0.0239866767078638
-1.31776189804077	-9.09814167022705	-3.50491666793823	0.0012054267572239	0.487993329763412	-0.0238103177398443
-1.32149493694305	-9.10110473632813	-3.51358938217163	0.00125016714446247	0.487890928983688	-0.0237675551325083
-1.31972599029541	-9.10554027557373	-3.51181268692017	0.00128317717462778	0.488030403852463	-0.0235887281596661
-1.31271266937256	-9.10295581817627	-3.51050305366516	0.00126385781913996	0.48808678984642	-0.0234728623181582
-1.30971348285675	-9.0999870300293	-3.50773668289185	0.00127750355750322	0.487916171550751	-0.0233766548335552
-1.31248259544373	-9.10530567169189	-3.51404213905334	0.0013389514060691	0.487863063812256	-0.0233395230025053
-1.31281983852386	-9.10823917388916	-3.51185536384583	0.00141487852670252	0.487991273403168	-0.0231444854289293
-1.29960656166077	-9.10697364807129	-3.51003813743591	0.00137583632022142	0.488047778606415	-0.0231042075902224
-1.30329823493958	-9.1046028137207	-3.5073070526123	0.00128519779536873	0.487921357154846	-0.0230226423591375
-1.30678880214691	-9.10880565643311	-3.51739597320557	0.00140272092539817	0.487851947546005	-0.0228869542479515
-1.30071175098419	-9.11392593383789	-3.51711440086365	0.00143652583938092	0.487981528043747	-0.0226616710424423
-1.29082477092743	-9.10777759552002	-3.50970840454102	0.00137718580663204	0.488020181655884	-0.0225784759968519
-1.28845620155334	-9.10560321807861	-3.50230050086975	0.0013375086709857	0.487949192523956	-0.0224296730011702
-1.29458522796631	-9.10998344421387	-3.50973081588745	0.00137910153716803	0.487860083580017	-0.0223022475838661
-1.29290461540222	-9.11497116088867	-3.51168727874756	0.00134335178881884	0.487888127565384	-0.0220670197159052
-1.27957212924957	-9.11442756652832	-3.51346063613892	0.00133373239077628	0.488008409738541	-0.0219841692596674
-1.2796550989151	-9.10730075836182	-3.50722718238831	0.00129126966930926	0.487958043813705	-0.0218850281089544
-1.28058099746704	-9.11287307739258	-3.50861310958862	0.00120732630603015	0.487942785024643	-0.0217679291963577
-1.28307008743286	-9.1172571182251	-3.51076412200928	0.00126817543059587	0.487885981798172	-0.0216458514332771
-1.27376616001129	-9.11974143981934	-3.51268649101257	0.00129255128558725	0.488010555505753	-0.0215750616043806
-1.26862764358521	-9.11294269561768	-3.50590658187866	0.00123919430188835	0.488002985715866	-0.0215124357491732
-1.27139413356781	-9.1196813583374	-3.50476813316345	0.00116215238813311	0.487903028726578	-0.0214500892907381
-1.2713714838028	-9.12465381622314	-3.5133228302002	0.00118077371735126	0.488010197877884	-0.0213509723544121
-1.2637814283371	-9.12589550018311	-3.50946307182312	0.00112742208875716	0.488072723150253	-0.0213226769119501
-1.25978469848633	-9.12029266357422	-3.50475859642029	0.00105614238418639	0.488044500350952	-0.0212473664432764
-1.26146280765533	-9.12606716156006	-3.50459265708923	0.00101085577625781	0.487966388463974	-0.021232770755887
-1.26261591911316	-9.1299352645874	-3.50817823410034	0.000987429637461901	0.488053768873215	-0.0211164336651564
-1.25792741775513	-9.133225440979	-3.51153945922852	0.000997755327261984	0.488114356994629	-0.0210635922849178
-1.24825823307037	-9.13023662567139	-3.50471878051758	0.000865675916429609	0.488196730613709	-0.0210406854748726
-1.25026154518127	-9.13277149200439	-3.50401854515076	0.000728857237845659	0.488117247819901	-0.0209629330784082
-1.25409114360809	-9.13149356842041	-3.50929617881775	0.000701590091921389	0.488070964813232	-0.0209433939307928
-1.25057530403137	-9.14024066925049	-3.50735068321228	0.000713261950295419	0.488148897886276	-0.0208428185433149
-1.24215447902679	-9.14085102081299	-3.50521945953369	0.000604142900556326	0.488292694091797	-0.0208611395210028
-1.23700702190399	-9.13624095916748	-3.50706911087036	0.000466178607894108	0.488263607025146	-0.0207690317183733
-1.23752415180206	-9.14057731628418	-3.50178480148315	0.000317752768751234	0.488211780786514	-0.0208114758133888
-1.2451730966568	-9.14755439758301	-3.50787854194641	0.000314219651045278	0.488225370645523	-0.0207379851490259
-1.23625493049622	-9.15361213684082	-3.50453615188599	0.000185293494723737	0.48827138543129	-0.020715082064271
-1.22937166690826	-9.14801502227783	-3.50889873504639	0.000160432115080766	0.48838198184967	-0.020659139379859
-1.2217001914978	-9.14700508117676	-3.49964642524719	-5.45611546840519E-05	0.488407641649246	-0.0206697694957256
-1.2295538187027	-9.15176010131836	-3.5015857219696	-5.79308980377391E-05	0.488341331481934	-0.0206563174724579
-1.22792780399323	-9.16192817687988	-3.50536179542542	-0.000142501332447864	0.488488912582397	-0.0206309519708157
-1.22465932369232	-9.15678215026855	-3.50439620018005	-0.000164894823683426	0.488516509532928	-0.0206219963729382
-1.21605837345123	-9.15993976593018	-3.49781656265259	-0.000321742554660887	0.488732516765594	-0.020582078024745
-1.21232235431671	-9.1566333770752	-3.50179314613342	-0.000470709754154086	0.488723874092102	-0.0206965692341328
-1.21989667415619	-9.16122436523438	-3.50440263748169	-0.000545953866094351	0.488673567771912	-0.020580941811204
-1.21851515769958	-9.17058181762695	-3.50715589523315	-0.000571615062654018	0.488755822181702	-0.0207045488059521
-1.21249508857727	-9.1703462600708	-3.4997181892395	-0.000635483942460269	0.489023953676224	-0.020588206127286
-1.20399796962738	-9.17204475402832	-3.50312495231628	-0.000829010386951268	0.489040374755859	-0.0206416938453913
-1.20520055294037	-9.16913223266602	-3.49816155433655	-0.000919615849852562	0.48906871676445	-0.0206455215811729
-1.20729911327362	-9.17811489105225	-3.49430799484253	-0.00102601444814354	0.489069700241089	-0.0206945240497589
-1.20632612705231	-9.17883586883545	-3.50166177749634	-0.00101309746969491	0.48916032910347	-0.0207619480788708
-1.20234632492065	-9.18667984008789	-3.50113558769226	-0.00109853723552078	0.489392966032028	-0.0206715445965528
-1.19313633441925	-9.18000602722168	-3.49408316612244	-0.0012503054458648	0.489422917366028	-0.0207605175673962
-1.19267952442169	-9.18094158172607	-3.49629878997803	-0.00141125894151628	0.489436507225037	-0.0207714159041643
-1.19740951061249	-9.18439960479736	-3.49740314483643	-0.00155599182471633	0.489393293857574	-0.0208221171051264
-1.19571363925934	-9.19530487060547	-3.49963521957397	-0.00159604486543685	0.48960953950882	-0.020749669522047
-1.18926548957825	-9.19477558135986	-3.49839758872986	-0.00174397369846702	0.489731729030609	-0.0208268892019987
-1.1814284324646	-9.19210720062256	-3.4875009059906	-0.00198230193927884	0.48970890045166	-0.0207031946629286
-1.17937278747559	-9.19824695587158	-3.49353623390198	-0.00222289701923728	0.489642113447189	-0.020614854991436
-1.1817045211792	-9.20661449432373	-3.49360656738281	-0.00249172910116613	0.489711940288544	-0.0203292481601238
-1.17592287063599	-9.20881271362305	-3.48530006408691	-0.00272603053599596	0.489850848913193	-0.0201623681932688
-1.16333866119385	-9.20665645599365	-3.47866034507751	-0.00299705099314451	0.489897936582565	-0.0200113952159882
-1.15905165672302	-9.20759582519531	-3.48124623298645	-0.00333303096704185	0.489953875541687	-0.0198890082538128
-1.1628942489624	-9.21289920806885	-3.47762823104858	-0.00356864370405674	0.489889711141586	-0.0196620281785727
-1.16036605834961	-9.22185707092285	-3.47615075111389	-0.00374711537733674	0.49000945687294	-0.0195739418268204
-1.14878833293915	-9.21866893768311	-3.47522616386414	-0.0040520871989429	0.490142077207565	-0.0194048285484314
-1.14364862442017	-9.218825340271	-3.47531771659851	-0.00428894581273198	0.490133762359619	-0.0192435886710882
-1.14319705963135	-9.22323322296143	-3.46757411956787	-0.00454736361280084	0.490151882171631	-0.0191044565290213
-1.14395928382874	-9.23452091217041	-3.47374367713928	-0.0046177301555872	0.490283340215683	-0.018969027325511
-1.13198220729828	-9.23152446746826	-3.46886205673218	-0.00489423563703895	0.490449815988541	-0.0188711415976286
-1.12485504150391	-9.23457145690918	-3.4718029499054	-0.00510313734412193	0.49053081870079	-0.0187761057168245
-1.12389945983887	-9.23183155059814	-3.46907997131348	-0.0052929176017642	0.490557163953781	-0.0187366660684347
-1.12953293323517	-9.24153995513916	-3.46456265449524	-0.00551982875913382	0.490649491548538	-0.0185728445649147
-1.11735129356384	-9.24466514587402	-3.4647650718689	-0.0056957988999784	0.490864485502243	-0.0184539835900068
-1.10981225967407	-9.24265670776367	-3.46533727645874	-0.0059755016118288	0.491043090820313	-0.0183352511376143
-1.11116659641266	-9.2411994934082	-3.46080756187439	-0.00612846901640296	0.491106808185577	-0.0182425584644079
-1.11304521560669	-9.25588798522949	-3.46176528930664	-0.00622891588136554	0.491192579269409	-0.0181209985166788
-1.10297417640686	-9.25874423980713	-3.46386027336121	-0.00641535595059395	0.491492867469788	-0.018016105517745
-1.09897768497467	-9.25753116607666	-3.4564356803894	-0.00660639209672809	0.491728544235229	-0.0178288854658604
-1.09240663051605	-9.25691509246826	-3.45502734184265	-0.00676311971619725	0.491961717605591	-0.017791461199522
-1.08520245552063	-9.2576961517334	-3.45578742027283	-0.00694494042545557	0.492028087377548	-0.0177805181592703
-1.08791172504425	-9.26444339752197	-3.46286535263062	-0.00704767694696784	0.492159366607666	-0.0176673419773579
-1.09085381031036	-9.27157592773438	-3.4593358039856	-0.00714183319360018	0.492397636175156	-0.017643041908741
-1.08394777774811	-9.27665519714355	-3.45693039894104	-0.0072504454292357	0.492677092552185	-0.0175415985286236
-1.07544481754303	-9.27473545074463	-3.4630823135376	-0.00731981871649623	0.492966532707214	-0.0176388844847679
-1.07139599323273	-9.27562522888184	-3.45150804519653	-0.00743466848507524	0.493217200040817	-0.0175341907888651
-1.06812763214111	-9.27738571166992	-3.45426726341248	-0.00761207239702344	0.493340373039246	-0.0176457893103361
-1.07454085350037	-9.28394031524658	-3.46124911308289	-0.00760915596038103	0.493516862392426	-0.0175969991832972
-1.06979846954346	-9.29122352600098	-3.46424770355225	-0.00761675601825118	0.493876725435257	-0.0175378229469061
-1.06164836883545	-9.29244804382324	-3.47075438499451	-0.00764762703329325	0.494122356176376	-0.0175933837890625
-1.0560690164566	-9.29293251037598	-3.45408964157104	-0.00784739851951599	0.494427740573883	-0.0175667218863964
-1.05602443218231	-9.28937816619873	-3.46933722496033	-0.00788369216024876	0.494540065526962	-0.0176036786288023
-1.05812108516693	-9.29882049560547	-3.46339845657349	-0.0080059077590704	0.494751393795013	-0.0175751857459545
-1.05403780937195	-9.30219650268555	-3.46968007087708	-0.00794842466711998	0.494920551776886	-0.0176232643425465
-1.05117797851563	-9.30660343170166	-3.4709484577179	-0.00798469409346581	0.495228081941605	-0.0175397358834744
-1.04494619369507	-9.30740833282471	-3.46427202224731	-0.00814125966280699	0.495546579360962	-0.0176017358899117
-1.03949153423309	-9.30389308929443	-3.46496558189392	-0.00820214487612247	0.49572080373764	-0.0176014751195908
-1.04284918308258	-9.30880546569824	-3.45832133293152	-0.00827916618436575	0.49571567773819	-0.0175805762410164
-1.04344987869263	-9.31560897827148	-3.47492003440857	-0.00828137714415789	0.49595832824707	-0.0176463592797518
-1.0393373966217	-9.31908321380615	-3.46945929527283	-0.0083348834887147	0.496235072612762	-0.0176385082304478
-1.03224849700928	-9.31663227081299	-3.47110319137573	-0.00841196905821562	0.496407628059387	-0.017718369141221
-1.03042387962341	-9.31632709503174	-3.46373653411865	-0.00857970397919416	0.496475636959076	-0.0177456792443991
-1.03370440006256	-9.31675148010254	-3.46897292137146	-0.00861584115773439	0.496581465005875	-0.0179112534970045
-1.0369930267334	-9.32311058044434	-3.46904706954956	-0.00867065973579884	0.496577858924866	-0.0179591625928879
-1.03265738487244	-9.32805633544922	-3.46408271789551	-0.0087042422965169	0.496738880872726	-0.0179941244423389
-1.03424501419067	-9.33041667938232	-3.47437453269959	-0.00875737331807613	0.496836304664612	-0.0181122459471226
-1.02887809276581	-9.32937526702881	-3.46846914291382	-0.00876425020396709	0.49693238735199	-0.0181270390748978
-1.02526330947876	-9.3283576965332	-3.46619844436646	-0.00895791035145521	0.49709478020668	-0.0182943027466536
-1.02745985984802	-9.32572364807129	-3.47267627716064	-0.00901253242045641	0.497040420770645	-0.0183584950864315
-1.03042900562286	-9.33091354370117	-3.4633252620697	-0.00901603139936924	0.49700540304184	-0.0185111053287983
-1.02949607372284	-9.33714199066162	-3.470618724823	-0.00896876491606236	0.497047930955887	-0.0185778047889471
-1.0263477563858	-9.33613014221191	-3.46398496627808	-0.00906135886907578	0.497273176908493	-0.0186239872127771
-1.02253949642181	-9.33263206481934	-3.46944689750671	-0.00920077320188284	0.497356384992599	-0.018729742616415
-1.02158796787262	-9.3306941986084	-3.46276092529297	-0.00921315513551235	0.497399806976318	-0.0188354905694723
-1.02949571609497	-9.33686637878418	-3.47186493873596	-0.00918532628566027	0.497368186712265	-0.0189108029007912
-1.02741849422455	-9.34212493896484	-3.47782778739929	-0.00921885203570127	0.497437804937363	-0.0189713295549154
-1.02542650699615	-9.34375762939453	-3.46441507339478	-0.00924593303352594	0.4975865483284	-0.0190659295767546
-1.0195015668869	-9.34225273132324	-3.47334766387939	-0.00927595049142838	0.497783750295639	-0.0191567782312632
-1.01743769645691	-9.33635139465332	-3.46380233764648	-0.00933697167783976	0.497856914997101	-0.0191682316362858
-1.02427041530609	-9.33995914459229	-3.47903966903687	-0.00927447900176048	0.497826725244522	-0.0192831922322512
-1.02416300773621	-9.34707450866699	-3.47433471679688	-0.00925131142139435	0.49798122048378	-0.0193933844566345
-1.02090096473694	-9.34652614593506	-3.47448587417603	-0.00918800756335258	0.498215556144714	-0.019459230825305
-1.01466596126556	-9.34178352355957	-3.4740936756134	-0.00925818458199501	0.498325943946838	-0.01958710514009
-1.0151447057724	-9.34038829803467	-3.4740674495697	-0.00924916099756956	0.498442679643631	-0.0197337064892054
-1.01568722724915	-9.3450231552124	-3.47752094268799	-0.00925708934664726	0.498510003089905	-0.0198433622717857
-1.0198540687561	-9.34758949279785	-3.47342491149902	-0.00918175373226404	0.498616486787796	-0.019865071401
-1.0192061662674	-9.35099697113037	-3.48832082748413	-0.0091047789901495	0.498776078224182	-0.0199820529669523
-1.0153421163559	-9.35377216339111	-3.48221778869629	-0.00907593499869108	0.499067693948746	-0.0200831107795238
-1.01036477088928	-9.35055446624756	-3.48811936378479	-0.00913973990827799	0.49937903881073	-0.0201729331165552
-1.01249301433563	-9.34661674499512	-3.48420476913452	-0.00908870063722134	0.499420940876007	-0.0204027537256479
-1.0185455083847	-9.35086250305176	-3.48634505271912	-0.00907731615006924	0.499545007944107	-0.020538317039609
-1.0195404291153	-9.35505199432373	-3.49454617500305	-0.0088853994384408	0.499686926603317	-0.0207249466329813
-1.01666045188904	-9.35486125946045	-3.49249410629272	-0.00891334004700184	0.500020742416382	-0.0208281986415386
-1.01387786865234	-9.35348701477051	-3.49741315841675	-0.00891286134719849	0.500119984149933	-0.0211320985108614
-1.01784598827362	-9.34883594512939	-3.48588013648987	-0.00887663848698139	0.500223100185394	-0.0214591734111309
-1.02869546413422	-9.35555648803711	-3.50308203697205	-0.00884332600980997	0.50030779838562	-0.0217325240373611
-1.02885258197784	-9.35665512084961	-3.49739933013916	-0.00882829073816538	0.500498056411743	-0.0220118667930365
-1.03164482116699	-9.35976791381836	-3.50067615509033	-0.0087708281353116	0.50066602230072	-0.0222950950264931
-1.02503597736359	-9.35230731964111	-3.50065493583679	-0.00880093593150377	0.500837385654449	-0.0226573459804058
-1.02659046649933	-9.3525857925415	-3.49683856964111	-0.008803840726614	0.500901401042938	-0.0228871088474989
-1.03409314155579	-9.35039138793945	-3.49653720855713	-0.00879668816924095	0.50090754032135	-0.0232094973325729
-1.04103660583496	-9.35626983642578	-3.50234127044678	-0.00874571409076452	0.500962913036346	-0.0235316138714552
-1.04107880592346	-9.35735988616943	-3.50882172584534	-0.00871097203344107	0.501049041748047	-0.0237576607614756
-1.04126965999603	-9.34941101074219	-3.50353169441223	-0.00871995929628611	0.501243770122528	-0.0240703877061605
-1.04380309581757	-9.35169696807861	-3.50682997703552	-0.00870854686945677	0.501218259334564	-0.0243588853627443
-1.04879820346832	-9.34730052947998	-3.50411319732666	-0.00879436917603016	0.501137554645538	-0.0247940942645073
-1.06380152702332	-9.34620380401611	-3.50580072402954	-0.00875165965408087	0.501012921333313	-0.0250487681478262
-1.0711088180542	-9.35030555725098	-3.50557279586792	-0.00869400892406702	0.500983119010925	-0.0254727061837912
-1.07360374927521	-9.34584903717041	-3.51162338256836	-0.00868626311421394	0.501014411449432	-0.0258268732577562
-1.07791340351105	-9.344651222229	-3.51061487197876	-0.00869758799672127	0.500993430614471	-0.0260808076709509
-1.08078467845917	-9.33345031738281	-3.50399398803711	-0.00875330157577991	0.500907301902771	-0.026502126827836
-1.09156858921051	-9.33077335357666	-3.50670742988586	-0.00878867227584124	0.500616371631622	-0.0268517564982176
-1.10288155078888	-9.33218383789063	-3.50169849395752	-0.00878011807799339	0.500420153141022	-0.0272342711687088
-1.11271560192108	-9.3318452835083	-3.50989460945129	-0.00868651177734137	0.500374317169189	-0.0274898279458284
-1.11772680282593	-9.33031940460205	-3.50883984565735	-0.00867939088493586	0.500127375125885	-0.0278365332633257
-1.1217668056488	-9.32241344451904	-3.50420355796814	-0.00876085087656975	0.499985009431839	-0.0282026156783104
-1.12765192985535	-9.31428241729736	-3.50011825561523	-0.00892895739525557	0.499653577804565	-0.028373746201396
-1.14068806171417	-9.310715675354	-3.49839234352112	-0.00884203612804413	0.499310255050659	-0.0286896787583828
-1.14813923835754	-9.3112735748291	-3.50057983398438	-0.00876825582236052	0.499096840620041	-0.0289067961275578
-1.15247631072998	-9.30126571655273	-3.49582552909851	-0.00890049710869789	0.498829007148743	-0.0291663408279419
-1.15974152088165	-9.29069900512695	-3.49641633033752	-0.00890839658677578	0.498501241207123	-0.0293584186583757
-1.16984581947327	-9.28683853149414	-3.49039173126221	-0.0089421235024929	0.498001307249069	-0.0296800062060356
-1.18360793590546	-9.28987216949463	-3.49349617958069	-0.00891482550650835	0.497696369886398	-0.0298991296440363
-1.18916928768158	-9.27596378326416	-3.48852801322937	-0.00888770911842585	0.49737748503685	-0.0301737394183874
-1.19955360889435	-9.26898193359375	-3.48090934753418	-0.00896231736987829	0.496956557035446	-0.0304176639765501
-1.21346378326416	-9.26730537414551	-3.47908997535706	-0.00894862413406372	0.496520817279816	-0.0307304672896862
-1.22307133674622	-9.26585006713867	-3.48580288887024	-0.00887041818350554	0.496116578578949	-0.0309393629431725
-1.22977530956268	-9.25429344177246	-3.48206114768982	-0.00888622924685478	0.495794296264648	-0.0312401503324509
-1.23744857311249	-9.24412822723389	-3.47279667854309	-0.0089256064966321	0.495309352874756	-0.0314293913543224
-1.25085139274597	-9.2420129776001	-3.47418284416199	-0.0088942889124155	0.494876027107239	-0.0317173227667809
-1.26550257205963	-9.24173164367676	-3.47632098197937	-0.00874967686831951	0.494452357292175	-0.0318830423057079
-1.26716375350952	-9.22878742218018	-3.46661186218262	-0.00878529716283083	0.494223892688751	-0.0321575850248337
-1.27542495727539	-9.2193775177002	-3.46760177612305	-0.00876143295317888	0.493793725967407	-0.032312635332346
-1.28936946392059	-9.21639537811279	-3.46575736999512	-0.00873080268502235	0.493322253227234	-0.0325716473162174
-1.29889225959778	-9.21567153930664	-3.46819972991943	-0.00857809837907553	0.493023455142975	-0.032761175185442
-1.29982078075409	-9.20149803161621	-3.45781397819519	-0.00855747144669294	0.49273893237114	-0.0329338423907757
-1.31552124023438	-9.19848918914795	-3.46210241317749	-0.00851357821375132	0.492305994033813	-0.0331511907279491
-1.32657372951508	-9.19895172119141	-3.46766376495361	-0.00843663047999144	0.492123037576675	-0.0331987403333187
-1.32708334922791	-9.19676303863525	-3.46252918243408	-0.00834677368402481	0.491873919963837	-0.0332470647990704
-1.32781708240509	-9.18186092376709	-3.45585823059082	-0.00844959542155266	0.491540193557739	-0.033378578722477
-1.33883607387543	-9.18250370025635	-3.450923204422	-0.00832696352154016	0.491253703832626	-0.0333710946142673
-1.34536623954773	-9.18177318572998	-3.46153283119202	-0.00826684944331646	0.491167604923248	-0.0333090759813786
-1.34568440914154	-9.17621994018555	-3.45752191543579	-0.00811395701020956	0.491074860095978	-0.0333308205008507
-1.34555733203888	-9.16496181488037	-3.45327353477478	-0.00814030878245831	0.490944385528564	-0.0333646386861801
-1.35499668121338	-9.16399097442627	-3.45381999015808	-0.00809215940535069	0.490737110376358	-0.033316258341074
-1.35938537120819	-9.16510105133057	-3.45824193954468	-0.00787617266178131	0.490669369697571	-0.0333359502255917
-1.35563659667969	-9.16173839569092	-3.46055436134338	-0.00778077496215701	0.490743279457092	-0.0333323180675507
-1.36001253128052	-9.14959144592285	-3.4556725025177	-0.00762628111988306	0.490661293268204	-0.0332921519875526
-1.36590433120728	-9.15244579315186	-3.45807814598084	-0.00750838778913021	0.490661174058914	-0.0333565548062325
-1.37261843681335	-9.15286064147949	-3.46521186828613	-0.00728503009304404	0.490699380636215	-0.0333476737141609
-1.36913931369781	-9.15229511260986	-3.4665048122406	-0.00709277577698231	0.49085322022438	-0.0333733148872852
-1.37231194972992	-9.14329242706299	-3.46567320823669	-0.00695414748042822	0.49089789390564	-0.0333812944591045
-1.37896752357483	-9.14388656616211	-3.46953296661377	-0.00665936898440123	0.490960270166397	-0.0334481708705425
-1.38503062725067	-9.14559459686279	-3.47443675994873	-0.00645675277337432	0.491169571876526	-0.0334153920412064
-1.38294804096222	-9.14507961273193	-3.48045659065247	-0.00616334239020944	0.491348743438721	-0.0334048047661781
-1.37725841999054	-9.13558101654053	-3.47424387931824	-0.00600639404729009	0.49154806137085	-0.0334648936986923
-1.38463771343231	-9.13533115386963	-3.48242735862732	-0.00579203153029084	0.491680890321732	-0.0334584824740887
-1.39002525806427	-9.13698673248291	-3.48728322982788	-0.00554081331938505	0.491838365793228	-0.033509761095047
-1.38683748245239	-9.13865375518799	-3.49299550056458	-0.00522693013772368	0.492148786783218	-0.0334462672472
-1.38396453857422	-9.1291389465332	-3.490971326828	-0.00509605137631297	0.492377609014511	-0.0334895625710487
-1.3891509771347	-9.13180160522461	-3.49879503250122	-0.00483139790594578	0.492467939853668	-0.0335133895277977
-1.39240694046021	-9.13249397277832	-3.49733805656433	-0.0046435953117907	0.492744445800781	-0.0335017628967762
-1.39171552658081	-9.1339807510376	-3.51053190231323	-0.00435712374746799	0.492930740118027	-0.0334596298635006
-1.38641619682312	-9.12482070922852	-3.49674582481384	-0.0041868188418448	0.493193507194519	-0.0334607996046543
-1.39334666728973	-9.12558937072754	-3.51026630401611	-0.00402351561933756	0.493260413408279	-0.0334792509675026
-1.39735472202301	-9.12749004364014	-3.51557946205139	-0.00376137183047831	0.49346461892128	-0.0333707071840763
-1.39431881904602	-9.12553024291992	-3.51446938514709	-0.00359169393777847	0.493636190891266	-0.0333585068583488
-1.39614236354828	-9.11816883087158	-3.5168616771698	-0.00343633769080043	0.493813097476959	-0.0333954133093357
-1.3951929807663	-9.11777114868164	-3.51900553703308	-0.00334601756185293	0.493857026100159	-0.0333271361887455
-1.39961433410645	-9.11797523498535	-3.51760506629944	-0.00324490549974144	0.493859469890594	-0.0333880744874477
-1.4076007604599	-9.12026977539063	-3.52187061309814	-0.00296358298510313	0.493880093097687	-0.0333064272999763
-1.40082716941833	-9.11529636383057	-3.52381134033203	-0.00294163171201944	0.49410817027092	-0.0333623476326466
-1.40379703044891	-9.11073017120361	-3.52423095703125	-0.00289590354077518	0.494028151035309	-0.0332833677530289
-1.41020500659943	-9.11242008209229	-3.52722644805908	-0.00281679979525507	0.494006514549255	-0.0333202704787254
-1.41476106643677	-9.11250019073486	-3.53200483322144	-0.00261636707000434	0.49397423863411	-0.0332860723137856
-1.41074371337891	-9.10609436035156	-3.52771401405334	-0.00266336277127266	0.494014292955399	-0.0333504974842072
-1.41155636310577	-9.10256290435791	-3.52489566802979	-0.00271497527137399	0.493809282779694	-0.0332859382033348
-1.42105948925018	-9.10176181793213	-3.52241683006287	-0.00263837864622474	0.493630617856979	-0.033369492739439
-1.42823553085327	-9.10335540771484	-3.52760696411133	-0.00260314019396901	0.493565678596497	-0.0333144292235374
-1.4222354888916	-9.09825992584229	-3.51887226104736	-0.00260545033961535	0.493483543395996	-0.0333668068051338
-1.42189383506775	-9.09053230285645	-3.52120471000671	-0.00271068001165986	0.493279457092285	-0.0332780815660954
-1.4304975271225	-9.09086036682129	-3.51498317718506	-0.0027527513448149	0.493002980947495	-0.0333534590899944
-1.4378308057785	-9.09374141693115	-3.52166724205017	-0.00273480592295527	0.492702931165695	-0.0332880094647408
-1.43053221702576	-9.08929252624512	-3.51594471931458	-0.00290580745786428	0.492649793624878	-0.0333005376160145
-1.43348169326782	-9.08649730682373	-3.51155066490173	-0.00307736196555197	0.492300659418106	-0.0330968089401722
-1.43454539775848	-9.08523082733154	-3.50682067871094	-0.00329486280679703	0.491880983114243	-0.0329888127744198
-1.43823194503784	-9.09249496459961	-3.50600743293762	-0.00348207517527044	0.491666883230209	-0.0327530987560749
-1.43380284309387	-9.07698440551758	-3.50043511390686	-0.00375115871429443	0.491487950086594	-0.0326341986656189
-1.441969871521	-9.07997894287109	-3.49712133407593	-0.00395579915493727	0.491105437278748	-0.0325984284281731
-1.44292664527893	-9.0787878036499	-3.49690580368042	-0.00401057349517941	0.49094295501709	-0.0324336998164654
-1.43819975852966	-9.06950569152832	-3.49072813987732	-0.0041708517819643	0.490642637014389	-0.032507985830307
-1.44662320613861	-9.0694055557251	-3.4911801815033	-0.00424048537388444	0.490264713764191	-0.0326133817434311
-1.45325076580048	-9.07328319549561	-3.48927593231201	-0.00420618103817105	0.489964872598648	-0.032861590385437
-1.4544540643692	-9.07777214050293	-3.49435710906982	-0.00426592864096165	0.489826112985611	-0.0329162403941154
-1.45482540130615	-9.0695161819458	-3.48301529884338	-0.00432076631113887	0.489525109529495	-0.0331371687352657
-1.46610534191132	-9.072265625	-3.48147678375244	-0.00434753438457847	0.489119440317154	-0.0333973467350006
-1.46583890914917	-9.07269382476807	-3.48104906082153	-0.00427231239154935	0.489076226949692	-0.0336828082799912
-1.46765148639679	-9.06824779510498	-3.48412036895752	-0.00426456891000271	0.488826870918274	-0.0338314101099968
-1.47310817241669	-9.06319046020508	-3.47428297996521	-0.00429108552634716	0.488510251045227	-0.0339662954211235
-1.47973561286926	-9.06883525848389	-3.47917342185974	-0.00431109592318535	0.488219797611237	-0.0340642891824245
-1.47811245918274	-9.07314395904541	-3.47810363769531	-0.00432243011891842	0.488088071346283	-0.034097608178854
-1.47623288631439	-9.06817245483398	-3.47562336921692	-0.0043541039340198	0.488083630800247	-0.0340964384377003
-1.47646868228912	-9.06276988983154	-3.4683256149292	-0.00442974036559463	0.487922936677933	-0.0340339168906212
-1.4868825674057	-9.06980133056641	-3.47174906730652	-0.00436955317854881	0.487664550542831	-0.0339978262782097
-1.47949159145355	-9.06418895721436	-3.47255659103394	-0.00427480041980743	0.487684309482574	-0.0339081697165966
-1.47391045093536	-9.0639705657959	-3.46776819229126	-0.00439789611846209	0.487542241811752	-0.0340128056704998
-1.47939538955688	-9.06765937805176	-3.46894311904907	-0.00433121901005507	0.487469047307968	-0.0338105633854866
-1.48026382923126	-9.07065391540527	-3.47596549987793	-0.00429809093475342	0.487452358007431	-0.0338073186576366
-1.47305393218994	-9.06591415405273	-3.47429060935974	-0.00430955830961466	0.487588882446289	-0.0337167866528034
-1.47397720813751	-9.06573867797852	-3.46966099739075	-0.00422890996560454	0.487567275762558	-0.0337299071252346
-1.47810423374176	-9.07454299926758	-3.4760000705719	-0.00400038808584213	0.487595796585083	-0.0336826592683792
-1.4693363904953	-9.06913471221924	-3.4787118434906	-0.00382091174833477	0.487782895565033	-0.0337009280920029
-1.46768414974213	-9.07044124603271	-3.47977185249329	-0.00372320436872542	0.487840324640274	-0.0338054075837135
-1.47332084178925	-9.07908535003662	-3.48400664329529	-0.00338258943520486	0.48802661895752	-0.0339179113507271
-1.46607506275177	-9.08127212524414	-3.48660254478455	-0.00322956359013915	0.488289445638657	-0.0339938402175903
-1.46069395542145	-9.07919216156006	-3.48836660385132	-0.00311030703596771	0.488544911146164	-0.0340725444257259
-1.46435046195984	-9.08433055877686	-3.49364137649536	-0.00273922109045088	0.488680213689804	-0.0342340506613255
-1.46490955352783	-9.09404373168945	-3.50185370445251	-0.00242284941487014	0.489046365022659	-0.0342762880027294
-1.45485365390778	-9.08755493164063	-3.50197052955627	-0.0021245174575597	0.489468663930893	-0.034368958324194
-1.45337736606598	-9.0942907333374	-3.50578284263611	-0.00195755599997938	0.489741981029511	-0.0345085598528385
-1.448695063591	-9.1002950668335	-3.51787900924683	-0.00158028327859938	0.490030914545059	-0.0345897898077965
-1.44130575656891	-9.10217475891113	-3.51624345779419	-0.0013451564591378	0.490518361330032	-0.0346755459904671
-1.43729746341705	-9.1013126373291	-3.5137927532196	-0.00108260358683765	0.490786612033844	-0.0347409248352051
-1.44094169139862	-9.11623191833496	-3.52858352661133	-0.000701208715327084	0.491088330745697	-0.0347970388829708
-1.43198275566101	-9.11448001861572	-3.52928280830383	-0.000435284251580015	0.491720885038376	-0.0347983874380589
-1.42086517810822	-9.1164026260376	-3.53952288627625	-0.000234036415349692	0.491987586021423	-0.0349213965237141
-1.42465960979462	-9.124436378479	-3.53894996643066	8.71545416885056E-05	0.492302387952805	-0.0349580571055412
-1.41670525074005	-9.13218975067139	-3.5540189743042	0.000452340842457488	0.492736637592316	-0.0350352637469769
-1.40881407260895	-9.13419342041016	-3.54923629760742	0.000656760414130986	0.49321660399437	-0.035017229616642
-1.40213978290558	-9.13377094268799	-3.55622506141663	0.00086140091298148	0.493404895067215	-0.035108644515276
-1.40527808666229	-9.14230346679688	-3.55530309677124	0.00105452397838235	0.493742197751999	-0.0351265221834183
-1.39993226528168	-9.14839363098145	-3.56365299224854	0.00139470351859927	0.494043290615082	-0.0351390242576599
-1.38952374458313	-9.15185165405273	-3.56819248199463	0.00155132403597236	0.494471400976181	-0.0350642129778862
-1.38366138935089	-9.14996337890625	-3.56820631027222	0.00165482133161277	0.494650214910507	-0.0351093150675297
-1.38050925731659	-9.15480995178223	-3.56932282447815	0.00174169184174389	0.494771659374237	-0.0351401120424271
-1.38229203224182	-9.16097736358643	-3.58024024963379	0.00201979163102806	0.49486967921257	-0.035073284059763
-1.37284886837006	-9.16214275360107	-3.57587790489197	0.00200378126464784	0.495233088731766	-0.0349836684763432
-1.36672699451447	-9.16303062438965	-3.57704663276672	0.00201429193839431	0.495235711336136	-0.0349995084106922
-1.36765730381012	-9.16399192810059	-3.5740532875061	0.00205212761647999	0.495232909917831	-0.0349997654557228
-1.36745309829712	-9.1727991104126	-3.577960729599	0.0021854336373508	0.495133846998215	-0.0348895825445652
-1.36102151870728	-9.17765617370605	-3.57527899742126	0.00206124014221132	0.495288640260696	-0.0347339324653149
-1.35105013847351	-9.17470073699951	-3.57288193702698	0.00201296666637063	0.495128661394119	-0.0347256623208523
-1.35086107254028	-9.17000198364258	-3.57109379768372	0.001912014442496	0.4949891269207	-0.0346476435661316
-1.35437500476837	-9.17744731903076	-3.57479286193848	0.0018235738389194	0.494781792163849	-0.0345304049551487
-1.34976196289063	-9.18020153045654	-3.570068359375	0.00172207469586283	0.494749486446381	-0.0343962609767914
-1.34336340427399	-9.18295955657959	-3.57250785827637	0.00155062321573496	0.494524896144867	-0.0343475975096226
-1.34057247638702	-9.173996925354	-3.55478429794312	0.00133231107611209	0.494184494018555	-0.0343193002045155
-1.34525859355927	-9.18237781524658	-3.5682384967804	0.00109408353455365	0.493823975324631	-0.0342373289167881
-1.34476447105408	-9.18906593322754	-3.55493378639221	0.000977114890702069	0.493575572967529	-0.0341677218675613
-1.33817088603973	-9.18852043151855	-3.55188798904419	0.000781556533183903	0.493239015340805	-0.0341309793293476
-1.33340811729431	-9.18176174163818	-3.54079556465149	0.000383726292056963	0.492811173200607	-0.0340522266924381
-1.34209394454956	-9.18854522705078	-3.54837393760681	0.000239014669205062	0.49232605099678	-0.0340008810162544
-1.33825957775116	-9.19348335266113	-3.53809356689453	-7.97739630797878E-05	0.492070466279984	-0.0338605158030987
-1.33162951469421	-9.19174098968506	-3.53623652458191	-0.000371868314687163	0.491684705018997	-0.0337912403047085
-1.33030235767365	-9.18629169464111	-3.52294969558716	-0.000744868593756109	0.491272389888763	-0.0337053500115871
-1.33445703983307	-9.19598293304443	-3.52875399589539	-0.000983299454674125	0.490720003843308	-0.0336523279547691
-1.33236312866211	-9.19683361053467	-3.51681160926819	-0.00129393313545734	0.490431129932404	-0.0335014425218105
-1.3224424123764	-9.19533538818359	-3.51427173614502	-0.00167721079196781	0.490034133195877	-0.0334283225238323
-1.32426810264587	-9.19487190246582	-3.50529551506042	-0.00201995414681733	0.489546120166779	-0.033271886408329
-1.32538533210754	-9.20485782623291	-3.50886535644531	-0.00224370881915092	0.489151448011398	-0.0331256687641144
-1.31693077087402	-9.20390892028809	-3.49697089195251	-0.00252321129664779	0.488941371440887	-0.0329073071479797
-1.30994689464569	-9.20207118988037	-3.49666404724121	-0.00290324212983251	0.488600641489029	-0.0327704735100269
-1.31201934814453	-9.20565605163574	-3.48645615577698	-0.0032652725931257	0.488196730613709	-0.0325716435909271
-1.30268037319183	-9.21232414245605	-3.48091387748718	-0.00354107143357396	0.487975299358368	-0.0323930792510509
-1.29645025730133	-9.2082691192627	-3.47678685188293	-0.00385082117281854	0.48767426609993	-0.0322150997817516
-1.29622173309326	-9.21292304992676	-3.47021484375	-0.00410724990069866	0.487382650375366	-0.0319472700357437
-1.29442417621613	-9.22231578826904	-3.47759342193604	-0.0042480556294322	0.487247377634048	-0.0317083485424519
-1.28105688095093	-9.21755790710449	-3.4597327709198	-0.00454046903178096	0.487195014953613	-0.0314341448247433
-1.276575922966	-9.22088432312012	-3.46213865280151	-0.00475284596905112	0.486972600221634	-0.0312457215040922
-1.27675402164459	-9.22815608978271	-3.4592912197113	-0.0049838493578136	0.48676198720932	-0.0309127233922482
-1.26684987545013	-9.23345184326172	-3.46468257904053	-0.00510417204350233	0.486790865659714	-0.0306572392582893
-1.25396811962128	-9.23408317565918	-3.45069861412048	-0.00532863289117813	0.486890405416489	-0.0302888713777065
-1.2540967464447	-9.23775863647461	-3.45851349830627	-0.00558636430650949	0.486687690019608	-0.0300689302384853
-1.25079870223999	-9.2473669052124	-3.45877957344055	-0.00559288589283824	0.486776858568192	-0.0297152623534203
-1.2353550195694	-9.24834632873535	-3.45303344726563	-0.00575890438631177	0.486815124750137	-0.0293570850044489
-1.22397720813751	-9.25046253204346	-3.44868183135986	-0.00591791048645973	0.486973941326141	-0.0289963912218809
-1.2189610004425	-9.25415515899658	-3.45176672935486	-0.00611484749242663	0.486941546201706	-0.0286838244646788
-1.22135615348816	-9.26400947570801	-3.45316338539124	-0.00606513954699039	0.487105160951614	-0.0282449219375849
-1.20396041870117	-9.2640209197998	-3.45123219490051	-0.0061269411817193	0.487345427274704	-0.0277865696698427
-1.19485139846802	-9.26656913757324	-3.44848155975342	-0.0062995906919241	0.487567096948624	-0.0273825284093618
-1.1958624124527	-9.27120780944824	-3.45331215858459	-0.00629470869898796	0.487576574087143	-0.0270449370145798
-1.18549513816833	-9.28262996673584	-3.45620059967041	-0.00627561565488577	0.487928241491318	-0.0265322234481573
-1.17431473731995	-9.27912139892578	-3.45812201499939	-0.00634619779884815	0.48820436000824	-0.0261013563722372
-1.16449558734894	-9.27974891662598	-3.45649170875549	-0.00641698623076081	0.488448143005371	-0.0256409849971533
-1.16236793994904	-9.28714466094971	-3.4577522277832	-0.00641101971268654	0.488625288009644	-0.0252109821885824
-1.15410947799683	-9.29541015625	-3.4626247882843	-0.00634663784876466	0.489024728536606	-0.024701340124011
-1.14113700389862	-9.29110145568848	-3.45443081855774	-0.00639276672154665	0.489403933286667	-0.024191927164793
-1.1362224817276	-9.29506683349609	-3.46176433563232	-0.00638783071190119	0.489621430635452	-0.0237560831010342
-1.13321590423584	-9.30268955230713	-3.46362447738647	-0.00635666027665138	0.489913582801819	-0.023286696523428
-1.12148785591125	-9.30258369445801	-3.46567869186401	-0.0062914127483964	0.490380734205246	-0.0227707736194134
-1.11716258525848	-9.30163478851318	-3.46244144439697	-0.00638439506292343	0.490627765655518	-0.0222735963761806
-1.11526274681091	-9.30580043792725	-3.47316718101501	-0.00628449209034443	0.490880072116852	-0.0217913258820772
-1.10892152786255	-9.30976676940918	-3.46355319023132	-0.00619876105338335	0.491246342658997	-0.0212708804756403
-1.09727680683136	-9.31061744689941	-3.46956920623779	-0.00626049097627401	0.49168935418129	-0.02076824195683
-1.09262895584106	-9.30879878997803	-3.46549773216248	-0.00631786650046706	0.491888791322708	-0.0202432572841644
-1.0890793800354	-9.31507778167725	-3.47443795204163	-0.00632719555869699	0.492174983024597	-0.0196212120354176
-1.08425855636597	-9.32136917114258	-3.47044801712036	-0.00644599832594395	0.492462754249573	-0.0188159979879856
-1.0693633556366	-9.32521724700928	-3.47307682037354	-0.00675551407039166	0.492926210165024	-0.0180110484361649
-1.05880653858185	-9.32024383544922	-3.4702844619751	-0.00702571170404553	0.493208974599838	-0.0171887427568436
-1.05479502677917	-9.3141565322876	-3.47109174728394	-0.00730378553271294	0.493545144796371	-0.01657759770751
-1.05637419223785	-9.31806468963623	-3.47025680541992	-0.00740448059514165	0.493695557117462	-0.0160745196044445
-1.05021929740906	-9.32546997070313	-3.46713614463806	-0.00749955605715513	0.493999451398849	-0.0152666848152876
-1.04111552238464	-9.32150459289551	-3.4691686630249	-0.00777872186154127	0.494318127632141	-0.0145794674754143
-1.03532302379608	-9.31469440460205	-3.46712064743042	-0.00802916008979082	0.494583249092102	-0.0140219014137983
-1.03449881076813	-9.31403827667236	-3.46394348144531	-0.00820696167647839	0.49478343129158	-0.0134970797225833
-1.03347265720367	-9.319411277771	-3.46251440048218	-0.00830894336104393	0.494962304830551	-0.0126884318888187
-1.03124511241913	-9.3223237991333	-3.47079515457153	-0.00846378039568663	0.49518620967865	-0.0121110491454601
-1.02333843708038	-9.31799411773682	-3.45962882041931	-0.00854768976569176	0.495550155639648	-0.0117002595216036
-1.0217524766922	-9.31503200531006	-3.46244525909424	-0.00873603858053684	0.495822429656982	-0.0113244755193591
-1.02104306221008	-9.3120231628418	-3.46653580665588	-0.00893767923116684	0.495938509702683	-0.0109379654750228
-1.02507054805756	-9.30607986450195	-3.4634702205658	-0.0090639116242528	0.49608039855957	-0.0106089636683464
-1.03378653526306	-9.31098365783691	-3.46906709671021	-0.00910410284996033	0.496226400136948	-0.0103387935087085
-1.03269159793854	-9.31215000152588	-3.46828770637512	-0.00923260115087032	0.496465444564819	-0.0100150322541595
-1.03299510478973	-9.30670738220215	-3.47178602218628	-0.00930882524698973	0.49663633108139	-0.00973757915198803
-1.0303647518158	-9.29712104797363	-3.46459007263184	-0.00941377319395542	0.496841281652451	-0.00956720486283302
-1.03865253925323	-9.2951078414917	-3.46820187568665	-0.00948668736964464	0.496966302394867	-0.00933558959513903
-1.04672515392303	-9.29213428497314	-3.47161531448364	-0.00940924417227507	0.497040510177612	-0.00933362264186144
-1.05789959430695	-9.29302215576172	-3.47214436531067	-0.00922535732388496	0.497255831956863	-0.00945725105702877
-1.06520593166351	-9.29935741424561	-3.47656679153442	-0.00903489533811808	0.497391521930695	-0.00945915654301643
-1.08337652683258	-9.28849983215332	-3.48190498352051	-0.0084949703887105	0.497887700796127	-0.00988248083740473
-1.07812750339508	-9.28851127624512	-3.48736786842346	-0.00815879739820957	0.497896403074265	-0.00985690671950579
-1.09230756759644	-9.30245685577393	-3.48396492004395	-0.00793573632836342	0.497734159231186	-0.010050455108285
-1.10872793197632	-9.30537128448486	-3.48537635803223	-0.00799079053103924	0.497841060161591	-0.0100856591016054
-1.11111843585968	-9.295729637146	-3.48495745658875	-0.00806054659187794	0.497928231954575	-0.0102155227214098
-1.1094012260437	-9.29684352874756	-3.49191641807556	-0.00804694276303053	0.498254239559174	-0.0099972253665328
-1.11727154254913	-9.29049301147461	-3.48964834213257	-0.00825718697160482	0.498358875513077	-0.00919908378273249
-1.11473155021667	-9.28173828125	-3.48486757278442	-0.00835734792053699	0.498416304588318	-0.00872500706464052
-1.1236492395401	-9.27688121795654	-3.48437094688416	-0.00854481570422649	0.498434901237488	-0.00849153101444244
-1.12800145149231	-9.27284526824951	-3.48448991775513	-0.00855691358447075	0.498575627803802	-0.00826446805149317
-1.12839996814728	-9.26524639129639	-3.48897409439087	-0.00860268250107765	0.498796999454498	-0.00787923205643892
-1.13119900226593	-9.264723777771	-3.48684787750244	-0.00860211905092001	0.498966306447983	-0.0077654873020947
-1.13994169235229	-9.25691223144531	-3.48414039611816	-0.00844347383826971	0.498977780342102	-0.00787373632192612
-1.15278923511505	-9.2580451965332	-3.49170112609863	-0.00823737028986216	0.498920410871506	-0.00811048038303852
-1.16193342208862	-9.25912284851074	-3.49605202674866	-0.00808947160840034	0.499082744121552	-0.00837787333875895
-1.16823506355286	-9.26234245300293	-3.4951798915863	-0.00790165551006794	0.499182313680649	-0.00853584334254265
-1.1642918586731	-9.25722217559814	-3.49615001678467	-0.00793976336717606	0.499429076910019	-0.00874328427016735
-1.17164099216461	-9.24597454071045	-3.49714255332947	-0.0079678688198328	0.499558568000793	-0.00881441682577133
-1.17713451385498	-9.24553775787354	-3.49825644493103	-0.007982287555933	0.499606072902679	-0.00891992263495922
-1.18729782104492	-9.2372989654541	-3.4986035823822	-0.00795168615877628	0.499634832143784	-0.00900561083108187
-1.20262205600739	-9.24030590057373	-3.50416278839111	-0.00774063635617495	0.499863415956497	-0.00910234358161688
-1.2008148431778	-9.24431037902832	-3.50575232505798	-0.00767535623162985	0.500000357627869	-0.00901798717677593
-1.20576953887939	-9.24312973022461	-3.50270557403564	-0.0077826427295804	0.500092208385468	-0.00893021747469902
-1.20186579227448	-9.23303127288818	-3.49703741073608	-0.00790217146277428	0.500202834606171	-0.00910050049424171
-1.21250891685486	-9.23092174530029	-3.50423812866211	-0.00794626493006945	0.500253200531006	-0.00899753253906965
-1.22109460830688	-9.23330879211426	-3.50346064567566	-0.00793211534619331	0.500384867191315	-0.0090269735082984
-1.22774505615234	-9.23116111755371	-3.50807499885559	-0.00793648697435856	0.500521063804626	-0.00901881698518991
-1.22090721130371	-9.22434616088867	-3.50867581367493	-0.00784128997474909	0.500799894332886	-0.00913187768310308
-1.22473239898682	-9.21869659423828	-3.51056694984436	-0.00770450802519917	0.500959575176239	-0.00933823734521866
-1.2321879863739	-9.21741676330566	-3.50263261795044	-0.0076413038186729	0.501052856445313	-0.00952893681824207
-1.2371209859848	-9.21580791473389	-3.51355314254761	-0.00759583665058017	0.501057088375092	-0.00987979210913181
-1.25037157535553	-9.2172794342041	-3.51359605789185	-0.00749569106847048	0.501148760318756	-0.010023039765656
-1.2588278055191	-9.21756172180176	-3.51835179328918	-0.00740738166496158	0.501258432865143	-0.0102852247655392
-1.26436018943787	-9.21348476409912	-3.52082967758179	-0.00736114848405123	0.501423895359039	-0.0105537567287683
-1.26724481582642	-9.20992469787598	-3.51840376853943	-0.00727835344150662	0.501488745212555	-0.0107710724696517
-1.26369738578796	-9.20650863647461	-3.51697301864624	-0.00721810944378376	0.501703202724457	-0.0108979884535074
-1.26765263080597	-9.19953632354736	-3.5143826007843	-0.00728953117504716	0.501763880252838	-0.0110516790300608
-1.27528595924377	-9.19768714904785	-3.51196718215942	-0.00723740039393306	0.501777589321136	-0.0111995916813612
-1.28353655338287	-9.20016288757324	-3.51518177986145	-0.00729982182383537	0.501755774021149	-0.0113669438287616
-1.2908775806427	-9.19644927978516	-3.51594257354736	-0.00721486797556281	0.501669704914093	-0.0114226378500462
-1.29109239578247	-9.19928550720215	-3.52063775062561	-0.00721033429726958	0.501824796199799	-0.0114743439480662
-1.29199910163879	-9.19324207305908	-3.5233781337738	-0.00725719518959522	0.501871824264526	-0.0115773249417543
-1.29112160205841	-9.19110584259033	-3.51154851913452	-0.0072952201589942	0.501816987991333	-0.0116760954260826
-1.29351341724396	-9.18390655517578	-3.5163516998291	-0.00730356248095632	0.501682817935944	-0.011836196295917
-1.30231904983521	-9.18161773681641	-3.51192593574524	-0.00737539771944284	0.501539587974548	-0.01198192499578
-1.30575954914093	-9.18523216247559	-3.51727104187012	-0.00732660666108131	0.501529216766357	-0.0120321903377771
-1.30655300617218	-9.18457889556885	-3.51808190345764	-0.00739804329350591	0.501419186592102	-0.0120296059176326
-1.3052978515625	-9.18773365020752	-3.51617932319641	-0.00752631295472384	0.501392006874084	-0.0121606597676873
-1.30361759662628	-9.18365669250488	-3.51068568229675	-0.00765083730220795	0.501283943653107	-0.0122106550261378
-1.30016362667084	-9.17968845367432	-3.50549674034119	-0.00788546167314053	0.501082599163055	-0.0122044701129198
-1.29989802837372	-9.17569541931152	-3.49972057342529	-0.00797502510249615	0.500880360603333	-0.0121774980798364
-1.30511045455933	-9.17578220367432	-3.50521636009216	-0.00805067829787731	0.500647485256195	-0.0122032156214118
-1.30942690372467	-9.17437076568604	-3.49035048484802	-0.00811171345412731	0.500340402126312	-0.0121441474184394
-1.31180465221405	-9.17608261108398	-3.50055623054504	-0.00831419415771961	0.500280261039734	-0.0121031831949949
-1.30972945690155	-9.17520523071289	-3.49768805503845	-0.00838232878595591	0.50004255771637	-0.0121817104518414
-1.30779731273651	-9.16885948181152	-3.49621248245239	-0.00855275802314281	0.500006556510925	-0.012198100797832
-1.30883932113647	-9.16122627258301	-3.49353384971619	-0.00870401225984097	0.499720275402069	-0.0122495545074344
-1.31134581565857	-9.15935707092285	-3.47936248779297	-0.00874593202024698	0.49937504529953	-0.0123583506792784
-1.31866860389709	-9.16456317901611	-3.48769807815552	-0.00877854134887457	0.499076336622238	-0.0124853663146496
-1.31185305118561	-9.16784477233887	-3.48077487945557	-0.00888578128069639	0.49880912899971	-0.0124283591285348
-1.31038618087769	-9.16415023803711	-3.48196697235107	-0.00913077406585217	0.498697757720947	-0.0124381305649877
-1.30297434329987	-9.15817642211914	-3.47225260734558	-0.00941330194473267	0.498429208993912	-0.01235940027982
-1.30222034454346	-9.15717315673828	-3.46370124816895	-0.00967634376138449	0.498172521591187	-0.0121421394869685
-1.30300831794739	-9.16237640380859	-3.46633052825928	-0.0098260585218668	0.497871845960617	-0.0119911665096879
-1.30086159706116	-9.16299629211426	-3.46540760993958	-0.0101198572665453	0.497645020484924	-0.0117502445355058
-1.29263591766357	-9.16438484191895	-3.46251440048218	-0.0102668618783355	0.49763160943985	-0.0115181636065245
-1.27968335151672	-9.16313648223877	-3.46004056930542	-0.0105341896414757	0.497434973716736	-0.0112470425665379
-1.27356564998627	-9.15989398956299	-3.45342302322388	-0.0106850294396281	0.497318357229233	-0.0110594406723976
-1.26997923851013	-9.15874004364014	-3.45308637619019	-0.0108735440298915	0.497101902961731	-0.0110037578269839
-1.27116584777832	-9.16403770446777	-3.45051622390747	-0.0110156917944551	0.496975809335709	-0.0108272070065141
-1.2662239074707	-9.16908550262451	-3.46093487739563	-0.0110450275242329	0.496952086687088	-0.0108083812519908
-1.25476336479187	-9.17017841339111	-3.45211672782898	-0.0111904628574848	0.496967107057571	-0.0107631999999285
-1.2444019317627	-9.17333698272705	-3.44521188735962	-0.0114008979871869	0.49685338139534	-0.0107747754082084
-1.24126935005188	-9.17548179626465	-3.44496464729309	-0.0115588046610355	0.496736973524094	-0.0106632933020592
-1.23358607292175	-9.17732334136963	-3.45019292831421	-0.0117368148639798	0.496743470430374	-0.0106312418356538
-1.22937202453613	-9.18438529968262	-3.44913363456726	-0.0118099367246032	0.496681749820709	-0.010562633164227
-1.21881175041199	-9.18839740753174	-3.44675254821777	-0.0119134793058038	0.496878415346146	-0.0104110576212406
-1.20894658565521	-9.19255256652832	-3.4508912563324	-0.0120104840025306	0.496921598911285	-0.0103195793926716
-1.19603669643402	-9.18910312652588	-3.44089722633362	-0.0121988952159882	0.4969083070755	-0.0103057408705354
-1.19579827785492	-9.19574451446533	-3.44511413574219	-0.0123442029580474	0.496979832649231	-0.010113762691617
-1.18795669078827	-9.20263671875	-3.44478631019592	-0.012476708739996	0.496944665908813	-0.0101207718253136
-1.18025147914886	-9.21356678009033	-3.44956135749817	-0.0125677259638906	0.497118532657623	-0.00999047886580229
-1.163614153862	-9.21546268463135	-3.44792532920837	-0.0125985080376267	0.497237086296082	-0.00993013195693493
-1.15558135509491	-9.21684455871582	-3.44129490852356	-0.0128119792789221	0.497406184673309	-0.00986423157155514
-1.14433467388153	-9.21753692626953	-3.44064617156982	-0.0129091003909707	0.497412919998169	-0.00981189962476492
-1.13856840133667	-9.22201728820801	-3.43724155426025	-0.0130250947549939	0.497382670640945	-0.00990083441138268
-1.13394200801849	-9.23070430755615	-3.44320583343506	-0.0131038883700967	0.497434854507446	-0.00967159029096365
-1.12836480140686	-9.23780727386475	-3.44104313850403	-0.0132303396239877	0.497448414564133	-0.00960893556475639
-1.11810839176178	-9.24092864990234	-3.43982219696045	-0.0133048137649894	0.497652381658554	-0.00950156524777412
-1.10933482646942	-9.24690818786621	-3.44199848175049	-0.0135174738243222	0.497693806886673	-0.00932749733328819
-1.09708857536316	-9.24452972412109	-3.43574070930481	-0.0137174129486084	0.497727453708649	-0.00925622414797544
-1.08915317058563	-9.24502944946289	-3.43422102928162	-0.0139472903683782	0.497554481029511	-0.00912266597151756
-1.08723294734955	-9.24913311004639	-3.42790246009827	-0.0141729023307562	0.497364372014999	-0.00902461353689432
-1.08621191978455	-9.25667190551758	-3.43240237236023	-0.0144179174676538	0.49732580780983	-0.00894679222255945
-1.07741320133209	-9.26225185394287	-3.42598056793213	-0.0145234353840351	0.497147798538208	-0.00879933591932058
-1.06447649002075	-9.26072406768799	-3.42265057563782	-0.0148069616407156	0.497103154659271	-0.00872738845646381
-1.05970573425293	-9.2619800567627	-3.41956210136414	-0.0150851318612695	0.496898770332336	-0.00860913284122944
-1.05515897274017	-9.25886535644531	-3.41061568260193	-0.0153334606438875	0.496549248695374	-0.00866658147424459
-1.05703496932983	-9.26589775085449	-3.41315293312073	-0.0155542390421033	0.496177077293396	-0.00868511851876974
-1.05544471740723	-9.27163505554199	-3.4113826751709	-0.0157640110701323	0.495925009250641	-0.00863892026245594
-1.05227136611938	-9.27107715606689	-3.40218830108643	-0.0159589517861605	0.495630532503128	-0.00869192834943533
-1.03973114490509	-9.27184867858887	-3.39101886749268	-0.0162314530462027	0.495254367589951	-0.00866205338388681
-1.03570127487183	-9.26801109313965	-3.39272236824036	-0.0166007876396179	0.494923084974289	-0.00876003503799438
-1.03749561309814	-9.27041912078857	-3.38539886474609	-0.0168896950781345	0.494408547878265	-0.0087295388802886
-1.03718245029449	-9.27185153961182	-3.3808262348175	-0.0171713903546333	0.493843913078308	-0.00879292190074921
-1.03753221035004	-9.27834415435791	-3.37431383132935	-0.0174736455082893	0.493267208337784	-0.00876450631767511
-1.03173434734344	-9.28243255615234	-3.37547373771667	-0.0177879184484482	0.492913335561752	-0.00865255109965801
-1.02380156517029	-9.27892112731934	-3.36417603492737	-0.0181786920875311	0.492482990026474	-0.00875390879809856
-1.02017676830292	-9.27824020385742	-3.3511655330658	-0.0186082702130079	0.491851717233658	-0.00876753311604261
-1.02334308624268	-9.28004837036133	-3.34662079811096	-0.0188015196472406	0.49122628569603	-0.00882980320602655
-1.02169120311737	-9.28537368774414	-3.34460949897766	-0.0191562511026859	0.490655332803726	-0.00880842655897141
-1.01787090301514	-9.28874683380127	-3.340407371521	-0.0193632710725069	0.490221977233887	-0.00895147677510977
-1.00851953029633	-9.28802299499512	-3.32320523262024	-0.01975361071527	0.489716708660126	-0.00896449293941259
-1.00527000427246	-9.28702926635742	-3.32573914527893	-0.0201056767255068	0.489142417907715	-0.00904517713934183
-1.00680112838745	-9.28439044952393	-3.31528449058533	-0.0204166490584612	0.488568723201752	-0.00917886570096016
-1.01255249977112	-9.29564380645752	-3.31701135635376	-0.0206005536019802	0.488081842660904	-0.00929608382284641
-1.00596904754639	-9.29905986785889	-3.31676816940308	-0.0207938961684704	0.487626373767853	-0.00948463566601276
-0.9991375207901	-9.30085849761963	-3.30366897583008	-0.0210942327976227	0.487229824066162	-0.009544363245368
-0.993272066116333	-9.2956075668335	-3.29608130455017	-0.0213320106267929	0.48680379986763	-0.00976919569075108
-0.995831787586212	-9.30466461181641	-3.29584455490112	-0.021557753905654	0.486289292573929	-0.00998732913285494
-0.992113292217255	-9.31132888793945	-3.2970871925354	-0.0215426757931709	0.485995143651962	-0.0101228356361389
-0.981355547904968	-9.31516265869141	-3.2932186126709	-0.0216840133070946	0.485784471035004	-0.0102812889963388
-0.974672853946686	-9.31500816345215	-3.29794096946716	-0.0216900538653135	0.485660314559937	-0.0105452826246619
-0.986637651920319	-9.31419467926025	-3.29803204536438	-0.0216770954430103	0.48552218079567	-0.0107109397649765
-0.984537303447723	-9.30475521087646	-3.28491497039795	-0.0219422839581966	0.485575616359711	-0.0108616482466459
-0.974656879901886	-9.31438541412354	-3.28625440597534	-0.0221243053674698	0.48554190993309	-0.0108827073127031
-0.975087940692902	-9.32663726806641	-3.28176546096802	-0.022121250629425	0.485441267490387	-0.0110454736277461
-0.97260969877243	-9.34004497528076	-3.2912175655365	-0.0219300650060177	0.485477119684219	-0.0114527074620128
-0.96271139383316	-9.33843612670898	-3.29347538948059	-0.0217641852796078	0.485680460929871	-0.0116710793226957
-0.965140759944916	-9.34046268463135	-3.29126167297363	-0.0218415576964617	0.485767632722855	-0.0120760574936867
-0.973190724849701	-9.34130859375	-3.29014992713928	-0.0217083543539047	0.485747963190079	-0.0125604309141636
-0.965087652206421	-9.34782218933105	-3.29389524459839	-0.0214497242122889	0.485886991024017	-0.0130028575658798
-0.950941681861877	-9.3473482131958	-3.29226541519165	-0.0213781949132681	0.486172288656235	-0.0132397143170238
-0.945888340473175	-9.35342979431152	-3.30018782615662	-0.0212184488773346	0.486323744058609	-0.0135274892672896
-0.953490018844604	-9.36211109161377	-3.30728483200073	-0.0210460368543863	0.486499756574631	-0.0138394823297858
-0.951998651027679	-9.36976337432861	-3.31474614143372	-0.0207875184714794	0.486792623996735	-0.0141185503453016
-0.939080893993378	-9.37182426452637	-3.30885744094849	-0.020647132769227	0.487080842256546	-0.0143711362034082
-0.937971234321594	-9.37951850891113	-3.31310772895813	-0.0203761104494333	0.487333804368973	-0.0146373864263296
-0.936323523521423	-9.3866720199585	-3.32041621208191	-0.0201110318303108	0.487633109092712	-0.0147811528295279
-0.928390264511108	-9.39390277862549	-3.32828664779663	-0.019710524007678	0.488019466400146	-0.0150519842281938
-0.918224513530731	-9.38941478729248	-3.33183836936951	-0.0195326805114746	0.488462597131729	-0.0150922210887074
-0.915091931819916	-9.39136409759521	-3.33811783790588	-0.0193256512284279	0.488821655511856	-0.0152251357212663
-0.91709178686142	-9.39481067657471	-3.34310173988342	-0.0190744418650866	0.489141434431076	-0.0152210630476475
-0.915121495723724	-9.40789222717285	-3.35085248947144	-0.0187180954962969	0.489704042673111	-0.0152584658935666
-0.906171917915344	-9.40654850006104	-3.3566038608551	-0.0184146147221327	0.490263253450394	-0.015335007570684
-0.898532927036285	-9.40992164611816	-3.35681962966919	-0.0181837342679501	0.490671962499619	-0.0153691526502371
-0.899251699447632	-9.40937423706055	-3.3636417388916	-0.0178209356963634	0.491024821996689	-0.0154971135780215
-0.89795309305191	-9.42062187194824	-3.37066793441772	-0.0174291618168354	0.491450518369675	-0.0155769782140851
-0.888797700405121	-9.41627788543701	-3.37607312202454	-0.0171221755445004	0.492063879966736	-0.0156808421015739
-0.883084654808044	-9.41592979431152	-3.38096594810486	-0.0169251058250666	0.492520123720169	-0.0156915802508593
-0.887128829956055	-9.41634273529053	-3.38881778717041	-0.0165899209678173	0.492926269769669	-0.0156907793134451
-0.887878656387329	-9.42764568328857	-3.39497828483582	-0.0162607952952385	0.493351608514786	-0.0156591106206179
-0.879600346088409	-9.42230129241943	-3.39785385131836	-0.0160075593739748	0.493882983922958	-0.015642112120986
-0.873672962188721	-9.42277050018311	-3.40055799484253	-0.0157839618623257	0.494303226470947	-0.0156007530167699
-0.87834370136261	-9.41616630554199	-3.40353655815125	-0.0154619487002492	0.494591802358627	-0.0157063528895378
-0.878650665283203	-9.42298603057861	-3.40959310531616	-0.0152206774801016	0.49487179517746	-0.0157345365732908
-0.881660640239716	-9.42860412597656	-3.41876935958862	-0.0148265287280083	0.495305687189102	-0.0157915093004704
-0.876610040664673	-9.42521667480469	-3.41639041900635	-0.0146084008738399	0.495653003454208	-0.0157397221773863
-0.869152307510376	-9.42225074768066	-3.4208722114563	-0.0144062759354711	0.495925515890121	-0.0158485099673271
-0.873918175697327	-9.41788482666016	-3.42570662498474	-0.014268921688199	0.496114492416382	-0.0158749762922525
-0.881377458572388	-9.42398452758789	-3.42513418197632	-0.0141077460721135	0.496286988258362	-0.0158436261117458
-0.882674694061279	-9.42393970489502	-3.43383383750916	-0.0138829164206982	0.496521979570389	-0.0158496480435133
-0.878307580947876	-9.42549228668213	-3.43672323226929	-0.0138519452884793	0.496776074171066	-0.0157550219446421
-0.875770688056946	-9.41327285766602	-3.43341493606567	-0.0137960026040673	0.496800482273102	-0.0157814752310514
-0.883426249027252	-9.41373538970947	-3.43014812469482	-0.0137402899563313	0.496811300516129	-0.0157905351370573
-0.892210900783539	-9.41594219207764	-3.44221210479736	-0.0136361699551344	0.49682742357254	-0.0159167367964983
-0.892173051834106	-9.41779136657715	-3.43870186805725	-0.01352250110358	0.496925562620163	-0.0159790813922882
-0.896700322628021	-9.40781593322754	-3.44162201881409	-0.0134332850575447	0.496932119131088	-0.0161091051995754
-0.906500399112701	-9.40023040771484	-3.41333746910095	-0.01354771386832	0.496551215648651	-0.0162728857249022
-0.900790750980377	-9.39964866638184	-3.41944432258606	-0.013553673401475	0.496321886777878	-0.0166048835963011
-0.898477911949158	-9.39779663085938	-3.44016408920288	-0.0135130537673831	0.496324360370636	-0.0164977069944143
-0.909182131290436	-9.39325618743896	-3.44213199615479	-0.0138686513528228	0.496247291564941	-0.0163076333701611
-0.922213733196259	-9.38881587982178	-3.44981169700623	-0.0139892790466547	0.496100425720215	-0.0162617545574903
-0.929563820362091	-9.37802505493164	-3.42713499069214	-0.0140885459259152	0.495911151170731	-0.0164037682116032
-0.935235679149628	-9.37533760070801	-3.4321026802063	-0.0142418080940843	0.495633363723755	-0.0167013499885798
-0.939405143260956	-9.38573455810547	-3.42136764526367	-0.014261145144701	0.495331794023514	-0.0171756967902184
-0.946425199508667	-9.38856792449951	-3.42615246772766	-0.01412682980299	0.495210647583008	-0.0177570153027773
-0.953918039798737	-9.38224411010742	-3.42605566978455	-0.0142616238445044	0.495171755552292	-0.0181014779955149
-0.961015462875366	-9.37381839752197	-3.42377400398254	-0.0143405143171549	0.495078325271606	-0.0186702348291874
-0.97319507598877	-9.37032985687256	-3.4176037311554	-0.0144303888082504	0.494862228631973	-0.019153255969286
-0.983153223991394	-9.37295341491699	-3.41893625259399	-0.0144421262666583	0.49468457698822	-0.0196620859205723
-0.999635457992554	-9.37779998779297	-3.42699337005615	-0.0143992016091943	0.494576394557953	-0.020151125267148
-1.00645804405212	-9.37631607055664	-3.41948270797729	-0.0144332190975547	0.494412004947662	-0.0207003094255924
-1.01010894775391	-9.36155605316162	-3.42336535453796	-0.0143637526780367	0.494325637817383	-0.0213501658290625
-1.02350580692291	-9.35874462127686	-3.41656708717346	-0.014335049316287	0.494176477193832	-0.021797101944685
-1.04011654853821	-9.36080265045166	-3.4267098903656	-0.0142848705872893	0.494006425142288	-0.0221912376582623
-1.04446506500244	-9.36033058166504	-3.41635656356812	-0.0141909699887037	0.493906766176224	-0.0225976351648569
-1.04536557197571	-9.35030555725098	-3.42214679718018	-0.0142456647008657	0.493943452835083	-0.0230337139219046
-1.05465614795685	-9.3466739654541	-3.41380190849304	-0.0141976373270154	0.493701040744781	-0.0233568008989096
-1.07177889347076	-9.35048198699951	-3.42119097709656	-0.0140689229592681	0.493595778942108	-0.0237592495977879
-1.08548140525818	-9.34962463378906	-3.42256045341492	-0.0139316571876407	0.493458151817322	-0.0241918712854385
-1.08625245094299	-9.33989715576172	-3.42630243301392	-0.013810858130455	0.493486762046814	-0.0245824456214905
-1.09094774723053	-9.33210563659668	-3.41981792449951	-0.0137519706040621	0.493313610553741	-0.0249169692397118
-1.1027694940567	-9.32736110687256	-3.42021608352661	-0.0135791776701808	0.493194341659546	-0.0253350734710693
-1.11622893810272	-9.32937622070313	-3.42448616027832	-0.0134145384654403	0.4930519759655	-0.0257109459489584
-1.11881232261658	-9.323655128479	-3.42069172859192	-0.0131104802712798	0.493137359619141	-0.0260208696126938
-1.12620079517365	-9.3192253112793	-3.42743730545044	-0.0129080694168806	0.493145316839218	-0.0263339783996344
-1.13668596744537	-9.30767631530762	-3.42717576026917	-0.01266566850245	0.493081361055374	-0.0267555546015501
-1.15235805511475	-9.31062030792236	-3.43227601051331	-0.0123665435239673	0.492843419313431	-0.0270435828715563
-1.15635275840759	-9.30313682556152	-3.43150782585144	-0.012031638994813	0.493031889200211	-0.0273617655038834
-1.16465663909912	-9.29670906066895	-3.43206691741943	-0.0118695944547653	0.492991805076599	-0.0276924166828394
-1.17367792129517	-9.29155254364014	-3.43774652481079	-0.0115123316645622	0.492852717638016	-0.0280612371861935
-1.1845076084137	-9.29360771179199	-3.43704795837402	-0.0111746415495872	0.492764890193939	-0.0282597783952951
-1.18309235572815	-9.28827667236328	-3.43991661071777	-0.0108938217163086	0.492977470159531	-0.0285896994173527
-1.19049179553986	-9.28048324584961	-3.43318200111389	-0.0106631172820926	0.4929179251194	-0.0288246795535088
-1.20385909080505	-9.27535152435303	-3.44548964500427	-0.010318361222744	0.492787182331085	-0.0290764141827822
-1.21519160270691	-9.28055477142334	-3.44202566146851	-0.00992864836007357	0.492805898189545	-0.0293190628290176
-1.21229875087738	-9.27306270599365	-3.44928503036499	-0.00969009567052126	0.492929875850677	-0.0295350048691034
-1.21812427043915	-9.26926708221436	-3.43778133392334	-0.00946651678532362	0.492842048406601	-0.0297613125294447
-1.22820317745209	-9.26958465576172	-3.45457911491394	-0.00910424999892712	0.492701768875122	-0.0300392154604197
-1.23251640796661	-9.26975631713867	-3.44788861274719	-0.00884505268186331	0.492680102586746	-0.0302012450993061
-1.23187601566315	-9.26022911071777	-3.45259213447571	-0.00857655983418226	0.492868542671204	-0.0304128918796778
-1.23732733726501	-9.25717067718506	-3.45318508148193	-0.00843549147248268	0.492708563804626	-0.0306108165532351
-1.24897074699402	-9.26012516021729	-3.46215772628784	-0.00807853881269693	0.492676436901093	-0.0308649577200413
-1.2456887960434	-9.26058769226074	-3.45659065246582	-0.00787347834557295	0.492682099342346	-0.0310338288545609
-1.24496650695801	-9.25394535064697	-3.46075057983398	-0.00765302265062928	0.492734432220459	-0.0312036219984293
-1.25033509731293	-9.25350284576416	-3.453857421875	-0.00752045912668109	0.492555499076843	-0.0314458273351192
-1.25966799259186	-9.25629329681396	-3.46572208404541	-0.00728572672232986	0.492562651634216	-0.0316747054457664
-1.25628113746643	-9.25307559967041	-3.46145820617676	-0.00703428220003843	0.492618978023529	-0.0319531634449959
-1.26092326641083	-9.24685287475586	-3.46323347091675	-0.00686714611947536	0.492444932460785	-0.0321670360863209
-1.26870238780975	-9.25357913970947	-3.46556210517883	-0.00656304834410548	0.49236673116684	-0.0324499420821667
-1.26880860328674	-9.25494766235352	-3.46470284461975	-0.00652011297643185	0.492413699626923	-0.0326161161065102
-1.26474761962891	-9.24724006652832	-3.46749067306519	-0.00643877079710364	0.492356061935425	-0.0329154171049595
-1.27124726772308	-9.24834156036377	-3.46696043014526	-0.0063174651004374	0.492230981588364	-0.0331623293459415
-1.27563202381134	-9.25535869598389	-3.47098422050476	-0.00620360719040036	0.491994023323059	-0.033333633095026
-1.27180862426758	-9.25520992279053	-3.46299457550049	-0.00610587373375893	0.49206531047821	-0.0335173793137074
-1.27046453952789	-9.2495288848877	-3.47455883026123	-0.00610012235119939	0.491922229528427	-0.0337459668517113
-1.27381265163422	-9.25168704986572	-3.46578145027161	-0.00612568017095327	0.491713315248489	-0.0339692234992981
-1.28079319000244	-9.25785732269287	-3.47692251205444	-0.00594322197139263	0.491630226373672	-0.034176554530859
-1.27354693412781	-9.26018714904785	-3.46298718452454	-0.00601562205702066	0.491649866104126	-0.0343292728066444
-1.27237164974213	-9.25401878356934	-3.46901345252991	-0.00601962534710765	0.491510897874832	-0.0345819257199764
-1.27487480640411	-9.25521373748779	-3.46555805206299	-0.00604228442534804	0.49122354388237	-0.0347447656095028
-1.27928221225739	-9.2616138458252	-3.47449207305908	-0.00593280326575041	0.491202563047409	-0.0349361822009087
-1.27062594890594	-9.26543807983398	-3.46198892593384	-0.00600080937147141	0.491145461797714	-0.0350265800952911
-1.26898908615112	-9.26215076446533	-3.47350001335144	-0.00610662484541535	0.491044014692307	-0.0353287644684315
-1.27258777618408	-9.26559162139893	-3.46616101264954	-0.00608378415927291	0.490839719772339	-0.0354887768626213
-1.27348899841309	-9.2683048248291	-3.47208189964294	-0.00604943418875337	0.490747898817062	-0.0356165617704391
-1.26625895500183	-9.27121734619141	-3.46321535110474	-0.00615827459841967	0.490763902664185	-0.0357487574219704
-1.26359069347382	-9.26666259765625	-3.46549701690674	-0.0062546287663281	0.490690022706985	-0.0359945371747017
-1.26428270339966	-9.27522277832031	-3.46207118034363	-0.00632167141884565	0.490464627742767	-0.0361343100667
-1.2627956867218	-9.28055953979492	-3.47055840492249	-0.00629151985049248	0.490484029054642	-0.036287896335125
-1.25426411628723	-9.28037738800049	-3.45832753181458	-0.00640844739973545	0.490489453077316	-0.0364154428243637
-1.25302338600159	-9.27673435211182	-3.46585631370544	-0.00648114690557122	0.490422666072845	-0.0365936458110809
-1.25687909126282	-9.28678703308105	-3.4625608921051	-0.00657686730846763	0.49026620388031	-0.0367510244250298
-1.25310015678406	-9.28818035125732	-3.4684910774231	-0.00646215118467808	0.490240275859833	-0.0369390659034252
-1.2439341545105	-9.29173469543457	-3.45727705955505	-0.00665732892230153	0.490292698144913	-0.036960992962122
-1.23850619792938	-9.28774738311768	-3.46252918243408	-0.0067701586522162	0.49024224281311	-0.0371773988008499
-1.24257981777191	-9.29558944702148	-3.45871353149414	-0.00688720354810357	0.49015000462532	-0.03725640848279
-1.23836576938629	-9.2995548248291	-3.46947145462036	-0.0068168411962688	0.490098595619202	-0.0374291129410267
-1.23087680339813	-9.30193901062012	-3.45905685424805	-0.00703240698203444	0.490191221237183	-0.0374279357492924
-1.22258234024048	-9.29844665527344	-3.4627583026886	-0.00717678107321262	0.490179747343063	-0.0376036129891872
-1.22542357444763	-9.30326461791992	-3.46183562278748	-0.00729660550132394	0.490114986896515	-0.037722684442997
-1.22267162799835	-9.31181621551514	-3.46613192558289	-0.0072445347905159	0.490139603614807	-0.0377959907054901
-1.21516382694244	-9.31460285186768	-3.46457624435425	-0.00735549908131361	0.490241855382919	-0.0377967655658722
-1.20780467987061	-9.31132984161377	-3.46273708343506	-0.00753158796578646	0.490228414535522	-0.0380281358957291
-1.21155416965485	-9.31461143493652	-3.45542860031128	-0.00756930047646165	0.490167260169983	-0.0381062030792236
-1.20669412612915	-9.32125568389893	-3.47384881973267	-0.00759415095672011	0.490338712930679	-0.0382023938000202
-1.19772946834564	-9.32098388671875	-3.45606470108032	-0.00783580634742975	0.490400016307831	-0.0382525250315666
-1.19675874710083	-9.31707382202148	-3.46382904052734	-0.0078889699652791	0.490368902683258	-0.0384397767484188
-1.19744503498077	-9.32675457000732	-3.46041917800903	-0.00801872555166483	0.490420967340469	-0.0385214239358902
-1.19196712970734	-9.33072662353516	-3.46683835983276	-0.00800180342048407	0.490497648715973	-0.0386860407888889
-1.1868155002594	-9.32962608337402	-3.4562566280365	-0.00826483778655529	0.490611404180527	-0.0387317575514317
-1.18833351135254	-9.32499217987061	-3.46666049957275	-0.00831967033445835	0.490603804588318	-0.0389992743730545
-1.18831360340118	-9.33671379089355	-3.46192193031311	-0.008463304489851	0.490584433078766	-0.0390638038516045
-1.18755733966827	-9.33818340301514	-3.46743202209473	-0.00841222237795591	0.490695148706436	-0.0391835756599903
-1.17981326580048	-9.34008979797363	-3.459392786026	-0.00857484340667725	0.490843445062637	-0.0393308475613594
-1.17797303199768	-9.33481788635254	-3.46073484420776	-0.00874973740428686	0.49084085226059	-0.0395725779235363
-1.18029642105103	-9.34010219573975	-3.46303820610046	-0.00887202750891447	0.490731298923492	-0.0397015698254108
-1.18332362174988	-9.34603977203369	-3.46269702911377	-0.00887742172926664	0.490795373916626	-0.0399007983505726
-1.17749273777008	-9.3461332321167	-3.45722460746765	-0.00907732360064983	0.490851402282715	-0.0400532186031342
-1.17421174049377	-9.34020805358887	-3.46028184890747	-0.00920368079096079	0.490904480218887	-0.0402509085834026
-1.17592513561249	-9.34165668487549	-3.45770907402039	-0.00939676538109779	0.490765273571014	-0.0403965674340725
-1.18236792087555	-9.34821128845215	-3.46548175811768	-0.00936400424689054	0.490808188915253	-0.0405996404588223
-1.17655766010284	-9.34661388397217	-3.45589900016785	-0.00952970888465643	0.490850895643234	-0.0406673960387707
-1.17670381069183	-9.34317398071289	-3.46253609657288	-0.00974309910088778	0.490707367658615	-0.0409230962395668
-1.18572640419006	-9.35059070587158	-3.45730948448181	-0.00987518392503262	0.490669339895248	-0.0411389097571373
-1.18471443653107	-9.3521203994751	-3.46955513954163	-0.00990685075521469	0.490683257579803	-0.0413823500275612
-1.17773854732513	-9.34586429595947	-3.45194673538208	-0.0101214181631804	0.490744233131409	-0.0414933264255524
-1.17913126945496	-9.34651279449463	-3.45979475975037	-0.0102925514802337	0.490622371435165	-0.0417336709797382
-1.18381524085999	-9.3509407043457	-3.45457148551941	-0.0103721963241696	0.490498006343842	-0.0418136902153492
-1.18058884143829	-9.34859561920166	-3.45688652992249	-0.0105087123811245	0.490546613931656	-0.0419843569397926
-1.17658638954163	-9.34984874725342	-3.44834136962891	-0.0107741979882121	0.49047189950943	-0.0421395786106586
-1.18470180034637	-9.35186386108398	-3.45267963409424	-0.0107684321701527	0.490262061357498	-0.0422697775065899
-1.18047988414764	-9.35350227355957	-3.45452618598938	-0.0108795780688524	0.490453243255615	-0.0424595475196838
-1.17956650257111	-9.34749317169189	-3.44814252853394	-0.0110670262947679	0.490289568901062	-0.042666532099247
-1.18692111968994	-9.35208320617676	-3.45316290855408	-0.011169002391398	0.490190178155899	-0.0429488904774189
-1.18892633914948	-9.35614013671875	-3.45090842247009	-0.0112012811005116	0.490270256996155	-0.0431395955383778
-1.18357872962952	-9.34814643859863	-3.45133519172668	-0.0113695692270994	0.490291893482208	-0.0434281416237354
-1.19085347652435	-9.35070705413818	-3.4501416683197	-0.0114258723333478	0.490107029676437	-0.0436263158917427
-1.19823122024536	-9.35413265228271	-3.45194935798645	-0.011455561965704	0.49019455909729	-0.043865941464901
-1.19098567962646	-9.35060024261475	-3.45053815841675	-0.0114853354170918	0.49030527472496	-0.0441824197769165
-1.197389960289	-9.35074138641357	-3.44542765617371	-0.01156354136765	0.490178644657135	-0.0444796830415726
-1.20190155506134	-9.35966491699219	-3.45967102050781	-0.011548200622201	0.490246295928955	-0.0447546914219856
-1.19972407817841	-9.35693454742432	-3.4544951915741	-0.0115939294919372	0.490349531173706	-0.0448759831488132
-1.20012450218201	-9.34987831115723	-3.45579433441162	-0.0116146747022867	0.490315347909927	-0.045143149793148
-1.20950484275818	-9.35874080657959	-3.45665121078491	-0.0115934060886502	0.490357160568237	-0.0453653894364834
-1.20253837108612	-9.35466957092285	-3.45198631286621	-0.0116619458422065	0.490508139133453	-0.0455045960843563
-1.20594108104706	-9.35295581817627	-3.45869994163513	-0.0117224492132664	0.490446597337723	-0.0457862988114357
-1.20798563957214	-9.35993099212646	-3.4614531993866	-0.0116512225940824	0.490583658218384	-0.0458532609045506
-1.2080637216568	-9.35106754302979	-3.45635652542114	-0.0116452137008309	0.49070343375206	-0.0461162626743317
-1.21319675445557	-9.35764503479004	-3.45757365226746	-0.0117404805496335	0.490669667720795	-0.0462719537317753
-1.21413910388947	-9.3593692779541	-3.46170043945313	-0.0115507254377007	0.490876227617264	-0.0464270487427711
-1.21043407917023	-9.35401821136475	-3.46296668052673	-0.0116055011749268	0.49103319644928	-0.0466988421976566
-1.21695172786713	-9.3567476272583	-3.46570253372192	-0.0115784322842956	0.491077423095703	-0.0467604696750641
-1.22079217433929	-9.36147212982178	-3.46718978881836	-0.0114285862073302	0.491300582885742	-0.0469617880880833
-1.21317613124847	-9.36048412322998	-3.46351933479309	-0.0114106414839625	0.491526693105698	-0.0470268130302429
-1.21357393264771	-9.35429954528809	-3.4664626121521	-0.0114029049873352	0.491577804088593	-0.0472478605806828
-1.22397947311401	-9.36351776123047	-3.47349309921265	-0.0112854270264506	0.491683453321457	-0.0474038235843182
-1.21896648406982	-9.35961151123047	-3.47199583053589	-0.0111814271658659	0.491956830024719	-0.0476019866764545
-1.21757733821869	-9.35832500457764	-3.46905159950256	-0.0111260116100311	0.49216890335083	-0.0477734617888927
-1.22388255596161	-9.35633659362793	-3.47480535507202	-0.0110740279778838	0.492223769426346	-0.0479409731924534
-1.22819209098816	-9.36619663238525	-3.48265624046326	-0.0110179195180535	0.492383867502213	-0.0480582490563393
-1.22436654567719	-9.36001014709473	-3.48522353172302	-0.0108976401388645	0.492662698030472	-0.048226710408926
-1.22047662734985	-9.36162567138672	-3.48366904258728	-0.0109348222613335	0.492808997631073	-0.0483817383646965
-1.23011672496796	-9.36222267150879	-3.48018026351929	-0.0107975257560611	0.492825001478195	-0.0485219843685627
-1.2304185628891	-9.37152004241943	-3.48911714553833	-0.0107504455372691	0.493141740560532	-0.0486305542290211
-1.22542154788971	-9.36521244049072	-3.49048566818237	-0.0106072565540671	0.493351221084595	-0.0486588180065155
-1.22459518909454	-9.36205959320068	-3.48746752738953	-0.0106040770187974	0.49343866109848	-0.0487672686576843
-1.23201394081116	-9.36361694335938	-3.49268674850464	-0.0105095617473125	0.493492513895035	-0.0488801561295986
-1.23080682754517	-9.36974620819092	-3.49848628044128	-0.0104943551123142	0.493749171495438	-0.0489989630877972
-1.22433996200562	-9.36252117156982	-3.49262094497681	-0.0105016212910414	0.493908196687698	-0.0489554069936275
-1.22959136962891	-9.36225700378418	-3.49350118637085	-0.0104444269090891	0.493933349847794	-0.0491629354655743
-1.23255503177643	-9.36756420135498	-3.50152945518494	-0.0102803017944098	0.494063585996628	-0.0490966290235519
-1.22964811325073	-9.36215209960938	-3.49359107017517	-0.0103372959420085	0.494316130876541	-0.0492165051400661
-1.22866237163544	-9.36306571960449	-3.49767374992371	-0.0103730568662286	0.494272708892822	-0.0492502078413963
-1.23434329032898	-9.36258220672607	-3.4966151714325	-0.0102799953892827	0.494342625141144	-0.0492617674171925
-1.23322069644928	-9.36827373504639	-3.50382494926453	-0.0102881295606494	0.494453996419907	-0.0492988266050816
-1.23058795928955	-9.3598575592041	-3.49508094787598	-0.0103215025737882	0.494600296020508	-0.0493883416056633
-1.23871898651123	-9.3627815246582	-3.49611163139343	-0.0103059876710176	0.494500666856766	-0.0494643412530422
-1.23760366439819	-9.36844348907471	-3.49848198890686	-0.0102880978956819	0.494526445865631	-0.0493648983538151
-1.23257696628571	-9.36356067657471	-3.49863862991333	-0.0103658195585012	0.494650214910507	-0.0494369342923164
-1.23709678649902	-9.36187362670898	-3.49699807167053	-0.0104813724756241	0.494509160518646	-0.049409706145525
-1.23865962028503	-9.36712741851807	-3.49817585945129	-0.0104325581341982	0.494470059871674	-0.0493774265050888
-1.23553764820099	-9.36477088928223	-3.49692249298096	-0.0105123016983271	0.494554251432419	-0.0492299236357212
-1.23353612422943	-9.35834789276123	-3.49671411514282	-0.010601750575006	0.494423240423203	-0.0491635054349899
-1.24255192279816	-9.36294746398926	-3.49532723426819	-0.0106604043394327	0.494235515594482	-0.0490868613123894
-1.24142408370972	-9.3625545501709	-3.49021410942078	-0.0106372479349375	0.494212925434113	-0.0490686558187008
-1.23649930953979	-9.36213684082031	-3.49474835395813	-0.0107259890064597	0.494233578443527	-0.0491048954427242
-1.24049282073975	-9.35556221008301	-3.48209095001221	-0.0108856186270714	0.494081258773804	-0.0491156242787838
-1.24516046047211	-9.36137390136719	-3.49138855934143	-0.0109570575878024	0.49393817782402	-0.0491834506392479
-1.24029064178467	-9.3616771697998	-3.49302983283997	-0.0110343582928181	0.494003534317017	-0.0491431355476379
-1.24043047428131	-9.3596076965332	-3.48635029792786	-0.0112122781574726	0.493973195552826	-0.0491937734186649
-1.24751138687134	-9.3551607131958	-3.4847366809845	-0.0113083049654961	0.493810147047043	-0.0491584278643131
-1.24944841861725	-9.36409378051758	-3.48406171798706	-0.0114165805280209	0.493722230195999	-0.0491713359951973
-1.24164354801178	-9.35758972167969	-3.48079085350037	-0.0115768657997251	0.493814319372177	-0.0490668341517448
-1.2445741891861	-9.35247993469238	-3.47419261932373	-0.0117696346715093	0.493638098239899	-0.0491612888872623
-1.25047123432159	-9.36001205444336	-3.48226428031921	-0.0118709420785308	0.49364385008812	-0.0490125194191933
-1.24437427520752	-9.3564624786377	-3.47627806663513	-0.0120034413412213	0.493604123592377	-0.0489864498376846
-1.24579405784607	-9.35461807250977	-3.47687530517578	-0.012119747698307	0.49345862865448	-0.0489990897476673
-1.25216901302338	-9.36014556884766	-3.47776961326599	-0.0122289136052132	0.493483424186707	-0.0489160865545273
-1.24255669116974	-9.35894012451172	-3.47711420059204	-0.0123612098395824	0.493547320365906	-0.0488810539245605
-1.24087452888489	-9.35378742218018	-3.47348475456238	-0.0125832362100482	0.493542015552521	-0.0487771891057491
-1.24536204338074	-9.35848999023438	-3.4730384349823	-0.0126390885561705	0.49341481924057	-0.0487280935049057
-1.24753713607788	-9.36415386199951	-3.4741849899292	-0.0127177005633712	0.493507444858551	-0.0486164912581444
-1.24008584022522	-9.35676193237305	-3.46798133850098	-0.0128612667322159	0.493624776601791	-0.0485489740967751
-1.24461460113525	-9.35868740081787	-3.47093391418457	-0.0130119081586599	0.493524879217148	-0.0485079474747181
-1.24628090858459	-9.36373138427734	-3.47019171714783	-0.0130787007510662	0.493660867214203	-0.0484133809804916
-1.2393012046814	-9.36116409301758	-3.47335767745972	-0.0132482862100005	0.493746101856232	-0.0483933240175247
-1.2447749376297	-9.36230564117432	-3.46726965904236	-0.0133674750104547	0.493760824203491	-0.0483063794672489
-1.24119687080383	-9.36397838592529	-3.47344946861267	-0.0133600067347288	0.493810504674912	-0.0482715331017971
-1.23515331745148	-9.35988712310791	-3.47099208831787	-0.0135761667042971	0.493958085775375	-0.0482343621551991
-1.24548602104187	-9.36467361450195	-3.46618938446045	-0.0135604701936245	0.493954986333847	-0.0481577925384045
-1.24299204349518	-9.3697624206543	-3.47571897506714	-0.0135755985975266	0.494165390729904	-0.0481655485928059
-1.23318755626678	-9.36546325683594	-3.46790671348572	-0.0137924775481224	0.494351178407669	-0.0480849668383598
-1.23563385009766	-9.36194705963135	-3.4715690612793	-0.0138084683567286	0.494320780038834	-0.0480871796607971
-1.24071133136749	-9.37045955657959	-3.46699714660645	-0.013885946944356	0.494428545236588	-0.0479291118681431
-1.23563039302826	-9.36719512939453	-3.47115397453308	-0.0138754360377789	0.494690090417862	-0.0479312352836132
-1.23336505889893	-9.36296558380127	-3.47294354438782	-0.0139941582456231	0.494838714599609	-0.0478423275053501
-1.23752021789551	-9.3702449798584	-3.46715760231018	-0.0139714479446411	0.49491748213768	-0.0478078499436378
-1.23084771633148	-9.37415504455566	-3.47231459617615	-0.0140364831313491	0.495141625404358	-0.0477135181427002
-1.22690069675446	-9.36766910552979	-3.46882343292236	-0.0141650065779686	0.495272040367126	-0.0476306304335594
-1.229856133461	-9.36867523193359	-3.47704744338989	-0.0141470404341817	0.495253324508667	-0.0475658290088177
-1.22940027713776	-9.37510967254639	-3.46996068954468	-0.0142324818298221	0.495564818382263	-0.0473935604095459
-1.22229051589966	-9.36988544464111	-3.46599531173706	-0.014321131631732	0.495684891939163	-0.0474003776907921
-1.22779583930969	-9.37451171875	-3.47345662117004	-0.0143185677006841	0.495654910802841	-0.0473276004195213
-1.22659802436829	-9.37801647186279	-3.47460198402405	-0.0143171502277255	0.495879322290421	-0.0471151322126389
-1.22177255153656	-9.37649440765381	-3.47620272636414	-0.0144522981718183	0.496051043272018	-0.047068327665329
-1.2168116569519	-9.36971187591553	-3.47011637687683	-0.0144480280578136	0.496079385280609	-0.0470131747424603
-1.22372806072235	-9.3768835067749	-3.47633814811707	-0.0144133390858769	0.496170997619629	-0.0468536205589771
-1.22204887866974	-9.3794412612915	-3.47093605995178	-0.0144529789686203	0.496352285146713	-0.0467108562588692
-1.21319937705994	-9.37813568115234	-3.48240756988525	-0.0145079558715224	0.496498823165894	-0.0465890876948833
-1.21459794044495	-9.37469291687012	-3.47322845458984	-0.0145912356674671	0.496469408273697	-0.0464550815522671
-1.22116267681122	-9.37755966186523	-3.48382258415222	-0.0144360009580851	0.496537387371063	-0.0463881492614746
-1.21365022659302	-9.3790454864502	-3.47194051742554	-0.0145301762968302	0.496745467185974	-0.0461574904620647
-1.20859038829803	-9.37599754333496	-3.4772675037384	-0.0145733533427119	0.496769845485687	-0.0460768863558769
-1.21415519714355	-9.38055610656738	-3.47215795516968	-0.0146154072135687	0.496702700853348	-0.0459002032876015
-1.20873093605042	-9.38132762908936	-3.4756133556366	-0.0145848989486694	0.496806502342224	-0.0456983745098114
-1.20198535919189	-9.37771224975586	-3.47164034843445	-0.0148053448647261	0.49689593911171	-0.0454691611230373
-1.20350742340088	-9.37651443481445	-3.47448420524597	-0.014849903061986	0.496743828058243	-0.045187134295702
-1.20595395565033	-9.38153457641602	-3.47026515007019	-0.0149172525852919	0.496799170970917	-0.0448754392564297
-1.19615948200226	-9.38141536712646	-3.46905612945557	-0.0150201311334968	0.496857225894928	-0.0445611290633678
-1.19308817386627	-9.37742805480957	-3.47101593017578	-0.0151075022295117	0.496754974126816	-0.0443749688565731
-1.1959400177002	-9.37959003448486	-3.46950674057007	-0.0152151333168149	0.496646732091904	-0.0439739599823952
-1.19294309616089	-9.38287448883057	-3.46974086761475	-0.0152364950627089	0.496765166521072	-0.0436932481825352
-1.18145537376404	-9.38358592987061	-3.46690011024475	-0.0153289996087551	0.496727168560028	-0.0434162169694901
-1.18236243724823	-9.38003730773926	-3.46398854255676	-0.0154935354366899	0.496682971715927	-0.0432083941996098
-1.18571817874908	-9.38456249237061	-3.46285247802734	-0.0154829826205969	0.496539980173111	-0.0428876616060734
-1.17989921569824	-9.38736248016357	-3.47606778144836	-0.0155521417036653	0.496642261743546	-0.0427124574780464
-1.17251241207123	-9.38111686706543	-3.45159125328064	-0.0155909191817045	0.496671766042709	-0.0425057150423527
-1.17258965969086	-9.38615322113037	-3.46389222145081	-0.0157045926898718	0.496522575616837	-0.0423787422478199
-1.17590761184692	-9.3901538848877	-3.45858883857727	-0.0156260933727026	0.496578246355057	-0.0421204306185246
-1.16523003578186	-9.38635349273682	-3.4584367275238	-0.0157094653695822	0.49659138917923	-0.0418868809938431
-1.16184401512146	-9.38526630401611	-3.45551609992981	-0.0157966241240501	0.49644872546196	-0.0415907986462116
-1.16680920124054	-9.39232921600342	-3.46243643760681	-0.015736510977149	0.496382743120193	-0.0414113625884056
-1.15861189365387	-9.39046764373779	-3.46585988998413	-0.0158248692750931	0.496593981981277	-0.0412143729627132
-1.15236616134644	-9.3896017074585	-3.44933199882507	-0.0159351620823145	0.496421337127686	-0.0408029668033123
-1.15172922611237	-9.39355754852295	-3.45834994316101	-0.0159143134951591	0.496298789978027	-0.0405025072395802
-1.1458295583725	-9.39967060089111	-3.44679760932922	-0.0160304754972458	0.496331393718719	-0.0400965213775635
-1.14017355442047	-9.39067840576172	-3.45348930358887	-0.0161140821874142	0.496422857046127	-0.0398551002144814
-1.13661074638367	-9.39331531524658	-3.44146990776062	-0.016355887055397	0.49635037779808	-0.0394648611545563
-1.13467419147491	-9.39669513702393	-3.45199370384216	-0.0163169428706169	0.496218770742416	-0.039135467261076
-1.13325238227844	-9.40143489837646	-3.44615912437439	-0.0163050573319197	0.496264159679413	-0.0387963056564331
-1.12223732471466	-9.39691352844238	-3.44744944572449	-0.0162942316383123	0.4963658452034	-0.0386253073811531
-1.11832177639008	-9.39834213256836	-3.44082117080688	-0.0163830853998661	0.496223866939545	-0.0383041612803936
-1.11800301074982	-9.40363025665283	-3.4490659236908	-0.016342356801033	0.49609249830246	-0.038079097867012
-1.11047375202179	-9.41107654571533	-3.44288539886475	-0.0163741540163755	0.496283322572708	-0.0378271751105785
-1.10516011714935	-9.40373611450195	-3.44582962989807	-0.0163800735026598	0.496186017990112	-0.0376134775578976
-1.10188889503479	-9.40892791748047	-3.43988823890686	-0.0164771843701601	0.496125131845474	-0.037235826253891
-1.10237085819244	-9.41552352905273	-3.4485080242157	-0.0164410974830389	0.496114879846573	-0.0370163694024086
-1.09304821491241	-9.41674995422363	-3.44205355644226	-0.0164971332997084	0.496210932731628	-0.0367821864783764
-1.08823764324188	-9.40766048431396	-3.43760275840759	-0.0164105147123337	0.496049761772156	-0.0365537330508232
-1.09060847759247	-9.41757965087891	-3.44335508346558	-0.0163735914975405	0.496057003736496	-0.0363341420888901
-1.08257269859314	-9.42188262939453	-3.43950605392456	-0.0163565948605537	0.496169179677963	-0.0359724164009094
-1.07604265213013	-9.42133045196533	-3.44284105300903	-0.0163860712200403	0.496159374713898	-0.0358387045562267
-1.07547998428345	-9.41977405548096	-3.43057751655579	-0.0163969825953245	0.496064782142639	-0.0355800241231918
-1.07536053657532	-9.42996597290039	-3.44007635116577	-0.0162560902535915	0.496098548173904	-0.0353585854172707
-1.06852769851685	-9.43218517303467	-3.4372284412384	-0.0162487886846066	0.49616265296936	-0.0350928045809269
-1.05953848361969	-9.43257904052734	-3.4428117275238	-0.0162503086030483	0.496162533760071	-0.0348467752337456
-1.06058096885681	-9.4279842376709	-3.43749022483826	-0.0162224564701319	0.496057152748108	-0.0346099175512791
-1.06143426895142	-9.43680381774902	-3.4350118637085	-0.0161896478384733	0.496028333902359	-0.0344464108347893
-1.05517435073853	-9.43988800048828	-3.4438750743866	-0.0161063857376575	0.496046781539917	-0.0340983122587204
-1.04804921150208	-9.44136047363281	-3.43340110778809	-0.0161461699754	0.496068298816681	-0.0337379202246666
-1.04399466514587	-9.4355411529541	-3.43470740318298	-0.0161819811910391	0.495975077152252	-0.0336395166814327
-1.04830300807953	-9.44186401367188	-3.43796062469482	-0.0159905962646008	0.495932370424271	-0.0335021689534187
-1.0426664352417	-9.44574546813965	-3.44273805618286	-0.0159115269780159	0.495950728654861	-0.0331585146486759
-1.03455555438995	-9.4446496963501	-3.43717956542969	-0.0158471651375294	0.495918899774551	-0.0330061577260494
-1.03035473823547	-9.44481182098389	-3.43517756462097	-0.0157996155321598	0.495833367109299	-0.0328583940863609
-1.03466892242432	-9.44931793212891	-3.43015933036804	-0.0157275311648846	0.495594918727875	-0.0326349847018719
-1.03262329101563	-9.45529174804688	-3.44060373306274	-0.0156920198351145	0.49565052986145	-0.0323074981570244
-1.02623057365417	-9.45516300201416	-3.43320345878601	-0.0156571641564369	0.495727181434631	-0.0321222506463528
-1.0191707611084	-9.45182991027832	-3.43160533905029	-0.0156628340482712	0.495568484067917	-0.0317275561392307
-1.02048647403717	-9.45193099975586	-3.42431426048279	-0.0156631264835596	0.495365023612976	-0.0315322875976563
-1.02270519733429	-9.4548397064209	-3.4402129650116	-0.0155514879152179	0.495330542325974	-0.0313979536294937
-1.01504695415497	-9.45835018157959	-3.43098258972168	-0.0155426468700171	0.4953733086586	-0.0311656277626753
-1.01319622993469	-9.45112991333008	-3.42828798294067	-0.0153737775981426	0.495233058929443	-0.0309795383363962
-1.01623964309692	-9.45608329772949	-3.42370295524597	-0.0152757149189711	0.495050102472305	-0.0309145506471395
-1.01812839508057	-9.46227073669434	-3.43663334846497	-0.0150688476860523	0.494957149028778	-0.0307689756155014
-1.010866522789	-9.46604442596436	-3.4268536567688	-0.0150241851806641	0.494895994663239	-0.0305807143449783
-1.00513112545013	-9.45824337005615	-3.42200016975403	-0.0149038741365075	0.494777679443359	-0.030532106757164
-1.00851702690125	-9.45961284637451	-3.4195818901062	-0.0147737618535757	0.494621306657791	-0.0304254069924355
-1.01364231109619	-9.46112060546875	-3.42852997779846	-0.0146608492359519	0.494456887245178	-0.0302030425518751
-1.01525962352753	-9.46842956542969	-3.4277126789093	-0.01445103995502	0.494353502988815	-0.0300238654017448
-1.00504946708679	-9.46825885772705	-3.42852258682251	-0.0143530433997512	0.494388222694397	-0.0298111513257027
-0.998515367507935	-9.46492671966553	-3.41495704650879	-0.0144136380404234	0.494194507598877	-0.0294646620750427
-1.00379967689514	-9.46434307098389	-3.42884278297424	-0.0142828347161412	0.494027853012085	-0.0292141102254391
-1.00267362594604	-9.46878814697266	-3.42038774490356	-0.0142368283122778	0.493898093700409	-0.0287828668951988
-0.995522439479828	-9.46916770935059	-3.42206215858459	-0.0141582721844316	0.49397012591362	-0.0284662041813135
-0.992550194263458	-9.46473979949951	-3.42037653923035	-0.0139920217916369	0.493736952543259	-0.0282450709491968
-0.992662072181702	-9.4571475982666	-3.41891193389893	-0.0138510651886463	0.493650615215302	-0.0280563477426767
-0.999496579170227	-9.46526908874512	-3.42167377471924	-0.0135930497199297	0.493395537137985	-0.0278443917632103
-0.992053031921387	-9.46892261505127	-3.42346978187561	-0.0134450513869524	0.493509143590927	-0.0276261977851391
-0.98696357011795	-9.46597194671631	-3.42854619026184	-0.0133277317509055	0.493351101875305	-0.0273776389658451
-0.985633909702301	-9.45937252044678	-3.4144344329834	-0.0131438681855798	0.493248611688614	-0.0271368864923716
-0.992369711399078	-9.46185874938965	-3.42170643806458	-0.0130912978202105	0.493107080459595	-0.0270174369215965
-0.991739630699158	-9.46519088745117	-3.41847229003906	-0.0127297788858414	0.49305585026741	-0.0267817955464125
-0.991735517978668	-9.46457576751709	-3.43206357955933	-0.0125320060178638	0.49299082159996	-0.0265472605824471
-0.985480904579163	-9.46385669708252	-3.41911244392395	-0.0122614670544863	0.492967963218689	-0.026359299197793
-0.982851922512054	-9.45683574676514	-3.41985607147217	-0.0121534261852503	0.492968380451202	-0.026238901540637
-0.986898124217987	-9.45882606506348	-3.4216423034668	-0.011921176686883	0.492728352546692	-0.0260077361017466
-0.990528225898743	-9.46208572387695	-3.42530488967896	-0.0117169758304954	0.492809623479843	-0.0258125960826874
-0.987995445728302	-9.45983695983887	-3.42736911773682	-0.0113717447966337	0.492753058671951	-0.025618389248848
-0.982352912425995	-9.4563159942627	-3.42434644699097	-0.0112297683954239	0.492886066436768	-0.0254058949649334
-0.98229306936264	-9.45320129394531	-3.42439913749695	-0.011008283123374	0.492622405290604	-0.0252149906009436
-0.989510655403137	-9.45914077758789	-3.42768096923828	-0.0107806865125895	0.492652237415314	-0.0251124054193497
-0.990388333797455	-9.45714282989502	-3.43489956855774	-0.0104540921747684	0.49261462688446	-0.0249929185956717
-0.987287819385529	-9.45396709442139	-3.4228093624115	-0.0103154657408595	0.492705076932907	-0.0247434563934803
-0.979186177253723	-9.4495792388916	-3.43344020843506	-0.0100983288139105	0.492660403251648	-0.0245541110634804
-0.982694983482361	-9.44486999511719	-3.42794895172119	-0.00991115532815456	0.492576748132706	-0.0244431905448437
-0.991043150424957	-9.44895553588867	-3.43395280838013	-0.00950427446514368	0.492509871721268	-0.0243156161159277
-0.986527264118195	-9.44928646087646	-3.43397521972656	-0.00926678255200386	0.49260076880455	-0.0241382233798504
-0.983774662017822	-9.4457893371582	-3.43444967269897	-0.00901750195771456	0.492666274309158	-0.0241049341857433
-0.985163450241089	-9.43945693969727	-3.43489384651184	-0.00876788422465324	0.492599844932556	-0.024034021422267
-0.999323487281799	-9.43947219848633	-3.44480562210083	-0.00846465304493904	0.492504745721817	-0.0240260791033506
-0.996253490447998	-9.44105529785156	-3.44707560539246	-0.00816689431667328	0.492614895105362	-0.0239293538033962
-0.992915809154511	-9.43800163269043	-3.44863295555115	-0.00789561122655869	0.492652267217636	-0.0238894391804934
-0.992541074752808	-9.43100643157959	-3.4421763420105	-0.00761367147788405	0.49262547492981	-0.0238980613648891
-1.00217533111572	-9.42962837219238	-3.44845223426819	-0.00743300979956985	0.492510944604874	-0.0239020772278309
-1.00796520709991	-9.42972660064697	-3.45302557945251	-0.00700603937730193	0.492399215698242	-0.0238943379372358
-1.01066029071808	-9.42823600769043	-3.4481143951416	-0.00672003487125039	0.492495745420456	-0.0239000432193279
-1.00924134254456	-9.42399024963379	-3.45748209953308	-0.00642454577609897	0.492667585611343	-0.0239484272897244
-1.01185047626495	-9.4185791015625	-3.45402455329895	-0.00610107369720936	0.492621421813965	-0.0239884331822395
-1.01888036727905	-9.41226959228516	-3.46356821060181	-0.00585039192810655	0.492626667022705	-0.0240802671760321
-1.03039598464966	-9.41077423095703	-3.46180605888367	-0.0054950718767941	0.492458194494247	-0.0242195930331945
-1.03508841991425	-9.41286754608154	-3.46755623817444	-0.00520283123478293	0.492489099502563	-0.0242558717727661
-1.03504121303558	-9.4096155166626	-3.47597503662109	-0.00483224960044026	0.492533594369888	-0.0243600588291883
-1.0367134809494	-9.40507030487061	-3.46394562721252	-0.0046071489341557	0.492625564336777	-0.0244787130504847
-1.04144442081451	-9.39638805389404	-3.4706506729126	-0.00432942295446992	0.492593616247177	-0.0246122293174267
-1.04878234863281	-9.39293670654297	-3.47146797180176	-0.00406872108578682	0.492393612861633	-0.0247476939111948
-1.05965447425842	-9.39437675476074	-3.4830310344696	-0.00375512219034135	0.492421865463257	-0.0248551499098539
-1.05917835235596	-9.39220809936523	-3.48116612434387	-0.00342908897437155	0.492271363735199	-0.024964664131403
-1.06578004360199	-9.38431262969971	-3.47378587722778	-0.00315641728229821	0.49248394370079	-0.0250263623893261
-1.06758785247803	-9.38074779510498	-3.48317885398865	-0.00291346409358084	0.492397904396057	-0.0251404978334904
-1.07140231132507	-9.37117862701416	-3.47730278968811	-0.00267047807574272	0.492254644632339	-0.0252936724573374
-1.08089685440063	-9.36761665344238	-3.48014140129089	-0.00249154423363507	0.49219274520874	-0.0254339817911386
-1.09234857559204	-9.3659553527832	-3.48269033432007	-0.00217782519757748	0.491968899965286	-0.025615407153964
-1.10114729404449	-9.36607360839844	-3.48573899269104	-0.00192436866927892	0.491867959499359	-0.0257395729422569
-1.10462558269501	-9.36294174194336	-3.494460105896	-0.00168614345602691	0.491786301136017	-0.0258585978299379
-1.10998272895813	-9.35468482971191	-3.4897792339325	-0.00149962981231511	0.491788625717163	-0.0260368250310421
-1.11277139186859	-9.3473424911499	-3.49322271347046	-0.00126560020726174	0.491632133722305	-0.0261381007730961
-1.118607878685	-9.33850193023682	-3.48735594749451	-0.00107133050914854	0.491422325372696	-0.0263555701822042
-1.13165426254272	-9.3324146270752	-3.48973059654236	-0.000873021373990923	0.491285592317581	-0.026444036513567
-1.14326739311218	-9.33328342437744	-3.49212098121643	-0.00071604351978749	0.491008907556534	-0.026639424264431
-1.14798808097839	-9.32531833648682	-3.49325227737427	-0.000518284738063812	0.49090313911438	-0.026817673817277
-1.1515679359436	-9.31950283050537	-3.49431085586548	-0.000393075286410749	0.490840435028076	-0.0268400516360998
-1.15560126304626	-9.31007385253906	-3.4886155128479	-0.000272415258223191	0.490610271692276	-0.0270452182739973
-1.16902899742126	-9.30178737640381	-3.48655033111572	-0.000183647571248002	0.490362524986267	-0.0272086951881647
-1.18160331249237	-9.30128383636475	-3.49325156211853	-3.91207686334383E-06	0.490144848823547	-0.0274116657674313
-1.18991041183472	-9.2978515625	-3.4940013885498	6.48797504254617E-05	0.490028083324432	-0.0274742171168327
-1.19026243686676	-9.29082107543945	-3.49077701568604	0.000167736958246678	0.489856660366058	-0.0276142954826355
-1.19929432868958	-9.27588939666748	-3.49195861816406	0.000195446962607093	0.489758908748627	-0.0277321990579367
-1.20851051807404	-9.27561378479004	-3.48815202713013	0.000193839252460748	0.489439576864243	-0.0278195850551128
-1.21923160552979	-9.2720775604248	-3.49065351486206	0.000298342434689403	0.489243179559708	-0.0279049705713987
-1.22868692874908	-9.26943492889404	-3.48691654205322	0.000409695465350524	0.489043027162552	-0.0279584880918264
-1.22731602191925	-9.26182651519775	-3.48990535736084	0.000285838468698785	0.488957077264786	-0.0280748717486858
-1.2326328754425	-9.2520866394043	-3.48636388778687	0.000239111221162602	0.488773614168167	-0.0280765891075134
-1.23842465877533	-9.24326705932617	-3.48245167732239	0.000253874954069033	0.488525360822678	-0.0282624866813421
-1.25135052204132	-9.24024677276611	-3.48013663291931	0.000244068869506009	0.488262236118317	-0.0283651985228062
-1.25941503047943	-9.24091053009033	-3.48484539985657	0.000235668616369367	0.488117843866348	-0.0284463372081518
-1.26579868793488	-9.23247051239014	-3.48365259170532	0.000330293143633753	0.488026916980743	-0.0285651944577694
-1.26720976829529	-9.22833824157715	-3.48616361618042	0.000328307884046808	0.488061845302582	-0.0286525916308165
-1.27495729923248	-9.21753215789795	-3.48102879524231	0.000292585318675265	0.487897783517838	-0.0289303604513407
-1.28937423229218	-9.2143383026123	-3.48433899879456	0.000372631446225569	0.487674117088318	-0.0290371552109718
-1.29780173301697	-9.21098518371582	-3.48235821723938	0.000484815886011347	0.487635135650635	-0.0292979385703802
-1.30321967601776	-9.21061611175537	-3.48486018180847	0.000558706698939204	0.487632751464844	-0.0294191855937243
-1.30619060993195	-9.20121955871582	-3.484778881073	0.000536379113327712	0.487692832946777	-0.0296220574527979
-1.31596708297729	-9.19177627563477	-3.48013401031494	0.000552833313122392	0.487535655498505	-0.0297837965190411
-1.32452929019928	-9.19075012207031	-3.49222207069397	0.000627961824648082	0.487519413232803	-0.0300625879317522
-1.33106279373169	-9.18773746490479	-3.4860372543335	0.000811098841950297	0.487550437450409	-0.0301585029810667
-1.33162081241608	-9.18242454528809	-3.49019479751587	0.000868930830620229	0.487675279378891	-0.0303152948617935
-1.33852338790894	-9.17362594604492	-3.48144006729126	0.000876918551512063	0.487618893384933	-0.0304352045059204
-1.34740924835205	-9.1760835647583	-3.49168705940247	0.000969096028711647	0.48772269487381	-0.0306760165840387
-1.34789788722992	-9.17318439483643	-3.48896074295044	0.00112362939398736	0.487869590520859	-0.0307689849287272
-1.34977447986603	-9.16155529022217	-3.49449586868286	0.0011400441871956	0.488008350133896	-0.0309545751661062
-1.3629789352417	-9.16042423248291	-3.49532508850098	0.00126212264876813	0.487990081310272	-0.0309768579900265
-1.36724305152893	-9.16169834136963	-3.49686408042908	0.00143791979644448	0.488132297992706	-0.031144805252552
-1.36519396305084	-9.15744209289551	-3.50003433227539	0.0015680881915614	0.488385409116745	-0.0311490353196859
-1.3648978471756	-9.14695072174072	-3.50265407562256	0.00159236288163811	0.488498359918594	-0.0313803963363171
-1.38052093982697	-9.15188217163086	-3.50401782989502	0.00174934125971049	0.48850291967392	-0.0314098820090294
-1.37989175319672	-9.14832496643066	-3.50876069068909	0.00187600334174931	0.488735049962997	-0.0315000899136066
-1.37810730934143	-9.14351463317871	-3.50697135925293	0.00192001520190388	0.489062577486038	-0.031537514179945
-1.38365364074707	-9.13411045074463	-3.50549221038818	0.0020853653550148	0.489082396030426	-0.0317148976027966
-1.39404010772705	-9.1437406539917	-3.51252102851868	0.00215554446913302	0.489210575819016	-0.0317377597093582
-1.38948214054108	-9.13808441162109	-3.5094051361084	0.00230438890866935	0.489416778087616	-0.0317788980901241
-1.3906888961792	-9.13454341888428	-3.51240348815918	0.00228667445480824	0.489556819200516	-0.0317792743444443
-1.3988653421402	-9.13596820831299	-3.51604413986206	0.00232398719526827	0.489660084247589	-0.0318823158740997
-1.39859569072723	-9.13776302337646	-3.52016425132751	0.00243759853765368	0.489851921796799	-0.0318997912108898
-1.39222180843353	-9.12827014923096	-3.52117323875427	0.00244873273186386	0.490060478448868	-0.0318381115794182
-1.39578127861023	-9.12871837615967	-3.51625180244446	0.00242007500492036	0.490047246217728	-0.0319027937948704
-1.40489113330841	-9.12962245941162	-3.52864527702332	0.00258325599133968	0.490171998739243	-0.0319095440208912
-1.39429008960724	-9.13421440124512	-3.52441763877869	0.00257307267747819	0.490348994731903	-0.0319306999444962
-1.39483332633972	-9.12150478363037	-3.52110624313354	0.00256652384996414	0.490529149770737	-0.0317074619233608
-1.39967513084412	-9.11501789093018	-3.52953100204468	0.00284979003481567	0.490663081407547	-0.0322403907775879
-1.41016948223114	-9.12259101867676	-3.53305673599243	0.00309457629919052	0.490477740764618	-0.032352514564991
-1.4004545211792	-9.12950420379639	-3.5336549282074	0.00309657002799213	0.490556716918945	-0.0324879698455334
-1.40336620807648	-9.12152004241943	-3.5277214050293	0.00307400221936405	0.490744203329086	-0.0323231928050518
-1.40670490264893	-9.11883544921875	-3.53313088417053	0.00308472849428654	0.490737795829773	-0.0327071137726307
-1.41594612598419	-9.12257862091064	-3.5332818031311	0.0031786379404366	0.490676164627075	-0.03273631259799
-1.40749490261078	-9.12130546569824	-3.53475093841553	0.00320896599441767	0.490684270858765	-0.0327512137591839
-1.41063511371613	-9.11622619628906	-3.53656220436096	0.00316485180519521	0.49077832698822	-0.0326685383915901
-1.41643929481506	-9.1147632598877	-3.53493070602417	0.00320591847412288	0.490587562322617	-0.0328909046947956
-1.42016410827637	-9.11842632293701	-3.53499722480774	0.0031417110003531	0.490597754716873	-0.0329118706285954
-1.41628897190094	-9.11456203460693	-3.53250503540039	0.00309974886476994	0.49062904715538	-0.032910093665123
-1.41498780250549	-9.10829734802246	-3.53276371955872	0.00299521535634995	0.490509688854218	-0.0327261537313461
-1.41390037536621	-9.1109790802002	-3.5293083190918	0.00288935750722885	0.490355432033539	-0.032774455845356
-1.42153167724609	-9.10977458953857	-3.53620886802673	0.00290429987944663	0.490217983722687	-0.0326840430498123
-1.42034578323364	-9.11599159240723	-3.53302764892578	0.00276895565912127	0.49022251367569	-0.0327044911682606
-1.41451704502106	-9.10938549041748	-3.52413201332092	0.0026333883870393	0.490115791559219	-0.0325254388153553
-1.41179049015045	-9.10868740081787	-3.52036333084106	0.00243882392533123	0.489989131689072	-0.0324956960976124
-1.41944968700409	-9.107102394104	-3.52343821525574	0.00224676076322794	0.489699453115463	-0.0323698855936527
-1.42506754398346	-9.1066837310791	-3.52526140213013	0.00227702572010458	0.489627510309219	-0.0323117673397064
-1.42623555660248	-9.09888935089111	-3.52624678611755	0.0024888077750802	0.489574313163757	-0.0326777845621109
-1.41617488861084	-9.10026454925537	-3.52106118202209	0.00248412229120731	0.489366680383682	-0.0326894633471966
-1.41479110717773	-9.09645462036133	-3.51611161231995	0.00230281031690538	0.488996803760529	-0.0326693207025528
-1.43171954154968	-9.09995746612549	-3.52251005172729	0.00228483323007822	0.489033997058868	-0.03273706138134
-1.43081748485565	-9.09709358215332	-3.52724957466125	0.00239627552218735	0.488877028226852	-0.0331239961087704
-1.43047094345093	-9.10317134857178	-3.51722550392151	0.00228164461441338	0.48872247338295	-0.0331175215542316
-1.42555463314056	-9.1011266708374	-3.51495385169983	0.00225991453044117	0.48859840631485	-0.0332675166428089
-1.43173086643219	-9.09478664398193	-3.51266360282898	0.00217019370757043	0.488419681787491	-0.0333311446011066
-1.4359689950943	-9.09914207458496	-3.5109007358551	0.00206825928762555	0.488274425268173	-0.0336171239614487
-1.43609690666199	-9.10032653808594	-3.51719689369202	0.00199387152679265	0.488281786441803	-0.0337597168982029
-1.42841446399689	-9.0997142791748	-3.51104688644409	0.00183552585076541	0.488302707672119	-0.0336524993181229
-1.43715131282806	-9.09492492675781	-3.50467157363892	0.00182930065784603	0.488216370344162	-0.0337072610855103
-1.44263303279877	-9.09954261779785	-3.50457048416138	0.0017878309590742	0.488084614276886	-0.033932875841856
-1.44284808635712	-9.10236072540283	-3.51101756095886	0.0019092537695542	0.488040268421173	-0.0340776070952415
-1.43874561786652	-9.10621738433838	-3.51853585243225	0.00189202011097223	0.488065123558044	-0.0341266393661499
-1.43459594249725	-9.0997428894043	-3.50993275642395	0.00185640493873507	0.488122522830963	-0.0343271866440773
-1.43975472450256	-9.10272026062012	-3.50965237617493	0.0017910577589646	0.488007843494415	-0.0344027318060398
-1.44038116931915	-9.10471725463867	-3.51069784164429	0.00189316330943257	0.487932056188583	-0.0345057174563408
-1.43855786323547	-9.1109037399292	-3.51309609413147	0.001895128400065	0.487995326519012	-0.0344466269016266
-1.43031561374664	-9.10727214813232	-3.51213073730469	0.00189085607416928	0.488134026527405	-0.0345822125673294
-1.43318891525269	-9.10114765167236	-3.50642991065979	0.00183642643969506	0.488177478313446	-0.0346297323703766
-1.43311595916748	-9.10393142700195	-3.51545166969299	0.00194274121895432	0.48811599612236	-0.0347873941063881
-1.43738687038422	-9.10797882080078	-3.51774287223816	0.00199860148131847	0.488140285015106	-0.0348050519824028
-1.43206036090851	-9.10959720611572	-3.51957082748413	0.00220774440094829	0.488330155611038	-0.0349188856780529
-1.42464375495911	-9.10537052154541	-3.51361060142517	0.00220451061613858	0.488451898097992	-0.0349917933344841
-1.42474746704102	-9.10770702362061	-3.51865649223328	0.00222435174509883	0.488482892513275	-0.0351167172193527
-1.42735767364502	-9.11138534545898	-3.52116775512695	0.00233600614592433	0.488594383001328	-0.0350902788341045
-1.42423593997955	-9.11926937103271	-3.5212414264679	0.00254880520515144	0.488825678825378	-0.0351137407124043
-1.41628754138947	-9.11295890808105	-3.52404069900513	0.0025929668918252	0.489066421985626	-0.0351273827254772
-1.41919994354248	-9.11322593688965	-3.52929377555847	0.00268029770813882	0.489137053489685	-0.0352097973227501
-1.41950905323029	-9.11748504638672	-3.52962327003479	0.00273198285140097	0.48934805393219	-0.0351889692246914
-1.41648185253143	-9.12389278411865	-3.53497767448425	0.00294380658306181	0.489642202854156	-0.0351480096578598
-1.40836787223816	-9.12070369720459	-3.5375394821167	0.00306842545978725	0.48990797996521	-0.0351306013762951
-1.40270090103149	-9.11998081207275	-3.53096914291382	0.00310205924324691	0.490074872970581	-0.035109531134367
-1.40376949310303	-9.11984539031982	-3.54541301727295	0.00326135265640914	0.490174770355225	-0.0351128354668617
-1.40145027637482	-9.12788105010986	-3.54832434654236	0.00348239974118769	0.490560114383698	-0.0350374430418015
-1.39352238178253	-9.12489223480225	-3.54346084594727	0.00355088151991367	0.490898847579956	-0.0349557250738144
-1.39112544059753	-9.12549018859863	-3.54928827285767	0.00364600890316069	0.491076201200485	-0.0349381975829601
-1.39119637012482	-9.12368011474609	-3.5463809967041	0.00379285751841962	0.491144895553589	-0.0348948314785957
-1.39209127426147	-9.13519763946533	-3.55512714385986	0.00395770370960236	0.491433799266815	-0.0348027050495148
-1.3830269575119	-9.13110828399658	-3.56240916252136	0.00409864587709308	0.49177074432373	-0.0347731076180935
-1.37783396244049	-9.12924957275391	-3.55920934677124	0.0041175689548254	0.491950303316116	-0.0347121171653271
-1.37597942352295	-9.12690258026123	-3.56130576133728	0.00427754502743483	0.492139339447021	-0.0347128324210644
-1.38112962245941	-9.13631248474121	-3.56441593170166	0.00440798187628388	0.492321699857712	-0.0345908552408218
-1.37136769294739	-9.13903999328613	-3.56809091567993	0.00449933623895049	0.492652207612991	-0.034536849707365
-1.36792731285095	-9.13640308380127	-3.56680202484131	0.00462049478664994	0.492944717407227	-0.0344150364398956
-1.3634021282196	-9.1338529586792	-3.56782722473145	0.00469510955736041	0.493092447519302	-0.0344358421862125
-1.36637008190155	-9.13266944885254	-3.56975293159485	0.00474840402603149	0.493144959211349	-0.0344238132238388
-1.37041425704956	-9.13795852661133	-3.58317136764526	0.0049396981485188	0.49337249994278	-0.0343965329229832
-1.36305737495422	-9.14064407348633	-3.57728052139282	0.00498510245233774	0.493555545806885	-0.0342575423419476
-1.35840594768524	-9.13800525665283	-3.57821846008301	0.00501373643055558	0.493813812732697	-0.0342520214617252
-1.35826408863068	-9.13300132751465	-3.57772827148438	0.0050257733091712	0.493775844573975	-0.0342870801687241
-1.36725759506226	-9.13995361328125	-3.58064246177673	0.00514996517449617	0.493950664997101	-0.0341887623071671
-1.36695277690887	-9.14117908477783	-3.58484625816345	0.00521288299933076	0.49407559633255	-0.0341171026229858
-1.36115479469299	-9.13733291625977	-3.58491921424866	0.00514102401211858	0.494289517402649	-0.0341388992965221
-1.36073565483093	-9.12919807434082	-3.58087110519409	0.00516394525766373	0.494232386350632	-0.0341792814433575
-1.36886119842529	-9.13593101501465	-3.58573174476624	0.00523810368031263	0.494262307882309	-0.0340994298458099
-1.37388205528259	-9.13474369049072	-3.5873646736145	0.00523761473596096	0.49430376291275	-0.0340807177126408
-1.36672294139862	-9.13687133789063	-3.58515548706055	0.00516689149662852	0.494449377059937	-0.0340447016060352
-1.36523342132568	-9.12764549255371	-3.58710336685181	0.00508537003770471	0.494381338357925	-0.0341343693435192
-1.37310743331909	-9.12816905975342	-3.58490943908691	0.00500794826075435	0.494304418563843	-0.034055981785059
-1.37934041023254	-9.13109302520752	-3.58553576469421	0.00508029293268919	0.494264215230942	-0.03409818187356
-1.38013553619385	-9.13296985626221	-3.58134269714355	0.00503084622323513	0.49427205324173	-0.0340669602155685
-1.37444889545441	-9.12592601776123	-3.583909034729	0.00494058290496469	0.494347333908081	-0.034145999699831
-1.3797572851181	-9.12046527862549	-3.5763373374939	0.00487082591280341	0.494164913892746	-0.0340854823589325
-1.38376748561859	-9.11904335021973	-3.57959699630737	0.00476181972771883	0.49402716755867	-0.0342039689421654
-1.39151990413666	-9.12022590637207	-3.58155179023743	0.0047996579669416	0.493965834379196	-0.034123245626688
-1.38741850852966	-9.11932754516602	-3.58796286582947	0.00469525111839175	0.494054645299912	-0.0341451801359653
-1.38679015636444	-9.11418342590332	-3.57429504394531	0.00459280889481306	0.493909388780594	-0.0341336317360401
-1.38770663738251	-9.11186790466309	-3.57280492782593	0.00449081743136048	0.49376717209816	-0.0341671258211136
-1.39439904689789	-9.10705947875977	-3.57411527633667	0.00445720693096519	0.493602782487869	-0.0341966040432453
-1.40076315402985	-9.11316776275635	-3.56820440292358	0.00436123786494136	0.493457973003387	-0.0341183319687843
-1.40384542942047	-9.11218070983887	-3.58347129821777	0.00434988597407937	0.493409126996994	-0.0341983884572983
-1.40311515331268	-9.10917377471924	-3.56988573074341	0.00425730086863041	0.493304193019867	-0.0341111458837986
-1.40139937400818	-9.10486221313477	-3.57226753234863	0.00408177031204104	0.493268817663193	-0.0341691747307777
-1.4081974029541	-9.09897708892822	-3.56755328178406	0.00402454659342766	0.492998272180557	-0.0341567285358906
-1.41201341152191	-9.1013298034668	-3.56646203994751	0.0040781507268548	0.492901802062988	-0.0341647081077099
-1.4140636920929	-9.10348606109619	-3.57240414619446	0.00398595631122589	0.492877721786499	-0.0340668894350529
-1.40910184383392	-9.09695339202881	-3.56637597084045	0.00387851451523602	0.49287560582161	-0.0341311246156693
-1.41395258903503	-9.0922966003418	-3.56719517707825	0.00378901162184775	0.492654025554657	-0.0341211035847664
-1.4243278503418	-9.09518623352051	-3.56612181663513	0.00378215732052922	0.492538183927536	-0.0340901128947735
-1.42188155651093	-9.09332084655762	-3.56700873374939	0.00380974821746349	0.492548763751984	-0.0340445749461651
-1.41747891902924	-9.09158515930176	-3.55939722061157	0.00365267833694816	0.492563307285309	-0.0339828133583069
-1.42053413391113	-9.08601665496826	-3.55855846405029	0.00355194951407611	0.492340177297592	-0.0339890569448471
-1.42987978458405	-9.0907039642334	-3.56493043899536	0.00355588109232485	0.492293357849121	-0.0339431427419186
-1.42525708675385	-9.08839416503906	-3.55990481376648	0.00351831689476967	0.492305099964142	-0.0338020585477352
-1.42372965812683	-9.08223819732666	-3.55929017066956	0.00338351377286017	0.492294937372208	-0.0338103175163269
-1.42729449272156	-9.07743835449219	-3.5544331073761	0.00334873585961759	0.492216110229492	-0.0336736626923084
-1.4338653087616	-9.07874584197998	-3.55163979530334	0.00325144291855395	0.492074131965637	-0.0336318649351597
-1.43696403503418	-9.08059692382813	-3.55939316749573	0.00330459582619369	0.492075115442276	-0.0335252769291401
-1.43080258369446	-9.07721900939941	-3.55313801765442	0.00317677366547287	0.492125928401947	-0.0334638617932796
-1.43822491168976	-9.07294845581055	-3.55180716514587	0.0031896757427603	0.491976052522659	-0.0334179103374481
-1.44190156459808	-9.07659816741943	-3.55231189727783	0.00321449246257544	0.491965532302856	-0.0333815887570381
-1.44226455688477	-9.07772636413574	-3.55390286445618	0.00310248415917158	0.49202024936676	-0.0332197211682796
-1.4358137845993	-9.06947422027588	-3.55041694641113	0.00303793861530721	0.492015421390533	-0.0331960767507553
-1.44386720657349	-9.06758785247803	-3.55165028572083	0.00305620580911636	0.491868317127228	-0.0331875011324883
-1.45183253288269	-9.06971168518066	-3.55582499504089	0.00314891012385488	0.491903215646744	-0.0331637002527714
-1.44432783126831	-9.07047080993652	-3.54834222793579	0.0030380527023226	0.491966366767883	-0.0330083854496479
-1.44804620742798	-9.06180667877197	-3.56025385856628	0.00304513680748641	0.491876900196075	-0.0330262370407581
-1.45381152629852	-9.06645107269287	-3.55411839485168	0.00296849757432938	0.491840183734894	-0.0329152382910252
-1.45451235771179	-9.06439113616943	-3.55427646636963	0.0031144549138844	0.491809189319611	-0.0329157412052155
-1.45148825645447	-9.06287574768066	-3.55080652236938	0.00298756640404463	0.491891920566559	-0.0327523052692413
-1.45180678367615	-9.05354595184326	-3.55696272850037	0.00297559471800923	0.491778463125229	-0.0327489748597145
-1.45766448974609	-9.05882453918457	-3.55154252052307	0.00292000849731267	0.49168872833252	-0.0326841846108437
-1.45965278148651	-9.06057357788086	-3.55318021774292	0.00300907646305859	0.491737097501755	-0.0326171778142452
-1.45493161678314	-9.05770492553711	-3.54736495018005	0.00286780553869903	0.491788327693939	-0.0324284136295319
-1.45320463180542	-9.05171012878418	-3.55382990837097	0.00284546613693237	0.491770178079605	-0.0323758535087109
-1.45531785488129	-9.05041313171387	-3.54555106163025	0.00277950684539974	0.491543710231781	-0.0322725549340248
-1.46269905567169	-9.0536937713623	-3.55531740188599	0.00285695749334991	0.491635203361511	-0.0321321524679661
-1.45825827121735	-9.05360317230225	-3.54118251800537	0.00279539916664362	0.491638422012329	-0.0319406278431416
-1.45738565921783	-9.04283809661865	-3.54815220832825	0.00273899897001684	0.491539180278778	-0.0319041199982166
-1.46268165111542	-9.04705619812012	-3.5473039150238	0.00264956685714424	0.491509854793549	-0.0317431800067425
-1.46498966217041	-9.04715061187744	-3.55430364608765	0.00272703333757818	0.491507023572922	-0.0316671431064606
-1.46001362800598	-9.044189453125	-3.54390001296997	0.00261401222087443	0.491441786289215	-0.0315326675772667
-1.46443593502045	-9.03871440887451	-3.54897284507751	0.00259311636909842	0.491261005401611	-0.031444251537323
-1.46872234344482	-9.04489326477051	-3.53772306442261	0.00257105380296707	0.491271615028381	-0.0313231199979782
-1.46337425708771	-9.0465784072876	-3.55142092704773	0.00261833914555609	0.491229176521301	-0.0312540754675865
-1.4579336643219	-9.04238700866699	-3.53917670249939	0.00248395395465195	0.491297423839569	-0.0310279652476311
-1.46384680271149	-9.03675556182861	-3.54870462417603	0.00247744796797633	0.491073399782181	-0.0309040956199169
-1.46229112148285	-9.0460090637207	-3.54244208335876	0.00246050744317472	0.491177797317505	-0.0306579954922199
-1.45748341083527	-9.04250240325928	-3.54466891288757	0.00242649135179818	0.491218835115433	-0.0304830148816109
-1.45210933685303	-9.03754234313965	-3.54179215431213	0.00232384726405144	0.491221100091934	-0.0303483102470636
-1.4536327123642	-9.03226089477539	-3.54768395423889	0.00230565317906439	0.491205245256424	-0.0302216093987226
-1.45695924758911	-9.04305934906006	-3.54012560844421	0.0022653064224869	0.491117924451828	-0.0300287213176489
-1.45354080200195	-9.04137420654297	-3.54992747306824	0.00236773793585598	0.491232603788376	-0.0298843625932932
-1.44799780845642	-9.04040622711182	-3.54240655899048	0.00228239316493273	0.491343677043915	-0.0296854842454195
-1.44304096698761	-9.03987407684326	-3.54744720458984	0.00222873222082853	0.491360366344452	-0.029587185010314
-1.4437700510025	-9.03679466247559	-3.54647612571716	0.00220706430263817	0.491348087787628	-0.0294736661016941
-1.44598841667175	-9.04266357421875	-3.54170227050781	0.00221033417619765	0.491346448659897	-0.0293540749698877
-1.44232559204102	-9.04695796966553	-3.54781079292297	0.00220979214645922	0.491516798734665	-0.0291510280221701
-1.42922115325928	-9.04280281066895	-3.54204940795898	0.00213376665487885	0.491748303174973	-0.0290443189442158
-1.43214297294617	-9.0404052734375	-3.5416533946991	0.00214955373667181	0.491711884737015	-0.0288836099207401
-1.43627595901489	-9.0459451675415	-3.54946875572205	0.00220051663927734	0.491858273744583	-0.0287431143224239
-1.42985236644745	-9.04908466339111	-3.549889087677	0.00219865026883781	0.492022633552551	-0.0285643041133881
-1.41971123218536	-9.05037021636963	-3.55150771141052	0.00211866130121052	0.492256820201874	-0.028484208509326
-1.4202002286911	-9.04622745513916	-3.55159115791321	0.00206578010693192	0.492292821407318	-0.0283690206706524
-1.42029237747192	-9.05147361755371	-3.55031132698059	0.00205785874277353	0.492438673973084	-0.0283025559037924
-1.42172706127167	-9.05186367034912	-3.55873990058899	0.00207757018506527	0.492550641298294	-0.0282258912920952
-1.41663193702698	-9.05918216705322	-3.5511200428009	0.00210985634475946	0.492790222167969	-0.0281797014176846
-1.40938818454742	-9.05373668670654	-3.5548243522644	0.00205817352980375	0.493066042661667	-0.0281500238925219
-1.40930831432343	-9.05778694152832	-3.54927229881287	0.00196248549036682	0.493127197027206	-0.0281201414763927
-1.40857577323914	-9.06055736541748	-3.5631787776947	0.0020071086473763	0.493264526128769	-0.0281411055475473
-1.40817177295685	-9.06730842590332	-3.55904603004456	0.00197571911849082	0.493399679660797	-0.028046790510416
-1.39914762973785	-9.06484031677246	-3.56529402732849	0.00196415930986404	0.49378427863121	-0.0280111543834209
-1.39897286891937	-9.06546115875244	-3.56093144416809	0.00183273863513023	0.493737399578094	-0.0280350688844919
-1.40088677406311	-9.07429122924805	-3.57523369789124	0.00185404438525438	0.494000494480133	-0.0280068106949329
-1.39853870868683	-9.07566833496094	-3.56972312927246	0.00178887275978923	0.494257241487503	-0.0279540941119194
-1.39051985740662	-9.0743522644043	-3.57025647163391	0.00174816453363746	0.494427710771561	-0.0279834624379873
-1.3861608505249	-9.07219314575195	-3.56506896018982	0.00156511913519353	0.494495958089828	-0.0279988683760166
-1.38827443122864	-9.07288074493408	-3.57050824165344	0.00162855500821024	0.494560986757278	-0.0280717480927706
-1.39072799682617	-9.08422088623047	-3.56507301330566	0.00156331167090684	0.494726866483688	-0.0280859675258398
-1.38120806217194	-9.08476448059082	-3.57154035568237	0.00144354882650077	0.495029449462891	-0.0281539764255285
-1.37974810600281	-9.08023738861084	-3.57197070121765	0.00131450174376369	0.495094120502472	-0.0281734801828861
-1.37659680843353	-9.08094501495361	-3.56752562522888	0.00116802263073623	0.495098531246185	-0.028288846835494
-1.3846743106842	-9.08766078948975	-3.57398438453674	0.00110063864849508	0.495153486728668	-0.0283849351108074
-1.38172030448914	-9.09400272369385	-3.56473398208618	0.00103747530374676	0.495413988828659	-0.0284835081547499
-1.37581598758698	-9.08931922912598	-3.56803131103516	0.00083433766849339	0.495395094156265	-0.0285609140992165
-1.37827289104462	-9.0871114730835	-3.57200050354004	0.000776177446823567	0.495445281267166	-0.0286977719515562
-1.38004434108734	-9.0980224609375	-3.57043814659119	0.000606549612712115	0.495520323514938	-0.0287750978022814
-1.36960422992706	-9.09521770477295	-3.56653380393982	0.000367901026038453	0.495653808116913	-0.0289317257702351
-1.37333714962006	-9.09575176239014	-3.56309199333191	0.000225977753871121	0.495600044727325	-0.0290543884038925
-1.37697124481201	-9.10267543792725	-3.57385754585266	7.32729386072606E-05	0.495612233877182	-0.0291823334991932
-1.37763893604279	-9.10884189605713	-3.56215286254883	-6.16353208897635E-05	0.495643526315689	-0.0292528960853815
-1.36930584907532	-9.10995006561279	-3.57141304016113	-0.000265506037976593	0.49579581618309	-0.0293858163058758
-1.36516082286835	-9.10482406616211	-3.56510972976685	-0.000484177900943905	0.495775789022446	-0.0295089595019817
-1.36738181114197	-9.10750865936279	-3.5655415058136	-0.000632456911262125	0.495702624320984	-0.0296643543988466
-1.37327814102173	-9.11510753631592	-3.56172466278076	-0.000771928986068815	0.495610445737839	-0.0297759938985109
-1.36418414115906	-9.1193904876709	-3.56024265289307	-0.000951148511376232	0.495791971683502	-0.0298969522118568
-1.36336588859558	-9.11695861816406	-3.56341075897217	-0.00117070961277932	0.495823353528976	-0.0299761649221182
-1.36214315891266	-9.11634540557861	-3.55681300163269	-0.0013420251198113	0.495747417211533	-0.0300871133804321
-1.36990368366241	-9.12256813049316	-3.55730724334717	-0.00147360167466104	0.495703816413879	-0.0302272979170084
-1.36608183383942	-9.12700271606445	-3.55658960342407	-0.00167811382561922	0.495820611715317	-0.0303429253399372
-1.36476039886475	-9.12524509429932	-3.56097435951233	-0.00180162058677524	0.495889008045197	-0.03048500046134
-1.36138558387756	-9.12422466278076	-3.55160212516785	-0.00202351924963295	0.495793133974075	-0.0306040178984404
-1.3684366941452	-9.13090991973877	-3.55828285217285	-0.00220661819912493	0.495732814073563	-0.030759958550334
-1.36536169052124	-9.13388919830322	-3.55550932884216	-0.00225034821778536	0.495888829231262	-0.0308268256485462
-1.36127161979675	-9.12988662719727	-3.55147910118103	-0.00251732720062137	0.495825618505478	-0.0309275556355715
-1.36540067195892	-9.13228225708008	-3.55918145179749	-0.00266646826639771	0.495792955160141	-0.031103577464819
-1.371262550354	-9.13808441162109	-3.55435919761658	-0.00270256097428501	0.495842725038528	-0.0311907883733511
-1.36463344097137	-9.14188575744629	-3.55912399291992	-0.00283491075970232	0.49597105383873	-0.0313274376094341
-1.36150169372559	-9.13492107391357	-3.55415534973145	-0.00296088913455606	0.496002227067947	-0.0314158834517002
-1.36235737800598	-9.13730049133301	-3.55588722229004	-0.00305045256391168	0.495998650789261	-0.031535841524601
-1.36976063251495	-9.14633083343506	-3.5500693321228	-0.00312502030283213	0.496091395616531	-0.0316078290343285
-1.36107838153839	-9.14450454711914	-3.55470585823059	-0.00316369370557368	0.496313512325287	-0.0316574312746525
-1.35761070251465	-9.14238548278809	-3.5586359500885	-0.00329176476225257	0.496353268623352	-0.0317466147243977
-1.35545527935028	-9.14375495910645	-3.54962992668152	-0.00341406557708979	0.496399790048599	-0.0318173766136169
-1.36315548419952	-9.14661979675293	-3.55754375457764	-0.00335405534133315	0.496486157178879	-0.0319094993174076
-1.3623663187027	-9.15462779998779	-3.55675029754639	-0.00336652691476047	0.496715724468231	-0.0319373235106468
-1.35644662380219	-9.14945125579834	-3.56015133857727	-0.00338877853937447	0.496937662363052	-0.0319992415606976
-1.35277676582336	-9.14941787719727	-3.55011630058289	-0.00348350242711604	0.49708816409111	-0.0320625305175781
-1.35728549957275	-9.15716934204102	-3.55658531188965	-0.00344802835024893	0.497162967920303	-0.032075148075819
-1.35849249362946	-9.15996742248535	-3.55500888824463	-0.00340607343241572	0.497337490320206	-0.0320628546178341
-1.35370647907257	-9.1585693359375	-3.57220768928528	-0.00339744263328612	0.497723966836929	-0.0321062617003918
-1.34732067584991	-9.15766429901123	-3.55215382575989	-0.003375782398507	0.497917890548706	-0.032081376761198
-1.34795296192169	-9.1559476852417	-3.56381678581238	-0.00339513598009944	0.498061776161194	-0.0321877636015415
-1.35181725025177	-9.16167831420898	-3.56737065315247	-0.00331819127313793	0.49823534488678	-0.0320465341210365
-1.34932053089142	-9.16695785522461	-3.57372570037842	-0.00326554151251912	0.498605579137802	-0.0320587642490864
-1.34072470664978	-9.16628932952881	-3.57157969474792	-0.00325560243800282	0.498919099569321	-0.0319883823394775
-1.33510482311249	-9.16257381439209	-3.56655383110046	-0.00324904057197273	0.499163329601288	-0.0319928154349327
-1.33937525749207	-9.16337203979492	-3.57533669471741	-0.00319955102168024	0.499288022518158	-0.0318726971745491
-1.33945798873901	-9.1713924407959	-3.57789611816406	-0.00315106613561511	0.499640703201294	-0.0318293049931526
-1.33167612552643	-9.1718921661377	-3.57701802253723	-0.00310686114244163	0.499890506267548	-0.031736433506012
-1.32726871967316	-9.16751003265381	-3.57799911499023	-0.00316585856489837	0.500188827514648	-0.0316409543156624
-1.32697153091431	-9.16725635528564	-3.58127665519714	-0.00315848924219608	0.500296950340271	-0.031527291983366
-1.32747519016266	-9.17162418365479	-3.58037757873535	-0.00317690754309297	0.500499963760376	-0.0314322002232075
-1.32875883579254	-9.17468929290771	-3.58826994895935	-0.00312071503140032	0.500755250453949	-0.0312961749732494
-1.32461559772491	-9.17362022399902	-3.58080649375916	-0.00312776514329016	0.501111626625061	-0.0311447847634554
-1.31437563896179	-9.17293167114258	-3.58643865585327	-0.00323031120933592	0.501366078853607	-0.0310137439519167
-1.31265652179718	-9.16898918151855	-3.5789794921875	-0.00336496159434319	0.501436650753021	-0.0308930687606335
-1.31920826435089	-9.17222690582275	-3.58626484870911	-0.00345612573437393	0.501609265804291	-0.0307672675698996
-1.31674432754517	-9.17760944366455	-3.5919930934906	-0.00338207487948239	0.501683413982391	-0.0305660869926214
-1.30865073204041	-9.17873859405518	-3.58873581886292	-0.00352503708563745	0.502048134803772	-0.0304361544549465
-1.30137920379639	-9.17788219451904	-3.58512735366821	-0.00369189539924264	0.502191841602325	-0.0303303990513086
-1.30159831047058	-9.17218589782715	-3.57802438735962	-0.00390715571120381	0.502220213413239	-0.0302000306546688
-1.30829775333405	-9.17571640014648	-3.58715963363647	-0.00409991154447198	0.50231808423996	-0.0300752930343151
-1.31070959568024	-9.17835521697998	-3.57823085784912	-0.00427768006920815	0.502365589141846	-0.0299717262387276
-1.30291080474854	-9.1849365234375	-3.5853967666626	-0.00446748966351151	0.502579569816589	-0.0298823043704033
-1.29871129989624	-9.17725944519043	-3.57274270057678	-0.00474212504923344	0.502602517604828	-0.0298967901617289
-1.30000400543213	-9.17636394500732	-3.57842302322388	-0.00492602493613958	0.502614140510559	-0.0299484580755234
-1.30553436279297	-9.18165588378906	-3.57550644874573	-0.00518724694848061	0.502594172954559	-0.0299825333058834
-1.30913758277893	-9.18908500671387	-3.57223176956177	-0.00544839119538665	0.502603054046631	-0.0299134533852339
-1.30265474319458	-9.18691825866699	-3.57451772689819	-0.00572715885937214	0.502694487571716	-0.0299618318676949
-1.29729390144348	-9.18439483642578	-3.56506872177124	-0.00614027865231037	0.502749264240265	-0.0299588143825531
-1.30120062828064	-9.18337821960449	-3.56371855735779	-0.00656183157116175	0.50255012512207	-0.0300262290984392
-1.30735671520233	-9.18912315368652	-3.55790829658508	-0.00686742085963488	0.502500891685486	-0.0300068203359842
-1.30635070800781	-9.19083976745605	-3.56761598587036	-0.00723973661661148	0.502486228942871	-0.0299958847463131
-1.30227422714233	-9.18898868560791	-3.55544447898865	-0.00764418393373489	0.50253289937973	-0.0300603825598955
-1.29999566078186	-9.18624019622803	-3.55624532699585	-0.0080942939966917	0.502580046653748	-0.0300968550145626
-1.30127799510956	-9.18577575683594	-3.555988073349	-0.00848065037280321	0.502429783344269	-0.030140221118927
-1.30801737308502	-9.19067764282227	-3.54967570304871	-0.00889795739203691	0.502321302890778	-0.030296241864562
-1.31049489974976	-9.19498443603516	-3.55236101150513	-0.00920200813561678	0.502290785312653	-0.0305134952068329
-1.3080028295517	-9.19707202911377	-3.54417872428894	-0.00959207583218813	0.502516150474548	-0.0306035354733467
-1.30680561065674	-9.19340038299561	-3.54570770263672	-0.0100368550047278	0.50240570306778	-0.0308518297970295
-1.31284010410309	-9.19400024414063	-3.54037952423096	-0.0104413516819477	0.502415955066681	-0.03105110488832
-1.31931293010712	-9.20055770874023	-3.54495024681091	-0.0106950560584664	0.502406775951386	-0.0312797762453556
-1.31626164913177	-9.20395469665527	-3.53926825523376	-0.0110171008855104	0.502669155597687	-0.0314572751522064
-1.31307029724121	-9.20140838623047	-3.53460645675659	-0.0113881174474955	0.502752363681793	-0.0316887684166431
-1.31726062297821	-9.19622325897217	-3.53186917304993	-0.0117655228823423	0.502783715724945	-0.0319609344005585
-1.32527947425842	-9.2059383392334	-3.53882431983948	-0.0121465465053916	0.502901077270508	-0.032209150493145
-1.32883954048157	-9.21073722839355	-3.53533315658569	-0.0123636648058891	0.503148853778839	-0.0324462689459324
-1.32225799560547	-9.2109489440918	-3.54020380973816	-0.0127191012725234	0.503479421138763	-0.0326298363506794
-1.32171666622162	-9.2072172164917	-3.53167796134949	-0.0129899187013507	0.503710389137268	-0.0329884774982929
-1.32928669452667	-9.21110534667969	-3.53881645202637	-0.0132822021842003	0.503922343254089	-0.0332469791173935
-1.33267879486084	-9.21757793426514	-3.53756928443909	-0.0134576531127095	0.504227519035339	-0.0335698947310448
-1.33011937141418	-9.2234058380127	-3.54200911521912	-0.0136840669438243	0.504621803760529	-0.0337932407855988
-1.32624566555023	-9.21614933013916	-3.53979468345642	-0.0139231309294701	0.505022943019867	-0.0341532342135906
-1.32729709148407	-9.21786499023438	-3.54187941551209	-0.0142598804086447	0.505401968955994	-0.0344288572669029
-1.33416843414307	-9.22321891784668	-3.54434442520142	-0.0143339727073908	0.505809366703033	-0.0347808003425598
-1.33731400966644	-9.23111629486084	-3.55078792572021	-0.0144698424264789	0.50629997253418	-0.0351119861006737
-1.33389317989349	-9.22520732879639	-3.55118227005005	-0.0145952831953764	0.50686776638031	-0.0354747399687767
-1.33527171611786	-9.22712516784668	-3.55600810050964	-0.0148214930668473	0.507353961467743	-0.03583624958992
-1.34181940555573	-9.22952651977539	-3.55905890464783	-0.0149743324145675	0.507677912712097	-0.0363094881176949
-1.34491121768951	-9.2370138168335	-3.56600141525269	-0.0149507196620107	0.508369982242584	-0.0366097614169121
-1.34249556064606	-9.23245525360107	-3.56435871124268	-0.0151392361149192	0.508959591388702	-0.0371320396661758
-1.34630835056305	-9.23578548431396	-3.57261109352112	-0.0152963381260633	0.509518802165985	-0.0375038981437683
-1.35220885276794	-9.23930168151855	-3.58085680007935	-0.0153071014210582	0.509997546672821	-0.0379593595862389
-1.35898184776306	-9.24723243713379	-3.58837962150574	-0.0153087070211768	0.510690152645111	-0.0382751598954201
-1.35275590419769	-9.24838733673096	-3.59019303321838	-0.0153436688706279	0.511263191699982	-0.0387534983456135
-1.35020077228546	-9.24506187438965	-3.59398365020752	-0.015513856895268	0.511860430240631	-0.0391743071377277
-1.35817670822144	-9.2473201751709	-3.59905648231506	-0.0155261987820268	0.512334823608398	-0.0396669544279575
-1.36512660980225	-9.25387477874756	-3.60633397102356	-0.0156152695417404	0.512942552566528	-0.0401580706238747
-1.36552107334137	-9.26047992706299	-3.61206746101379	-0.0156458914279938	0.513572812080383	-0.0405034795403481
-1.36027050018311	-9.25798320770264	-3.60838079452515	-0.0156512074172497	0.51425963640213	-0.0408164002001286
-1.3606892824173	-9.25243759155273	-3.61524891853333	-0.0157570373266935	0.514739573001862	-0.041073065251112
-1.36443722248077	-9.25885105133057	-3.6144495010376	-0.0157771240919828	0.515277922153473	-0.0416816771030426
-1.37450361251831	-9.26529121398926	-3.62611103057861	-0.0157357063144445	0.515833914279938	-0.0421927608549595
-1.38170731067657	-9.27167510986328	-3.63727402687073	-0.0158352386206388	0.516566693782806	-0.0429092757403851
-1.37688171863556	-9.27156352996826	-3.63990163803101	-0.0158773213624954	0.517322659492493	-0.0435533486306667
-1.38106679916382	-9.27206325531006	-3.6414270401001	-0.0160131882876158	0.517972111701965	-0.0443284027278423
-1.38801074028015	-9.27383899688721	-3.64715528488159	-0.0160742588341236	0.518539369106293	-0.0450282096862793
-1.39735770225525	-9.28398895263672	-3.65385985374451	-0.0161770805716515	0.519058406352997	-0.0458177477121353
-1.40169060230255	-9.28705024719238	-3.65651702880859	-0.0161595903337002	0.519779562950134	-0.0465841069817543
-1.40445363521576	-9.29311275482178	-3.66635370254517	-0.01627760194242	0.520551145076752	-0.0472312197089195
-1.40738010406494	-9.28223514556885	-3.65738916397095	-0.0165014155209064	0.521141409873962	-0.048050832003355
-1.41260969638824	-9.284592628479	-3.66921901702881	-0.0166261810809374	0.521614789962769	-0.0486869215965271
-1.42217516899109	-9.29605865478516	-3.67211842536926	-0.016793567687273	0.522125601768494	-0.0494091100990772
-1.42630004882813	-9.29870986938477	-3.68403673171997	-0.0169702675193548	0.522775590419769	-0.0499993599951267
-1.42730033397675	-9.30268573760986	-3.68284296989441	-0.0171261187642813	0.523439884185791	-0.0506807416677475
-1.42871141433716	-9.29721546173096	-3.686110496521	-0.0174121372401714	0.523907601833344	-0.0514430925250053
-1.43866693973541	-9.29723453521729	-3.6869785785675	-0.0176899246871471	0.524321794509888	-0.0521547496318817
-1.44428217411041	-9.29776000976563	-3.68540024757385	-0.018028300255537	0.52476304769516	-0.0529673099517822
-1.45628249645233	-9.30190753936768	-3.69509172439575	-0.0181962512433529	0.525255799293518	-0.0535679049789906
-1.46039223670959	-9.3054895401001	-3.69680190086365	-0.0185905657708645	0.525747239589691	-0.0541731417179108
-1.45331954956055	-9.30141162872314	-3.70027184486389	-0.018918989226222	0.52607935667038	-0.0546887256205082
-1.44215190410614	-9.30156230926514	-3.6945629119873	-0.0192974619567394	0.526415288448334	-0.0552733279764652
-1.45515167713165	-9.29744338989258	-3.6911313533783	-0.0197478029876947	0.526567339897156	-0.0560231544077396
-1.47777414321899	-9.29828643798828	-3.69162154197693	-0.0202159862965345	0.527091503143311	-0.0565612055361271
-1.48460054397583	-9.2960844039917	-3.6955885887146	-0.0207879301160574	0.527463734149933	-0.0573162548243999
-1.49835824966431	-9.28998184204102	-3.69898557662964	-0.021267008036375	0.527806580066681	-0.0579108111560345
-1.50271689891815	-9.28786087036133	-3.7023024559021	-0.0218589920550585	0.528252303600311	-0.0581458695232868
-1.50654876232147	-9.28264045715332	-3.70516514778137	-0.0223787352442741	0.5286745429039	-0.0587643086910248
-1.50725114345551	-9.28226947784424	-3.69107961654663	-0.0231543891131878	0.528833389282227	-0.0595213323831558
-1.50993037223816	-9.28231239318848	-3.68873047828674	-0.0239156559109688	0.528970777988434	-0.0602694489061832
-1.51897823810577	-9.28040504455566	-3.69043064117432	-0.0246082413941622	0.529105186462402	-0.0609971731901169
-1.52514445781708	-9.29100227355957	-3.68829250335693	-0.0253488961607218	0.529200494289398	-0.0617366805672646
-1.53002369403839	-9.29173374176025	-3.68883728981018	-0.0261900648474693	0.529447853565216	-0.0625069811940193
-1.53538906574249	-9.29127597808838	-3.6847882270813	-0.0269104521721601	0.529671788215637	-0.0631009265780449
-1.532830119133	-9.28715801239014	-3.67516660690308	-0.0277555715292692	0.529893517494202	-0.0638015866279602
-1.53808200359344	-9.28453636169434	-3.67011404037476	-0.0286273378878832	0.529841005802155	-0.0644765421748161
-1.54460287094116	-9.29133701324463	-3.67300462722778	-0.0294659491628408	0.529989302158356	-0.0651589781045914
-1.55109965801239	-9.2925443649292	-3.67214560508728	-0.030255937948823	0.530178725719452	-0.0658116564154625
-1.55328452587128	-9.29756259918213	-3.66690444946289	-0.031154302880168	0.530380606651306	-0.0664672255516052
-1.5439065694809	-9.29811096191406	-3.67378902435303	-0.0319613963365555	0.530694723129272	-0.0671724453568459
-1.53932249546051	-9.29423713684082	-3.66754364967346	-0.0327286273241043	0.531039595603943	-0.0676116645336151
-1.54255354404449	-9.30133438110352	-3.69225358963013	-0.0334155559539795	0.531651437282562	-0.068390779197216
-1.56237840652466	-9.28057098388672	-3.67978453636169	-0.0341944061219692	0.532097339630127	-0.0690409913659096
-1.57285678386688	-9.28033828735352	-3.66335463523865	-0.0351363122463226	0.532615065574646	-0.0697373375296593
-1.57342422008514	-9.2993221282959	-3.66757774353027	-0.0358076654374599	0.533391177654266	-0.0703696683049202
-1.57338321208954	-9.31139183044434	-3.65424513816834	-0.0366749465465546	0.5340376496315	-0.0713447704911232
-1.57051074504852	-9.30945777893066	-3.66031908988953	-0.0372720398008823	0.534696698188782	-0.0723704397678375
-1.5899258852005	-9.3014497756958	-3.64845061302185	-0.0379762314260006	0.535160720348358	-0.0732826888561249
-1.61153125762939	-9.31602001190186	-3.64484405517578	-0.0386902466416359	0.535743117332459	-0.0741524323821068
-1.62432456016541	-9.33051300048828	-3.66984224319458	-0.0390893295407295	0.536323308944702	-0.0753420069813728
-1.63880348205566	-9.31972885131836	-3.66622161865234	-0.0395538136363029	0.536749243736267	-0.0765968561172485
-1.63582563400269	-9.30114459991455	-3.67087364196777	-0.0403308533132076	0.537374496459961	-0.0775641351938248
-1.63852441310883	-9.29551696777344	-3.6745343208313	-0.0412139557301998	0.538040816783905	-0.0782364159822464
-1.64952099323273	-9.29645824432373	-3.66090679168701	-0.0420177690684795	0.53849458694458	-0.0788714215159416
-1.64716684818268	-9.29885864257813	-3.6633632183075	-0.0429108366370201	0.538749396800995	-0.0796086639165878
-1.64321064949036	-9.30679798126221	-3.66687870025635	-0.0435917712748051	0.539174735546112	-0.080278716981411
-1.65087938308716	-9.31058883666992	-3.66561031341553	-0.0443425215780735	0.539711952209473	-0.0808518528938293
-1.66148042678833	-9.31859302520752	-3.66544079780579	-0.0449656024575233	0.540242850780487	-0.081450991332531
-1.65260922908783	-9.31720542907715	-3.65836596488953	-0.0458603836596012	0.540769457817078	-0.0820130929350853
-1.64519274234772	-9.30550575256348	-3.65915870666504	-0.0467532426118851	0.54146808385849	-0.0824277922511101
-1.63927662372589	-9.30032157897949	-3.65766739845276	-0.0476770177483559	0.542041480541229	-0.0828425511717796
-1.6431930065155	-9.3038969039917	-3.64898753166199	-0.048639889806509	0.542482376098633	-0.0832214131951332
-1.64825618267059	-9.30432605743408	-3.66280651092529	-0.0496032498776913	0.54296213388443	-0.0836041867733002
-1.6480473279953	-9.30884265899658	-3.646639585495	-0.050436943769455	0.543463349342346	-0.0840411707758904
-1.64033889770508	-9.31806182861328	-3.64713263511658	-0.0512723587453365	0.544031918048859	-0.084453709423542
-1.63892006874084	-9.32665348052979	-3.64933109283447	-0.0522182621061802	0.544613063335419	-0.0849971547722816
-1.63326585292816	-9.33246421813965	-3.63593649864197	-0.0530047528445721	0.545047879219055	-0.0856864899396896
-1.6291229724884	-9.33802700042725	-3.63726544380188	-0.0539390742778778	0.545641422271729	-0.0863100811839104
-1.62793600559235	-9.33885192871094	-3.63263940811157	-0.0548997782170773	0.54606157541275	-0.0869239643216133
-1.6288081407547	-9.33480739593506	-3.61964702606201	-0.055860199034214	0.546489298343658	-0.0874728187918663
-1.62912487983704	-9.34003353118896	-3.62268495559692	-0.0569339543581009	0.546889960765839	-0.087866023182869
-1.62851464748383	-9.347580909729	-3.61862087249756	-0.0579153262078762	0.547344923019409	-0.0883647501468658
-1.62774610519409	-9.35296630859375	-3.61226630210876	-0.0589300058782101	0.547814309597015	-0.0887351334095001
-1.62866568565369	-9.36409091949463	-3.60945105552673	-0.0599106438457966	0.548231422901154	-0.0890954583883286
-1.62505602836609	-9.36860942840576	-3.60663342475891	-0.0610932596027851	0.548648238182068	-0.089621290564537
-1.62172734737396	-9.36720561981201	-3.60172963142395	-0.0622497238218784	0.549268007278442	-0.0899486094713211
-1.62123990058899	-9.36750793457031	-3.60694646835327	-0.0633369982242584	0.549747049808502	-0.0903162732720375
-1.61854362487793	-9.36847019195557	-3.59543895721436	-0.0643530115485191	0.550169587135315	-0.0907536298036575
-1.61882901191711	-9.37465763092041	-3.59094166755676	-0.0655311793088913	0.550568699836731	-0.0913654416799545
-1.61394274234772	-9.38068294525146	-3.58345055580139	-0.0666374266147614	0.551014423370361	-0.0918746739625931
-1.60822474956512	-9.38765811920166	-3.57476902008057	-0.0678170919418335	0.551444530487061	-0.0925137177109718
-1.6097366809845	-9.38851833343506	-3.56776976585388	-0.0689129456877708	0.551792740821838	-0.0930487364530563
-1.61124014854431	-9.40218925476074	-3.5705029964447	-0.0700166076421738	0.552085995674133	-0.093508169054985
-1.61175012588501	-9.41268062591553	-3.56241536140442	-0.0710038021206856	0.552619099617004	-0.0942775756120682
-1.60534167289734	-9.42373180389404	-3.56503438949585	-0.0720187649130821	0.553220331668854	-0.0950193330645561
-1.6085352897644	-9.43237781524658	-3.56105160713196	-0.0732319504022598	0.553819239139557	-0.0956476777791977
-1.61031019687653	-9.4294605255127	-3.5542323589325	-0.0742370337247849	0.554509878158569	-0.0962671339511871
-1.60630631446838	-9.44280529022217	-3.55451679229736	-0.075300008058548	0.55516505241394	-0.0969501212239265
-1.61098182201385	-9.44913673400879	-3.55209279060364	-0.0763284415006638	0.555762529373169	-0.0974835231900215
-1.61164367198944	-9.46245574951172	-3.546879529953	-0.0772707462310791	0.556449353694916	-0.0981931909918785
-1.60734021663666	-9.47099685668945	-3.54664993286133	-0.0782286003232002	0.557163655757904	-0.0988415032625198
-1.61067545413971	-9.47677421569824	-3.54380106925964	-0.0792751833796501	0.55789703130722	-0.0995586961507797
-1.61386609077454	-9.48483943939209	-3.54496622085571	-0.0802698880434036	0.55875837802887	-0.100080326199532
-1.60859739780426	-9.49476909637451	-3.53589010238647	-0.0812359154224396	0.559502422809601	-0.100690975785255
-1.61360931396484	-9.4953727722168	-3.53547477722168	-0.0819689929485321	0.56029486656189	-0.101210363209248
-1.62121725082397	-9.5010347366333	-3.54627585411072	-0.0825329497456551	0.560885608196259	-0.101929746568203
-1.62652266025543	-9.5108757019043	-3.54400944709778	-0.0830094963312149	0.561529040336609	-0.102787755429745
-1.62596678733826	-9.5245189666748	-3.53937125205994	-0.0838526710867882	0.561864972114563	-0.103312753140926
-1.6318621635437	-9.53271484375	-3.5249605178833	-0.0846901461482048	0.562451958656311	-0.10392314940691
-1.62953531742096	-9.53989696502686	-3.5306544303894	-0.0855354443192482	0.562994360923767	-0.104247353971004
-1.63082003593445	-9.5461540222168	-3.52338981628418	-0.086745910346508	0.563258528709412	-0.104373820126057
-1.63498783111572	-9.53859901428223	-3.5070698261261	-0.0878138616681099	0.563632845878601	-0.104540847241879
-1.64024496078491	-9.53274631500244	-3.51397037506104	-0.0885550379753113	0.564208090305328	-0.104980111122131
-1.64135956764221	-9.54160022735596	-3.50591802597046	-0.0895085781812668	0.564429879188538	-0.105183005332947
-1.64640271663666	-9.53250408172607	-3.50571966171265	-0.0903966650366783	0.564509868621826	-0.105230540037155
-1.63829708099365	-9.54964637756348	-3.50860095024109	-0.0912832096219063	0.564915657043457	-0.105616942048073
-1.64755058288574	-9.56226825714111	-3.47927117347717	-0.0927483811974525	0.564683616161346	-0.105487823486328
-1.64407026767731	-9.57230663299561	-3.47036123275757	-0.0937933102250099	0.56493479013443	-0.105722740292549
-1.64287710189819	-9.54610252380371	-3.46627712249756	-0.0942464023828506	0.565197587013245	-0.106015332043171
-1.64025604724884	-9.57000350952148	-3.47219157218933	-0.095101073384285	0.565357685089111	-0.106359735131264
-1.6529860496521	-9.58712100982666	-3.45771813392639	-0.0962477251887321	0.564841330051422	-0.106147356331348
-1.66541433334351	-9.60150051116943	-3.45807075500488	-0.0974364876747131	0.564792037010193	-0.106210641562939
-1.67111158370972	-9.5811939239502	-3.44552135467529	-0.0981749147176743	0.564902186393738	-0.106227971613407
-1.66384768486023	-9.58360004425049	-3.4377543926239	-0.0992315858602524	0.56470775604248	-0.106482863426208
-1.67667365074158	-9.58773040771484	-3.42056751251221	-0.100023716688156	0.564427554607391	-0.106446534395218
-1.67834675312042	-9.60548782348633	-3.42450594902039	-0.101027980446815	0.564237236976624	-0.106592141091824
-1.68528354167938	-9.59511566162109	-3.40518403053284	-0.101853094995022	0.564057767391205	-0.106839492917061
-1.67954349517822	-9.59290027618408	-3.40001893043518	-0.102832987904549	0.563815534114838	-0.106846258044243
-1.68485426902771	-9.59710121154785	-3.38996171951294	-0.103938959538937	0.563780128955841	-0.106860265135765
-1.68970549106598	-9.60505104064941	-3.38552975654602	-0.105169206857681	0.563734531402588	-0.106888629496098
-1.69397878646851	-9.59689521789551	-3.37489175796509	-0.10612565279007	0.563582539558411	-0.106991767883301
-1.69687283039093	-9.60201644897461	-3.36608934402466	-0.106997594237328	0.563381195068359	-0.107296496629715
-1.70565927028656	-9.5958890914917	-3.3566620349884	-0.107753098011017	0.563381731510162	-0.10730317234993
-1.70418882369995	-9.60788154602051	-3.3528881072998	-0.10851876437664	0.563341617584229	-0.107525497674942
-1.70999217033386	-9.60871601104736	-3.33912801742554	-0.109509594738483	0.563061416149139	-0.107502490282059
-1.71682190895081	-9.61054134368896	-3.33423066139221	-0.11037253588438	0.563174903392792	-0.107716165482998
-1.72456049919128	-9.60049819946289	-3.33259081840515	-0.111101746559143	0.563284158706665	-0.107723198831081
-1.73257637023926	-9.60149478912354	-3.32427668571472	-0.111895568668842	0.56332916021347	-0.10754719376564
-1.73991560935974	-9.61175155639648	-3.32650995254517	-0.11266103386879	0.563418090343475	-0.10736233741045
-1.74585449695587	-9.61695671081543	-3.32477593421936	-0.113384760916233	0.563442170619965	-0.107301779091358
-1.75223457813263	-9.60883045196533	-3.31573247909546	-0.114084497094154	0.563742876052856	-0.107392624020576
-1.75053191184998	-9.61306285858154	-3.31508946418762	-0.114729955792427	0.564067840576172	-0.107411086559296
-1.74907076358795	-9.61251735687256	-3.30005860328674	-0.115259319543839	0.564201951026917	-0.107383988797665
-1.75368106365204	-9.61168479919434	-3.30693674087524	-0.115709133446217	0.564446330070496	-0.107451543211937
-1.75901031494141	-9.61437320709229	-3.30949425697327	-0.11583149433136	0.564853072166443	-0.107513956725597
-1.75740230083466	-9.61830902099609	-3.30666708946228	-0.116012997925282	0.565191388130188	-0.107689060270786
-1.77239334583282	-9.61288738250732	-3.3114447593689	-0.115783832967281	0.565732479095459	-0.107926145195961
-1.77084827423096	-9.63083744049072	-3.32413935661316	-0.115618579089642	0.566138863563538	-0.108163475990295
-1.76709079742432	-9.64581108093262	-3.30882859230042	-0.116040535271168	0.566089928150177	-0.108178429305553
-1.77772200107574	-9.64305973052979	-3.30338716506958	-0.116447679698467	0.566504180431366	-0.108182348310947
-1.78013324737549	-9.63248157501221	-3.31444549560547	-0.116661697626114	0.567222416400909	-0.108086206018925
-1.78957891464233	-9.63665866851807	-3.31607174873352	-0.116787806153297	0.567554116249084	-0.108316972851753
-1.80871999263763	-9.64168357849121	-3.31916260719299	-0.116750732064247	0.56770646572113	-0.108500063419342
-1.81476402282715	-9.65026092529297	-3.32315373420715	-0.116857446730137	0.567981660366058	-0.108913570642471
-1.8282812833786	-9.65040493011475	-3.3227756023407	-0.117112517356873	0.568350434303284	-0.109161011874676
-1.83216869831085	-9.65873336791992	-3.32408285140991	-0.117427840828896	0.568567395210266	-0.109419919550419
-1.82854115962982	-9.66006183624268	-3.32028222084045	-0.117902293801308	0.568663477897644	-0.109605632722378
-1.84770786762238	-9.65905380249023	-3.31011915206909	-0.117895022034645	0.569125950336456	-0.110118664801121
-1.85577428340912	-9.66453838348389	-3.32395792007446	-0.117565959692001	0.56959992647171	-0.110758684575558
-1.8454008102417	-9.67748832702637	-3.3291072845459	-0.117386423051357	0.569730281829834	-0.111245922744274
-1.85219502449036	-9.69403839111328	-3.32978463172913	-0.117077380418777	0.569881618022919	-0.111561268568039
-1.86208415031433	-9.70844841003418	-3.33405566215515	-0.116564020514488	0.570279240608215	-0.111743204295635
-1.86248958110809	-9.71100044250488	-3.3481912612915	-0.11601435393095	0.570466101169586	-0.112130381166935
-1.87517535686493	-9.71012878417969	-3.34709930419922	-0.115359760820866	0.570398330688477	-0.112120546400547
-1.88778519630432	-9.71211528778076	-3.34054088592529	-0.115128368139267	0.570272982120514	-0.112002000212669
-1.89617955684662	-9.71607685089111	-3.34948825836182	-0.114979103207588	0.570636808872223	-0.111727945506573
-1.89488339424133	-9.70694732666016	-3.34072470664978	-0.115145675837994	0.570822536945343	-0.111390925943851
-1.89683485031128	-9.68933486938477	-3.33764433860779	-0.115499295294285	0.571048557758331	-0.111032776534557
-1.90367305278778	-9.69227313995361	-3.33658242225647	-0.115669474005699	0.571338295936584	-0.110972799360752
-1.91481363773346	-9.69528770446777	-3.34577178955078	-0.115808315575123	0.571507394313812	-0.110737048089504
-1.91557836532593	-9.69356536865234	-3.33547234535217	-0.11608549207449	0.571532905101776	-0.110722102224827
-1.92440855503082	-9.69446468353271	-3.33132791519165	-0.116385139524937	0.571595966815948	-0.110642448067665
-1.93489229679108	-9.70354461669922	-3.32683658599854	-0.116655148565769	0.571611404418945	-0.110562160611153
-1.936971783638	-9.69705009460449	-3.32356643676758	-0.116947457194328	0.571605026721954	-0.1104736328125
-1.93928098678589	-9.70807933807373	-3.32070469856262	-0.117062762379646	0.571506559848785	-0.110312841832638
-1.93903851509094	-9.71382904052734	-3.31846237182617	-0.117219813168049	0.571260035037994	-0.110209986567497
-1.93962168693542	-9.71429920196533	-3.30178165435791	-0.117371328175068	0.571103036403656	-0.110311441123486
-1.9487988948822	-9.72315788269043	-3.30713796615601	-0.117528341710567	0.571174204349518	-0.111172333359718
-1.96626102924347	-9.72015857696533	-3.29635190963745	-0.117445036768913	0.571157276630402	-0.112388387322426
-1.97797930240631	-9.74196243286133	-3.29350185394287	-0.11747670173645	0.570794761180878	-0.113761149346828
-2.00184082984924	-9.76333618164063	-3.29209589958191	-0.11730844527483	0.57062691450119	-0.114942952990532
-2.01516222953796	-9.7827844619751	-3.28715753555298	-0.117141507565975	0.570556163787842	-0.11658701300621
-2.02958655357361	-9.79353809356689	-3.29265904426575	-0.116816312074661	0.570642173290253	-0.118004493415356
-2.04032969474792	-9.81080627441406	-3.27938270568848	-0.116716757416725	0.570326328277588	-0.119266748428345
-2.05098509788513	-9.82369232177734	-3.26941108703613	-0.116501145064831	0.57034707069397	-0.120509587228298
-2.05849719047546	-9.83354091644287	-3.27943062782288	-0.116281002759933	0.570716321468353	-0.121631242334843
-2.06834387779236	-9.84228324890137	-3.28143978118896	-0.115650162100792	0.571084141731262	-0.122572720050812
-2.08119082450867	-9.85180568695068	-3.28997349739075	-0.115280300378799	0.571363747119904	-0.123469285666943
-2.08933973312378	-9.85306262969971	-3.28711438179016	-0.114617243409157	0.571648478507996	-0.124296493828297
-2.09327793121338	-9.86233711242676	-3.29926800727844	-0.113978236913681	0.572106242179871	-0.124921157956123
-2.09773421287537	-9.86493015289307	-3.29391312599182	-0.113340228796005	0.572710275650024	-0.125501856207848
-2.09828472137451	-9.87051200866699	-3.30040526390076	-0.11269898712635	0.573420524597168	-0.125992566347122
-2.10240411758423	-9.87451267242432	-3.3084089756012	-0.111862160265446	0.574302613735199	-0.126399770379066
-2.10640168190002	-9.87998962402344	-3.31631326675415	-0.111105002462864	0.575129866600037	-0.126626148819923
-2.11194324493408	-9.89005661010742	-3.32575082778931	-0.110259205102921	0.576040029525757	-0.126741796731949
-2.11257886886597	-9.89188098907471	-3.33659648895264	-0.109552897512913	0.576842784881592	-0.126868009567261
-2.11505079269409	-9.88920211791992	-3.34868931770325	-0.108680233359337	0.577945590019226	-0.127020299434662
-2.11633324623108	-9.89462566375732	-3.36142635345459	-0.107981711626053	0.578934788703918	-0.127037853002548
-2.12455749511719	-9.90439891815186	-3.37455201148987	-0.107304967939854	0.580110669136047	-0.127033516764641
-2.12643671035767	-9.91206169128418	-3.38245391845703	-0.106227017939091	0.581174910068512	-0.127249106764793
-2.11727595329285	-9.92223072052002	-3.39536571502686	-0.105234406888485	0.582021951675415	-0.127644672989845
-2.12404584884644	-9.93115997314453	-3.4012463092804	-0.103948302567005	0.582731425762177	-0.128345236182213
-2.1213104724884	-9.94683742523193	-3.40715837478638	-0.102461725473404	0.583536922931671	-0.129275470972061
-2.12167310714722	-9.95726680755615	-3.42022609710693	-0.101028576493263	0.584570288658142	-0.130142524838448
-2.1203761100769	-9.96964931488037	-3.42592453956604	-0.0999384596943855	0.585407137870789	-0.130641356110573
-2.12013602256775	-9.98152351379395	-3.43259286880493	-0.0990088060498238	0.586160182952881	-0.130645379424095
-2.13677978515625	-9.97557353973389	-3.44154047966003	-0.0983069613575935	0.587000787258148	-0.130185857415199
-2.14837837219238	-9.96568965911865	-3.4461977481842	-0.0976230576634407	0.587701618671417	-0.129940867424011
-2.15599799156189	-9.95271301269531	-3.452303647995	-0.0968171879649162	0.588327765464783	-0.129300698637962
-2.16098260879517	-9.9436092376709	-3.46308898925781	-0.0960786119103432	0.589051246643066	-0.128898739814758
-2.15869069099426	-9.93388557434082	-3.46772074699402	-0.0952791273593903	0.589709281921387	-0.12856462597847
-2.16510963439941	-9.93238639831543	-3.47109866142273	-0.0943194255232811	0.590285062789917	-0.128344759345055
-2.16499972343445	-9.93877792358398	-3.47455239295959	-0.0935969054698944	0.590669691562653	-0.128189653158188
-2.16675114631653	-9.93659973144531	-3.4738438129425	-0.09278654307127	0.591031193733215	-0.127965316176414
-2.17486310005188	-9.94758892059326	-3.48139810562134	-0.0920380502939224	0.59138685464859	-0.127629563212395
-2.1776807308197	-9.95437049865723	-3.47676563262939	-0.091368243098259	0.591595351696014	-0.127213716506958
-2.17602825164795	-9.96266555786133	-3.47832155227661	-0.0907074809074402	0.591550648212433	-0.126901656389236
-2.1868155002594	-9.95815849304199	-3.4888596534729	-0.0900331512093544	0.59170401096344	-0.126559108495712
-2.19166827201843	-9.95435047149658	-3.48197770118713	-0.0894786044955254	0.591762840747833	-0.126331001520157
-2.19377851486206	-9.94489574432373	-3.48013138771057	-0.0890682488679886	0.591672599315643	-0.125819489359856
-2.21087384223938	-9.93592643737793	-3.47980976104736	-0.0887090712785721	0.591612875461578	-0.125369101762772
-2.22097516059875	-9.92999267578125	-3.47450661659241	-0.0884111151099205	0.591510891914368	-0.125215023756027
-2.22312045097351	-9.9164867401123	-3.46973061561584	-0.0881507769227028	0.591499745845795	-0.124813452363014
-2.23106002807617	-9.90880680084229	-3.47087407112122	-0.0879397988319397	0.591410577297211	-0.124355033040047
-2.24699687957764	-9.90400123596191	-3.46685767173767	-0.0875715389847755	0.591083288192749	-0.124370746314526
-2.25899338722229	-9.89913082122803	-3.4655499458313	-0.0878525525331497	0.590830981731415	-0.124060235917568
-2.26249027252197	-9.88029003143311	-3.45443153381348	-0.0876178815960884	0.590586125850677	-0.123981758952141
-2.26294136047363	-9.87560176849365	-3.45220017433167	-0.0876284763216972	0.590432822704315	-0.123664803802967
-2.27305221557617	-9.87625026702881	-3.44304251670837	-0.087337002158165	0.590011298656464	-0.123558156192303
-2.28097057342529	-9.8881368637085	-3.44778156280518	-0.0871642455458641	0.589635491371155	-0.123663902282715
-2.29536294937134	-9.88643836975098	-3.43811774253845	-0.0870501473546028	0.589253544807434	-0.123978577554226
-2.3115565776825	-9.88786220550537	-3.43820595741272	-0.0869455710053444	0.589051246643066	-0.124485813081264
-2.31834530830383	-9.88672256469727	-3.43210506439209	-0.0870893746614456	0.588663756847382	-0.125011771917343
-2.33092999458313	-9.87952899932861	-3.43330717086792	-0.0870145633816719	0.588414549827576	-0.125409319996834
-2.34843468666077	-9.88596153259277	-3.42266321182251	-0.0870091915130615	0.587827742099762	-0.126670360565186
-2.36637377738953	-9.88018894195557	-3.42260718345642	-0.0864266902208328	0.587330281734467	-0.128149047493935
-2.4010591506958	-9.89575481414795	-3.4162712097168	-0.0856341794133186	0.586768925189972	-0.129898995161057
-2.42638421058655	-9.89065933227539	-3.4092845916748	-0.0847436338663101	0.586010098457336	-0.131149634718895
-2.44449734687805	-9.88863182067871	-3.39320802688599	-0.0838892608880997	0.585535764694214	-0.132177069783211
-2.46474528312683	-9.87777709960938	-3.37889218330383	-0.0832800939679146	0.585128247737885	-0.132470160722733
-2.48374390602112	-9.86617851257324	-3.37253618240356	-0.0829736664891243	0.584943234920502	-0.131816312670708
-2.50857448577881	-9.83942794799805	-3.37273621559143	-0.0829448625445366	0.585082411766052	-0.130850315093994
-2.52391219139099	-9.82387733459473	-3.35846304893494	-0.0832730308175087	0.585246503353119	-0.130075573921204
-2.54055523872375	-9.79937362670898	-3.35240602493286	-0.0835079029202461	0.585515201091766	-0.129037290811539
-2.54346799850464	-9.77673244476318	-3.33107900619507	-0.084135465323925	0.585815906524658	-0.128084793686867
-2.54266691207886	-9.75768184661865	-3.31741714477539	-0.0844942927360535	0.586384654045105	-0.126797422766685
-2.5364351272583	-9.74851417541504	-3.30629396438599	-0.0850140377879143	0.587140619754791	-0.125874742865562
-2.5423424243927	-9.74534034729004	-3.30206298828125	-0.0853790119290352	0.588152408599854	-0.125305622816086
-2.53899550437927	-9.75827407836914	-3.29693412780762	-0.0857205837965012	0.589090824127197	-0.125314310193062
-2.53149437904358	-9.77141094207764	-3.29366707801819	-0.0860318467020988	0.589919328689575	-0.125022530555725
-2.53942322731018	-9.78072834014893	-3.28744578361511	-0.0860264673829079	0.590648055076599	-0.12498939037323
-2.531174659729	-9.79433536529541	-3.27821230888367	-0.0863333195447922	0.591266870498657	-0.125189945101738
-2.52296590805054	-9.79196357727051	-3.26177191734314	-0.0863774344325066	0.592298984527588	-0.125104010105133
-2.53075098991394	-9.79119777679443	-3.25658297538757	-0.0862666964530945	0.593436241149902	-0.125740244984627
-2.53956198692322	-9.79548740386963	-3.25672769546509	-0.0859533920884132	0.594344913959503	-0.126952737569809
-2.55868339538574	-9.80232620239258	-3.26612305641174	-0.0857433080673218	0.595467090606689	-0.127435326576233
-2.55909657478333	-9.81127071380615	-3.25933027267456	-0.0857564210891724	0.596287846565247	-0.127565056085587
-2.56268358230591	-9.81327152252197	-3.25731539726257	-0.0851785317063332	0.597294867038727	-0.127994611859322
-2.56114768981934	-9.8193416595459	-3.26636862754822	-0.0841806083917618	0.598383009433746	-0.128446340560913
-2.58172369003296	-9.81879806518555	-3.28740572929382	-0.0823007449507713	0.599846363067627	-0.129862666130066
-2.60234665870667	-9.83121967315674	-3.29986262321472	-0.0810528099536896	0.601008951663971	-0.13115406036377
-2.59288334846497	-9.8437614440918	-3.29720425605774	-0.0805270969867706	0.601586043834686	-0.131728917360306
-2.58055472373962	-9.84628009796143	-3.29725456237793	-0.0799906924366951	0.602397799491882	-0.131589069962502
-2.58190059661865	-9.86817646026611	-3.30030989646912	-0.0791897103190422	0.602749884128571	-0.131804123520851
-2.58769154548645	-9.87833976745605	-3.29068422317505	-0.0782893672585487	0.602975785732269	-0.13262203335762
-2.59380197525024	-9.88364410400391	-3.27699446678162	-0.077873669564724	0.60349702835083	-0.133411318063736
-2.57658314704895	-9.88795757293701	-3.27827382087708	-0.0769378617405891	0.603978216648102	-0.134581908583641
-2.58433294296265	-9.89361953735352	-3.27009153366089	-0.0760203972458839	0.604325592517853	-0.135151505470276
-2.6036970615387	-9.88680934906006	-3.26937055587769	-0.0748028606176376	0.604564428329468	-0.136625483632088
-2.63397622108459	-9.8959436416626	-3.29746031761169	-0.0734100565314293	0.605281710624695	-0.138845592737198
-2.63137412071228	-9.90293598175049	-3.27084398269653	-0.072957307100296	0.60505610704422	-0.140211090445518
-2.64567232131958	-9.90951156616211	-3.28027606010437	-0.0721281692385674	0.605043053627014	-0.140927731990814
-2.66632962226868	-9.93288612365723	-3.2710542678833	-0.0713190510869026	0.60483318567276	-0.141565650701523
-2.6713342666626	-9.9364652633667	-3.25278401374817	-0.0708090588450432	0.604851543903351	-0.142449453473091
-2.65905261039734	-9.9497594833374	-3.25061941146851	-0.0700685381889343	0.605077266693115	-0.142860844731331
-2.65296602249146	-9.95034790039063	-3.22109770774841	-0.0695565044879913	0.604873299598694	-0.143959820270538
-2.66457796096802	-9.95448780059814	-3.24207019805908	-0.0680385157465935	0.604745328426361	-0.145309716463089
-2.68135094642639	-9.95478916168213	-3.21789479255676	-0.0670760422945023	0.603532254695892	-0.145857557654381
-2.69561958312988	-9.95318698883057	-3.21546363830566	-0.0657192021608353	0.602476358413696	-0.145699352025986
-2.72072792053223	-9.94835472106934	-3.19280195236206	-0.0654029846191406	0.60130512714386	-0.146388128399849
-2.74660897254944	-9.93419551849365	-3.17907428741455	-0.0653633773326874	0.600632190704346	-0.147688046097755
-2.7513632774353	-9.93396949768066	-3.17324948310852	-0.0652170553803444	0.599891483783722	-0.149023801088333
-2.75902128219604	-9.9586124420166	-3.14217638969421	-0.0662306547164917	0.598729431629181	-0.149089485406876
-2.76163697242737	-9.96491241455078	-3.12279272079468	-0.066944532096386	0.597837448120117	-0.150146320462227
-2.76228761672974	-9.96590518951416	-3.09662961959839	-0.0675219818949699	0.597379684448242	-0.151813581585884
-2.74841833114624	-9.98325252532959	-3.08244204521179	-0.0679299235343933	0.597006499767303	-0.152927488088608
-2.74267745018005	-9.98664283752441	-3.05918908119202	-0.0687757655978203	0.596409142017365	-0.153289094567299
-2.75162363052368	-9.99153614044189	-3.05804228782654	-0.0691072344779968	0.596252858638763	-0.153601512312889
-2.74335527420044	-9.99988269805908	-3.05258321762085	-0.0697086900472641	0.596073389053345	-0.154266491532326
-2.74107027053833	-10.0048875808716	-3.03788876533508	-0.0704686343669891	0.596017837524414	-0.154707744717598
-2.73083686828613	-10.0233697891235	-3.03012466430664	-0.0710595473647118	0.596375942230225	-0.155263841152191
-2.71147847175598	-10.0438194274902	-3.01665115356445	-0.0715628489851952	0.596287727355957	-0.156014144420624
-2.69183468818665	-10.0735092163086	-2.99671149253845	-0.0721387192606926	0.595880627632141	-0.155833452939987
-2.6707980632782	-10.0743989944458	-2.96779227256775	-0.0725062489509583	0.595271170139313	-0.155407249927521
-2.67642045021057	-10.0604972839355	-2.97081899642944	-0.0720243155956268	0.595424234867096	-0.15601372718811
-2.69793629646301	-10.0614280700684	-2.97614026069641	-0.0715225264430046	0.595540821552277	-0.157280400395393
-2.70967745780945	-10.0641450881958	-2.9766252040863	-0.0718549787998199	0.595623970031738	-0.158074796199799
-2.70298480987549	-10.0622797012329	-2.97922468185425	-0.0726005882024765	0.595946907997131	-0.158559337258339
-2.70133280754089	-10.0684099197388	-2.96979260444641	-0.0733926445245743	0.596139311790466	-0.159014508128166
-2.70134615898132	-10.0635395050049	-2.96814966201782	-0.0738473683595657	0.595848083496094	-0.159268423914909
-2.69543814659119	-10.0723285675049	-2.94583797454834	-0.07408157736063	0.595594346523285	-0.159572169184685
-2.6683886051178	-10.1029796600342	-2.93298006057739	-0.0744166746735573	0.595399439334869	-0.159719362854958
-2.64514660835266	-10.1135482788086	-2.91825675964355	-0.0744090303778648	0.594861388206482	-0.159388810396194
-2.62412524223328	-10.1060981750488	-2.90703511238098	-0.0733284130692482	0.594487905502319	-0.159203961491585
-2.63515782356262	-10.1164274215698	-2.91613864898682	-0.0717586502432823	0.59440004825592	-0.159500271081924
-2.63968968391418	-10.1521692276001	-2.92261838912964	-0.0707515031099319	0.594679296016693	-0.160302713513374
-2.62857294082642	-10.1693668365479	-2.92510771751404	-0.0701129585504532	0.595158457756042	-0.161187097430229
-2.63496208190918	-10.177622795105	-2.93562817573547	-0.0692920386791229	0.595803380012512	-0.162299588322639
-2.63963603973389	-10.1787109375	-2.93949961662292	-0.0682353600859642	0.596306264400482	-0.162755057215691
-2.647052526474	-10.1669921875	-2.94241762161255	-0.0670926719903946	0.59658944606781	-0.163060113787651
-2.64768743515015	-10.1610126495361	-2.94467902183533	-0.0659582987427711	0.596884489059448	-0.163542911410332
-2.66429829597473	-10.1591215133667	-2.9571692943573	-0.0651589408516884	0.597351729869843	-0.164307609200478
-2.66959118843079	-10.1426734924316	-2.95012497901917	-0.0647411122918129	0.597765982151031	-0.165285214781761
-2.68391394615173	-10.1450290679932	-2.96102285385132	-0.0644147917628288	0.59820419549942	-0.16616153717041
-2.69615292549133	-10.1575956344604	-2.95705723762512	-0.0642586722970009	0.597855150699615	-0.167075306177139
-2.71547651290894	-10.1646938323975	-2.94547200202942	-0.0639172792434692	0.5976602435112	-0.168294996023178
-2.74427890777588	-10.1783971786499	-2.95162510871887	-0.0637855529785156	0.597740054130554	-0.1698829382658
-2.73865437507629	-10.1812200546265	-2.94538021087646	-0.0639601945877075	0.598123490810394	-0.17187674343586
-2.73168444633484	-10.1898355484009	-2.93993759155273	-0.0638532042503357	0.59829980134964	-0.173677504062653
-2.73575854301453	-10.2071647644043	-2.93536162376404	-0.0638159364461899	0.598266422748566	-0.17523580789566
-2.7383975982666	-10.2265043258667	-2.92158913612366	-0.0640833526849747	0.598483622074127	-0.176540493965149
-2.75345897674561	-10.2135725021362	-2.91786623001099	-0.0642121359705925	0.598530888557434	-0.177235543727875
-2.76048827171326	-10.1823635101318	-2.89849305152893	-0.0644070580601692	0.598288178443909	-0.177389025688171
-2.77641105651855	-10.1861181259155	-2.8952465057373	-0.064450591802597	0.59746253490448	-0.177838802337646
-2.81886744499207	-10.1915416717529	-2.90929293632507	-0.0638522133231163	0.596498966217041	-0.179652586579323
-2.83204078674316	-10.2303800582886	-2.91351389884949	-0.0641000345349312	0.596003592014313	-0.181930914521217
-2.81691002845764	-10.2245035171509	-2.89630913734436	-0.0649151280522347	0.595696985721588	-0.183829486370087
-2.79821729660034	-10.2354497909546	-2.90701794624329	-0.0652333199977875	0.596356987953186	-0.187172621488571
-2.79159426689148	-10.2737712860107	-2.8820915222168	-0.0658749341964722	0.5963534116745	-0.190208926796913
-2.7694263458252	-10.3095865249634	-2.87906527519226	-0.0663007348775864	0.596259117126465	-0.191745564341545
-2.73870658874512	-10.3286552429199	-2.87326264381409	-0.0662990286946297	0.595829486846924	-0.19295360147953
-2.72129440307617	-10.3404922485352	-2.85562419891357	-0.0660491436719894	0.594736456871033	-0.192865625023842
-2.72578096389771	-10.3392639160156	-2.84935998916626	-0.065967358648777	0.593096077442169	-0.192895233631134
-2.75025653839111	-10.352162361145	-2.81993198394775	-0.0655708611011505	0.59210193157196	-0.194203466176987
-2.77762937545776	-10.3658237457275	-2.85183787345886	-0.0647365525364876	0.592160761356354	-0.196543902158737
-2.79108810424805	-10.3617115020752	-2.84530711174011	-0.0638863071799278	0.591459929943085	-0.198932141065598
-2.79492688179016	-10.3796949386597	-2.83688688278198	-0.0637238621711731	0.591118574142456	-0.200712502002716
-2.81574845314026	-10.4016923904419	-2.84637379646301	-0.0639403238892555	0.592131853103638	-0.203141525387764
-2.81733322143555	-10.40833568573	-2.86665344238281	-0.0640468597412109	0.593461692333221	-0.206383720040321
-2.79731678962708	-10.4152631759644	-2.85700249671936	-0.0644670948386192	0.594128429889679	-0.208502665162086
-2.78504014015198	-10.4327535629272	-2.84506678581238	-0.0645681023597717	0.594050824642181	-0.209900572896004
-2.79410648345947	-10.4565496444702	-2.83814764022827	-0.0641629323363304	0.59374463558197	-0.212002396583557
-2.81095147132874	-10.4805545806885	-2.85008764266968	-0.0638495162129402	0.593663454055786	-0.214316233992577
-2.82310056686401	-10.4915056228638	-2.84643578529358	-0.0636083483695984	0.593219816684723	-0.216239333152771
-2.83490824699402	-10.5029058456421	-2.83394932746887	-0.0635967925190926	0.592246353626251	-0.218023642897606
-2.84383416175842	-10.5085439682007	-2.82616400718689	-0.063010111451149	0.590971231460571	-0.22027862071991
-2.87520265579224	-10.5229158401489	-2.81346201896667	-0.0624837577342987	0.590056955814362	-0.222828954458237
-2.91602396965027	-10.5313377380371	-2.81456828117371	-0.0618525631725788	0.589704573154449	-0.226015567779541
-2.94770216941834	-10.5341033935547	-2.82452964782715	-0.0614473931491375	0.590005278587341	-0.229337111115456
-2.93990397453308	-10.5269565582275	-2.8325035572052	-0.061492744833231	0.59005481004715	-0.231795608997345
-2.93983864784241	-10.5362615585327	-2.83303117752075	-0.0613655336201191	0.590222537517548	-0.234159544110298
-2.96685433387756	-10.5571508407593	-2.83454251289368	-0.0613044612109661	0.590389728546143	-0.236110344529152
-2.97276163101196	-10.5640420913696	-2.84207248687744	-0.0612923353910446	0.590875089168549	-0.238584667444229
-2.9772834777832	-10.5723314285278	-2.83792853355408	-0.0612531155347824	0.591288328170776	-0.241283640265465
-2.97498393058777	-10.582555770874	-2.84663128852844	-0.0616253167390823	0.591791033744812	-0.243210077285767
-2.96000552177429	-10.5962543487549	-2.83699226379395	-0.0622872821986675	0.592264771461487	-0.244604557752609
-2.96206784248352	-10.6128339767456	-2.82871103286743	-0.062591016292572	0.592285692691803	-0.246485039591789
-2.9811794757843	-10.6088132858276	-2.84230875968933	-0.0620562508702278	0.591948688030243	-0.249050974845886
-3.00233840942383	-10.6092224121094	-2.83384776115417	-0.061729796230793	0.591828286647797	-0.25117290019989
-3.02639555931091	-10.6168642044067	-2.83850359916687	-0.061413336545229	0.591774106025696	-0.253156960010529
-3.0272855758667	-10.6055278778076	-2.84946942329407	-0.0609635263681412	0.591508448123932	-0.25526374578476
-3.04997944831848	-10.6146259307861	-2.85227537155151	-0.0605059564113617	0.591033518314362	-0.257667541503906
-3.07032299041748	-10.6341333389282	-2.84225821495056	-0.0605006963014603	0.590264558792114	-0.262350231409073
-3.07558631896973	-10.616171836853	-2.83150577545166	-0.0598653927445412	0.588700652122498	-0.262983530759811
-3.09330439567566	-10.5820093154907	-2.81464433670044	-0.0593169294297695	0.586231410503387	-0.26250684261322
-3.13285064697266	-10.5750799179077	-2.81177115440369	-0.0592126771807671	0.58516925573349	-0.261521965265274
-3.15014052391052	-10.5320177078247	-2.80737066268921	-0.0599594563245773	0.584886968135834	-0.261651933193207
-3.14718055725098	-10.5191240310669	-2.8157057762146	-0.0604505687952042	0.584614872932434	-0.26275160908699
-3.15395927429199	-10.5481872558594	-2.80890154838562	-0.060742724686861	0.584237039089203	-0.264439165592194
-3.12345767021179	-10.5729999542236	-2.79489541053772	-0.0608089156448841	0.584008038043976	-0.266772031784058
-3.11855936050415	-10.6130361557007	-2.78971982002258	-0.0603494048118591	0.583606123924255	-0.269434452056885
-3.10671186447144	-10.6381988525391	-2.7673807144165	-0.0597595162689686	0.582663714885712	-0.272114932537079
-3.09803199768066	-10.6402606964111	-2.74755358695984	-0.059010561555624	0.581365406513214	-0.274134069681168
-3.17060232162476	-10.6346044540405	-2.74931240081787	-0.058349497616291	0.580183506011963	-0.275633186101913
-3.25496459007263	-10.5752534866333	-2.75875377655029	-0.0579177662730217	0.579304993152618	-0.276864141225815
-3.27465581893921	-10.5014352798462	-2.7632303237915	-0.0581693388521671	0.578533351421356	-0.277113527059555
-3.30696654319763	-10.5218944549561	-2.76484060287476	-0.0587241053581238	0.577470064163208	-0.279781818389893
-3.32063364982605	-10.6239767074585	-2.80185008049011	-0.0576483495533466	0.576373636722565	-0.283196181058884
-3.3222291469574	-10.6045970916748	-2.78640246391296	-0.0568162836134434	0.57577645778656	-0.287027686834335
-3.2555034160614	-10.5604648590088	-2.72159886360168	-0.0576881617307663	0.574114501476288	-0.291333258152008
-3.23472952842712	-10.5693397521973	-2.71446537971497	-0.0577855296432972	0.574398040771484	-0.292304039001465
-3.22691941261292	-10.6550064086914	-2.69844889640808	-0.0585344620049	0.573003232479095	-0.294779002666473
-3.1881959438324	-10.6910486221313	-2.67396330833435	-0.058783732354641	0.57078355550766	-0.295994967222214
-3.17257642745972	-10.6914710998535	-2.6852662563324	-0.0586315989494324	0.568300724029541	-0.297893941402435
-3.23862409591675	-10.6710395812988	-2.67922878265381	-0.0590078011155128	0.565972328186035	-0.298217386007309
-3.27050852775574	-10.6541681289673	-2.65614867210388	-0.0587824136018753	0.563337802886963	-0.29934898018837
-3.27397680282593	-10.6707639694214	-2.62808108329773	-0.0592479333281517	0.559333741664886	-0.298984706401825
-3.24281573295593	-10.6497259140015	-2.57547783851624	-0.0588366501033306	0.55495822429657	-0.299667745828629
-3.27716279029846	-10.6367359161377	-2.53051972389221	-0.0587406270205975	0.551587402820587	-0.300136685371399
-3.25276851654053	-10.6208696365356	-2.50788283348084	-0.0591590516269207	0.547111034393311	-0.297779381275177
-3.24135947227478	-10.5785675048828	-2.44746470451355	-0.0596242733299732	0.541674256324768	-0.293958723545074
-3.29270339012146	-10.5594129562378	-2.40480041503906	-0.0599629580974579	0.537066102027893	-0.2913578748703
-3.29853749275208	-10.5646305084229	-2.4139039516449	-0.060473307967186	0.533824563026428	-0.290440857410431
-3.32778191566467	-10.571870803833	-2.39283895492554	-0.0612780191004276	0.531910002231598	-0.293620228767395
-3.32668852806091	-10.6119337081909	-2.40800476074219	-0.0624963194131851	0.532448649406433	-0.29882138967514
-3.30096673965454	-10.6394462585449	-2.4259991645813	-0.0639359131455421	0.533663094043732	-0.303858667612076
-3.23057794570923	-10.7046060562134	-2.40604400634766	-0.0651942268013954	0.533474266529083	-0.308712631464005
-3.18380212783813	-10.766016960144	-2.39655232429504	-0.0668645054101944	0.534340858459473	-0.310780256986618
-3.15107250213623	-10.7840776443481	-2.40186500549316	-0.0675419643521309	0.535031974315643	-0.313597738742828
-3.10910034179688	-10.8253555297852	-2.40263533592224	-0.0685882344841957	0.535631239414215	-0.316501259803772
-3.12575721740723	-10.8450679779053	-2.39980387687683	-0.0690459832549095	0.536118984222412	-0.321570754051209
-3.15924859046936	-10.9011878967285	-2.426598072052	-0.0694224089384079	0.53658801317215	-0.328897505998611
-3.18573808670044	-10.9505548477173	-2.44007277488709	-0.0702181756496429	0.536806404590607	-0.33625802397728
-3.22780466079712	-10.9789505004883	-2.43901038169861	-0.0704622343182564	0.536788105964661	-0.340195864439011
-3.24883794784546	-10.9203701019287	-2.4484224319458	-0.0704749599099159	0.536722600460052	-0.33721250295639
-3.22858357429504	-10.9373712539673	-2.47396039962769	-0.0712323188781738	0.536483883857727	-0.340674877166748
-3.21277046203613	-10.9545955657959	-2.44374561309814	-0.0723893344402313	0.535260081291199	-0.343879789113998
-3.2349591255188	-10.9935655593872	-2.44420266151428	-0.0736700743436813	0.534607231616974	-0.345818996429443
-3.23177695274353	-11.0131549835205	-2.42328381538391	-0.0754333287477493	0.53373521566391	-0.348886549472809
-3.22176098823547	-11.0409917831421	-2.42200803756714	-0.0771145597100258	0.532735586166382	-0.352742433547974
-3.22597813606262	-11.0484600067139	-2.39980149269104	-0.0787518993020058	0.531160295009613	-0.355014711618423
-3.25596880912781	-11.0452442169189	-2.39818859100342	-0.0795879364013672	0.529206037521362	-0.356522679328918
-3.26854085922241	-11.0559301376343	-2.37041401863098	-0.0806804522871971	0.527075886726379	-0.357963919639587
-3.28960633277893	-11.050440788269	-2.35949492454529	-0.081420786678791	0.524589002132416	-0.359282284975052
-3.2633945941925	-11.0667181015015	-2.33346343040466	-0.0824970081448555	0.521783351898193	-0.359096109867096
-3.26625967025757	-11.0686502456665	-2.30537176132202	-0.0828791484236717	0.519468367099762	-0.357662409543991
-3.26241588592529	-11.0981407165527	-2.29179239273071	-0.0833506211638451	0.517026782035828	-0.359115749597549
-3.26915621757507	-11.1009740829468	-2.26113152503967	-0.0834022015333176	0.514589130878448	-0.362612783908844
-3.30941677093506	-11.1233339309692	-2.24287247657776	-0.0831490978598595	0.512552559375763	-0.367621004581451
-3.35951280593872	-11.1166181564331	-2.24452662467957	-0.0831821039319038	0.510764122009277	-0.369843691587448
-3.39575171470642	-11.0877561569214	-2.24067997932434	-0.0833645835518837	0.509141445159912	-0.370754718780518
-3.4211151599884	-11.0651531219482	-2.23985695838928	-0.0835708379745483	0.50682270526886	-0.3724245429039
-3.46076726913452	-11.0382642745972	-2.20354008674622	-0.084219753742218	0.50419157743454	-0.373443156480789
-3.50743627548218	-11.0339622497559	-2.20415711402893	-0.0846831351518631	0.502530455589294	-0.375659704208374
-3.52535033226013	-11.0000028610229	-2.21113419532776	-0.0850335508584976	0.500628709793091	-0.378006130456924
-3.54553055763245	-10.9575510025024	-2.19786524772644	-0.0856974571943283	0.498040825128555	-0.378049790859222
-3.57658934593201	-10.9221591949463	-2.16481900215149	-0.0869220495223999	0.494727522134781	-0.378344386816025
-3.62399458885193	-10.9396867752075	-2.13444232940674	-0.0878579169511795	0.491531580686569	-0.382195711135864
-3.67194032669067	-10.9384689331055	-2.10912418365479	-0.0888421982526779	0.488620221614838	-0.384606689214706
-3.69603610038757	-10.9220962524414	-2.08688592910767	-0.0900567620992661	0.486009240150452	-0.38578674197197
-3.71564412117004	-10.8982410430908	-2.06996035575867	-0.0909975916147232	0.483319848775864	-0.387952506542206
-3.73536372184753	-10.8866004943848	-2.04940438270569	-0.0921767875552177	0.480789661407471	-0.388262212276459
-3.77198624610901	-10.8767528533936	-2.02348756790161	-0.0932262241840363	0.478177964687347	-0.389014631509781
-3.77517485618591	-10.8585777282715	-1.99556696414948	-0.0941086560487747	0.475742995738983	-0.390494287014008
-3.81018757820129	-10.8506193161011	-1.97256422042847	-0.0948660969734192	0.473735481500626	-0.391762286424637
-3.80469989776611	-10.835973739624	-1.96618843078613	-0.0957065969705582	0.472024947404861	-0.393220901489258
-3.81194734573364	-10.8377933502197	-1.94423770904541	-0.0965496450662613	0.470330387353897	-0.394750416278839
-3.84860277175903	-10.811562538147	-1.93424928188324	-0.0969224944710732	0.468574851751328	-0.39569479227066
-3.87991166114807	-10.7988586425781	-1.94678282737732	-0.0971886739134789	0.466967016458511	-0.397443860769272
-3.90365433692932	-10.7893629074097	-1.92476069927216	-0.0976134240627289	0.464705437421799	-0.399424284696579
-3.92864012718201	-10.795916557312	-1.92207610607147	-0.0982267707586288	0.463468670845032	-0.400451749563217
-3.94137287139893	-10.7826328277588	-1.9287201166153	-0.0990214198827744	0.46234405040741	-0.40096715092659
-3.9240837097168	-10.7852268218994	-1.91383695602417	-0.100018933415413	0.461248517036438	-0.403457313776016
-3.92992401123047	-10.7839422225952	-1.89776754379272	-0.100590221583843	0.459549576044083	-0.406019479036331
-3.94472479820251	-10.8131055831909	-1.8888601064682	-0.101095847785473	0.458400011062622	-0.409051150083542
-3.95542526245117	-10.8135690689087	-1.88978040218353	-0.102015219628811	0.457245051860809	-0.411397516727448
-3.95680093765259	-10.8161067962646	-1.89468359947205	-0.102725744247437	0.456507712602615	-0.414372593164444
-3.95272922515869	-10.8321371078491	-1.89570546150208	-0.103522256016731	0.45552858710289	-0.416796058416367
-3.93332457542419	-10.8478565216064	-1.88065326213837	-0.104547403752804	0.454440146684647	-0.417117029428482
-3.92028331756592	-10.8507604598999	-1.8813728094101	-0.105192936956882	0.453103929758072	-0.417494386434555
-3.90400505065918	-10.8799066543579	-1.86417818069458	-0.10583134740591	0.451324015855789	-0.418863564729691
-3.89812111854553	-10.8802156448364	-1.84517455101013	-0.10601694136858	0.449249476194382	-0.419510543346405
-3.92159652709961	-10.8977527618408	-1.83508968353271	-0.106093563139439	0.447430908679962	-0.424390345811844
-3.93933916091919	-10.9089298248291	-1.83104109764099	-0.106316171586514	0.44565224647522	-0.426697134971619
-3.9426155090332	-10.9076805114746	-1.82874155044556	-0.107105419039726	0.443809360265732	-0.427200973033905
-3.94196200370789	-10.8866205215454	-1.80381202697754	-0.107962138950825	0.441559851169586	-0.425361126661301
-3.94341087341309	-10.8729305267334	-1.80172789096832	-0.108633168041706	0.439473539590836	-0.426237523555756
-3.95773220062256	-10.8778276443481	-1.79388463497162	-0.10932894796133	0.437544912099838	-0.427744567394257
-3.96522116661072	-10.8787221908569	-1.77184200286865	-0.110299527645111	0.435454249382019	-0.427685409784317
-3.94336628913879	-10.8908367156982	-1.74291920661926	-0.111378028988838	0.433118522167206	-0.429175764322281
-3.93923544883728	-10.885781288147	-1.72030687332153	-0.112396784126759	0.431143343448639	-0.428838908672333
-3.91406393051147	-10.9090204238892	-1.70810997486115	-0.113363675773144	0.42882427573204	-0.42989519238472
-3.92328429222107	-10.9240264892578	-1.68369519710541	-0.114260517060757	0.426948964595795	-0.430871069431305
-3.91435503959656	-10.9439001083374	-1.67174530029297	-0.115649275481701	0.425210058689117	-0.43075230717659
-3.91056156158447	-10.9472379684448	-1.65700590610504	-0.116736277937889	0.423606812953949	-0.432482689619064
-3.90953254699707	-10.9586172103882	-1.64843392372131	-0.117690302431583	0.422056794166565	-0.435266256332397
-3.91484355926514	-10.9827890396118	-1.6390882730484	-0.118535436689854	0.420220375061035	-0.438078314065933
-3.92805171012878	-11.0118198394775	-1.60873544216156	-0.119360953569412	0.417782157659531	-0.44108510017395
-3.93568539619446	-11.0313377380371	-1.58902764320374	-0.120210789144039	0.415326327085495	-0.442844390869141
-3.95722889900208	-11.029878616333	-1.57015144824982	-0.121423095464706	0.413136035203934	-0.444556325674057
-3.95343637466431	-11.0371294021606	-1.56181967258453	-0.122925661504269	0.410892307758331	-0.448062419891357
-3.95667433738709	-11.0731143951416	-1.56732392311096	-0.124081462621689	0.409040689468384	-0.451126903295517
-3.96794772148132	-11.080114364624	-1.55264103412628	-0.125485733151436	0.407072186470032	-0.452260553836823
-3.95915675163269	-11.0800008773804	-1.53805339336395	-0.126656025648117	0.404820799827576	-0.454140841960907
-3.95359802246094	-11.0881290435791	-1.52166712284088	-0.127977505326271	0.40262445807457	-0.45519170165062
-3.94182109832764	-11.0725688934326	-1.49009120464325	-0.129051923751831	0.400103062391281	-0.454941540956497
-3.91906332969666	-11.0833797454834	-1.47140562534332	-0.130591705441475	0.397212654352188	-0.455932319164276
-3.91005396842957	-11.1004838943481	-1.4518860578537	-0.131997883319855	0.394516080617905	-0.456261932849884
-3.91038250923157	-11.0966529846191	-1.44509637355804	-0.133390247821808	0.392105638980865	-0.456008732318878
-3.90008807182312	-11.1112098693848	-1.42974483966827	-0.135094538331032	0.389228850603104	-0.457062095403671
-3.88738059997559	-11.137547492981	-1.41095876693726	-0.136951640248299	0.386624187231064	-0.458560436964035
-3.87408804893494	-11.1411504745483	-1.38315796852112	-0.138843685388565	0.383959770202637	-0.45921191573143
-3.8482666015625	-11.1588039398193	-1.34777343273163	-0.141143262386322	0.38092890381813	-0.458709508180618
-3.8332941532135	-11.16770362854	-1.32485401630402	-0.142790794372559	0.377746790647507	-0.459995895624161
-3.84514117240906	-11.1803150177002	-1.30857861042023	-0.144182175397873	0.375033259391785	-0.463240504264832
-3.8575496673584	-11.1922492980957	-1.2884316444397	-0.146036207675934	0.372629076242447	-0.463413298130035
-3.83041858673096	-11.1806287765503	-1.26177597045898	-0.14831468462944	0.36937341094017	-0.46240296959877
-3.8215343952179	-11.1611433029175	-1.22973704338074	-0.150314554572105	0.366426736116409	-0.46216207742691
-3.8126528263092	-11.1449975967407	-1.20999121665955	-0.151937454938889	0.363211780786514	-0.461067259311676
-3.81893134117126	-11.1341686248779	-1.18702721595764	-0.153605669736862	0.359480291604996	-0.459479987621307
-3.83527064323425	-11.1312856674194	-1.14787483215332	-0.15510918200016	0.35550457239151	-0.460071891546249
-3.85579133033752	-11.1360902786255	-1.1261864900589	-0.156646251678467	0.351841121912003	-0.461676090955734
-3.87380361557007	-11.1405820846558	-1.10165321826935	-0.158258602023125	0.348458409309387	-0.46107342839241
-3.87502336502075	-11.1489591598511	-1.08048343658447	-0.159662976861	0.345260769128799	-0.462222248315811
-3.89555191993713	-11.1599464416504	-1.05417251586914	-0.160957098007202	0.342404514551163	-0.463931441307068
-3.93657445907593	-11.1791553497314	-1.04627907276154	-0.162180513143539	0.339917600154877	-0.467197805643082
-3.9235258102417	-11.1861953735352	-1.04428887367249	-0.163245931267738	0.33683967590332	-0.467383146286011
-3.9374828338623	-11.1810894012451	-1.01064682006836	-0.164094522595406	0.333382040262222	-0.46733158826828
-3.99422812461853	-11.1623115539551	-1.01137411594391	-0.1644037514925	0.330961108207703	-0.467622667551041
-4.00916767120361	-11.1181154251099	-1.01845812797546	-0.164441660046577	0.328274816274643	-0.466477781534195
-4.05504703521729	-10.9880332946777	-0.98675674200058	-0.163906842470169	0.324200391769409	-0.454781651496887
-4.10526371002197	-10.8968877792358	-0.988387823104858	-0.163057237863541	0.319562345743179	-0.446419417858124
-4.08898496627808	-10.9113616943359	-0.940738201141357	-0.161392360925674	0.311503440141678	-0.450148642063141
-4.18589782714844	-10.9917936325073	-0.904601812362671	-0.158908784389496	0.306093603372574	-0.455337166786194
-4.26509475708008	-11.0239152908325	-0.899659335613251	-0.156854599714279	0.304054200649261	-0.459376692771912
-4.20310497283936	-10.9980154037476	-0.857288718223572	-0.156120911240578	0.301439464092255	-0.463239192962646
-4.17963409423828	-10.9251003265381	-0.8355593085289	-0.155887231230736	0.299351364374161	-0.458835244178772
-4.18723773956299	-10.8676862716675	-0.841544210910797	-0.155700728297234	0.298252612352371	-0.449969470500946
-4.18604135513306	-10.8508138656616	-0.884013533592224	-0.156483769416809	0.297816395759583	-0.44550022482872
-4.2307915687561	-10.8757810592651	-0.896415293216705	-0.157052680850029	0.297886610031128	-0.448958069086075
-4.18159246444702	-10.9344549179077	-0.884103178977966	-0.15743200480938	0.296127021312714	-0.449492126703262
-4.12000703811646	-10.9709157943726	-0.861853063106537	-0.157123580574989	0.293639123439789	-0.438683778047562
-4.07931900024414	-10.9857206344604	-0.827341377735138	-0.156475067138672	0.290559053421021	-0.434596598148346
-4.08023262023926	-10.9831247329712	-0.780541956424713	-0.156091049313545	0.286468833684921	-0.433072566986084
-3.98366332054138	-10.9215831756592	-0.764818072319031	-0.154174625873566	0.281702816486359	-0.418810397386551
-3.9638032913208	-10.9239120483398	-0.750793635845184	-0.153124317526817	0.278875231742859	-0.40801277756691
-3.77665615081787	-10.9531555175781	-0.746088624000549	-0.152720838785172	0.275776296854019	-0.390956938266754
-3.5128960609436	-10.9300012588501	-0.738615036010742	-0.15243236720562	0.273001283407211	-0.355731755495071
-3.10801887512207	-10.9810171127319	-0.712875366210938	-0.151801258325577	0.269367337226868	-0.306599169969559
-2.82571482658386	-10.9055213928223	-0.629542887210846	-0.151692494750023	0.265772104263306	-0.267439424991608
-2.70355701446533	-10.6862058639526	-0.54161936044693	-0.149837255477905	0.261696100234985	-0.2538121342659
-2.75160264968872	-10.498161315918	-0.546845138072968	-0.147063404321671	0.258520275354385	-0.244286835193634
-2.89947748184204	-10.3359985351563	-0.637611210346222	-0.143688172101974	0.257244169712067	-0.238621547818184
-3.10941910743713	-10.2483882904053	-0.690402090549469	-0.141015887260437	0.254742234945297	-0.248560070991516
-3.36838388442993	-10.1915950775146	-0.731952548027039	-0.13763453066349	0.251188397407532	-0.263178288936615
-3.59519815444946	-10.2106904983521	-0.774789333343506	-0.13408687710762	0.247073128819466	-0.274218410253525
-3.82699847221375	-10.2230310440063	-0.719518899917603	-0.131470635533333	0.241105765104294	-0.287201732397079
-4.06663513183594	-10.2031850814819	-0.612136483192444	-0.129802048206329	0.231993794441223	-0.29974102973938
-4.31569004058838	-10.1984510421753	-0.541553735733032	-0.129296645522118	0.223334059119225	-0.31226646900177
-4.48654842376709	-10.2037935256958	-0.511212646961212	-0.12928731739521	0.215057969093323	-0.323456913232803
-4.64911317825317	-10.2305250167847	-0.493299931287766	-0.130147516727448	0.208133563399315	-0.337543129920959
-4.92441177368164	-10.2350854873657	-0.484105080366135	-0.131232038140297	0.204001605510712	-0.349154531955719
-5.07325983047485	-10.2524356842041	-0.516635656356812	-0.132193386554718	0.201156571507454	-0.361020475625992
-5.15440607070923	-10.179539680481	-0.497009634971619	-0.132664799690247	0.198918268084526	-0.366395741701126
-5.15466451644897	-10.1804170608521	-0.443697392940521	-0.133843332529068	0.194932669401169	-0.374798208475113
-5.22026443481445	-10.2440519332886	-0.366842687129974	-0.13531106710434	0.191616535186768	-0.383046805858612
-5.35483455657959	-10.2811365127563	-0.350123882293701	-0.135745167732239	0.190210342407227	-0.388876676559448
-5.42359590530396	-10.3736734390259	-0.344693779945374	-0.13653901219368	0.189196407794952	-0.399629831314087
-5.45345449447632	-10.4252710342407	-0.315576165914536	-0.136441484093666	0.188027933239937	-0.411864191293716
-5.5217399597168	-10.5131616592407	-0.302607387304306	-0.136811032891273	0.188020020723343	-0.42014417052269
-5.59310436248779	-10.5697298049927	-0.355319619178772	-0.136029317975044	0.188553631305695	-0.426623553037643
-5.57790231704712	-10.6001691818237	-0.345636904239655	-0.135846078395844	0.186076477169991	-0.433519542217255
-5.63647937774658	-10.5663719177246	-0.337959289550781	-0.134858772158623	0.183654233813286	-0.436947792768478
-5.67657136917114	-10.5779323577881	-0.352277606725693	-0.134287193417549	0.181272387504578	-0.436459958553314
-5.64197397232056	-10.6506223678589	-0.335266977548599	-0.13424077630043	0.17774173617363	-0.440562635660172
-5.64150333404541	-10.7171440124512	-0.300080925226212	-0.134057506918907	0.175926133990288	-0.44511890411377
-5.64538431167603	-10.7830429077148	-0.267024546861649	-0.13435660302639	0.174134492874146	-0.447823941707611
-5.63496065139771	-10.8079586029053	-0.266802877187729	-0.134747609496117	0.173044502735138	-0.446797013282776
-5.56946897506714	-10.8183097839355	-0.262097746133804	-0.13536824285984	0.17048154771328	-0.445590436458588
-5.58980226516724	-10.7599115371704	-0.252705186605453	-0.135457202792168	0.168913781642914	-0.441772431135178
-5.60858821868896	-10.7384271621704	-0.282387852668762	-0.135472699999809	0.168825268745422	-0.438046872615814
-5.55526685714722	-10.7597703933716	-0.258236199617386	-0.136400640010834	0.167540937662125	-0.438056528568268
-5.50714492797852	-10.7895097732544	-0.208650425076485	-0.137455746531487	0.166059866547585	-0.437979578971863
-5.50573015213013	-10.7806882858276	-0.194403499364853	-0.137442424893379	0.166076600551605	-0.436196774244308
-5.46706581115723	-10.8314342498779	-0.204185590147972	-0.138597652316093	0.166370004415512	-0.437782317399979
-5.4812331199646	-10.8192358016968	-0.217600360512733	-0.138752028346062	0.167215406894684	-0.440333783626556
-5.4603157043457	-10.821813583374	-0.227415099740028	-0.139506071805954	0.16699905693531	-0.439921051263809
-5.48006820678711	-10.7885599136353	-0.198437035083771	-0.139744728803635	0.166675642132759	-0.436470508575439
-5.4776611328125	-10.7930393218994	-0.221833661198616	-0.139878690242767	0.165701910853386	-0.435152143239975
-5.47787714004517	-10.8232717514038	-0.182632461190224	-0.140621095895767	0.163476154208183	-0.438627183437347
-5.51238965988159	-10.8349227905273	-0.146212756633759	-0.141603723168373	0.162922978401184	-0.438532412052155
-5.5018630027771	-10.8208427429199	-0.177221029996872	-0.142142966389656	0.161959290504456	-0.433998972177505
-5.46599674224854	-10.8095598220825	-0.133891209959984	-0.143766969442368	0.159420073032379	-0.431880205869675
-5.45310020446777	-10.7791185379028	-0.0972428321838379	-0.144790709018707	0.15708339214325	-0.429061859846115
-5.46231412887573	-10.7913551330566	-0.090965136885643	-0.14638164639473	0.156135678291321	-0.422039568424225
-5.41637182235718	-10.7794609069824	-0.0704988911747932	-0.147828102111816	0.154695004224777	-0.417086184024811
-5.34234189987183	-10.8193712234497	-0.0465402789413929	-0.149243295192719	0.153509482741356	-0.418996185064316
-5.33208036422729	-10.8675851821899	-0.0349932760000229	-0.150366798043251	0.153583601117134	-0.421882063150406
-5.31144332885742	-10.9772777557373	-0.013571516610682	-0.151811018586159	0.153543591499329	-0.426036268472672
-5.26606750488281	-11.0590476989746	0.00198676972649992	-0.153809905052185	0.153416246175766	-0.428084820508957
-5.21720361709595	-11.1177015304565	0.00800553243607283	-0.154619067907333	0.153815358877182	-0.43169030547142
-5.18882179260254	-11.2156085968018	0.0236604958772659	-0.155930414795876	0.153691828250885	-0.435652792453766
-5.19154787063599	-11.28528881073	0.0282764751464128	-0.157489627599716	0.15392792224884	-0.437668085098267
-5.14900779724121	-11.3677282333374	0.049293015152216	-0.158946678042412	0.153547346591949	-0.43977352976799
-5.10800886154175	-11.4345426559448	0.0523154437541962	-0.160263508558273	0.152434021234512	-0.44149112701416
-5.08572769165039	-11.4519500732422	0.0857600122690201	-0.161412805318832	0.151151925325394	-0.442548722028732
-5.01786661148071	-11.5197925567627	0.119243696331978	-0.163156062364578	0.149175003170967	-0.442380398511887
-4.95802879333496	-11.5757827758789	0.152342438697815	-0.16462767124176	0.147556930780411	-0.44196555018425
-4.86268520355225	-11.618724822998	0.165891945362091	-0.166569709777832	0.14684721827507	-0.441152155399323
-4.80910730361938	-11.6402368545532	0.177452147006989	-0.168750926852226	0.147151902318001	-0.438814371824265
-4.73993921279907	-11.6873970031738	0.200992599129677	-0.170867532491684	0.146296992897987	-0.437988013029099
-4.65301179885864	-11.7496070861816	0.238208010792732	-0.172796726226807	0.145094990730286	-0.439741879701614
-4.62193393707275	-11.8190155029297	0.290825217962265	-0.174711167812347	0.143709167838097	-0.44064462184906
-4.59376955032349	-11.8807106018066	0.30522894859314	-0.176896914839745	0.142234593629837	-0.438675433397293
[truncated: 10,029 more rows]
