# Supplementary material for: Identification of Haptic Based Guiding Using Hard Reins
Source: PLoS One. 2015 Jul 22;10(7):e0132020. doi: 10.1371/journal.pone.0132020 (PMC4511788; doi:10.1371/journal.pone.0132020)
Supplement: S6 File — (ZIP) [file pone.0132020.s006.zip › Exp2_ForceData2/Subject9/path1/T9.csv]

Force X (N)	Force Y (N)	Force Z (N)	Torque X (N-m)	Torque Y (N-m)	Torque Z (N-m)	Frequency = 10000	Averaging Level = 16	F/T Serial Number = FT11772	Time Started = 19/12/2012 16:43:43
-0.956544816493988	-8.43911457061768	-3.79332613945007	-0.130504697561264	0.568368136882782	-0.136113688349724
-0.958379566669464	-8.44197463989258	-3.79395389556885	-0.130187913775444	0.56859689950943	-0.135980382561684
-0.952041327953339	-8.44738483428955	-3.80142879486084	-0.130048617720604	0.568935215473175	-0.135928243398666
-0.950905501842499	-8.44637966156006	-3.80745911598206	-0.129767671227455	0.56913548707962	-0.135941863059998
-0.944909870624542	-8.44866275787354	-3.79730582237244	-0.129675075411797	0.569479584693909	-0.135815098881721
-0.942610442638397	-8.44976711273193	-3.79977226257324	-0.129356846213341	0.569701671600342	-0.13571098446846
-0.939092814922333	-8.45227527618408	-3.81303477287292	-0.129249170422554	0.570036292076111	-0.135677561163902
-0.936087191104889	-8.44954395294189	-3.82334399223328	-0.128986552357674	0.570208072662354	-0.135653391480446
-0.934626579284668	-8.45267200469971	-3.81368350982666	-0.128865540027618	0.570557653903961	-0.135454759001732
-0.930155575275421	-8.45312690734863	-3.81720042228699	-0.128710225224495	0.570829689502716	-0.135419175028801
-0.93247663974762	-8.45643711090088	-3.81905770301819	-0.128521010279655	0.571058452129364	-0.13533827662468
-0.921366035938263	-8.45080757141113	-3.82380819320679	-0.128453552722931	0.57119232416153	-0.135318800806999
-0.927634477615356	-8.45337963104248	-3.82249331474304	-0.128262296319008	0.571589410305023	-0.135155066847801
-0.920941352844238	-8.45782375335693	-3.82916402816772	-0.128190025687218	0.571745812892914	-0.135145038366318
-0.921922326087952	-8.45814323425293	-3.83190584182739	-0.128082185983658	0.5718994140625	-0.135078400373459
-0.917903304100037	-8.45562839508057	-3.83215880393982	-0.128037557005882	0.572052121162415	-0.135021835565567
-0.920643329620361	-8.45525455474854	-3.83230757713318	-0.127897813916206	0.572241544723511	-0.13492739200592
-0.916627526283264	-8.4559965133667	-3.83218121528625	-0.127871155738831	0.572344303131104	-0.134957775473595
-0.915525496006012	-8.45591640472412	-3.83965396881104	-0.127840921282768	0.572418093681335	-0.134922683238983
-0.915256559848785	-8.45421600341797	-3.83241629600525	-0.127832561731339	0.572496116161346	-0.134931236505508
-0.919034779071808	-8.45790481567383	-3.83619546890259	-0.127902582287788	0.572550296783447	-0.134854391217232
-0.912215769290924	-8.45839977264404	-3.83229160308838	-0.127905830740929	0.572543144226074	-0.1349136531353
-0.915657103061676	-8.45903778076172	-3.83532071113586	-0.127890348434448	0.572610020637512	-0.134986028075218
-0.91657167673111	-8.45431327819824	-3.83588814735413	-0.127912610769272	0.572517812252045	-0.135043650865555
-0.916898369789124	-8.45487880706787	-3.82746338844299	-0.128110364079475	0.572529494762421	-0.134956315159798
-0.915912330150604	-8.45419979095459	-3.83270359039307	-0.128109946846962	0.572465717792511	-0.135010674595833
-0.919659793376923	-8.45234203338623	-3.83430552482605	-0.128192499279976	0.572470724582672	-0.134996443986893
-0.920023620128632	-8.45037937164307	-3.83092474937439	-0.128349155187607	0.5723517537117	-0.135094180703163
-0.919822454452515	-8.44969749450684	-3.82827258110046	-0.128394320607185	0.572383761405945	-0.135051816701889
-0.922277212142944	-8.45098304748535	-3.82802605628967	-0.128662467002869	0.572362422943115	-0.135082513093948
-0.924605309963226	-8.45107173919678	-3.8289692401886	-0.128710687160492	0.572263717651367	-0.135198518633842
-0.920095205307007	-8.44787788391113	-3.82343912124634	-0.128886282444	0.572073400020599	-0.135223031044006
-0.927878260612488	-8.44909954071045	-3.82423853874207	-0.12905740737915	0.572113454341888	-0.135234490036964
-0.924026668071747	-8.44588851928711	-3.82805371284485	-0.129163563251495	0.57201623916626	-0.135344073176384
-0.926561713218689	-8.44584178924561	-3.82579016685486	-0.129351377487183	0.571989417076111	-0.135397881269455
-0.929110050201416	-8.44258975982666	-3.82507920265198	-0.129436209797859	0.571875333786011	-0.135537728667259
-0.930134356021881	-8.44412326812744	-3.8209388256073	-0.129734694957733	0.571966707706451	-0.135558858513832
-0.931802809238434	-8.44411277770996	-3.81911468505859	-0.12985335290432	0.571887671947479	-0.13572746515274
-0.932132363319397	-8.4425220489502	-3.82665157318115	-0.129961669445038	0.571981489658356	-0.135836094617844
-0.93389755487442	-8.44045257568359	-3.82177495956421	-0.130240455269814	0.571941375732422	-0.136046946048737
-0.937687039375305	-8.44234752655029	-3.8211522102356	-0.13040255010128	0.572043001651764	-0.136086329817772
-0.934276640415192	-8.4405574798584	-3.82828712463379	-0.130640044808388	0.572142064571381	-0.136259093880653
-0.942460060119629	-8.44034004211426	-3.82783222198486	-0.130709901452065	0.572244226932526	-0.136389270424843
-0.938024699687958	-8.44107055664063	-3.82103753089905	-0.130958452820778	0.57228285074234	-0.136567652225494
-0.94374543428421	-8.43678760528564	-3.82238483428955	-0.131117150187492	0.572500705718994	-0.136590987443924
-0.940098881721497	-8.43759250640869	-3.82349252700806	-0.131346896290779	0.572505831718445	-0.136748656630516
-0.944935321807861	-8.43476486206055	-3.82324290275574	-0.131397977471352	0.572687327861786	-0.136796787381172
-0.942087352275848	-8.43463516235352	-3.82298398017883	-0.13165283203125	0.572740256786346	-0.136908710002899
-0.945919871330261	-8.4336519241333	-3.81768703460693	-0.131791099905968	0.572979152202606	-0.136936873197556
-0.946435749530792	-8.42929840087891	-3.82548904418945	-0.131960868835449	0.573083698749542	-0.137092411518097
-0.950238227844238	-8.43143367767334	-3.82813358306885	-0.132116183638573	0.573283612728119	-0.137191236019135
-0.946601271629334	-8.42453289031982	-3.82379388809204	-0.132312700152397	0.573266267776489	-0.1373091340065
-0.951762139797211	-8.42569828033447	-3.82550168037415	-0.132458403706551	0.573445379734039	-0.137335002422333
-0.952398836612701	-8.42597007751465	-3.82217335700989	-0.13264973461628	0.573525905609131	-0.137395575642586
-0.954331398010254	-8.4229154586792	-3.82498073577881	-0.132860288023949	0.573710501194	-0.137565806508064
-0.953474462032318	-8.42176723480225	-3.82091236114502	-0.132973834872246	0.573719799518585	-0.137615352869034
-0.956462621688843	-8.4228343963623	-3.82347464561462	-0.133233055472374	0.573886871337891	-0.137690350413322
-0.955605566501617	-8.42131805419922	-3.8201916217804	-0.133426755666733	0.573886334896088	-0.137733668088913
-0.958283245563507	-8.41872787475586	-3.82839679718018	-0.133509993553162	0.573940634727478	-0.137851074337959
-0.958671092987061	-8.41593551635742	-3.81937408447266	-0.133717983961105	0.573951959609985	-0.137931898236275
-0.965237319469452	-8.41811180114746	-3.81708192825317	-0.133935004472733	0.574078977108002	-0.137909963726997
-0.960148215293884	-8.41631603240967	-3.82637619972229	-0.134168907999992	0.574031352996826	-0.138057187199593
-0.967803955078125	-8.41495895385742	-3.82153511047363	-0.134244024753571	0.574094176292419	-0.138077095150948
-0.964754164218903	-8.41220474243164	-3.81688690185547	-0.134453296661377	0.574029922485352	-0.13818384706974
-0.969874262809753	-8.41256523132324	-3.81428170204163	-0.13467912375927	0.574078619480133	-0.138205513358116
-0.966735124588013	-8.40958309173584	-3.81968283653259	-0.134803995490074	0.573983669281006	-0.138245418667793
-0.974718034267426	-8.40922832489014	-3.82090711593628	-0.134900167584419	0.574045717716217	-0.138355702161789
-0.973501682281494	-8.40863990783691	-3.81356263160706	-0.13516902923584	0.573962211608887	-0.138450190424919
-0.97588974237442	-8.40904331207275	-3.81001138687134	-0.135310530662537	0.573944270610809	-0.138475611805916
-0.977910041809082	-8.40730381011963	-3.80976533889771	-0.13550141453743	0.573872327804565	-0.138568609952927
-0.981073617935181	-8.41039180755615	-3.8168158531189	-0.135593339800835	0.573823034763336	-0.13869272172451
-0.981215059757233	-8.40411853790283	-3.80572009086609	-0.135777100920677	0.573574125766754	-0.13871955871582
-0.984625697135925	-8.40612125396729	-3.80562496185303	-0.136006370186806	0.573634624481201	-0.138705670833588
-0.982482314109802	-8.40579605102539	-3.80894446372986	-0.136072054505348	0.573487102985382	-0.138788685202599
-0.987729489803314	-8.40444278717041	-3.80556678771973	-0.136253580451012	0.573370337486267	-0.138798505067825
-0.985363841056824	-8.40097904205322	-3.808748960495	-0.136305525898933	0.573243856430054	-0.138893097639084
-0.987695813179016	-8.40295791625977	-3.79942965507507	-0.136564746499062	0.573191225528717	-0.138847783207893
-0.98831307888031	-8.40272235870361	-3.79464793205261	-0.136585637927055	0.572984039783478	-0.138778045773506
-0.988494515419006	-8.4011754989624	-3.80272960662842	-0.136640444397926	0.572936952114105	-0.138747960329056
-0.990671277046204	-8.39882278442383	-3.80225014686584	-0.136792823672295	0.572721779346466	-0.138772025704384
-0.987702906131744	-8.40008640289307	-3.79499626159668	-0.136932104825974	0.572745800018311	-0.138703405857086
-0.993172585964203	-8.39522266387939	-3.79399085044861	-0.136925101280212	0.572578132152557	-0.138545989990234
-0.992676496505737	-8.40198612213135	-3.7971830368042	-0.137095987796783	0.572519958019257	-0.138559207320213
-0.98965710401535	-8.39474105834961	-3.79624032974243	-0.137120574712753	0.572377562522888	-0.138521373271942
-0.99114602804184	-8.39592742919922	-3.79073119163513	-0.137208312749863	0.572348654270172	-0.138481184840202
-0.994007468223572	-8.39360046386719	-3.78890180587769	-0.137184217572212	0.572322964668274	-0.13836757838726
-0.989993393421173	-8.39694881439209	-3.79051470756531	-0.13728067278862	0.572345912456512	-0.138359621167183
-0.990987002849579	-8.39280128479004	-3.79724931716919	-0.137235209345818	0.572234630584717	-0.138350829482079
-0.990890264511108	-8.39317417144775	-3.78959918022156	-0.137237504124641	0.572343528270721	-0.138240560889244
-0.991788268089294	-8.39189720153809	-3.79310750961304	-0.137263059616089	0.572352886199951	-0.13814914226532
-0.988454341888428	-8.39417934417725	-3.7899181842804	-0.137356266379356	0.572413921356201	-0.138061717152596
-0.991376996040344	-8.3925666809082	-3.79209637641907	-0.137181103229523	0.572441458702087	-0.137984946370125
-0.984107375144959	-8.39205074310303	-3.79482889175415	-0.137254700064659	0.572490155696869	-0.137915968894958
-0.986562550067902	-8.3877124786377	-3.79184913635254	-0.137182742357254	0.572508335113525	-0.137677803635597
-0.982184112071991	-8.38877773284912	-3.79459261894226	-0.137217819690704	0.572656154632568	-0.137488916516304
-0.985702276229858	-8.38638496398926	-3.80222868919373	-0.137058839201927	0.572680413722992	-0.137336656451225
-0.977071583271027	-8.38690376281738	-3.80129599571228	-0.137226775288582	0.572779417037964	-0.137147814035416
-0.977555692195892	-8.38311100006104	-3.79682636260986	-0.136994138360023	0.572763741016388	-0.136956423521042
-0.974565982818604	-8.38439846038818	-3.7971248626709	-0.137005969882011	0.573027670383453	-0.136713624000549
-0.976329922676086	-8.38232803344727	-3.79853796958923	-0.136914432048798	0.573124647140503	-0.136589452624321
-0.966552913188934	-8.38230895996094	-3.80469465255737	-0.136900588870049	0.573265790939331	-0.136453032493591
-0.969513118267059	-8.38091087341309	-3.79933142662048	-0.136805325746536	0.573336124420166	-0.136227548122406
-0.963919222354889	-8.38356304168701	-3.80283713340759	-0.136801823973656	0.573537051677704	-0.136125639081001
-0.964328765869141	-8.38109683990479	-3.8059549331665	-0.136644169688225	0.573627591133118	-0.135929331183434
-0.959421098232269	-8.38078212738037	-3.80784392356873	-0.136652022600174	0.573840796947479	-0.135876655578613
-0.960326015949249	-8.37978076934814	-3.80557417869568	-0.136535972356796	0.573936343193054	-0.135701641440392
-0.955341994762421	-8.37955379486084	-3.8073902130127	-0.136525079607964	0.574087381362915	-0.135570257902145
-0.957475543022156	-8.38034152984619	-3.81136131286621	-0.136379107832909	0.57422137260437	-0.135452181100845
-0.952270090579987	-8.37786388397217	-3.81896352767944	-0.136453881859779	0.57439398765564	-0.135355919599533
-0.951284825801849	-8.37843704223633	-3.8106050491333	-0.136265262961388	0.574473977088928	-0.135223984718323
-0.949807345867157	-8.37847995758057	-3.80736017227173	-0.136286988854408	0.574561297893524	-0.135037124156952
-0.950289130210876	-8.37924766540527	-3.81247305870056	-0.136151716113091	0.574770569801331	-0.134971410036087
-0.941958963871002	-8.37819862365723	-3.81569981575012	-0.136192813515663	0.574860751628876	-0.134919106960297
-0.94535231590271	-8.37822437286377	-3.81859230995178	-0.136054173111916	0.574974417686462	-0.13479982316494
-0.943022549152374	-8.38025093078613	-3.81723213195801	-0.136039137840271	0.575060546398163	-0.134741470217705
-0.941516757011414	-8.38056945800781	-3.8114857673645	-0.136080861091614	0.575105369091034	-0.134619429707527
-0.937677323818207	-8.3814582824707	-3.81415987014771	-0.136029750108719	0.575118243694305	-0.13464067876339
-0.941205322742462	-8.3804817199707	-3.82115030288696	-0.135980755090714	0.575263500213623	-0.134596854448318
-0.937789380550385	-8.37727928161621	-3.81704783439636	-0.135939449071884	0.575110614299774	-0.134604826569557
-0.937429904937744	-8.38023376464844	-3.81540179252625	-0.135947197675705	0.575236439704895	-0.134548231959343
-0.936404883861542	-8.38236331939697	-3.81688141822815	-0.135931700468063	0.57522839307785	-0.134541496634483
-0.936377644538879	-8.38437747955322	-3.8155825138092	-0.135967761278152	0.575269937515259	-0.134588837623596
-0.935247242450714	-8.3815975189209	-3.81649017333984	-0.135882630944252	0.575150430202484	-0.134673431515694
-0.93755578994751	-8.38664627075195	-3.81786966323853	-0.13586351275444	0.575182139873505	-0.134663105010986
-0.937352657318115	-8.3814754486084	-3.81306457519531	-0.135849624872208	0.575043499469757	-0.134652137756348
-0.940057218074799	-8.38674163818359	-3.81424617767334	-0.135859191417694	0.575068831443787	-0.134685412049294
-0.940757513046265	-8.3851146697998	-3.81830620765686	-0.13581645488739	0.574981331825256	-0.134796336293221
-0.939124882221222	-8.38699722290039	-3.81469178199768	-0.135933920741081	0.574856758117676	-0.134883090853691
-0.942756056785584	-8.38357067108154	-3.81065440177917	-0.135739296674728	0.574755370616913	-0.134921342134476
-0.943813264369965	-8.38810157775879	-3.80998754501343	-0.135852083563805	0.574662744998932	-0.135040655732155
-0.943198919296265	-8.38809776306152	-3.81151342391968	-0.135836526751518	0.574594616889954	-0.135036513209343
-0.947765231132507	-8.39089202880859	-3.8106415271759	-0.135916590690613	0.574471056461334	-0.135148763656616
-0.947567105293274	-8.39342212677002	-3.81313824653625	-0.135820180177689	0.574347913265228	-0.135214895009995
-0.946150958538055	-8.38829517364502	-3.81085729598999	-0.135825961828232	0.574176371097565	-0.135334625840187
-0.95390260219574	-8.39238452911377	-3.80956625938416	-0.135828539729118	0.574094235897064	-0.135289534926414
-0.952742338180542	-8.39227390289307	-3.80781078338623	-0.135736510157585	0.573990523815155	-0.135330587625504
-0.955651223659515	-8.39294719696045	-3.81021523475647	-0.135759279131889	0.573809921741486	-0.135404378175735
-0.953632533550262	-8.38927936553955	-3.808997631073	-0.135657504200935	0.573702692985535	-0.135466068983078
-0.955381453037262	-8.39044189453125	-3.80178380012512	-0.135741665959358	0.573631703853607	-0.135426864027977
-0.956934630870819	-8.3897066116333	-3.80016827583313	-0.135579794645309	0.573457956314087	-0.135376185178757
-0.956581175327301	-8.39407157897949	-3.80912709236145	-0.135579273104668	0.573434591293335	-0.135407745838165
-0.963599681854248	-8.39080238342285	-3.80284309387207	-0.135468125343323	0.573184311389923	-0.135433360934258
-0.958598673343658	-8.39181423187256	-3.79623651504517	-0.135457456111908	0.573162496089935	-0.135404378175735
-0.965592563152313	-8.39204692840576	-3.80267357826233	-0.135258734226227	0.573021173477173	-0.13534127175808
-0.962323307991028	-8.39370441436768	-3.79938697814941	-0.135283410549164	0.572925746440887	-0.135271266102791
-0.966019690036774	-8.39176559448242	-3.80488085746765	-0.13513295352459	0.572805762290955	-0.135280638933182
-0.965619206428528	-8.39028930664063	-3.79690074920654	-0.135050386190414	0.572716593742371	-0.135131612420082
-0.964990735054016	-8.38897609710693	-3.79741859436035	-0.134859189391136	0.572622776031494	-0.135032638907433
-0.966817617416382	-8.3925313949585	-3.79917454719543	-0.13484363257885	0.572618305683136	-0.134957566857338
-0.969074964523315	-8.38688278198242	-3.80180382728577	-0.134538680315018	0.572459578514099	-0.134890332818031
-0.969237565994263	-8.38931274414063	-3.8004903793335	-0.134505107998848	0.572481572628021	-0.134711369872093
-0.970247089862823	-8.38441944122314	-3.79499387741089	-0.134301528334618	0.572274565696716	-0.134541258215904
-0.966924846172333	-8.38793277740479	-3.79983520507813	-0.134180963039398	0.572271943092346	-0.134405240416527
-0.973390221595764	-8.38551235198975	-3.8011314868927	-0.133943364024162	0.572148740291595	-0.134271696209908
-0.966103792190552	-8.38854789733887	-3.80523467063904	-0.133858785033226	0.572109341621399	-0.134201154112816
-0.972911417484283	-8.38271808624268	-3.79959154129028	-0.133634924888611	0.57193648815155	-0.133948758244514
-0.972132623195648	-8.3836841583252	-3.79667401313782	-0.133441269397736	0.571984529495239	-0.133721455931664
-0.974884033203125	-8.38176345825195	-3.79708552360535	-0.133272215723991	0.571874856948853	-0.133579537272453
-0.969723641872406	-8.38468742370605	-3.80199360847473	-0.133118078112602	0.571788012981415	-0.133434996008873
-0.975795865058899	-8.37881278991699	-3.79988360404968	-0.132745251059532	0.571678638458252	-0.133172988891602
-0.972545921802521	-8.3841381072998	-3.79470920562744	-0.132682859897614	0.571654438972473	-0.13296240568161
-0.973556578159332	-8.38169097900391	-3.79903244972229	-0.132401347160339	0.57152259349823	-0.13276244699955
-0.969643414020538	-8.37823867797852	-3.80122089385986	-0.132214590907097	0.571434617042542	-0.132565662264824
-0.974086582660675	-8.37833309173584	-3.80088472366333	-0.131949007511139	0.571401357650757	-0.132334291934967
-0.9681476354599	-8.37921333312988	-3.79910278320313	-0.13178950548172	0.571286857128143	-0.132100328803062
-0.974367499351501	-8.37854862213135	-3.79802751541138	-0.131536528468132	0.571213185787201	-0.131800532341003
-0.970583200454712	-8.37891006469727	-3.80112767219543	-0.131319627165794	0.571173846721649	-0.131690889596939
-0.971747517585754	-8.37918376922607	-3.79597187042236	-0.131068989634514	0.571114003658295	-0.131511345505714
-0.969625413417816	-8.37763786315918	-3.79906678199768	-0.130899861454964	0.570956230163574	-0.131235614418983
-0.973871827125549	-8.37569427490234	-3.80235314369202	-0.13054470717907	0.570963859558105	-0.131074592471123
-0.970521092414856	-8.37935733795166	-3.80245757102966	-0.130451083183289	0.5707967877388	-0.130912750959396
-0.972078263759613	-8.37652111053467	-3.79110288619995	-0.130142733454704	0.570674777030945	-0.130649164319038
-0.968230664730072	-8.37957763671875	-3.79532885551453	-0.129964366555214	0.570616185665131	-0.13047456741333
-0.970283925533295	-8.37791061401367	-3.79878783226013	-0.129702225327492	0.570502460002899	-0.130305573344231
-0.967528402805328	-8.3772497177124	-3.79473352432251	-0.129536747932434	0.57042396068573	-0.130151689052582
-0.968708574771881	-8.37814617156982	-3.79187941551209	-0.129251822829247	0.570288062095642	-0.129902988672256
-0.9692143201828	-8.38176918029785	-3.79439234733582	-0.129141688346863	0.570153594017029	-0.129820883274078
-0.969173908233643	-8.3781566619873	-3.80102324485779	-0.128818407654762	0.570048213005066	-0.129702135920525
-0.96447080373764	-8.38031387329102	-3.79556465148926	-0.128759816288948	0.569867432117462	-0.1295285820961
-0.967406272888184	-8.38088607788086	-3.79408383369446	-0.128427445888519	0.569796860218048	-0.129341527819633
-0.966846466064453	-8.3844747543335	-3.79288101196289	-0.12829615175724	0.56970739364624	-0.129178985953331
-0.968180358409882	-8.38415718078613	-3.79384517669678	-0.128010928630829	0.569514930248261	-0.129051029682159
-0.962804913520813	-8.38415908813477	-3.79583287239075	-0.127871438860893	0.569399118423462	-0.128928810358047
-0.96752941608429	-8.38497924804688	-3.79279923439026	-0.127615764737129	0.569289743900299	-0.128770008683205
-0.965534031391144	-8.38581371307373	-3.79182982444763	-0.12749394774437	0.569165349006653	-0.128568306565285
-0.966799557209015	-8.38645935058594	-3.79573440551758	-0.127223804593086	0.569068729877472	-0.128433093428612
-0.96162623167038	-8.38740634918213	-3.79322600364685	-0.127137750387192	0.568850219249725	-0.128348037600517
-0.96329391002655	-8.38753509521484	-3.78828930854797	-0.126879423856735	0.568723738193512	-0.128160864114761
-0.957181870937347	-8.39212512969971	-3.77966499328613	-0.126816928386688	0.568554520606995	-0.128037109971046
-0.960814118385315	-8.38997364044189	-3.79358673095703	-0.126466751098633	0.568467020988464	-0.12797549366951
-0.958273828029633	-8.39374732971191	-3.78806948661804	-0.126480758190155	0.568336069583893	-0.127854600548744
-0.957291483879089	-8.39467716217041	-3.78461647033691	-0.126224011182785	0.568120300769806	-0.127627208828926
-0.957817673683167	-8.40168190002441	-3.78917098045349	-0.125993356108665	0.568096101284027	-0.127619609236717
-0.950730860233307	-8.3930139541626	-3.78492569923401	-0.125873282551765	0.567814886569977	-0.127492427825928
-0.955019891262054	-8.39845943450928	-3.78506016731262	-0.125640749931335	0.567901790142059	-0.127235740423203
-0.948639392852783	-8.40124416351318	-3.79166579246521	-0.125568449497223	0.567759275436401	-0.127115473151207
-0.951120972633362	-8.39874267578125	-3.78777122497559	-0.125304982066154	0.567592203617096	-0.127038031816483
-0.942729711532593	-8.40394592285156	-3.78254079818726	-0.1252710968256	0.567425012588501	-0.126893296837807
-0.94664055109024	-8.40350246429443	-3.78686308860779	-0.124951176345348	0.567360103130341	-0.126735597848892
-0.942700505256653	-8.40482234954834	-3.79018044471741	-0.124858818948269	0.56727796792984	-0.126722186803818
-0.941854655742645	-8.40627956390381	-3.77923655509949	-0.124682255089283	0.567134976387024	-0.126565337181091
-0.937369465827942	-8.41046619415283	-3.7830765247345	-0.124528534710407	0.567013144493103	-0.1264408826828
-0.940830171108246	-8.40677833557129	-3.78884339332581	-0.124252505600452	0.566914021968842	-0.126388296484947
-0.93349677324295	-8.41284370422363	-3.78557085990906	-0.124227575957775	0.566903173923492	-0.126324146986008
-0.933848559856415	-8.41098213195801	-3.78286838531494	-0.123989894986153	0.566793501377106	-0.126183852553368
-0.932478904724121	-8.41398906707764	-3.78968715667725	-0.12389025837183	0.566759884357452	-0.126118570566177
-0.932839214801788	-8.41299629211426	-3.79425191879272	-0.123612105846405	0.566610336303711	-0.126123413443565
-0.929765582084656	-8.41800403594971	-3.78746485710144	-0.12359144538641	0.566600322723389	-0.126019477844238
-0.926852583885193	-8.41725921630859	-3.78807044029236	-0.123386092483997	0.566471517086029	-0.125959753990173
-0.92775285243988	-8.42022895812988	-3.79231429100037	-0.123264856636524	0.566549062728882	-0.125911578536034
-0.924832820892334	-8.41880702972412	-3.79573702812195	-0.123086273670197	0.566392540931702	-0.125885143876076
-0.925641000270844	-8.42257213592529	-3.79036617279053	-0.122987397015095	0.566385805606842	-0.125858247280121
-0.918728888034821	-8.4245719909668	-3.79218363761902	-0.122851006686687	0.566303789615631	-0.12578983604908
-0.923733472824097	-8.42333030700684	-3.78901195526123	-0.122591957449913	0.566258490085602	-0.125844284892082
-0.92182445526123	-8.42530632019043	-3.78926825523376	-0.122542142868042	0.566197454929352	-0.125841289758682
-0.918989419937134	-8.4263391494751	-3.7890100479126	-0.122472614049911	0.566245198249817	-0.125749260187149
-0.914969861507416	-8.42665576934814	-3.79222297668457	-0.12229547649622	0.566146492958069	-0.125746250152588
-0.916042029857636	-8.43032455444336	-3.79904580116272	-0.122171707451344	0.566193342208862	-0.125713467597961
-0.912140011787415	-8.42978096008301	-3.79086971282959	-0.122092567384243	0.565944373607636	-0.125705912709236
-0.91157466173172	-8.43094921112061	-3.79294848442078	-0.121888935565948	0.566103637218475	-0.125552237033844
-0.907145023345947	-8.43323421478271	-3.79348921775818	-0.121805593371391	0.566061794757843	-0.125560820102692
-0.912252902984619	-8.43317699432373	-3.797039270401	-0.121601328253746	0.566016137599945	-0.125571221113205
-0.905476093292236	-8.43220710754395	-3.79245615005493	-0.121555805206299	0.565941751003265	-0.125538557767868
-0.909933030605316	-8.43650245666504	-3.79511618614197	-0.121430784463882	0.565999686717987	-0.125475332140923
-0.903948366641998	-8.43511486053467	-3.80497860908508	-0.121315874159336	0.565962612628937	-0.125493273139
-0.905849039554596	-8.43574905395508	-3.8040599822998	-0.121175982058048	0.566019117832184	-0.125554814934731
-0.902078747749329	-8.43597888946533	-3.79489517211914	-0.121138758957386	0.565956830978394	-0.125510796904564
-0.905689656734467	-8.43723106384277	-3.79858136177063	-0.1209956407547	0.566100597381592	-0.125528916716576
-0.900694668292999	-8.43954563140869	-3.8035900592804	-0.120932146906853	0.566070854663849	-0.125700742006302
-0.904304325580597	-8.43737888336182	-3.79969763755798	-0.12077571451664	0.566078066825867	-0.125740095973015
-0.902378976345062	-8.43879318237305	-3.79694700241089	-0.120760589838028	0.566135585308075	-0.125763893127441
-0.908294379711151	-8.44501399993896	-3.80661535263062	-0.120594777166843	0.566241919994354	-0.125848278403282
-0.904009103775024	-8.44383335113525	-3.80303859710693	-0.120592251420021	0.566339612007141	-0.126015469431877
-0.903268218040466	-8.44312763214111	-3.80326867103577	-0.120433583855629	0.566335499286652	-0.126073658466339
-0.902624428272247	-8.44557762145996	-3.80695605278015	-0.120433136820793	0.566426217556	-0.126151084899902
-0.900156140327454	-8.4450101852417	-3.81175231933594	-0.120297625660896	0.566417276859283	-0.12626539170742
-0.902229428291321	-8.44688320159912	-3.80638146400452	-0.12032375484705	0.566555202007294	-0.126335710287094
-0.902404487133026	-8.44537448883057	-3.80445194244385	-0.120203323662281	0.566585004329681	-0.126403480768204
-0.899821579456329	-8.44974040985107	-3.81248188018799	-0.12017185240984	0.566690862178802	-0.126522123813629
-0.904059410095215	-8.448073387146	-3.81571507453918	-0.120125494897366	0.566707670688629	-0.126705348491669
-0.899604022502899	-8.45075225830078	-3.80894231796265	-0.120122089982033	0.566804051399231	-0.126765787601471
-0.905085802078247	-8.45064640045166	-3.8126106262207	-0.120095737278461	0.566892683506012	-0.126846045255661
-0.905062794685364	-8.45459651947021	-3.82126665115356	-0.12007898837328	0.566971778869629	-0.126977309584618
-0.90377140045166	-8.45437240600586	-3.81346225738525	-0.12004354596138	0.566994190216064	-0.127197057008743
-0.902066349983215	-8.45409202575684	-3.811359167099	-0.120147585868835	0.567055106163025	-0.12728650867939
-0.901413381099701	-8.45498275756836	-3.81388592720032	-0.120095953345299	0.567112505435944	-0.127402454614639
-0.90775203704834	-8.45832824707031	-3.81993126869202	-0.120128616690636	0.567228019237518	-0.12760117650032
-0.903178572654724	-8.45606517791748	-3.81854605674744	-0.120174139738083	0.567161500453949	-0.127800345420837
-0.906902551651001	-8.4582347869873	-3.81375408172607	-0.120209701359272	0.567252278327942	-0.127842977643013
-0.907049834728241	-8.45690250396729	-3.81248664855957	-0.12028618901968	0.567253232002258	-0.128061443567276
-0.90889298915863	-8.46193790435791	-3.82014989852905	-0.120324157178402	0.56732451915741	-0.128329142928123
-0.906140804290771	-8.45638370513916	-3.81184005737305	-0.120460122823715	0.567201733589172	-0.128494158387184
-0.912358582019806	-8.45695877075195	-3.80986618995667	-0.120507843792439	0.567346513271332	-0.128586277365685
-0.910654246807098	-8.45830059051514	-3.81355929374695	-0.120617046952248	0.567318618297577	-0.128699839115143
-0.912445962429047	-8.4629020690918	-3.81357312202454	-0.12076722830534	0.567261338233948	-0.1288922727108
-0.914833903312683	-8.45596313476563	-3.8202850818634	-0.120786674320698	0.567195236682892	-0.129058822989464
-0.915000021457672	-8.45810413360596	-3.81460094451904	-0.121058598160744	0.567219913005829	-0.129184365272522
-0.915362060070038	-8.45571517944336	-3.80899548530579	-0.121072456240654	0.567069292068481	-0.129279986023903
-0.918463885784149	-8.45602035522461	-3.81191897392273	-0.121342480182648	0.567119181156158	-0.129451781511307
-0.920170605182648	-8.45601558685303	-3.81355810165405	-0.121433638036251	0.567027449607849	-0.129632502794266
-0.91593611240387	-8.45296287536621	-3.8131275177002	-0.121633030474186	0.566932082176209	-0.129835322499275
-0.92169314622879	-8.45242118835449	-3.8060462474823	-0.121740430593491	0.566856384277344	-0.129933685064316
-0.922110080718994	-8.46130275726318	-3.81318044662476	-0.12195397913456	0.566812634468079	-0.130091831088066
-0.920083522796631	-8.45248508453369	-3.80224847793579	-0.122081153094769	0.566642045974731	-0.130334481596947
-0.921411097049713	-8.45737552642822	-3.79882407188416	-0.122342586517334	0.566628396511078	-0.130424439907074
-0.919091820716858	-8.45779609680176	-3.80590844154358	-0.122468113899231	0.566465079784393	-0.130656629800797
-0.925362765789032	-8.45577812194824	-3.80631828308105	-0.122585535049438	0.566410422325134	-0.130754500627518
-0.923889100551605	-8.45703220367432	-3.79848480224609	-0.122868351638317	0.566286563873291	-0.130998209118843
-0.923877596855164	-8.45990753173828	-3.7961003780365	-0.123002909123898	0.566192388534546	-0.131091326475143
-0.920289516448975	-8.45582580566406	-3.80120849609375	-0.123236045241356	0.566114187240601	-0.131292313337326
-0.925249338150024	-8.45331573486328	-3.79565525054932	-0.123305514454842	0.566052734851837	-0.131358206272125
-0.918568849563599	-8.45850276947021	-3.79496097564697	-0.12360892444849	0.565993309020996	-0.131515979766846
-0.923570692539215	-8.45503044128418	-3.79617881774902	-0.123691760003567	0.565903186798096	-0.131685122847557
-0.920126378536224	-8.45409965515137	-3.79210090637207	-0.123953953385353	0.565848469734192	-0.131794020533562
-0.923263847827911	-8.45386123657227	-3.79038286209106	-0.12401532381773	0.565802574157715	-0.13185416162014
-0.922156155109406	-8.45764923095703	-3.79558086395264	-0.124296262860298	0.565789341926575	-0.13196861743927
-0.920847952365875	-8.45194816589355	-3.78969812393188	-0.124403305351734	0.565633416175842	-0.132178917527199
-0.919006645679474	-8.45316219329834	-3.78935933113098	-0.124609664082527	0.565681338310242	-0.132223635911942
-0.923350155353546	-8.45322132110596	-3.78705024719238	-0.124830782413483	0.56564998626709	-0.132284983992577
-0.91938453912735	-8.45829772949219	-3.79355025291443	-0.12493684887886	0.565569937229156	-0.13243904709816
-0.918004751205444	-8.44937229156494	-3.7826247215271	-0.125123605132103	0.565430998802185	-0.132567211985588
-0.922090411186218	-8.45211887359619	-3.7825300693512	-0.125223234295845	0.565507590770721	-0.132654294371605
-0.916438043117523	-8.45323371887207	-3.7837176322937	-0.125400051474571	0.565426707267761	-0.132808744907379
-0.919259965419769	-8.45629692077637	-3.78861951828003	-0.125581011176109	0.56539922952652	-0.13298998773098
-0.9178706407547	-8.45142555236816	-3.78120517730713	-0.125777095556259	0.565226256847382	-0.133075341582298
-0.92024177312851	-8.45263481140137	-3.77561497688293	-0.125860080122948	0.565301120281219	-0.133162692189217
-0.917021214962006	-8.45170307159424	-3.78659081459045	-0.126060724258423	0.56520801782608	-0.13329054415226
-0.917767226696014	-8.44786167144775	-3.78413820266724	-0.126066237688065	0.565092027187347	-0.13332225382328
-0.914550423622131	-8.44854831695557	-3.77771759033203	-0.12627013027668	0.565040349960327	-0.133427575230598
-0.919256687164307	-8.45044994354248	-3.77948713302612	-0.126309245824814	0.565110087394714	-0.133419662714005
-0.913255274295807	-8.4479513168335	-3.78535580635071	-0.126554563641548	0.565017819404602	-0.133545279502869
-0.917720377445221	-8.44881153106689	-3.78326368331909	-0.126512348651886	0.5650634765625	-0.13362167775631
-0.91219025850296	-8.44637966156006	-3.77406740188599	-0.126782014966011	0.564950346946716	-0.133699014782906
-0.915432929992676	-8.44749546051025	-3.78021836280823	-0.126817926764488	0.565038919448853	-0.133743345737457
-0.910792171955109	-8.45072174072266	-3.78229689598084	-0.127020582556725	0.564967453479767	-0.133820846676826
-0.914244830608368	-8.4460334777832	-3.78502464294434	-0.126914978027344	0.565057396888733	-0.133857607841492
-0.911505997180939	-8.44575595855713	-3.77193093299866	-0.127112686634064	0.56494277715683	-0.133909568190575
-0.913113832473755	-8.44590187072754	-3.78126406669617	-0.127135425806046	0.565011322498322	-0.134060949087143
-0.908806681632996	-8.44585037231445	-3.77819967269897	-0.127338737249374	0.565015614032745	-0.134099021553993
-0.913846969604492	-8.44425964355469	-3.78380274772644	-0.127297654747963	0.565049946308136	-0.134141221642494
-0.910686254501343	-8.44549179077148	-3.7844820022583	-0.12742006778717	0.565142750740051	-0.134249374270439
-0.910050570964813	-8.44628143310547	-3.78590321540833	-0.127474665641785	0.565169215202332	-0.134404554963112
-0.906677424907684	-8.44713592529297	-3.7770357131958	-0.127628087997437	0.565240263938904	-0.134419918060303
-0.906836032867432	-8.44198703765869	-3.78284740447998	-0.127573192119598	0.565271854400635	-0.134512111544609
-0.911829948425293	-8.44552040100098	-3.79148507118225	-0.127705127000809	0.56547075510025	-0.13463020324707
-0.907537996768951	-8.44325637817383	-3.78052091598511	-0.127761855721474	0.565380036830902	-0.134704738855362
-0.906988739967346	-8.44549083709717	-3.77542448043823	-0.127851083874702	0.565471649169922	-0.134666979312897
-0.903640747070313	-8.44628620147705	-3.78962779045105	-0.127995640039444	0.565563797950745	-0.134819120168686
-0.907927572727203	-8.44380283355713	-3.78889727592468	-0.127972155809402	0.565629661083221	-0.134924709796906
-0.903915405273438	-8.44415760040283	-3.78139185905457	-0.12808358669281	0.565700888633728	-0.134958311915398
-0.90694397687912	-8.44551753997803	-3.78561091423035	-0.128132849931717	0.565746665000916	-0.135003000497818
-0.899449288845062	-8.44667339324951	-3.78750801086426	-0.128214284777641	0.5658198595047	-0.13515242934227
-0.900586366653442	-8.44692611694336	-3.79134964942932	-0.128329277038574	0.56591659784317	-0.135251760482788
-0.897128760814667	-8.44511699676514	-3.77954888343811	-0.128403708338737	0.565832018852234	-0.135369703173637
-0.899388790130615	-8.44780540466309	-3.78608250617981	-0.128452122211456	0.565979599952698	-0.135409340262413
-0.894856333732605	-8.45138549804688	-3.78693699836731	-0.128648430109024	0.565975427627563	-0.135542780160904
-0.893477976322174	-8.44898414611816	-3.78694939613342	-0.12862166762352	0.565998136997223	-0.135657504200935
-0.895009279251099	-8.45008659362793	-3.78666830062866	-0.128771021962166	0.56602144241333	-0.135743856430054
-0.893462896347046	-8.45301914215088	-3.78120088577271	-0.128882855176926	0.566068768501282	-0.135757401585579
-0.887616217136383	-8.45300769805908	-3.78479409217834	-0.129024252295494	0.566128253936768	-0.135935470461845
-0.89023894071579	-8.45672225952148	-3.78661179542542	-0.129079952836037	0.566112697124481	-0.135965958237648
-0.885838747024536	-8.45255088806152	-3.78462886810303	-0.129203528165817	0.566143155097961	-0.136072129011154
-0.883486092090607	-8.4561014175415	-3.77909851074219	-0.129355385899544	0.56617683172226	-0.136059895157814
-0.878596603870392	-8.45896625518799	-3.78439712524414	-0.129432067275047	0.566153228282928	-0.136227115988731
-0.880707442760468	-8.45931625366211	-3.79296708106995	-0.129498049616814	0.566226661205292	-0.136319175362587
-0.877977311611176	-8.46106147766113	-3.77673768997192	-0.129701673984528	0.566152274608612	-0.13646537065506
-0.877022325992584	-8.46430206298828	-3.7835099697113	-0.129757016897202	0.566227793693542	-0.13649345934391
-0.870633006095886	-8.46213054656982	-3.78996109962463	-0.129886582493782	0.566245853900909	-0.136678889393806
-0.874185383319855	-8.46565628051758	-3.77768206596375	-0.12993885576725	0.566302239894867	-0.136745929718018
-0.866740047931671	-8.46866703033447	-3.77754378318787	-0.130103245377541	0.566336035728455	-0.13688550889492
-0.869600355625153	-8.47004985809326	-3.78356623649597	-0.13023816049099	0.566294252872467	-0.137045964598656
-0.862339973449707	-8.47351264953613	-3.78190517425537	-0.130398482084274	0.566294550895691	-0.137165039777756
-0.862565398216248	-8.47367477416992	-3.77647495269775	-0.130388781428337	0.566401124000549	-0.137285366654396
-0.856369376182556	-8.47957038879395	-3.78560876846313	-0.130576983094215	0.566435039043427	-0.137379124760628
-0.854831099510193	-8.47740268707275	-3.7821569442749	-0.13069748878479	0.56634122133255	-0.137549817562103
-0.850561738014221	-8.48314476013184	-3.78025889396667	-0.130762696266174	0.566420435905457	-0.137660443782806
-0.84800922870636	-8.48540496826172	-3.77682375907898	-0.130865842103958	0.566502630710602	-0.137738928198814
-0.84393322467804	-8.490553855896	-3.78719091415405	-0.130964025855064	0.566520750522614	-0.137913227081299
-0.841258943080902	-8.48724937438965	-3.78223347663879	-0.131051614880562	0.566495180130005	-0.138033673167229
-0.839197099208832	-8.49192714691162	-3.78039860725403	-0.131192028522491	0.566588342189789	-0.138089224696159
-0.831472933292389	-8.49275875091553	-3.78199315071106	-0.131146222352982	0.566592633724213	-0.138232976198196
-0.830217182636261	-8.49948024749756	-3.78617811203003	-0.131312295794487	0.566594481468201	-0.138351663947105
-0.825795769691467	-8.49646759033203	-3.78394818305969	-0.13130596280098	0.566680669784546	-0.13854131102562
-0.823656499385834	-8.50427913665771	-3.78700923919678	-0.131381019949913	0.566784143447876	-0.138574197888374
-0.817195177078247	-8.50229740142822	-3.78292536735535	-0.131455987691879	0.566745698451996	-0.138675272464752
-0.812664210796356	-8.50583553314209	-3.79249310493469	-0.131390497088432	0.56688517332077	-0.138774544000626
-0.810223519802094	-8.50686168670654	-3.78580832481384	-0.131519690155983	0.566901504993439	-0.138809502124786
-0.805473208427429	-8.510422706604	-3.78376889228821	-0.131474584341049	0.566899836063385	-0.138854920864105
-0.800159990787506	-8.51298427581787	-3.78742218017578	-0.131570801138878	0.566919445991516	-0.138917356729507
-0.797379076480865	-8.51398468017578	-3.78692436218262	-0.131431996822357	0.567014396190643	-0.13893236219883
-0.792482376098633	-8.51676177978516	-3.78397798538208	-0.131510183215141	0.566917359828949	-0.13899601995945
-0.790129959583282	-8.51953983306885	-3.78193998336792	-0.131502911448479	0.567081987857819	-0.138936400413513
-0.781196236610413	-8.52056312561035	-3.78667569160461	-0.131473034620285	0.567023396492004	-0.139019310474396
-0.781945288181305	-8.52547264099121	-3.79427552223206	-0.131392285227776	0.567031741142273	-0.138960525393486
-0.773638248443604	-8.52283096313477	-3.78916072845459	-0.131411984562874	0.566938459873199	-0.139017581939697
-0.77032881975174	-8.52469062805176	-3.78722190856934	-0.13139283657074	0.566919326782227	-0.138982012867928
-0.767836332321167	-8.52708053588867	-3.78576946258545	-0.131284967064857	0.566930413246155	-0.138950869441032
-0.760954797267914	-8.53228950500488	-3.79206275939941	-0.131246626377106	0.566932618618011	-0.138992384076118
-0.758632183074951	-8.52938175201416	-3.78706741333008	-0.13118240237236	0.566844761371613	-0.138980329036713
-0.756391584873199	-8.53300380706787	-3.788081407547	-0.131173118948936	0.566911697387695	-0.138965919613838
-0.752450108528137	-8.53246402740479	-3.78899931907654	-0.131122425198555	0.566850364208221	-0.138921365141869
-0.750637888908386	-8.5339412689209	-3.78606033325195	-0.13105183839798	0.566820621490479	-0.138913437724113
-0.750919580459595	-8.53380012512207	-3.7978732585907	-0.130856186151505	0.566837191581726	-0.138989791274071
-0.743021845817566	-8.53634738922119	-3.79044222831726	-0.131043523550034	0.566741764545441	-0.138927802443504
-0.74615341424942	-8.53164291381836	-3.79029726982117	-0.130781441926956	0.566709458827972	-0.138939067721367
-0.742863535881042	-8.53540325164795	-3.79015517234802	-0.130867525935173	0.566740155220032	-0.138903379440308
-0.740981996059418	-8.53714656829834	-3.78761887550354	-0.130801305174828	0.566701650619507	-0.138883277773857
-0.741891205310822	-8.53497695922852	-3.79589462280273	-0.130701124668121	0.566758036613464	-0.138917341828346
-0.744124472141266	-8.53796768188477	-3.80383968353271	-0.130618631839752	0.56673002243042	-0.138945147395134
-0.740943729877472	-8.53285503387451	-3.79397368431091	-0.13050003349781	0.56665027141571	-0.138900384306908
-0.747261881828308	-8.53532791137695	-3.79341292381287	-0.130511239171028	0.566721141338348	-0.138913795351982
-0.743731915950775	-8.53590106964111	-3.79866075515747	-0.130423977971077	0.56666761636734	-0.13890577852726
-0.74452793598175	-8.53471565246582	-3.79843974113464	-0.130459830164909	0.566659092903137	-0.138917297124863
-0.744343340396881	-8.53189945220947	-3.79860997200012	-0.13031230866909	0.566534757614136	-0.138890668749809
-0.744912564754486	-8.53288650512695	-3.79686760902405	-0.130390465259552	0.566611409187317	-0.138779729604721
-0.743014514446259	-8.53080558776855	-3.79221987724304	-0.130323603749275	0.566460788249969	-0.138709843158722
-0.745828807353973	-8.53342533111572	-3.80025935173035	-0.130254879593849	0.566592395305634	-0.138677462935448
-0.741555154323578	-8.52625846862793	-3.79353022575378	-0.130277201533318	0.566427111625671	-0.13861545920372
-0.746457993984222	-8.52902603149414	-3.79090881347656	-0.130304604768753	0.566424250602722	-0.138511225581169
-0.745636403560638	-8.52525997161865	-3.79752421379089	-0.130266353487968	0.56640750169754	-0.138578563928604
-0.752200782299042	-8.52670955657959	-3.8011314868927	-0.13025937974453	0.566409170627594	-0.138641312718391
-0.748894572257996	-8.52308368682861	-3.79888391494751	-0.130260124802589	0.566356420516968	-0.138801142573357
-0.754200339317322	-8.52046680450439	-3.79221844673157	-0.130335479974747	0.566373884677887	-0.13885310292244
-0.754559874534607	-8.52221202850342	-3.79243183135986	-0.130330577492714	0.56633597612381	-0.139043062925339
-0.762208819389343	-8.52259540557861	-3.80246043205261	-0.130364164710045	0.566464424133301	-0.139152705669403
-0.76043027639389	-8.51847553253174	-3.79581093788147	-0.130416110157967	0.566405057907104	-0.139260217547417
-0.764198243618011	-8.51985263824463	-3.79245209693909	-0.130410939455032	0.566462635993958	-0.139374360442162
-0.764356195926666	-8.5158634185791	-3.79732942581177	-0.130463436245918	0.566518902778625	-0.139501944184303
-0.771689534187317	-8.5167064666748	-3.80390954017639	-0.130465343594551	0.566574037075043	-0.139563962817192
-0.767776310443878	-8.51182842254639	-3.79713082313538	-0.130657851696014	0.566595554351807	-0.139639750123024
-0.77689129114151	-8.51197910308838	-3.79788112640381	-0.130616188049316	0.566769897937775	-0.139655932784081
-0.77547550201416	-8.51087951660156	-3.80522680282593	-0.130724310874939	0.566782474517822	-0.139757916331291
-0.78135734796524	-8.50655746459961	-3.80180859565735	-0.13071396946907	0.566859364509583	-0.139769122004509
-0.778845310211182	-8.50703048706055	-3.79364252090454	-0.130889222025871	0.566872239112854	-0.139844194054604
-0.790756404399872	-8.50608539581299	-3.80195188522339	-0.130822405219078	0.567068517208099	-0.139914587140083
-0.788803577423096	-8.50413703918457	-3.80288147926331	-0.130990833044052	0.567125797271729	-0.140047773718834
-0.796083748340607	-8.50060081481934	-3.79946947097778	-0.130975097417831	0.567194402217865	-0.140087693929672
-0.801016092300415	-8.49481773376465	-3.80287456512451	-0.131040051579475	0.567211449146271	-0.14026266336441
-0.804090023040771	-8.49887180328369	-3.79510879516602	-0.13120499253273	0.567314565181732	-0.140261128544807
-0.803508341312408	-8.50087261199951	-3.80547213554382	-0.131317973136902	0.567337572574615	-0.14043889939785
-0.811774671077728	-8.49404907226563	-3.79992747306824	-0.131253704428673	0.56736022233963	-0.140578627586365
-0.810713052749634	-8.4941463470459	-3.80265402793884	-0.131429329514503	0.567408084869385	-0.140651822090149
-0.81582123041153	-8.49726104736328	-3.79987263679504	-0.131530091166496	0.567491710186005	-0.140662178397179
-0.817833721637726	-8.49070072174072	-3.79753732681274	-0.131542935967445	0.56748104095459	-0.140783935785294
-0.820423662662506	-8.49458885192871	-3.80717086791992	-0.131623581051826	0.567481160163879	-0.140758216381073
-0.818337261676788	-8.48972320556641	-3.79323172569275	-0.131819635629654	0.567326307296753	-0.140752419829369
-0.822885394096375	-8.48811817169189	-3.79549026489258	-0.131879061460495	0.567355930805206	-0.140750139951706
-0.825671911239624	-8.48932456970215	-3.7964460849762	-0.131929710507393	0.567322969436646	-0.140734940767288
-0.82601934671402	-8.48917770385742	-3.79727578163147	-0.132035851478577	0.567325115203857	-0.140790268778801
-0.829392433166504	-8.48693656921387	-3.79253244400024	-0.132112368941307	0.567155003547668	-0.140793293714523
-0.829626977443695	-8.48679637908936	-3.78914785385132	-0.132205754518509	0.567175626754761	-0.140720576047897
-0.828653573989868	-8.48261260986328	-3.78907203674316	-0.132231682538986	0.567072808742523	-0.140764907002449
-0.833116829395294	-8.48518657684326	-3.79125070571899	-0.132313385605812	0.567029178142548	-0.140760213136673
-0.831224858760834	-8.48372459411621	-3.79480504989624	-0.13228514790535	0.56702584028244	-0.14080411195755
-0.832019984722137	-8.48483085632324	-3.79100131988525	-0.132460847496986	0.566923379898071	-0.140801563858986
-0.833282053470612	-8.48360919952393	-3.77925705909729	-0.132397785782814	0.566810965538025	-0.140755712985992
-0.834128797054291	-8.48779010772705	-3.78933668136597	-0.132505476474762	0.566829383373261	-0.140748158097267
-0.837150990962982	-8.48696231842041	-3.79108428955078	-0.132498279213905	0.566644489765167	-0.140769138932228
-0.830643534660339	-8.48616790771484	-3.78764009475708	-0.132584974169731	0.5666224360466	-0.140723302960396
-0.837032556533813	-8.48586559295654	-3.78112626075745	-0.132505878806114	0.566501379013062	-0.140644744038582
-0.83034360408783	-8.48941612243652	-3.78268051147461	-0.132633358240128	0.566354513168335	-0.140560030937195
-0.834466338157654	-8.48854446411133	-3.78223657608032	-0.132501035928726	0.566332519054413	-0.140486612915993
-0.830056607723236	-8.48874092102051	-3.7840473651886	-0.132527008652687	0.566116213798523	-0.140507072210312
-0.830288827419281	-8.48794269561768	-3.78227567672729	-0.132509797811508	0.566100895404816	-0.140435665845871
-0.824741005897522	-8.49385738372803	-3.77479648590088	-0.13258883357048	0.565969586372375	-0.140329971909523
-0.828933358192444	-8.49130630493164	-3.77445721626282	-0.132385745644569	0.565873146057129	-0.140257030725479
-0.82127171754837	-8.49403762817383	-3.78060388565063	-0.132528021931648	0.565741062164307	-0.140241548418999
-0.821636021137238	-8.49406909942627	-3.77889561653137	-0.132346570491791	0.565644800662994	-0.140113204717636
-0.819200575351715	-8.49574279785156	-3.77970743179321	-0.132315397262573	0.565483510494232	-0.140028402209282
-0.822152614593506	-8.50043296813965	-3.77257513999939	-0.132256060838699	0.5654576420784	-0.139855340123177
-0.814313769340515	-8.5016040802002	-3.77604675292969	-0.132260888814926	0.56523472070694	-0.139794453978539
-0.817285001277924	-8.50125122070313	-3.77686429023743	-0.132082670927048	0.565205812454224	-0.139665126800537
-0.811237990856171	-8.4966402053833	-3.77634787559509	-0.132021278142929	0.564973413944244	-0.139556929469109
-0.812050759792328	-8.49925804138184	-3.76812195777893	-0.132028043270111	0.564988017082214	-0.139362096786499
-0.810442984104156	-8.50249290466309	-3.77007150650024	-0.131815746426582	0.56483405828476	-0.139242812991142
-0.808828175067902	-8.50128650665283	-3.77641248703003	-0.131731763482094	0.56474769115448	-0.139072567224503
-0.803831815719604	-8.50208759307861	-3.76941967010498	-0.131681606173515	0.564520001411438	-0.139014542102814
-0.803014695644379	-8.5043420791626	-3.76966166496277	-0.131536826491356	0.564464807510376	-0.138784110546112
-0.803157985210419	-8.50495624542236	-3.76719880104065	-0.131455421447754	0.564286828041077	-0.138625457882881
-0.79844743013382	-8.50961112976074	-3.77636289596558	-0.131358876824379	0.564116477966309	-0.138518705964088
-0.795357882976532	-8.50149154663086	-3.76837706565857	-0.131215706467628	0.563882350921631	-0.138354495167732
-0.796725571155548	-8.50875186920166	-3.76892375946045	-0.13111823797226	0.563768923282623	-0.138140678405762
-0.791710019111633	-8.50670051574707	-3.76468777656555	-0.130978941917419	0.563596785068512	-0.137970581650734
-0.790841519832611	-8.51150703430176	-3.76333332061768	-0.130951136350632	0.563435971736908	-0.137758389115334
-0.785402238368988	-8.50614547729492	-3.76868677139282	-0.1307592689991	0.563105165958405	-0.137618705630302
-0.785904347896576	-8.50862693786621	-3.75980043411255	-0.130746647715569	0.563086748123169	-0.137385442852974
-0.783578515052795	-8.51119518280029	-3.75496315956116	-0.130639269948006	0.562793791294098	-0.137174740433693
-0.78265780210495	-8.50941753387451	-3.76616835594177	-0.13049104809761	0.562670111656189	-0.137083321809769
-0.781499624252319	-8.50836181640625	-3.75627565383911	-0.13043686747551	0.562352895736694	-0.136932373046875
-0.776123106479645	-8.51150321960449	-3.75085210800171	-0.130362495779991	0.562141299247742	-0.136776491999626
-0.776471436023712	-8.51165199279785	-3.74961948394775	-0.130320310592651	0.561882734298706	-0.136585846543312
-0.77553004026413	-8.51550102233887	-3.75062608718872	-0.130226910114288	0.561700522899628	-0.136488780379295
-0.771884441375732	-8.51588153839111	-3.7520763874054	-0.13013032078743	0.561353862285614	-0.136469349265099
-0.77325838804245	-8.51494884490967	-3.74768900871277	-0.130122318863869	0.561147689819336	-0.136350274085999
-0.769199550151825	-8.5147533416748	-3.74181079864502	-0.129983350634575	0.560873329639435	-0.136256575584412
-0.768010497093201	-8.51971435546875	-3.74255609512329	-0.130009353160858	0.560693562030792	-0.136217042803764
-0.76549106836319	-8.51815986633301	-3.74482822418213	-0.129950553178787	0.560368537902832	-0.136186644434929
-0.764711797237396	-8.5183162689209	-3.73946475982666	-0.129944995045662	0.560298264026642	-0.136151239275932
-0.767087340354919	-8.52116870880127	-3.73045134544373	-0.129834622144699	0.559965312480927	-0.136072009801865
-0.763545989990234	-8.52771282196045	-3.74261474609375	-0.129849314689636	0.559804141521454	-0.136088341474533
-0.76265287399292	-8.51991081237793	-3.73178219795227	-0.129780918359756	0.559511661529541	-0.136111915111542
-0.765179097652435	-8.52636051177979	-3.72959113121033	-0.129729256033897	0.559436619281769	-0.136143013834953
-0.76323801279068	-8.52816581726074	-3.73218059539795	-0.129729300737381	0.559242963790894	-0.136136263608932
-0.760690867900848	-8.53037452697754	-3.7353401184082	-0.129695579409599	0.559019029140472	-0.13621586561203
-0.756516575813293	-8.53276634216309	-3.72235631942749	-0.12973427772522	0.558855533599854	-0.13625767827034
-0.761021316051483	-8.53649425506592	-3.72471046447754	-0.129627257585526	0.558806598186493	-0.136281564831734
-0.752850770950317	-8.54166603088379	-3.73023343086243	-0.129742130637169	0.558726370334625	-0.13646787405014
-0.755462467670441	-8.5385856628418	-3.72462439537048	-0.129582598805428	0.558559954166412	-0.136454060673714
-0.749199986457825	-8.54703903198242	-3.72592282295227	-0.129644751548767	0.55858588218689	-0.136564314365387
-0.753132939338684	-8.54564952850342	-3.7257661819458	-0.129569083452225	0.558533906936646	-0.136743068695068
-0.746046960353851	-8.54998588562012	-3.72337079048157	-0.129519626498222	0.558574676513672	-0.136664777994156
-0.743202388286591	-8.55320072174072	-3.72736406326294	-0.129502356052399	0.558545529842377	-0.136775434017181
-0.74112194776535	-8.55723476409912	-3.73287081718445	-0.129423215985298	0.558658063411713	-0.136899352073669
-0.73426753282547	-8.55921173095703	-3.72687745094299	-0.129358649253845	0.558671116828918	-0.136976316571236
-0.737574934959412	-8.56260395050049	-3.72173762321472	-0.129280224442482	0.558895289897919	-0.137036457657814
-0.730834007263184	-8.56796741485596	-3.73277258872986	-0.129255697131157	0.558974504470825	-0.137128293514252
-0.729250013828278	-8.56726455688477	-3.7326033115387	-0.129061415791512	0.559041202068329	-0.13718618452549
-0.72331428527832	-8.5687313079834	-3.7339448928833	-0.129042774438858	0.559183955192566	-0.137193858623505
-0.726950645446777	-8.57611465454102	-3.7348518371582	-0.129040852189064	0.55942964553833	-0.137242183089256
-0.714338779449463	-8.57919597625732	-3.7404899597168	-0.128986492753029	0.559628665447235	-0.137369766831398
-0.716847062110901	-8.57480812072754	-3.73326134681702	-0.128792151808739	0.559765756130219	-0.137426689267159
-0.713621377944946	-8.5842809677124	-3.74597787857056	-0.128734588623047	0.560063779354095	-0.137435898184776
-0.712751805782318	-8.58338642120361	-3.75411224365234	-0.128618955612183	0.560219824314117	-0.137529924511909
-0.711580395698547	-8.58552932739258	-3.74159789085388	-0.128596410155296	0.560470223426819	-0.137483090162277
-0.703227281570435	-8.58668613433838	-3.74984693527222	-0.128556102514267	0.560652554035187	-0.137502580881119
-0.707049548625946	-8.58700084686279	-3.75656533241272	-0.128331884741783	0.560870766639709	-0.137495532631874
-0.705471754074097	-8.58438873291016	-3.75410842895508	-0.128295227885246	0.561006486415863	-0.137524008750916
-0.707075417041779	-8.59138870239258	-3.75922894477844	-0.128260582685471	0.561217367649078	-0.137462466955185
-0.699032425880432	-8.59173107147217	-3.76354813575745	-0.128192216157913	0.561437606811523	-0.137566417455673
-0.703984081745148	-8.58794498443604	-3.76037859916687	-0.128014087677002	0.561540901660919	-0.137493401765823
-0.699955821037292	-8.59067344665527	-3.7587366104126	-0.128013521432877	0.561745285987854	-0.137401312589645
-0.701524496078491	-8.58873653411865	-3.76165151596069	-0.127969086170197	0.561881840229034	-0.137317568063736
-0.696422517299652	-8.58977127075195	-3.77123713493347	-0.127892762422562	0.561992585659027	-0.137376591563225
-0.700338959693909	-8.58427333831787	-3.76325988769531	-0.12770839035511	0.561993479728699	-0.137338548898697
-0.70301353931427	-8.58751583099365	-3.76893067359924	-0.127811342477798	0.562225103378296	-0.137262225151062
-0.704447031021118	-8.58481025695801	-3.76854991912842	-0.1277045160532	0.562276721000671	-0.137213751673698
-0.697459101676941	-8.58400726318359	-3.76970815658569	-0.127807632088661	0.562308132648468	-0.13726980984211
-0.705814599990845	-8.57939338684082	-3.76470828056335	-0.127637207508087	0.562284708023071	-0.137115657329559
-0.707447409629822	-8.58419895172119	-3.77215814590454	-0.12765397131443	0.562305510044098	-0.137181967496872
-0.708476424217224	-8.57747650146484	-3.77363586425781	-0.127564415335655	0.562231302261353	-0.137183994054794
-0.710457980632782	-8.57600879669189	-3.76681041717529	-0.127658516168594	0.562211692333221	-0.137092441320419
-0.713262140750885	-8.57610893249512	-3.76682233810425	-0.127553567290306	0.56217348575592	-0.137056097388268
-0.715000569820404	-8.57546520233154	-3.77495169639587	-0.127497062087059	0.562174141407013	-0.137027099728584
-0.715643107891083	-8.5697193145752	-3.76576972007751	-0.12753988802433	0.561972916126251	-0.136967211961746
-0.720283329486847	-8.57232284545898	-3.76766157150269	-0.127542167901993	0.561989068984985	-0.136860951781273
-0.717639863491058	-8.56712436676025	-3.77014136314392	-0.127547279000282	0.561840891838074	-0.136841177940369
-0.724649131298065	-8.56754684448242	-3.76730847358704	-0.127444759011269	0.56174498796463	-0.136798650026321
-0.722856104373932	-8.56555461883545	-3.76576399803162	-0.127549186348915	0.561588525772095	-0.136764541268349
-0.728745341300964	-8.56437397003174	-3.76131963729858	-0.127499341964722	0.561548173427582	-0.136639669537544
-0.724458873271942	-8.56348133087158	-3.77130579948425	-0.127486124634743	0.561396300792694	-0.13666470348835
-0.730658948421478	-8.56090641021729	-3.75516200065613	-0.127434238791466	0.561259567737579	-0.136561304330826
-0.732193529605865	-8.56387996673584	-3.76356482505798	-0.127528309822083	0.561191022396088	-0.136551901698112
-0.734691739082336	-8.55827140808105	-3.76571154594421	-0.127388417720795	0.561008989810944	-0.136555388569832
-0.73602694272995	-8.55703163146973	-3.7626211643219	-0.127487748861313	0.5610072016716	-0.136545360088348
-0.737996518611908	-8.55902004241943	-3.75862836837769	-0.127406984567642	0.560825347900391	-0.13640022277832
-0.738902688026428	-8.56125545501709	-3.76253437995911	-0.127443417906761	0.560777544975281	-0.136504411697388
-0.737543106079102	-8.55562305450439	-3.75734257698059	-0.127427220344543	0.560593962669373	-0.136495798826218
-0.742359161376953	-8.55501842498779	-3.74899458885193	-0.127439022064209	0.560554087162018	-0.136371955275536
-0.739587664604187	-8.56006908416748	-3.76172375679016	-0.127442911267281	0.560418426990509	-0.136475458741188
-0.745113670825958	-8.55697345733643	-3.75898241996765	-0.127361908555031	0.560350835323334	-0.136461272835732
-0.742484211921692	-8.55806636810303	-3.75364208221436	-0.127417042851448	0.560218453407288	-0.136471465229988
-0.744962990283966	-8.5574254989624	-3.75908064842224	-0.12730647623539	0.560311257839203	-0.136501014232635
-0.745229542255402	-8.55887222290039	-3.757319688797	-0.12736913561821	0.560286104679108	-0.136523798108101
-0.747207581996918	-8.55838871002197	-3.75544047355652	-0.127312481403351	0.560123801231384	-0.136513113975525
-0.745185792446136	-8.56319332122803	-3.75972747802734	-0.127313271164894	0.560217082500458	-0.136579051613808
-0.744899928569794	-8.55920505523682	-3.75899171829224	-0.127255961298943	0.56019401550293	-0.136743038892746
-0.749393939971924	-8.56320953369141	-3.7528703212738	-0.127300575375557	0.56020587682724	-0.136777400970459
-0.744470059871674	-8.56322288513184	-3.75194311141968	-0.127242565155029	0.560262680053711	-0.136804535984993
-0.749665319919586	-8.56503868103027	-3.76615238189697	-0.127248182892799	0.560305893421173	-0.136969968676567
-0.745793581008911	-8.56449508666992	-3.75694489479065	-0.127232491970062	0.560289919376373	-0.137069150805473
-0.748790621757507	-8.56761074066162	-3.75673174858093	-0.127148911356926	0.560441434383392	-0.137112334370613
-0.745825827121735	-8.56690311431885	-3.76077198982239	-0.127224177122116	0.560501933097839	-0.137282907962799
-0.745836496353149	-8.56995010375977	-3.76239728927612	-0.127110943198204	0.560600161552429	-0.137364342808723
-0.742724180221558	-8.5723237991333	-3.75382232666016	-0.127215132117271	0.560699939727783	-0.137432143092155
-0.745776116847992	-8.57271575927734	-3.76312661170959	-0.127134889364243	0.560827314853668	-0.137519508600235
-0.74183177947998	-8.57400798797607	-3.76500868797302	-0.127230897545815	0.560894429683685	-0.137707158923149
-0.739580869674683	-8.57000923156738	-3.75614237785339	-0.127210855484009	0.560964345932007	-0.137715443968773
-0.739803433418274	-8.57716751098633	-3.75741052627563	-0.127187296748161	0.56108295917511	-0.137809976935387
-0.73941844701767	-8.57758903503418	-3.76589488983154	-0.127160429954529	0.561162054538727	-0.137916833162308
-0.736651659011841	-8.579665184021	-3.7606315612793	-0.127271398901939	0.561263918876648	-0.137901574373245
-0.732568442821503	-8.57656669616699	-3.75898623466492	-0.127256974577904	0.561369478702545	-0.137870728969574
-0.730682253837585	-8.58079242706299	-3.77170038223267	-0.12725193798542	0.561488807201386	-0.13799774646759
-0.730549991130829	-8.57597923278809	-3.75933194160461	-0.127323240041733	0.561444520950317	-0.138003036379814
-0.728880345821381	-8.58096599578857	-3.76060318946838	-0.12738886475563	0.561639130115509	-0.137945473194122
-0.726809442043304	-8.58078956604004	-3.76574993133545	-0.12744913995266	0.561545312404633	-0.137959524989128
-0.729498445987701	-8.57930755615234	-3.76522731781006	-0.127422645688057	0.561610698699951	-0.138052836060524
-0.725571930408478	-8.58296680450439	-3.75821900367737	-0.12755686044693	0.561569094657898	-0.138020291924477
-0.726980686187744	-8.58159828186035	-3.75967407226563	-0.127656176686287	0.561629772186279	-0.13806040585041
-0.722689509391785	-8.57962322235107	-3.75635480880737	-0.127717345952988	0.561566114425659	-0.138098239898682
-0.727152824401855	-8.57615280151367	-3.76606488227844	-0.127738803625107	0.561497688293457	-0.138171300292015
-0.724416613578796	-8.5796012878418	-3.75733256340027	-0.127953723073006	0.561420738697052	-0.138184085488319
-0.725997567176819	-8.5808162689209	-3.76091313362122	-0.128025531768799	0.561260938644409	-0.138199895620346
-0.723473250865936	-8.57680892944336	-3.75913596153259	-0.128163680434227	0.561185657978058	-0.138320237398148
-0.728350758552551	-8.57854461669922	-3.75733089447021	-0.128240495920181	0.561077296733856	-0.138359799981117
-0.723052620887756	-8.57443046569824	-3.75062680244446	-0.128415033221245	0.560896933078766	-0.138450503349304
-0.729987442493439	-8.57677173614502	-3.74610877037048	-0.128514692187309	0.560734212398529	-0.138413354754448
-0.723609805107117	-8.57689380645752	-3.75282740592957	-0.128789022564888	0.560523211956024	-0.138571456074715
-0.730324923992157	-8.57047939300537	-3.74195098876953	-0.128825753927231	0.560306906700134	-0.138576254248619
-0.726257264614105	-8.57427597045898	-3.7391951084137	-0.129149034619331	0.560097694396973	-0.13862681388855
-0.730229556560516	-8.56933116912842	-3.73852515220642	-0.12917397916317	0.559855282306671	-0.138729557394981
-0.728264510631561	-8.57160186767578	-3.738112449646	-0.129487812519073	0.559644341468811	-0.138768091797829
-0.731668710708618	-8.56770133972168	-3.73037886619568	-0.129627004265785	0.559281289577484	-0.138766840100288
-0.732394397258759	-8.5709285736084	-3.73205256462097	-0.129930421710014	0.55917763710022	-0.138812810182571
-0.730419099330902	-8.56309127807617	-3.72930335998535	-0.130115360021591	0.558802247047424	-0.138946294784546
-0.73554927110672	-8.56554222106934	-3.72737145423889	-0.130254074931145	0.558744430541992	-0.138951644301414
-0.732490479946136	-8.56447601318359	-3.72403764724731	-0.130482390522957	0.558488070964813	-0.138921439647675
-0.73399144411087	-8.56289958953857	-3.72649788856506	-0.130664736032486	0.558281242847443	-0.139094859361649
-0.730442106723785	-8.56459140777588	-3.71428561210632	-0.130882188677788	0.558066129684448	-0.13918574154377
-0.735092341899872	-8.56396293640137	-3.7135329246521	-0.131062284111977	0.557965934276581	-0.139247462153435
-0.731108427047729	-8.56229496002197	-3.71703577041626	-0.131314739584923	0.557903826236725	-0.139407277107239
-0.730190217494965	-8.56282424926758	-3.72555184364319	-0.131360694766045	0.557782709598541	-0.139557108283043
-0.730610966682434	-8.56263065338135	-3.71350836753845	-0.131604313850403	0.557771623134613	-0.139675572514534
-0.732741117477417	-8.56618118286133	-3.72471499443054	-0.131617933511734	0.557837307453156	-0.139833211898804
-0.724921047687531	-8.56872749328613	-3.72636651992798	-0.13187263906002	0.557928740978241	-0.140090450644493
-0.726743161678314	-8.56504917144775	-3.7098491191864	-0.131905391812325	0.558005034923553	-0.140231594443321
-0.726111531257629	-8.57039260864258	-3.71967077255249	-0.132071614265442	0.558204352855682	-0.140425682067871
-0.726978361606598	-8.56905269622803	-3.73151350021362	-0.132119029760361	0.558420360088348	-0.140709936618805
-0.724761962890625	-8.57336139678955	-3.72231006622314	-0.132315263152122	0.558733761310577	-0.140924066305161
-0.721112310886383	-8.57526588439941	-3.72890448570251	-0.132282301783562	0.558974802494049	-0.141232788562775
-0.721664905548096	-8.57717514038086	-3.73686575889587	-0.132270023226738	0.559395551681519	-0.141527697443962
-0.716709792613983	-8.57860565185547	-3.73385119438171	-0.132390737533569	0.5596843957901	-0.141770794987679
-0.718928337097168	-8.58426761627197	-3.73842525482178	-0.132324725389481	0.560156404972076	-0.141963735222816
-0.710348844528198	-8.58390140533447	-3.74736952781677	-0.13242344558239	0.560577750205994	-0.142299726605415
-0.713855743408203	-8.5866870880127	-3.74669575691223	-0.132308185100555	0.561088442802429	-0.142520979046822
-0.705384731292725	-8.59249401092529	-3.75312614440918	-0.13237264752388	0.561592757701874	-0.14263541996479
-0.707247734069824	-8.5931282043457	-3.76185178756714	-0.132318928837776	0.562061846256256	-0.142827406525612
-0.695485234260559	-8.59348964691162	-3.76559782028198	-0.132362082600594	0.562558948993683	-0.143060982227325
-0.696460068225861	-8.59359455108643	-3.76802825927734	-0.132219269871712	0.562984645366669	-0.143102720379829
-0.691810607910156	-8.60182285308838	-3.7668445110321	-0.132323145866394	0.563530504703522	-0.143225595355034
-0.687744975090027	-8.60143852233887	-3.77341270446777	-0.132228910923004	0.563963115215302	-0.14329232275486
-0.683963298797607	-8.6044921875	-3.78132820129395	-0.132193252444267	0.564449548721313	-0.143342673778534
-0.683031916618347	-8.60426330566406	-3.7869815826416	-0.132132336497307	0.564913034439087	-0.143422693014145
-0.675983667373657	-8.60741329193115	-3.78793859481812	-0.132173895835876	0.56531947851181	-0.143390640616417
-0.676517188549042	-8.60484790802002	-3.7892792224884	-0.132070884108543	0.565685451030731	-0.143388152122498
-0.671581089496613	-8.60820293426514	-3.79555630683899	-0.132042765617371	0.566043078899384	-0.143469482660294
-0.672816932201386	-8.60864543914795	-3.80182647705078	-0.132062137126923	0.566390693187714	-0.143437057733536
-0.666430115699768	-8.60544776916504	-3.79668760299683	-0.132018819451332	0.56655752658844	-0.143482610583305
-0.667957663536072	-8.6085786819458	-3.79752111434937	-0.132077440619469	0.566935241222382	-0.143449544906616
-0.663355827331543	-8.60681438446045	-3.79955220222473	-0.132083415985107	0.567075729370117	-0.143485963344574
-0.662606000900269	-8.60952281951904	-3.80973196029663	-0.131994038820267	0.567309498786926	-0.143583476543427
-0.664545595645905	-8.60612010955811	-3.80816054344177	-0.132106602191925	0.567419290542603	-0.143592089414597
-0.660540282726288	-8.60682010650635	-3.8024640083313	-0.132165268063545	0.5674849152565	-0.143672183156013
-0.66324782371521	-8.60585784912109	-3.80136346817017	-0.132168009877205	0.567498922348022	-0.143666788935661
-0.664330244064331	-8.61201667785645	-3.81214046478271	-0.132284164428711	0.567553758621216	-0.143746331334114
-0.664618194103241	-8.6068172454834	-3.80349588394165	-0.132322624325752	0.567475616931915	-0.143793269991875
-0.661260902881622	-8.60643005371094	-3.80200171470642	-0.132517293095589	0.567404389381409	-0.143877595663071
-0.663786649703979	-8.60495281219482	-3.80043911933899	-0.132543250918388	0.567260384559631	-0.143828198313713
-0.661855816841125	-8.60745525360107	-3.79070281982422	-0.132776379585266	0.567055463790894	-0.14388532936573
-0.663230001926422	-8.60497856140137	-3.80178046226501	-0.132748812437057	0.566863775253296	-0.143953740596771
-0.663004338741302	-8.60461330413818	-3.79237961769104	-0.133075028657913	0.566658020019531	-0.143977031111717
-0.667848646640778	-8.60104751586914	-3.78491520881653	-0.133121818304062	0.566403031349182	-0.143996089696884
-0.665336132049561	-8.60443305969238	-3.78641295433044	-0.133467853069305	0.565997004508972	-0.144021660089493
-0.671092689037323	-8.6013708114624	-3.78664684295654	-0.133462086319923	0.565646409988403	-0.144173339009285
-0.670830845832825	-8.602463722229	-3.77648377418518	-0.133771300315857	0.565299570560455	-0.144263997673988
-0.673953473567963	-8.60047245025635	-3.77517056465149	-0.133923679590225	0.564877450466156	-0.144288644194603
-0.678734302520752	-8.60054302215576	-3.77111744880676	-0.134142592549324	0.564481496810913	-0.14444425702095
-0.681827664375305	-8.59702110290527	-3.76940965652466	-0.134278178215027	0.564009249210358	-0.144627019762993
-0.681441187858582	-8.60092544555664	-3.75998568534851	-0.134613946080208	0.563572645187378	-0.144665539264679
-0.681529879570007	-8.59724903106689	-3.75613880157471	-0.134716346859932	0.563116133213043	-0.144792482256889
-0.682097315788269	-8.59694194793701	-3.75949454307556	-0.134937658905983	0.562762677669525	-0.144843310117722
-0.688364803791046	-8.59379100799561	-3.75472331047058	-0.135076969861984	0.562307000160217	-0.145014256238937
-0.684566497802734	-8.59607028961182	-3.75092816352844	-0.135327473282814	0.561954736709595	-0.14516943693161
-0.692786931991577	-8.59465503692627	-3.74644160270691	-0.135393142700195	0.561605632305145	-0.145239263772964
-0.689071238040924	-8.5964469909668	-3.74309945106506	-0.135614275932312	0.561348736286163	-0.145402878522873
-0.692842721939087	-8.59504985809326	-3.74584054946899	-0.135695561766624	0.561087787151337	-0.145581111311913
-0.689889132976532	-8.59354114532471	-3.7366955280304	-0.135841175913811	0.56086528301239	-0.14580962061882
-0.696380257606506	-8.59382820129395	-3.73571848869324	-0.135846138000488	0.560778319835663	-0.145949959754944
-0.697709381580353	-8.59909248352051	-3.74158596992493	-0.135970249772072	0.560769259929657	-0.146195039153099
-0.699680149555206	-8.59456443786621	-3.7402606010437	-0.135984838008881	0.56061851978302	-0.146448746323586
-0.701474130153656	-8.59684562683105	-3.74245262145996	-0.136166736483574	0.560752987861633	-0.146687716245651
-0.700654208660126	-8.59533500671387	-3.73788189888	-0.136050269007683	0.560745775699615	-0.14685495197773
-0.69907009601593	-8.5951976776123	-3.74364161491394	-0.136129453778267	0.560956180095673	-0.147079318761826
-0.696392595767975	-8.59927082061768	-3.744389295578	-0.136109828948975	0.561193585395813	-0.147209972143173
-0.699773371219635	-8.59668064117432	-3.74270486831665	-0.136048391461372	0.561427474021912	-0.147396445274353
-0.701362669467926	-8.60308456420898	-3.75398445129395	-0.136113792657852	0.561813235282898	-0.147556334733963
-0.702228307723999	-8.598464012146	-3.7550482749939	-0.136025130748749	0.562114417552948	-0.147822305560112
-0.693887948989868	-8.59837245941162	-3.75690603256226	-0.135962247848511	0.562456667423248	-0.148021429777145
-0.695706725120544	-8.59755516052246	-3.75731778144836	-0.135827168822289	0.562913537025452	-0.148162648081779
-0.694614946842194	-8.6047945022583	-3.77207159996033	-0.13585390150547	0.563458263874054	-0.148340776562691
-0.693151533603668	-8.59813022613525	-3.77299356460571	-0.135672390460968	0.563757061958313	-0.148545950651169
-0.694672763347626	-8.60243701934814	-3.77623319625854	-0.13563346862793	0.564336061477661	-0.148703455924988
-0.696473717689514	-8.59947872161865	-3.77770662307739	-0.135486721992493	0.564831733703613	-0.148807123303413
-0.691040337085724	-8.60068511962891	-3.78558421134949	-0.135455399751663	0.565418422222137	-0.148965865373611
-0.692745864391327	-8.59793376922607	-3.79011058807373	-0.135282009840012	0.56585168838501	-0.149088829755783
-0.688519179821014	-8.60206031799316	-3.79173612594604	-0.135238960385323	0.566453039646149	-0.149259835481644
-0.688837468624115	-8.60115718841553	-3.79413604736328	-0.135123774409294	0.566819071769714	-0.149261802434921
-0.689811408519745	-8.60151386260986	-3.8000009059906	-0.135029077529907	0.567337453365326	-0.149357944726944
-0.690972328186035	-8.59933090209961	-3.80450224876404	-0.13500539958477	0.567838847637177	-0.149404644966125
-0.684658885002136	-8.59818363189697	-3.80873799324036	-0.135090827941895	0.568161010742188	-0.149560078978539
-0.688674509525299	-8.59832096099854	-3.81110310554504	-0.134894743561745	0.568608939647675	-0.149545431137085
-0.688292741775513	-8.59823417663574	-3.8111560344696	-0.134976208209991	0.568825960159302	-0.149670839309692
-0.688119769096375	-8.5961332321167	-3.81417012214661	-0.13498854637146	0.569119095802307	-0.149704307317734
-0.693913340568542	-8.5941162109375	-3.81425261497498	-0.135019466280937	0.569386541843414	-0.149695470929146
-0.689522445201874	-8.59751129150391	-3.82040047645569	-0.135105475783348	0.569552600383759	-0.149734556674957
-0.693214178085327	-8.58863639831543	-3.81952095031738	-0.135132223367691	0.569561421871185	-0.149821251630783
-0.693847417831421	-8.58965969085693	-3.81674575805664	-0.135284319519997	0.569642424583435	-0.149792373180389
-0.693863868713379	-8.58529281616211	-3.80600595474243	-0.135369747877121	0.569586217403412	-0.149749115109444
-0.697064995765686	-8.58635330200195	-3.81499886512756	-0.135584056377411	0.569535315036774	-0.149772599339485
-0.69826877117157	-8.57983112335205	-3.81388258934021	-0.135738983750343	0.569420158863068	-0.149746760725975
-0.699516832828522	-8.57870578765869	-3.81158256530762	-0.136063739657402	0.569238126277924	-0.149811699986458
-0.705251216888428	-8.57680797576904	-3.80224061012268	-0.136149764060974	0.569045782089233	-0.149766907095909
-0.706630289554596	-8.57478904724121	-3.80363917350769	-0.136444345116615	0.568755984306335	-0.149836078286171
-0.71007114648819	-8.57280445098877	-3.79556846618652	-0.136752113699913	0.568309903144836	-0.149866715073586
-0.713191151618958	-8.57170295715332	-3.79538297653198	-0.137087866663933	0.568069338798523	-0.149932608008385
-0.717716097831726	-8.56734466552734	-3.78876423835754	-0.137303695082664	0.567678332328796	-0.150023937225342
-0.719314217567444	-8.56187343597412	-3.7790961265564	-0.137650817632675	0.567136883735657	-0.15009306371212
-0.724522650241852	-8.56636810302734	-3.7792181968689	-0.138009175658226	0.566779792308807	-0.150161698460579
-0.729519069194794	-8.56144618988037	-3.77020812034607	-0.138269618153572	0.566281616687775	-0.150234580039978
-0.731937110424042	-8.55961608886719	-3.76559543609619	-0.138639613986015	0.565781712532043	-0.150321766734123
-0.736041009426117	-8.55819416046143	-3.75974893569946	-0.139154970645905	0.565356016159058	-0.150411337614059
-0.733987331390381	-8.55684852600098	-3.75093054771423	-0.139349818229675	0.564798653125763	-0.150554686784744
-0.739387571811676	-8.55627727508545	-3.75467467308044	-0.139647483825684	0.564480602741241	-0.150679409503937
-0.743477880954742	-8.55424880981445	-3.74624752998352	-0.140107080340385	0.563886404037476	-0.150859817862511
-0.742623925209045	-8.55469226837158	-3.73792123794556	-0.140430629253387	0.563527584075928	-0.150868758559227
-0.745984852313995	-8.55136203765869	-3.7401819229126	-0.140753209590912	0.563159286975861	-0.150952368974686
-0.745915830135345	-8.55368137359619	-3.73733496665955	-0.14106348156929	0.562858045101166	-0.151099652051926
-0.751803159713745	-8.54621601104736	-3.72874355316162	-0.141347110271454	0.562477171421051	-0.151172488927841
-0.750940322875977	-8.5480432510376	-3.72143936157227	-0.141734048724175	0.562209665775299	-0.1512231528759
-0.751332104206085	-8.54459571838379	-3.717928647995	-0.141911849379539	0.562030792236328	-0.151204407215118
-0.755039095878601	-8.54703998565674	-3.72407579421997	-0.142237260937691	0.561949908733368	-0.151273548603058
-0.7568039894104	-8.53921413421631	-3.72717428207397	-0.142373114824295	0.561829149723053	-0.15134172141552
-0.755849063396454	-8.54154300689697	-3.72208833694458	-0.14270094037056	0.561797082424164	-0.1514493227005
-0.757254540920258	-8.53968620300293	-3.71647357940674	-0.142776072025299	0.561852097511292	-0.151456236839294
-0.755951285362244	-8.54262256622314	-3.72410035133362	-0.143011450767517	0.562030911445618	-0.151613608002663
-0.756226360797882	-8.54150485992432	-3.7281506061554	-0.143092587590218	0.562114775180817	-0.151827096939087
-0.751082956790924	-8.54451751708984	-3.71996331214905	-0.143239289522171	0.562398672103882	-0.151907578110695
-0.749972760677338	-8.54306125640869	-3.72599625587463	-0.143292441964149	0.56269359588623	-0.151989579200745
-0.744782626628876	-8.55027198791504	-3.73554635047913	-0.14342300593853	0.563061654567719	-0.152115702629089
-0.741366505622864	-8.54629039764404	-3.74266481399536	-0.143373399972916	0.563489496707916	-0.152264267206192
-0.736894130706787	-8.548583984375	-3.74150538444519	-0.143456161022186	0.563995778560638	-0.152307793498039
-0.735152721405029	-8.55055522918701	-3.74730944633484	-0.143362909555435	0.564619243144989	-0.15236409008503
-0.724425315856934	-8.5551700592041	-3.7541332244873	-0.143407091498375	0.565238356590271	-0.152413874864578
-0.720526337623596	-8.55457973480225	-3.77062487602234	-0.143212929368019	0.565918028354645	-0.152511849999428
-0.715323984622955	-8.55921649932861	-3.77412939071655	-0.143207386136055	0.566755712032318	-0.152533814311028
-0.71332311630249	-8.5600757598877	-3.7742555141449	-0.143085151910782	0.567490637302399	-0.15264829993248
-0.704678356647491	-8.56579875946045	-3.78388142585754	-0.142926648259163	0.568359613418579	-0.152820363640785
-0.705237746238709	-8.56936645507813	-3.79319667816162	-0.142685309052467	0.5693079829216	-0.152939990162849
-0.68959778547287	-8.57358837127686	-3.79914593696594	-0.142656430602074	0.570248603820801	-0.153080776333809
-0.690301358699799	-8.57486057281494	-3.80944991111755	-0.142381727695465	0.571225821971893	-0.153258293867111
-0.680448412895203	-8.57938003540039	-3.82313561439514	-0.142278581857681	0.572145044803619	-0.153441056609154
-0.676008343696594	-8.58282566070557	-3.81919550895691	-0.14206674695015	0.573136746883392	-0.153537809848785
-0.673066735267639	-8.58816337585449	-3.83750152587891	-0.14186717569828	0.574086904525757	-0.153679683804512
-0.663508296012878	-8.59260845184326	-3.84443116188049	-0.141747146844864	0.574948251247406	-0.153744131326675
-0.661439597606659	-8.59518909454346	-3.85546875	-0.141509816050529	0.575811147689819	-0.153823509812355
-0.653239727020264	-8.59835052490234	-3.86128950119019	-0.141487255692482	0.576810717582703	-0.153941214084625
-0.646769285202026	-8.60044193267822	-3.8658173084259	-0.141244530677795	0.577561855316162	-0.153872564435005
-0.644762575626373	-8.6018180847168	-3.87531781196594	-0.141087979078293	0.578293561935425	-0.153937637805939
-0.637387931346893	-8.60476684570313	-3.87949371337891	-0.141070276498795	0.579051494598389	-0.153913363814354
-0.638837039470673	-8.60573577880859	-3.88806128501892	-0.140890046954155	0.579632997512817	-0.153912708163261
-0.630132675170898	-8.60653877258301	-3.88892149925232	-0.140939474105835	0.580192804336548	-0.153945282101631
-0.628352701663971	-8.60851287841797	-3.8983154296875	-0.14083294570446	0.580729842185974	-0.153942540287971
-0.626937448978424	-8.61058712005615	-3.90016651153564	-0.14077727496624	0.581091344356537	-0.153912156820297
-0.627490818500519	-8.61397743225098	-3.89945197105408	-0.140795260667801	0.581412196159363	-0.153965219855309
-0.626923739910126	-8.61190032958984	-3.89980459213257	-0.140892595052719	0.581632554531097	-0.153969973325729
-0.624240696430206	-8.60999870300293	-3.89654541015625	-0.140935286879539	0.581676781177521	-0.153909653425217
-0.626821637153625	-8.61366081237793	-3.90312004089355	-0.141024246811867	0.581759393215179	-0.153844445943832
-0.629154682159424	-8.61206817626953	-3.89552068710327	-0.141104117035866	0.581549465656281	-0.153783202171326
-0.628107726573944	-8.60972690582275	-3.89301657676697	-0.141409754753113	0.58137834072113	-0.153632923960686
-0.626870691776276	-8.60370254516602	-3.88893461227417	-0.141514360904694	0.581007063388824	-0.153539478778839
-0.632106840610504	-8.60171890258789	-3.88113594055176	-0.141738012433052	0.580573499202728	-0.153410151600838
-0.635282874107361	-8.59885692596436	-3.86677312850952	-0.142051264643669	0.580064058303833	-0.153183817863464
-0.640847980976105	-8.59610176086426	-3.86171102523804	-0.142310723662376	0.579355955123901	-0.152998805046082
-0.646013379096985	-8.5919017791748	-3.85446238517761	-0.142715245485306	0.578645408153534	-0.152849480509758
-0.653068423271179	-8.5853385925293	-3.8401505947113	-0.143043875694275	0.577840507030487	-0.15262097120285
-0.655124366283417	-8.57958698272705	-3.83862233161926	-0.143399462103844	0.576852083206177	-0.152464762330055
-0.66405314207077	-8.57727432250977	-3.82156038284302	-0.143813580274582	0.575940012931824	-0.152216240763664
-0.672033727169037	-8.57135772705078	-3.81479835510254	-0.144188165664673	0.574735760688782	-0.152028292417526
-0.676177799701691	-8.56461143493652	-3.80361461639404	-0.144747003912926	0.57366943359375	-0.151818677783012
-0.686469852924347	-8.55742835998535	-3.78553509712219	-0.144984900951385	0.572416722774506	-0.151556804776192
-0.691055476665497	-8.55357551574707	-3.77582001686096	-0.14559206366539	0.571215987205505	-0.151383191347122
-0.695234417915344	-8.54874420166016	-3.75994110107422	-0.14599484205246	0.569976568222046	-0.151079326868057
-0.705962657928467	-8.5468807220459	-3.74317908287048	-0.146469607949257	0.568734049797058	-0.150913894176483
-0.710608005523682	-8.54535579681396	-3.74122214317322	-0.14699387550354	0.567411601543427	-0.150744765996933
-0.720903873443604	-8.53377437591553	-3.72220754623413	-0.147311821579933	0.566121280193329	-0.150575593113899
-0.727619290351868	-8.53223133087158	-3.70957207679749	-0.147840037941933	0.56497448682785	-0.150471463799477
-0.733966708183289	-8.52583694458008	-3.69319152832031	-0.148221999406815	0.563766181468964	-0.150271505117416
-0.744545459747314	-8.52326774597168	-3.68383622169495	-0.148660406470299	0.562592089176178	-0.150188788771629
-0.749911725521088	-8.51896381378174	-3.68120789527893	-0.149004399776459	0.561483204364777	-0.150214642286301
-0.757200241088867	-8.51599979400635	-3.66198801994324	-0.14949856698513	0.560486197471619	-0.150134220719337
-0.767595827579498	-8.51296615600586	-3.64860653877258	-0.149734944105148	0.559464454650879	-0.150122925639153
-0.773570418357849	-8.51073837280273	-3.64843773841858	-0.150107190012932	0.558615565299988	-0.150154814124107
-0.780187904834747	-8.50774002075195	-3.64108991622925	-0.150394052267075	0.557773351669312	-0.150373116135597
-0.784573137760162	-8.50919818878174	-3.62831902503967	-0.150685653090477	0.557155549526215	-0.150433346629143
-0.793630599975586	-8.50535011291504	-3.62147355079651	-0.150872930884361	0.556530594825745	-0.150517404079437
-0.795988023281097	-8.50788021087646	-3.61373734474182	-0.151105850934982	0.556083023548126	-0.15064637362957
-0.804167926311493	-8.50608348846436	-3.61944770812988	-0.151257872581482	0.555620670318604	-0.150868430733681
-0.806686699390411	-8.50541973114014	-3.617511510849	-0.151374071836472	0.555296957492828	-0.151081562042236
-0.815118074417114	-8.50471210479736	-3.60949230194092	-0.151345163583755	0.55518364906311	-0.151214361190796
-0.814260959625244	-8.50644207000732	-3.60447573661804	-0.151519909501076	0.555022895336151	-0.151421740651131
-0.823942720890045	-8.50411415100098	-3.60647749900818	-0.151446148753166	0.555122017860413	-0.151519075036049
-0.820959568023682	-8.50622653961182	-3.61264109611511	-0.151509866118431	0.555232107639313	-0.151714697480202
-0.829243540763855	-8.50110530853271	-3.60789632797241	-0.151317730545998	0.555345296859741	-0.151758775115013
-0.826497972011566	-8.50468349456787	-3.61282634735107	-0.151353567838669	0.555648922920227	-0.151856496930122
-0.839106559753418	-8.50629615783691	-3.62191605567932	-0.151110306382179	0.556057214736938	-0.15199439227581
-0.83298134803772	-8.50758361816406	-3.62105894088745	-0.151105925440788	0.556439936161041	-0.152166604995728
-0.837499976158142	-8.50144577026367	-3.62683582305908	-0.15082098543644	0.556940793991089	-0.152177274227142
-0.840408444404602	-8.50419330596924	-3.6328330039978	-0.150671765208244	0.557545840740204	-0.152237236499786
-0.842500746250153	-8.50388431549072	-3.64659976959229	-0.150414362549782	0.558176398277283	-0.152230188250542
-0.835116147994995	-8.50352382659912	-3.64861917495728	-0.150161623954773	0.558775305747986	-0.152305096387863
-0.841513931751251	-8.50315093994141	-3.66620135307312	-0.14981447160244	0.559569537639618	-0.15227909386158
-0.843537211418152	-8.5057430267334	-3.66693663597107	-0.149552807211876	0.560272574424744	-0.152333930134773
-0.841974854469299	-8.50577640533447	-3.67039704322815	-0.149190604686737	0.561152160167694	-0.152226582169533
-0.848000705242157	-8.50183296203613	-3.68585991859436	-0.14884614944458	0.562050998210907	-0.152178853750229
-0.848602950572968	-8.5033483505249	-3.70331025123596	-0.148485288023949	0.562917172908783	-0.152181714773178
-0.853804349899292	-8.49840545654297	-3.71135115623474	-0.148071199655533	0.563745439052582	-0.152107149362564
-0.853856444358826	-8.4976282119751	-3.71328163146973	-0.147811830043793	0.564731538295746	-0.152065947651863
-0.856368660926819	-8.4915771484375	-3.72350478172302	-0.147334843873978	0.565594017505646	-0.15194109082222
-0.860448241233826	-8.49417781829834	-3.72969245910645	-0.146969616413116	0.566534280776978	-0.151896059513092
-0.86692887544632	-8.48697853088379	-3.74692034721375	-0.146494582295418	0.567529559135437	-0.151774868369102
-0.867375671863556	-8.48694229125977	-3.75105714797974	-0.14622750878334	0.5683234333992	-0.151597738265991
-0.877359330654144	-8.47793674468994	-3.76320505142212	-0.145642712712288	0.569242477416992	-0.151445642113686
-0.878123998641968	-8.47723197937012	-3.77021741867065	-0.145474925637245	0.569996356964111	-0.15123063325882
-0.885394692420959	-8.4738655090332	-3.77177834510803	-0.145048603415489	0.570769309997559	-0.150964662432671
-0.887933194637299	-8.4658784866333	-3.7910635471344	-0.1446722894907	0.571520090103149	-0.150755360722542
-0.894251346588135	-8.46298885345459	-3.79699802398682	-0.1443702429533	0.572228908538818	-0.15046264231205
-0.897860050201416	-8.45158386230469	-3.79666519165039	-0.144156485795975	0.57282018661499	-0.150188714265823
-0.904845774173737	-8.45207118988037	-3.8036425113678	-0.143776938319206	0.573417901992798	-0.14986477792263
-0.909932494163513	-8.44397640228271	-3.80816912651062	-0.143484562635422	0.573882579803467	-0.149529844522476
-0.917283713817596	-8.43972873687744	-3.81211352348328	-0.143275886774063	0.574297606945038	-0.149201780557632
-0.923905074596405	-8.43191528320313	-3.81832051277161	-0.143112033605576	0.574654996395111	-0.148936256766319
-0.925975859165192	-8.4280834197998	-3.81382274627686	-0.142892062664032	0.574936151504517	-0.148621439933777
-0.93583345413208	-8.4246301651001	-3.82723736763	-0.142670392990112	0.575209856033325	-0.148345410823822
-0.940114259719849	-8.41876029968262	-3.82068395614624	-0.142571404576302	0.57525110244751	-0.148141637444496
-0.947194039821625	-8.41372013092041	-3.82172918319702	-0.14247627556324	0.575413465499878	-0.147915944457054
-0.956049501895905	-8.41373920440674	-3.8252420425415	-0.142418757081032	0.575388193130493	-0.147702410817146
-0.961731195449829	-8.40522480010986	-3.82304549217224	-0.142408907413483	0.575424551963806	-0.14759923517704
-0.973426282405853	-8.4052152633667	-3.82382440567017	-0.142350673675537	0.57543158531189	-0.147456273436546
-0.971247017383575	-8.40031337738037	-3.82562303543091	-0.142464429140091	0.575303614139557	-0.147492334246635
-0.984423696994781	-8.3965425491333	-3.82613086700439	-0.142397046089172	0.575227439403534	-0.147421225905418
-0.991549074649811	-8.39510250091553	-3.82343792915344	-0.142479971051216	0.575160801410675	-0.147423908114433
-1.00088369846344	-8.39200973510742	-3.81998014450073	-0.142634361982346	0.575031399726868	-0.14737331867218
-1.00716018676758	-8.38965797424316	-3.81833386421204	-0.14265501499176	0.574923813343048	-0.147460609674454
-1.01596260070801	-8.38740634918213	-3.81931304931641	-0.142809584736824	0.574869155883789	-0.147552892565727
-1.02115738391876	-8.38314342498779	-3.81943583488464	-0.142987504601479	0.574613690376282	-0.147733896970749
-1.02908158302307	-8.38372039794922	-3.81160736083984	-0.143143758177757	0.574666261672974	-0.147842019796371
-1.03654670715332	-8.38366889953613	-3.80929970741272	-0.143296241760254	0.574571967124939	-0.148051083087921
-1.03714060783386	-8.38999462127686	-3.81654906272888	-0.143603503704071	0.574555814266205	-0.148335099220276
-1.04398083686829	-8.38498497009277	-3.81063199043274	-0.14371246099472	0.57455962896347	-0.148646473884583
-1.04793620109558	-8.39166641235352	-3.81003499031067	-0.144015416502953	0.574619650840759	-0.149034515023232
-1.05404889583588	-8.39177799224854	-3.81552124023438	-0.144262358546257	0.574611961841583	-0.149381399154663
-1.05773830413818	-8.39371490478516	-3.80762434005737	-0.144485965371132	0.574786067008972	-0.149814769625664
-1.05867612361908	-8.39650249481201	-3.81044578552246	-0.14479224383831	0.574999749660492	-0.150308340787888
-1.06330060958862	-8.39903163909912	-3.80813384056091	-0.145003631711006	0.575190603733063	-0.150770857930183
-1.06625556945801	-8.40616798400879	-3.81230545043945	-0.14530998468399	0.575496673583984	-0.151413142681122
-1.07300853729248	-8.41207504272461	-3.81444835662842	-0.145522236824036	0.575734257698059	-0.152095884084702
-1.07202577590942	-8.41609191894531	-3.82215094566345	-0.14593893289566	0.576049268245697	-0.152815833687782
-1.07398974895477	-8.41905117034912	-3.81391787528992	-0.146114498376846	0.576474070549011	-0.153490826487541
-1.07754242420197	-8.42364025115967	-3.81739807128906	-0.146539315581322	0.576947927474976	-0.154171124100685
-1.07978284358978	-8.42902660369873	-3.81943416595459	-0.146762162446976	0.57741117477417	-0.154920190572739
-1.08767664432526	-8.43323612213135	-3.82196378707886	-0.147033870220184	0.577903509140015	-0.155637949705124
-1.08747351169586	-8.43939971923828	-3.83132576942444	-0.147490933537483	0.578391849994659	-0.156403854489326
-1.0912504196167	-8.44399356842041	-3.82529354095459	-0.147737175226212	0.579034149646759	-0.157081097364426
-1.08998310565948	-8.44807529449463	-3.83298015594482	-0.148100689053535	0.579534471035004	-0.157775342464447
-1.09175539016724	-8.4516134262085	-3.8359682559967	-0.148499622941017	0.580132901668549	-0.158370867371559
-1.09667062759399	-8.45268154144287	-3.84431385993958	-0.14876814186573	0.580723941326141	-0.159053042531013
-1.09062826633453	-8.45467853546143	-3.84121775627136	-0.149207696318626	0.581255912780762	-0.15965311229229
-1.09608316421509	-8.45729637145996	-3.84337282180786	-0.14945362508297	0.58191055059433	-0.160198733210564
-1.09286737442017	-8.46363258361816	-3.84732937812805	-0.150018826127052	0.582413196563721	-0.160796761512756
-1.09690749645233	-8.46629428863525	-3.85626244544983	-0.150323167443275	0.583053529262543	-0.161309257149696
-1.09865295886993	-8.46519374847412	-3.85093092918396	-0.150701552629471	0.583527326583862	-0.161824345588684
-1.09619235992432	-8.46472644805908	-3.85049486160278	-0.151140123605728	0.58400684595108	-0.162326648831367
-1.09536862373352	-8.47100257873535	-3.85924935340881	-0.151574641466141	0.584508836269379	-0.162762090563774
-1.10022795200348	-8.47129440307617	-3.85585832595825	-0.151982322335243	0.584901988506317	-0.163182720541954
-1.09401261806488	-8.47275733947754	-3.85846471786499	-0.15259350836277	0.585266172885895	-0.163636848330498
-1.0961594581604	-8.4714469909668	-3.85691475868225	-0.153060138225555	0.585646867752075	-0.163978815078735
-1.09895992279053	-8.47314167022705	-3.85853981971741	-0.15349942445755	0.585947096347809	-0.164309218525887
-1.10038614273071	-8.474045753479	-3.85991644859314	-0.15402252972126	0.586139440536499	-0.16462467610836
-1.09773766994476	-8.47112464904785	-3.85597610473633	-0.15465459227562	0.586297214031219	-0.1649419516325
-1.09484994411469	-8.46621131896973	-3.851482629776	-0.155116692185402	0.586440443992615	-0.165176913142204
-1.09619009494781	-8.47155094146729	-3.85056853294373	-0.155738800764084	0.586579740047455	-0.165326282382011
-1.10302436351776	-8.46828556060791	-3.85069680213928	-0.156285583972931	0.586522996425629	-0.165483251214027
-1.09781885147095	-8.46265411376953	-3.8454110622406	-0.156989917159081	0.58643513917923	-0.165694490075111
-1.09690916538239	-8.46145820617676	-3.83858036994934	-0.157470062375069	0.586472868919373	-0.16584487259388
-1.09823989868164	-8.45549869537354	-3.83594107627869	-0.158091366291046	0.586232781410217	-0.165939256548882
-1.09820520877838	-8.45138931274414	-3.8306188583374	-0.158878400921822	0.586031377315521	-0.165900662541389
-1.09863328933716	-8.45536518096924	-3.8277895450592	-0.159503608942032	0.585936844348907	-0.165997326374054
-1.10436630249023	-8.45029163360596	-3.82100105285645	-0.160048678517342	0.585627555847168	-0.166194245219231
-1.09757947921753	-8.45077610015869	-3.810706615448	-0.160865396261215	0.585347712039948	-0.166454523801804
-1.10207033157349	-8.44946956634521	-3.80717611312866	-0.161400526762009	0.585056900978088	-0.166554272174835
-1.10167908668518	-8.4469575881958	-3.79805493354797	-0.162180751562119	0.584621787071228	-0.166706845164299
-1.10679841041565	-8.44544506072998	-3.7968385219574	-0.162741795182228	0.584326922893524	-0.166796818375587
-1.11126911640167	-8.43865203857422	-3.7822163105011	-0.163477838039398	0.58396965265274	-0.166804730892181
-1.12011682987213	-8.43173122406006	-3.7893214225769	-0.16418594121933	0.583607316017151	-0.166759073734283
-1.1182963848114	-8.42940711975098	-3.77228713035584	-0.164965927600861	0.583204329013824	-0.166564837098122
-1.11860716342926	-8.42543983459473	-3.77108407020569	-0.165674716234207	0.582709729671478	-0.166478961706161
-1.11106193065643	-8.42324542999268	-3.75927877426147	-0.166374012827873	0.582370519638062	-0.166424080729485
-1.10493874549866	-8.42811584472656	-3.7535285949707	-0.167214795947075	0.58196496963501	-0.166451796889305
-1.10220777988434	-8.42647743225098	-3.74448442459106	-0.167774394154549	0.58151239156723	-0.16649717092514
-1.10213255882263	-8.42235851287842	-3.73178315162659	-0.16850945353508	0.581243872642517	-0.166501149535179
-1.10794579982758	-8.41146659851074	-3.7274649143219	-0.168985530734062	0.581030964851379	-0.166507795453072
-1.10902786254883	-8.42202568054199	-3.73256516456604	-0.169612348079681	0.580811560153961	-0.166693314909935
-1.13010740280151	-8.4126443862915	-3.71918511390686	-0.17016826570034	0.580361604690552	-0.166848465800285
-1.12402188777924	-8.39778709411621	-3.70881581306458	-0.170929089188576	0.580135226249695	-0.167153537273407
-1.13682961463928	-8.3952751159668	-3.71210145950317	-0.17153862118721	0.579985082149506	-0.167033433914185
-1.13858437538147	-8.39641284942627	-3.70745730400085	-0.172192499041557	0.579704880714417	-0.16718727350235
-1.13943755626678	-8.39142990112305	-3.7024405002594	-0.172775328159332	0.579557657241821	-0.167427361011505
-1.14502227306366	-8.39127731323242	-3.69836854934692	-0.173415914177895	0.579366445541382	-0.167721539735794
-1.15387105941772	-8.38877964019775	-3.68814754486084	-0.173833936452866	0.579141139984131	-0.167905449867249
-1.14904201030731	-8.38324642181396	-3.68253135681152	-0.174396708607674	0.578999400138855	-0.167926341295242
-1.1535530090332	-8.38008689880371	-3.67992806434631	-0.174575418233871	0.578898131847382	-0.168009340763092
-1.15496003627777	-8.38487243652344	-3.67329168319702	-0.174956724047661	0.578505396842957	-0.168294847011566
-1.15740346908569	-8.39352512359619	-3.67155265808105	-0.175484552979469	0.578384160995483	-0.168422266840935
-1.15644001960754	-8.38999843597412	-3.66187143325806	-0.175842806696892	0.57812511920929	-0.168529212474823
-1.1595858335495	-8.39322662353516	-3.65381455421448	-0.176340579986572	0.577976167201996	-0.168647781014442
-1.15857446193695	-8.391282081604	-3.6490912437439	-0.176777556538582	0.577777445316315	-0.168694093823433
-1.16672348976135	-8.39419174194336	-3.64442372322083	-0.177135914564133	0.577554166316986	-0.168729767203331
-1.16235625743866	-8.38699436187744	-3.64551472663879	-0.177515417337418	0.577341496944427	-0.1688252389431
-1.16754126548767	-8.39087104797363	-3.64339160919189	-0.177983894944191	0.577203571796417	-0.168740779161453
-1.17035782337189	-8.3861198425293	-3.63069844245911	-0.178307756781578	0.576902449131012	-0.168655261397362
-1.17043614387512	-8.38106155395508	-3.63708519935608	-0.178637951612473	0.57671844959259	-0.168587565422058
-1.17307376861572	-8.38125324249268	-3.62872171401978	-0.178977593779564	0.576573550701141	-0.168476015329361
-1.18001973628998	-8.37948417663574	-3.62054085731506	-0.17927061021328	0.576278150081635	-0.1684730052948
-1.1794353723526	-8.37614345550537	-3.61118221282959	-0.179561525583267	0.575986921787262	-0.168451324105263
-1.18171525001526	-8.37736225128174	-3.61055898666382	-0.179912552237511	0.575766742229462	-0.168375819921494
-1.19204938411713	-8.37687206268311	-3.61160612106323	-0.180107727646828	0.575533330440521	-0.168394654989243
-1.19167625904083	-8.36860752105713	-3.60171318054199	-0.180450603365898	0.57516074180603	-0.168414428830147
-1.19758939743042	-8.36892127990723	-3.59834098815918	-0.180703371763229	0.574924409389496	-0.168320536613464
-1.20409095287323	-8.36721801757813	-3.59312415122986	-0.180809736251831	0.574615597724915	-0.168160930275917
-1.21177399158478	-8.36373805999756	-3.5888614654541	-0.181082829833031	0.574183106422424	-0.16816321015358
-1.20874118804932	-8.3591194152832	-3.5833911895752	-0.181245148181915	0.573886930942535	-0.168037414550781
-1.21643364429474	-8.36478519439697	-3.57969522476196	-0.181393966078758	0.573556184768677	-0.167869195342064
-1.21886920928955	-8.35914993286133	-3.57999038696289	-0.181537643074989	0.573098063468933	-0.167739734053612
-1.21555542945862	-8.35545444488525	-3.56860733032227	-0.181735426187515	0.57282292842865	-0.167545542120934
-1.22349190711975	-8.35728454589844	-3.56610941886902	-0.181770354509354	0.572363078594208	-0.167326927185059
-1.22696900367737	-8.3530387878418	-3.55802774429321	-0.181973099708557	0.571995675563812	-0.1670882999897
-1.2257297039032	-8.35181331634521	-3.55839848518372	-0.181990399956703	0.571706771850586	-0.166811272501945
-1.23217487335205	-8.35223293304443	-3.55354499816895	-0.18206399679184	0.571237742900848	-0.166581764817238
-1.23395669460297	-8.34794807434082	-3.54741406440735	-0.182181864976883	0.570911526679993	-0.166293740272522
-1.23712158203125	-8.34410572052002	-3.53813219070435	-0.182134285569191	0.570536315441132	-0.166121393442154
-1.24316740036011	-8.34402847290039	-3.53600430488586	-0.182190746068954	0.570199489593506	-0.165845662355423
-1.25559163093567	-8.33574485778809	-3.53964447975159	-0.182137578725815	0.569736838340759	-0.165592685341835
-1.25935316085815	-8.32446670532227	-3.52642178535461	-0.182152196764946	0.569379568099976	-0.165297955274582
-1.26663339138031	-8.32284545898438	-3.52918267250061	-0.181991934776306	0.569016754627228	-0.165007472038269
-1.27402126789093	-8.32070732116699	-3.5295889377594	-0.181904524564743	0.568560421466827	-0.164743110537529
-1.27763152122498	-8.3110523223877	-3.52146697044373	-0.181774273514748	0.568137884140015	-0.164334401488304
-1.27920031547546	-8.31141948699951	-3.51971650123596	-0.181587591767311	0.567789554595947	-0.163974314928055
-1.29179525375366	-8.30507850646973	-3.51915764808655	-0.18129688501358	0.567379117012024	-0.16349034011364
-1.28810739517212	-8.30162334442139	-3.51217889785767	-0.181280180811882	0.566996037960052	-0.163057282567024
-1.29686546325684	-8.29967021942139	-3.51250982284546	-0.180974513292313	0.566794872283936	-0.162640169262886
-1.29301977157593	-8.29604816436768	-3.50487804412842	-0.180814117193222	0.5664182305336	-0.162268757820129
-1.29861438274384	-8.29787921905518	-3.50715088844299	-0.180539816617966	0.566193521022797	-0.161899209022522
-1.30659806728363	-8.29679584503174	-3.50994825363159	-0.180280312895775	0.566061794757843	-0.161617830395699
-1.30635225772858	-8.28856945037842	-3.50559639930725	-0.179981544613838	0.565754532814026	-0.161361262202263
-1.30545163154602	-8.28954219818115	-3.5064709186554	-0.17971408367157	0.565812289714813	-0.161032542586327
-1.30954194068909	-8.28852272033691	-3.50604701042175	-0.179310917854309	0.565723419189453	-0.160777315497398
-1.31542384624481	-8.29193305969238	-3.51323318481445	-0.179008185863495	0.565824210643768	-0.160459622740746
-1.31737148761749	-8.28639030456543	-3.51580238342285	-0.178636536002159	0.565836608409882	-0.160150989890099
-1.3120619058609	-8.28393173217773	-3.51976847648621	-0.178304076194763	0.566000819206238	-0.15977518260479
-1.31368899345398	-8.28511428833008	-3.52046942710876	-0.177940487861633	0.56623363494873	-0.159468695521355
-1.3113431930542	-8.27883815765381	-3.52933216094971	-0.177480056881905	0.566492795944214	-0.159148991107941
-1.31021022796631	-8.28826332092285	-3.52935886383057	-0.177170291543007	0.566944301128387	-0.158805578947067
-1.31049978733063	-8.28343105316162	-3.53762722015381	-0.176640719175339	0.567221164703369	-0.158525839447975
-1.31056714057922	-8.28468894958496	-3.53867292404175	-0.176137536764145	0.567762613296509	-0.158257633447647
-1.30700218677521	-8.283935546875	-3.53826117515564	-0.175749987363815	0.568256199359894	-0.15802600979805
-1.30619931221008	-8.28440475463867	-3.55531215667725	-0.175167381763458	0.568864822387695	-0.157832682132721
-1.30478966236115	-8.2880859375	-3.56135249137878	-0.174715027213097	0.569362640380859	-0.157672375440598
-1.31098890304565	-8.2842378616333	-3.57245469093323	-0.174128949642181	0.570158064365387	-0.157551184296608
-1.30683493614197	-8.28625583648682	-3.58075833320618	-0.173667475581169	0.570835590362549	-0.157454282045364
-1.30522620677948	-8.28989696502686	-3.59458994865417	-0.173040688037872	0.571693301200867	-0.157294660806656
-1.30673205852509	-8.28927612304688	-3.60189914703369	-0.172458544373512	0.572372257709503	-0.157200679183006
-1.30347084999084	-8.29169368743896	-3.60971689224243	-0.172024637460709	0.573225796222687	-0.157118931412697
-1.30907952785492	-8.29141330718994	-3.62227773666382	-0.17129173874855	0.574090540409088	-0.157091200351715
-1.30150783061981	-8.28957462310791	-3.63106322288513	-0.170824125409126	0.574943959712982	-0.156967088580132
-1.3022528886795	-8.29374694824219	-3.64388680458069	-0.170188739895821	0.575952410697937	-0.156903058290482
-1.30309295654297	-8.29277324676514	-3.64916896820068	-0.169580832123756	0.576743304729462	-0.156715452671051
-1.30282366275787	-8.29382705688477	-3.66259074211121	-0.169006779789925	0.577623724937439	-0.15658712387085
-1.29919934272766	-8.29248237609863	-3.6703839302063	-0.168537870049477	0.578627169132233	-0.156427383422852
-1.29882895946503	-8.29223346710205	-3.6842737197876	-0.16787114739418	0.579522967338562	-0.156248405575752
-1.29545474052429	-8.29429817199707	-3.69289398193359	-0.167404070496559	0.580338001251221	-0.156090155243874
-1.29955506324768	-8.29393005371094	-3.70367670059204	-0.166801571846008	0.581212222576141	-0.155908435583115
-1.29373979568481	-8.29009246826172	-3.71047163009644	-0.166343286633492	0.582071721553802	-0.155732125043869
-1.2943069934845	-8.28650093078613	-3.72625970840454	-0.165761202573776	0.582923173904419	-0.155550718307495
-1.29755783081055	-8.29013442993164	-3.73085880279541	-0.165316581726074	0.583599925041199	-0.155342236161232
-1.29432570934296	-8.28831005096436	-3.74010825157166	-0.164858758449554	0.584469377994537	-0.15513513982296
-1.2924770116806	-8.28719520568848	-3.75211548805237	-0.164405703544617	0.585157752037048	-0.154908701777458
-1.29439735412598	-8.28252696990967	-3.75569820404053	-0.163867443799973	0.585793435573578	-0.154714867472649
-1.29454100131989	-8.28517627716064	-3.76807546615601	-0.163558900356293	0.586502552032471	-0.154450342059135
-1.29817247390747	-8.27950191497803	-3.76845383644104	-0.163034856319427	0.587017893791199	-0.154256746172905
-1.2925900220871	-8.27831649780273	-3.77449822425842	-0.162756234407425	0.587533056735992	-0.154105871915817
-1.29473793506622	-8.27825546264648	-3.78706479072571	-0.162358105182648	0.588104546070099	-0.153893023729324
-1.2985554933548	-8.27780818939209	-3.79166579246521	-0.162044748663902	0.588542819023132	-0.153694599866867
-1.29606652259827	-8.27483940124512	-3.79113864898682	-0.161686614155769	0.588892817497253	-0.15352101624012
-1.29467582702637	-8.27350425720215	-3.79975819587708	-0.161526471376419	0.589356064796448	-0.15332219004631
-1.30174136161804	-8.27103996276855	-3.80590534210205	-0.161118000745773	0.589778006076813	-0.153103142976761
-1.29874539375305	-8.26924896240234	-3.8039026260376	-0.161027491092682	0.589943826198578	-0.152944892644882
-1.29793441295624	-8.26822948455811	-3.81017804145813	-0.160883486270905	0.590314626693726	-0.152761846780777
-1.30046904087067	-8.26680564880371	-3.8129415512085	-0.160658732056618	0.590522229671478	-0.152634724974632
-1.31031084060669	-8.26588249206543	-3.81452775001526	-0.160502314567566	0.590562522411346	-0.152527391910553
-1.30233645439148	-8.26138973236084	-3.81482696533203	-0.160525381565094	0.590762078762054	-0.152487531304359
-1.31072521209717	-8.26453971862793	-3.81450772285461	-0.160335704684258	0.590974509716034	-0.152442201972008
-1.31207430362701	-8.25979232788086	-3.8163058757782	-0.160329580307007	0.590858995914459	-0.152438580989838
-1.31516551971436	-8.26099300384521	-3.81434082984924	-0.160397112369537	0.590970933437347	-0.152520477771759
-1.31443953514099	-8.25565719604492	-3.81156063079834	-0.160384297370911	0.590984344482422	-0.152604475617409
-1.31730985641479	-8.26173496246338	-3.81690979003906	-0.160438254475594	0.590966403484344	-0.15275551378727
-1.32543075084686	-8.25888442993164	-3.81241273880005	-0.160603195428848	0.590983092784882	-0.152918830513954
-1.32636392116547	-8.25799369812012	-3.81708574295044	-0.160635426640511	0.590976417064667	-0.153080433607101
-1.32686018943787	-8.25915336608887	-3.81441044807434	-0.16073927283287	0.590850412845612	-0.153238579630852
-1.33430707454681	-8.26402282714844	-3.81430411338806	-0.160953238606453	0.590894520282745	-0.153457999229431
-1.33363115787506	-8.25930595397949	-3.81240892410278	-0.161071494221687	0.590777933597565	-0.153639897704124
-1.33301663398743	-8.26266670227051	-3.81089019775391	-0.161350831389427	0.590779423713684	-0.153858527541161
-1.33492803573608	-8.2627592086792	-3.81066274642944	-0.161446318030357	0.590745270252228	-0.154100239276886
-1.33990108966827	-8.26675605773926	-3.80082106590271	-0.161689847707748	0.590672254562378	-0.15436889231205
-1.33680307865143	-8.26549243927002	-3.80142855644226	-0.161957934498787	0.590710759162903	-0.154650330543518
-1.33811902999878	-8.2664041519165	-3.80402779579163	-0.162129908800125	0.590796947479248	-0.155000880360603
-1.3426057100296	-8.26876926422119	-3.80555891990662	-0.162420570850372	0.590833485126495	-0.155317291617393
-1.34325981140137	-8.27449798583984	-3.8049168586731	-0.162613421678543	0.590915024280548	-0.155718967318535
-1.34379100799561	-8.27346324920654	-3.80138444900513	-0.162797138094902	0.591036260128021	-0.156109482049942
-1.34192728996277	-8.27978420257568	-3.80379271507263	-0.163059085607529	0.591147482395172	-0.156586512923241
-1.34811413288116	-8.28373908996582	-3.80524730682373	-0.16319727897644	0.591294705867767	-0.156962737441063
-1.34630191326141	-8.28584098815918	-3.80596899986267	-0.163546591997147	0.591463983058929	-0.157469883561134
-1.34589827060699	-8.28529834747314	-3.80962085723877	-0.163575366139412	0.591670095920563	-0.157858997583389
-1.3500120639801	-8.29307079315186	-3.80664372444153	-0.163867369294167	0.591900706291199	-0.15826515853405
-1.35241484642029	-8.29105281829834	-3.81442785263062	-0.164085790514946	0.592191815376282	-0.158691108226776
-1.34883916378021	-8.29257392883301	-3.80970573425293	-0.164288744330406	0.592425107955933	-0.159003391861916
-1.35005700588226	-8.29617309570313	-3.8157365322113	-0.164394438266754	0.592673659324646	-0.159380540251732
-1.35136938095093	-8.29413795471191	-3.81546688079834	-0.164596706628799	0.59289938211441	-0.159663990139961
-1.35233199596405	-8.29561328887939	-3.81716465950012	-0.164810225367546	0.593320667743683	-0.159891605377197
-1.35326099395752	-8.2993860244751	-3.8166778087616	-0.16489152610302	0.593505918979645	-0.160160824656487
-1.34969532489777	-8.30115222930908	-3.81819248199463	-0.165153935551643	0.5938521027565	-0.160389557480812
-1.34705007076263	-8.30072498321533	-3.8221070766449	-0.165194898843765	0.594113409519196	-0.160470232367516
-1.34541928768158	-8.30211639404297	-3.81645798683167	-0.165318831801414	0.594275653362274	-0.160683616995811
-1.34515953063965	-8.30434036254883	-3.81969618797302	-0.165593415498734	0.594601213932037	-0.160800948739052
-1.33962821960449	-8.30065536499023	-3.81915783882141	-0.165641710162163	0.594805419445038	-0.160833328962326
-1.33802366256714	-8.30752658843994	-3.82248544692993	-0.165746003389359	0.594993352890015	-0.160934492945671
-1.3393269777298	-8.30777454376221	-3.82141351699829	-0.16592188179493	0.595174252986908	-0.160928413271904
-1.33433508872986	-8.30453491210938	-3.82802271842957	-0.166011705994606	0.595413386821747	-0.160904556512833
-1.33413672447205	-8.30527687072754	-3.82365679740906	-0.166012808680534	0.595453083515167	-0.160848096013069
-1.33447635173798	-8.30459117889404	-3.82440686225891	-0.166229069232941	0.595615327358246	-0.160761788487434
-1.32960605621338	-8.30261135101318	-3.82517147064209	-0.166278928518295	0.595766305923462	-0.160661950707436
-1.32719445228577	-8.30248355865479	-3.8162157535553	-0.166415527462959	0.595692992210388	-0.160568043589592
-1.33010220527649	-8.30279350280762	-3.82573366165161	-0.166497722268105	0.595786035060883	-0.160417154431343
-1.32431745529175	-8.29894542694092	-3.81811380386353	-0.166532188653946	0.595677375793457	-0.160203367471695
-1.32695162296295	-8.29931449890137	-3.82489347457886	-0.166607663035393	0.595618903636932	-0.160058438777924
-1.31997096538544	-8.29968738555908	-3.8218560218811	-0.166788339614868	0.595561921596527	-0.159896343946457
-1.32494044303894	-8.2963285446167	-3.81274771690369	-0.166772216558456	0.595435321331024	-0.159776031970978
-1.32005262374878	-8.29138660430908	-3.81563234329224	-0.166909426450729	0.595212042331696	-0.159627646207809
-1.31829404830933	-8.29947566986084	-3.81272840499878	-0.167074248194695	0.595140159130096	-0.159384459257126
-1.32139015197754	-8.29205226898193	-3.80862927436829	-0.167157039046288	0.594903588294983	-0.159141421318054
-1.31370508670807	-8.28716945648193	-3.80334830284119	-0.167289540171623	0.59468936920166	-0.158926963806152
-1.31775510311127	-8.28866958618164	-3.80296993255615	-0.167305290699005	0.59453958272934	-0.158679336309433
-1.31872165203094	-8.28497123718262	-3.79912400245667	-0.167533725500107	0.594233870506287	-0.158415973186493
-1.31591308116913	-8.2824764251709	-3.79742813110352	-0.167603313922882	0.593958973884583	-0.158198192715645
-1.31419694423676	-8.28302574157715	-3.79750037193298	-0.167756095528603	0.593702912330627	-0.157971039414406
-1.32085800170898	-8.28149223327637	-3.79242920875549	-0.167764782905579	0.593377232551575	-0.157689392566681
-1.31442487239838	-8.27477550506592	-3.78501415252686	-0.167928487062454	0.593031823635101	-0.157473802566528
-1.31479346752167	-8.27879333496094	-3.78242111206055	-0.168011143803596	0.592854142189026	-0.157202959060669
-1.31803441047668	-8.275146484375	-3.7797863483429	-0.168052434921265	0.592495620250702	-0.15694135427475
-1.32208681106567	-8.27030181884766	-3.77882480621338	-0.16816034913063	0.592181742191315	-0.156692504882813
-1.31344056129456	-8.2668628692627	-3.7726423740387	-0.168343126773834	0.591865837574005	-0.15647391974926
-1.31677484512329	-8.27224826812744	-3.77187156677246	-0.168312594294548	0.591598629951477	-0.156253635883331
-1.32050943374634	-8.26519393920898	-3.76989364624023	-0.168427228927612	0.591307282447815	-0.156021043658257
-1.31545174121857	-8.26506233215332	-3.76335310935974	-0.168541967868805	0.591032564640045	-0.155903056263924
-1.32153284549713	-8.26446914672852	-3.76668071746826	-0.168509021401405	0.590910494327545	-0.155676409602165
-1.32061767578125	-8.26162147521973	-3.76040983200073	-0.168576002120972	0.590557396411896	-0.155565351247787
-1.31961369514465	-8.26078510284424	-3.75314712524414	-0.168692216277122	0.590431392192841	-0.155440703034401
-1.3202919960022	-8.25966644287109	-3.74993014335632	-0.168705001473427	0.590311765670776	-0.15524734556675
-1.32116198539734	-8.25829982757568	-3.75865769386292	-0.168652072548866	0.5901158452034	-0.155138835310936
-1.32534599304199	-8.2589111328125	-3.75113248825073	-0.168865323066711	0.590043663978577	-0.154960379004478
-1.32472741603851	-8.25456237792969	-3.74925065040588	-0.168717667460442	0.589882612228394	-0.154802188277245
-1.32497668266296	-8.25565719604492	-3.7500684261322	-0.168890759348869	0.589881002902985	-0.154735535383224
-1.32316780090332	-8.25264167785645	-3.74716830253601	-0.168858900666237	0.589895486831665	-0.15456135571003
-1.32848489284515	-8.2526330947876	-3.74852728843689	-0.168830245733261	0.589752912521362	-0.154465466737747
-1.32425045967102	-8.25063610076904	-3.74619674682617	-0.168921530246735	0.589829325675964	-0.154314160346985
-1.32652592658997	-8.25178718566895	-3.74689531326294	-0.168880522251129	0.58986222743988	-0.154205530881882
-1.32486045360565	-8.25109004974365	-3.74608206748962	-0.168916195631027	0.589861214160919	-0.154064550995827
-1.32797276973724	-8.25213813781738	-3.75017261505127	-0.168945819139481	0.590044379234314	-0.154012456536293
-1.3281592130661	-8.25106906890869	-3.74817967414856	-0.168923780322075	0.589999437332153	-0.153923064470291
-1.32367730140686	-8.24868488311768	-3.75224876403809	-0.168962091207504	0.590104520320892	-0.153886243700981
-1.32559454441071	-8.25207996368408	-3.74881935119629	-0.169037953019142	0.590175271034241	-0.153840392827988
-1.33092284202576	-8.25027084350586	-3.75402736663818	-0.168941229581833	0.590286374092102	-0.153881624341011
-1.32596015930176	-8.25016403198242	-3.74870657920837	-0.169127732515335	0.590413868427277	-0.153994828462601
-1.32686126232147	-8.25239562988281	-3.75245094299316	-0.169067293405533	0.590606272220612	-0.153936177492142
-1.32894086837769	-8.25562763214111	-3.75052380561829	-0.169075235724449	0.59059077501297	-0.154007539153099
-1.32751250267029	-8.25885772705078	-3.75579833984375	-0.169183388352394	0.590739130973816	-0.154074564576149
-1.32382714748383	-8.25410175323486	-3.74563121795654	-0.169135555624962	0.590853154659271	-0.154032737016678
-1.32782030105591	-8.2581729888916	-3.74912905693054	-0.169193491339684	0.590956687927246	-0.154075890779495
-1.32927894592285	-8.25893497467041	-3.75071954727173	-0.169237419962883	0.59108304977417	-0.154058113694191
-1.33329570293427	-8.25852680206299	-3.7504448890686	-0.169217854738235	0.5910764336586	-0.154031723737717
-1.32875883579254	-8.25389766693115	-3.74978637695313	-0.169313684105873	0.591132521629334	-0.153976708650589
-1.32906830310822	-8.26024436950684	-3.74685430526733	-0.16940601170063	0.591085195541382	-0.154004827141762
-1.33677220344543	-8.25531578063965	-3.74736833572388	-0.169396132230759	0.591073632240295	-0.15391081571579
-1.3313524723053	-8.25505447387695	-3.74089741706848	-0.169514864683151	0.590926170349121	-0.15386675298214
-1.33579707145691	-8.25719356536865	-3.73659253120422	-0.169487208127975	0.590938806533813	-0.153738558292389
-1.33534717559814	-8.25672245025635	-3.74214482307434	-0.169613525271416	0.590748965740204	-0.153604850172997
-1.33670341968536	-8.25379085540771	-3.73897266387939	-0.169613525271416	0.590679824352264	-0.153425887227058
-1.33306932449341	-8.25577354431152	-3.73317313194275	-0.169750928878784	0.590375900268555	-0.153276607394218
-1.34304404258728	-8.25323677062988	-3.73970055580139	-0.169811800122261	0.590147435665131	-0.153106704354286
-1.33579564094543	-8.24787139892578	-3.7242329120636	-0.169885277748108	0.589735567569733	-0.152889147400856
-1.34135723114014	-8.25076770782471	-3.72978711128235	-0.170002564787865	0.589563131332397	-0.152699440717697
-1.3474109172821	-8.24765586853027	-3.72693943977356	-0.170072451233864	0.589107692241669	-0.152481451630592
-1.35010635852814	-8.2448902130127	-3.71756625175476	-0.17022317647934	0.588686764240265	-0.152376219630241
-1.34539127349854	-8.2418966293335	-3.71508407592773	-0.170293539762497	0.588339805603027	-0.152176052331924
-1.35092651844025	-8.24516677856445	-3.71524310112	-0.170310989022255	0.587953209877014	-0.152024805545807
-1.3550614118576	-8.24117469787598	-3.70990037918091	-0.170477226376534	0.5873783826828	-0.151879385113716
-1.35418140888214	-8.2392578125	-3.70055079460144	-0.170634031295776	0.586937248706818	-0.151765137910843
-1.35391676425934	-8.23731708526611	-3.69311690330505	-0.170682936906815	0.586472153663635	-0.151572227478027
-1.35494112968445	-8.23685169219971	-3.69411468505859	-0.170727878808975	0.586033523082733	-0.151488721370697
-1.35948145389557	-8.23841285705566	-3.68648958206177	-0.170943379402161	0.585552036762238	-0.151357859373093
-1.36194515228271	-8.23526096343994	-3.68389701843262	-0.17094823718071	0.585072219371796	-0.151254788041115
-1.35722196102142	-8.2373046875	-3.67504715919495	-0.171175196766853	0.584662437438965	-0.151264786720276
-1.36753702163696	-8.23690414428711	-3.67618823051453	-0.171162128448486	0.584320604801178	-0.151197820901871
-1.36506843566895	-8.23778057098389	-3.66410827636719	-0.171264335513115	0.583796918392181	-0.151100218296051
-1.36827170848846	-8.2379207611084	-3.66791987419128	-0.171377032995224	0.583452522754669	-0.151132434606552
-1.366623878479	-8.23619079589844	-3.66339349746704	-0.171511620283127	0.58306086063385	-0.151098310947418
-1.37064814567566	-8.2365608215332	-3.65949463844299	-0.171460419893265	0.58277028799057	-0.151032030582428
-1.36931169033051	-8.23746013641357	-3.65668106079102	-0.171618834137917	0.58239209651947	-0.151057571172714
-1.36932957172394	-8.23983955383301	-3.6516547203064	-0.171647921204567	0.58214658498764	-0.150993093848228
-1.36693584918976	-8.23977088928223	-3.65075087547302	-0.171732395887375	0.581954717636108	-0.150959432125092
-1.36907279491425	-8.24371147155762	-3.65313267707825	-0.171759605407715	0.581713199615479	-0.150873333215714
-1.36916434764862	-8.24012184143066	-3.64424610137939	-0.171756759285927	0.581494390964508	-0.150869160890579
-1.36305344104767	-8.24067783355713	-3.64788055419922	-0.171782255172729	0.581337809562683	-0.150800690054893
-1.36277973651886	-8.24428558349609	-3.6413094997406	-0.171766996383667	0.581206560134888	-0.150697469711304
-1.36731481552124	-8.245285987854	-3.65100574493408	-0.171734735369682	0.58104407787323	-0.150599330663681
-1.35886228084564	-8.24413776397705	-3.6420271396637	-0.171765372157097	0.581023693084717	-0.150513902306557
-1.35954296588898	-8.24794101715088	-3.6449191570282	-0.171745851635933	0.58101886510849	-0.150478109717369
-1.36180996894836	-8.24750709533691	-3.64735198020935	-0.171625435352325	0.580889880657196	-0.150460228323936
-1.35578680038452	-8.24950122833252	-3.64404153823853	-0.17170624434948	0.580941677093506	-0.150402083992958
-1.35250914096832	-8.24859046936035	-3.6509428024292	-0.171541020274162	0.58102685213089	-0.150298714637756
-1.35552656650543	-8.25101089477539	-3.65020704269409	-0.17155297100544	0.581044256687164	-0.150299802422523
-1.35120129585266	-8.25376129150391	-3.65168333053589	-0.171490833163261	0.581116080284119	-0.150241807103157
-1.35536682605743	-8.2535285949707	-3.65099692344666	-0.171366050839424	0.581221222877502	-0.150179654359818
-1.34321928024292	-8.25100708007813	-3.65234899520874	-0.171309649944305	0.581271827220917	-0.15020227432251
-1.34588670730591	-8.25892353057861	-3.65931463241577	-0.171191945672035	0.581528544425964	-0.150225639343262
-1.34777414798737	-8.25728511810303	-3.65576314926147	-0.171079263091087	0.581623315811157	-0.150228559970856
-1.34099042415619	-8.25567150115967	-3.66199803352356	-0.170977279543877	0.581762373447418	-0.150274887681007
-1.34010434150696	-8.26116466522217	-3.66002297401428	-0.170925050973892	0.582088828086853	-0.150314480066299
-1.34603071212769	-8.26441287994385	-3.66637825965881	-0.170749217271805	0.582301378250122	-0.150284856557846
-1.33992159366608	-8.26276779174805	-3.66617941856384	-0.170652285218239	0.582360744476318	-0.150319933891296
-1.33554828166962	-8.26572418212891	-3.67342448234558	-0.17065155506134	0.582688570022583	-0.150338336825371
-1.33426785469055	-8.26529026031494	-3.67077398300171	-0.170481115579605	0.582955002784729	-0.150343969464302
-1.3332200050354	-8.26923561096191	-3.67742323875427	-0.170367941260338	0.583225846290588	-0.150362282991409
-1.3301602602005	-8.27025508880615	-3.67586779594421	-0.17023029923439	0.583416104316711	-0.150400325655937
-1.3306325674057	-8.27051258087158	-3.67567086219788	-0.170136615633965	0.583767652511597	-0.150409549474716
-1.32396531105042	-8.27258682250977	-3.68712639808655	-0.170033574104309	0.58397912979126	-0.150420770049095
-1.32727444171906	-8.27553558349609	-3.69053721427917	-0.169888198375702	0.584211766719818	-0.150421485304832
-1.3196188211441	-8.2720193862915	-3.68922686576843	-0.169828996062279	0.584481120109558	-0.150437295436859
-1.31669449806213	-8.27743148803711	-3.69546914100647	-0.169731706380844	0.584838211536407	-0.150493919849396
-1.32021248340607	-8.2772274017334	-3.7001678943634	-0.169614180922508	0.585016012191772	-0.150469243526459
-1.31325042247772	-8.27879524230957	-3.70090961456299	-0.169609844684601	0.58525675535202	-0.150526478886604
-1.3128308057785	-8.28094959259033	-3.69763803482056	-0.169532760977745	0.585597038269043	-0.150498285889626
-1.31215131282806	-8.28138732910156	-3.70539307594299	-0.169495180249214	0.585883796215057	-0.150555342435837
-1.30890834331512	-8.28482341766357	-3.71105742454529	-0.169416829943657	0.586103737354279	-0.150626644492149
-1.30903398990631	-8.28651905059814	-3.71276998519897	-0.16940638422966	0.586293041706085	-0.150673359632492
-1.30477571487427	-8.2882251739502	-3.70856809616089	-0.169386819005013	0.586578071117401	-0.150741413235664
-1.30445921421051	-8.28905773162842	-3.71576571464539	-0.169326603412628	0.586792290210724	-0.150847643613815
-1.30474185943604	-8.28938579559326	-3.72083616256714	-0.169235587120056	0.586969375610352	-0.150938525795937
-1.30017876625061	-8.29224967956543	-3.71854615211487	-0.169295012950897	0.587139308452606	-0.151043578982353
-1.29906344413757	-8.29307174682617	-3.72395181655884	-0.169333234429359	0.587417483329773	-0.151156023144722
-1.29607951641083	-8.2998743057251	-3.72679662704468	-0.169367089867592	0.587485373020172	-0.151302948594093
-1.29651546478271	-8.29638290405273	-3.72741508483887	-0.169380784034729	0.58768093585968	-0.151447281241417
-1.29425835609436	-8.30121040344238	-3.7248649597168	-0.16943097114563	0.587776660919189	-0.151552051305771
-1.29439675807953	-8.30743312835693	-3.72943520545959	-0.169488593935966	0.587916076183319	-0.151762560009956
-1.29161655902863	-8.30558776855469	-3.72466731071472	-0.169587984681129	0.587971568107605	-0.151904091238976
-1.28822898864746	-8.30770111083984	-3.73187494277954	-0.169688686728477	0.588108241558075	-0.1521036028862
-1.29175698757172	-8.31301498413086	-3.73531937599182	-0.169800326228142	0.588177740573883	-0.152323067188263
-1.29281854629517	-8.31589508056641	-3.73311877250671	-0.169908791780472	0.588185667991638	-0.152571067214012
-1.28622126579285	-8.31493949890137	-3.72998332977295	-0.170079469680786	0.588217377662659	-0.152836173772812
-1.2882593870163	-8.32129383087158	-3.73439145088196	-0.170134291052818	0.58835780620575	-0.15310800075531
-1.29045343399048	-8.32340145111084	-3.73030114173889	-0.170274183154106	0.588267862796783	-0.153397962450981
-1.28943133354187	-8.32554531097412	-3.73259449005127	-0.170542240142822	0.588345170021057	-0.153731778264046
-1.28885722160339	-8.32488536834717	-3.73026394844055	-0.170675277709961	0.588392853736877	-0.154004067182541
-1.29035425186157	-8.33154964447021	-3.73577737808228	-0.170788183808327	0.588271975517273	-0.15430423617363
-1.2925945520401	-8.33113765716553	-3.72929263114929	-0.170997872948647	0.58833909034729	-0.154595866799355
-1.28771543502808	-8.33519077301025	-3.73402047157288	-0.171176835894585	0.588352203369141	-0.154908359050751
-1.29161632061005	-8.33537101745605	-3.73358201980591	-0.171320468187332	0.588242769241333	-0.155201554298401
-1.28940665721893	-8.34416198730469	-3.73428010940552	-0.171572715044022	0.588230788707733	-0.1555145829916
-1.29474592208862	-8.34298229217529	-3.72755551338196	-0.171729385852814	0.588129103183746	-0.155747935175896
-1.28603494167328	-8.34403133392334	-3.72656869888306	-0.171997040510178	0.588070034980774	-0.156076937913895
-1.28885400295258	-8.34952354431152	-3.72504234313965	-0.172161534428596	0.588104009628296	-0.156281009316444
-1.29060876369476	-8.35079574584961	-3.73008728027344	-0.172369316220284	0.587944805622101	-0.156534239649773
-1.28693747520447	-8.35391521453857	-3.72578525543213	-0.17257884144783	0.587902963161469	-0.156829953193665
-1.28824543952942	-8.35745906829834	-3.72387838363647	-0.172809198498726	0.58785480260849	-0.157059729099274
-1.29045104980469	-8.36205101013184	-3.72768664360046	-0.172932773828506	0.587851345539093	-0.157368570566177
-1.28669452667236	-8.36016654968262	-3.7218291759491	-0.17314387857914	0.587572455406189	-0.157682478427887
-1.28845918178558	-8.36366367340088	-3.72095608711243	-0.173365592956543	0.587664306163788	-0.157903268933296
-1.28759789466858	-8.36989116668701	-3.72910714149475	-0.173510566353798	0.587493777275085	-0.158241391181946
-1.29302942752838	-8.36945724487305	-3.7243766784668	-0.17372390627861	0.587408006191254	-0.158580973744392
-1.28573966026306	-8.36979866027832	-3.72168159484863	-0.173944011330605	0.587318003177643	-0.158883169293404
-1.29105198383331	-8.38143539428711	-3.72104334831238	-0.174034878611565	0.587370991706848	-0.159179270267487
-1.29440462589264	-8.37601852416992	-3.72445106506348	-0.174196600914001	0.587150394916534	-0.159547552466393
-1.28546416759491	-8.38000965118408	-3.71878361701965	-0.17443585395813	0.587183713912964	-0.159929126501083
-1.2909380197525	-8.38627052307129	-3.72789478302002	-0.17448802292347	0.587242603302002	-0.160225853323936
-1.28905057907104	-8.38504314422607	-3.71733546257019	-0.174663797020912	0.587131023406982	-0.160570234060287
-1.28620278835297	-8.38526248931885	-3.71813082695007	-0.174809873104095	0.587233901023865	-0.160950198769569
-1.29089725017548	-8.39159202575684	-3.72528624534607	-0.174963355064392	0.587253928184509	-0.161275610327721
-1.2945169210434	-8.39558601379395	-3.72921276092529	-0.175096347928047	0.587298572063446	-0.161700695753098
-1.28790533542633	-8.3953218460083	-3.72155141830444	-0.175144389271736	0.587457537651062	-0.162052005529404
-1.289719581604	-8.40380764007568	-3.73036623001099	-0.17535500228405	0.587646484375	-0.162397831678391
-1.29159712791443	-8.40502166748047	-3.72684764862061	-0.175464972853661	0.587762832641602	-0.162791758775711
-1.28705656528473	-8.40569591522217	-3.73066234588623	-0.175560235977173	0.587987065315247	-0.163162186741829
-1.29047548770905	-8.4120454788208	-3.73665857315063	-0.175616577267647	0.588314473628998	-0.163553789258003
-1.28921210765839	-8.41459369659424	-3.73545336723328	-0.175735324621201	0.588472843170166	-0.163911864161491
-1.28907132148743	-8.41489315032959	-3.7381284236908	-0.175806060433388	0.588824510574341	-0.164270460605621
-1.28382194042206	-8.42059707641602	-3.74367046356201	-0.175820395350456	0.589163541793823	-0.164676830172539
-1.28726387023926	-8.42621803283691	-3.74649238586426	-0.175920709967613	0.589487314224243	-0.164941698312759
-1.28327465057373	-8.42342758178711	-3.7449312210083	-0.175972804427147	0.58981591463089	-0.165234535932541
-1.27808248996735	-8.43336391448975	-3.75879216194153	-0.176007091999054	0.590260148048401	-0.165538132190704
-1.28313505649567	-8.43397331237793	-3.7582540512085	-0.176076546311378	0.590625941753387	-0.165786325931549
-1.27502524852753	-8.43000221252441	-3.75875639915466	-0.176029458642006	0.590965449810028	-0.166056022047997
-1.2768120765686	-8.43500900268555	-3.764240026474	-0.176082640886307	0.591418921947479	-0.166359439492226
-1.27737152576447	-8.43637084960938	-3.76828169822693	-0.176295816898346	0.591865956783295	-0.166577562689781
-1.27432692050934	-8.4362154006958	-3.77053904533386	-0.176203310489655	0.59227043390274	-0.166802018880844
-1.27340483665466	-8.44098472595215	-3.777916431427	-0.176233574748039	0.592610239982605	-0.167011559009552
-1.27049839496613	-8.43950176239014	-3.77784490585327	-0.176462352275848	0.592884182929993	-0.16726678609848
-1.26949989795685	-8.44065475463867	-3.78201484680176	-0.176406055688858	0.593327462673187	-0.167381808161736
-1.2720091342926	-8.44515323638916	-3.78076958656311	-0.176395684480667	0.593568444252014	-0.167530953884125
-1.26737666130066	-8.44309520721436	-3.78223776817322	-0.176597461104393	0.593825042247772	-0.167773008346558
-1.26520669460297	-8.44432926177979	-3.78697514533997	-0.176653519272804	0.594092667102814	-0.16786952316761
-1.26800084114075	-8.44515800476074	-3.78785562515259	-0.176698073744774	0.59422105550766	-0.167980268597603
-1.26361441612244	-8.44157218933105	-3.78570771217346	-0.176885962486267	0.594327330589294	-0.168019324541092
-1.2609441280365	-8.44578456878662	-3.79377484321594	-0.176994308829308	0.594513654708862	-0.168101534247398
-1.2656112909317	-8.44436168670654	-3.79068779945374	-0.177097305655479	0.594499111175537	-0.16812589764595
-1.25918865203857	-8.44064044952393	-3.78429126739502	-0.177278220653534	0.594472050666809	-0.168144077062607
-1.25649738311768	-8.44351577758789	-3.78834867477417	-0.177462801337242	0.594505548477173	-0.168107450008392
-1.26475358009338	-8.44322872161865	-3.78468108177185	-0.177657708525658	0.594366252422333	-0.168115377426147
-1.26057159900665	-8.43854808807373	-3.78452777862549	-0.177825048565865	0.594191789627075	-0.168137386441231
-1.25872325897217	-8.4437837600708	-3.78259515762329	-0.178082630038261	0.594080746173859	-0.168175756931305
-1.26378762722015	-8.44323348999023	-3.78262495994568	-0.17824949324131	0.593883037567139	-0.168162226676941
-1.26066446304321	-8.43970680236816	-3.77718710899353	-0.178461983799934	0.59356951713562	-0.168277755379677
-1.25582075119019	-8.44435119628906	-3.77183270454407	-0.17882627248764	0.593283832073212	-0.168322548270226
-1.2653261423111	-8.44284725189209	-3.77087736129761	-0.178982615470886	0.592982828617096	-0.168391302227974
-1.26168167591095	-8.43929195404053	-3.76611852645874	-0.179211974143982	0.59246838092804	-0.168514236807823
-1.26062476634979	-8.4429349899292	-3.75924205780029	-0.179630249738693	0.592170298099518	-0.168601647019386
-1.26571142673492	-8.44598007202148	-3.75565361976624	-0.179830953478813	0.591772079467773	-0.168646857142448
-1.26465773582458	-8.43901920318604	-3.74338054656982	-0.180077061057091	0.591255903244019	-0.168740600347519
-1.27094745635986	-8.44210338592529	-3.74029183387756	-0.180386796593666	0.590836703777313	-0.16875758767128
-1.27183675765991	-8.44023990631104	-3.741938829422	-0.180671483278275	0.590323090553284	-0.16881063580513
-1.27535808086395	-8.43979644775391	-3.73224592208862	-0.180905655026436	0.589872717857361	-0.168888509273529
-1.27818834781647	-8.43554019927979	-3.72729969024658	-0.181160897016525	0.589319050312042	-0.168934375047684
-1.27627515792847	-8.43784523010254	-3.72166228294373	-0.181493818759918	0.588723421096802	-0.169024392962456
-1.27988147735596	-8.43812084197998	-3.71714162826538	-0.181670323014259	0.588220119476318	-0.16909471154213
-1.28032231330872	-8.43759250640869	-3.70360803604126	-0.181974798440933	0.587654531002045	-0.169176131486893
-1.27991831302643	-8.43932819366455	-3.7021210193634	-0.182215288281441	0.587032020092011	-0.169278562068939
-1.27905941009521	-8.4390230178833	-3.69693899154663	-0.18247264623642	0.586500465869904	-0.169325813651085
-1.28200471401215	-8.44234848022461	-3.69321274757385	-0.182694241404533	0.586065292358398	-0.169422909617424
-1.28368270397186	-8.44109344482422	-3.69350528717041	-0.182951331138611	0.585456371307373	-0.16957189142704
-1.2792900800705	-8.44433116912842	-3.68532013893127	-0.183298051357269	0.585012972354889	-0.169700562953949
-1.28630709648132	-8.44452476501465	-3.6809606552124	-0.183303266763687	0.584648847579956	-0.169839441776276
-1.28356564044952	-8.44517612457275	-3.67668151855469	-0.183580040931702	0.584082663059235	-0.170092687010765
-1.28160178661346	-8.44792461395264	-3.6728949546814	-0.183790326118469	0.583812594413757	-0.170268833637238
-1.28257811069489	-8.44811058044434	-3.67131805419922	-0.183862462639809	0.583487331867218	-0.17039068043232
-1.28515815734863	-8.45286273956299	-3.66737818717957	-0.184010788798332	0.583075165748596	-0.17062896490097
-1.27989041805267	-8.4496021270752	-3.66831755638123	-0.184193715453148	0.58288437128067	-0.170857861638069
-1.27844655513763	-8.4571418762207	-3.66388607025146	-0.184251219034195	0.582785308361053	-0.17102175951004
-1.28472149372101	-8.45823383331299	-3.6617476940155	-0.184305548667908	0.58248245716095	-0.171272903680801
-1.2756313085556	-8.45849800109863	-3.66272211074829	-0.184421971440315	0.582408607006073	-0.171509265899658
-1.27691531181335	-8.46686458587646	-3.6698751449585	-0.184492871165276	0.582392334938049	-0.171761110424995
-1.2790904045105	-8.46784019470215	-3.66264939308167	-0.184415280818939	0.582272291183472	-0.171938121318817
-1.27300274372101	-8.46627044677734	-3.66359734535217	-0.184524700045586	0.582366824150085	-0.172181308269501
-1.27296185493469	-8.47224903106689	-3.66974258422852	-0.184485673904419	0.582417905330658	-0.172368362545967
-1.27165019512177	-8.47267913818359	-3.67004680633545	-0.184512034058571	0.582464158535004	-0.17262576520443
-1.26801776885986	-8.47638988494873	-3.66973376274109	-0.184427842497826	0.582718253135681	-0.172879874706268
-1.26678025722504	-8.48111152648926	-3.67844295501709	-0.184349954128265	0.582803189754486	-0.173184111714363
-1.26145875453949	-8.48441505432129	-3.6770191192627	-0.184384033083916	0.583131968975067	-0.173472717404366
-1.26107978820801	-8.48706722259521	-3.68718957901001	-0.18418875336647	0.583438038825989	-0.173679262399673
-1.25661623477936	-8.49312782287598	-3.69032979011536	-0.184105351567268	0.583638072013855	-0.173974081873894
-1.25315272808075	-8.49678802490234	-3.69640827178955	-0.184040322899818	0.584060788154602	-0.17424313724041
-1.24747669696808	-8.50188541412354	-3.69717621803284	-0.183802962303162	0.584385991096497	-0.17440864443779
-1.24461257457733	-8.50171566009521	-3.70333242416382	-0.183681458234787	0.5846186876297	-0.174627497792244
-1.2393182516098	-8.50164890289307	-3.71068525314331	-0.183569386601448	0.585120439529419	-0.174797132611275
-1.23586654663086	-8.51080417633057	-3.71025109291077	-0.183341503143311	0.585524499416351	-0.174956664443016
-1.23327481746674	-8.5114688873291	-3.71803712844849	-0.18318222463131	0.58588057756424	-0.175116673111916
-1.23182761669159	-8.51181316375732	-3.72588443756104	-0.182859137654305	0.586286723613739	-0.175230234861374
-1.22278499603271	-8.51561164855957	-3.72721123695374	-0.18277744948864	0.586581528186798	-0.175375089049339
-1.21671950817108	-8.51969528198242	-3.73623657226563	-0.182547703385353	0.587083518505096	-0.175482586026192
-1.22132337093353	-8.52284336090088	-3.74210596084595	-0.182269871234894	0.587451815605164	-0.175515741109848
-1.21137964725494	-8.51878070831299	-3.74055647850037	-0.182001784443855	0.58778989315033	-0.175514832139015
-1.21044504642487	-8.52531719207764	-3.75625419616699	-0.181775525212288	0.588172912597656	-0.175561606884003
-1.20797514915466	-8.52357769012451	-3.75146865844727	-0.181614384055138	0.588528633117676	-0.175555884838104
-1.19825994968414	-8.52465152740479	-3.75813031196594	-0.181395515799522	0.588874518871307	-0.175559520721436
-1.20204782485962	-8.52422046661377	-3.76394605636597	-0.181042611598969	0.589107632637024	-0.175590544939041
-1.19286692142487	-8.52399349212646	-3.76338171958923	-0.18087212741375	0.58949476480484	-0.175656393170357
-1.19327545166016	-8.52931118011475	-3.77380847930908	-0.180716827511787	0.58979457616806	-0.175629034638405
-1.1922355890274	-8.52790069580078	-3.77666187286377	-0.180470377206802	0.589974582195282	-0.175681620836258
-1.18818378448486	-8.52732276916504	-3.78157114982605	-0.180230781435966	0.590329945087433	-0.175677075982094
-1.18603134155273	-8.52978801727295	-3.78378343582153	-0.180151343345642	0.590396761894226	-0.175701186060905
-1.18187403678894	-8.52493762969971	-3.79039430618286	-0.179979205131531	0.590688049793243	-0.175665944814682
-1.18644142150879	-8.52963542938232	-3.78460812568665	-0.179774522781372	0.590755581855774	-0.175645530223846
-1.18350172042847	-8.52490615844727	-3.78741812705994	-0.179732710123062	0.5908203125	-0.17571884393692
-1.18262386322021	-8.52652359008789	-3.79050350189209	-0.179541274905205	0.590932548046112	-0.175688505172729
-1.18046236038208	-8.52250957489014	-3.79669666290283	-0.179514676332474	0.590943336486816	-0.175753727555275
-1.17839872837067	-8.52464485168457	-3.79715466499329	-0.179408863186836	0.591035187244415	-0.175725683569908
-1.18557691574097	-8.52469348907471	-3.79797530174255	-0.179322898387909	0.590978682041168	-0.175709530711174
-1.17410564422607	-8.52200317382813	-3.79520416259766	-0.179420053958893	0.59088134765625	-0.175777956843376
-1.17471778392792	-8.52807521820068	-3.7995171546936	-0.179416254162788	0.590795814990997	-0.175879299640656
-1.17947769165039	-8.52094745635986	-3.79122161865234	-0.179305359721184	0.590747714042664	-0.175959289073944
-1.17838382720947	-8.52239513397217	-3.79055333137512	-0.179426044225693	0.590623438358307	-0.176014989614487
-1.17775297164917	-8.52113342285156	-3.7946195602417	-0.179471045732498	0.590467274188995	-0.176168590784073
-1.17733120918274	-8.52369022369385	-3.79633021354675	-0.179540008306503	0.590399265289307	-0.176235541701317
-1.18210732936859	-8.52361011505127	-3.79674506187439	-0.179688945412636	0.590185165405273	-0.176346272230148
-1.17936480045319	-8.51815986633301	-3.79150080680847	-0.179749399423599	0.590082943439484	-0.17652253806591
-1.18566000461578	-8.51866340637207	-3.79545998573303	-0.179825365543365	0.589914321899414	-0.176711156964302
-1.18136441707611	-8.51669406890869	-3.78213691711426	-0.180155083537102	0.589669525623322	-0.17694965004921
-1.18210399150848	-8.52083301544189	-3.78985619544983	-0.180217906832695	0.589699327945709	-0.177078112959862
-1.18682813644409	-8.5181360244751	-3.78626298904419	-0.180334255099297	0.589349508285522	-0.177324593067169
-1.18385279178619	-8.51689910888672	-3.78487491607666	-0.180591911077499	0.589269638061523	-0.177528247237206
-1.18750309944153	-8.51984214782715	-3.78565120697021	-0.180717796087265	0.589257776737213	-0.177801787853241
-1.19050514698029	-8.51633167266846	-3.78659200668335	-0.180986151099205	0.588984906673431	-0.177999600768089
-1.19111120700836	-8.51594638824463	-3.78153204917908	-0.181238085031509	0.588933646678925	-0.178223639726639
-1.19347441196442	-8.52028274536133	-3.7818877696991	-0.181393012404442	0.588839769363403	-0.178518027067184
-1.19192671775818	-8.51597023010254	-3.77686834335327	-0.18175895512104	0.588799655437469	-0.178775385022163
-1.19669532775879	-8.5166482925415	-3.78410792350769	-0.181811273097992	0.588866114616394	-0.17902572453022
-1.20305728912354	-8.51600456237793	-3.78212761878967	-0.182080492377281	0.588712275028229	-0.179378569126129
-1.19660496711731	-8.51497936248779	-3.78341007232666	-0.182345613837242	0.58879429101944	-0.179654657840729
-1.20427215099335	-8.51922416687012	-3.78472590446472	-0.182492092251778	0.588800609111786	-0.179924219846725
-1.20444238185883	-8.51239967346191	-3.78054189682007	-0.182734072208405	0.588756024837494	-0.180239304900169
-1.20338702201843	-8.51390647888184	-3.78650689125061	-0.182867869734764	0.588936746120453	-0.180515438318253
-1.2087676525116	-8.5181360244751	-3.78713798522949	-0.183079287409782	0.588947653770447	-0.180771201848984
-1.20361542701721	-8.51326465606689	-3.78815293312073	-0.183295503258705	0.589133441448212	-0.18094976246357
-1.2111941576004	-8.51338195800781	-3.79354333877563	-0.183233678340912	0.589323341846466	-0.18105436861515
-1.21240365505219	-8.51060009002686	-3.78854012489319	-0.183440417051315	0.589346349239349	-0.181450560688972
-1.20875656604767	-8.51326274871826	-3.78979110717773	-0.183706715703011	0.589595258235931	-0.181638658046722
-1.21660184860229	-8.51186370849609	-3.79216718673706	-0.1837347894907	0.589844107627869	-0.181778192520142
-1.21313834190369	-8.50628662109375	-3.79476380348206	-0.184031262993813	0.590007722377777	-0.181913629174232
-1.21822142601013	-8.50713062286377	-3.79751014709473	-0.184147045016289	0.590364158153534	-0.182082265615463
-1.22105002403259	-8.50595092773438	-3.7978663444519	-0.184242501854897	0.590513229370117	-0.182298362255096
-1.22075223922729	-8.5017786026001	-3.79682302474976	-0.184506729245186	0.590785324573517	-0.182479918003082
-1.21873128414154	-8.50217056274414	-3.80207395553589	-0.184559047222137	0.591122329235077	-0.182640969753265
-1.21822619438171	-8.50331211090088	-3.80650496482849	-0.184804946184158	0.591217517852783	-0.18278269469738
-1.21757543087006	-8.50191593170166	-3.80336856842041	-0.184947997331619	0.591579735279083	-0.182966515421867
-1.22033727169037	-8.50222682952881	-3.80761766433716	-0.185110121965408	0.591865181922913	-0.183129236102104
-1.22071444988251	-8.50018882751465	-3.8095715045929	-0.185311689972878	0.592052817344666	-0.183291718363762
-1.21671187877655	-8.50393009185791	-3.8130304813385	-0.185437560081482	0.592310428619385	-0.183454021811485
-1.21978175640106	-8.50748538970947	-3.81158661842346	-0.18554013967514	0.592422425746918	-0.183666229248047
-1.21535933017731	-8.5031795501709	-3.81300783157349	-0.185650542378426	0.592673897743225	-0.183949306607246
-1.21987128257751	-8.50716114044189	-3.81609082221985	-0.18576680123806	0.592862546443939	-0.184062153100967
-1.21689748764038	-8.50131225585938	-3.81356620788574	-0.185964658856392	0.592913806438446	-0.183953493833542
-1.21983671188354	-8.4862232208252	-3.81594848632813	-0.185802087187767	0.593178570270538	-0.183723628520966
-1.22971475124359	-8.48277378082275	-3.82225155830383	-0.185505360364914	0.593239843845367	-0.183838859200478
-1.22464382648468	-8.49512386322021	-3.82166934013367	-0.185585871338844	0.593386471271515	-0.183912232518196
-1.22921895980835	-8.50230121612549	-3.82268452644348	-0.185629710555077	0.593497097492218	-0.183894827961922
-1.22052121162415	-8.49573993682861	-3.81490635871887	-0.185807853937149	0.593390762805939	-0.183920428156853
-1.21611058712006	-8.50152778625488	-3.81514072418213	-0.185970410704613	0.593501448631287	-0.183926656842232
-1.22368431091309	-8.50237083435059	-3.81844186782837	-0.186028629541397	0.59351909160614	-0.183797851204872
-1.21614968776703	-8.49980735778809	-3.81025719642639	-0.18621326982975	0.593526422977448	-0.183762729167938
-1.21898293495178	-8.50124835968018	-3.80878305435181	-0.186343610286713	0.593384683132172	-0.183732390403748
-1.21329653263092	-8.4949836730957	-3.81442666053772	-0.186579704284668	0.593391895294189	-0.183639109134674
-1.21141076087952	-8.49986743927002	-3.81265449523926	-0.186697781085968	0.593350529670715	-0.18354158103466
-1.21387255191803	-8.49779796600342	-3.80626201629639	-0.186980009078979	0.5931715965271	-0.183559074997902
-1.21398532390594	-8.49574661254883	-3.80925107002258	-0.187092706561089	0.59315150976181	-0.183430835604668
-1.2191207408905	-8.49423885345459	-3.80187344551086	-0.187245532870293	0.59295129776001	-0.183455735445023
-1.21101856231689	-8.49363613128662	-3.79893851280212	-0.187599137425423	0.592858254909515	-0.183465853333473
-1.21688580513	-8.49722480773926	-3.80174589157104	-0.187617734074593	0.592727661132813	-0.183422684669495
-1.21128904819489	-8.49376964569092	-3.79082298278809	-0.187864646315575	0.592414617538452	-0.18343012034893
-1.20861661434174	-8.49853706359863	-3.79572868347168	-0.187926292419434	0.592246353626251	-0.183302611112595
-1.21105492115021	-8.49538707733154	-3.79625821113586	-0.188063636422157	0.591920793056488	-0.183238878846169
-1.2056964635849	-8.4990816116333	-3.78349614143372	-0.188158094882965	0.591771245002747	-0.183164671063423
-1.20970511436462	-8.50272369384766	-3.77856087684631	-0.188383728265762	0.591514885425568	-0.183026492595673
-1.20178091526031	-8.49876976013184	-3.77816987037659	-0.18837796151638	0.59124094247818	-0.182868435978889
-1.20324754714966	-8.5086669921875	-3.78146553039551	-0.188485965132713	0.59089994430542	-0.182775408029556
-1.19390273094177	-8.50699615478516	-3.77211141586304	-0.188661336898804	0.590651750564575	-0.182610377669334
-1.19741559028625	-8.51148414611816	-3.77732300758362	-0.188623160123825	0.590457141399384	-0.182378470897675
-1.19352805614471	-8.50983428955078	-3.77159571647644	-0.188651412725449	0.59009325504303	-0.182146057486534
-1.18766343593597	-8.51442241668701	-3.76703238487244	-0.188715741038322	0.589864492416382	-0.181930005550385
-1.18900001049042	-8.5161075592041	-3.76662421226501	-0.188787788152695	0.589627981185913	-0.181657001376152
-1.18202149868011	-8.5148229598999	-3.75697588920593	-0.188682362437248	0.589407026767731	-0.18127030134201
-1.18479025363922	-8.51848316192627	-3.76076555252075	-0.188592687249184	0.58915239572525	-0.180865854024887
-1.17954075336456	-8.51426696777344	-3.75867390632629	-0.188546568155289	0.589012801647186	-0.180393204092979
-1.17187488079071	-8.51769256591797	-3.75674152374268	-0.188425615429878	0.588804543018341	-0.17972519993782
-1.16840004920959	-8.51753997802734	-3.75772452354431	-0.18831604719162	0.588571488857269	-0.178994134068489
-1.16000521183014	-8.51710605621338	-3.75476670265198	-0.188040167093277	0.588464975357056	-0.178211003541946
-1.16013634204865	-8.5169038772583	-3.75864553451538	-0.187879279255867	0.588228285312653	-0.177403628826141
-1.14284038543701	-8.51286888122559	-3.75330066680908	-0.187638849020004	0.588135480880737	-0.176465928554535
-1.14287936687469	-8.51698112487793	-3.75392460823059	-0.187275409698486	0.588057041168213	-0.175396904349327
-1.1330384016037	-8.51087760925293	-3.75023365020752	-0.186981737613678	0.587894380092621	-0.174253463745117
-1.12599301338196	-8.51364135742188	-3.75059390068054	-0.186488047242165	0.587861001491547	-0.172964915633202
-1.11696648597717	-8.51030731201172	-3.75463652610779	-0.186109930276871	0.587654948234558	-0.17165707051754
-1.10205507278442	-8.50602149963379	-3.74990367889404	-0.185715243220329	0.587633073329926	-0.170284450054169
-1.10550737380981	-8.51090908050537	-3.75851535797119	-0.185055285692215	0.587613523006439	-0.169124096632004
-1.09466230869293	-8.50328826904297	-3.75131607055664	-0.18448506295681	0.587450325489044	-0.168371021747589
-1.08936524391174	-8.50906276702881	-3.74888181686401	-0.18393774330616	0.587454378604889	-0.167615860700607
-1.10400104522705	-8.5109977722168	-3.75701141357422	-0.183061823248863	0.587390959262848	-0.16838900744915
-1.13168704509735	-8.54044723510742	-3.7573447227478	-0.182168036699295	0.587320566177368	-0.173188492655754
-1.18286991119385	-8.58670520782471	-3.75644946098328	-0.181181505322456	0.587122678756714	-0.179979667067528
-1.23031175136566	-8.62468433380127	-3.77008605003357	-0.180522486567497	0.587239801883698	-0.187213093042374
-1.26695358753204	-8.65779113769531	-3.77627658843994	-0.180010303854942	0.587555170059204	-0.193395599722862
-1.29301106929779	-8.68486022949219	-3.78078842163086	-0.179959192872047	0.587814152240753	-0.198008939623833
-1.30097842216492	-8.70532512664795	-3.78456807136536	-0.180073902010918	0.588208079338074	-0.200852155685425
-1.29746341705322	-8.71609973907471	-3.78985929489136	-0.180496409535408	0.588606595993042	-0.202121019363403
-1.27698767185211	-8.72060871124268	-3.78392219543457	-0.181013882160187	0.589134991168976	-0.201748386025429
-1.25592362880707	-8.71950531005859	-3.78544950485229	-0.181691542267799	0.589493632316589	-0.19999136030674
-1.218181848526	-8.70617294311523	-3.77384853363037	-0.182585924863815	0.590008199214935	-0.197308227419853
-1.18691217899323	-8.69665241241455	-3.78029298782349	-0.183365568518639	0.590355694293976	-0.194194942712784
-1.15501880645752	-8.67992877960205	-3.7784309387207	-0.184080690145493	0.590744853019714	-0.191305890679359
-1.13903892040253	-8.67057704925537	-3.78248476982117	-0.184642791748047	0.591026186943054	-0.189022079110146
-1.12762689590454	-8.65749073028564	-3.77931761741638	-0.185162276029587	0.591109395027161	-0.187579825520515
-1.12363564968109	-8.6537561416626	-3.7825026512146	-0.185542300343513	0.591209650039673	-0.186885610222816
-1.1258237361908	-8.64981555938721	-3.78570461273193	-0.1857540756464	0.591075241565704	-0.186975002288818
-1.1264533996582	-8.65134525299072	-3.78048658370972	-0.185899436473846	0.590978920459747	-0.187535539269447
-1.13601458072662	-8.65379333496094	-3.77688717842102	-0.185993537306786	0.59071934223175	-0.188242048025131
-1.13775956630707	-8.65087413787842	-3.77293920516968	-0.185916319489479	0.590578258037567	-0.188924551010132
-1.1465722322464	-8.657958984375	-3.77577090263367	-0.185952603816986	0.590171813964844	-0.189637720584869
-1.14581525325775	-8.66373348236084	-3.77564549446106	-0.18604664504528	0.589878976345062	-0.190144121646881
-1.15364336967468	-8.67115306854248	-3.76964068412781	-0.186037451028824	0.58969247341156	-0.1902906447649
-1.14576709270477	-8.66207408905029	-3.76990604400635	-0.186003372073174	0.58930915594101	-0.190209046006203
-1.14548599720001	-8.66272068023682	-3.76115226745605	-0.185982972383499	0.588874936103821	-0.18981160223484
-1.13752913475037	-8.65536308288574	-3.75847744941711	-0.186026707291603	0.588591754436493	-0.189351096749306
-1.1356600522995	-8.65372943878174	-3.75909471511841	-0.185890853404999	0.588432729244232	-0.188660010695457
-1.13136851787567	-8.63957977294922	-3.75005865097046	-0.185917064547539	0.588047921657562	-0.187822297215462
-1.12646186351776	-8.63198089599609	-3.75101757049561	-0.185764223337173	0.587918400764465	-0.186940059065819
-1.13177061080933	-8.6259593963623	-3.75059294700623	-0.18572261929512	0.58775919675827	-0.186182096600533
-1.12257587909698	-8.61576461791992	-3.75235319137573	-0.185736581683159	0.587621450424194	-0.185625061392784
-1.13138687610626	-8.61646842956543	-3.74965119361877	-0.185593262314796	0.587498962879181	-0.185336694121361
-1.12813174724579	-8.60926055908203	-3.74675226211548	-0.185532674193382	0.587406277656555	-0.185222461819649
-1.13168895244598	-8.6170539855957	-3.74851179122925	-0.185418277978897	0.587350070476532	-0.185322687029839
-1.13066971302032	-8.61288356781006	-3.74633955955505	-0.18537226319313	0.5872563123703	-0.185523048043251
-1.13168704509735	-8.62036323547363	-3.75153255462646	-0.185249477624893	0.587250947952271	-0.185770303010941
-1.13633024692535	-8.61839294433594	-3.7473156452179	-0.18509741127491	0.587129354476929	-0.18606173992157
-1.13616728782654	-8.62060070037842	-3.74773025512695	-0.184990331530571	0.587224721908569	-0.186364814639091
-1.1415046453476	-8.62352657318115	-3.75111770629883	-0.184877812862396	0.587211787700653	-0.186695709824562
-1.13624310493469	-8.62595462799072	-3.75101661682129	-0.184785887598991	0.587325394153595	-0.18688827753067
-1.14691126346588	-8.62826824188232	-3.76013612747192	-0.184648752212524	0.58740109205246	-0.187061876058578
-1.14415192604065	-8.62727642059326	-3.75811386108398	-0.184503734111786	0.587586045265198	-0.187207490205765
-1.14570677280426	-8.62783145904541	-3.75664377212524	-0.184330269694328	0.587633728981018	-0.187313094735146
-1.14065432548523	-8.62362957000732	-3.75224471092224	-0.184350252151489	0.587756991386414	-0.187303721904755
-1.14317262172699	-8.63004207611084	-3.76586556434631	-0.184098973870277	0.588051319122314	-0.187238246202469
-1.14472687244415	-8.62396430969238	-3.77226686477661	-0.183950528502464	0.588230848312378	-0.187247961759567
-1.14198505878448	-8.62338924407959	-3.76965522766113	-0.1837128251791	0.588508427143097	-0.187224701046944
-1.14404761791229	-8.6241340637207	-3.7762336730957	-0.18354007601738	0.588608980178833	-0.187281668186188
-1.13927960395813	-8.62269115447998	-3.7751350402832	-0.183335661888123	0.588952481746674	-0.187265813350677
-1.14419078826904	-8.62839317321777	-3.77622699737549	-0.183072879910469	0.589105665683746	-0.187259867787361
-1.14113306999207	-8.62546253204346	-3.7801673412323	-0.182920724153519	0.58938205242157	-0.187360644340515
-1.13924252986908	-8.62569141387939	-3.78381133079529	-0.18262605369091	0.58965939283371	-0.187359914183617
-1.13643491268158	-8.62389945983887	-3.78395819664001	-0.182404771447182	0.589674532413483	-0.187440365552902
-1.13289940357208	-8.62637424468994	-3.78603148460388	-0.182190552353859	0.589982330799103	-0.187454655766487
-1.14157116413116	-8.62847518920898	-3.79700613021851	-0.1818016320467	0.590086102485657	-0.187376648187637
-1.13447141647339	-8.62434864044189	-3.79277682304382	-0.181674391031265	0.590292453765869	-0.187392666935921
-1.13707387447357	-8.63104629516602	-3.80004358291626	-0.181295305490494	0.59044885635376	-0.18727420270443
-1.14075362682343	-8.6254301071167	-3.79828953742981	-0.181031242012978	0.590516865253448	-0.187199056148529
-1.13493239879608	-8.62375068664551	-3.79363894462585	-0.180805087089539	0.590644121170044	-0.187020942568779
-1.14086163043976	-8.62724494934082	-3.8053412437439	-0.18044501543045	0.590659737586975	-0.186839148402214
-1.13813364505768	-8.6208324432373	-3.79801487922668	-0.180263265967369	0.590672135353088	-0.186554923653603
-1.14122748374939	-8.62454795837402	-3.80613613128662	-0.179963231086731	0.590718269348145	-0.186266109347343
-1.13873827457428	-8.61712169647217	-3.8080587387085	-0.179668486118317	0.590718328952789	-0.18592868745327
-1.13802099227905	-8.61666297912598	-3.80657768249512	-0.179482042789459	0.590797662734985	-0.18564110994339
-1.14311158657074	-8.61906147003174	-3.80415797233582	-0.179218724370003	0.590722560882568	-0.185315877199173
-1.14142239093781	-8.61448097229004	-3.8063542842865	-0.178850635886192	0.590680837631226	-0.185019716620445
-1.14445888996124	-8.61529064178467	-3.80175685882568	-0.178647011518478	0.590534210205078	-0.1848204433918
-1.14650511741638	-8.61131191253662	-3.80347657203674	-0.178454995155334	0.590472817420959	-0.184651106595993
-1.14547085762024	-8.61209011077881	-3.80387663841248	-0.178158655762672	0.590386569499969	-0.184413015842438
-1.15168416500092	-8.61089611053467	-3.80467224121094	-0.177814185619354	0.590117454528809	-0.184312388300896
-1.14854609966278	-8.60403347015381	-3.80481290817261	-0.177632808685303	0.589988350868225	-0.184148773550987
-1.1495623588562	-8.60640048980713	-3.80137014389038	-0.177362024784088	0.589788138866425	-0.183963179588318
-1.15424585342407	-8.60586833953857	-3.79614162445068	-0.17724198102951	0.589610397815704	-0.183826699852943
-1.15345001220703	-8.602707862854	-3.79031729698181	-0.176933258771896	0.589445471763611	-0.183671787381172
-1.16018712520599	-8.60322952270508	-3.79196238517761	-0.176773920655251	0.589097619056702	-0.183538064360619
-1.1595504283905	-8.59764003753662	-3.79433059692383	-0.176646798849106	0.588949918746948	-0.183354556560516
-1.16010510921478	-8.5958251953125	-3.79688405990601	-0.176388993859291	0.588679254055023	-0.183110907673836
-1.16777157783508	-8.5921573638916	-3.78930282592773	-0.176258012652397	0.588329613208771	-0.182928413152695
-1.16112291812897	-8.59177398681641	-3.78568577766418	-0.176127478480339	0.588033854961395	-0.182731509208679
-1.16793012619019	-8.59275817871094	-3.78464531898499	-0.175958678126335	0.587781310081482	-0.182520925998688
-1.17275595664978	-8.5875072479248	-3.78571701049805	-0.175859868526459	0.587393522262573	-0.182377234101295
-1.16953539848328	-8.58524703979492	-3.77915072441101	-0.175693660974503	0.587140202522278	-0.182213172316551
-1.17753553390503	-8.58511924743652	-3.77730798721313	-0.175569146871567	0.586719214916229	-0.18204802274704
-1.18051588535309	-8.58014678955078	-3.77361917495728	-0.175504192709923	0.58646434545517	-0.181889757514
-1.1777651309967	-8.57822322845459	-3.76729655265808	-0.175357282161713	0.586102426052094	-0.181752786040306
-1.18571078777313	-8.57596397399902	-3.76438641548157	-0.175343498587608	0.585686922073364	-0.181635186076164
-1.18576669692993	-8.57461357116699	-3.76409149169922	-0.175320759415627	0.585393249988556	-0.181495577096939
-1.18906605243683	-8.57694721221924	-3.76122832298279	-0.175225496292114	0.585104942321777	-0.181393533945084
-1.19618511199951	-8.57335662841797	-3.75376772880554	-0.175183430314064	0.584611296653748	-0.181341663002968
-1.18871986865997	-8.56809425354004	-3.75026392936707	-0.175263032317162	0.584381759166718	-0.181310534477234
-1.19725728034973	-8.57482433319092	-3.74707126617432	-0.17514356970787	0.584082245826721	-0.181218236684799
-1.20099794864655	-8.57040786743164	-3.74540686607361	-0.175175860524178	0.583711743354797	-0.181204319000244
-1.19358777999878	-8.56837749481201	-3.74029040336609	-0.175218820571899	0.583472609519959	-0.181272953748703
-1.20599353313446	-8.56994533538818	-3.7420129776001	-0.175204858183861	0.58330899477005	-0.181237891316414
-1.20527410507202	-8.56507682800293	-3.73273062705994	-0.175295621156693	0.582991659641266	-0.181280314922333
-1.20273172855377	-8.56568145751953	-3.73205471038818	-0.175274983048439	0.582814931869507	-0.181366741657257
-1.20621395111084	-8.56815242767334	-3.72919583320618	-0.175330489873886	0.582524478435516	-0.181373283267021
-1.20927298069	-8.5633430480957	-3.72877621650696	-0.175518780946732	0.582377135753632	-0.181456834077835
-1.20729649066925	-8.56387138366699	-3.73016595840454	-0.175476133823395	0.582265138626099	-0.181480258703232
-1.21053719520569	-8.56634426116943	-3.72670936584473	-0.175618827342987	0.582098960876465	-0.181596517562866
-1.21083664894104	-8.56787586212158	-3.72907185554504	-0.175737336277962	0.58207756280899	-0.181703969836235
-1.21144139766693	-8.56654834747314	-3.72443389892578	-0.17575740814209	0.582040548324585	-0.181756600737572
-1.21470320224762	-8.56723403930664	-3.72739267349243	-0.175948709249496	0.581933379173279	-0.181888595223427
-1.21501958370209	-8.56649398803711	-3.72337579727173	-0.17607319355011	0.581901669502258	-0.182001113891602
-1.21504342556	-8.56505393981934	-3.72067332267761	-0.176145508885384	0.581929862499237	-0.182097434997559
-1.21188199520111	-8.5683650970459	-3.71899390220642	-0.17619913816452	0.581930756568909	-0.182172134518623
-1.2185366153717	-8.56846618652344	-3.72380399703979	-0.176328137516975	0.581931114196777	-0.182248890399933
-1.21353471279144	-8.56590747833252	-3.71641945838928	-0.176455080509186	0.582017242908478	-0.182338580489159
-1.21111190319061	-8.57127380371094	-3.723956823349	-0.176580294966698	0.582063734531403	-0.18234845995903
-1.21489667892456	-8.57061290740967	-3.71895122528076	-0.176623672246933	0.582048237323761	-0.182341322302818
-1.20831036567688	-8.567626953125	-3.71635842323303	-0.176806151866913	0.582119822502136	-0.182341977953911
-1.2067174911499	-8.57415866851807	-3.72281765937805	-0.176895216107368	0.582236170768738	-0.182354792952538
-1.20976459980011	-8.57374477386475	-3.72365546226501	-0.176991924643517	0.582280278205872	-0.182270616292953
-1.20339810848236	-8.56953811645508	-3.72004342079163	-0.177027180790901	0.582385182380676	-0.182201385498047
-1.19762766361237	-8.57338714599609	-3.71699643135071	-0.17729526758194	0.582460165023804	-0.182174891233444
-1.20023930072784	-8.57588768005371	-3.71806383132935	-0.177430495619774	0.582572519779205	-0.182174786925316
-1.19909620285034	-8.56878471374512	-3.71667718887329	-0.177392140030861	0.582594037055969	-0.182127892971039
-1.1919891834259	-8.57297706604004	-3.71565461158752	-0.177555963397026	0.582674264907837	-0.182099580764771
-1.19361662864685	-8.57706642150879	-3.71668076515198	-0.17769430577755	0.582812547683716	-0.182085692882538
-1.18631291389465	-8.57136917114258	-3.71252465248108	-0.177752569317818	0.582891047000885	-0.18207260966301
-1.19033670425415	-8.57613372802734	-3.71332597732544	-0.177859216928482	0.582939505577087	-0.182049483060837
-1.1856210231781	-8.57554054260254	-3.71488070487976	-0.178080856800079	0.582983374595642	-0.182020574808121
-1.18277955055237	-8.57440090179443	-3.71591186523438	-0.178180307149887	0.583070516586304	-0.182026609778404
-1.18189311027527	-8.57590770721436	-3.71557807922363	-0.178287029266357	0.58313775062561	-0.18202517926693
-1.17749929428101	-8.57738590240479	-3.71417641639709	-0.178464382886887	0.58308070898056	-0.182016775012016
-1.17515408992767	-8.57687091827393	-3.70991063117981	-0.178518280386925	0.583144724369049	-0.182038679718971
-1.17387044429779	-8.57471656799316	-3.70912909507751	-0.178695917129517	0.583142697811127	-0.182006284594536
-1.16982519626617	-8.57656955718994	-3.7069673538208	-0.178851395845413	0.583103120326996	-0.182071104645729
-1.1664320230484	-8.57659435272217	-3.70685434341431	-0.178998991847038	0.583067178726196	-0.182039275765419
-1.16999530792236	-8.57778739929199	-3.70912170410156	-0.179107859730721	0.583065092563629	-0.182099670171738
-1.16752314567566	-8.57832622528076	-3.70395684242249	-0.179282411932945	0.582960307598114	-0.182160556316376
-1.16085922718048	-8.58190155029297	-3.70257925987244	-0.179534375667572	0.582974135875702	-0.18223574757576
-1.16471767425537	-8.58403491973877	-3.70686078071594	-0.179614558815956	0.582904040813446	-0.182356476783752
-1.16051602363586	-8.57856178283691	-3.70210313796997	-0.179663196206093	0.582768678665161	-0.182548001408577
-1.15706551074982	-8.58721828460693	-3.69834280014038	-0.17993251979351	0.582734882831573	-0.18271216750145
-1.16074156761169	-8.59019565582275	-3.69706439971924	-0.180097177624702	0.582657635211945	-0.182901993393898
-1.15466964244843	-8.58812427520752	-3.69351720809937	-0.180174753069878	0.582569539546967	-0.183088943362236
-1.15648603439331	-8.59144401550293	-3.69930911064148	-0.180356249213219	0.582372903823853	-0.183262556791306
-1.15408873558044	-8.58955478668213	-3.69518637657166	-0.180475607514381	0.582300782203674	-0.183406352996826
-1.14946842193604	-8.59426021575928	-3.69547939300537	-0.180644884705544	0.582288980484009	-0.183598712086678
-1.15375292301178	-8.59636306762695	-3.69308710098267	-0.180732980370522	0.582119345664978	-0.183679103851318
-1.15198028087616	-8.59449481964111	-3.68800663948059	-0.180895194411278	0.582121968269348	-0.183789804577827
-1.14889085292816	-8.60000705718994	-3.69298195838928	-0.180968895554543	0.581964910030365	-0.183902889490128
-1.14913332462311	-8.60094738006592	-3.69241619110107	-0.18105973303318	0.581903696060181	-0.184034913778305
-1.14885199069977	-8.59640789031982	-3.6899676322937	-0.181096717715263	0.581933617591858	-0.184091031551361
-1.1500278711319	-8.60192584991455	-3.68483066558838	-0.181195467710495	0.581684470176697	-0.18421359360218
-1.14265203475952	-8.60030746459961	-3.68806314468384	-0.181273236870766	0.581685721874237	-0.184348434209824
-1.14489328861237	-8.60282135009766	-3.68610882759094	-0.181304931640625	0.581718921661377	-0.184414073824883
-1.14894437789917	-8.60281372070313	-3.68947100639343	-0.181250691413879	0.58156681060791	-0.184521749615669
-1.14157485961914	-8.60126304626465	-3.68325781822205	-0.181282803416252	0.581555187702179	-0.184601604938507
-1.14190876483917	-8.60589981079102	-3.68466854095459	-0.181323274970055	0.581545293331146	-0.184627413749695
-1.14349555969238	-8.60660839080811	-3.69017934799194	-0.181238189339638	0.581507205963135	-0.184718683362007
-1.13859045505524	-8.60225009918213	-3.68540120124817	-0.181256338953972	0.581488251686096	-0.184728518128395
-1.14043581485748	-8.60830688476563	-3.68987965583801	-0.181182309985161	0.58152186870575	-0.184777855873108
-1.1347987651825	-8.6045446395874	-3.69440364837646	-0.181078925728798	0.581515073776245	-0.184785574674606
-1.1348751783371	-8.60694980621338	-3.6862678527832	-0.180921360850334	0.581567704677582	-0.184716746211052
-1.14001739025116	-8.60865306854248	-3.69238781929016	-0.180836483836174	0.581581890583038	-0.184671893715858
-1.12958765029907	-8.60522270202637	-3.68890142440796	-0.180825218558311	0.581562876701355	-0.184619188308716
-1.13514578342438	-8.60813903808594	-3.6933286190033	-0.180601209402084	0.58171546459198	-0.184535726904869
-1.13466393947601	-8.60385131835938	-3.69481492042542	-0.180425435304642	0.58171933889389	-0.184511974453926
-1.1269816160202	-8.60641288757324	-3.69335865974426	-0.180346146225929	0.581858277320862	-0.184463128447533
-1.13303971290588	-8.6077356338501	-3.69608163833618	-0.180194914340973	0.581898748874664	-0.184403255581856
-1.1285605430603	-8.60220909118652	-3.69441795349121	-0.180008172988892	0.581921398639679	-0.184361115098
-1.12730550765991	-8.60789203643799	-3.70020890235901	-0.179781138896942	0.582060396671295	-0.18430233001709
-1.13044083118439	-8.60515308380127	-3.70737552642822	-0.179639652371407	0.582080662250519	-0.184289485216141
-1.12572109699249	-8.60217666625977	-3.69796466827393	-0.179529651999474	0.582248389720917	-0.184318616986275
-1.12913048267365	-8.60841655731201	-3.71241426467896	-0.179247811436653	0.582369029521942	-0.1841881275177
-1.12717425823212	-8.59999179840088	-3.70143914222717	-0.179013460874557	0.582324206829071	-0.184173211455345
-1.12481546401978	-8.60350704193115	-3.7056360244751	-0.178936615586281	0.582462966442108	-0.184097573161125
-1.12917304039001	-8.60543441772461	-3.71267151832581	-0.178621649742126	0.582576215267181	-0.183953911066055
-1.12376034259796	-8.59858703613281	-3.70709419250488	-0.178460314869881	0.582475483417511	-0.183832913637161
-1.12243020534515	-8.60171890258789	-3.71574425697327	-0.178283557295799	0.582723438739777	-0.183678224682808
-1.12588250637054	-8.60161209106445	-3.71771740913391	-0.177938193082809	0.582664132118225	-0.183505296707153
-1.12130057811737	-8.59714317321777	-3.71364736557007	-0.177848294377327	0.582729041576386	-0.183336913585663
-1.12221658229828	-8.59667682647705	-3.71916151046753	-0.177603557705879	0.582795679569244	-0.183145269751549
-1.1202495098114	-8.5965404510498	-3.71682500839233	-0.177394583821297	0.582701683044434	-0.182977706193924
-1.11919093132019	-8.59203243255615	-3.71300864219666	-0.177201777696609	0.582719922065735	-0.182797446846962
-1.11778235435486	-8.59471607208252	-3.71502447128296	-0.177008241415024	0.582713723182678	-0.182588875293732
-1.11833512783051	-8.59603404998779	-3.71670150756836	-0.176797345280647	0.582673847675323	-0.182436242699623
-1.11658704280853	-8.5888090133667	-3.71190714836121	-0.176579847931862	0.58256071805954	-0.182249814271927
-1.1152857542038	-8.59065246582031	-3.71738290786743	-0.176369324326515	0.582537353038788	-0.182046189904213
-1.11701560020447	-8.5911865234375	-3.71628499031067	-0.176049366593361	0.582478165626526	-0.181823894381523
-1.11328279972076	-8.58674621582031	-3.71290016174316	-0.175908714532852	0.582338213920593	-0.181631922721863
-1.11553633213043	-8.58953857421875	-3.7186131477356	-0.17554298043251	0.582324802875519	-0.181390672922134
-1.11653757095337	-8.58478546142578	-3.71476769447327	-0.175308793783188	0.582073032855988	-0.181143268942833
-1.11331856250763	-8.58406162261963	-3.71745538711548	-0.175133883953094	0.582068085670471	-0.180904105305672
-1.11385071277618	-8.58167743682861	-3.71362519264221	-0.17478846013546	0.581920564174652	-0.180633515119553
-1.11382329463959	-8.58183670043945	-3.7203414440155	-0.174591109156609	0.581759870052338	-0.180372446775436
-1.11311554908752	-8.57698631286621	-3.71929240226746	-0.17433013021946	0.581579804420471	-0.180108547210693
-1.1121312379837	-8.5758752822876	-3.718346118927	-0.174038499593735	0.581521272659302	-0.17980232834816
-1.11231565475464	-8.57345676422119	-3.716144323349	-0.173719629645348	0.581323146820068	-0.179470419883728
-1.11558389663696	-8.57137012481689	-3.71493363380432	-0.173407763242722	0.581191599369049	-0.179135039448738
-1.11624550819397	-8.56660938262939	-3.71468758583069	-0.173027157783508	0.581037163734436	-0.178764924407005
-1.11253476142883	-8.56773090362549	-3.71690917015076	-0.172732174396515	0.580833375453949	-0.178402557969093
-1.11750447750092	-8.56642913818359	-3.71895790100098	-0.172462403774261	0.580649793148041	-0.177986353635788
-1.1139600276947	-8.55630302429199	-3.71279525756836	-0.172093525528908	0.580453634262085	-0.177553981542587
-1.11723983287811	-8.55812549591064	-3.71429419517517	-0.171689718961716	0.580329358577728	-0.177152797579765
-1.11858928203583	-8.5532112121582	-3.71450352668762	-0.171401530504227	0.580125451087952	-0.176696479320526
-1.11881279945374	-8.54809951782227	-3.71450042724609	-0.170920506119728	0.57987654209137	-0.176260113716125
-1.11713397502899	-8.54421138763428	-3.7120885848999	-0.17072169482708	0.579673111438751	-0.175802141427994
-1.12387669086456	-8.53965377807617	-3.71581196784973	-0.1701740026474	0.579533874988556	-0.175315752625465
-1.1240017414093	-8.53466987609863	-3.70971274375916	-0.169788509607315	0.579320013523102	-0.174864932894707
-1.1252521276474	-8.52979850769043	-3.71963763237	-0.169378519058228	0.579133689403534	-0.174398437142372
-1.12524247169495	-8.52698707580566	-3.71762490272522	-0.169036880135536	0.579036951065063	-0.174040213227272
-1.13023781776428	-8.52459907531738	-3.72803378105164	-0.168512254953384	0.579010546207428	-0.173637837171555
-1.1319682598114	-8.52324771881104	-3.72629594802856	-0.168034285306931	0.578897535800934	-0.173272714018822
-1.13817286491394	-8.51306438446045	-3.72324562072754	-0.167524620890617	0.578774392604828	-0.172957062721252
-1.13131535053253	-8.50964450836182	-3.72773241996765	-0.16716556251049	0.578836679458618	-0.172591552138329
-1.13634729385376	-8.5127649307251	-3.72955131530762	-0.166599363088608	0.578950583934784	-0.172234922647476
-1.14188611507416	-8.50850963592529	-3.73156595230103	-0.166077643632889	0.57895290851593	-0.171949416399002
-1.1386547088623	-8.50387191772461	-3.73593211174011	-0.16562283039093	0.579107701778412	-0.171627834439278
-1.14104878902435	-8.50065135955811	-3.7416558265686	-0.16509148478508	0.579406678676605	-0.171247541904449
-1.14255023002625	-8.49789619445801	-3.74252009391785	-0.164565488696098	0.579583346843719	-0.170897424221039
-1.14866423606873	-8.49586868286133	-3.74972581863403	-0.164067193865776	0.579932868480682	-0.170590654015541
-1.14681851863861	-8.48863506317139	-3.75230813026428	-0.163512617349625	0.580113470554352	-0.170296967029572
-1.15059673786163	-8.48822116851807	-3.75696921348572	-0.16307444870472	0.580585360527039	-0.170065447688103
-1.15002119541168	-8.48633766174316	-3.76782774925232	-0.162471055984497	0.581000924110413	-0.169809192419052
-1.15641725063324	-8.48619747161865	-3.77487778663635	-0.161993771791458	0.581477582454681	-0.169609531760216
-1.15387988090515	-8.48352241516113	-3.77980256080627	-0.161534234881401	0.581900954246521	-0.169464826583862
-1.16177487373352	-8.48104572296143	-3.78999900817871	-0.1610017567873	0.582442939281464	-0.169343993067741
-1.15752565860748	-8.47939586639404	-3.78829741477966	-0.160543948411942	0.583019375801086	-0.169220820069313
-1.16314470767975	-8.47946929931641	-3.79931378364563	-0.159992575645447	0.583546459674835	-0.169066205620766
-1.16685962677002	-8.47429180145264	-3.80063533782959	-0.159538969397545	0.584044635295868	-0.168998017907143
-1.1636153459549	-8.47051620483398	-3.81404852867126	-0.159227475523949	0.58461719751358	-0.168896555900574
-1.16678273677826	-8.47068500518799	-3.81633806228638	-0.158806338906288	0.585245609283447	-0.168684244155884
-1.17388951778412	-8.46808910369873	-3.82404398918152	-0.158270299434662	0.585714340209961	-0.168602406978607
-1.16905307769775	-8.46597766876221	-3.82706069946289	-0.158114418387413	0.586187422275543	-0.168497160077095
-1.17315018177032	-8.46367073059082	-3.83681011199951	-0.157655268907547	0.586791276931763	-0.168380305171013
-1.17550492286682	-8.46474647521973	-3.8417956829071	-0.157363697886467	0.587180852890015	-0.168328762054443
-1.1763106584549	-8.46281814575195	-3.8509886264801	-0.157154858112335	0.587717831134796	-0.168241620063782
-1.17160451412201	-8.46202278137207	-3.85532903671265	-0.15674389898777	0.588159799575806	-0.168180510401726
-1.17867290973663	-8.46031475067139	-3.85376667976379	-0.156560391187668	0.588594973087311	-0.168122619390488
-1.17932331562042	-8.45909976959229	-3.85622549057007	-0.156363844871521	0.588940143585205	-0.168112352490425
-1.18497145175934	-8.45623302459717	-3.86006689071655	-0.156148925423622	0.589235007762909	-0.168020963668823
-1.18173217773438	-8.4488353729248	-3.86413645744324	-0.156038999557495	0.589527428150177	-0.168023943901062
-1.18661892414093	-8.45437049865723	-3.86645674705505	-0.155937880277634	0.589882731437683	-0.167938411235809
-1.19253373146057	-8.44890022277832	-3.8669216632843	-0.155774191021919	0.589957594871521	-0.16785717010498
-1.19057786464691	-8.44405555725098	-3.87045288085938	-0.155825972557068	0.590202331542969	-0.16775269806385
-1.19205605983734	-8.44267177581787	-3.86798977851868	-0.155768841505051	0.590287864208221	-0.167635932564735
-1.2002888917923	-8.44204521179199	-3.86875748634338	-0.15579117834568	0.590292811393738	-0.167494669556618
-1.19802582263947	-8.43543434143066	-3.86623167991638	-0.155815914273262	0.590198814868927	-0.167410984635353
-1.20082104206085	-8.43486404418945	-3.86475372314453	-0.15599712729454	0.590293705463409	-0.16724693775177
-1.20488572120667	-8.43118000030518	-3.86143040657043	-0.155990898609161	0.590068757534027	-0.167110025882721
-1.20658957958221	-8.42925071716309	-3.86038899421692	-0.156200498342514	0.589877784252167	-0.167071938514709
-1.20721089839935	-8.42555046081543	-3.86157560348511	-0.156318247318268	0.589677214622498	-0.166999980807304
-1.21325147151947	-8.42448997497559	-3.85673904418945	-0.156499490141869	0.589473247528076	-0.166873693466187
-1.21249496936798	-8.42411231994629	-3.85319423675537	-0.156720086932182	0.58904355764389	-0.166849419474602
-1.21755349636078	-8.42094707489014	-3.84199666976929	-0.156978502869606	0.588756799697876	-0.166769370436668
-1.21982538700104	-8.41549873352051	-3.8416645526886	-0.157234132289886	0.588351130485535	-0.166739717125893
-1.21780383586884	-8.41828536987305	-3.83530020713806	-0.157540380954742	0.587953269481659	-0.166778475046158
-1.22841501235962	-8.41496658325195	-3.83265352249146	-0.157782211899757	0.587534368038177	-0.166722297668457
-1.22459375858307	-8.41092967987061	-3.82627415657043	-0.158073216676712	0.587085723876953	-0.166790977120399
-1.22751331329346	-8.41072940826416	-3.82227206230164	-0.158379569649696	0.58672308921814	-0.166854545474052
-1.23478579521179	-8.41238498687744	-3.81658601760864	-0.15875169634819	0.586347281932831	-0.166891500353813
-1.23546397686005	-8.40817642211914	-3.81413865089417	-0.158969402313232	0.585843622684479	-0.167008474469185
-1.23889243602753	-8.40892696380615	-3.80496287345886	-0.159382119774818	0.585511207580566	-0.167141973972321
-1.24288952350616	-8.40724945068359	-3.80040097236633	-0.159594357013702	0.585131525993347	-0.167198747396469
-1.24307632446289	-8.40738010406494	-3.79610753059387	-0.159931048750877	0.584667146205902	-0.167351856827736
-1.24556148052216	-8.40842723846436	-3.79468274116516	-0.160244882106781	0.584343254566193	-0.167451158165932
-1.24403870105743	-8.40571784973145	-3.78676295280457	-0.160573348402977	0.583956718444824	-0.167562082409859
-1.24997198581696	-8.41030788421631	-3.78409147262573	-0.160802409052849	0.583721935749054	-0.167731791734695
-1.24998843669891	-8.41022109985352	-3.7856240272522	-0.16110260784626	0.583401501178741	-0.167917013168335
-1.2535252571106	-8.41022872924805	-3.78512334823608	-0.161399990320206	0.583273589611053	-0.168084487318993
-1.25156986713409	-8.41026210784912	-3.78203415870667	-0.161657199263573	0.583066940307617	-0.168305411934853
-1.25612616539001	-8.41490459442139	-3.78260564804077	-0.161857202649117	0.582907140254974	-0.168477386236191
-1.25767385959625	-8.41281795501709	-3.77600693702698	-0.1621323376894	0.582801580429077	-0.168665543198586
-1.25573074817657	-8.41179370880127	-3.77619767189026	-0.162257045507431	0.582800805568695	-0.16886879503727
-1.2549901008606	-8.418044090271	-3.77480316162109	-0.162493348121643	0.582747638225555	-0.169012635946274
-1.25987935066223	-8.41876029968262	-3.77854132652283	-0.162557378411293	0.582770586013794	-0.169206604361534
-1.25133180618286	-8.41708564758301	-3.77025747299194	-0.162718519568443	0.582781195640564	-0.169418394565582
-1.2538161277771	-8.4247350692749	-3.78078436851501	-0.162855982780457	0.583007216453552	-0.169546410441399
-1.25316786766052	-8.42687797546387	-3.77643322944641	-0.162872195243835	0.583016753196716	-0.169694945216179
-1.2477285861969	-8.42703247070313	-3.78035950660706	-0.163054645061493	0.583186328411102	-0.16984586417675
-1.24569654464722	-8.42886638641357	-3.77899026870728	-0.162942990660667	0.583443522453308	-0.169913485646248
-1.24797189235687	-8.43251037597656	-3.78191757202148	-0.163024485111237	0.583589196205139	-0.170009568333626
-1.24045538902283	-8.43150615692139	-3.78231453895569	-0.163092270493507	0.583831071853638	-0.170141279697418
-1.23556745052338	-8.43717002868652	-3.78855490684509	-0.163082838058472	0.584178566932678	-0.170237436890602
-1.23734903335571	-8.4364652633667	-3.78890991210938	-0.162949785590172	0.584474623203278	-0.170313656330109
-1.23069036006927	-8.44025039672852	-3.79375290870667	-0.163010001182556	0.584725677967072	-0.170481279492378
-1.23245763778687	-8.44318008422852	-3.7969822883606	-0.162885189056396	0.58513343334198	-0.17053060233593
-1.22411775588989	-8.44479942321777	-3.79672741889954	-0.162846088409424	0.585462272167206	-0.170620441436768
-1.22331261634827	-8.45068073272705	-3.80508923530579	-0.16269226372242	0.585818350315094	-0.17065417766571
-1.22072291374207	-8.44935989379883	-3.80597496032715	-0.162624433636665	0.586134612560272	-0.170630604028702
-1.21746921539307	-8.4500093460083	-3.81401968002319	-0.162435099482536	0.586641609668732	-0.170650094747543
-1.21141159534454	-8.45448684692383	-3.81144833564758	-0.162302061915398	0.586870193481445	-0.17058689892292
-1.2095867395401	-8.45639705657959	-3.817950963974	-0.162239119410515	0.587233781814575	-0.170498907566071
-1.20454847812653	-8.45457649230957	-3.82018733024597	-0.162008166313171	0.587632298469543	-0.170395091176033
-1.19902968406677	-8.46004772186279	-3.82457542419434	-0.161911070346832	0.587938725948334	-0.170303881168365
-1.19853687286377	-8.46194076538086	-3.83010053634644	-0.161679491400719	0.588293731212616	-0.170189097523689
-1.19031608104706	-8.46135807037354	-3.83203125	-0.161584079265594	0.588601171970367	-0.170073971152306
-1.18965995311737	-8.46382617950439	-3.83423376083374	-0.161382362246513	0.588910162448883	-0.169884830713272
-1.18390667438507	-8.46373748779297	-3.83836603164673	-0.161245092749596	0.589097738265991	-0.169807806611061
-1.18302297592163	-8.4658088684082	-3.8448429107666	-0.161044716835022	0.589459657669067	-0.169619783759117
-1.17546582221985	-8.46923732757568	-3.84546661376953	-0.160881534218788	0.58965927362442	-0.169489428400993
-1.17676246166229	-8.4709415435791	-3.84772539138794	-0.160742059350014	0.589917004108429	-0.169391214847565
-1.17267620563507	-8.46819877624512	-3.84940934181213	-0.160588547587395	0.590066969394684	-0.1692024320364
-1.16404521465302	-8.46851634979248	-3.8502950668335	-0.16043621301651	0.590259552001953	-0.169060006737709
-1.16868925094604	-8.47269725799561	-3.85244417190552	-0.160270825028419	0.590390205383301	-0.168911173939705
-1.16292119026184	-8.47136116027832	-3.85327482223511	-0.160168811678886	0.590548574924469	-0.168761402368546
-1.15760779380798	-8.47040557861328	-3.85176253318787	-0.160053268074989	0.590675890445709	-0.168619379401207
-1.15614545345306	-8.47769260406494	-3.85835266113281	-0.159975156188011	0.590867638587952	-0.16847488284111
-1.15773105621338	-8.47314262390137	-3.86032295227051	-0.159756377339363	0.590869009494781	-0.168313473463058
-1.15271484851837	-8.47166538238525	-3.86064863204956	-0.15984545648098	0.590981602668762	-0.168231621384621
-1.14961504936218	-8.47312259674072	-3.8620593547821	-0.159659549593925	0.591132581233978	-0.16804413497448
-1.15230405330658	-8.47513008117676	-3.86025142669678	-0.159620016813278	0.591109275817871	-0.16799558699131
-1.14898204803467	-8.47147369384766	-3.86283469200134	-0.15959520637989	0.591154038906097	-0.167910441756248
-1.14652049541473	-8.47361469268799	-3.85958361625671	-0.159572124481201	0.591264843940735	-0.167876988649368
-1.15284466743469	-8.47680950164795	-3.85998296737671	-0.159530460834503	0.591197311878204	-0.167763084173203
-1.14548110961914	-8.47151947021484	-3.86264657974243	-0.159549951553345	0.5911625623703	-0.167692184448242
-1.14517283439636	-8.47536087036133	-3.860999584198	-0.159604340791702	0.591153800487518	-0.167658805847168
-1.1501077413559	-8.47227096557617	-3.85572147369385	-0.159611582756042	0.591095328330994	-0.167552009224892
-1.14788711071014	-8.47267723083496	-3.85306811332703	-0.159625843167305	0.591011226177216	-0.167463630437851
-1.14842772483826	-8.47259330749512	-3.85330057144165	-0.15976956486702	0.59082818031311	-0.167382150888443
-1.14783990383148	-8.46942138671875	-3.85153269767761	-0.15979465842247	0.590819954872131	-0.167304202914238
-1.14775371551514	-8.46912384033203	-3.84905052185059	-0.159808844327927	0.590595841407776	-0.167171075940132
-1.14606869220734	-8.46893501281738	-3.84620475769043	-0.160048454999924	0.590525984764099	-0.167085409164429
-1.1538051366806	-8.46922492980957	-3.84814167022705	-0.160088121891022	0.590450584888458	-0.167026475071907
-1.15307199954987	-8.46506881713867	-3.84597897529602	-0.160227507352829	0.590092658996582	-0.166984036564827
-1.1557365655899	-8.46288108825684	-3.83691692352295	-0.160444840788841	0.589993238449097	-0.166886985301971
-1.15282678604126	-8.46130561828613	-3.83583974838257	-0.160468772053719	0.589747250080109	-0.166807755827904
-1.15925145149231	-8.46582698822021	-3.83246064186096	-0.160686954855919	0.589558720588684	-0.16675753891468
-1.15793788433075	-8.45829963684082	-3.8339626789093	-0.160811617970467	0.589283168315887	-0.166685774922371
-1.15572106838226	-8.46127605438232	-3.82925534248352	-0.160997897386551	0.589087963104248	-0.166631728410721
-1.16363406181335	-8.46104335784912	-3.82716989517212	-0.161140039563179	0.58876621723175	-0.166640520095825
-1.16193282604218	-8.45893383026123	-3.81913900375366	-0.161310240626335	0.588528633117676	-0.166582047939301
-1.16557049751282	-8.45648384094238	-3.81259083747864	-0.161449372768402	0.58836030960083	-0.166556984186172
-1.17070007324219	-8.45724487304688	-3.81602239608765	-0.16159799695015	0.588062107563019	-0.166517034173012
-1.17356991767883	-8.45601463317871	-3.8160674571991	-0.161770701408386	0.587805449962616	-0.166478201746941
-1.17027699947357	-8.45556163787842	-3.80778002738953	-0.161997333168983	0.587665796279907	-0.166444152593613
-1.17537450790405	-8.45485401153564	-3.81338882446289	-0.162098601460457	0.587427377700806	-0.166390746831894
-1.17761766910553	-8.45215797424316	-3.7965943813324	-0.162282109260559	0.587131679058075	-0.166376337409019
-1.17720675468445	-8.45285320281982	-3.80059480667114	-0.162583380937576	0.586967349052429	-0.166344240307808
-1.17930662631989	-8.4509449005127	-3.80498123168945	-0.162598192691803	0.586892902851105	-0.166255608201027
-1.18196094036102	-8.4472188949585	-3.79801440238953	-0.162796765565872	0.586578071117401	-0.166223362088203
-1.18236589431763	-8.44795227050781	-3.7901463508606	-0.162973970174789	0.586506485939026	-0.166218295693398
-1.1854647397995	-8.44837474822998	-3.79617214202881	-0.163043066859245	0.586341440677643	-0.166138991713524
-1.18839061260223	-8.44532108306885	-3.78984427452087	-0.163185015320778	0.586141586303711	-0.166099175810814
-1.18472909927368	-8.44476222991943	-3.7863438129425	-0.163332059979439	0.586022198200226	-0.166072010993958
-1.18873023986816	-8.44426250457764	-3.78716921806335	-0.163387566804886	0.586013913154602	-0.165951520204544
-1.19085824489594	-8.44233703613281	-3.7864978313446	-0.163490742444992	0.58584076166153	-0.165967643260956
-1.19285893440247	-8.44414329528809	-3.78818202018738	-0.16362726688385	0.585825383663177	-0.165914624929428
-1.18844199180603	-8.44167137145996	-3.78410458564758	-0.16361178457737	0.58578234910965	-0.165805503726006
-1.18973958492279	-8.44694042205811	-3.78861260414124	-0.163630113005638	0.585757970809937	-0.165745347738266
-1.19078636169434	-8.4417724609375	-3.77885365486145	-0.16376294195652	0.585784316062927	-0.165674537420273
-1.19083118438721	-8.440673828125	-3.78717994689941	-0.163686737418175	0.585862517356873	-0.165603399276733
-1.19056987762451	-8.44057941436768	-3.78768682479858	-0.163694828748703	0.585868299007416	-0.165497407317162
-1.19277358055115	-8.44325923919678	-3.78427410125732	-0.163693800568581	0.586012363433838	-0.16541850566864
-1.19071626663208	-8.43891143798828	-3.7887270450592	-0.163530483841896	0.586036026477814	-0.165363058447838
-1.18747532367706	-8.44596576690674	-3.78520464897156	-0.163576379418373	0.586124837398529	-0.165221720933914
-1.19296050071716	-8.4450216293335	-3.79458379745483	-0.16355112195015	0.586367070674896	-0.165087789297104
-1.18974339962006	-8.44284820556641	-3.78965163230896	-0.163412049412727	0.5864138007164	-0.164925888180733
-1.18755173683167	-8.44173717498779	-3.79297590255737	-0.163300052285194	0.586545884609222	-0.164751946926117
-1.18570649623871	-8.44236946105957	-3.79405331611633	-0.163215532898903	0.586688101291656	-0.164535313844681
-1.19147288799286	-8.44089698791504	-3.79184126853943	-0.163013130426407	0.586855590343475	-0.164406090974808
-1.18514215946198	-8.4374361038208	-3.79309558868408	-0.162961050868034	0.587050437927246	-0.164257362484932
-1.18522894382477	-8.44253921508789	-3.79716658592224	-0.162802591919899	0.587187170982361	-0.164074644446373
-1.18898606300354	-8.43899822235107	-3.79902791976929	-0.16258829832077	0.587222397327423	-0.163874015212059
-1.18435966968536	-8.43712615966797	-3.80193376541138	-0.162449061870575	0.58741706609726	-0.163658440113068
-1.18408048152924	-8.43744468688965	-3.80087375640869	-0.162334799766541	0.587569236755371	-0.163441434502602
-1.19037353992462	-8.43992519378662	-3.80368614196777	-0.162022188305855	0.587774813175201	-0.163216307759285
-1.18738877773285	-8.43619632720947	-3.80368685722351	-0.16184575855732	0.58771014213562	-0.162998631596565
-1.18968451023102	-8.43588542938232	-3.80041861534119	-0.1617211997509	0.587946772575378	-0.162751063704491
-1.19146168231964	-8.43055438995361	-3.79827165603638	-0.161440253257751	0.588023543357849	-0.1625115275383
-1.19340109825134	-8.43513488769531	-3.81013989448547	-0.161262050271034	0.588160157203674	-0.162231475114822
-1.19496643543243	-8.43263339996338	-3.80578112602234	-0.160983607172966	0.588149070739746	-0.161958634853363
-1.19677793979645	-8.42526245117188	-3.80553841590881	-0.160795107483864	0.58820766210556	-0.161731779575348
-1.19577348232269	-8.42786693572998	-3.8110339641571	-0.16054280102253	0.588179647922516	-0.161524906754494
-1.20432376861572	-8.42710971832275	-3.80360245704651	-0.160401672124863	0.588182926177979	-0.161218151450157
-1.20468389987946	-8.422043800354	-3.80631566047668	-0.16017410159111	0.588224291801453	-0.160942271351814
-1.20753645896912	-8.42318248748779	-3.80916786193848	-0.15992659330368	0.588140845298767	-0.160696402192116
-1.21137964725494	-8.42111873626709	-3.81204462051392	-0.1597590893507	0.588064789772034	-0.16049100458622
-1.2091236114502	-8.41809558868408	-3.80800580978394	-0.159498021006584	0.58803516626358	-0.160259306430817
-1.21375095844269	-8.41934108734131	-3.80960559844971	-0.159268900752068	0.587940514087677	-0.160068467259407
-1.21329092979431	-8.41781616210938	-3.80945539474487	-0.159111827611923	0.587834119796753	-0.159798488020897
-1.21480798721313	-8.41495513916016	-3.80852007865906	-0.158901691436768	0.587811768054962	-0.159564837813377
-1.2209587097168	-8.41651439666748	-3.80803227424622	-0.158584758639336	0.587662696838379	-0.15936878323555
-1.22183573246002	-8.41439533233643	-3.80286931991577	-0.158539891242981	0.587559521198273	-0.159110531210899
-1.2227658033371	-8.41191864013672	-3.80989789962769	-0.158191367983818	0.58754551410675	-0.158817961812019
-1.22481155395508	-8.41059684753418	-3.8062732219696	-0.158048182725906	0.587278246879578	-0.158526033163071
-1.22830855846405	-8.40958976745605	-3.81084728240967	-0.157884299755096	0.587295830249786	-0.158331736922264
-1.22515261173248	-8.4044189453125	-3.80872011184692	-0.15761935710907	0.587110996246338	-0.158026412129402
-1.23303651809692	-8.40398788452148	-3.80376362800598	-0.157434597611427	0.587068498134613	-0.157775357365608
-1.22985005378723	-8.40433120727539	-3.80412936210632	-0.15737983584404	0.586918234825134	-0.157466024160385
-1.23548209667206	-8.40414524078369	-3.80216526985168	-0.157056659460068	0.586778581142426	-0.157251596450806
-1.23069787025452	-8.40201473236084	-3.7999587059021	-0.156931787729263	0.586638987064362	-0.157011300325394
-1.23482632637024	-8.40670490264893	-3.80368852615356	-0.156828537583351	0.586599230766296	-0.156778886914253
-1.24085807800293	-8.40166664123535	-3.80137896537781	-0.156539872288704	0.586466252803802	-0.156589195132256
-1.23473882675171	-8.40011787414551	-3.80134201049805	-0.156480759382248	0.586396098136902	-0.156420826911926
-1.23471450805664	-8.40051746368408	-3.79742670059204	-0.156338170170784	0.586326777935028	-0.156268447637558
-1.24150335788727	-8.40393352508545	-3.80599093437195	-0.156116157770157	0.586177349090576	-0.156052768230438
-1.23966312408447	-8.39843082427979	-3.80273127555847	-0.155967116355896	0.586114108562469	-0.155973598361015
-1.23878145217896	-8.40474128723145	-3.80140352249146	-0.155939936637878	0.58610337972641	-0.15582486987114
-1.24376857280731	-8.40268135070801	-3.80832028388977	-0.155687168240547	0.586030006408691	-0.155724659562111
-1.24170327186584	-8.40079784393311	-3.80283379554749	-0.155658453702927	0.585896074771881	-0.155695185065269
-1.24181652069092	-8.40269374847412	-3.80077266693115	-0.155593007802963	0.586047887802124	-0.155593171715736
-1.24490547180176	-8.40197658538818	-3.79719376564026	-0.155385091900826	0.585939705371857	-0.155505731701851
-1.24685513973236	-8.40485286712646	-3.80231523513794	-0.155323579907417	0.585933446884155	-0.155514404177666
-1.24797713756561	-8.40734195709229	-3.80182290077209	-0.155211210250854	0.585946798324585	-0.155435964465141
-1.24839019775391	-8.40251350402832	-3.79816460609436	-0.15507784485817	0.585930347442627	-0.155430555343628
-1.24329733848572	-8.40949249267578	-3.79822063446045	-0.155124738812447	0.586010336875916	-0.155392855405807
-1.25123107433319	-8.40728950500488	-3.80344796180725	-0.154925957322121	0.58600926399231	-0.155387371778488
-1.24792146682739	-8.40676021575928	-3.79921722412109	-0.154851406812668	0.586044788360596	-0.155334398150444
-1.25129210948944	-8.41112422943115	-3.80711388587952	-0.154779344797134	0.586059868335724	-0.15537041425705
-1.24912822246552	-8.40870380401611	-3.80721974372864	-0.154675856232643	0.586118578910828	-0.155334517359734
-1.24658596515656	-8.41332912445068	-3.80730652809143	-0.154724091291428	0.586197555065155	-0.155313760042191
-1.25155031681061	-8.41369533538818	-3.80824184417725	-0.154553189873695	0.586214363574982	-0.155323058366776
-1.24725139141083	-8.41043663024902	-3.81002640724182	-0.154527574777603	0.586181640625	-0.155265688896179
-1.24647796154022	-8.41318035125732	-3.80365777015686	-0.15454412996769	0.586380124092102	-0.155205592513084
-1.24607419967651	-8.4166898727417	-3.80745220184326	-0.154322490096092	0.586362779140472	-0.155222788453102
-1.24864852428436	-8.41762065887451	-3.80906748771667	-0.154335603117943	0.586400985717773	-0.155198067426682
-1.24271678924561	-8.4194450378418	-3.80838322639465	-0.154400542378426	0.586467981338501	-0.155179858207703
-1.24684429168701	-8.41862201690674	-3.80583906173706	-0.154220193624496	0.586503744125366	-0.15511292219162
-1.23801589012146	-8.4219799041748	-3.81252098083496	-0.154202878475189	0.586524307727814	-0.155092909932137
-1.24650084972382	-8.42230892181396	-3.8050971031189	-0.154177144169807	0.58663147687912	-0.155071422457695
-1.24272286891937	-8.42220020294189	-3.80927586555481	-0.154110297560692	0.586528420448303	-0.155059069395065
-1.24167275428772	-8.42649841308594	-3.80849456787109	-0.154137715697289	0.586611986160278	-0.155028253793716
-1.24301755428314	-8.42274570465088	-3.81141090393066	-0.154025122523308	0.586620807647705	-0.155020579695702
-1.24151134490967	-8.42620658874512	-3.8075795173645	-0.153971284627914	0.586578905582428	-0.155023470520973
-1.24329113960266	-8.42499351501465	-3.81694650650024	-0.153899118304253	0.586580395698547	-0.154943332076073
-1.2403392791748	-8.42376613616943	-3.81040096282959	-0.153887152671814	0.586496889591217	-0.154940351843834
-1.24133551120758	-8.42699146270752	-3.81107759475708	-0.153956636786461	0.586586475372314	-0.154914811253548
-1.24172127246857	-8.42752170562744	-3.80767393112183	-0.153858080506325	0.586536288261414	-0.154865801334381
-1.24131047725677	-8.42884063720703	-3.81044435501099	-0.153812184929848	0.586396038532257	-0.154818803071976
-1.24122047424316	-8.42990016937256	-3.81046509742737	-0.153811618685722	0.586332380771637	-0.154842868447304
-1.24081444740295	-8.42531871795654	-3.81069946289063	-0.153722047805786	0.586338698863983	-0.154728412628174
-1.23614382743835	-8.42921543121338	-3.81006813049316	-0.15372633934021	0.586228311061859	-0.154726058244705
-1.24208796024323	-8.43363761901855	-3.80811500549316	-0.153750047087669	0.586178302764893	-0.154670983552933
-1.23639631271362	-8.42844104766846	-3.80811905860901	-0.153699293732643	0.586099624633789	-0.154660999774933
-1.23588669300079	-8.43169212341309	-3.80502963066101	-0.153694897890091	0.586001336574554	-0.154610574245453
-1.23713517189026	-8.43317127227783	-3.80714464187622	-0.153643682599068	0.585932791233063	-0.154580339789391
-1.23503017425537	-8.43351078033447	-3.80359578132629	-0.153608784079552	0.585766553878784	-0.154583662748337
-1.23425281047821	-8.43686676025391	-3.80943870544434	-0.153650417923927	0.585652947425842	-0.154515847563744
-1.23479747772217	-8.43224143981934	-3.80233550071716	-0.153514191508293	0.585534811019897	-0.154483437538147
-1.23625683784485	-8.43964672088623	-3.80357789993286	-0.153599396348	0.585522711277008	-0.154458731412888
-1.23597741127014	-8.43686962127686	-3.80077314376831	-0.153423979878426	0.585312068462372	-0.154415801167488
-1.23809540271759	-8.43763732910156	-3.8052442073822	-0.153459221124649	0.585111081600189	-0.154427826404572
-1.23129451274872	-8.43635845184326	-3.79954433441162	-0.153444692492485	0.584952592849731	-0.154362693428993
-1.23429334163666	-8.44043731689453	-3.79447388648987	-0.153382182121277	0.58487331867218	-0.154278203845024
-1.2334212064743	-8.44003295898438	-3.79500675201416	-0.153369382023811	0.584608495235443	-0.154300004243851
-1.23580050468445	-8.44416618347168	-3.79938983917236	-0.153377458453178	0.584476351737976	-0.154284954071045
-1.23435747623444	-8.43868255615234	-3.79118394851685	-0.153227746486664	0.584345936775208	-0.154179230332375
-1.22986996173859	-8.44449138641357	-3.7957181930542	-0.153174340724945	0.584120333194733	-0.154173776507378
-1.23483431339264	-8.4449462890625	-3.79257559776306	-0.153147742152214	0.583892166614532	-0.154067307710648
-1.22926306724548	-8.44694423675537	-3.79363441467285	-0.153003811836243	0.58364599943161	-0.154060676693916
-1.22944176197052	-8.44545555114746	-3.79136562347412	-0.152981281280518	0.583499491214752	-0.153901860117912
-1.23162388801575	-8.44661998748779	-3.78472542762756	-0.152808204293251	0.583369672298431	-0.153798699378967
-1.22542238235474	-8.44973850250244	-3.78892159461975	-0.152877181768417	0.583088517189026	-0.153714329004288
-1.2264621257782	-8.44916439056396	-3.78857421875	-0.152617990970612	0.582879543304443	-0.15357431769371
-1.22960591316223	-8.44867134094238	-3.7846896648407	-0.152581557631493	0.582678198814392	-0.153520494699478
-1.2196558713913	-8.44810962677002	-3.78521752357483	-0.152480751276016	0.582559764385223	-0.153397366404533
-1.2249950170517	-8.45091533660889	-3.78402519226074	-0.15233002603054	0.582409024238586	-0.153272405266762
-1.22095632553101	-8.45228862762451	-3.78215622901917	-0.152227610349655	0.582206964492798	-0.153194412589073
-1.22608530521393	-8.45428085327148	-3.78114247322083	-0.152097746729851	0.582174181938171	-0.153055593371391
-1.22027432918549	-8.45310878753662	-3.78120493888855	-0.151997476816177	0.582009851932526	-0.15293525159359
-1.21780395507813	-8.45748043060303	-3.78153085708618	-0.151917293667793	0.581918776035309	-0.152817115187645
-1.21974241733551	-8.45675373077393	-3.77980136871338	-0.151740655303001	0.581889152526855	-0.152689769864082
-1.21695840358734	-8.45510768890381	-3.78540205955505	-0.151514247059822	0.581647336483002	-0.152646288275719
-1.21837449073792	-8.45672798156738	-3.77730894088745	-0.151454403996468	0.581631600856781	-0.152498930692673
-1.21543514728546	-8.45518493652344	-3.7778697013855	-0.151196599006653	0.581648528575897	-0.15237632393837
-1.21399140357971	-8.45899963378906	-3.78073334693909	-0.15117435157299	0.581595659255981	-0.152288258075714
-1.21520495414734	-8.45963001251221	-3.78614926338196	-0.150922149419785	0.581450402736664	-0.152167409658432
-1.21135699748993	-8.46025943756104	-3.77994704246521	-0.150808066129684	0.581477284431458	-0.152061894536018
-1.20386159420013	-8.4558048248291	-3.78183794021606	-0.150670781731606	0.581491887569427	-0.151965945959091
-1.20681405067444	-8.46070098876953	-3.78543639183044	-0.150457426905632	0.581459105014801	-0.151886373758316
-1.20432281494141	-8.4604606628418	-3.781662940979	-0.150322124361992	0.581379652023315	-0.151815921068192
-1.20440101623535	-8.46503257751465	-3.78321075439453	-0.150295242667198	0.581455290317535	-0.151739791035652
-1.19937968254089	-8.46177864074707	-3.78191351890564	-0.150016963481903	0.58148068189621	-0.151614680886269
-1.19748508930206	-8.4664478302002	-3.78787803649902	-0.149880990386009	0.581465601921082	-0.151542574167252
-1.19876396656036	-8.46880340576172	-3.78881072998047	-0.149856552481651	0.581511676311493	-0.151472687721252
-1.19583344459534	-8.46472454071045	-3.78220558166504	-0.149612605571747	0.581498384475708	-0.151403188705444
-1.18995296955109	-8.47019004821777	-3.78620791435242	-0.14962412416935	0.581567764282227	-0.151382192969322
-1.19259548187256	-8.46734046936035	-3.78736352920532	-0.149338573217392	0.581626534461975	-0.151253074407578
-1.18743872642517	-8.47219467163086	-3.79361581802368	-0.149276316165924	0.581675052642822	-0.151267126202583
-1.19147872924805	-8.46660900115967	-3.79499340057373	-0.149130403995514	0.581638514995575	-0.151203706860542
-1.18979787826538	-8.47170352935791	-3.79237604141235	-0.149114698171616	0.581799805164337	-0.1512291431427
-1.18307411670685	-8.46955490112305	-3.79354524612427	-0.149090483784676	0.581794619560242	-0.151186391711235
-1.18767559528351	-8.47480869293213	-3.79504871368408	-0.148864790797234	0.581917524337769	-0.151179045438766
-1.18714773654938	-8.4707202911377	-3.79602742195129	-0.148762732744217	0.581864178180695	-0.151135832071304
-1.18161404132843	-8.47357273101807	-3.79623126983643	-0.148836731910706	0.581962287425995	-0.151172637939453
-1.17899513244629	-8.47426605224609	-3.79502439498901	-0.148711025714874	0.582043647766113	-0.151138782501221
-1.17913496494293	-8.47622299194336	-3.79480028152466	-0.148644730448723	0.58198219537735	-0.151107043027878
-1.17971408367157	-8.47725868225098	-3.7951934337616	-0.148678153753281	0.582039833068848	-0.151131093502045
-1.17948222160339	-8.4763650894165	-3.80124926567078	-0.148591458797455	0.582118570804596	-0.151118755340576
-1.17165172100067	-8.47968482971191	-3.79185700416565	-0.148682862520218	0.582010686397552	-0.151143163442612
-1.1765650510788	-8.47993469238281	-3.79852342605591	-0.148560553789139	0.582091331481934	-0.15115512907505
-1.17471992969513	-8.48196697235107	-3.7953245639801	-0.148605674505234	0.582002758979797	-0.151191115379333
-1.16936528682709	-8.48412990570068	-3.80005693435669	-0.14863783121109	0.581955432891846	-0.15119731426239
-1.1719958782196	-8.48299407958984	-3.79563164710999	-0.148648917675018	0.581906914710999	-0.151265069842339
-1.16459846496582	-8.48375129699707	-3.79487776756287	-0.148711442947388	0.581872224807739	-0.151314347982407
-1.16919636726379	-8.48669815063477	-3.79397559165955	-0.148676708340645	0.581862151622772	-0.151342421770096
-1.16889321804047	-8.48601818084717	-3.79569911956787	-0.148778364062309	0.581634700298309	-0.151376619935036
-1.16901326179504	-8.48720836639404	-3.79248881340027	-0.148858621716499	0.581646382808685	-0.151451542973518
-1.16435515880585	-8.48502063751221	-3.78996825218201	-0.148979127407074	0.581513047218323	-0.151468932628632
-1.16427326202393	-8.49069213867188	-3.7931752204895	-0.148997738957405	0.581427931785584	-0.151546970009804
-1.16758346557617	-8.48853015899658	-3.79141402244568	-0.14913572371006	0.581244766712189	-0.151578038930893
-1.16754794120789	-8.48625469207764	-3.78709721565247	-0.149101346731186	0.581091105937958	-0.151643693447113
-1.16354501247406	-8.48742580413818	-3.78807377815247	-0.149343848228455	0.580981492996216	-0.15169058740139
-1.1698032617569	-8.49115371704102	-3.78273773193359	-0.149343356490135	0.580906987190247	-0.151810988783836
-1.16601955890656	-8.4910364151001	-3.78390884399414	-0.149522960186005	0.580618441104889	-0.151928037405014
-1.16886627674103	-8.4909496307373	-3.78243279457092	-0.149612545967102	0.580517053604126	-0.152024671435356
-1.16689193248749	-8.48912620544434	-3.77856040000916	-0.149722129106522	0.5803302526474	-0.152179270982742
-1.16666340827942	-8.48851776123047	-3.77991032600403	-0.149837598204613	0.580210268497467	-0.152280524373055
-1.16931807994843	-8.49474430084229	-3.7788712978363	-0.149933785200119	0.579972326755524	-0.152455031871796
-1.16894376277924	-8.49045562744141	-3.77628231048584	-0.14999483525753	0.57973712682724	-0.152549609541893
-1.17252433300018	-8.49421882629395	-3.77751278877258	-0.150249257683754	0.57965099811554	-0.152761742472649
-1.17115294933319	-8.489426612854	-3.76938271522522	-0.15025332570076	0.579454362392426	-0.152822777628899
-1.17312574386597	-8.49671268463135	-3.76654863357544	-0.150355875492096	0.579289615154266	-0.152954831719398
-1.17621243000031	-8.49409103393555	-3.76893162727356	-0.150525793433189	0.579144835472107	-0.153069838881493
-1.17576956748962	-8.49169254302979	-3.76422691345215	-0.150548443198204	0.578894019126892	-0.153180748224258
-1.17144429683685	-8.49325370788574	-3.76229453086853	-0.15079653263092	0.578748166561127	-0.153300702571869
-1.17525804042816	-8.48925495147705	-3.76182317733765	-0.150720834732056	0.578657746315002	-0.153358623385429
-1.174271941185	-8.49526977539063	-3.76051354408264	-0.150981992483139	0.57850980758667	-0.153397172689438
-1.17782247066498	-8.49282646179199	-3.76173973083496	-0.150956451892853	0.578258812427521	-0.15347258746624
-1.17889261245728	-8.49156188964844	-3.76565647125244	-0.15106101334095	0.57807332277298	-0.153563678264618
-1.17322051525116	-8.49193286895752	-3.76485514640808	-0.151175409555435	0.578018486499786	-0.153620526194572
-1.17756819725037	-8.4932861328125	-3.75711607933044	-0.151159226894379	0.577953398227692	-0.153639182448387
-1.17514169216156	-8.49268913269043	-3.75788235664368	-0.151210725307465	0.577731072902679	-0.15370412170887
-1.17781543731689	-8.490797996521	-3.75910234451294	-0.151302009820938	0.577623724937439	-0.153703883290291
-1.17540907859802	-8.49073886871338	-3.76121425628662	-0.151291370391846	0.577628612518311	-0.153818011283875
-1.17759108543396	-8.49183559417725	-3.75982689857483	-0.151362791657448	0.57754909992218	-0.153811395168304
-1.17451024055481	-8.48986721038818	-3.7609224319458	-0.151307791471481	0.577485263347626	-0.153893619775772
-1.17414593696594	-8.4946813583374	-3.76038980484009	-0.151463016867638	0.577499270439148	-0.153983622789383
-1.17963576316833	-8.49289703369141	-3.76380372047424	-0.15128318965435	0.577467679977417	-0.15405336022377
-1.1768970489502	-8.49444389343262	-3.75898432731628	-0.151350975036621	0.577376842498779	-0.154160708189011
-1.17784678936005	-8.49385929107666	-3.76167273521423	-0.151348680257797	0.577463924884796	-0.154271051287651
-1.17804098129272	-8.49153327941895	-3.76425457000732	-0.151284888386726	0.577484488487244	-0.154378890991211
-1.17304384708405	-8.49823474884033	-3.76319622993469	-0.151334583759308	0.577609658241272	-0.154481872916222
-1.17862045764923	-8.49468326568604	-3.76479768753052	-0.151130586862564	0.577624082565308	-0.154606908559799
-1.17266297340393	-8.49778842926025	-3.76146173477173	-0.15120966732502	0.577706277370453	-0.154721274971962
-1.17717683315277	-8.49467658996582	-3.76470637321472	-0.151033669710159	0.577837526798248	-0.154825791716576
-1.17238652706146	-8.49604320526123	-3.76742911338806	-0.151072114706039	0.577908039093018	-0.154951900243759
-1.16961801052094	-8.49720096588135	-3.76683330535889	-0.151078447699547	0.578094899654388	-0.155005946755409
-1.17339873313904	-8.49809837341309	-3.76608490943909	-0.150875613093376	0.578253388404846	-0.155029028654099
-1.17131388187408	-8.49999332427979	-3.77021741867065	-0.150924608111382	0.578317582607269	-0.15513077378273
-1.17280757427216	-8.49909591674805	-3.77254366874695	-0.150795727968216	0.578476250171661	-0.155218690633774
-1.16802287101746	-8.50025272369385	-3.77686476707459	-0.150851711630821	0.578659892082214	-0.155278578400612
-1.16609728336334	-8.49947929382324	-3.77997183799744	-0.15063051879406	0.578801572322845	-0.155379459261894
-1.16730415821075	-8.50324440002441	-3.78102850914001	-0.150642529129982	0.578892588615417	-0.155455082654953
-1.16064512729645	-8.50359630584717	-3.78395819664001	-0.150637000799179	0.579054951667786	-0.155525952577591
-1.16705965995789	-8.50401973724365	-3.78527307510376	-0.150515496730804	0.579181909561157	-0.155559659004211
-1.15781927108765	-8.50580406188965	-3.78822684288025	-0.150543123483658	0.579288244247437	-0.155653700232506
-1.15916585922241	-8.505126953125	-3.79126834869385	-0.15048211812973	0.579442024230957	-0.155677631497383
-1.15793693065643	-8.50812721252441	-3.78448414802551	-0.150418058037758	0.579555451869965	-0.155728757381439
-1.15844690799713	-8.51028156280518	-3.78994488716125	-0.150372326374054	0.579574704170227	-0.155823945999146
-1.15686702728271	-8.50879669189453	-3.79246807098389	-0.150376051664352	0.579732656478882	-0.155946716666222
-1.15207660198212	-8.50804901123047	-3.78898763656616	-0.150390654802322	0.579806685447693	-0.156031057238579
-1.15440571308136	-8.51113128662109	-3.79826879501343	-0.150289013981819	0.579960525035858	-0.156115844845772
-1.15134930610657	-8.51118278503418	-3.78855729103088	-0.150339782238007	0.579886555671692	-0.156212732195854
-1.15159845352173	-8.51181030273438	-3.79614663124084	-0.150345608592033	0.580122768878937	-0.156343281269073
-1.15279603004456	-8.5129919052124	-3.79690027236938	-0.150302708148956	0.580054044723511	-0.156423285603523
-1.15034580230713	-8.51142692565918	-3.79719138145447	-0.15043742954731	0.580191195011139	-0.156547322869301
-1.14861631393433	-8.51689720153809	-3.79542016983032	-0.150370866060257	0.580124795436859	-0.156670868396759
-1.1481454372406	-8.51669979095459	-3.79731106758118	-0.150371879339218	0.58024138212204	-0.156823664903641
-1.14662480354309	-8.52099800109863	-3.7978880405426	-0.15051181614399	0.58016163110733	-0.156903341412544
-1.14819419384003	-8.5177755355835	-3.7961413860321	-0.150497928261757	0.580236315727234	-0.157017469406128
-1.14078080654144	-8.52048873901367	-3.79225993156433	-0.150578156113625	0.580220878124237	-0.157171979546547
-1.14018213748932	-8.52279949188232	-3.79295468330383	-0.150683149695396	0.580186426639557	-0.157307729125023
-1.14328956604004	-8.52237224578857	-3.79582452774048	-0.150765493512154	0.580155193805695	-0.15745984017849
-1.14007890224457	-8.52229690551758	-3.8012592792511	-0.150937467813492	0.580069661140442	-0.157595410943031
-1.13962388038635	-8.52368259429932	-3.79622340202332	-0.150946542620659	0.580127775669098	-0.15770523250103
-1.13698923587799	-8.52693939208984	-3.79251670837402	-0.151115074753761	0.579940676689148	-0.15792478621006
-1.13786625862122	-8.52906513214111	-3.79526400566101	-0.151143133640289	0.580110669136047	-0.157982587814331
-1.13666915893555	-8.53130340576172	-3.78878283500671	-0.151311427354813	0.579896986484528	-0.158205062150955
-1.134148478508	-8.52912139892578	-3.79062056541443	-0.151489943265915	0.579797923564911	-0.158354341983795
-1.13222706317902	-8.53223609924316	-3.79053473472595	-0.15157912671566	0.57978767156601	-0.158538088202477
-1.13289666175842	-8.53177738189697	-3.78525996208191	-0.151787325739861	0.579690933227539	-0.158726349473
-1.13503623008728	-8.53461170196533	-3.78724193572998	-0.151878774166107	0.579645216464996	-0.158891588449478
-1.13443756103516	-8.5335578918457	-3.78180551528931	-0.152041286230087	0.579515993595123	-0.159064009785652
-1.1286895275116	-8.53399753570557	-3.78798627853394	-0.152187466621399	0.579476952552795	-0.159252688288689
-1.12986028194427	-8.53717422485352	-3.78457450866699	-0.152335837483406	0.579392373561859	-0.159409135580063
-1.13193762302399	-8.53699111938477	-3.79088497161865	-0.152428030967712	0.579228758811951	-0.159553661942482
-1.12837636470795	-8.54075717926025	-3.77851605415344	-0.152808338403702	0.579251646995544	-0.159693196415901
-1.12575626373291	-8.53445529937744	-3.7741219997406	-0.152782797813416	0.578975856304169	-0.15976557135582
-1.12588357925415	-8.54049110412598	-3.78169822692871	-0.153073221445084	0.579012095928192	-0.159957006573677
-1.12075984477997	-8.5395565032959	-3.77476382255554	-0.153145968914032	0.578842580318451	-0.160013556480408
-1.12737882137299	-8.54329586029053	-3.77508616447449	-0.153313279151917	0.578789949417114	-0.160159379243851
-1.12066793441772	-8.54309940338135	-3.77421569824219	-0.153483107686043	0.578636229038239	-0.160338342189789
-1.12361896038055	-8.54361629486084	-3.7764585018158	-0.153622150421143	0.578516006469727	-0.160537645220757
-1.11412906646729	-8.54328536987305	-3.77476811408997	-0.153823480010033	0.578406155109406	-0.160735830664635
-1.1201856136322	-8.54907894134521	-3.77682089805603	-0.153895512223244	0.578370630741119	-0.160860776901245
-1.11886310577393	-8.54741287231445	-3.77429127693176	-0.154043078422546	0.578218400478363	-0.161103338003159
-1.11495995521545	-8.54703617095947	-3.76930856704712	-0.154226213693619	0.57810366153717	-0.16128508746624
-1.11362218856812	-8.54982376098633	-3.76901960372925	-0.154294788837433	0.578061461448669	-0.161462336778641
-1.10902321338654	-8.55109786987305	-3.76985740661621	-0.15443828701973	0.57792067527771	-0.161661297082901
-1.11254060268402	-8.55608367919922	-3.76743984222412	-0.154615134000778	0.577992141246796	-0.161852389574051
-1.10696268081665	-8.55288791656494	-3.76408863067627	-0.154730916023254	0.577770948410034	-0.162017971277237
-1.1087806224823	-8.55540752410889	-3.76781511306763	-0.154842674732208	0.577766835689545	-0.162223547697067
-1.10274302959442	-8.55459976196289	-3.76566123962402	-0.154936373233795	0.577740907669067	-0.162364616990089
-1.10476124286652	-8.55705451965332	-3.76691770553589	-0.155034556984901	0.577701091766357	-0.162462458014488
-1.1015716791153	-8.56116580963135	-3.76862478256226	-0.155117377638817	0.577626883983612	-0.162695661187172
-1.09941232204437	-8.55861854553223	-3.76876783370972	-0.155226662755013	0.577552855014801	-0.162814572453499
-1.09732890129089	-8.55953979492188	-3.76448941230774	-0.155441224575043	0.577578723430634	-0.162954688072205
-1.09491944313049	-8.55788612365723	-3.76361036300659	-0.155452013015747	0.57753574848175	-0.163057565689087
-1.09152579307556	-8.56512928009033	-3.76156663894653	-0.155558571219444	0.577526986598969	-0.163272693753242
-1.09408140182495	-8.56491947174072	-3.7658224105835	-0.155694007873535	0.577524602413177	-0.163369581103325
-1.09035933017731	-8.56796836853027	-3.76074290275574	-0.155728936195374	0.577480673789978	-0.163602873682976
-1.08851730823517	-8.56955432891846	-3.76520323753357	-0.155931413173676	0.577499508857727	-0.163722217082977
-1.08594024181366	-8.56773567199707	-3.76460933685303	-0.155975207686424	0.577432572841644	-0.163899213075638
-1.0840231180191	-8.57133865356445	-3.76552057266235	-0.156113028526306	0.577467322349548	-0.164071008563042
-1.08378338813782	-8.56985378265381	-3.77192783355713	-0.156106010079384	0.577491641044617	-0.164207130670547
-1.08470702171326	-8.57388114929199	-3.76772594451904	-0.156183436512947	0.577457249164581	-0.164383590221405
-1.07927775382996	-8.57472133636475	-3.76336550712585	-0.156335443258286	0.577505230903625	-0.164555460214615
-1.08016788959503	-8.57159900665283	-3.76079487800598	-0.156386166810989	0.577495038509369	-0.164721265435219
-1.07799577713013	-8.5772705078125	-3.77048754692078	-0.156508028507233	0.57753986120224	-0.164916753768921
-1.08168625831604	-8.57623672485352	-3.76296591758728	-0.156538143754005	0.57747495174408	-0.165098309516907
-1.07709658145905	-8.57996559143066	-3.77034258842468	-0.156635254621506	0.577545881271362	-0.165259718894958
-1.07827341556549	-8.58020973205566	-3.76765561103821	-0.156798645853996	0.577492594718933	-0.165457531809807
-1.07597160339355	-8.57966709136963	-3.77160406112671	-0.156749874353409	0.57758629322052	-0.165651470422745
-1.07192671298981	-8.58076667785645	-3.76805543899536	-0.156932920217514	0.577604949474335	-0.165820598602295
-1.07575035095215	-8.58259105682373	-3.77080011367798	-0.156933680176735	0.577649176120758	-0.166037425398827
-1.07459449768066	-8.58502388000488	-3.76872897148132	-0.157125622034073	0.57762998342514	-0.166242182254791
-1.07238590717316	-8.58531379699707	-3.76593804359436	-0.157181650400162	0.577665865421295	-0.166429534554482
-1.06933569908142	-8.58635711669922	-3.76333475112915	-0.157297447323799	0.577732920646667	-0.166641250252724
-1.06849348545074	-8.58917045593262	-3.77140212059021	-0.1573725938797	0.577766716480255	-0.166847199201584
-1.07421433925629	-8.59111881256104	-3.76999664306641	-0.157418578863144	0.577772855758667	-0.167043268680573
-1.06779837608337	-8.58940505981445	-3.76803159713745	-0.157645419239998	0.577787339687347	-0.167245119810104
-1.0689605474472	-8.59207725524902	-3.77150726318359	-0.157697916030884	0.577911138534546	-0.167390763759613
-1.0683788061142	-8.5894775390625	-3.76699948310852	-0.157779216766357	0.57784628868103	-0.167555749416351
-1.06709921360016	-8.59557723999023	-3.77149200439453	-0.157853901386261	0.577895820140839	-0.167686432600021
-1.06898808479309	-8.59396648406982	-3.76733779907227	-0.15795487165451	0.577857851982117	-0.167845413088799
-1.06578612327576	-8.59124374389648	-3.77089977264404	-0.158082693815231	0.577875792980194	-0.167974263429642
-1.06597423553467	-8.59297180175781	-3.77028727531433	-0.158181473612785	0.577903389930725	-0.168094679713249
-1.06927013397217	-8.59246921539307	-3.77504849433899	-0.158266395330429	0.577899873256683	-0.168225005269051
-1.06584525108337	-8.59201908111572	-3.76415967941284	-0.158488258719444	0.577795028686523	-0.168333813548088
-1.06532394886017	-8.59311389923096	-3.76373720169067	-0.158632814884186	0.577833771705627	-0.168455317616463
-1.06750416755676	-8.59332180023193	-3.76701211929321	-0.158626854419708	0.577782392501831	-0.16852405667305
-1.06791841983795	-8.59251403808594	-3.76693892478943	-0.15874482691288	0.577708423137665	-0.168698027729988
-1.06721162796021	-8.59463310241699	-3.76748657226563	-0.158949241042137	0.577692568302155	-0.168781474232674
-1.0681174993515	-8.59005546569824	-3.76016330718994	-0.159067764878273	0.577623546123505	-0.168931201100349
-1.06666910648346	-8.59659290313721	-3.75862073898315	-0.159229695796967	0.577566087245941	-0.169072180986404
-1.07140386104584	-8.59134578704834	-3.76579928398132	-0.159339770674706	0.577542066574097	-0.169218450784683
-1.07048189640045	-8.59494018554688	-3.76734113693237	-0.159464031457901	0.577478051185608	-0.169371291995049
-1.07092010974884	-8.59401035308838	-3.75803852081299	-0.159581199288368	0.577390432357788	-0.169517621397972
-1.06922006607056	-8.59199047088623	-3.75990796089172	-0.159663304686546	0.577387690544128	-0.169652223587036
-1.06866908073425	-8.59404182434082	-3.75740456581116	-0.159846171736717	0.5773024559021	-0.169838070869446
-1.07587158679962	-8.59484672546387	-3.76556944847107	-0.159878700971603	0.577328443527222	-0.169982612133026
-1.07057595252991	-8.58897972106934	-3.75807166099548	-0.160013675689697	0.577206194400787	-0.170080706477165
-1.07119810581207	-8.59396076202393	-3.75732898712158	-0.160182371735573	0.577295124530792	-0.170205116271973
-1.0735023021698	-8.59265804290771	-3.75899934768677	-0.160177782177925	0.577252089977264	-0.170342415571213
-1.07750415802002	-8.59110260009766	-3.75710558891296	-0.160338535904884	0.577162086963654	-0.17048667371273
-1.06986165046692	-8.59172821044922	-3.76211023330688	-0.160517409443855	0.577221989631653	-0.170608401298523
-1.07428050041199	-8.59221744537354	-3.75461077690125	-0.160534292459488	0.57727587223053	-0.170674696564674
-1.07295882701874	-8.59106922149658	-3.7587525844574	-0.160651057958603	0.577252328395844	-0.1707833558321
-1.07530283927917	-8.59554386138916	-3.75990152359009	-0.160818576812744	0.577283799648285	-0.170883044600487
-1.07313787937164	-8.59036159515381	-3.75866222381592	-0.160847395658493	0.577318966388702	-0.171017095446587
-1.07307958602905	-8.59384441375732	-3.75933766365051	-0.160955861210823	0.577323973178864	-0.171165764331818
-1.07888388633728	-8.59389495849609	-3.75329327583313	-0.161079987883568	0.577401638031006	-0.171285256743431
-1.07518744468689	-8.59190940856934	-3.75869536399841	-0.161065638065338	0.577409446239471	-0.171422123908997
-1.07188367843628	-8.59488201141357	-3.75929856300354	-0.161307960748672	0.577534914016724	-0.17158068716526
-1.08035731315613	-8.59361171722412	-3.75699853897095	-0.161252245306969	0.577568411827087	-0.171666577458382
-1.0782630443573	-8.59617900848389	-3.75842976570129	-0.16142725944519	0.577546179294586	-0.17191469669342
-1.07790291309357	-8.59422969818115	-3.76029348373413	-0.161488637328148	0.577649593353271	-0.17206047475338
-1.07846176624298	-8.59514999389648	-3.76131129264832	-0.161571055650711	0.577660202980042	-0.172265440225601
-1.07432520389557	-8.59426212310791	-3.76203083992004	-0.161695003509521	0.577810227870941	-0.172375336289406
-1.07844805717468	-8.59753704071045	-3.76185822486877	-0.161803752183914	0.577808618545532	-0.172574698925018
-1.08351397514343	-8.59129238128662	-3.76096653938293	-0.161795824766159	0.577844738960266	-0.172686278820038
-1.0779070854187	-8.5940580368042	-3.76405954360962	-0.16198043525219	0.577977538108826	-0.172885522246361
-1.08151209354401	-8.59316253662109	-3.76114749908447	-0.161932200193405	0.578040838241577	-0.172956243157387
-1.08005261421204	-8.59628677368164	-3.76463842391968	-0.16200914978981	0.578092873096466	-0.173098012804985
-1.07987475395203	-8.5947732925415	-3.76185441017151	-0.162136077880859	0.578153252601624	-0.173166930675507
-1.08161056041718	-8.59181785583496	-3.76026296615601	-0.162095487117767	0.578196108341217	-0.173222273588181
-1.07693374156952	-8.59413528442383	-3.76341891288757	-0.162254676222801	0.578292548656464	-0.173280790448189
-1.08326399326324	-8.59539699554443	-3.7618727684021	-0.162205025553703	0.578427612781525	-0.173315763473511
-1.08095240592957	-8.59288311004639	-3.76153922080994	-0.162314102053642	0.578325629234314	-0.17339301109314
-1.08207261562347	-8.59233474731445	-3.76557183265686	-0.162455156445503	0.578426778316498	-0.173479855060577
-1.07954800128937	-8.59071826934814	-3.76131820678711	-0.162518039345741	0.578453600406647	-0.173498213291168
-1.08622610569	-8.59096336364746	-3.76143860816956	-0.162504494190216	0.578505337238312	-0.173498064279556
-1.08041548728943	-8.5930643081665	-3.76372742652893	-0.162551641464233	0.578355073928833	-0.173594355583191
[truncated: 9,719 more rows]
