# Supplementary material for: Identification of Haptic Based Guiding Using Hard Reins
Source: PLoS One. 2015 Jul 22;10(7):e0132020. doi: 10.1371/journal.pone.0132020 (PMC4511788; doi:10.1371/journal.pone.0132020)
Supplement: S6 File — (ZIP) [file pone.0132020.s006.zip › Exp2_ForceData2/Subject9/path2/T1.csv]

Force X (N)	Force Y (N)	Force Z (N)	Torque X (N-m)	Torque Y (N-m)	Torque Z (N-m)	Frequency = 10000	Averaging Level = 16	F/T Serial Number = FT11772	Time Started = 19/12/2012 16:19:24
-2.63201880455017	-7.93541955947876	-4.04344892501831	-0.029384708032012	0.538812041282654	-0.104798421263695
-2.6351101398468	-7.93523359298706	-4.03673028945923	-0.0294345486909151	0.538494110107422	-0.104748912155628
-2.63721299171448	-7.93479776382446	-4.03337383270264	-0.029474725946784	0.538284420967102	-0.104646168649197
-2.63625550270081	-7.92593097686768	-4.02947425842285	-0.0296159386634827	0.53785628080368	-0.104677550494671
-2.64104008674622	-7.92657423019409	-4.02137517929077	-0.0296335611492395	0.537662863731384	-0.104577176272869
-2.6416654586792	-7.92408132553101	-4.03429412841797	-0.0296967700123787	0.537507116794586	-0.104466460645199
-2.64450168609619	-7.91934728622437	-4.01987791061401	-0.0297556165605783	0.537235796451569	-0.104365788400173
-2.64715695381165	-7.91874933242798	-4.02167320251465	-0.0296659301966429	0.536885619163513	-0.104339234530926
-2.64837861061096	-7.9180703163147	-4.01636362075806	-0.0297853052616119	0.536755919456482	-0.104265592992306
-2.64808034896851	-7.91202783584595	-4.00889110565186	-0.0298900846391916	0.536427438259125	-0.104216575622559
-2.6550145149231	-7.90694952011108	-4.01261854171753	-0.0299118366092443	0.536240339279175	-0.104110114276409
-2.65050554275513	-7.90803575515747	-4.01551008224487	-0.029948465526104	0.536099195480347	-0.103995978832245
-2.65592288970947	-7.90364646911621	-4.00618076324463	-0.0300598666071892	0.535817563533783	-0.103928089141846
-2.65799760818481	-7.90382766723633	-4.00994729995728	-0.0300301779061556	0.535605847835541	-0.103836812078953
-2.65544271469116	-7.90120220184326	-4.00242328643799	-0.0301320105791092	0.535504043102264	-0.103796012699604
-2.65935301780701	-7.89426136016846	-4.00761270523071	-0.0300716292113066	0.535276532173157	-0.103710755705833
-2.66033053398132	-7.89614105224609	-4.0077977180481	-0.0301437694579363	0.535162448883057	-0.103585921227932
-2.65854978561401	-7.89657402038574	-4.00359725952148	-0.030279690399766	0.535006880760193	-0.103535525500774
-2.66296529769897	-7.89335155487061	-3.99549579620361	-0.030279353260994	0.534727871417999	-0.103521324694157
-2.66501688957214	-7.89602851867676	-3.99666237831116	-0.0303282756358385	0.534574031829834	-0.103499658405781
-2.66284680366516	-7.89339828491211	-3.98456382751465	-0.0303902216255665	0.534390270709991	-0.103529706597328
-2.66499996185303	-7.88809108734131	-3.98803305625916	-0.0304635409265757	0.534324526786804	-0.103556893765926
-2.66844177246094	-7.89173793792725	-3.99695229530334	-0.0304486751556396	0.534010291099548	-0.103536054491997
-2.66785335540771	-7.89147663116455	-3.98914265632629	-0.0305133368819952	0.533884227275848	-0.10346706956625
-2.66951632499695	-7.88754034042358	-3.98830914497375	-0.0305978860706091	0.533724248409271	-0.103652894496918
-2.67731237411499	-7.89178895950317	-3.9859983921051	-0.0306100752204657	0.533556640148163	-0.103645630180836
-2.67556595802307	-7.89099216461182	-3.98311758041382	-0.0306367613375187	0.533455789089203	-0.10371046513319
-2.67246556282043	-7.88597631454468	-3.97969818115234	-0.03071722202003	0.533311545848846	-0.103814721107483
-2.68066573143005	-7.88917446136475	-3.98278856277466	-0.0306859947741032	0.533044815063477	-0.10379534214735
-2.67820596694946	-7.88847208023071	-3.98020029067993	-0.0308330170810223	0.533038914203644	-0.103841088712215
-2.68068552017212	-7.88538694381714	-3.97627401351929	-0.0308538489043713	0.532845318317413	-0.103922910988331
-2.68628692626953	-7.88766241073608	-3.97563815116882	-0.0307957213371992	0.53269761800766	-0.103960730135441
-2.67923140525818	-7.88074350357056	-3.97121810913086	-0.030886884778738	0.532670140266418	-0.104072742164135
-2.69152045249939	-7.88542509078979	-3.97729682922363	-0.0309409480541945	0.532429873943329	-0.104004956781864
-2.69185018539429	-7.88560819625854	-3.97262763977051	-0.0309749674052	0.532329022884369	-0.104049123823643
-2.69050765037537	-7.88005685806274	-3.97982501983643	-0.0310238339006901	0.532218456268311	-0.104083187878132
-2.69716167449951	-7.8814058303833	-3.96326518058777	-0.0308929346501827	0.531979620456696	-0.104153797030449
-2.69410800933838	-7.87996053695679	-3.96749424934387	-0.0309527609497309	0.531940698623657	-0.104093335568905
-2.69844579696655	-7.87429523468018	-3.96889185905457	-0.0309426989406347	0.531856596469879	-0.10396458953619
-2.70719885826111	-7.8748607635498	-3.96734809875488	-0.0310129653662443	0.531669855117798	-0.103881627321243
-2.70118856430054	-7.86698579788208	-3.9630708694458	-0.0311235375702381	0.531539797782898	-0.103762097656727
-2.70412564277649	-7.86652994155884	-3.96329355239868	-0.0311696641147137	0.531405210494995	-0.103635728359222
-2.70686483383179	-7.86886692047119	-3.95721006393433	-0.0310810189694166	0.531145036220551	-0.103528179228306
-2.70521116256714	-7.85839939117432	-3.96253395080566	-0.0311170537024736	0.531034409999847	-0.103351011872292
-2.71506357192993	-7.8564076423645	-3.95853924751282	-0.0311020258814096	0.530883967876434	-0.103115156292915
-2.71443223953247	-7.85327577590942	-3.96029281616211	-0.0310315527021885	0.530725479125977	-0.103025212883949
-2.71370553970337	-7.84938335418701	-3.95070028305054	-0.0311783589422703	0.530428349971771	-0.102876856923103
-2.71531844139099	-7.84961128234863	-3.94903540611267	-0.0311636310070753	0.530164897441864	-0.102716162800789
-2.71785759925842	-7.84422588348389	-3.95215344429016	-0.0311814416199923	0.52998560667038	-0.102411761879921
-2.71782875061035	-7.83710861206055	-3.9516818523407	-0.0311974864453077	0.529857754707336	-0.102097041904926
-2.72185468673706	-7.83490514755249	-3.94531393051147	-0.0312487930059433	0.529461026191711	-0.101788692176342
-2.72313284873962	-7.83355712890625	-3.94692325592041	-0.0310952123254538	0.529344499111176	-0.101579859852791
-2.7201681137085	-7.82473707199097	-3.93855953216553	-0.031140087172389	0.529097139835358	-0.101401671767235
-2.72290539741516	-7.82708740234375	-3.9396607875824	-0.0311389993876219	0.528754830360413	-0.10126730799675
-2.7247302532196	-7.82184076309204	-3.94477081298828	-0.0311158895492554	0.528642952442169	-0.100993633270264
-2.72346663475037	-7.81725549697876	-3.93893694877625	-0.0312377605587244	0.528432548046112	-0.100751638412476
-2.72709703445435	-7.81560134887695	-3.93511009216309	-0.0311293248087168	0.528212785720825	-0.100509449839592
-2.7228319644928	-7.81279993057251	-3.94345879554749	-0.031095128506422	0.528144061565399	-0.100224487483501
-2.72556328773499	-7.80927038192749	-3.92490530014038	-0.0311454720795155	0.527915894985199	-0.100083842873573
-2.72900152206421	-7.80669498443604	-3.93857955932617	-0.0310362484306097	0.527903079986572	-0.0998239368200302
-2.72434973716736	-7.80130243301392	-3.93580508232117	-0.0310012493282557	0.527954161167145	-0.0995147749781609
-2.73055338859558	-7.80158042907715	-3.93829798698425	-0.0309743657708168	0.527832925319672	-0.0994908288121223
-2.73137259483337	-7.80326461791992	-3.94308686256409	-0.030848104506731	0.527864873409271	-0.0993336215615273
-2.72997546195984	-7.79455804824829	-3.92967367172241	-0.0307248570024967	0.527813792228699	-0.0993301495909691
-2.73430275917053	-7.79860305786133	-3.94533038139343	-0.0307171139866114	0.527972400188446	-0.0991407856345177
-2.72929692268372	-7.79270172119141	-3.94587755203247	-0.0304977148771286	0.528073668479919	-0.0989624485373497
-2.7314338684082	-7.78897476196289	-3.93994522094727	-0.0304304845631123	0.52819687128067	-0.098781555891037
-2.73498725891113	-7.78831005096436	-3.94987559318542	-0.0302792210131884	0.528400599956512	-0.0986369848251343
-2.73077774047852	-7.78287506103516	-3.94263243675232	-0.030191857367754	0.528665244579315	-0.0985163226723671
-2.73639035224915	-7.78006839752197	-3.95162439346313	-0.0300171356648207	0.528965651988983	-0.098467230796814
-2.73446369171143	-7.78509950637817	-3.9578971862793	-0.0298238750547171	0.529249548912048	-0.0983114019036293
-2.73369836807251	-7.78139305114746	-3.95158815383911	-0.0297241732478142	0.529560923576355	-0.0983155742287636
-2.73828792572021	-7.78329706192017	-3.96100473403931	-0.0295758955180645	0.529840707778931	-0.0983331426978111
-2.737877368927	-7.78333759307861	-3.96639394760132	-0.0293804276734591	0.53020840883255	-0.0982810333371162
-2.73894381523132	-7.77701759338379	-3.96504783630371	-0.029260640963912	0.530662000179291	-0.0983077585697174
-2.74167132377625	-7.78014659881592	-3.97301411628723	-0.028942346572876	0.530914008617401	-0.0982409939169884
-2.73953104019165	-7.78097438812256	-3.97497892379761	-0.028917508199811	0.531291663646698	-0.0982977747917175
-2.74182868003845	-7.77678155899048	-3.97859025001526	-0.0287183746695518	0.531512081623077	-0.0983109548687935
-2.73822808265686	-7.78234100341797	-3.98433446884155	-0.0285583715885878	0.531836450099945	-0.0984312519431114
-2.73132514953613	-7.78059339523315	-3.97946929931641	-0.0284168086946011	0.532179415225983	-0.0983290001749992
-2.73293399810791	-7.78450298309326	-3.99158430099487	-0.0282650534063578	0.532451927661896	-0.0982739850878716
-2.73082566261292	-7.78711080551147	-3.9883189201355	-0.0280724838376045	0.532748579978943	-0.0983231589198112
-2.73534202575684	-7.78578472137451	-3.9949688911438	-0.0278388094156981	0.532871842384338	-0.0983966216444969
-2.73777556419373	-7.78852653503418	-3.99483561515808	-0.0275686513632536	0.533088207244873	-0.0985440462827683
-2.72888469696045	-7.7835807800293	-3.99392414093018	-0.0274217836558819	0.533184409141541	-0.0985852628946304
-2.72783184051514	-7.78069734573364	-3.99234652519226	-0.0273633804172277	0.533249080181122	-0.098439484834671
-2.73274874687195	-7.78184080123901	-4.00429677963257	-0.0272471066564322	0.533283233642578	-0.0982390716671944
-2.73107123374939	-7.77645874023438	-4.00060701370239	-0.0272079724818468	0.533373951911926	-0.0979194119572639
-2.72673034667969	-7.76946926116943	-3.99747800827026	-0.0271361451596022	0.533351004123688	-0.0976142734289169
-2.72934198379517	-7.77319717407227	-3.98912644386292	-0.0270961336791515	0.53306382894516	-0.0972786471247673
-2.72334170341492	-7.77118158340454	-3.99644947052002	-0.0269057899713516	0.532963931560516	-0.097078911960125
-2.72216963768005	-7.76786231994629	-3.99528455734253	-0.0268480554223061	0.532681226730347	-0.0968612059950829
-2.72419881820679	-7.77401065826416	-3.9917426109314	-0.0267553869634867	0.532322645187378	-0.0967601165175438
-2.71593928337097	-7.76820802688599	-3.98579955101013	-0.0267848204821348	0.53196257352829	-0.0965921878814697
-2.71493864059448	-7.76797294616699	-3.97911763191223	-0.026796517893672	0.531439900398254	-0.0962991043925285
-2.71640133857727	-7.76749801635742	-3.9715359210968	-0.0268391817808151	0.530892014503479	-0.0960137099027634
-2.70756864547729	-7.76131629943848	-3.97324991226196	-0.0268182568252087	0.5304154753685	-0.0955776423215866
-2.70992159843445	-7.75656127929688	-3.96554112434387	-0.0270149856805801	0.529795706272125	-0.0950635820627213
-2.70300388336182	-7.7575364112854	-3.96821451187134	-0.0269706770777702	0.529242038726807	-0.0946339070796967
-2.69829678535461	-7.75088596343994	-3.95536780357361	-0.0270548947155476	0.528636932373047	-0.0942793861031532
-2.69931602478027	-7.75227880477905	-3.94859862327576	-0.0271465387195349	0.527950286865234	-0.0939941331744194
-2.70053768157959	-7.74706983566284	-3.94042325019836	-0.0271204430609941	0.527421712875366	-0.0936314091086388
-2.69382357597351	-7.74166202545166	-3.94135475158691	-0.0272670798003674	0.526877820491791	-0.0932216793298721
-2.6966917514801	-7.74367141723633	-3.93658447265625	-0.0273770336061716	0.526316165924072	-0.09288340061903
-2.69164896011353	-7.7410192489624	-3.93551969528198	-0.0273959785699844	0.525861740112305	-0.0925681740045547
-2.68716883659363	-7.73607635498047	-3.91833853721619	-0.0275534130632877	0.525215566158295	-0.0922433435916901
-2.69286417961121	-7.73272180557251	-3.91773700714111	-0.0275765154510736	0.524875342845917	-0.0919159278273582
-2.68837928771973	-7.7280445098877	-3.91774368286133	-0.0277271438390017	0.524465918540955	-0.0915084481239319
-2.68950986862183	-7.72606945037842	-3.91260814666748	-0.0278069172054529	0.524152100086212	-0.0913303047418594
-2.68839406967163	-7.72694730758667	-3.91084265708923	-0.0278022531419992	0.523864507675171	-0.0910715237259865
-2.69154119491577	-7.72099781036377	-3.89974904060364	-0.0279393550008535	0.523590981960297	-0.0909328386187553
-2.6938214302063	-7.72466039657593	-3.90607857704163	-0.0279254224151373	0.523464262485504	-0.0907393991947174
-2.69090795516968	-7.71548700332642	-3.90461897850037	-0.0279887095093727	0.52343225479126	-0.090647891163826
-2.6956045627594	-7.72060012817383	-3.90254187583923	-0.0279888119548559	0.523281574249268	-0.0906282886862755
-2.69489097595215	-7.72041130065918	-3.90133380889893	-0.0280588883906603	0.523414254188538	-0.0905731841921806
-2.6945686340332	-7.71529531478882	-3.89615988731384	-0.0281207263469696	0.523455798625946	-0.0906861051917076
-2.69657349586487	-7.7189621925354	-3.90846395492554	-0.0280738156288862	0.523647487163544	-0.0906705260276794
-2.69562482833862	-7.71559429168701	-3.90275979042053	-0.0280006714165211	0.523858428001404	-0.0908235907554626
-2.70191097259521	-7.72103595733643	-3.91067337989807	-0.0280008371919394	0.524218201637268	-0.0910198614001274
-2.69674587249756	-7.72120332717896	-3.90454196929932	-0.0280245337635279	0.52465957403183	-0.0912742391228676
-2.7018883228302	-7.71870183944702	-3.9198784828186	-0.0279099307954311	0.525113344192505	-0.0915704891085625
-2.70293855667114	-7.72603750228882	-3.92319965362549	-0.027848269790411	0.525640428066254	-0.0918092727661133
-2.70366287231445	-7.72674703598022	-3.92481803894043	-0.0278529170900583	0.526264667510986	-0.0921884477138519
-2.71213722229004	-7.72998476028442	-3.9373791217804	-0.0276694055646658	0.526881217956543	-0.0925838202238083
-2.70715117454529	-7.73338651657104	-3.93274569511414	-0.0276507437229156	0.527657628059387	-0.0930776223540306
-2.70621848106384	-7.7359299659729	-3.94620156288147	-0.0275303293019533	0.528486669063568	-0.0934648960828781
-2.71652746200562	-7.74242639541626	-3.95762157440186	-0.0273867603391409	0.529268503189087	-0.093919575214386
-2.71486806869507	-7.74397468566895	-3.96295428276062	-0.0272483993321657	0.530251741409302	-0.0944680795073509
-2.72237730026245	-7.74728441238403	-3.97345089912415	-0.0271541532129049	0.531130492687225	-0.0950147286057472
-2.72649741172791	-7.75561666488647	-3.98046851158142	-0.026922857388854	0.532149612903595	-0.0956450998783112
-2.72600412368774	-7.75761985778809	-3.98693060874939	-0.0268236640840769	0.533135533332825	-0.0962877348065376
-2.73548817634583	-7.76563930511475	-4.00166511535645	-0.0266078561544418	0.534050464630127	-0.0968113839626312
-2.73926877975464	-7.76888751983643	-4.00445127487183	-0.0264623556286097	0.535109639167786	-0.0974674746394157
-2.74047684669495	-7.76994800567627	-4.0207953453064	-0.0263206269592047	0.536107897758484	-0.0981238558888435
-2.75183534622192	-7.77965354919434	-4.02155160903931	-0.0260374955832958	0.536971986293793	-0.098747581243515
-2.74931573867798	-7.77670049667358	-4.03234958648682	-0.0258931946009398	0.537943363189697	-0.0993155986070633
-2.75839829444885	-7.78162240982056	-4.0418872833252	-0.0258157718926668	0.53880250453949	-0.0998258367180824
-2.76671504974365	-7.79008722305298	-4.05127763748169	-0.025559525936842	0.539644062519073	-0.100306414067745
-2.76657176017761	-7.78820419311523	-4.05857229232788	-0.0254315286874771	0.540542781352997	-0.100849755108356
-2.77079296112061	-7.79294919967651	-4.06548643112183	-0.0252740364521742	0.54113906621933	-0.101336635649204
-2.77616190910339	-7.79745769500732	-4.06015920639038	-0.0250447560101748	0.541787683963776	-0.101755812764168
-2.77959990501404	-7.79786062240601	-4.07380104064941	-0.0248877815902233	0.542462706565857	-0.10209172219038
-2.78833699226379	-7.8017635345459	-4.07709741592407	-0.024897338822484	0.54282134771347	-0.102369241416454
-2.79264736175537	-7.80219554901123	-4.0887393951416	-0.0247355103492737	0.543350994586945	-0.102630265057087
-2.79379487037659	-7.8026180267334	-4.08414268493652	-0.0246012005954981	0.543687462806702	-0.102864824235439
-2.79519033432007	-7.80136251449585	-4.08512496948242	-0.0244476404041052	0.543954253196716	-0.103067144751549
-2.80352926254272	-7.80173587799072	-4.08610963821411	-0.0243321880698204	0.544125258922577	-0.103213764727116
-2.8076810836792	-7.80238389968872	-4.08240604400635	-0.0242652464658022	0.544202268123627	-0.103350937366486
-2.81139755249023	-7.80133438110352	-4.08645582199097	-0.0241914708167315	0.54433000087738	-0.103331819176674
-2.81266832351685	-7.79819631576538	-4.0881233215332	-0.0242298059165478	0.54414302110672	-0.103267908096313
-2.82279253005981	-7.79853200912476	-4.08559417724609	-0.0241558682173491	0.544083774089813	-0.103185690939426
-2.81908345222473	-7.7952766418457	-4.08801031112671	-0.0240919142961502	0.543897807598114	-0.103076979517937
-2.82481002807617	-7.79221725463867	-4.08278465270996	-0.0240695644170046	0.543587446212769	-0.102964513003826
-2.82610964775085	-7.79232406616211	-4.0720386505127	-0.0240417141467333	0.54319179058075	-0.102865122258663
-2.83063745498657	-7.78743362426758	-4.07386064529419	-0.0240144841372967	0.542892515659332	-0.102530553936958
-2.83037137985229	-7.78231525421143	-4.0717191696167	-0.0240740925073624	0.542573571205139	-0.102277517318726
-2.83602929115295	-7.78237533569336	-4.06473016738892	-0.0241054352372885	0.542007565498352	-0.101997509598732
-2.83848476409912	-7.78100109100342	-4.0666298866272	-0.0240859687328339	0.541611611843109	-0.101741246879101
-2.83693742752075	-7.77213478088379	-4.05816316604614	-0.0240682698786259	0.541013300418854	-0.101402379572392
-2.84161376953125	-7.77516460418701	-4.04877233505249	-0.0241374541074038	0.540409088134766	-0.101134441792965
-2.84340906143188	-7.76847553253174	-4.041259765625	-0.0241499710828066	0.540004193782806	-0.100818388164043
-2.84362864494324	-7.7652792930603	-4.04317283630371	-0.0242068525403738	0.539358973503113	-0.100369699299335
-2.8432412147522	-7.75991487503052	-4.03856801986694	-0.0242206174880266	0.538776934146881	-0.100125789642334
-2.84973192214966	-7.76313543319702	-4.0313081741333	-0.0242357309907675	0.538268864154816	-0.0998498573899269
-2.84520053863525	-7.75915336608887	-4.02783536911011	-0.02416105940938	0.53767865896225	-0.0995681434869766
-2.84471106529236	-7.75767040252686	-4.01788425445557	-0.0242934208363295	0.537088751792908	-0.0992880314588547
-2.84983015060425	-7.7583475112915	-4.01528310775757	-0.0242401286959648	0.536529183387756	-0.0990397781133652
-2.84769415855408	-7.75545120239258	-4.01406669616699	-0.0243169125169516	0.536062657833099	-0.0986685901880264
-2.84485173225403	-7.75107717514038	-4.00573348999023	-0.0244119204580784	0.535538852214813	-0.0985749140381813
-2.84660744667053	-7.75669240951538	-4.00376415252686	-0.0243423990905285	0.535089313983917	-0.0983553305268288
-2.84193658828735	-7.75297117233276	-3.99673175811768	-0.0242889821529388	0.534605026245117	-0.0981665104627609
-2.84185671806335	-7.75503301620483	-3.98652243614197	-0.0243548918515444	0.534229934215546	-0.0980627983808517
-2.84185099601746	-7.75706338882446	-4.00046634674072	-0.0243377294391394	0.533909201622009	-0.0978895053267479
-2.83531928062439	-7.75521850585938	-3.98765659332275	-0.0243582259863615	0.533581495285034	-0.0977806076407433
-2.83805251121521	-7.76009845733643	-3.98382186889648	-0.0242929197847843	0.533255338668823	-0.0978001356124878
-2.83526730537415	-7.7619309425354	-3.98408937454224	-0.0241490844637156	0.532990038394928	-0.0977007821202278
-2.83075785636902	-7.76090955734253	-3.97889542579651	-0.024147242307663	0.532766938209534	-0.0977274402976036
-2.83257079124451	-7.76500511169434	-3.97420907020569	-0.0241095144301653	0.532547354698181	-0.0977639108896255
-2.82753443717957	-7.77001667022705	-3.98965644836426	-0.0239644441753626	0.532510638237	-0.0977075919508934
-2.82246112823486	-7.76727771759033	-3.97621846199036	-0.0239333882927895	0.532392263412476	-0.0977772548794746
-2.82118821144104	-7.7767653465271	-3.98255085945129	-0.0237776674330235	0.53222930431366	-0.0978664234280586
-2.81879496574402	-7.78211832046509	-3.97475528717041	-0.0237078368663788	0.532323598861694	-0.0978097692131996
-2.81432890892029	-7.7801513671875	-3.97105288505554	-0.0236782301217318	0.532212555408478	-0.0979838967323303
-2.81328654289246	-7.78472948074341	-3.98070693016052	-0.0234880167990923	0.532374322414398	-0.0979518368840218
-2.80259656906128	-7.78862524032593	-3.98360085487366	-0.0232923720031977	0.532416343688965	-0.0980192571878433
-2.80226731300354	-7.79307270050049	-3.97749304771423	-0.0232452899217606	0.53251838684082	-0.0981388539075851
-2.80166625976563	-7.7969331741333	-3.99173998832703	-0.0230203866958618	0.532639622688293	-0.0981510207056999
-2.79482078552246	-7.79814577102661	-3.97872686386108	-0.0229473765939474	0.532839417457581	-0.0982720702886581
-2.79229402542114	-7.79874706268311	-3.98459053039551	-0.0227369070053101	0.53297621011734	-0.0983695387840271
-2.7903003692627	-7.8067741394043	-3.99382019042969	-0.022527476772666	0.533254742622375	-0.0983784273266792
-2.77912497520447	-7.80967569351196	-3.98656010627747	-0.0223882477730513	0.533393085002899	-0.0984049960970879
-2.78200483322144	-7.81202507019043	-3.9962637424469	-0.0222607105970383	0.53353077173233	-0.0984619632363319
-2.77876496315002	-7.8137845993042	-3.99929761886597	-0.0220086723566055	0.533774375915527	-0.0985156074166298
-2.77137660980225	-7.81546592712402	-3.99605298042297	-0.0218311715871096	0.534031569957733	-0.0985160768032074
-2.77165126800537	-7.81490039825439	-4.00231838226318	-0.0216431189328432	0.534250378608704	-0.0984615087509155
-2.76860904693604	-7.81753826141357	-4.00620269775391	-0.0214089993387461	0.534374892711639	-0.0983484461903572
-2.7612144947052	-7.82154417037964	-4.00567960739136	-0.0213253628462553	0.534596562385559	-0.0982227474451065
-2.75948476791382	-7.81866216659546	-4.0061182975769	-0.0211888737976551	0.534759342670441	-0.098101943731308
-2.75960969924927	-7.82129335403442	-4.01252698898315	-0.0209831539541483	0.534940004348755	-0.0978466868400574
-2.75240516662598	-7.82079315185547	-4.00737524032593	-0.0208428185433149	0.535002470016479	-0.0976586565375328
-2.74316263198853	-7.81804227828979	-4.00857305526733	-0.0207490418106318	0.535134255886078	-0.0974065363407135
-2.74637317657471	-7.81820106506348	-4.02257204055786	-0.0206215251237154	0.535195171833038	-0.0970976948738098
-2.74191355705261	-7.81810998916626	-4.0162296295166	-0.0204841233789921	0.53531014919281	-0.0966882780194283
-2.73453688621521	-7.81452465057373	-4.0143871307373	-0.0204323101788759	0.535269677639008	-0.0964121222496033
-2.73178362846375	-7.81620121002197	-4.01912927627563	-0.0203000828623772	0.535188615322113	-0.0961602777242661
-2.72251725196838	-7.81864261627197	-4.01073217391968	-0.0201863162219524	0.535286366939545	-0.0959852188825607
-2.71591877937317	-7.8148889541626	-4.01603555679321	-0.020049661397934	0.535238862037659	-0.0955523103475571
-2.71608781814575	-7.81261444091797	-4.02401924133301	-0.0199388768523932	0.53512442111969	-0.0951428040862083
-2.70702052116394	-7.81351566314697	-4.01399517059326	-0.0198932755738497	0.535104274749756	-0.0947052016854286
-2.70148181915283	-7.80672693252563	-4.01573371887207	-0.0198309887200594	0.534983813762665	-0.0943374559283257
-2.70246553421021	-7.80825567245483	-4.02157354354858	-0.0196868665516377	0.534972727298737	-0.0939785167574883
-2.69162154197693	-7.80750942230225	-4.01629877090454	-0.0196210723370314	0.534866869449615	-0.0936766862869263
-2.69223499298096	-7.80425643920898	-4.01881456375122	-0.0195197574794292	0.534789681434631	-0.0931743457913399
-2.69206357002258	-7.80116319656372	-4.01742553710938	-0.0194235201925039	0.53469705581665	-0.0927955731749535
-2.68260645866394	-7.79804992675781	-4.0132942199707	-0.0194321759045124	0.534607827663422	-0.0924169421195984
-2.68277049064636	-7.79734230041504	-4.01449680328369	-0.0193205922842026	0.534396171569824	-0.0920656025409698
-2.68070650100708	-7.79862833023071	-4.00771141052246	-0.0192248914390802	0.53430962562561	-0.0916877239942551
-2.67655372619629	-7.79261302947998	-4.01515054702759	-0.0192298945039511	0.534151792526245	-0.0913307592272758
-2.67853856086731	-7.79148960113525	-4.01380014419556	-0.0191640444099903	0.534030020236969	-0.0908795520663261
-2.67142200469971	-7.78960418701172	-4.01091289520264	-0.0190782025456429	0.533909678459167	-0.0906144604086876
-2.6686155796051	-7.7873649597168	-4.01033401489258	-0.0190780386328697	0.533662080764771	-0.0902227982878685
-2.67385292053223	-7.7864089012146	-4.00567770004272	-0.0189827661961317	0.533504486083984	-0.0900494977831841
-2.66991949081421	-7.78457641601563	-4.00587177276611	-0.0189256630837917	0.533362448215485	-0.089733399450779
-2.66757488250732	-7.78050708770752	-4.00929021835327	-0.0189716126769781	0.533189654350281	-0.0894833654165268
-2.6734459400177	-7.78262901306152	-4.00356817245483	-0.0188711173832417	0.533080756664276	-0.0891946777701378
-2.67339181900024	-7.78212976455688	-4.01066064834595	-0.0187048129737377	0.532937467098236	-0.0890775695443153
-2.66952633857727	-7.7805027961731	-4.00700712203979	-0.0187176875770092	0.532821357250214	-0.0889919251203537
-2.67355227470398	-7.78214693069458	-4.00161933898926	-0.0186068657785654	0.532598793506622	-0.0889200642704964
-2.67860198020935	-7.78410720825195	-4.00399112701416	-0.0184830036014318	0.532601058483124	-0.0887603834271431
-2.6756477355957	-7.77916097640991	-4.01033926010132	-0.0184378754347563	0.5324866771698	-0.0887288153171539
-2.68240976333618	-7.7829852104187	-4.00059032440186	-0.0183814652264118	0.532356739044189	-0.0887006819248199
-2.68042278289795	-7.78525304794312	-4.01085233688354	-0.018187316134572	0.532336413860321	-0.0887378826737404
-2.68208289146423	-7.78264570236206	-4.00347948074341	-0.0180868580937386	0.532304763793945	-0.088740162551403
-2.68789935112	-7.78564834594727	-4.00385618209839	-0.017981881275773	0.532205641269684	-0.0888900607824326
-2.68985891342163	-7.78592491149902	-4.00527191162109	-0.0178521685302258	0.532270073890686	-0.0889410302042961
-2.69194650650024	-7.78658294677734	-4.0132040977478	-0.0177635215222836	0.532325267791748	-0.0889333561062813
-2.69649529457092	-7.78632926940918	-4.0124568939209	-0.0176207348704338	0.532274603843689	-0.0891319885849953
-2.69818830490112	-7.79126310348511	-4.0178050994873	-0.0173923969268799	0.532401382923126	-0.089252308011055
-2.70017170906067	-7.79046106338501	-4.01536655426025	-0.0172904636710882	0.532471835613251	-0.0893052220344543
-2.70639610290527	-7.79134798049927	-4.00619745254517	-0.017083577811718	0.532528698444366	-0.0894487202167511
-2.70925092697144	-7.79268264770508	-4.02019882202148	-0.0169228464365005	0.532667756080627	-0.0894840136170387
-2.70889949798584	-7.79063844680786	-4.0280704498291	-0.0168504770845175	0.532732307910919	-0.0893742740154266
-2.71355080604553	-7.78940629959106	-4.01649951934814	-0.0166754964739084	0.532837748527527	-0.0894629433751106
-2.71582388877869	-7.79400157928467	-4.02042102813721	-0.0164103284478188	0.532932758331299	-0.0894389748573303
-2.71918511390686	-7.78835296630859	-4.02245044708252	-0.01624152995646	0.533089816570282	-0.0893877521157265
-2.72313332557678	-7.78905153274536	-4.01379871368408	-0.016066649928689	0.53304797410965	-0.0894097462296486
-2.73049998283386	-7.78753614425659	-4.02650880813599	-0.0159208681434393	0.533193349838257	-0.0892921164631844
-2.73216032981873	-7.78302526473999	-4.0299768447876	-0.0157342497259378	0.533355236053467	-0.0891773700714111
-2.73096394538879	-7.78202486038208	-4.02458906173706	-0.0156113728880882	0.533208668231964	-0.089014045894146
-2.73886299133301	-7.78073167800903	-4.03744745254517	-0.0153226470574737	0.533264398574829	-0.088908389210701
-2.74011731147766	-7.78085374832153	-4.03038120269775	-0.0152239669114351	0.533286392688751	-0.08868557959795
-2.74346375465393	-7.77447891235352	-4.02511596679688	-0.0150461420416832	0.533216238021851	-0.0885671526193619
-2.74830317497253	-7.77746105194092	-4.03015232086182	-0.0148667888715863	0.533294141292572	-0.0883027091622353
-2.75155830383301	-7.77126932144165	-4.03922080993652	-0.0146217113360763	0.533284902572632	-0.0879765450954437
-2.74996638298035	-7.76755952835083	-4.03430414199829	-0.014514222741127	0.53321236371994	-0.0876557305455208
-2.75576829910278	-7.76359462738037	-4.02969694137573	-0.014338449575007	0.53312474489212	-0.0874386504292488
-2.75880312919617	-7.76481151580811	-4.03339576721191	-0.0141058238223195	0.533089101314545	-0.0870314836502075
-2.7595682144165	-7.75748491287231	-4.02668142318726	-0.0139959193766117	0.532966375350952	-0.0867800712585449
-2.7642080783844	-7.75643825531006	-4.02974987030029	-0.0138071021065116	0.532789766788483	-0.0863771960139275
-2.76432967185974	-7.74954319000244	-4.04117155075073	-0.0136842271313071	0.532835781574249	-0.0859306529164314
-2.76465916633606	-7.74333143234253	-4.02891826629639	-0.0135524813085794	0.53274542093277	-0.0855244621634483
-2.76936197280884	-7.74089860916138	-4.03115558624268	-0.0133769055828452	0.532498240470886	-0.0851214826107025
-2.76951217651367	-7.73844051361084	-4.03497552871704	-0.0132532911375165	0.53248530626297	-0.0846389457583427
-2.77294206619263	-7.73237323760986	-4.0201587677002	-0.0131355598568916	0.532281875610352	-0.0842656940221787
-2.77410626411438	-7.72328662872314	-4.0308895111084	-0.0129191391170025	0.532077372074127	-0.0838270112872124
-2.77915477752686	-7.72553205490112	-4.0367112159729	-0.0127935567870736	0.531949639320374	-0.0833354219794273
-2.77708506584167	-7.71483516693115	-4.02944421768188	-0.012679754756391	0.531728982925415	-0.0828849002718925
-2.77839255332947	-7.71279144287109	-4.02545213699341	-0.0125630591064692	0.53150886297226	-0.0824780613183975
-2.78436875343323	-7.71202754974365	-4.02909135818481	-0.0124042071402073	0.531174421310425	-0.0820338949561119
-2.78319931030273	-7.70516777038574	-4.01890659332275	-0.0122900502756238	0.5310338139534	-0.08155457675457
-2.78508687019348	-7.70019578933716	-4.01368761062622	-0.0122636966407299	0.530740261077881	-0.0812072604894638
-2.79194474220276	-7.69493341445923	-4.02497243881226	-0.0121406223624945	0.53045529127121	-0.0806960612535477
-2.78765988349915	-7.69387435913086	-4.02525901794434	-0.0120337940752506	0.530143678188324	-0.0802320465445518
-2.78640103340149	-7.68820190429688	-4.01289844512939	-0.0119705908000469	0.529827952384949	-0.0797473639249802
-2.7931387424469	-7.68772554397583	-4.01767826080322	-0.0118229016661644	0.529529750347137	-0.0793874636292458
-2.78749704360962	-7.6842999458313	-4.01169204711914	-0.0118775432929397	0.529191792011261	-0.0789277032017708
-2.78466391563416	-7.67802143096924	-4.00762462615967	-0.0118090519681573	0.528857052326202	-0.0785402804613113
-2.7880265712738	-7.67254495620728	-4.00658226013184	-0.0117174601182342	0.528568983078003	-0.0780756697058678
-2.78570890426636	-7.67580699920654	-4.00628280639648	-0.011660497635603	0.52823680639267	-0.0775980725884438
-2.77739024162292	-7.67141008377075	-3.9958233833313	-0.0116230612620711	0.527870833873749	-0.0772157981991768
-2.78272390365601	-7.6724009513855	-4.00154304504395	-0.0115718180313706	0.527527809143066	-0.0768147259950638
-2.77647233009338	-7.66887140274048	-3.98978519439697	-0.0114983003586531	0.527136206626892	-0.0764284878969193
-2.77353477478027	-7.66718721389771	-3.98643326759338	-0.0115387355908751	0.526957452297211	-0.0760877132415771
-2.77242922782898	-7.66218423843384	-3.99159669876099	-0.0114546800032258	0.52655702829361	-0.0757415965199471
-2.77071356773376	-7.66385555267334	-3.99205636978149	-0.0114114535972476	0.526315689086914	-0.075364962220192
-2.761634349823	-7.66364192962646	-3.98710083961487	-0.0114379050210118	0.526052176952362	-0.0750439092516899
-2.76367545127869	-7.66417360305786	-3.98013973236084	-0.0114202406257391	0.525714874267578	-0.0747503563761711
-2.76021790504456	-7.66675233840942	-3.9816906452179	-0.0113602140918374	0.525557398796082	-0.0745571777224541
-2.75388050079346	-7.66433048248291	-3.97649025917053	-0.0112983817234635	0.525377213954926	-0.074331097304821
-2.75468754768372	-7.66365432739258	-3.97876358032227	-0.0112872337922454	0.525099396705627	-0.0740470960736275
-2.75007486343384	-7.66805744171143	-3.97917914390564	-0.0111912339925766	0.524902403354645	-0.0737838223576546
-2.74417781829834	-7.6641697883606	-3.97677516937256	-0.0112615199759603	0.524667799472809	-0.0736369267106056
-2.74272298812866	-7.66561651229858	-3.97334361076355	-0.0111996307969093	0.524432182312012	-0.0733882933855057
-2.73809885978699	-7.66605663299561	-3.96359634399414	-0.0110407508909702	0.524258434772491	-0.0732842236757278
-2.73020005226135	-7.6658182144165	-3.96625685691834	-0.0110496571287513	0.524100363254547	-0.0730815157294273
-2.72992610931396	-7.66946983337402	-3.97013401985168	-0.0109974285587668	0.523962557315826	-0.0729244276881218
-2.72605156898499	-7.67253112792969	-3.97060227394104	-0.0108821401372552	0.523821175098419	-0.0726864114403725
-2.72067999839783	-7.67032051086426	-3.96404910087585	-0.0108897592872381	0.523693680763245	-0.0726451426744461
-2.71675992012024	-7.67154359817505	-3.96481943130493	-0.010725948959589	0.523542642593384	-0.0725868493318558
-2.7145414352417	-7.67656278610229	-3.96957969665527	-0.0106882024556398	0.523386538028717	-0.0724575445055962
-2.7062349319458	-7.67968702316284	-3.96072435379028	-0.010623637586832	0.523346960544586	-0.0724627450108528
-2.7021803855896	-7.67845630645752	-3.95622706413269	-0.010596726089716	0.52331930398941	-0.0723734200000763
-2.70411157608032	-7.68553495407104	-3.96767401695251	-0.010517468675971	0.523224234580994	-0.0723440125584602
-2.69380235671997	-7.68529510498047	-3.95907711982727	-0.01048793643713	0.523266613483429	-0.0723514631390572
-2.6930878162384	-7.68659257888794	-3.95900106430054	-0.0103811742737889	0.523073136806488	-0.0723685324192047
-2.69126462936401	-7.69039249420166	-3.95807552337646	-0.0102353468537331	0.523066461086273	-0.0724161416292191
-2.68069577217102	-7.69192314147949	-3.95284080505371	-0.0100870467722416	0.523009479045868	-0.0724720358848572
-2.6799213886261	-7.69342708587646	-3.95931625366211	-0.0101094450801611	0.522932708263397	-0.072364553809166
-2.68083643913269	-7.69801425933838	-3.95905780792236	-0.009944137185812	0.52288943529129	-0.072284959256649
-2.67208766937256	-7.69912719726563	-3.95535135269165	-0.00991813931614161	0.522921502590179	-0.0723058804869652
-2.67020297050476	-7.69805097579956	-3.95981884002686	-0.00981195922940969	0.52283638715744	-0.0723332241177559
-2.66778945922852	-7.7050838470459	-3.96019172668457	-0.0096560949459672	0.522736608982086	-0.0724113956093788
-2.66148447990417	-7.70648860931396	-3.95578980445862	-0.00956998951733112	0.522723495960236	-0.0725444257259369
-2.65627717971802	-7.70828342437744	-3.95666599273682	-0.0095458971336484	0.522648990154266	-0.0726733282208443
-2.65843081474304	-7.71314764022827	-3.96070289611816	-0.00946347787976265	0.52250075340271	-0.0726649016141891
-2.65474891662598	-7.71776437759399	-3.95897269248962	-0.00937529187649488	0.522495806217194	-0.0727819353342056
-2.6469304561615	-7.7179126739502	-3.96126532554626	-0.00939515978097916	0.522480368614197	-0.0728329867124558
-2.64623856544495	-7.72159004211426	-3.95775556564331	-0.00930494349449873	0.522309064865112	-0.0728903785347939
-2.64322328567505	-7.72450971603394	-3.95113706588745	-0.00916723161935806	0.52227395772934	-0.0729804337024689
-2.63999390602112	-7.7266993522644	-3.9568145275116	-0.00911387056112289	0.522281110286713	-0.0730321928858757
-2.6403112411499	-7.72681951522827	-3.96141242980957	-0.00913698505610228	0.522132039070129	-0.0729446038603783
-2.63917064666748	-7.73071575164795	-3.95143914222717	-0.00899992417544127	0.522062003612518	-0.0729498043656349
-2.63115096092224	-7.72728395462036	-3.9555082321167	-0.00901861675083637	0.522052764892578	-0.0729962661862373
-2.63351225852966	-7.73150157928467	-3.95921540260315	-0.00890555512160063	0.521912634372711	-0.0730414539575577
-2.63331532478333	-7.73528099060059	-3.9453341960907	-0.00883404817432165	0.521776616573334	-0.0730415284633636
-2.62366652488709	-7.72978067398071	-3.95524859428406	-0.00879274401813746	0.521726131439209	-0.0730516687035561
-2.62766861915588	-7.73514318466187	-3.95006322860718	-0.00875783991068602	0.521648764610291	-0.072925291955471
-2.62420272827148	-7.73608636856079	-3.96070528030396	-0.00860564596951008	0.521628856658936	-0.0729197785258293
-2.61846828460693	-7.73584651947021	-3.9560821056366	-0.00864620972424746	0.521546185016632	-0.072935439646244
-2.62216520309448	-7.73928260803223	-3.95215034484863	-0.0084433788433671	0.521452963352203	-0.0729782208800316
-2.61952686309814	-7.74098205566406	-3.95333361625671	-0.00838909205049276	0.52146452665329	-0.0728575885295868
-2.61599564552307	-7.73868989944458	-3.95456624031067	-0.00838942173868418	0.521304726600647	-0.072891965508461
-2.61727905273438	-7.74194669723511	-3.94978594779968	-0.0082597779110074	0.521306216716766	-0.0728065297007561
-2.61057710647583	-7.74255132675171	-3.95858764648438	-0.00806518085300922	0.521360397338867	-0.0728092789649963
-2.60981440544128	-7.74398899078369	-3.94913029670715	-0.00808808580040932	0.521281719207764	-0.0727886259555817
-2.6098690032959	-7.74705219268799	-3.95150327682495	-0.00800065323710442	0.521234393119812	-0.0727823674678802
-2.60882139205933	-7.74306917190552	-3.959064245224	-0.0077913929708302	0.521493434906006	-0.0726672112941742
-2.60721039772034	-7.74193716049194	-3.96153807640076	-0.00779780186712742	0.521538436412811	-0.0725699067115784
-2.60875606536865	-7.74625778198242	-3.96173071861267	-0.00767820701003075	0.52165699005127	-0.0725654363632202
-2.6044921875	-7.74506950378418	-3.96873712539673	-0.00748804863542318	0.521766245365143	-0.0725146383047104
-2.60361385345459	-7.74284267425537	-3.95828056335449	-0.00736144604161382	0.521943390369415	-0.0724356099963188
-2.60264182090759	-7.7455267906189	-3.96594381332397	-0.0072739808820188	0.52214503288269	-0.0723979473114014
-2.60271310806274	-7.74851751327515	-3.96893882751465	-0.00706020230427384	0.522429585456848	-0.0723364427685738
-2.59908652305603	-7.74570083618164	-3.97600388526917	-0.00695277098566294	0.522653818130493	-0.0722205936908722
-2.59818196296692	-7.74663496017456	-3.97658395767212	-0.00681385165080428	0.522859692573547	-0.0722788944840431
-2.59406661987305	-7.75094652175903	-3.98023724555969	-0.00665849400684237	0.523183882236481	-0.0722474232316017
-2.59009647369385	-7.74877834320068	-3.97861218452454	-0.00645928969606757	0.523493945598602	-0.0723221525549889
-2.59535551071167	-7.75237894058228	-3.97795605659485	-0.00635185139253736	0.523874580860138	-0.0724029541015625
-2.59324526786804	-7.75509738922119	-3.99174785614014	-0.00615115370601416	0.524299204349518	-0.0724189803004265
-2.59184241294861	-7.7525486946106	-3.99668383598328	-0.00598849868401885	0.524654984474182	-0.0724893063306808
-2.59241986274719	-7.7555365562439	-3.99801778793335	-0.00580951338633895	0.52492356300354	-0.0726663321256638
-2.59438991546631	-7.75968742370605	-4.00536155700684	-0.00554909044876695	0.525363087654114	-0.072859138250351
-2.59228205680847	-7.75916624069214	-4.0071964263916	-0.0053927511908114	0.525744080543518	-0.0730446949601173
-2.59668827056885	-7.76103734970093	-4.00297212600708	-0.00523388898000121	0.526032447814941	-0.0732657983899117
-2.59611701965332	-7.76096105575562	-4.02147722244263	-0.00504330778494477	0.526536703109741	-0.0734573528170586
-2.59734964370728	-7.76531887054443	-4.02327966690063	-0.00489310920238495	0.526910245418549	-0.0735556185245514
-2.60044598579407	-7.76525735855103	-4.02274608612061	-0.00471206940710545	0.52720844745636	-0.0737672820687294
-2.59947371482849	-7.76825428009033	-4.02627086639404	-0.00450637750327587	0.527476191520691	-0.0739462077617645
-2.60089707374573	-7.76939392089844	-4.02582931518555	-0.00441217143088579	0.527833580970764	-0.0741253420710564
-2.60036039352417	-7.76757478713989	-4.03182506561279	-0.00427505979314446	0.528106570243835	-0.0743855535984039
-2.59996056556702	-7.77334022521973	-4.0354118347168	-0.00416271202266216	0.528289675712585	-0.0745414644479752
-2.59802961349487	-7.77460622787476	-4.04785633087158	-0.00401212321594357	0.528622448444366	-0.0746832564473152
-2.59783506393433	-7.77586364746094	-4.03658628463745	-0.00394284632056952	0.528803110122681	-0.0749033316969872
-2.5996949672699	-7.78077030181885	-4.04974222183228	-0.00377607555128634	0.528940975666046	-0.0751529857516289
-2.5987229347229	-7.78235816955566	-4.04546403884888	-0.0037310654297471	0.529259502887726	-0.0753500834107399
-2.59934043884277	-7.78241205215454	-4.03813028335571	-0.0036273798905313	0.529417455196381	-0.075605034828186
-2.59994697570801	-7.78253698348999	-4.04914426803589	-0.00353890424594283	0.529589116573334	-0.0758309289813042
-2.59939122200012	-7.7889838218689	-4.06108713150024	-0.00337259052321315	0.529827952384949	-0.0759753510355949
-2.59710144996643	-7.78429698944092	-4.05075311660767	-0.00339359347708523	0.529971420764923	-0.0762081667780876
-2.60023975372314	-7.78895664215088	-4.06168365478516	-0.00324374274350703	0.530208110809326	-0.0764257833361626
-2.59967231750488	-7.79360723495483	-4.06196165084839	-0.00323188630864024	0.530377745628357	-0.0765519589185715
-2.59979391098022	-7.79113245010376	-4.06168365478516	-0.00316702947020531	0.530633687973022	-0.0768005326390266
-2.60289239883423	-7.78834819793701	-4.06693363189697	-0.00306742009706795	0.530777871608734	-0.0770114585757256
-2.60472083091736	-7.79499101638794	-4.07257461547852	-0.00301012769341469	0.531031787395477	-0.0770166143774986
-2.59782099723816	-7.79427433013916	-4.07405853271484	-0.00291172484867275	0.531238615512848	-0.0772235542535782
-2.60190176963806	-7.7957501411438	-4.0743989944458	-0.00292598665691912	0.531335532665253	-0.077412873506546
-2.60396718978882	-7.79534292221069	-4.08074617385864	-0.00285262987017632	0.531642913818359	-0.0775378793478012
-2.60105156898499	-7.79944086074829	-4.07084512710571	-0.00285471021197736	0.531824350357056	-0.0777153447270393
-2.60094881057739	-7.79260635375977	-4.07929277420044	-0.00281688896939158	0.532031416893005	-0.0778759866952896
-2.60494923591614	-7.79377841949463	-4.08361864089966	-0.00273754936642945	0.532183408737183	-0.0779419615864754
-2.60339856147766	-7.79754972457886	-4.08515739440918	-0.00274014053866267	0.532442271709442	-0.0780492052435875
-2.60213303565979	-7.7949595451355	-4.08072996139526	-0.00270110019482672	0.532547831535339	-0.078209675848484
-2.60631442070007	-7.7983865737915	-4.08317804336548	-0.00267098797485232	0.532658517360687	-0.0783757492899895
-2.607417345047	-7.7957239151001	-4.08623123168945	-0.00256988313049078	0.532846093177795	-0.0785263702273369
-2.60686802864075	-7.79761981964111	-4.07647800445557	-0.00259192520752549	0.53300952911377	-0.0786562189459801
-2.6111011505127	-7.79198360443115	-4.086989402771	-0.00262145674787462	0.533042728900909	-0.0788399428129196
-2.61367011070251	-7.79549169540405	-4.08996152877808	-0.00257351342588663	0.533166646957397	-0.0788858383893967
-2.61481595039368	-7.79544687271118	-4.09130907058716	-0.00257025333121419	0.533187747001648	-0.0789492055773735
-2.61314940452576	-7.79216718673706	-4.08719301223755	-0.00270917196758091	0.533114969730377	-0.079099103808403
-2.61873769760132	-7.79311752319336	-4.077392578125	-0.00266967643983662	0.533098936080933	-0.0791778564453125
-2.62323331832886	-7.79301881790161	-4.08454608917236	-0.00275784940458834	0.533026337623596	-0.0791792795062065
-2.61979842185974	-7.78491544723511	-4.07705163955688	-0.00283399317413569	0.532940208911896	-0.0792336687445641
-2.62878799438477	-7.78506565093994	-4.08152484893799	-0.00283196242526174	0.532683074474335	-0.0792788937687874
-2.62966370582581	-7.78550100326538	-4.0826530456543	-0.00287847593426704	0.53260213136673	-0.0791919529438019
-2.62570238113403	-7.78251552581787	-4.07286071777344	-0.00303294626064599	0.532318532466888	-0.0792106464505196
-2.63197326660156	-7.78092908859253	-4.07558059692383	-0.00314662093296647	0.531932771205902	-0.0792293250560761
-2.63316798210144	-7.77943325042725	-4.07167720794678	-0.00324554601684213	0.531660735607147	-0.0792084559798241
-2.62949061393738	-7.7729320526123	-4.06572341918945	-0.00338310841470957	0.531364262104034	-0.0791549161076546
-2.63759446144104	-7.7695689201355	-4.07241630554199	-0.00343633792363107	0.530951678752899	-0.0790512785315514
-2.6362886428833	-7.770827293396	-4.06145286560059	-0.00365712027996778	0.530594527721405	-0.0789439305663109
-2.63730692863464	-7.76470899581909	-4.0533561706543	-0.00374474353156984	0.530153036117554	-0.0788914710283279
-2.64131546020508	-7.76214218139648	-4.05254125595093	-0.0039442852139473	0.529660642147064	-0.0788266360759735
-2.64096069335938	-7.76252174377441	-4.04477691650391	-0.00399544974789023	0.529310941696167	-0.0787619724869728
-2.63583970069885	-7.75581645965576	-4.03644561767578	-0.00419217022135854	0.528844475746155	-0.0786885917186737
-2.64388394355774	-7.75391864776611	-4.03989124298096	-0.00432636216282845	0.528359651565552	-0.0786191746592522
-2.64487385749817	-7.75478458404541	-4.03148651123047	-0.00451489724218845	0.527833044528961	-0.0784749686717987
-2.64096140861511	-7.74715185165405	-4.02509212493896	-0.00479851057752967	0.527437269687653	-0.0784813985228539
-2.6466236114502	-7.74416875839233	-4.01787805557251	-0.00494957389310002	0.526968359947205	-0.0784159749746323
-2.64012432098389	-7.7430272102356	-4.01514959335327	-0.00509608257561922	0.526597380638123	-0.0784174874424934
-2.64639353752136	-7.74052762985229	-4.01618432998657	-0.00528572825714946	0.526134014129639	-0.0783151090145111
-2.6508412361145	-7.73909282684326	-4.01138210296631	-0.00550202652812004	0.525748431682587	-0.0783597007393837
-2.64591479301453	-7.73799228668213	-4.00406074523926	-0.0057433326728642	0.525456428527832	-0.0783746689558029
-2.64971899986267	-7.7341833114624	-4.00222063064575	-0.00587016437202692	0.524979472160339	-0.0784484073519707
-2.65087842941284	-7.73318815231323	-3.99219846725464	-0.00600252021104097	0.524636685848236	-0.0785147324204445
-2.64905500411987	-7.73017454147339	-3.99489092826843	-0.00621593557298183	0.524312555789948	-0.0784807354211807
-2.65583419799805	-7.72932147979736	-3.99025464057922	-0.00639200024306774	0.523995399475098	-0.0785039737820625
-2.65537476539612	-7.72965049743652	-3.9873218536377	-0.00657637231051922	0.523779213428497	-0.0786492750048637
-2.65540981292725	-7.72614669799805	-3.98499703407288	-0.00676892418414354	0.523484349250793	-0.0787114500999451
-2.6586377620697	-7.72426748275757	-3.97502422332764	-0.00691204983741045	0.52325165271759	-0.0788508728146553
-2.65983629226685	-7.72595071792603	-3.9713716506958	-0.00699554337188601	0.523017764091492	-0.078898549079895
-2.66102337837219	-7.72199583053589	-3.97451496124268	-0.00729855848476291	0.522807240486145	-0.0789788067340851
-2.66852140426636	-7.71933555603027	-3.97936105728149	-0.00734796747565269	0.522706091403961	-0.0791558027267456
-2.66551280021667	-7.71913290023804	-3.96735262870789	-0.00743931485339999	0.52249002456665	-0.0793007984757423
-2.67078018188477	-7.72082710266113	-3.96286845207214	-0.0076138311997056	0.52231776714325	-0.0794832035899162
-2.67570900917053	-7.71636152267456	-3.96947193145752	-0.00772857619449496	0.522293865680695	-0.0796976387500763
-2.6779842376709	-7.71705341339111	-3.96593546867371	-0.00785896740853786	0.522212266921997	-0.0797217488288879
-2.68214201927185	-7.71211385726929	-3.96609592437744	-0.0080345319584012	0.52205502986908	-0.079922154545784
-2.68278002738953	-7.71449613571167	-3.96531176567078	-0.00806670356541872	0.522095441818237	-0.0800480470061302
-2.68110156059265	-7.71229076385498	-3.9576153755188	-0.00820838753134012	0.521957159042358	-0.0802513435482979
-2.68987417221069	-7.71433925628662	-3.96437525749207	-0.00837758649140596	0.521896123886108	-0.0804140344262123
-2.68441081047058	-7.70793724060059	-3.95924472808838	-0.0084282960742712	0.521929740905762	-0.0804779827594757
-2.69432711601257	-7.71362018585205	-3.96483206748962	-0.00844101049005985	0.521953403949738	-0.080697625875473
-2.69179582595825	-7.70987462997437	-3.95894432067871	-0.00860225968062878	0.52192211151123	-0.0808068662881851
-2.695876121521	-7.70559453964233	-3.9576690196991	-0.00864793639630079	0.521862089633942	-0.080990269780159
-2.6938419342041	-7.70848512649536	-3.9679274559021	-0.00873616058379412	0.521992385387421	-0.0810790285468102
-2.69658184051514	-7.70540857315063	-3.95956039428711	-0.00883738696575165	0.521852612495422	-0.0812666490674019
-2.7001097202301	-7.71096420288086	-3.9643383026123	-0.00891991890966892	0.522052466869354	-0.0813546702265739
-2.70199775695801	-7.70264911651611	-3.96422863006592	-0.00898224860429764	0.522112369537354	-0.0815655663609505
-2.70503354072571	-7.7086386680603	-3.96761631965637	-0.0088983029127121	0.522171854972839	-0.0816059932112694
-2.70577454566956	-7.70209932327271	-3.96479630470276	-0.00903514120727777	0.522295475006104	-0.0817735344171524
-2.70991563796997	-7.704674243927	-3.96633005142212	-0.00903007108718157	0.522341310977936	-0.0818890333175659
-2.70684027671814	-7.70164632797241	-3.96657919883728	-0.00907887518405914	0.522562205791473	-0.082075797021389
-2.71058368682861	-7.70308065414429	-3.97030138969421	-0.00914947316050529	0.522621810436249	-0.0820920169353485
-2.71546983718872	-7.70182180404663	-3.97381186485291	-0.00914297718554735	0.522859752178192	-0.0822292566299438
-2.71510076522827	-7.69836187362671	-3.97007846832275	-0.00917822495102882	0.523050248622894	-0.082320474088192
-2.71785187721252	-7.69976091384888	-3.96435546875	-0.00909417495131493	0.523135781288147	-0.0823679864406586
-2.71544241905212	-7.69513607025146	-3.97688579559326	-0.00915748905390501	0.523366689682007	-0.0824508592486382
-2.72005939483643	-7.69440650939941	-3.97488570213318	-0.00915253441780806	0.523518264293671	-0.0824490636587143
-2.72871804237366	-7.69544458389282	-3.97840905189514	-0.00910732802003622	0.52376115322113	-0.0824737772345543
-2.7194812297821	-7.68995666503906	-3.9741485118866	-0.00916034448891878	0.524006128311157	-0.0825521126389503
-2.72375798225403	-7.69155836105347	-3.98134589195251	-0.00904627423733473	0.524078130722046	-0.0826629847288132
-2.72482371330261	-7.69312953948975	-3.98113584518433	-0.0090654781088233	0.524404227733612	-0.0825909227132797
-2.72268486022949	-7.68566703796387	-3.98438429832459	-0.00912723876535892	0.524556636810303	-0.0825585424900055
-2.7279314994812	-7.68818950653076	-3.99108028411865	-0.00899143051356077	0.524799227714539	-0.0826432630419731
-2.72227239608765	-7.68499040603638	-3.98807287216187	-0.00892017967998981	0.524968147277832	-0.0826733931899071
-2.72898292541504	-7.68849611282349	-3.98711729049683	-0.00892153009772301	0.524996697902679	-0.0827233791351318
-2.72941279411316	-7.68359231948853	-3.99118590354919	-0.00888797361403704	0.52537339925766	-0.0826941952109337
-2.73120594024658	-7.68004655838013	-3.98896670341492	-0.00891222711652517	0.525500953197479	-0.0828040838241577
-2.73181676864624	-7.6897292137146	-3.99783992767334	-0.00883490405976772	0.525663375854492	-0.0828299000859261
-2.73196649551392	-7.68000507354736	-3.99610447883606	-0.00871961936354637	0.525797188282013	-0.0829568952322006
-2.73632431030273	-7.68250942230225	-3.99312925338745	-0.00872037280350924	0.525865197181702	-0.0830666869878769
-2.73711037635803	-7.68067216873169	-4.00303840637207	-0.00866316165775061	0.526122212409973	-0.0831002444028854
-2.73543357849121	-7.68227243423462	-4.00368165969849	-0.0086041521281004	0.526204109191895	-0.0832491889595985
-2.74082827568054	-7.68443584442139	-4.00218152999878	-0.00855076219886541	0.526317536830902	-0.0833158269524574
-2.73958039283752	-7.68224477767944	-3.99923706054688	-0.008504887111485	0.526452779769897	-0.0834701359272003
-2.74497175216675	-7.68220710754395	-4.00331974029541	-0.00840565375983715	0.526578187942505	-0.0834961384534836
-2.74325346946716	-7.6824803352356	-4.00842475891113	-0.00834591872990131	0.52675461769104	-0.0836118683218956
-2.74426460266113	-7.68135738372803	-4.00320959091187	-0.00835569575428963	0.52679169178009	-0.0837248414754868
-2.74781203269959	-7.68328189849854	-4.01063776016235	-0.00820144172757864	0.526924729347229	-0.0838272422552109
-2.74583506584167	-7.68069076538086	-4.00068855285645	-0.00823304057121277	0.527114450931549	-0.0839041545987129
-2.74790096282959	-7.67822980880737	-4.0130934715271	-0.00813325308263302	0.527070939540863	-0.0839836075901985
-2.74966669082642	-7.68440961837769	-4.01420545578003	-0.00805189553648233	0.527329802513123	-0.0839360058307648
-2.74862384796143	-7.68191719055176	-4.00827932357788	-0.00800983980298042	0.52738618850708	-0.0840886980295181
-2.75585293769836	-7.68222808837891	-4.00951242446899	-0.00793537590652704	0.527436017990112	-0.0840917453169823
-2.75156283378601	-7.68098545074463	-4.00792694091797	-0.00782021321356297	0.527619898319244	-0.0842450931668282
-2.74850249290466	-7.6797456741333	-4.01417970657349	-0.00784331373870373	0.527750790119171	-0.0842655375599861
-2.75471544265747	-7.68272972106934	-4.01632881164551	-0.0076803439296782	0.527806162834167	-0.0842808708548546
-2.75237226486206	-7.68225860595703	-4.0163402557373	-0.00766792241483927	0.527980446815491	-0.0842746645212173
-2.75311923027039	-7.67780876159668	-4.01801204681396	-0.00768381543457508	0.528013348579407	-0.0843749940395355
-2.75893545150757	-7.68119192123413	-4.01966667175293	-0.00751393800601363	0.528096616268158	-0.0843388587236404
-2.75502777099609	-7.67420816421509	-4.01423406600952	-0.00743694603443146	0.528258681297302	-0.0844403132796288
-2.7574942111969	-7.67580080032349	-4.01963186264038	-0.00742880906909704	0.528286278247833	-0.0843577682971954
-2.7609748840332	-7.67981004714966	-4.0233793258667	-0.00736143812537193	0.528414189815521	-0.084342397749424
-2.75753951072693	-7.67317628860474	-4.02051305770874	-0.00738563295453787	0.528518974781036	-0.0843468382954597
-2.76166272163391	-7.67367172241211	-4.01189231872559	-0.00718548847362399	0.528508543968201	-0.0843812376260757
-2.75740027427673	-7.6756157875061	-4.01919746398926	-0.00716845784336329	0.528633296489716	-0.0843908190727234
-2.76114940643311	-7.66757917404175	-4.02014923095703	-0.00720089441165328	0.528603076934814	-0.0842423513531685
-2.761225938797	-7.67156219482422	-4.01798343658447	-0.00710724806413054	0.528681039810181	-0.0842256247997284
-2.75763726234436	-7.66746950149536	-4.020094871521	-0.00711933290585876	0.528682231903076	-0.0841150805354118
-2.75893306732178	-7.6671929359436	-4.01799297332764	-0.00706541398540139	0.528679370880127	-0.0841181129217148
-2.76053881645203	-7.67046165466309	-4.00965595245361	-0.0070111621171236	0.528624713420868	-0.0839713886380196
-2.75520277023315	-7.66252374649048	-4.0176739692688	-0.0070184450596571	0.528631448745728	-0.0838886350393295
-2.75982022285461	-7.66565608978271	-4.01476860046387	-0.00712369289249182	0.528568208217621	-0.0837775394320488
-2.75683736801147	-7.66403341293335	-4.01808786392212	-0.00701203430071473	0.528549313545227	-0.0837299823760986
-2.7527027130127	-7.66166925430298	-4.01963758468628	-0.00702825887128711	0.52854585647583	-0.0837031379342079
-2.75414824485779	-7.66483497619629	-4.01375102996826	-0.00705256871879101	0.528372228145599	-0.0836676508188248
-2.75819826126099	-7.66319847106934	-4.00748062133789	-0.00699869869276881	0.528367161750793	-0.0835998356342316
-2.75135111808777	-7.65982055664063	-4.011962890625	-0.00698209134861827	0.528330504894257	-0.0834503471851349
-2.7542507648468	-7.66206789016724	-4.01305913925171	-0.00703085074201226	0.528166890144348	-0.0833720788359642
-2.75260758399963	-7.66087961196899	-4.01650810241699	-0.00696398783475161	0.528202056884766	-0.0833185985684395
-2.74901914596558	-7.65701532363892	-4.01289176940918	-0.00697648106142879	0.528056502342224	-0.0832297056913376
-2.75033044815063	-7.6587495803833	-4.00165700912476	-0.00699331052601337	0.527920424938202	-0.0831726491451263
-2.75289225578308	-7.66029644012451	-4.00059413909912	-0.00686846300959587	0.527826249599457	-0.0831285789608955
-2.75223755836487	-7.65632820129395	-4.00760507583618	-0.00692082522436976	0.527733027935028	-0.0828791931271553
-2.74927282333374	-7.65130233764648	-4.00959396362305	-0.00693912943825126	0.527608454227448	-0.0828189179301262
-2.75489902496338	-7.65373468399048	-4.00571489334106	-0.00686351582407951	0.52761298418045	-0.0826708078384399
-2.75000619888306	-7.64950180053711	-4.0029468536377	-0.00682181585580111	0.527405858039856	-0.0825096741318703
-2.74881958961487	-7.64929103851318	-3.99247932434082	-0.00688715558499098	0.52735048532486	-0.0823722928762436
-2.75624370574951	-7.65100860595703	-4.00018930435181	-0.00688214227557182	0.527204930782318	-0.0822882205247879
-2.75351166725159	-7.64331197738647	-3.99959444999695	-0.00683018984273076	0.527202308177948	-0.0819814577698708
-2.75367903709412	-7.64076042175293	-3.99905681610107	-0.00679503288120031	0.526979386806488	-0.0818049237132072
-2.75415587425232	-7.64087724685669	-3.99171304702759	-0.00682036392390728	0.526824474334717	-0.0815813168883324
-2.75363969802856	-7.63593339920044	-3.99515748023987	-0.00668197125196457	0.52673077583313	-0.0814145803451538
-2.75214910507202	-7.63364791870117	-3.97976279258728	-0.00677438639104366	0.526516675949097	-0.081234373152256
-2.75890731811523	-7.63208436965942	-3.99357748031616	-0.00669618928804994	0.526448905467987	-0.080977275967598
-2.7579984664917	-7.62890720367432	-3.98281121253967	-0.00667888857424259	0.52625185251236	-0.0806572884321213
-2.75766515731812	-7.6259298324585	-3.98779511451721	-0.00669021811336279	0.526024162769318	-0.0804689526557922
-2.75926089286804	-7.62359571456909	-3.98405289649963	-0.00658260798081756	0.525839030742645	-0.0802690833806992
-2.75812339782715	-7.62412548065186	-3.97957468032837	-0.0065281679853797	0.525639891624451	-0.0800392255187035
-2.76093983650208	-7.61653470993042	-3.97048330307007	-0.00654042791575193	0.525393605232239	-0.0798489078879356
-2.76110768318176	-7.62018632888794	-3.98108577728271	-0.00649629347026348	0.525241136550903	-0.0796030610799789
-2.76146721839905	-7.61370992660522	-3.97743344306946	-0.0064517012797296	0.525119006633759	-0.0792858451604843
-2.76162195205688	-7.60989093780518	-3.97298860549927	-0.00644468562677503	0.524741172790527	-0.0790426060557365
-2.76475739479065	-7.61330413818359	-3.97021770477295	-0.00635513104498386	0.524488031864166	-0.0788629353046417
-2.76539540290833	-7.60748481750488	-3.9594931602478	-0.00637474097311497	0.524284839630127	-0.0785787031054497
-2.76653218269348	-7.60187149047852	-3.95874524116516	-0.0063516441732645	0.523929476737976	-0.0783608555793762
-2.76696252822876	-7.6052131652832	-3.95974111557007	-0.00626603979617357	0.523761630058289	-0.0781015083193779
-2.76724982261658	-7.60208415985107	-3.95848774909973	-0.00620786193758249	0.52342563867569	-0.0778247714042664
-2.76825785636902	-7.59647703170776	-3.94953203201294	-0.00618928903713822	0.523124694824219	-0.0777249559760094
-2.76996946334839	-7.6011438369751	-3.9484543800354	-0.00615545874461532	0.522787988185883	-0.0775607079267502
-2.76914167404175	-7.59613847732544	-3.94801092147827	-0.00614697439596057	0.522523045539856	-0.0774246901273727
-2.76908349990845	-7.59344673156738	-3.94320464134216	-0.00614349078387022	0.522130727767944	-0.0772459208965302
-2.77275419235229	-7.59588432312012	-3.94714283943176	-0.00606912188231945	0.521905660629272	-0.0769662633538246
-2.76896786689758	-7.59181547164917	-3.93648457527161	-0.00603289762511849	0.521533966064453	-0.0768191143870354
-2.77452707290649	-7.59332370758057	-3.93774724006653	-0.00607473775744438	0.521191537380219	-0.0766934528946877
-2.77309322357178	-7.59581184387207	-3.93654012680054	-0.00598497362807393	0.520910859107971	-0.076499417424202
-2.77103710174561	-7.58851766586304	-3.9249210357666	-0.00596826896071434	0.52063512802124	-0.0764419510960579
-2.7743616104126	-7.58921241760254	-3.92915987968445	-0.00589340412989259	0.520212173461914	-0.0763418972492218
-2.77490854263306	-7.59175539016724	-3.93064427375793	-0.00587090058252215	0.5200315117836	-0.0761624500155449
-2.77439284324646	-7.58912134170532	-3.92214846611023	-0.00587229523807764	0.51968115568161	-0.0761198028922081
-2.78011059761047	-7.59188652038574	-3.92099809646606	-0.00582408485934138	0.519356429576874	-0.0760764330625534
-2.77681970596313	-7.58945941925049	-3.91788196563721	-0.00574971362948418	0.519190788269043	-0.0760046020150185
-2.77605271339417	-7.58977222442627	-3.91339063644409	-0.00575278513133526	0.518941581249237	-0.0759681686758995
-2.78071141242981	-7.59042453765869	-3.91267442703247	-0.0056477882899344	0.518674969673157	-0.0758600458502769
-2.77817034721375	-7.59035444259644	-3.91203784942627	-0.0056472341530025	0.518535852432251	-0.0758130699396133
-2.78291702270508	-7.58660221099854	-3.90272116661072	-0.00557984504848719	0.518251657485962	-0.0758033469319344
-2.78035140037537	-7.59030961990356	-3.90729260444641	-0.00544754136353731	0.518119096755981	-0.0757770836353302
-2.78047585487366	-7.58595848083496	-3.90731072425842	-0.00543471425771713	0.518016457557678	-0.0757093206048012
-2.78499507904053	-7.59211826324463	-3.90821266174316	-0.00534447701647878	0.517729818820953	-0.0756106004118919
-2.78337955474854	-7.58903408050537	-3.90649700164795	-0.00530042592436075	0.517740368843079	-0.0755149647593498
-2.78542232513428	-7.58934783935547	-3.90717697143555	-0.00519864819943905	0.517525732517242	-0.0754711255431175
-2.78328514099121	-7.59128046035767	-3.90235352516174	-0.00509419525042176	0.517492830753326	-0.0754773691296577
-2.78128337860107	-7.58652591705322	-3.90124678611755	-0.00511654000729322	0.51740425825119	-0.0753612294793129
-2.78564524650574	-7.59269237518311	-3.90349388122559	-0.00512584345415235	0.517384111881256	-0.0752432122826576
-2.77925229072571	-7.5882511138916	-3.90158200263977	-0.00503451470285654	0.517399430274963	-0.0752316191792488
-2.78062629699707	-7.59422731399536	-3.90234231948853	-0.00495577836409211	0.517315149307251	-0.0751884207129478
-2.78255295753479	-7.59080410003662	-3.90284061431885	-0.00477072037756443	0.517430245876312	-0.074937142431736
-2.77949905395508	-7.58728313446045	-3.90441346168518	-0.00470404047518969	0.51747852563858	-0.0748746395111084
-2.78525853157043	-7.59044742584229	-3.90617084503174	-0.00454795313999057	0.51759272813797	-0.0747591331601143
-2.78278541564941	-7.5888147354126	-3.90994691848755	-0.00433243392035365	0.517623245716095	-0.0746757835149765
-2.78453850746155	-7.58667612075806	-3.89919066429138	-0.00420778850093484	0.517655313014984	-0.0747069492936134
-2.78649115562439	-7.5891695022583	-3.90602779388428	-0.00400501862168312	0.517862379550934	-0.0746480226516724
-2.78434872627258	-7.58876752853394	-3.91596245765686	-0.00394521094858646	0.517936944961548	-0.0744915157556534
-2.7878303527832	-7.59050226211548	-3.9162859916687	-0.00369145395234227	0.518026769161224	-0.0744834542274475
-2.78518295288086	-7.58885097503662	-3.91704392433167	-0.00345232826657593	0.518174290657043	-0.0743798762559891
-2.79100871086121	-7.5857892036438	-3.90276074409485	-0.00342324958182871	0.518182516098022	-0.0742528811097145
-2.79175996780396	-7.58545207977295	-3.92365336418152	-0.00315967784263194	0.518514633178711	-0.0740646347403526
-2.78893303871155	-7.58182668685913	-3.9146454334259	-0.00303668109700084	0.518539905548096	-0.0738835334777832
-2.79490566253662	-7.58466625213623	-3.92076730728149	-0.00285690138116479	0.518572509288788	-0.07380510866642
-2.79261326789856	-7.5815281867981	-3.92191815376282	-0.00278583099134266	0.518738627433777	-0.0736053213477135
-2.79886150360107	-7.57566976547241	-3.91767406463623	-0.0025975164026022	0.518702208995819	-0.0734871402382851
-2.80273413658142	-7.57807731628418	-3.93012642860413	-0.00244032661430538	0.518898129463196	-0.0731765627861023
-2.80044484138489	-7.57016134262085	-3.92295956611633	-0.00232687056995928	0.518844664096832	-0.0730392634868622
-2.80919504165649	-7.56862258911133	-3.9259147644043	-0.00218184012919664	0.51885849237442	-0.0728152692317963
-2.8079662322998	-7.56772089004517	-3.918301820755	-0.00203286972828209	0.518870294094086	-0.0725890100002289
-2.8108959197998	-7.55655908584595	-3.92766261100769	-0.00197251862846315	0.518923223018646	-0.0723861157894135
-2.81764984130859	-7.55854511260986	-3.92589426040649	-0.00188872998114675	0.518824517726898	-0.0720334574580193
-2.81869697570801	-7.55248546600342	-3.9216423034668	-0.00184671091847122	0.518736839294434	-0.0717683583498001
-2.82520127296448	-7.5470290184021	-3.926185131073	-0.00168613635469228	0.518616616725922	-0.0715044513344765
-2.8224310874939	-7.54622411727905	-3.91939544677734	-0.00166926370002329	0.518557965755463	-0.0713178515434265
-2.82962536811829	-7.54176330566406	-3.92138624191284	-0.00153382809367031	0.518369615077972	-0.0709239020943642
-2.83411312103271	-7.53840732574463	-3.92020201683044	-0.00154112500604242	0.518240332603455	-0.0706518441438675
-2.83337068557739	-7.52834367752075	-3.92279934883118	-0.00162717374041677	0.518116533756256	-0.070396326482296
-2.84023642539978	-7.52827739715576	-3.91592884063721	-0.00153846840839833	0.517907977104187	-0.070189394056797
-2.83837294578552	-7.52045774459839	-3.91473317146301	-0.00149657088331878	0.517743289470673	-0.0699044615030289
-2.84689736366272	-7.51871156692505	-3.9152889251709	-0.00153043784666806	0.517466902732849	-0.0695484355092049
-2.8437922000885	-7.51382684707642	-3.91494870185852	-0.00154028518591076	0.517439186573029	-0.0693483576178551
-2.84825444221497	-7.50929927825928	-3.91129684448242	-0.00147273356560618	0.517130494117737	-0.069059319794178
-2.85770535469055	-7.50754499435425	-3.91593027114868	-0.00131650525145233	0.517108798027039	-0.0688000842928886
-2.8563666343689	-7.50135707855225	-3.9172523021698	-0.00138171797152609	0.51700085401535	-0.0685880482196808
-2.86443376541138	-7.50238704681396	-3.91189885139465	-0.00133051129523665	0.516927361488342	-0.068470798432827
-2.86527872085571	-7.4969425201416	-3.91104698181152	-0.00121960183605552	0.516855657100677	-0.0683196187019348
-2.87125086784363	-7.49834394454956	-3.90935349464417	-0.00124197918921709	0.516804397106171	-0.0682554244995117
-2.87278914451599	-7.49382400512695	-3.91408061981201	-0.00120812573004514	0.517068326473236	-0.0680709853768349
-2.87699723243713	-7.48875045776367	-3.92115020751953	-0.00117456109728664	0.517014682292938	-0.0680222660303116
-2.88003420829773	-7.48682165145874	-3.92073082923889	-0.00106267200317234	0.517143130302429	-0.0679766833782196
-2.88110160827637	-7.48938846588135	-3.91707444190979	-0.000946898362599313	0.51738440990448	-0.0679669007658958
-2.89218950271606	-7.48639154434204	-3.91816353797913	-0.000919560319744051	0.517490565776825	-0.0678887814283371
-2.88811922073364	-7.48441076278687	-3.93656206130981	-0.000774906482547522	0.517843961715698	-0.0677666515111923
-2.8911988735199	-7.4802885055542	-3.92596411705017	-0.00060988258337602	0.518127143383026	-0.0677498355507851
-2.89716267585754	-7.48618984222412	-3.93578386306763	-0.000474062806461006	0.518405139446259	-0.0678291767835617
-2.89835906028748	-7.48359823226929	-3.93373560905457	-0.000383768085157499	0.51884388923645	-0.0678795576095581
-2.90447211265564	-7.47975492477417	-3.94042468070984	-0.000222558621317148	0.519102215766907	-0.0680360943078995
-2.90478301048279	-7.48633480072021	-3.94851922988892	6.66155483486364E-06	0.519585311412811	-0.0680173262953758
-2.9092333316803	-7.48189115524292	-3.94859004020691	0.000157223839778453	0.519945442676544	-0.0681813955307007
-2.91600942611694	-7.48442935943604	-3.95910882949829	0.000368387089110911	0.520419836044312	-0.068241685628891
-2.9136323928833	-7.48526763916016	-3.95507264137268	0.000552767654880881	0.520966112613678	-0.0683753341436386
-2.92249321937561	-7.48323488235474	-3.96959257125854	0.000884234788827598	0.521465420722961	-0.0684384182095528
-2.92525815963745	-7.48455762863159	-3.97177577018738	0.00107944174669683	0.521881341934204	-0.0684478878974915
-2.92622780799866	-7.48682641983032	-3.97310400009155	0.00121297175064683	0.522357225418091	-0.0685064718127251
-2.93397879600525	-7.4823899269104	-3.97844219207764	0.0014233075780794	0.52274477481842	-0.0686028301715851
-2.93877291679382	-7.48427629470825	-3.98405981063843	0.00164348923135549	0.523190379142761	-0.0686406344175339
-2.93830871582031	-7.47887372970581	-3.98454976081848	0.00185473228339106	0.523670494556427	-0.0687028020620346
-2.94570708274841	-7.47784280776978	-3.99714756011963	0.00206357426941395	0.523945569992065	-0.0686484202742577
-2.95076990127563	-7.48075008392334	-3.99707889556885	0.00227306061424315	0.524334967136383	-0.0686031654477119
-2.95408844947815	-7.47859191894531	-4.00144243240356	0.00243615685030818	0.524690806865692	-0.0686171799898148
-2.96042943000793	-7.4725399017334	-4.00077962875366	0.00259602186270058	0.524797439575195	-0.0686609074473381
-2.96307277679443	-7.47713899612427	-3.99662590026855	0.00287262839265168	0.524948716163635	-0.0686890631914139
-2.96456384658813	-7.47055721282959	-4.00272798538208	0.00302078179083765	0.525182962417603	-0.0686330944299698
-2.97090816497803	-7.47264862060547	-4.0057053565979	0.00319622410461307	0.525238990783691	-0.0684351772069931
-2.97542881965637	-7.46950244903564	-4.00903797149658	0.00342991179786623	0.525176644325256	-0.0683706849813461
-2.97762751579285	-7.46457767486572	-4.01227283477783	0.00355847994796932	0.525266408920288	-0.0682715550065041
-2.98052906990051	-7.46036100387573	-4.00687694549561	0.00370392622426152	0.525127589702606	-0.068085253238678
-2.98795938491821	-7.46151542663574	-4.0041389465332	0.0038733531255275	0.525063931941986	-0.0679223909974098
-2.98447012901306	-7.4558744430542	-4.00617170333862	0.00399926817044616	0.524902641773224	-0.0677786991000175
-2.99001812934875	-7.45588874816895	-4.0047755241394	0.00409084279090166	0.524668991565704	-0.067485399544239
-2.99449443817139	-7.45384216308594	-4.01264047622681	0.00418707448989153	0.524453938007355	-0.0671967342495918
-2.99432110786438	-7.44868755340576	-4.00086688995361	0.00434001116082072	0.524229824542999	-0.06697878241539
-2.99340629577637	-7.44200038909912	-4.00336027145386	0.0044199600815773	0.523909151554108	-0.0667158514261246
-3.00148391723633	-7.44232225418091	-3.99817609786987	0.00457548163831234	0.523588597774506	-0.0664461627602577
-3.00075197219849	-7.43954563140869	-3.99621486663818	0.00471963780000806	0.523214101791382	-0.0662163645029068
-2.99873065948486	-7.43316841125488	-3.99369430541992	0.00481880735605955	0.522948741912842	-0.0658645704388618
-3.00639581680298	-7.43421792984009	-3.99251794815063	0.00491099758073688	0.522554039955139	-0.0654173195362091
-3.00526857376099	-7.42852926254272	-3.99061560630798	0.00493280403316021	0.522347033023834	-0.0651261508464813
-3.00325655937195	-7.42366552352905	-3.98762059211731	0.00499078305438161	0.521997392177582	-0.0647751092910767
-3.00423121452332	-7.42327356338501	-3.98674869537354	0.00506783369928598	0.521666407585144	-0.0644979253411293
-3.00359964370728	-7.41806793212891	-3.9821503162384	0.0052803186699748	0.521376371383667	-0.064144104719162
-3.00094795227051	-7.41344833374023	-3.98285460472107	0.00533085037022829	0.521098434925079	-0.0636816546320915
-3.00497889518738	-7.40801429748535	-3.98178768157959	0.00538571085780859	0.520825326442719	-0.0632339194417
-3.00599455833435	-7.40810537338257	-3.97390842437744	0.00551194837316871	0.520608425140381	-0.0628163889050484
-3.001051902771	-7.39831304550171	-3.97752165794373	0.00564064178615808	0.520471036434174	-0.06232825294137
-3.00264453887939	-7.39677572250366	-3.97537684440613	0.00574603863060474	0.520238161087036	-0.0618714280426502
-3.00872993469238	-7.39344310760498	-3.97025775909424	0.00592413637787104	0.520022213459015	-0.0614092014729977
-3.00336098670959	-7.38544082641602	-3.97631978988647	0.00608714390546083	0.520006954669952	-0.0610097609460354
-3.00588512420654	-7.38128757476807	-3.9726870059967	0.00614279415458441	0.519803106784821	-0.0605737753212452
-3.0135326385498	-7.37861967086792	-3.97778463363647	0.00624059932306409	0.519717693328857	-0.0601697899401188
-3.00609350204468	-7.37486171722412	-3.97073340415955	0.00638483930379152	0.519759654998779	-0.0597782358527184
-3.00724983215332	-7.37140607833862	-3.97297763824463	0.0064900740981102	0.519639849662781	-0.0593971014022827
-3.01035046577454	-7.36870384216309	-3.9695839881897	0.0067412038333714	0.519510805606842	-0.05905432254076
-3.00483536720276	-7.36583137512207	-3.97447085380554	0.0069432076998055	0.519528687000275	-0.0586197450757027
-3.00653719902039	-7.36077547073364	-3.98118948936462	0.00707887066528201	0.519448816776276	-0.058190293610096
-3.00464200973511	-7.35931301116943	-3.97560167312622	0.00728398375213146	0.519393801689148	-0.0578090474009514
-3.00331830978394	-7.35914707183838	-3.98178458213806	0.00751881022006273	0.519365608692169	-0.0574403069913387
-2.99931478500366	-7.35301971435547	-3.97929668426514	0.00771135184913874	0.519368708133698	-0.0570708587765694
-2.99775767326355	-7.34899616241455	-3.97771739959717	0.00793752633035183	0.519299507141113	-0.056594330817461
-2.99392127990723	-7.34686470031738	-3.97457528114319	0.00813613552600145	0.519224107265472	-0.056258138269186
-2.99161887168884	-7.34758758544922	-3.96903252601624	0.00833146739751101	0.519333362579346	-0.055799663066864
-2.98376536369324	-7.34032535552979	-3.97709727287292	0.00848667789250612	0.519367039203644	-0.0552855469286442
-2.98567008972168	-7.33746719360352	-3.98119592666626	0.00857427250593901	0.519347369670868	-0.0547190308570862
-2.98164677619934	-7.33624076843262	-3.98320364952087	0.0088045671582222	0.519401490688324	-0.0542330257594585
-2.96898865699768	-7.33545112609863	-3.98526430130005	0.00896154250949621	0.519439339637756	-0.0537468902766705
-2.96500468254089	-7.33079051971436	-3.98200154304504	0.0090955700725317	0.519456207752228	-0.0531630590558052
-2.95812773704529	-7.32974147796631	-3.97800540924072	0.00935426540672779	0.51939058303833	-0.0527686439454556
-2.95149302482605	-7.3313045501709	-3.97510814666748	0.00957788340747356	0.519475340843201	-0.0521442890167236
-2.94262909889221	-7.32317686080933	-3.98790192604065	0.00974363088607788	0.519506871700287	-0.0516168735921383
-2.93740224838257	-7.32401418685913	-3.99012088775635	0.00978613831102848	0.519483029842377	-0.0510899759829044
-2.9308385848999	-7.32817935943604	-3.98931074142456	0.0100704850628972	0.51963210105896	-0.0506000891327858
-2.91591644287109	-7.32352113723755	-3.98663353919983	0.0103071909397841	0.519804179668427	-0.0501429885625839
-2.9081494808197	-7.32476758956909	-3.99139451980591	0.0104742934927344	0.519758462905884	-0.0496549233794212
-2.89726448059082	-7.32571363449097	-3.98963356018066	0.0106704393401742	0.51986688375473	-0.0492207817733288
-2.89033532142639	-7.32842063903809	-3.98610043525696	0.0108523005619645	0.520132541656494	-0.0486659593880177
-2.87605714797974	-7.32758522033691	-3.99682855606079	0.0110959997400641	0.520323991775513	-0.0482107549905777
-2.86395215988159	-7.32609415054321	-4.00581884384155	0.0111830048263073	0.520524382591248	-0.0476902388036251
-2.85947966575623	-7.32877826690674	-4.005690574646	0.0112958075478673	0.520772039890289	-0.0471918545663357
-2.84573149681091	-7.33223342895508	-4.00717830657959	0.0114133423194289	0.521125018596649	-0.0468813851475716
-2.83096742630005	-7.33023071289063	-4.01005411148071	0.0115303276106715	0.521410167217255	-0.0465565510094166
-2.8207414150238	-7.33590698242188	-4.0134129524231	0.0116559378802776	0.521720170974731	-0.0462595075368881
-2.8104305267334	-7.33575201034546	-4.0226731300354	0.0118504874408245	0.521997809410095	-0.0459291115403175
-2.80208802223206	-7.33783340454102	-4.01639461517334	0.012062874622643	0.522321760654449	-0.0457093976438046
-2.78845453262329	-7.34390592575073	-4.01738309860229	0.0122050493955612	0.522656679153442	-0.0455303192138672
-2.77409553527832	-7.34451818466187	-4.03024339675903	0.0123770106583834	0.523001790046692	-0.0453293062746525
-2.76331567764282	-7.34827423095703	-4.02855634689331	0.0125842038542032	0.523166060447693	-0.0449958108365536
-2.7575364112854	-7.35543775558472	-4.03460264205933	0.0128720002248883	0.523376524448395	-0.0447391010820866
-2.74730181694031	-7.35980272293091	-4.03188753128052	0.0131081258878112	0.523565828800201	-0.0446046553552151
-2.73562335968018	-7.3615870475769	-4.03835868835449	0.0132659142836928	0.52381557226181	-0.0444705076515675
-2.73018789291382	-7.36575365066528	-4.04309368133545	0.0135770123451948	0.523866236209869	-0.0442878715693951
-2.72369599342346	-7.36884212493896	-4.04286956787109	0.0137050366029143	0.524141788482666	-0.0442040301859379
-2.71190619468689	-7.37152051925659	-4.0389986038208	0.0139097319915891	0.524295687675476	-0.0441461689770222
-2.70513105392456	-7.37287092208862	-4.04600811004639	0.0139345303177834	0.524549961090088	-0.0440722070634365
-2.69949054718018	-7.38047790527344	-4.05079936981201	0.0140063213184476	0.524638712406158	-0.0439782999455929
-2.69655108451843	-7.38212203979492	-4.06120538711548	0.0140768242999911	0.524933099746704	-0.0439002923667431
-2.68468832969666	-7.3865008354187	-4.05251026153564	0.0140938200056553	0.525211691856384	-0.0439204312860966
-2.67578291893005	-7.39039516448975	-4.06282091140747	0.0140055185183883	0.525422692298889	-0.0440009050071239
-2.67193651199341	-7.39499044418335	-4.06119203567505	0.0139483269304037	0.525658190250397	-0.0441626757383347
-2.66710472106934	-7.39935970306396	-4.07198715209961	0.0139343673363328	0.525974869728088	-0.0443026386201382
-2.67022562026978	-7.41029453277588	-4.07114410400391	0.0138563057407737	0.52644544839859	-0.0444534569978714
-2.65496563911438	-7.41245603561401	-4.07704448699951	0.0136459618806839	0.526750147342682	-0.0449465699493885
-2.63265776634216	-7.41735029220581	-4.06320095062256	0.0134992441162467	0.526546776294708	-0.0455708131194115
-2.63077759742737	-7.42036294937134	-4.07428884506226	0.0137836709618568	0.526344895362854	-0.0458477884531021
-2.62934565544128	-7.42661666870117	-4.078782081604	0.0142507953569293	0.526196956634521	-0.0457520522177219
-2.62553954124451	-7.434739112854	-4.07675170898438	0.0145780742168427	0.525948941707611	-0.0458204559981823
-2.61721849441528	-7.43966865539551	-4.07105398178101	0.0147360991686583	0.525749683380127	-0.0460654497146606
-2.61360096931458	-7.44075536727905	-4.06809520721436	0.0148608814924955	0.525520980358124	-0.0461219772696495
-2.61118149757385	-7.44481992721558	-4.06975603103638	0.0149196069687605	0.525242447853088	-0.0460303165018559
-2.61176586151123	-7.44363880157471	-4.06466960906982	0.0149811236187816	0.524895489215851	-0.0459648817777634
-2.60912108421326	-7.44546556472778	-4.06532096862793	0.0150363445281982	0.52477639913559	-0.045742578804493
-2.60181355476379	-7.44193077087402	-4.05858039855957	0.0150838457047939	0.524468600749969	-0.0454504899680614
-2.59456729888916	-7.43852043151855	-4.05218124389648	0.0150593984872103	0.524179518222809	-0.0453116521239281
-2.59130048751831	-7.43817758560181	-4.05536890029907	0.0149860670790076	0.524028837680817	-0.0451110638678074
-2.5871570110321	-7.44152736663818	-4.05871963500977	0.0150385862216353	0.523936927318573	-0.0448354594409466
-2.5823450088501	-7.44272041320801	-4.06430292129517	0.0151815377175808	0.523774147033691	-0.0446942336857319
-2.57995748519897	-7.44140672683716	-4.06111335754395	0.0152158569544554	0.523713707923889	-0.0446315780282021
-2.57658123970032	-7.44669008255005	-4.05694150924683	0.0154606224969029	0.523518621921539	-0.0447285175323486
-2.57529425621033	-7.44874858856201	-4.05596351623535	0.0156376343220472	0.523431241512299	-0.0448544733226299
-2.57272410392761	-7.45352554321289	-4.05795621871948	0.0158516597002745	0.523295819759369	-0.0449517443776131
-2.57073855400085	-7.45265436172485	-4.05514764785767	0.0159798916429281	0.523341417312622	-0.0449838861823082
-2.56853580474854	-7.4496545791626	-4.04808521270752	0.0160844307392836	0.523212671279907	-0.0449956022202969
-2.56910443305969	-7.45118522644043	-4.04269790649414	0.0160876680165529	0.523305833339691	-0.0450052060186863
-2.5697922706604	-7.45284748077393	-4.05761575698853	0.0161005612462759	0.523460805416107	-0.0448306277394295
-2.56558799743652	-7.44702339172363	-4.0565333366394	0.0161905772984028	0.523484408855438	-0.0444641374051571
-2.56564283370972	-7.44439506530762	-4.05563926696777	0.016230370849371	0.523571670055389	-0.0442103669047356
-2.56875824928284	-7.44318771362305	-4.05380630493164	0.0163668934255838	0.523654878139496	-0.0440490394830704
-2.56259512901306	-7.44399452209473	-4.05982208251953	0.0164821315556765	0.523695111274719	-0.043940681964159
-2.55767750740051	-7.44198894500732	-4.06419801712036	0.0165546257048845	0.523772239685059	-0.0438964255154133
-2.55829882621765	-7.44286918640137	-4.05951023101807	0.0166141539812088	0.523765325546265	-0.0438912361860275
-2.55645298957825	-7.44229078292847	-4.05225372314453	0.0167748369276524	0.52373218536377	-0.0439329631626606
-2.55787324905396	-7.4452223777771	-4.05735492706299	0.0169010628014803	0.52363383769989	-0.0438608378171921
-2.5568687915802	-7.44130897521973	-4.0573673248291	0.0170667320489883	0.52373218536377	-0.0435340963304043
-2.55800008773804	-7.43917179107666	-4.06493091583252	0.0172241199761629	0.523712933063507	-0.043296854943037
-2.55685210227966	-7.43623399734497	-4.06294727325439	0.0173172764480114	0.523670434951782	-0.0431263782083988
-2.5598931312561	-7.43617391586304	-4.06146049499512	0.0173550695180893	0.523628115653992	-0.0427925288677216
-2.56003999710083	-7.43252801895142	-4.05992841720581	0.0174309909343719	0.523736357688904	-0.0425090976059437
-2.56187462806702	-7.42783784866333	-4.06575965881348	0.017510836943984	0.523878812789917	-0.0421327911317348
-2.558100938797	-7.42131280899048	-4.06469631195068	0.0175128895789385	0.523774802684784	-0.0419875867664814
-2.55640554428101	-7.42172765731812	-4.06020212173462	0.0174072030931711	0.523731291294098	-0.0418692976236343
-2.5583930015564	-7.42084884643555	-4.05821084976196	0.017566341906786	0.52359938621521	-0.0418686792254448
-2.5626859664917	-7.42083644866943	-4.05527257919312	0.0177433639764786	0.523613929748535	-0.0416706390678883
-2.55913829803467	-7.41613388061523	-4.06453514099121	0.0178985316306353	0.523398697376251	-0.0414780043065548
-2.56490111351013	-7.41620969772339	-4.06245183944702	0.0179718472063541	0.523374140262604	-0.0413639731705189
-2.56837821006775	-7.41580724716187	-4.06218767166138	0.0181066785007715	0.523238956928253	-0.0410735942423344
-2.56923460960388	-7.41131830215454	-4.05630683898926	0.0181754995137453	0.523093104362488	-0.0410377010703087
-2.57341456413269	-7.40916872024536	-4.06172800064087	0.0180813129991293	0.523039996623993	-0.0408264547586441
-2.57163381576538	-7.40470218658447	-4.0612678527832	0.0180599857121706	0.523009717464447	-0.040730357170105
-2.5754930973053	-7.40674018859863	-4.05223655700684	0.0179757215082645	0.522897601127625	-0.0406367070972919
-2.57434463500977	-7.39905118942261	-4.04951763153076	0.0180188193917274	0.522774040699005	-0.0405198708176613
-2.57551670074463	-7.39596843719482	-4.05493640899658	0.0180698335170746	0.522560834884644	-0.040306281298399
-2.57640171051025	-7.39220857620239	-4.05403137207031	0.0181695129722357	0.522380411624908	-0.040127657353878
-2.58470678329468	-7.39612245559692	-4.05590200424194	0.0183738563209772	0.522141754627228	-0.0400562509894371
-2.58913040161133	-7.39291906356812	-4.05192804336548	0.0184249524027109	0.52197402715683	-0.0400749854743481
-2.58954191207886	-7.39347314834595	-4.0497088432312	0.0185123849660158	0.521842300891876	-0.0399433486163616
-2.59207987785339	-7.3871603012085	-4.04852199554443	0.0186285562813282	0.521740734577179	-0.0398640483617783
-2.59882307052612	-7.38566160202026	-4.04972839355469	0.0187829919159412	0.521496057510376	-0.0397161245346069
-2.6047191619873	-7.38200426101685	-4.04632234573364	0.0187679398804903	0.521371304988861	-0.0395640954375267
-2.60640501976013	-7.38209629058838	-4.04835987091064	0.0187303107231855	0.521335124969482	-0.039352472871542
-2.6047899723053	-7.37778949737549	-4.03770923614502	0.0185525324195623	0.521297216415405	-0.0392572358250618
-2.60870838165283	-7.36990737915039	-4.03800821304321	0.0186303295195103	0.521183133125305	-0.0390189811587334
-2.61042189598084	-7.36382293701172	-4.03414058685303	0.0186054836958647	0.521107614040375	-0.0387730151414871
-2.61548161506653	-7.36050128936768	-4.04917001724243	0.0186994951218367	0.52102118730545	-0.0384053140878677
-2.62241411209106	-7.35587072372437	-4.04608392715454	0.0187603589147329	0.521008491516113	-0.0381309874355793
-2.62307858467102	-7.35654306411743	-4.04552268981934	0.0187486968934536	0.520970463752747	-0.0380454286932945
-2.62439203262329	-7.3523268699646	-4.04050827026367	0.0187577158212662	0.520846962928772	-0.0380719266831875
-2.63059020042419	-7.35208797454834	-4.04633522033691	0.0188540183007717	0.520754516124725	-0.0380970798432827
-2.62972259521484	-7.34834384918213	-4.04612636566162	0.0189115926623344	0.520583987236023	-0.0381455011665821
-2.63422346115112	-7.35047245025635	-4.04443407058716	0.0188972484320402	0.52048248052597	-0.0380658470094204
-2.63570857048035	-7.34741306304932	-4.03522729873657	0.0189345348626375	0.52045214176178	-0.0378327183425426
-2.64121699333191	-7.34098672866821	-4.04049921035767	0.0189156383275986	0.520359337329865	-0.037741094827652
-2.63840556144714	-7.33945083618164	-4.02988481521606	0.0187987964600325	0.520265758037567	-0.0376506745815277
-2.63975191116333	-7.33651781082153	-4.03664398193359	0.018663277849555	0.520025372505188	-0.0374410971999168
-2.64042139053345	-7.33656549453735	-4.04036951065063	0.0186808742582798	0.519979774951935	-0.0371596068143845
-2.64148211479187	-7.33115482330322	-4.03486919403076	0.0187481734901667	0.519708693027496	-0.0368898510932922
-2.63894724845886	-7.32734346389771	-4.02438068389893	0.0187333449721336	0.519494354724884	-0.0367824360728264
-2.64149260520935	-7.32713603973389	-4.02868843078613	0.0187049992382526	0.51924604177475	-0.036644097417593
-2.64409041404724	-7.32310962677002	-4.02757930755615	0.0186739359050989	0.518975734710693	-0.0363947302103043
-2.64467716217041	-7.32272815704346	-4.02810621261597	0.0186521392315626	0.51878422498703	-0.0361208356916904
-2.63966917991638	-7.32078504562378	-4.01879215240479	0.0185230784118176	0.518485963344574	-0.0359933450818062
-2.64149856567383	-7.31418609619141	-4.00986194610596	0.0184505842626095	0.5181764960289	-0.0357976108789444
-2.64334678649902	-7.31404304504395	-4.0102219581604	0.018403422087431	0.517956912517548	-0.0355919077992439
-2.64511656761169	-7.31364059448242	-4.01719284057617	0.0183550491929054	0.517715096473694	-0.0353632867336273
-2.63980174064636	-7.31111288070679	-4.00978374481201	0.0182840898633003	0.517456531524658	-0.0351717323064804
-2.64026045799255	-7.30882549285889	-4.01298475265503	0.0181933343410492	0.517191708087921	-0.0349906161427498
-2.63466668128967	-7.304856300354	-4.00777578353882	0.0179774463176727	0.516864001750946	-0.0349148884415627
-2.63289546966553	-7.30855369567871	-3.9999885559082	0.0179349333047867	0.516510784626007	-0.0348580591380596
-2.63228487968445	-7.30539846420288	-3.99612927436829	0.0179640911519527	0.516200721263886	-0.0347361043095589
-2.63151001930237	-7.30682325363159	-4.00062608718872	0.0179622191935778	0.515957832336426	-0.0345439501106739
-2.62718892097473	-7.30478572845459	-3.98725891113281	0.0178714673966169	0.515554964542389	-0.0343894101679325
-2.62422657012939	-7.30279397964478	-3.98547744750977	0.0178483109921217	0.515168964862823	-0.0342317372560501
-2.62148356437683	-7.3028302192688	-3.97541546821594	0.017786979675293	0.514784097671509	-0.0340135172009468
-2.62281465530396	-7.30076932907104	-3.97598648071289	0.0178298857063055	0.514574944972992	-0.033711489289999
-2.61727070808411	-7.29742383956909	-3.98201608657837	0.0177005436271429	0.514197528362274	-0.0334984734654427
-2.61430430412292	-7.29634618759155	-3.97540926933289	0.017499465495348	0.513802587985992	-0.0332078747451305
-2.61665034294128	-7.29511165618896	-3.97085642814636	0.0174287408590317	0.513475120067596	-0.0329994224011898
-2.60849404335022	-7.2924656867981	-3.96774840354919	0.0173881631344557	0.51318633556366	-0.0327690951526165
-2.60182404518127	-7.2895679473877	-3.96389436721802	0.0172646231949329	0.512866854667664	-0.0325205028057098
-2.5993640422821	-7.29082155227661	-3.96168208122253	0.0171541720628738	0.512488543987274	-0.0323024950921535
-2.59536910057068	-7.29416513442993	-3.95312643051147	0.0170738324522972	0.512109816074371	-0.0321385562419891
-2.5902943611145	-7.29348754882813	-3.94756770133972	0.0169565845280886	0.511822581291199	-0.0319405570626259
-2.58246922492981	-7.29275512695313	-3.9512791633606	0.0168716739863157	0.511579751968384	-0.0317560248076916
-2.57774448394775	-7.28980398178101	-3.94788646697998	0.0168013479560614	0.511229872703552	-0.0315155349671841
-2.57742881774902	-7.29212331771851	-3.94506549835205	0.0166760198771954	0.510899364948273	-0.0313782095909119
-2.57200598716736	-7.29468631744385	-3.94097995758057	0.016577810049057	0.510571002960205	-0.0311872679740191
-2.56531834602356	-7.29044055938721	-3.93861126899719	0.016533549875021	0.510331273078918	-0.0310376472771168
-2.55795812606812	-7.29378080368042	-3.93337988853455	0.016365971416235	0.510044395923615	-0.030827272683382
-2.55216288566589	-7.29195165634155	-3.93718862533569	0.0163153391331434	0.509764492511749	-0.0306973401457071
-2.55050039291382	-7.29587841033936	-3.92469763755798	0.0162298083305359	0.509404718875885	-0.0305055100470781
-2.54407382011414	-7.29897308349609	-3.92706632614136	0.0161116942763329	0.509211301803589	-0.0303736235946417
-2.53471732139587	-7.29633378982544	-3.92330169677734	0.016008123755455	0.508941888809204	-0.0303319673985243
-2.52834033966064	-7.29555749893188	-3.91906189918518	0.0159421395510435	0.50873476266861	-0.0301273241639137
-2.5280294418335	-7.29938077926636	-3.92179703712463	0.0158625803887844	0.508535325527191	-0.0299954134970903
-2.52221441268921	-7.30234241485596	-3.9201991558075	0.0157327968627214	0.508319735527039	-0.0299490820616484
-2.51344060897827	-7.30274868011475	-3.91101717948914	0.0156204318627715	0.508221685886383	-0.0299362652003765
-2.50812745094299	-7.3032488822937	-3.91485166549683	0.0155621720477939	0.508037269115448	-0.029883598908782
-2.50501489639282	-7.30900382995605	-3.90853238105774	0.0154998973011971	0.507898926734924	-0.0298625342547894
-2.50215649604797	-7.31080293655396	-3.90913105010986	0.0154471043497324	0.507779896259308	-0.0298398621380329
-2.49409866333008	-7.31287288665771	-3.9055860042572	0.0153580568730831	0.507810831069946	-0.0299215298146009
-2.48835730552673	-7.31303691864014	-3.90563559532166	0.0153617570176721	0.507695019245148	-0.0298785623162985
-2.48528790473938	-7.31725072860718	-3.91038727760315	0.0153705812990665	0.507695257663727	-0.0299355424940586
-2.48014712333679	-7.32269334793091	-3.90653514862061	0.0153172621503472	0.507629334926605	-0.0299801118671894
-2.47359609603882	-7.32446146011353	-3.90866160392761	0.0152757233008742	0.507689476013184	-0.030129062011838
-2.4740309715271	-7.32575845718384	-3.90836215019226	0.0152706084772944	0.507740139961243	-0.0302656292915344
-2.46824598312378	-7.33196020126343	-3.91204857826233	0.0153636708855629	0.507793486118317	-0.0304421968758106
-2.46081352233887	-7.33665990829468	-3.90567946434021	0.015374718233943	0.507930874824524	-0.0306505393236876
-2.45553874969482	-7.3369197845459	-3.90768980979919	0.0152749372646213	0.508032202720642	-0.0307464487850666
-2.45688366889954	-7.34026861190796	-3.91913533210754	0.0153600722551346	0.508095443248749	-0.0308419838547707
-2.4501793384552	-7.3459210395813	-3.91974449157715	0.0153247974812984	0.508244931697845	-0.030870383605361
-2.44341278076172	-7.35002470016479	-3.91606593132019	0.0153494197875261	0.508354425430298	-0.0309884715825319
-2.43986487388611	-7.35225296020508	-3.913498878479	0.0153614459559321	0.508415937423706	-0.031152755022049
-2.43496084213257	-7.35506200790405	-3.92153596878052	0.0154309486970305	0.508560955524445	-0.0312087554484606
-2.42939376831055	-7.35981035232544	-3.91636967658997	0.0153901595622301	0.508778274059296	-0.0314178094267845
-2.42273902893066	-7.36014461517334	-3.91549754142761	0.0154692828655243	0.508907616138458	-0.0314710959792137
-2.41818141937256	-7.36275100708008	-3.92310404777527	0.015463400632143	0.509064376354218	-0.0315775536000729
-2.41279482841492	-7.3713846206665	-3.92915773391724	0.0155006181448698	0.509195625782013	-0.0316826328635216
-2.40721249580383	-7.3753776550293	-3.92862868309021	0.0155380666255951	0.509406089782715	-0.0317749753594399
-2.40419888496399	-7.37789249420166	-3.91983389854431	0.0155323995277286	0.509583652019501	-0.0319585390388966
-2.39652252197266	-7.38051557540894	-3.93349266052246	0.0155757814645767	0.509755432605743	-0.0322193242609501
-2.39529228210449	-7.38492965698242	-3.93260836601257	0.015664353966713	0.509955167770386	-0.0323845334351063
-2.38993191719055	-7.39061498641968	-3.93832421302795	0.0156615786254406	0.510183930397034	-0.0325636453926563
-2.3817446231842	-7.39503383636475	-3.92807960510254	0.0156456623226404	0.51040643453598	-0.0327669829130173
-2.37985396385193	-7.39868879318237	-3.92878389358521	0.0157530568540096	0.510610044002533	-0.0329740047454834
-2.3752224445343	-7.40037107467651	-3.93207716941834	0.0157269425690174	0.510874807834625	-0.0330701097846031
-2.37312650680542	-7.40339708328247	-3.93817496299744	0.01581996306777	0.511128723621368	-0.0331480130553246
-2.36867237091064	-7.40934944152832	-3.9477207660675	0.0157929453998804	0.511348783969879	-0.0331698469817638
-2.36261653900146	-7.40653657913208	-3.94457340240479	0.0157793369144201	0.51158618927002	-0.0331541001796722
-2.35988426208496	-7.4099383354187	-3.94611024856567	0.015733640640974	0.511698603630066	-0.0332543663680553
-2.35997867584229	-7.41258096694946	-3.95361709594727	0.0158005598932505	0.511920690536499	-0.0336347557604313
-2.35480570793152	-7.41986274719238	-3.9503710269928	0.0157243441790342	0.512145280838013	-0.0339056253433228
-2.34864640235901	-7.42099571228027	-3.94979691505432	0.0157318934798241	0.512349307537079	-0.0339305475354195
-2.34234499931335	-7.42292928695679	-3.94761061668396	0.0157139878720045	0.512424528598785	-0.0340452454984188
-2.33635830879211	-7.42588520050049	-3.95408844947815	0.0156908128410578	0.512551784515381	-0.0341027714312077
-2.33141160011292	-7.43230581283569	-3.95698165893555	0.015706293284893	0.512711763381958	-0.0342392362654209
-2.32725095748901	-7.43139886856079	-3.96215081214905	0.0157009959220886	0.512869894504547	-0.0344064645469189
-2.32338666915894	-7.43590354919434	-3.95327353477478	0.0156084513291717	0.512966334819794	-0.0345921255648136
-2.32289147377014	-7.43851900100708	-3.9592297077179	0.0156714525073767	0.513084709644318	-0.0347395911812782
-2.31819272041321	-7.44183874130249	-3.96085596084595	0.0155734065920115	0.513139069080353	-0.0349103808403015
-2.31779098510742	-7.44741487503052	-3.96580672264099	0.0155901862308383	0.513245701789856	-0.0350127629935741
-2.31056022644043	-7.4480037689209	-3.95389366149902	0.0155360661447048	0.513280093669891	-0.0352099984884262
-2.30939960479736	-7.45122480392456	-3.94816637039185	0.0154684176668525	0.513262331485748	-0.0353249721229076
-2.30430269241333	-7.45482778549194	-3.9602518081665	0.0154392635449767	0.513333261013031	-0.0354321748018265
-2.30074238777161	-7.45813417434692	-3.96324825286865	0.0154382344335318	0.513288259506226	-0.0354352854192257
-2.294184923172	-7.45585870742798	-3.95619511604309	0.0153072346001863	0.513296008110046	-0.0354254692792892
-2.29351997375488	-7.45983409881592	-3.95280408859253	0.01525460742414	0.513214886188507	-0.035523921251297
-2.2881932258606	-7.46147918701172	-3.95471000671387	0.0151733132079244	0.513181209564209	-0.0355258509516716
-2.28300619125366	-7.46652984619141	-3.95479273796082	0.0151287596672773	0.5131516456604	-0.0354600921273232
-2.28213000297546	-7.46231126785278	-3.95341730117798	0.0150434756651521	0.512994349002838	-0.0353530868887901
-2.27720975875854	-7.46387672424316	-3.94175624847412	0.0149328829720616	0.512901544570923	-0.0352975465357304
-2.2768280506134	-7.4636082649231	-3.95123410224915	0.0148040438070893	0.512836158275604	-0.035248838365078
-2.27419495582581	-7.46270179748535	-3.94865775108337	0.0147595200687647	0.512780904769897	-0.0352226421236992
-2.27023649215698	-7.46274375915527	-3.95160555839539	0.0145883001387119	0.512571334838867	-0.0352287851274014
-2.26819062232971	-7.46284341812134	-3.94632601737976	0.0145020643249154	0.512410759925842	-0.0352992787957191
-2.26845026016235	-7.46662616729736	-3.94361424446106	0.0143847223371267	0.512300133705139	-0.0353027395904064
-2.26328587532043	-7.46617794036865	-3.93899607658386	0.0142946112900972	0.512080729007721	-0.035340279340744
-2.26294875144959	-7.46644449234009	-3.9450216293335	0.0142395440489054	0.511874496936798	-0.0353779569268227
-2.26207995414734	-7.46481943130493	-3.93028092384338	0.0140656065195799	0.511694848537445	-0.0354543291032314
-2.26278710365295	-7.46771430969238	-3.92890739440918	0.0138720097020268	0.511394619941711	-0.0355207659304142
-2.26068496704102	-7.4676308631897	-3.93041181564331	0.0137592200189829	0.511289238929749	-0.035562451928854
-2.26131391525269	-7.46778059005737	-3.92912554740906	0.0135685969144106	0.51107782125473	-0.03549999371171
-2.25929522514343	-7.46224689483643	-3.93081998825073	0.0134558975696564	0.510815858840942	-0.0355949141085148
-2.26540875434875	-7.46631526947021	-3.92314577102661	0.0133038954809308	0.510554254055023	-0.035638153553009
-2.2640426158905	-7.4618673324585	-3.92009258270264	0.0132461981847882	0.510364472866058	-0.0356965661048889
-2.26734089851379	-7.46123266220093	-3.92233419418335	0.0130388485267758	0.510175824165344	-0.0357495471835136
-2.26504755020142	-7.46156787872314	-3.91834497451782	0.0128566371276975	0.509968340396881	-0.0358846075832844
-2.2677481174469	-7.46474361419678	-3.91072607040405	0.0127554507926106	0.509753227233887	-0.0360636115074158
-2.26756548881531	-7.46434211730957	-3.91222524642944	0.0126265427097678	0.509548306465149	-0.0362846292555332
-2.27118396759033	-7.46503400802612	-3.91064882278442	0.0125399716198444	0.509400308132172	-0.0363088771700859
-2.2642924785614	-7.461350440979	-3.91257238388062	0.012313955463469	0.509131193161011	-0.0364675521850586
-2.27027726173401	-7.46096038818359	-3.90864777565002	0.0121326418593526	0.509048223495483	-0.0365817993879318
-2.27365493774414	-7.46581363677979	-3.91193151473999	0.0120014818385243	0.508932173252106	-0.0366499274969101
-2.26867628097534	-7.46112823486328	-3.89745688438416	0.0119138062000275	0.508902847766876	-0.0368133150041103
-2.26798367500305	-7.46276712417603	-3.9060640335083	0.011737716384232	0.508680284023285	-0.0369578339159489
-2.27451372146606	-7.46380186080933	-3.89784932136536	0.0116392401978374	0.508616626262665	-0.0372035391628742
-2.27557492256165	-7.46514177322388	-3.89826917648315	0.0115898447111249	0.5085569024086	-0.0372545532882214
-2.27345204353333	-7.46059083938599	-3.90415382385254	0.0114492196589708	0.50847452878952	-0.037338875234127
-2.28144335746765	-7.46367120742798	-3.89945363998413	0.0112891113385558	0.50848114490509	-0.0374128334224224
-2.28298044204712	-7.46322536468506	-3.9067804813385	0.0113399680703878	0.508475184440613	-0.0376023761928082
-2.27945446968079	-7.45876836776733	-3.90768885612488	0.0112851448357105	0.508511602878571	-0.0377548933029175
-2.27983808517456	-7.46255159378052	-3.9035484790802	0.0111856665462255	0.508417725563049	-0.0378073714673519
-2.28274297714233	-7.46391248703003	-3.90207386016846	0.0111991660669446	0.508438527584076	-0.0380412004888058
-2.28173565864563	-7.46046447753906	-3.90613079071045	0.0111760459840298	0.508703708648682	-0.0380298458039761
-2.28156971931458	-7.45930051803589	-3.91189742088318	0.0111023681238294	0.508777439594269	-0.0380646027624607
-2.28333115577698	-7.45974063873291	-3.90814089775085	0.0110816918313503	0.508906841278076	-0.0380279794335365
-2.28535437583923	-7.46200132369995	-3.91161727905273	0.0111747505143285	0.509153127670288	-0.0380973815917969
-2.27976059913635	-7.45884895324707	-3.91252517700195	0.0111293774098158	0.509423434734344	-0.0381015986204147
-2.28012990951538	-7.46027851104736	-3.91694474220276	0.0111822048202157	0.509550333023071	-0.0380524955689907
-2.28173804283142	-7.45837163925171	-3.91360664367676	0.011255512945354	0.509757101535797	-0.0380884297192097
-2.28218245506287	-7.46145915985107	-3.9140887260437	0.0112397326156497	0.51006817817688	-0.0380669645965099
-2.27924919128418	-7.45512104034424	-3.92657256126404	0.0113021237775683	0.510337233543396	-0.038000799715519
-2.2819926738739	-7.45527935028076	-3.92508053779602	0.0113012734800577	0.5105841755867	-0.0379048585891724
-2.28548431396484	-7.45530986785889	-3.92457342147827	0.0112463375553489	0.510885953903198	-0.0377904362976551
-2.28150939941406	-7.45648765563965	-3.92861819267273	0.0113465376198292	0.511136829853058	-0.0377149917185307
-2.27825903892517	-7.45133018493652	-3.92878031730652	0.0113597605377436	0.511405646800995	-0.0375948846340179
-2.27526712417603	-7.45280599594116	-3.93574690818787	0.0113699315115809	0.511697053909302	-0.0375463739037514
-2.28060936927795	-7.45077419281006	-3.94392228126526	0.0114251766353846	0.511947810649872	-0.0374378859996796
-2.27597212791443	-7.45214796066284	-3.93204927444458	0.0114295966923237	0.512153506278992	-0.0373485907912254
-2.27560591697693	-7.45219612121582	-3.9372570514679	0.0114743188023567	0.5123490691185	-0.0372302085161209
-2.27165389060974	-7.44727563858032	-3.9395854473114	0.0114587591961026	0.512560188770294	-0.0371406599879265
-2.27709174156189	-7.45050287246704	-3.94896054267883	0.0114968288689852	0.512656152248383	-0.0368611812591553
-2.27590775489807	-7.44918298721313	-3.94754266738892	0.0114541118964553	0.512808561325073	-0.0367743708193302
-2.27215933799744	-7.44720220565796	-3.9451642036438	0.0113623607903719	0.512982070446014	-0.0366028174757957
-2.27168941497803	-7.44324398040771	-3.94834733009338	0.011405692435801	0.513006687164307	-0.0364945009350777
-2.26325941085815	-7.44499111175537	-3.94354343414307	0.0112625481560826	0.513002097606659	-0.0362748615443707
-2.26930785179138	-7.44501161575317	-3.94586038589478	0.0112785641103983	0.512986660003662	-0.0361290872097015
-2.26562356948853	-7.44500398635864	-3.93785691261292	0.01120734680444	0.512949109077454	-0.0360628627240658
-2.26567554473877	-7.44130563735962	-3.93965840339661	0.0111097637563944	0.512886047363281	-0.0359696336090565
-2.26291680335999	-7.44098949432373	-3.93751692771912	0.0109900310635567	0.512771308422089	-0.0358276963233948
-2.26390600204468	-7.44214153289795	-3.94183421134949	0.0109156994149089	0.51263952255249	-0.0357443355023861
-2.26235795021057	-7.4439845085144	-3.94371843338013	0.0107853785157204	0.512441396713257	-0.0356119908392429
-2.25999426841736	-7.44454717636108	-3.93809103965759	0.0106396367773414	0.512200117111206	-0.035605538636446
-2.25724291801453	-7.44344329833984	-3.93371629714966	0.0104971211403608	0.511957585811615	-0.035547386854887
-2.25752735137939	-7.44189357757568	-3.9260995388031	0.0103491460904479	0.511585474014282	-0.0356438681483269
-2.25649499893188	-7.44820880889893	-3.93013596534729	0.0101921623572707	0.511252045631409	-0.0355860888957977
-2.25566911697388	-7.44742202758789	-3.92381834983826	0.0100847836583853	0.510950922966003	-0.0356763377785683
-2.24962687492371	-7.44690132141113	-3.90927362442017	0.0098273241892457	0.510637879371643	-0.0357362367212772
-2.25390291213989	-7.4459810256958	-3.92076182365417	0.00967616960406303	0.51019150018692	-0.0357593446969986
-2.25235366821289	-7.4493842124939	-3.91323471069336	0.00949826277792454	0.509724676609039	-0.0358123630285263
-2.25083565711975	-7.45099306106567	-3.90795660018921	0.00925323180854321	0.509398281574249	-0.0358246155083179
-2.24832344055176	-7.44927835464478	-3.90424752235413	0.00909665133804083	0.508911430835724	-0.0359207279980183
-2.2498984336853	-7.45156812667847	-3.89742231369019	0.00888695940375328	0.508473455905914	-0.0358983986079693
-2.24989891052246	-7.45303773880005	-3.90020990371704	0.00865623261779547	0.507990479469299	-0.0360107570886612
-2.24616861343384	-7.45135021209717	-3.88569927215576	0.0084064407274127	0.507627546787262	-0.036093357950449
-2.25025033950806	-7.45040845870972	-3.88933253288269	0.00828880537301302	0.507149040699005	-0.0361347831785679
-2.24723982810974	-7.45254468917847	-3.87938523292542	0.00806296803057194	0.506637930870056	-0.0361269414424896
-2.24666166305542	-7.45688199996948	-3.87733340263367	0.0078246621415019	0.506289541721344	-0.0361939556896687
-2.24815893173218	-7.45244169235229	-3.87300038337708	0.00766003178432584	0.505825459957123	-0.0363222025334835
-2.25077414512634	-7.45761346817017	-3.87074613571167	0.00746471574530005	0.505422651767731	-0.0364056900143623
-2.24871039390564	-7.45383644104004	-3.8623583316803	0.0072506507858634	0.505112648010254	-0.0365682989358902
-2.25022435188293	-7.45484018325806	-3.85893321037292	0.00706805940717459	0.504739761352539	-0.0366666503250599
-2.25370287895203	-7.45819759368896	-3.86019349098206	0.0069558396935463	0.504384934902191	-0.0367603860795498
-2.25244736671448	-7.45767450332642	-3.85637450218201	0.00678874552249908	0.504119753837585	-0.0368396267294884
-2.25420594215393	-7.45540380477905	-3.84538602828979	0.0065617929212749	0.503809988498688	-0.0370494052767754
-2.25943183898926	-7.45590019226074	-3.8515682220459	0.00653659831732512	0.503477036952972	-0.0370622389018536
-2.25848507881165	-7.45396423339844	-3.84441423416138	0.00634794821962714	0.503381192684174	-0.0372360162436962
-2.25935339927673	-7.45390796661377	-3.84129977226257	0.00625905767083168	0.503173649311066	-0.0371808372437954
-2.26498126983643	-7.45611429214478	-3.85276508331299	0.00619989866390824	0.502899289131165	-0.037205658853054
-2.26364278793335	-7.45725727081299	-3.84104633331299	0.00603210926055908	0.502807259559631	-0.0371757373213768
-2.26242637634277	-7.45007276535034	-3.84478068351746	0.00593112548813224	0.502716362476349	-0.0371940843760967
-2.26730704307556	-7.45233774185181	-3.83879208564758	0.00596413016319275	0.502603054046631	-0.0372423604130745
-2.26701831817627	-7.45275545120239	-3.84486627578735	0.00580418296158314	0.502487540245056	-0.0372364297509193
-2.26518630981445	-7.44792795181274	-3.8359055519104	0.00569839449599385	0.502485036849976	-0.0372388735413551
-2.27032017707825	-7.45068550109863	-3.84199500083923	0.00563550088554621	0.502408802509308	-0.0371037684381008
-2.27174711227417	-7.44944667816162	-3.8401460647583	0.00555456196889281	0.502439141273499	-0.0370532013475895
-2.26931047439575	-7.44274568557739	-3.84438681602478	0.00543465651571751	0.502484023571014	-0.0369902998209
-2.27334117889404	-7.44239711761475	-3.84164643287659	0.00539374491199851	0.502410352230072	-0.036906898021698
-2.27199530601501	-7.44377517700195	-3.84344100952148	0.00540008721873164	0.502586424350739	-0.0368298776447773
-2.26918148994446	-7.43790245056152	-3.84021997451782	0.00530565669760108	0.502641797065735	-0.0367797650396824
-2.27237057685852	-7.43575763702393	-3.84870290756226	0.00528314150869846	0.502723753452301	-0.0365811213850975
-2.27515625953674	-7.43727207183838	-3.8479528427124	0.00516577204689384	0.502893924713135	-0.0364817753434181
-2.26839876174927	-7.4329400062561	-3.84574365615845	0.00505440030246973	0.503070473670959	-0.0363912470638752
-2.26935482025146	-7.4288911819458	-3.85716605186462	0.00502480193972588	0.503230571746826	-0.0362869799137115
-2.27330684661865	-7.43374872207642	-3.85371828079224	0.00507531920447946	0.503435492515564	-0.0362023338675499
-2.26856255531311	-7.429274559021	-3.85451436042786	0.00500221643596888	0.503619074821472	-0.0361164771020412
-2.26616144180298	-7.42585897445679	-3.857097864151	0.00498490035533905	0.503951847553253	-0.0359451770782471
-2.27161955833435	-7.43147468566895	-3.86482071876526	0.0049658864736557	0.504113137722015	-0.0357935726642609
-2.26308608055115	-7.42501354217529	-3.8610246181488	0.00496403314173222	0.504525184631348	-0.0357165299355984
-2.26126050949097	-7.42707252502441	-3.87196350097656	0.00494748307392001	0.504817962646484	-0.0356297828257084
-2.25897908210754	-7.43155002593994	-3.8709180355072	0.0050060385838151	0.505093693733215	-0.0355161465704441
-2.24818897247314	-7.42695379257202	-3.87564134597778	0.00502996100112796	0.505517601966858	-0.0353919230401516
-2.24806141853333	-7.42817735671997	-3.87827014923096	0.00498130824416876	0.505982160568237	-0.0352171994745731
-2.241131067276	-7.43257856369019	-3.89179611206055	0.0050187068991363	0.506437659263611	-0.03510757163167
-2.22781944274902	-7.43170022964478	-3.89160418510437	0.00501358695328236	0.506985485553741	-0.0350493416190147
-2.22140717506409	-7.43758153915405	-3.8978157043457	0.00511316582560539	0.507475674152374	-0.0348994098603725
-2.21279740333557	-7.439049243927	-3.90173768997192	0.00525817601010203	0.508117079734802	-0.0348776951432228
-2.19994831085205	-7.44533538818359	-3.91161847114563	0.00535922823473811	0.508937478065491	-0.0347349867224693
-2.18719244003296	-7.44927787780762	-3.93026685714722	0.00536768464371562	0.50960648059845	-0.0345960892736912
-2.17853236198425	-7.45318698883057	-3.93428230285645	0.00566523801535368	0.51045697927475	-0.0346063524484634
-2.16426801681519	-7.4636082649231	-3.94653511047363	0.00587857002392411	0.51136589050293	-0.0346288792788982
-2.14457583427429	-7.46948003768921	-3.95219087600708	0.0061340844258666	0.512396454811096	-0.0347131974995136
-2.12757396697998	-7.47854328155518	-3.96827793121338	0.00641023321077228	0.513414025306702	-0.0348136872053146
-2.11543416976929	-7.49034023284912	-3.97458076477051	0.00673937145620584	0.514493763446808	-0.0350275188684464
-2.10051298141479	-7.4993896484375	-3.98586440086365	0.00702925212681293	0.515848338603973	-0.0351119972765446
-2.08462643623352	-7.50882530212402	-3.9984757900238	0.00733362743631005	0.517200648784637	-0.0353907719254494
-2.07141447067261	-7.51923799514771	-4.01614236831665	0.00767441419884562	0.518500506877899	-0.0356163308024406
-2.06019973754883	-7.52422428131104	-4.02704381942749	0.00803562812507153	0.520034790039063	-0.0357002876698971
-2.06062197685242	-7.53386783599854	-4.03861093521118	0.0085214227437973	0.52145391702652	-0.0357254408299923
-2.05195927619934	-7.53322124481201	-4.05552864074707	0.00883601885288954	0.522914409637451	-0.0358014442026615
-2.05011487007141	-7.53886365890503	-4.0682635307312	0.00930188968777657	0.524316668510437	-0.0360064022243023
-2.05210661888123	-7.54322147369385	-4.07914018630981	0.00958582013845444	0.525621294975281	-0.0365677624940872
-2.04744029045105	-7.55407476425171	-4.09193658828735	0.00981690548360348	0.526778638362885	-0.0371581800282002
-2.04387259483337	-7.55943822860718	-4.10674571990967	0.0102319689467549	0.528050541877747	-0.0374723076820374
-2.03523206710815	-7.56873464584351	-4.10958385467529	0.0106238136067986	0.52911639213562	-0.0374385006725788
-2.0265576839447	-7.57825803756714	-4.11200714111328	0.0109630161896348	0.530087113380432	-0.037441398948431
-2.02371716499329	-7.57299995422363	-4.11431646347046	0.0111381867900491	0.530934870243073	-0.0376482531428337
-2.02435159683228	-7.57649564743042	-4.12544679641724	0.0113375708460808	0.531765043735504	-0.0378607250750065
-2.02699398994446	-7.57485961914063	-4.12334156036377	0.0114725837484002	0.532408237457275	-0.0380670577287674
-2.03067135810852	-7.57624053955078	-4.13226985931396	0.011633699759841	0.532816231250763	-0.0382004790008068
-2.03418731689453	-7.57359218597412	-4.13292551040649	0.0117378616705537	0.533130407333374	-0.0383576415479183
-2.04000282287598	-7.57280302047729	-4.1386661529541	0.0117686269804835	0.533215224742889	-0.0383734852075577
-2.03865694999695	-7.57365560531616	-4.13636589050293	0.0118334479629993	0.533083081245422	-0.0385204292833805
-2.04507088661194	-7.56946659088135	-4.1360878944397	0.0117256073281169	0.532862484455109	-0.0386947020888329
-2.04834318161011	-7.57110500335693	-4.13433694839478	0.011598945595324	0.532448530197144	-0.0387464389204979
-2.0519323348999	-7.56946468353271	-4.1269383430481	0.0113996490836143	0.531838417053223	-0.0388852395117283
-2.05508756637573	-7.56479549407959	-4.12260723114014	0.0110442079603672	0.531121969223022	-0.0389518328011036
-2.06331944465637	-7.56118059158325	-4.10204744338989	0.0108000990003347	0.530130326747894	-0.0389962494373322
-2.06854748725891	-7.55964756011963	-4.09350919723511	0.0103918155655265	0.529064118862152	-0.0390043556690216
-2.07481026649475	-7.55649709701538	-4.08495140075684	0.00993877369910479	0.52790093421936	-0.0390001013875008
-2.07973647117615	-7.55146789550781	-4.08415651321411	0.00952992681413889	0.526651680469513	-0.0389584302902222
-2.08474540710449	-7.54458904266357	-4.05876970291138	0.00906470231711864	0.525264322757721	-0.0389200747013092
-2.09357523918152	-7.53917121887207	-4.05513429641724	0.00854865647852421	0.523759603500366	-0.038908239454031
-2.09959268569946	-7.53663206100464	-4.03053760528564	0.00801203493028879	0.522246420383453	-0.0389204695820808
-2.10920977592468	-7.52805042266846	-4.01303577423096	0.00754411984235048	0.520738244056702	-0.0388735383749008
-2.12334036827087	-7.5213737487793	-3.99492311477661	0.00699854362756014	0.519152164459229	-0.0387945733964443
-2.13077521324158	-7.51118040084839	-3.99318027496338	0.00649632886052132	0.517672836780548	-0.0386668480932713
-2.14698839187622	-7.5037989616394	-3.975013256073	0.00585223501548171	0.516017377376556	-0.0386162288486958
-2.16594839096069	-7.4949803352356	-3.96382880210876	0.00542991515249014	0.514494180679321	-0.0385510139167309
-2.16951990127563	-7.48457813262939	-3.94766044616699	0.00485261576250196	0.513047933578491	-0.0385321490466595
-2.18381190299988	-7.47969198226929	-3.93451833724976	0.0043948357924819	0.511477768421173	-0.038462907075882
-2.20027232170105	-7.47500085830688	-3.91370368003845	0.00397218344733119	0.510032892227173	-0.0384402237832546
-2.2118706703186	-7.45907497406006	-3.90748763084412	0.0035317784640938	0.508816480636597	-0.038289949297905
-2.22559833526611	-7.45446729660034	-3.88818168640137	0.0030474045779556	0.507377564907074	-0.0381164401769638
-2.23542857170105	-7.44599056243896	-3.88406491279602	0.00278770248405635	0.506270289421082	-0.0379096083343029
-2.24166083335876	-7.43560791015625	-3.86954879760742	0.00244724773801863	0.505217850208282	-0.0377700887620449
-2.25829339027405	-7.42967891693115	-3.85888266563416	0.00211516465060413	0.504129230976105	-0.0376212596893311
-2.26958131790161	-7.42347717285156	-3.84848022460938	0.00185332272667438	0.50332510471344	-0.0374438650906086
-2.27744245529175	-7.41499376296997	-3.8453950881958	0.00151402724441141	0.502643644809723	-0.0371329262852669
-2.28862237930298	-7.40327596664429	-3.83895015716553	0.0012170618865639	0.50195974111557	-0.0370038188993931
-2.29357314109802	-7.40082311630249	-3.83654475212097	0.00111554365139455	0.501489579677582	-0.0368140675127506
-2.30387663841248	-7.39462471008301	-3.82189750671387	0.000901185325346887	0.501145660877228	-0.0366865508258343
-2.31420302391052	-7.39372301101685	-3.82310962677002	0.000721139833331108	0.500874578952789	-0.0366464667022228
-2.31876468658447	-7.38560342788696	-3.82002711296082	0.000610314367804676	0.500894010066986	-0.0364196076989174
-2.32488393783569	-7.38077640533447	-3.82308602333069	0.000607067777309567	0.500863909721375	-0.0362975187599659
-2.33552670478821	-7.38115835189819	-3.82006072998047	0.000679738353937864	0.500988900661469	-0.0361956618726254
-2.34008169174194	-7.37646436691284	-3.81510901451111	0.000711312924977392	0.501289546489716	-0.0361783728003502
-2.35066795349121	-7.36967658996582	-3.82177877426147	0.000682062585838139	0.50151127576828	-0.0361085049808025
-2.35772013664246	-7.37273979187012	-3.83441400527954	0.000826219562441111	0.502117931842804	-0.0360602401196957
-2.35652017593384	-7.3675365447998	-3.8369197845459	0.000893910182639956	0.502602338790894	-0.0359475649893284
-2.36441397666931	-7.36647701263428	-3.84477114677429	0.00103729614056647	0.503201961517334	-0.0357859209179878
-2.36741209030151	-7.36734056472778	-3.85120439529419	0.00117921340279281	0.503873467445374	-0.035672876983881
-2.36746549606323	-7.36480236053467	-3.85402297973633	0.00125529360957444	0.504632651805878	-0.0355559028685093
-2.37285780906677	-7.35870170593262	-3.86317229270935	0.00141792953945696	0.505296587944031	-0.0354739613831043
-2.37067437171936	-7.36068296432495	-3.87373518943787	0.00164031446911395	0.50630509853363	-0.0353661216795444
-2.37358951568604	-7.35915565490723	-3.87566375732422	0.0017516560619697	0.507091879844666	-0.0352459140121937
-2.37500977516174	-7.36122608184814	-3.89162278175354	0.00196067988872528	0.507962226867676	-0.0352039337158203
-2.37324738502502	-7.36600828170776	-3.89173269271851	0.00213371985591948	0.508952975273132	-0.0351942218840122
-2.36704587936401	-7.36102819442749	-3.90150570869446	0.00222738995216787	0.509849369525909	-0.0352382324635983
-2.36913752555847	-7.36652088165283	-3.91261219978333	0.00251155928708613	0.51078075170517	-0.0352661125361919
-2.36132049560547	-7.36898040771484	-3.91737031936646	0.00267245108261704	0.511835992336273	-0.0352977588772774
-2.3588707447052	-7.37033176422119	-3.92693066596985	0.00284242955967784	0.512746512889862	-0.0354217365384102
-2.35970687866211	-7.37473630905151	-3.94158697128296	0.00308251520618796	0.513684332370758	-0.0355519317090511
-2.35078835487366	-7.38008308410645	-3.94282865524292	0.0032149173785001	0.514620184898376	-0.0357103757560253
-2.34395480155945	-7.38139152526855	-3.9487292766571	0.00345749454572797	0.51569527387619	-0.0359125360846519
-2.33928179740906	-7.38667440414429	-3.96242547035217	0.00360702187754214	0.516652464866638	-0.0361474342644215
-2.33420252799988	-7.39057159423828	-3.97315502166748	0.00371856358833611	0.517543792724609	-0.0363924577832222
-2.32622265815735	-7.40167570114136	-3.99399042129517	0.00391488894820213	0.518496215343475	-0.0365316644310951
-2.31240653991699	-7.40467405319214	-3.99209499359131	0.00395920732989907	0.519389033317566	-0.0368872806429863
-2.3071506023407	-7.41365575790405	-3.99962878227234	0.00413835747167468	0.520135879516602	-0.0371473878622055
-2.29874300956726	-7.42235898971558	-4.00770330429077	0.00430755270645022	0.520938575267792	-0.0374758094549179
-2.28620743751526	-7.43248271942139	-4.00513744354248	0.00430815108120441	0.521791517734528	-0.0377761833369732
-2.27542519569397	-7.43753433227539	-4.01834440231323	0.00443820608779788	0.522519528865814	-0.0382093004882336
-2.26635313034058	-7.44497013092041	-4.02749490737915	0.0045050298795104	0.523192048072815	-0.0385663248598576
-2.25462698936462	-7.46056747436523	-4.03840303421021	0.00455681188032031	0.523870587348938	-0.0388888120651245
-2.24339842796326	-7.46738719940186	-4.03987503051758	0.00465279119089246	0.524497866630554	-0.0393772535026073
-2.22696900367737	-7.47680234909058	-4.0393214225769	0.00463928608223796	0.52494752407074	-0.0398138165473938
-2.21832823753357	-7.48841524124146	-4.05069923400879	0.00465901056304574	0.525509595870972	-0.0403206683695316
-2.20829153060913	-7.50129222869873	-4.05222272872925	0.00470270961523056	0.525944888591766	-0.0407899431884289
-2.19476747512817	-7.51013469696045	-4.05156850814819	0.00465928390622139	0.526390552520752	-0.0413591600954533
-2.1829297542572	-7.51927614212036	-4.05608224868774	0.00465898681432009	0.526677966117859	-0.0419272370636463
-2.17229819297791	-7.52785015106201	-4.05939483642578	0.00463511887937784	0.527003705501556	-0.0424179174005985
-2.16229891777039	-7.54107427597046	-4.06695890426636	0.00469024293124676	0.527296304702759	-0.0428993031382561
-2.1508252620697	-7.55389738082886	-4.065101146698	0.00459807319566607	0.527435064315796	-0.0434338860213757
-2.13881158828735	-7.55920648574829	-4.06380891799927	0.00451282411813736	0.527483463287354	-0.0441156886518002
-2.12645506858826	-7.57517528533936	-4.06487274169922	0.00449463538825512	0.527544140815735	-0.0447336919605732
-2.11731195449829	-7.58677530288696	-4.06913757324219	0.00442247465252876	0.527614593505859	-0.0453557670116425
-2.10389184951782	-7.59991025924683	-4.06274843215942	0.00428547477349639	0.52757054567337	-0.0460138507187366
-2.09338569641113	-7.60473537445068	-4.05732345581055	0.00418046582490206	0.527479231357574	-0.0466483645141125
-2.08294153213501	-7.61693048477173	-4.05928421020508	0.00403300998732448	0.527406692504883	-0.0471626035869122
-2.07509756088257	-7.62452697753906	-4.06774139404297	0.00390730611979961	0.527292728424072	-0.0475143417716026
-2.06098890304565	-7.63195991516113	-4.06232786178589	0.00375277921557426	0.527089774608612	-0.0478281751275063
-2.04847979545593	-7.64031410217285	-4.05300235748291	0.00356512586586177	0.52690577507019	-0.0483202151954174
-2.03541994094849	-7.65213537216187	-4.05536890029907	0.00337434839457273	0.526665389537811	-0.0487886779010296
-2.02443742752075	-7.66304302215576	-4.05643939971924	0.00323613686487079	0.526478886604309	-0.0490615367889404
-2.00906825065613	-7.66503381729126	-4.04083776473999	0.0031049526296556	0.526247978210449	-0.0493322163820267
-1.9994865655899	-7.67404747009277	-4.0452356338501	0.00296314619481564	0.526059150695801	-0.049515824764967
-1.98872292041779	-7.68167352676392	-4.05357551574707	0.00287028262391686	0.525966644287109	-0.049721859395504
-1.97552537918091	-7.68808841705322	-4.042649269104	0.00269519723951817	0.525741815567017	-0.0499115809798241
-1.96601963043213	-7.69561672210693	-4.04243469238281	0.00258830352686346	0.525595247745514	-0.0501354932785034
-1.95578038692474	-7.70166492462158	-4.0417275428772	0.00252220663242042	0.525458157062531	-0.0504224710166454
-1.94465363025665	-7.70834350585938	-4.04040813446045	0.00246243691071868	0.525316596031189	-0.0505570061504841
-1.93500816822052	-7.71251630783081	-4.03305530548096	0.002462049247697	0.525189340114594	-0.0507682003080845
-1.92711389064789	-7.71736288070679	-4.02996063232422	0.00237381015904248	0.525096833705902	-0.0508879721164703
-1.9206885099411	-7.719482421875	-4.04139709472656	0.00240515545010567	0.525092303752899	-0.0509035959839821
-1.9114431142807	-7.72291660308838	-4.03380727767944	0.00242473045364022	0.525069236755371	-0.050921443849802
-1.90628612041473	-7.72510147094727	-4.03724813461304	0.00237599737010896	0.525163948535919	-0.0509541630744934
-1.89977645874023	-7.72617149353027	-4.03066873550415	0.00250128074549139	0.525094091892242	-0.0510171428322792
-1.89573454856873	-7.72852993011475	-4.03423118591309	0.00255001825280488	0.525250256061554	-0.0509334467351437
-1.88658082485199	-7.73018789291382	-4.02961921691895	0.00258065573871136	0.525338411331177	-0.0510928928852081
-1.88256108760834	-7.73085641860962	-4.02825975418091	0.00258442154154181	0.525394916534424	-0.051005844026804
-1.87680327892303	-7.73444604873657	-4.02572631835938	0.00250980164855719	0.525398969650269	-0.0510698035359383
-1.87357652187347	-7.73473310470581	-4.03594875335693	0.0024042755831033	0.525410771369934	-0.0509063452482224
-1.86946392059326	-7.7308201789856	-4.0319128036499	0.00227461755275726	0.525492548942566	-0.0507570803165436
-1.86730003356934	-7.73122549057007	-4.02366399765015	0.0022051059640944	0.525434136390686	-0.0506835915148258
-1.86927080154419	-7.72944259643555	-4.02860069274902	0.00210681231692433	0.5254185795784	-0.0505878329277039
-1.86624789237976	-7.72690105438232	-4.02906560897827	0.00202869228087366	0.525437414646149	-0.0504353493452072
-1.86453068256378	-7.72242879867554	-4.03218650817871	0.00190109550021589	0.525349259376526	-0.0503559224307537
-1.86359119415283	-7.7178521156311	-4.01678037643433	0.00177838501986116	0.52519166469574	-0.0501701571047306
-1.86405539512634	-7.71876859664917	-4.02208852767944	0.00168592017143965	0.525211095809937	-0.0500514656305313
-1.86844265460968	-7.71515321731567	-4.02507495880127	0.0015316370408982	0.525179266929626	-0.0499747544527054
-1.86730778217316	-7.70933866500854	-4.01775121688843	0.00133955420460552	0.525024712085724	-0.049777876585722
-1.87328255176544	-7.70579242706299	-4.01757335662842	0.00110262585803866	0.524844944477081	-0.0499590076506138
-1.87481069564819	-7.70763731002808	-4.011794090271	0.000994860543869436	0.524615824222565	-0.0498703978955746
-1.87772190570831	-7.69997453689575	-4.01300001144409	0.000728782790247351	0.524510264396667	-0.0497281029820442
-1.87973833084106	-7.69278764724731	-4.01019239425659	0.000534197664819658	0.524248540401459	-0.0495521351695061
-1.88303053379059	-7.68972682952881	-4.00329494476318	0.000237645581364632	0.523969888687134	-0.0494972914457321
-1.89019024372101	-7.68953561782837	-3.99944090843201	-9.52579830482136E-06	0.523722529411316	-0.0495338402688503
-1.8950287103653	-7.6791844367981	-3.99932479858398	-0.000235755549510941	0.523549020290375	-0.0494808554649353
-1.90103733539581	-7.67526912689209	-3.99700999259949	-0.000538689608220011	0.523222267627716	-0.0495107285678387
-1.90818870067596	-7.67535638809204	-3.99467325210571	-0.000698473886586726	0.522950828075409	-0.0495054461061955
-1.91218674182892	-7.66499376296997	-3.99371767044067	-0.00092818756820634	0.52265340089798	-0.0496066473424435
-1.92015707492828	-7.66111850738525	-3.98621606826782	-0.00123932817950845	0.522291123867035	-0.0496219843626022
-1.93243563175201	-7.65573835372925	-3.97768330574036	-0.00151432841084898	0.522085845470428	-0.0496879182755947
-1.94341611862183	-7.64841222763062	-3.97927117347717	-0.00179310876410455	0.521850287914276	-0.0495940707623959
-1.95181846618652	-7.64130449295044	-3.97902321815491	-0.00204321788623929	0.521525800228119	-0.0495145544409752
-1.96474838256836	-7.6340217590332	-3.9732141494751	-0.00234047020785511	0.521292924880981	-0.0495279282331467
-1.97750616073608	-7.62529420852661	-3.97073245048523	-0.0026289492379874	0.521032929420471	-0.0494344085454941
-1.98660588264465	-7.61601161956787	-3.96883654594421	-0.00282159587368369	0.520772159099579	-0.0493495464324951
-2.00219249725342	-7.60574769973755	-3.95255851745605	-0.0032711629755795	0.520455121994019	-0.0492839552462101
-2.0200355052948	-7.59542608261108	-3.96332478523254	-0.00347791099920869	0.520193934440613	-0.0491532608866692
-2.03405165672302	-7.5849781036377	-3.96429491043091	-0.00381087372079492	0.519993424415588	-0.0489394068717957
-2.04403018951416	-7.57665014266968	-3.95805954933167	-0.00412564957514405	0.519619166851044	-0.0487274900078774
-2.06053376197815	-7.56725025177002	-3.95279502868652	-0.00438386294990778	0.519292831420898	-0.0486343838274479
-2.07019996643066	-7.55933046340942	-3.95295739173889	-0.00465006474405527	0.519077956676483	-0.0483972690999508
-2.08287501335144	-7.54681539535522	-3.93826985359192	-0.0049811196513474	0.518720090389252	-0.0482576452195644
-2.0979175567627	-7.54081106185913	-3.93622064590454	-0.00533791305497289	0.518465459346771	-0.0481046177446842
-2.11184930801392	-7.53284072875977	-3.94664072990417	-0.0055196164175868	0.518299520015717	-0.0478552766144276
-2.11965847015381	-7.52311658859253	-3.93589663505554	-0.00583171611651778	0.517933368682861	-0.0477572046220303
-2.13512778282166	-7.51608896255493	-3.93586301803589	-0.00601565651595593	0.517666161060333	-0.0477191582322121
-2.14640688896179	-7.51279926300049	-3.93009090423584	-0.00627768598496914	0.517547845840454	-0.0476239435374737
-2.16112780570984	-7.49863195419312	-3.92513704299927	-0.00647532613947988	0.517270565032959	-0.0476554892957211
-2.17662191390991	-7.50048494338989	-3.93363666534424	-0.00658069457858801	0.517239212989807	-0.0475317984819412
-2.18694067001343	-7.48705959320068	-3.92540669441223	-0.00678403861820698	0.51711118221283	-0.0473276898264885
-2.20224213600159	-7.48106813430786	-3.93180847167969	-0.00687131937593222	0.517039179801941	-0.0472785905003548
-2.21696352958679	-7.47408151626587	-3.92635273933411	-0.00704866973683238	0.517051339149475	-0.0472088381648064
-2.22728586196899	-7.46439456939697	-3.92887902259827	-0.00718238856643438	0.516942262649536	-0.0472299605607986
-2.24878525733948	-7.46463060379028	-3.93615007400513	-0.00725879333913326	0.516964197158813	-0.047182984650135
-2.25640416145325	-7.45688152313232	-3.92798805236816	-0.00735462317243218	0.517096996307373	-0.0472183004021645
-2.27352714538574	-7.45259714126587	-3.92907667160034	-0.00742679508402944	0.517061352729797	-0.0472347475588322
-2.28244972229004	-7.44805574417114	-3.92969274520874	-0.007509870454669	0.517269909381866	-0.0473363399505615
-2.29465413093567	-7.44153642654419	-3.9330894947052	-0.00757073098793626	0.517401576042175	-0.047419261187315
-2.30922627449036	-7.44100379943848	-3.93718552589417	-0.0075736683793366	0.517450213432312	-0.0474367365241051
-2.31722688674927	-7.43788480758667	-3.93432021141052	-0.00772644951939583	0.517703533172607	-0.0475557930767536
-2.33022022247314	-7.43171358108521	-3.93612933158875	-0.00771295744925737	0.517824351787567	-0.0476974807679653
-2.34059929847717	-7.43483448028564	-3.93992614746094	-0.00770130194723606	0.518167853355408	-0.0478549934923649
-2.3517689704895	-7.42711305618286	-3.94085454940796	-0.00769253773614764	0.518349051475525	-0.0479463487863541
-2.36488008499146	-7.42879009246826	-3.94615840911865	-0.00771653233096004	0.518550574779511	-0.0481275133788586
-2.36993956565857	-7.42620706558228	-3.9438624382019	-0.00779550289735198	0.518916368484497	-0.0482982769608498
-2.37892436981201	-7.42461490631104	-3.95756268501282	-0.00775238638743758	0.519156098365784	-0.0485584624111652
-2.39202880859375	-7.4260048866272	-3.9422562122345	-0.00766923232004046	0.519417583942413	-0.0487818345427513
-2.39481282234192	-7.42745161056519	-3.95492196083069	-0.00764675019308925	0.519781529903412	-0.0490748099982738
-2.40659689903259	-7.42425632476807	-3.95198273658752	-0.00764462165534496	0.519964873790741	-0.0492287874221802
-2.41547155380249	-7.42998218536377	-3.95438194274902	-0.00768858194351196	0.520321130752563	-0.0495276302099228
-2.41788792610168	-7.42751169204712	-3.96246075630188	-0.00764436088502407	0.52059543132782	-0.0498272813856602
-2.4235417842865	-7.42835426330566	-3.96076226234436	-0.00761638348922133	0.520825862884521	-0.0500995665788651
-2.43263721466064	-7.43400287628174	-3.9624559879303	-0.00754676247015595	0.521118998527527	-0.0504306703805923
-2.43617963790894	-7.43152809143066	-3.97052812576294	-0.00752954324707389	0.521384418010712	-0.0507569164037704
-2.44131350517273	-7.4346923828125	-3.96570158004761	-0.00755936838686466	0.521539151668549	-0.0509767718613148
-2.4467568397522	-7.43984842300415	-3.97224283218384	-0.00746086612343788	0.521756291389465	-0.0513409785926342
-2.44548010826111	-7.44172239303589	-3.97655582427979	-0.00741369882598519	0.521846115589142	-0.0517003498971462
-2.44740343093872	-7.44662237167358	-3.97549986839294	-0.00735184643417597	0.521969676017761	-0.0521197356283665
-2.45733070373535	-7.45143795013428	-3.97170948982239	-0.00718214968219399	0.522048532962799	-0.0525835268199444
-2.45739960670471	-7.45629072189331	-3.9769868850708	-0.00719716120511293	0.522221744060516	-0.0529719516634941
-2.46206426620483	-7.45891618728638	-3.98320722579956	-0.00728563778102398	0.522342383861542	-0.0533218197524548
-2.46322202682495	-7.46339654922485	-3.97941040992737	-0.00719457259401679	0.52248340845108	-0.053739458322525
-2.46367979049683	-7.46778869628906	-3.98151254653931	-0.00710846716538072	0.522584021091461	-0.0540737546980381
-2.46025609970093	-7.47384738922119	-3.98676347732544	-0.00711821345612407	0.52264416217804	-0.054398387670517
-2.46585321426392	-7.47918319702148	-3.98367476463318	-0.00697725312784314	0.522777736186981	-0.0547263212502003
-2.46709370613098	-7.48124074935913	-3.98659896850586	-0.00692375935614109	0.523034691810608	-0.0548842623829842
-2.46336507797241	-7.48390340805054	-3.98977017402649	-0.00695760920643806	0.523059010505676	-0.0552157126367092
-2.46694612503052	-7.49308300018311	-3.98951888084412	-0.0068627130240202	0.523221433162689	-0.0554849021136761
-2.46285319328308	-7.4958643913269	-3.99835324287415	-0.00670062471181154	0.523470401763916	-0.0557947158813477
-2.4567768573761	-7.5002589225769	-3.99039173126221	-0.00667824083939195	0.523538947105408	-0.056090097874403
-2.45839023590088	-7.50722980499268	-3.99155187606812	-0.00656933290883899	0.523694455623627	-0.0563976168632507
-2.45418477058411	-7.50809621810913	-4.00259017944336	-0.00641082972288132	0.523916244506836	-0.0565564297139645
-2.4490954875946	-7.5141019821167	-4.00011777877808	-0.00638476526364684	0.524039447307587	-0.0568321831524372
-2.44716501235962	-7.52054119110107	-4.00407600402832	-0.00620402116328478	0.524214267730713	-0.0570585951209068
-2.43996787071228	-7.52542495727539	-4.0114860534668	-0.00607551075518131	0.524452984333038	-0.0572742857038975
-2.43310594558716	-7.53217220306396	-3.99381804466248	-0.00604514079168439	0.52455347776413	-0.0575297363102436
-2.43148064613342	-7.5348653793335	-4.01127243041992	-0.00586552312597632	0.524830520153046	-0.0577344037592411
-2.42217922210693	-7.54148054122925	-4.00992107391357	-0.00570765603333712	0.525175333023071	-0.0577845759689808
-2.41479325294495	-7.54682588577271	-4.01646900177002	-0.00555951660498977	0.525320768356323	-0.0579696595668793
-2.40933108329773	-7.55460405349731	-4.02190446853638	-0.00542188342660666	0.525579035282135	-0.0582019090652466
-2.40437364578247	-7.56032943725586	-4.02126884460449	-0.00521372212097049	0.525790214538574	-0.0582927577197552
-2.3945848941803	-7.56276750564575	-4.01761102676392	-0.00506680272519588	0.526010394096375	-0.0584759525954723
-2.38768815994263	-7.57059669494629	-4.01754522323608	-0.00494753895327449	0.526248931884766	-0.0585815832018852
-2.38187885284424	-7.57359027862549	-4.02949190139771	-0.00474062887951732	0.5266153216362	-0.0586140491068363
-2.37124419212341	-7.57989358901978	-4.02074003219604	-0.00454701296985149	0.526792943477631	-0.0586631782352924
-2.36702442169189	-7.58435249328613	-4.02824115753174	-0.00437452318146825	0.527037262916565	-0.058777742087841
-2.35875082015991	-7.58980846405029	-4.038161277771	-0.00423001032322645	0.52730804681778	-0.0587657876312733
-2.34862375259399	-7.59136438369751	-4.03136730194092	-0.00408643996343017	0.527485132217407	-0.058816734701395
-2.34080576896667	-7.59318447113037	-4.02901363372803	-0.00390570354647934	0.5275918841362	-0.0588189885020256
-2.3378791809082	-7.59827995300293	-4.04654884338379	-0.00374146178364754	0.527898848056793	-0.0587831996381283
-2.32692050933838	-7.60205888748169	-4.04220962524414	-0.0036122954916209	0.528125643730164	-0.0586122460663319
-2.31993246078491	-7.60231494903564	-4.03892469406128	-0.00341275054961443	0.528208792209625	-0.0585228838026524
-2.31356263160706	-7.60883760452271	-4.04244422912598	-0.00321377231739461	0.528285503387451	-0.0584949776530266
-2.30540633201599	-7.61043643951416	-4.04630565643311	-0.00304913776926696	0.528393685817719	-0.0583386570215225
-2.29690670967102	-7.60769271850586	-4.03957366943359	-0.00302020204253495	0.528473794460297	-0.0582897178828716
-2.29214119911194	-7.61529970169067	-4.03825712203979	-0.00291941897012293	0.528497219085693	-0.0580805353820324
-2.28572750091553	-7.6130838394165	-4.05479145050049	-0.0027475452516228	0.528534352779388	-0.057915810495615
-2.27519130706787	-7.61043357849121	-4.04172897338867	-0.00270006712526083	0.528503656387329	-0.0577144958078861
-2.27210450172424	-7.61451721191406	-4.0386266708374	-0.00258168717846274	0.52839469909668	-0.0575549528002739
-2.26664066314697	-7.61780786514282	-4.05200862884521	-0.0024451354984194	0.528389275074005	-0.0573718026280403
-2.25672435760498	-7.6194896697998	-4.04020833969116	-0.00246957526542246	0.52825790643692	-0.0572567582130432
-2.24991011619568	-7.61457967758179	-4.03475284576416	-0.00236391345970333	0.528024196624756	-0.0570911169052124
-2.24813008308411	-7.62136697769165	-4.04345655441284	-0.00228695478290319	0.527968466281891	-0.0568803548812866
-2.23841238021851	-7.61990308761597	-4.04902076721191	-0.00223848526366055	0.527838349342346	-0.0567009076476097
-2.23219084739685	-7.62130403518677	-4.03891944885254	-0.00220119906589389	0.52765566110611	-0.0565647669136524
-2.22934556007385	-7.62367343902588	-4.0391263961792	-0.00214617722667754	0.527433693408966	-0.0564903803169727
-2.22590899467468	-7.62551403045654	-4.03889131546021	-0.00205198652110994	0.527253270149231	-0.0563712008297443
-2.21995234489441	-7.6233925819397	-4.02559661865234	-0.00208675186149776	0.527042627334595	-0.0562452040612698
-2.21778154373169	-7.62176084518433	-4.0237283706665	-0.00200981763191521	0.526852071285248	-0.0561634562909603
-2.21304988861084	-7.62800359725952	-4.03865623474121	-0.00195303396321833	0.526734232902527	-0.0561046749353409
-2.20999455451965	-7.62646007537842	-4.03582096099854	-0.00195312523283064	0.526563942432404	-0.0559797957539558
-2.20458102226257	-7.62701320648193	-4.0245304107666	-0.00190840405412018	0.526400148868561	-0.0559133291244507
-2.20557117462158	-7.6309061050415	-4.0309042930603	-0.00182061083614826	0.526221811771393	-0.0558572523295879
-2.19860887527466	-7.63049077987671	-4.02210760116577	-0.00180842517875135	0.526176273822784	-0.0557396896183491
-2.19690203666687	-7.62614822387695	-4.01319885253906	-0.00181786844041198	0.526026368141174	-0.0557057932019234
-2.1959011554718	-7.62909507751465	-4.03031873703003	-0.00174408429302275	0.525985896587372	-0.0555133856832981
-2.19193077087402	-7.62690734863281	-4.02987241744995	-0.00165965035557747	0.525967061519623	-0.0553625747561455
-2.19204831123352	-7.62461566925049	-4.01565361022949	-0.00168209348339587	0.525823771953583	-0.0552472025156021
-2.19257044792175	-7.62891435623169	-4.02795124053955	-0.00165807490702718	0.525842070579529	-0.0550394505262375
-2.18882298469543	-7.62272691726685	-4.01905059814453	-0.00158029864542186	0.525909125804901	-0.0549359172582626
-2.18985223770142	-7.61929941177368	-4.02020645141602	-0.00151708512566984	0.525895833969116	-0.0547541677951813
-2.1916811466217	-7.62144804000854	-4.02775621414185	-0.00148349173832685	0.525913596153259	-0.0544894747436047
-2.18834280967712	-7.61594676971436	-4.01960897445679	-0.00145770388189703	0.525967538356781	-0.0543532818555832
-2.19422125816345	-7.6179575920105	-4.02266931533813	-0.0014156746910885	0.525976061820984	-0.0541287958621979
-2.19339466094971	-7.61439561843872	-4.02299880981445	-0.00135657656937838	0.526068508625031	-0.0539647899568081
-2.19083189964294	-7.61088752746582	-4.02217149734497	-0.00133238290436566	0.526245057582855	-0.0537467859685421
-2.19588589668274	-7.60637521743774	-4.02652502059937	-0.00126808730419725	0.526296377182007	-0.0535912960767746
-2.20182037353516	-7.60346078872681	-4.03105401992798	-0.00116970296949148	0.526397168636322	-0.0534221939742565
-2.2009162902832	-7.60382461547852	-4.03041553497314	-0.00126887182705104	0.526520788669586	-0.0531626418232918
-2.20229125022888	-7.59828662872314	-4.02883815765381	-0.0011808160925284	0.526750206947327	-0.0530103258788586
-2.21110486984253	-7.59605264663696	-4.03259038925171	-0.0012248232960701	0.526797711849213	-0.0528645627200603
-2.21602773666382	-7.59133148193359	-4.03885984420776	-0.00114829954691231	0.526994109153748	-0.0527109131217003
-2.21746373176575	-7.58994102478027	-4.03773498535156	-0.00117364036850631	0.52715402841568	-0.0525318495929241
-2.22334742546082	-7.58369398117065	-4.03346729278564	-0.001122648245655	0.52731066942215	-0.052507009357214
-2.22884798049927	-7.5752100944519	-4.03835105895996	-0.00111645483411849	0.527392983436584	-0.0524237714707851
-2.23815417289734	-7.57364273071289	-4.04647779464722	-0.00110621529165655	0.527574121952057	-0.0521820895373821
-2.24018621444702	-7.57214641571045	-4.03995227813721	-0.00110366602893919	0.527680695056915	-0.0521108917891979
-2.24960708618164	-7.56652450561523	-4.03571748733521	-0.00114521384239197	0.527780711650848	-0.0520441830158234
-2.25662207603455	-7.56252908706665	-4.04410076141357	-0.00116000219713897	0.527905166149139	-0.0519569292664528
-2.26596474647522	-7.56095838546753	-4.04323720932007	-0.00120814074762166	0.527960956096649	-0.0519012436270714
-2.27156162261963	-7.55417633056641	-4.03523683547974	-0.00126406096387655	0.528111934661865	-0.0518605597317219
-2.28020620346069	-7.55049896240234	-4.04106712341309	-0.0013130942825228	0.52815705537796	-0.0518169589340687
-2.29150342941284	-7.54493951797485	-4.04399347305298	-0.00135129224509001	0.528219401836395	-0.0518434680998325
-2.29924774169922	-7.54400062561035	-4.04876852035522	-0.00146387424319983	0.528258800506592	-0.0517122484743595
-2.30560779571533	-7.54057359695435	-4.04445600509644	-0.00152171088848263	0.528247535228729	-0.0517441928386688
-2.31434750556946	-7.53770923614502	-4.03886270523071	-0.0016000100877136	0.528218328952789	-0.0518247224390507
-2.32484197616577	-7.5352725982666	-4.05109310150146	-0.00167678855359554	0.528300225734711	-0.0518300086259842
-2.3355610370636	-7.53177165985107	-4.04562950134277	-0.00166515074670315	0.528206050395966	-0.0519562922418118
-2.34194421768188	-7.52837514877319	-4.03824043273926	-0.00176330888643861	0.528278052806854	-0.0519651062786579
-2.35102128982544	-7.5261607170105	-4.03740930557251	-0.00189129111822695	0.528248906135559	-0.0521384999155998
-2.36450552940369	-7.51927518844604	-4.04310703277588	-0.00195385213010013	0.528197646141052	-0.0521618835628033
-2.37192320823669	-7.52092266082764	-4.04638385772705	-0.00198114314116538	0.528249382972717	-0.0521745979785919
-2.38066744804382	-7.5161075592041	-4.04464864730835	-0.00206614192575216	0.528127133846283	-0.0522268116474152
-2.39203882217407	-7.51359415054321	-4.04076337814331	-0.00216044136323035	0.528072714805603	-0.0523462779819965
-2.40262198448181	-7.51208448410034	-4.03923559188843	-0.00218346808105707	0.527951836585999	-0.0524153374135494
-2.40858364105225	-7.508469581604	-4.04241275787354	-0.00230469321832061	0.527951836585999	-0.0524875819683075
-2.42010402679443	-7.50762510299683	-4.03244638442993	-0.00239827274344862	0.527848303318024	-0.0525522492825985
-2.42637968063354	-7.50069904327393	-4.02597427368164	-0.00250069214962423	0.527677714824677	-0.0526985339820385
-2.43662571907043	-7.5041356086731	-4.03049564361572	-0.0025078235194087	0.527583360671997	-0.052704494446516
-2.44346141815186	-7.50002479553223	-4.03733968734741	-0.00254578306339681	0.527510523796082	-0.052734550088644
-2.45290970802307	-7.4973611831665	-4.02897214889526	-0.00262388517148793	0.527346014976501	-0.0528130196034908
-2.4619882106781	-7.49650526046753	-4.0279974937439	-0.00266633136197925	0.527133643627167	-0.052975419908762
-2.47003722190857	-7.49738788604736	-4.02491188049316	-0.00270671886391938	0.52704256772995	-0.0530169978737831
-2.47380304336548	-7.49601268768311	-4.01856231689453	-0.00283997389487922	0.526798963546753	-0.0531513281166554
-2.48527646064758	-7.49059772491455	-4.01734209060669	-0.00280707608908415	0.526607573032379	-0.0532036945223808
-2.48926377296448	-7.49272727966309	-4.02668428421021	-0.00287984008900821	0.52645605802536	-0.0532452240586281
-2.49568128585815	-7.48820066452026	-4.02280569076538	-0.00292948679998517	0.526202321052551	-0.0532294809818268
-2.50243139266968	-7.48674774169922	-4.0119047164917	-0.00293876673094928	0.526005327701569	-0.0532688312232494
-2.50809001922607	-7.48627042770386	-4.01077890396118	-0.0030260004568845	0.52570378780365	-0.0532970950007439
-2.51468682289124	-7.49009895324707	-4.01536893844604	-0.00297815864905715	0.525519669055939	-0.053271047770977
-2.52087259292603	-7.48746061325073	-4.0059232711792	-0.0030263252556324	0.525277853012085	-0.0532718822360039
-2.52558565139771	-7.48158979415894	-3.99861812591553	-0.0030818423256278	0.524932205677032	-0.0533778555691242
-2.53131365776062	-7.48431253433228	-4.00547361373901	-0.00303638353943825	0.524694740772247	-0.0532507225871086
-2.5339982509613	-7.47822141647339	-4.00532484054565	-0.00304860062897205	0.524447023868561	-0.0532175078988075
-2.53493452072144	-7.47624492645264	-3.99426317214966	-0.00312984269112349	0.524110794067383	-0.0532571487128735
-2.54127979278564	-7.48147344589233	-3.99111723899841	-0.00310077145695686	0.52376914024353	-0.0532114841043949
-2.54229545593262	-7.47882080078125	-3.98822045326233	-0.00313797895796597	0.523513674736023	-0.0530829094350338
-2.54597687721252	-7.47687244415283	-3.98069167137146	-0.00320089887827635	0.523139595985413	-0.0528790876269341
-2.55077862739563	-7.47029829025269	-3.97121834754944	-0.00316011975519359	0.522758901119232	-0.0528807416558266
-2.55636882781982	-7.47132968902588	-3.97608757019043	-0.00321145495399833	0.522434830665588	-0.0527328662574291
-2.55607914924622	-7.46642780303955	-3.98113203048706	-0.00323346280492842	0.522170901298523	-0.0525663569569588
-2.56058835983276	-7.46696424484253	-3.96603679656982	-0.00325886020436883	0.52181351184845	-0.0524935461580753
-2.55857563018799	-7.46763229370117	-3.97047591209412	-0.00331120612099767	0.521361291408539	-0.0524081662297249
-2.56182074546814	-7.46653699874878	-3.96592974662781	-0.0032859502825886	0.521082937717438	-0.0523294322192669
-2.56148862838745	-7.46589231491089	-3.96081733703613	-0.00339506566524506	0.520745038986206	-0.0521897226572037
-2.55891156196594	-7.46033906936646	-3.94999146461487	-0.00343578844331205	0.520335853099823	-0.0521196983754635
-2.56365275382996	-7.46424865722656	-3.95084500312805	-0.00353376939892769	0.520060956478119	-0.0519098825752735
-2.56304240226746	-7.4581937789917	-3.95146107673645	-0.00348284700885415	0.51983517408371	-0.0517312176525593
-2.55960273742676	-7.45588970184326	-3.93781352043152	-0.00355385709553957	0.519528090953827	-0.051529623568058
-2.56523633003235	-7.45672082901001	-3.94451951980591	-0.00355235789902508	0.519172310829163	-0.0514392703771591
-2.56938314437866	-7.45185327529907	-3.94086050987244	-0.00352665618993342	0.518956542015076	-0.0511777885258198
-2.56581950187683	-7.45254278182983	-3.92988300323486	-0.00362367113120854	0.518599987030029	-0.051110602915287
-2.56857442855835	-7.44616603851318	-3.93022918701172	-0.00350574217736721	0.518325626850128	-0.0510363690555096
-2.57404613494873	-7.44815540313721	-3.93521904945374	-0.0034503408242017	0.51806503534317	-0.0509343966841698
-2.57008051872253	-7.44666481018066	-3.93375539779663	-0.00345074874348938	0.517805337905884	-0.0508573316037655
-2.56963777542114	-7.4470362663269	-3.91804242134094	-0.00340799754485488	0.51744931936264	-0.0508717373013496
-2.57236194610596	-7.4516863822937	-3.91944241523743	-0.00338363577611744	0.517129004001617	-0.0508257262408733
-2.56866645812988	-7.44873189926147	-3.91662406921387	-0.00337618147023022	0.516955256462097	-0.050685603171587
-2.56658840179443	-7.44302749633789	-3.90533542633057	-0.00335237919352949	0.516529858112335	-0.0507145747542381
-2.56822443008423	-7.44748783111572	-3.91782426834106	-0.00332079827785492	0.516339182853699	-0.0504689253866673
-2.56309866905212	-7.44813966751099	-3.90878701210022	-0.00332385930232704	0.516050755977631	-0.0503377914428711
-2.56467604637146	-7.4465537071228	-3.90447402000427	-0.00324993347749114	0.515687704086304	-0.0502040758728981
-2.56446146965027	-7.44635486602783	-3.90948605537415	-0.00317604630254209	0.515494704246521	-0.0500210523605347
-2.56101942062378	-7.44493579864502	-3.90105533599854	-0.00325677613727748	0.515347898006439	-0.0499304719269276
-2.56049513816834	-7.4362964630127	-3.90159964561462	-0.00316724274307489	0.515075922012329	-0.0497931800782681
-2.56465005874634	-7.44168186187744	-3.90622925758362	-0.00307331141084433	0.51493513584137	-0.0495968647301197
-2.55831933021545	-7.44267463684082	-3.89537644386292	-0.00300751812756062	0.514835059642792	-0.0495309345424175
-2.56160879135132	-7.44238233566284	-3.89098787307739	-0.0029775514267385	0.514597356319427	-0.0494196936488152
-2.56288051605225	-7.44311332702637	-3.89171290397644	-0.00280008791014552	0.514511942863464	-0.0493753850460052
-2.55411648750305	-7.44137620925903	-3.88745665550232	-0.00280483416281641	0.514342188835144	-0.0492519028484821
-2.56029438972473	-7.43684196472168	-3.89280843734741	-0.00268484558910131	0.514306783676147	-0.0491711348295212
-2.55646514892578	-7.44068002700806	-3.89783692359924	-0.00258959014900029	0.514180541038513	-0.0490126758813858
-2.55286288261414	-7.4373025894165	-3.88688492774963	-0.00258735637180507	0.514166951179504	-0.048889122903347
-2.55549502372742	-7.43712425231934	-3.89606928825378	-0.00245576375164092	0.51408988237381	-0.0488032996654511
-2.55310773849487	-7.44120502471924	-3.89300322532654	-0.00238980608992279	0.514031946659088	-0.0487251430749893
-2.5514280796051	-7.43718385696411	-3.88837552070618	-0.00230779172852635	0.514090895652771	-0.0486639514565468
-2.5478093624115	-7.43795871734619	-3.89351654052734	-0.00219669123180211	0.514048337936401	-0.048558484762907
-2.54928636550903	-7.43759298324585	-3.89382815361023	-0.00215645390562713	0.514022886753082	-0.0484436191618443
-2.54417133331299	-7.44006395339966	-3.89249849319458	-0.00211451156064868	0.514103174209595	-0.0483696423470974
-2.54563069343567	-7.43799829483032	-3.88920927047729	-0.00202037463895977	0.514089405536652	-0.0483967401087284
-2.54592227935791	-7.44020366668701	-3.8926465511322	-0.00189168460201472	0.514091849327087	-0.0483549796044827
-2.53480362892151	-7.43907976150513	-3.88578867912292	-0.00183636869769543	0.514151930809021	-0.0483482964336872
-2.53866481781006	-7.44075536727905	-3.89594340324402	-0.00170897273346782	0.514193654060364	-0.0482439957559109
-2.54017448425293	-7.44456195831299	-3.8945574760437	-0.00165315193589777	0.51426899433136	-0.048204492777586
-2.53299856185913	-7.44217824935913	-3.89110422134399	-0.00161709357053041	0.514381408691406	-0.0482279248535633
-2.5322904586792	-7.44325971603394	-3.89459943771362	-0.00146466551814228	0.514408826828003	-0.0481936372816563
-2.53047680854797	-7.44591808319092	-3.90046095848084	-0.00133757072035223	0.514525353908539	-0.0482081174850464
-2.52288389205933	-7.44559812545776	-3.89874005317688	-0.00129778182599694	0.514615416526794	-0.0482690297067165
-2.5267813205719	-7.45034694671631	-3.90275192260742	-0.00119325704872608	0.514696776866913	-0.0481055527925491
-2.52294659614563	-7.44968795776367	-3.90211534500122	-0.00114161346573383	0.514861285686493	-0.0482175350189209
-2.5154492855072	-7.45172929763794	-3.89865136146545	-0.00103911897167563	0.515052914619446	-0.0482599772512913
-2.51751565933228	-7.45865631103516	-3.90594124794006	-0.000920958817005157	0.515089988708496	-0.0483173504471779
-2.5088529586792	-7.45650291442871	-3.90270686149597	-0.000696139293722808	0.515339434146881	-0.0483931601047516
-2.50785660743713	-7.45633029937744	-3.90735197067261	-0.000711833359673619	0.515500068664551	-0.0483657717704773
-2.50825476646423	-7.46269941329956	-3.91602516174316	-0.000526136602275074	0.515744566917419	-0.0484597347676754
-2.50045466423035	-7.46309947967529	-3.91472268104553	-0.000495483982376754	0.51607483625412	-0.0485617034137249
-2.49921560287476	-7.46803283691406	-3.91959714889526	-0.000366000807844102	0.516190886497498	-0.0486787520349026
-2.49666738510132	-7.47200536727905	-3.91493248939514	-0.00014797697076574	0.516474187374115	-0.0488019585609436
-2.4942467212677	-7.47039985656738	-3.92534399032593	-4.86765675304923E-05	0.516838490962982	-0.0488509982824326
-2.49135875701904	-7.47577953338623	-3.9255907535553	2.25955136556877E-05	0.517020702362061	-0.048900630325079
-2.49096775054932	-7.48235130310059	-3.93380546569824	0.000160326453624293	0.51735383272171	-0.0490087978541851
-2.48289108276367	-7.47947406768799	-3.92978811264038	0.000373475253582001	0.51762843132019	-0.0491525940597057
-2.48126125335693	-7.48079538345337	-3.93660879135132	0.000466313387732953	0.517910420894623	-0.0492797046899796
-2.48442721366882	-7.48683500289917	-3.93224096298218	0.00061450048815459	0.518192708492279	-0.0494388043880463
-2.47862648963928	-7.48593473434448	-3.94113969802856	0.000776108528953046	0.518544256687164	-0.0494036711752415
-2.47606062889099	-7.48561143875122	-3.94764542579651	0.000816460349597037	0.518893122673035	-0.0494622252881527
-2.47468423843384	-7.49074125289917	-3.94785642623901	0.000919947400689125	0.519146323204041	-0.04948391020298
-2.47643876075745	-7.49349212646484	-3.9522430896759	0.00104204472154379	0.519575536251068	-0.0496059283614159
-2.46885752677917	-7.49472618103027	-3.95594382286072	0.0012065073242411	0.519801437854767	-0.0496808513998985
-2.47094511985779	-7.4970645904541	-3.95939040184021	0.00130234588868916	0.520053684711456	-0.0497268661856651
-2.46756434440613	-7.50061130523682	-3.95294284820557	0.00141833524685353	0.520369589328766	-0.0498529225587845
-2.46776866912842	-7.4980092048645	-3.96310186386108	0.00159465160686523	0.520760297775269	-0.04983751475811
-2.46372103691101	-7.49740552902222	-3.97645807266235	0.00165200210176408	0.521040260791779	-0.0498596243560314
-2.46554040908813	-7.50363779067993	-3.96527791023254	0.00171139778103679	0.521226525306702	-0.0499100461602211
-2.46417284011841	-7.50207376480103	-3.97317671775818	0.00186909816693515	0.52154803276062	-0.0499672926962376
-2.46063685417175	-7.50457000732422	-3.97852849960327	0.00196694186888635	0.521804690361023	-0.0501075685024261
-2.46259832382202	-7.50476360321045	-3.98074507713318	0.00210536923259497	0.52201384305954	-0.0501290112733841
-2.46119046211243	-7.50578498840332	-3.97646999359131	0.00220375321805477	0.52217310667038	-0.0502550341188908
-2.46370649337769	-7.50717449188232	-3.98472929000854	0.00230509205721319	0.522498905658722	-0.0502131655812263
-2.46304416656494	-7.50457191467285	-3.99127006530762	0.00238732318393886	0.522727847099304	-0.0502440556883812
-2.46283435821533	-7.50444746017456	-3.99406766891479	0.00240536080673337	0.52283388376236	-0.0502577237784863
-2.46543598175049	-7.50617408752441	-3.99833941459656	0.00247109122574329	0.523109138011932	-0.0502994284033775
-2.46634101867676	-7.50740051269531	-3.99865198135376	0.00263693300075829	0.523316562175751	-0.0503216981887817
-2.46097350120544	-7.5058479309082	-3.99764013290405	0.00266680703498423	0.523414552211761	-0.050281222909689
-2.46545767784119	-7.50727891921997	-4.00270509719849	0.00267160194925964	0.523616969585419	-0.0503193773329258
-2.46501183509827	-7.50761938095093	-4.00089740753174	0.00276947882957757	0.523668527603149	-0.050356101244688
-2.46662998199463	-7.50704765319824	-3.99918460845947	0.0028601186349988	0.523903667926788	-0.050335768610239
-2.46694231033325	-7.50491428375244	-4.00622844696045	0.00285562593489885	0.524068057537079	-0.050324197858572
-2.46716380119324	-7.50208425521851	-4.00499105453491	0.00290745100937784	0.524131298065186	-0.0502970479428768
-2.47018361091614	-7.50376033782959	-4.01175785064697	0.00291137048043311	0.524218142032623	-0.0503002740442753
-2.47189831733704	-7.50636863708496	-4.00516796112061	0.00298473634757102	0.524361968040466	-0.0503616631031036
-2.47056269645691	-7.50464487075806	-4.01372337341309	0.00297796702943742	0.524447619915009	-0.0503360256552696
-2.46934008598328	-7.50484609603882	-4.0112361907959	0.00304822437465191	0.524584352970123	-0.0503615327179432
-2.47471833229065	-7.5029091835022	-4.01488351821899	0.00309440190903842	0.524636626243591	-0.0503787808120251
-2.47445297241211	-7.50441694259644	-4.01083326339722	0.00315887597389519	0.524681925773621	-0.0503691099584103
-2.47716927528381	-7.50483322143555	-4.01386976242065	0.00319846929050982	0.524900615215302	-0.0504426956176758
-2.4729790687561	-7.50013399124146	-4.0133171081543	0.00318854697979987	0.524935126304626	-0.0504132434725761
-2.47530651092529	-7.49941205978394	-4.02101421356201	0.00319186551496387	0.525146484375	-0.0504527352750301
-2.48166537284851	-7.50210905075073	-4.02314233779907	0.00322875683195889	0.525242328643799	-0.050371065735817
-2.48378872871399	-7.50004529953003	-4.03107404708862	0.00324662192724645	0.525320470333099	-0.0503774583339691
-2.48122978210449	-7.50069379806519	-4.02317047119141	0.00328342849388719	0.525468349456787	-0.0503626428544521
-2.48085594177246	-7.49925899505615	-4.02636766433716	0.0032530389726162	0.525654852390289	-0.0503774732351303
-2.48433446884155	-7.49851894378662	-4.03031873703003	0.0033340179361403	0.525729238986969	-0.0504394546151161
-2.4830379486084	-7.50140285491943	-4.03069257736206	0.00333520863205194	0.525832891464233	-0.0504394918680191
-2.48704695701599	-7.50015640258789	-4.02970695495605	0.00339685962535441	0.526013016700745	-0.0505182966589928
-2.48791241645813	-7.50033617019653	-4.03130149841309	0.00340328831225634	0.526202142238617	-0.0506284721195698
-2.48510694503784	-7.49841260910034	-4.02779150009155	0.00347443157806993	0.52644294500351	-0.050659004598856
-2.4883816242218	-7.49599170684814	-4.04204559326172	0.00348783121444285	0.52655416727066	-0.0507743246853352
-2.49098014831543	-7.4952597618103	-4.04014253616333	0.00355605781078339	0.526676654815674	-0.0507812425494194
-2.49558329582214	-7.49524211883545	-4.04970550537109	0.00358986156061292	0.526947617530823	-0.0507973320782185
-2.49733710289001	-7.49694108963013	-4.04815864562988	0.00361970323137939	0.527114868164063	-0.0508054122328758
-2.49124693870544	-7.49568462371826	-4.04920816421509	0.00361904851160944	0.527254402637482	-0.0508951060473919
-2.49346280097961	-7.49837923049927	-4.0497465133667	0.0036070120986551	0.527428686618805	-0.0509093105792999
-2.49993300437927	-7.49636936187744	-4.04664993286133	0.00365506345406175	0.527639925479889	-0.05103899538517
-2.49757742881775	-7.49598836898804	-4.05588245391846	0.00366781442426145	0.527723908424377	-0.0510363094508648
-2.4971067905426	-7.49550533294678	-4.05501127243042	0.00368053908459842	0.527967870235443	-0.0510397180914879
-2.50086212158203	-7.49669456481934	-4.05933094024658	0.00367166171781719	0.528162658214569	-0.0509955920279026
-2.49835848808289	-7.49516582489014	-4.04959106445313	0.00366832967847586	0.528274357318878	-0.0510459579527378
-2.50139832496643	-7.49327850341797	-4.05988693237305	0.00370678072795272	0.528379797935486	-0.0510623194277287
-2.503741979599	-7.49571132659912	-4.05324172973633	0.00364336580969393	0.528576791286469	-0.051183570176363
-2.50091147422791	-7.4925422668457	-4.05951452255249	0.00361287430860102	0.528678119182587	-0.0511989556252956
-2.50458550453186	-7.49283361434937	-4.06369686126709	0.00358161400072277	0.528801023960114	-0.0512038208544254
-2.5035548210144	-7.49105787277222	-4.06920766830444	0.00349619286134839	0.528841376304626	-0.0511909313499928
-2.50094366073608	-7.48927021026611	-4.06110620498657	0.00332029885612428	0.528926551342011	-0.0512937009334564
-2.50410604476929	-7.49049186706543	-4.06109571456909	0.00331719545647502	0.529001116752625	-0.0513505935668945
-2.50438261032104	-7.49062013626099	-4.06299304962158	0.00326091353781521	0.529087126255035	-0.051384262740612
-2.50346446037292	-7.48735189437866	-4.06751298904419	0.00321108195930719	0.529114902019501	-0.0513884350657463
-2.50341129302979	-7.48867893218994	-4.06402015686035	0.00304814241826534	0.529067039489746	-0.0514566004276276
-2.50595283508301	-7.48623657226563	-4.06381750106812	0.00298562296666205	0.529125988483429	-0.0515088811516762
-2.50675106048584	-7.48634243011475	-4.05755662918091	0.00291395653039217	0.529123842716217	-0.0516933724284172
-2.50523257255554	-7.48516988754272	-4.06025648117065	0.00275568780489266	0.529039442539215	-0.051693394780159
-2.50561594963074	-7.48120927810669	-4.06381797790527	0.00257245008833706	0.529121220111847	-0.0517195388674736
-2.5066556930542	-7.48515939712524	-4.06379652023315	0.0023990913759917	0.529103815555573	-0.0517129078507423
-2.50995707511902	-7.48009824752808	-4.06331014633179	0.0021540445741266	0.52900642156601	-0.0517855286598206
-2.50804257392883	-7.48164129257202	-4.06139039993286	0.00205575418658555	0.529012262821198	-0.0518594868481159
-2.50439381599426	-7.47969627380371	-4.05864906311035	0.00190225068945438	0.529048144817352	-0.0519338026642799
-2.50490522384644	-7.47785472869873	-4.05774402618408	0.00169990945141762	0.528885006904602	-0.0519895106554031
-2.50499081611633	-7.47942113876343	-4.05801677703857	0.00152021995745599	0.528786182403564	-0.0521659776568413
-2.50454902648926	-7.48082399368286	-4.05206632614136	0.00127043982502073	0.528856694698334	-0.0522252768278122
-2.50183486938477	-7.4777946472168	-4.058349609375	0.00106918951496482	0.528773665428162	-0.0523402467370033
-2.50202131271362	-7.47748327255249	-4.05658006668091	0.000766673299949616	0.528706431388855	-0.0523188784718513
-2.50379419326782	-7.47570943832397	-4.05919885635376	0.000542434398084879	0.528689324855804	-0.0523381568491459
-2.50084829330444	-7.48040056228638	-4.05291175842285	0.000255103688687086	0.528685331344604	-0.0524999275803566
-2.4965238571167	-7.47559499740601	-4.05367183685303	8.72908640303649E-05	0.528606534004211	-0.0525827445089817
-2.49248099327087	-7.47521686553955	-4.05443239212036	-0.000218503439100459	0.528666377067566	-0.0526762902736664
-2.49066019058228	-7.47702646255493	-4.0552864074707	-0.000409324682550505	0.528583884239197	-0.0528007000684738
-2.49079704284668	-7.47867441177368	-4.04466962814331	-0.000605501641985029	0.528531789779663	-0.0530140809714794
-2.4884831905365	-7.4793701171875	-4.04936170578003	-0.000886924390215427	0.528662085533142	-0.0531986616551876
-2.48374772071838	-7.47836112976074	-4.04784440994263	-0.00112032319884747	0.528687298297882	-0.0534495115280151
-2.48271894454956	-7.47753524780273	-4.05124282836914	-0.00136135739739984	0.528730988502502	-0.0535791888833046
-2.48282957077026	-7.48371410369873	-4.05350685119629	-0.00160113419406116	0.528809010982513	-0.0537708550691605
-2.47893452644348	-7.48621702194214	-4.04783487319946	-0.00182285695336759	0.528845548629761	-0.0540049485862255
-2.47496223449707	-7.48526048660278	-4.04774951934814	-0.00211846153251827	0.529026091098785	-0.0542799420654774
-2.47471976280212	-7.48684358596802	-4.04906129837036	-0.00237853778526187	0.529006838798523	-0.0544977784156799
-2.47291827201843	-7.48920965194702	-4.04568958282471	-0.00260550575330853	0.529166996479034	-0.0547295957803726
-2.46899509429932	-7.49144506454468	-4.04797744750977	-0.00280178873799741	0.52925831079483	-0.054986122995615
-2.46352910995483	-7.49392652511597	-4.04318523406982	-0.00307406112551689	0.529404699802399	-0.0552704520523548
-2.46128344535828	-7.49367761611938	-4.04362964630127	-0.00335676595568657	0.529559373855591	-0.0554708205163479
-2.45988512039185	-7.49633979797363	-4.05507898330688	-0.0035846596583724	0.529648542404175	-0.0557509139180183
-2.45599317550659	-7.50220823287964	-4.05120468139648	-0.00381848379038274	0.52970689535141	-0.0559400916099548
-2.45183658599854	-7.5036301612854	-4.04922008514404	-0.00404215138405561	0.52992582321167	-0.0562237352132797
-2.4482147693634	-7.50533485412598	-4.04829549789429	-0.00430555129423738	0.529983401298523	-0.0565106235444546
-2.44618678092957	-7.5097918510437	-4.05500841140747	-0.00453515304252505	0.530153810977936	-0.0567997135221958
-2.44301223754883	-7.51502752304077	-4.04828214645386	-0.00473528727889061	0.530206859111786	-0.0570769645273685
-2.43765759468079	-7.51251792907715	-4.04469156265259	-0.00494365999475122	0.530359625816345	-0.0573561638593674
-2.43417239189148	-7.51481866836548	-4.05124616622925	-0.00516129191964865	0.530434906482697	-0.0576189272105694
-2.43491053581238	-7.51895809173584	-4.05553865432739	-0.00530137494206429	0.530540406703949	-0.0578068271279335
-2.43159031867981	-7.52234077453613	-4.05535125732422	-0.00544484378769994	0.530612945556641	-0.0579487718641758
-2.42595195770264	-7.52174997329712	-4.04313325881958	-0.00570223527029157	0.530600011348724	-0.0582059845328331
-2.43021583557129	-7.5246467590332	-4.05540180206299	-0.0057998257689178	0.530628859996796	-0.0584213919937611
-2.4223301410675	-7.53059339523315	-4.04853534698486	-0.00600343570113182	0.530718803405762	-0.0587253905832767
-2.42038488388062	-7.52990102767944	-4.04490804672241	-0.00619206111878157	0.530780673027039	-0.0590112060308456
-2.41466903686523	-7.53339576721191	-4.03776788711548	-0.00645435508340597	0.530871212482452	-0.0592974647879601
-2.41289830207825	-7.53136110305786	-4.04626750946045	-0.00666274456307292	0.530972719192505	-0.0595306232571602
-2.41321587562561	-7.53540849685669	-4.04817342758179	-0.0067560919560492	0.531042575836182	-0.0596496351063252
-2.40846228599548	-7.54032421112061	-4.05320692062378	-0.00694827688857913	0.531180560588837	-0.0597384981811047
-2.40522766113281	-7.53743648529053	-4.04820489883423	-0.00711233075708151	0.531095087528229	-0.0600371584296227
-2.4051501750946	-7.54241800308228	-4.05034780502319	-0.00724492920562625	0.531171500682831	-0.060211855918169
-2.40182495117188	-7.54479217529297	-4.04941463470459	-0.00737695163115859	0.531207859516144	-0.060412660241127
-2.3992006778717	-7.54273700714111	-4.04954099655151	-0.00756090739741921	0.531293928623199	-0.0605944991111755
-2.39591932296753	-7.5434684753418	-4.04685974121094	-0.00773902423679829	0.531366944313049	-0.0607826225459576
-2.39521098136902	-7.54972553253174	-4.05331087112427	-0.00781391654163599	0.531346321105957	-0.0609379298985004
-2.38927173614502	-7.55527544021606	-4.04986333847046	-0.00790309812873602	0.531445205211639	-0.0610056519508362
-2.38435053825378	-7.55223751068115	-4.04837274551392	-0.00805815681815147	0.531489312648773	-0.06119629368186
-2.3827977180481	-7.55469703674316	-4.04874610900879	-0.00822215527296066	0.531474411487579	-0.0612821690738201
-2.38230633735657	-7.55698013305664	-4.05324935913086	-0.0083400895819068	0.531576871871948	-0.061411052942276
-2.38086819648743	-7.55836534500122	-4.05495500564575	-0.00847766734659672	0.531660974025726	-0.061514999717474
-2.37632322311401	-7.5614767074585	-4.0452823638916	-0.00860486645251513	0.531767010688782	-0.0615767724812031
-2.37294483184814	-7.55757570266724	-4.04837989807129	-0.00877566449344158	0.531861901283264	-0.0616970583796501
-2.37504625320435	-7.55964708328247	-4.0577335357666	-0.00878651160746813	0.531933188438416	-0.0617197379469872
-2.36862254142761	-7.56131362915039	-4.05843544006348	-0.00893113948404789	0.532159924507141	-0.0616828501224518
-2.36679673194885	-7.56174612045288	-4.05307006835938	-0.0090662119910121	0.532184779644012	-0.0617500953376293
-2.36402106285095	-7.56132936477661	-4.05177545547485	-0.0091240219771862	0.53229022026062	-0.0617593415081501
-2.36203265190125	-7.56363677978516	-4.06137132644653	-0.00919930730015039	0.532374143600464	-0.0618083439767361
-2.35774827003479	-7.56733465194702	-4.05085611343384	-0.00925977528095245	0.532534182071686	-0.0618528388440609
-2.35481142997742	-7.5622353553772	-4.05791568756104	-0.0093391677364707	0.532712459564209	-0.061999186873436
-2.35485816001892	-7.56418132781982	-4.05815649032593	-0.00930825155228376	0.532829344272614	-0.0620434135198593
-2.35385656356812	-7.56698226928711	-4.0643835067749	-0.00941092986613512	0.533066749572754	-0.0620244853198528
-2.34693145751953	-7.57105493545532	-4.0680685043335	-0.00943776592612267	0.533211052417755	-0.0620821043848991
-2.34614038467407	-7.56949281692505	-4.07133007049561	-0.00944357924163342	0.533414900302887	-0.0621286332607269
-2.34152746200562	-7.56850671768188	-4.05938243865967	-0.00951895862817764	0.533658862113953	-0.0621773116290569
-2.34410977363586	-7.57539319992065	-4.07128667831421	-0.00954728573560715	0.533747613430023	-0.062273383140564
-2.34279370307922	-7.57665729522705	-4.06851959228516	-0.00955720990896225	0.534007012844086	-0.0623336844146252
-2.33995628356934	-7.57365942001343	-4.06122303009033	-0.00963286217302084	0.534155368804932	-0.0624861679971218
-2.33951783180237	-7.57752656936646	-4.07027006149292	-0.00963960867375135	0.534308731555939	-0.0624404326081276
-2.33349132537842	-7.5816388130188	-4.08065986633301	-0.00963040348142385	0.534522712230682	-0.0625508576631546
-2.33676481246948	-7.58222150802612	-4.07410287857056	-0.00962128769606352	0.534598231315613	-0.0626613721251488
-2.33624005317688	-7.58240509033203	-4.0701642036438	-0.0096978172659874	0.534716010093689	-0.0628290623426437
-2.3351469039917	-7.58690404891968	-4.07497930526733	-0.00968436151742935	0.534757435321808	-0.0629634335637093
-2.33435320854187	-7.58783197402954	-4.07064294815063	-0.00969488453119993	0.534880757331848	-0.0631177425384521
-2.33257579803467	-7.58956956863403	-4.06525087356567	-0.00981037318706512	0.534873008728027	-0.063336469233036
-2.33589720726013	-7.58920526504517	-4.07112646102905	-0.00985901616513729	0.534813046455383	-0.0634700432419777
-2.33516192436218	-7.59509611129761	-4.073646068573	-0.00991021562367678	0.534808576107025	-0.0635443031787872
-2.33449268341064	-7.59208679199219	-4.07380628585815	-0.00995176937431097	0.534694910049438	-0.0636308640241623
-2.33215665817261	-7.59502124786377	-4.06838226318359	-0.0100574586540461	0.534543395042419	-0.0638091117143631
-2.33511447906494	-7.59803676605225	-4.06722021102905	-0.0101152760908008	0.534381031990051	-0.0639951601624489
-2.3379225730896	-7.60125350952148	-4.06746244430542	-0.0101464604958892	0.534247994422913	-0.0640974193811417
-2.33482313156128	-7.60302782058716	-4.05476045608521	-0.0103577934205532	0.533908307552338	-0.0642902851104736
-2.33619785308838	-7.59948301315308	-4.05575323104858	-0.0104832369834185	0.533670485019684	-0.0644190013408661
-2.33826684951782	-7.60611534118652	-4.05932760238647	-0.0105600021779537	0.533449411392212	-0.0645068064332008
-2.33722281455994	-7.60374593734741	-4.05303192138672	-0.0106858992949128	0.533100605010986	-0.0645935535430908
-2.33694934844971	-7.60411834716797	-4.04584121704102	-0.0108141759410501	0.532731473445892	-0.0646989420056343
-2.33968377113342	-7.60831594467163	-4.0473461151123	-0.0109250918030739	0.532344341278076	-0.0648086667060852
-2.33734798431396	-7.60969400405884	-4.04051685333252	-0.011032403446734	0.532038688659668	-0.0648467838764191
-2.33706474304199	-7.60395860671997	-4.02766990661621	-0.0111898835748434	0.531456589698792	-0.0649468004703522
-2.34362626075745	-7.60772132873535	-4.04021215438843	-0.011253084987402	0.53117424249649	-0.0648408457636833
-2.34058380126953	-7.60710763931274	-4.03025674819946	-0.0113461073487997	0.530764877796173	-0.0648833438754082
-2.34218525886536	-7.60485601425171	-4.02331447601318	-0.0115890232846141	0.530308723449707	-0.0648929923772812
-2.34387397766113	-7.60609531402588	-4.02603197097778	-0.0116489566862583	0.529828369617462	-0.0648483708500862
-2.34203100204468	-7.60568571090698	-4.00755453109741	-0.0118404291570187	0.52948123216629	-0.0648413449525833
-2.34300899505615	-7.60235261917114	-4.01222991943359	-0.0119249019771814	0.52907121181488	-0.0647784397006035
-2.34309267997742	-7.59919261932373	-4.00856971740723	-0.0120143303647637	0.528702735900879	-0.0647248923778534
-2.34238290786743	-7.60497999191284	-4.00781440734863	-0.0121826156973839	0.528301179409027	-0.0645937994122505
-2.34031081199646	-7.60151672363281	-4.00187492370605	-0.012274126522243	0.527865946292877	-0.0645634606480598
-2.34434509277344	-7.59994792938232	-3.99720740318298	-0.0124037303030491	0.527491927146912	-0.0644796416163445
-2.34041833877563	-7.60084247589111	-3.99646854400635	-0.0124744782224298	0.527180671691895	-0.0643755346536636
-2.33848452568054	-7.59876346588135	-3.98647260665894	-0.0125934798270464	0.526898682117462	-0.064414270222187
-2.34288001060486	-7.59700870513916	-3.98851490020752	-0.0125962914898992	0.526491105556488	-0.0643024668097496
-2.34224581718445	-7.60180854797363	-3.98970484733582	-0.012693059630692	0.52624523639679	-0.0641479045152664
-2.3402955532074	-7.59648513793945	-3.98258304595947	-0.0128093212842941	0.525919616222382	-0.0642035156488419
-2.34396171569824	-7.59849214553833	-3.97814130783081	-0.0128620201721787	0.525659203529358	-0.0641401931643486
-2.34122109413147	-7.59860992431641	-3.97844576835632	-0.0128469048067927	0.525422096252441	-0.0641414970159531
-2.33723855018616	-7.59653472900391	-3.96965718269348	-0.0130074862390757	0.525302231311798	-0.0641469806432724
-2.33922243118286	-7.59630727767944	-3.97818422317505	-0.0129810776561499	0.524999499320984	-0.064078576862812
-2.34045767784119	-7.59980058670044	-3.97430920600891	-0.0130191380158067	0.524861335754395	-0.0639580339193344
-2.33294987678528	-7.59992122650146	-3.96981143951416	-0.0131340771913528	0.524618268013	-0.0639161393046379
-2.33465719223022	-7.59600782394409	-3.97203803062439	-0.0131569467484951	0.52450156211853	-0.0639476627111435
-2.33591794967651	-7.60087728500366	-3.96265077590942	-0.0131780356168747	0.524302899837494	-0.0638662204146385
-2.3305835723877	-7.60029888153076	-3.9603283405304	-0.0132714565843344	0.52423107624054	-0.0638771504163742
-2.3259596824646	-7.59817552566528	-3.95785045623779	-0.0132732726633549	0.524121522903442	-0.063854455947876
-2.32929062843323	-7.60375738143921	-3.97115778923035	-0.0132855689153075	0.524000704288483	-0.0638231784105301
-2.32278823852539	-7.60462331771851	-3.9619677066803	-0.0133757796138525	0.523987829685211	-0.0638318061828613
-2.32200336456299	-7.60309934616089	-3.95687508583069	-0.0134130688384175	0.523895263671875	-0.0638471022248268
-2.32285761833191	-7.60529613494873	-3.966952085495	-0.0133910868316889	0.523879945278168	-0.0638877674937248
-2.31611657142639	-7.60644197463989	-3.95529580116272	-0.013452417217195	0.523811757564545	-0.0639484226703644
-2.31163763999939	-7.60919809341431	-3.95655298233032	-0.013472355902195	0.52380245923996	-0.0639288499951363
-2.31680274009705	-7.60973787307739	-3.96055006980896	-0.0134881921112537	0.523799180984497	-0.0639490261673927
-2.31061244010925	-7.61254596710205	-3.958740234375	-0.0136124454438686	0.523734152317047	-0.0639185681939125
-2.30626893043518	-7.61092710494995	-3.96437430381775	-0.0136058842763305	0.523789703845978	-0.0639088749885559
-2.3056800365448	-7.61058807373047	-3.96106266975403	-0.0135803008452058	0.523781001567841	-0.0639682188630104
-2.30567264556885	-7.61541032791138	-3.95987319946289	-0.0136001165956259	0.523743212223053	-0.0639466643333435
-2.29684448242188	-7.61524629592896	-3.95448017120361	-0.0136223696172237	0.523778975009918	-0.0640037357807159
-2.296231508255	-7.61486673355103	-3.96268939971924	-0.0137207433581352	0.523784577846527	-0.0639510676264763
-2.29472208023071	-7.62152433395386	-3.96080565452576	-0.0137061383575201	0.523857653141022	-0.0638939142227173
-2.28853607177734	-7.61849689483643	-3.95733428001404	-0.0137966806069016	0.523847699165344	-0.0639738738536835
-2.28711938858032	-7.61966943740845	-3.95945715904236	-0.0138251064345241	0.52384889125824	-0.0639815703034401
-2.28348779678345	-7.62467098236084	-3.95688199996948	-0.013833137229085	0.523863792419434	-0.0640153661370277
-2.2775776386261	-7.62302780151367	-3.96054291725159	-0.0138028701767325	0.523852467536926	-0.064092680811882
-2.27888894081116	-7.62868595123291	-3.96386408805847	-0.0139117119833827	0.523839592933655	-0.0640083327889442
-2.27906131744385	-7.63154220581055	-3.96326208114624	-0.013888455927372	0.523896038532257	-0.064074270427227
-2.27030086517334	-7.62720012664795	-3.9616870880127	-0.0139700686559081	0.523961007595062	-0.0640909522771835
-2.26731896400452	-7.63141870498657	-3.95929670333862	-0.0139414770528674	0.523837327957153	-0.0640494748950005
-2.26455974578857	-7.62941694259644	-3.96074342727661	-0.0139590660110116	0.523884475231171	-0.0639678835868835
-2.26288557052612	-7.62918901443481	-3.96229028701782	-0.0140739623457193	0.523886203765869	-0.0638957396149635
-2.2637825012207	-7.6313943862915	-3.95913672447205	-0.0141065996140242	0.523891150951386	-0.0638349875807762
-2.25991773605347	-7.63454532623291	-3.96043467521667	-0.0140951797366142	0.523899793624878	-0.0638392940163612
-2.2539598941803	-7.62917804718018	-3.96019244194031	-0.0142234126105905	0.523872554302216	-0.0637587010860443
-2.25299000740051	-7.63305330276489	-3.95783162117004	-0.0142384730279446	0.523775935173035	-0.0637930110096931
-2.25155901908875	-7.63681793212891	-3.94804072380066	-0.0142598003149033	0.523831486701965	-0.0637217685580254
-2.24442172050476	-7.63443183898926	-3.95721697807312	-0.0142046101391315	0.523878157138824	-0.0637334585189819
-2.24835157394409	-7.6358642578125	-3.95665812492371	-0.0143610648810863	0.523725926876068	-0.0636046528816223
-2.24352335929871	-7.63961696624756	-3.96282863616943	-0.0143682258203626	0.523721396923065	-0.0635818317532539
-2.2372624874115	-7.63681793212891	-3.95643353462219	-0.0144661134108901	0.523782312870026	-0.0635668188333511
-2.23536419868469	-7.64219379425049	-3.95936679840088	-0.0144894225522876	0.523674190044403	-0.063574492931366
-2.23454904556274	-7.64370441436768	-3.95205903053284	-0.0144066959619522	0.523595869541168	-0.0636614263057709
-2.23151898384094	-7.6417760848999	-3.95991063117981	-0.0145100150257349	0.523601531982422	-0.0636199414730072
-2.22699952125549	-7.64320087432861	-3.95906376838684	-0.014568661339581	0.523583710193634	-0.063636302947998
-2.23207330703735	-7.64639711380005	-3.95515036582947	-0.0146295092999935	0.523502945899963	-0.063717246055603
-2.22487831115723	-7.64772272109985	-3.95647931098938	-0.0145639618858695	0.523439228534698	-0.0638098791241646
-2.22127199172974	-7.65080547332764	-3.95883893966675	-0.0146466325968504	0.52341091632843	-0.06386998295784
-2.21870040893555	-7.65592384338379	-3.9474732875824	-0.0146247074007988	0.523334443569183	-0.0640383511781693
-2.21923804283142	-7.656898021698	-3.94759559631348	-0.0145664699375629	0.523360669612885	-0.0641196668148041
-2.21856260299683	-7.65944910049438	-3.95320963859558	-0.0146087594330311	0.523368418216705	-0.0642176941037178
-2.21480321884155	-7.65829610824585	-3.95870518684387	-0.014658484607935	0.52323591709137	-0.0642915070056915
-2.2134747505188	-7.66467332839966	-3.95579171180725	-0.0146707836538553	0.523260235786438	-0.0644445493817329
-2.20698070526123	-7.66891002655029	-3.9579541683197	-0.0146308662369847	0.523271381855011	-0.0645941570401192
-2.20521187782288	-7.66838979721069	-3.95595836639404	-0.0146813970059156	0.523251831531525	-0.0647147819399834
-2.20349645614624	-7.67542552947998	-3.95127129554749	-0.0146118169650435	0.523187160491943	-0.0649240836501122
-2.2034649848938	-7.67648935317993	-3.94938206672668	-0.0145972166210413	0.523264050483704	-0.0649684965610504
-2.19962382316589	-7.67703866958618	-3.96132922172546	-0.0145781077444553	0.523275077342987	-0.0650662332773209
-2.2010715007782	-7.68408489227295	-3.95276021957397	-0.0146046308800578	0.523267149925232	-0.0651891082525253
-2.19778919219971	-7.68487977981567	-3.9674060344696	-0.0144475568085909	0.523413002490997	-0.0653240606188774
-2.19370484352112	-7.68893098831177	-3.95494198799133	-0.0144664393737912	0.523379802703857	-0.0654731765389442
-2.19264221191406	-7.69224500656128	-3.95665597915649	-0.0144096147269011	0.523346543312073	-0.0656376928091049
-2.19271063804626	-7.69030475616455	-3.9549241065979	-0.0143062993884087	0.523515164852142	-0.0657167434692383
-2.18900799751282	-7.69577121734619	-3.95532703399658	-0.014256383292377	0.523629784584045	-0.065715990960598
-2.18665099143982	-7.69741439819336	-3.96338844299316	-0.0142860943451524	0.523701786994934	-0.065860241651535
-2.18668937683105	-7.70228815078735	-3.96135878562927	-0.0141208674758673	0.523698329925537	-0.0659018382430077
-2.18289661407471	-7.70405626296997	-3.96470046043396	-0.014056820422411	0.523762702941895	-0.0659556612372398
-2.17663717269897	-7.70276498794556	-3.95944166183472	-0.0140085835009813	0.523846685886383	-0.066090390086174
-2.17757987976074	-7.70940017700195	-3.96242642402649	-0.0139264930039644	0.52381294965744	-0.0662945657968521
-2.17773127555847	-7.71362209320068	-3.96247100830078	-0.0137874810025096	0.52399092912674	-0.066494531929493
-2.17296576499939	-7.71324825286865	-3.97104835510254	-0.0137573499232531	0.52408242225647	-0.0664435103535652
-2.16868829727173	-7.71432638168335	-3.97246479988098	-0.0137266246601939	0.524165570735931	-0.066509336233139
-2.16933298110962	-7.72200584411621	-3.9682183265686	-0.0136137194931507	0.524225234985352	-0.0665801391005516
-2.16121101379395	-7.72217559814453	-3.97515749931335	-0.0134698860347271	0.524297535419464	-0.0666497349739075
-2.16039204597473	-7.72410202026367	-3.96164226531982	-0.0134065905585885	0.524415254592896	-0.06678157299757
-2.1616837978363	-7.73133420944214	-3.97542643547058	-0.0133152129128575	0.524447560310364	-0.0669140443205833
-2.15738368034363	-7.72710227966309	-3.97773432731628	-0.0132372388616204	0.524597108364105	-0.0669108033180237
-2.15486407279968	-7.73132658004761	-3.97482895851135	-0.0131469443440437	0.52471798658371	-0.0669692754745483
-2.15794110298157	-7.73430919647217	-3.97794556617737	-0.0130589036270976	0.524727880954742	-0.0670833215117455
-2.15331053733826	-7.73613977432251	-3.97973346710205	-0.0129200108349323	0.524813830852509	-0.0672063454985619
-2.14915990829468	-7.73980522155762	-3.97423624992371	-0.0128265526145697	0.524863660335541	-0.067205622792244
-2.15115976333618	-7.74009370803833	-3.97338128089905	-0.0127801587805152	0.524936974048615	-0.0673824846744537
-2.15223169326782	-7.74501943588257	-3.97923445701599	-0.0126586407423019	0.525079309940338	-0.0674631744623184
-2.14756274223328	-7.74361610412598	-3.98359417915344	-0.0125706801190972	0.525126397609711	-0.0674015209078789
-2.14431715011597	-7.7437629699707	-3.98439145088196	-0.0125586893409491	0.525173902511597	-0.0674916133284569
-2.1432318687439	-7.74885654449463	-3.98381638526917	-0.012401700951159	0.525251507759094	-0.0675091072916985
-2.14061236381531	-7.74915599822998	-3.98912143707275	-0.0122316367924213	0.525372982025146	-0.067519910633564
-2.13585567474365	-7.75173044204712	-3.98432397842407	-0.0122214034199715	0.525415003299713	-0.0676020309329033
-2.13492274284363	-7.75040912628174	-3.98034334182739	-0.012069683521986	0.525490701198578	-0.0677166134119034
-2.13700389862061	-7.75461149215698	-3.98549199104309	-0.0119100818410516	0.525675535202026	-0.0677288472652435
-2.13433313369751	-7.75447988510132	-3.99687361717224	-0.0118348514661193	0.525796711444855	-0.06769660115242
-2.1318564414978	-7.75534152984619	-3.99675321578979	-0.0117785409092903	0.52600109577179	-0.0677474066615105
-2.13267469406128	-7.75719833374023	-3.99627757072449	-0.0116070937365294	0.526166915893555	-0.0678215101361275
-2.12932133674622	-7.75896263122559	-4.00564813613892	-0.0114519987255335	0.526339709758759	-0.067865364253521
-2.12952351570129	-7.75992441177368	-3.99869227409363	-0.0113431345671415	0.526524722576141	-0.0679150223731995
-2.13039183616638	-7.76242065429688	-4.00171375274658	-0.011313040740788	0.52677971124649	-0.0679972618818283
-2.12878775596619	-7.76152467727661	-4.00440216064453	-0.0111240334808826	0.526969850063324	-0.0679628923535347
-2.1304657459259	-7.75823736190796	-4.01361751556396	-0.0109759513288736	0.527288854122162	-0.0678914561867714
-2.12984299659729	-7.76070404052734	-4.01046562194824	-0.0109457094222307	0.52744472026825	-0.0679676309227943
-2.13112807273865	-7.76202297210693	-4.00995588302612	-0.0108263166621327	0.527645707130432	-0.0680527538061142
-2.13058567047119	-7.76285886764526	-4.02654409408569	-0.0107198059558868	0.527839660644531	-0.0681040361523628
-2.12835597991943	-7.76256370544434	-4.01552820205688	-0.0105862179771066	0.527976274490356	-0.0680901706218719
-2.12708592414856	-7.76386451721191	-4.01448345184326	-0.0105256466194987	0.528205335140228	-0.0681089535355568
-2.13158869743347	-7.76287508010864	-4.01694059371948	-0.0103728687390685	0.528327643871307	-0.068139486014843
-2.13278007507324	-7.76225137710571	-4.02943754196167	-0.0103335017338395	0.528593003749847	-0.0680536106228828
-2.13128232955933	-7.76202535629272	-4.02862215042114	-0.0102811921387911	0.528616428375244	-0.0680328235030174
-2.13441586494446	-7.7629246711731	-4.02648305892944	-0.0102407457306981	0.528811514377594	-0.0680828616023064
-2.13162088394165	-7.76304626464844	-4.02705669403076	-0.0101363826543093	0.528846323490143	-0.0681047737598419
-2.1320366859436	-7.76355457305908	-4.03410005569458	-0.0100353062152863	0.528920471668243	-0.0680420845746994
-2.13331890106201	-7.7637357711792	-4.02299880981445	-0.0100582093000412	0.528991281986237	-0.068105161190033
-2.13935923576355	-7.76521778106689	-4.02967691421509	-0.0100413281470537	0.528955340385437	-0.0680408850312233
-2.13710331916809	-7.75835084915161	-4.0311918258667	-0.0100143058225513	0.52908843755722	-0.0679349228739738
-2.13790369033813	-7.76058387756348	-4.02785396575928	-0.0100563270971179	0.529073596000671	-0.0678993165493011
-2.13946342468262	-7.75748586654663	-4.02958297729492	-0.0100630521774292	0.529079616069794	-0.0678931251168251
-2.14086198806763	-7.75813722610474	-4.02855682373047	-0.0100199477747083	0.529021680355072	-0.0679140910506248
-2.14100480079651	-7.75680160522461	-4.0363564491272	-0.0100881876423955	0.529013693332672	-0.0678492411971092
-2.13921475410461	-7.75338840484619	-4.02131843566895	-0.0101124364882708	0.52884978055954	-0.0678965151309967
-2.14480638504028	-7.75707530975342	-4.02416801452637	-0.0102026797831059	0.528754472732544	-0.0679428800940514
-2.14726567268372	-7.75349807739258	-4.02412891387939	-0.010209284722805	0.528775036334991	-0.0678927898406982
-2.1504123210907	-7.75272798538208	-4.02210092544556	-0.010306702926755	0.528691232204437	-0.0678919553756714
-2.15118265151978	-7.75040817260742	-4.02657413482666	-0.0104108713567257	0.5284743309021	-0.0678916648030281
-2.1602258682251	-7.75330877304077	-4.01875305175781	-0.0104128858074546	0.528363287448883	-0.0679215788841248
-2.15218305587769	-7.75107431411743	-4.02455282211304	-0.0104342233389616	0.528230130672455	-0.0679852813482285
-2.15489768981934	-7.75102186203003	-4.00998735427856	-0.0106124114245176	0.528068602085114	-0.0680999904870987
-2.15651845932007	-7.75482606887817	-4.01749324798584	-0.0107232090085745	0.527876734733582	-0.0682351216673851
-2.16249775886536	-7.74781560897827	-4.01379537582397	-0.0107725914567709	0.52778148651123	-0.0681722089648247
-2.1621994972229	-7.7490029335022	-4.00975656509399	-0.0110227251425385	0.527560472488403	-0.0683458596467972
-2.16701173782349	-7.75141477584839	-4.01213455200195	-0.0110912267118692	0.527401328086853	-0.0684776455163956
-2.16512846946716	-7.74818658828735	-4.00512361526489	-0.0111864358186722	0.527120530605316	-0.0686446726322174
-2.16848182678223	-7.75140237808228	-3.99206852912903	-0.0114064989611506	0.526882171630859	-0.0688400492072105
-2.17386913299561	-7.75380229949951	-4.0102686882019	-0.011538015678525	0.526646316051483	-0.069001592695713
-2.17481875419617	-7.74930429458618	-4.00115060806274	-0.0116773676127195	0.526504337787628	-0.0690876469016075
-2.17810416221619	-7.75119972229004	-3.99473762512207	-0.0118284486234188	0.526095688343048	-0.0693709254264832
-2.17973279953003	-7.75442552566528	-3.99321365356445	-0.0119913537055254	0.525936245918274	-0.0694997534155846
-2.18330073356628	-7.75168895721436	-3.98345065116882	-0.0121454391628504	0.525635302066803	-0.0697967633605003
-2.18808436393738	-7.75078868865967	-3.97664570808411	-0.0123441657051444	0.525282263755798	-0.0699547529220581
-2.19065928459167	-7.75186967849731	-3.98701143264771	-0.0124677373096347	0.525135695934296	-0.0701394304633141
-2.19164133071899	-7.75125074386597	-3.9842095375061	-0.0126721868291497	0.524781703948975	-0.0702140256762505
-2.19628310203552	-7.74864673614502	-3.97302222251892	-0.0128746517002583	0.524458110332489	-0.0704394578933716
-2.20111465454102	-7.75217294692993	-3.9730966091156	-0.0129640065133572	0.5241819024086	-0.0706263557076454
-2.20154190063477	-7.75241994857788	-3.97303199768066	-0.013158468529582	0.523896396160126	-0.070671558380127
-2.20290279388428	-7.74920320510864	-3.95497107505798	-0.013398552313447	0.523564100265503	-0.0708586871623993
-2.21143436431885	-7.75073480606079	-3.95655584335327	-0.0135625470429659	0.523231387138367	-0.0709364861249924
-2.21259593963623	-7.74946212768555	-3.96519708633423	-0.013740056194365	0.522988379001617	-0.0710829272866249
-2.21248936653137	-7.74512004852295	-3.95550513267517	-0.0138856517150998	0.522662580013275	-0.0711943209171295
-2.21906089782715	-7.75000476837158	-3.9601674079895	-0.0140509689226747	0.522313475608826	-0.0713630989193916
-2.21881914138794	-7.74836492538452	-3.95424008369446	-0.0142148658633232	0.522065818309784	-0.071462869644165
-2.22022390365601	-7.7508807182312	-3.93994951248169	-0.0143795618787408	0.52177894115448	-0.0716210454702377
-2.22824382781982	-7.74253177642822	-3.9454460144043	-0.01447534840554	0.521516621112823	-0.071737252175808
-2.22348213195801	-7.74906778335571	-3.94978475570679	-0.0146642094478011	0.521316170692444	-0.0717535093426704
-2.23035573959351	-7.74582290649414	-3.93687295913696	-0.0147975850850344	0.520960867404938	-0.0719331949949265
-2.23348593711853	-7.74828386306763	-3.93730235099792	-0.0148888789117336	0.52086067199707	-0.0720518976449966
-2.23359394073486	-7.74573755264282	-3.93805861473084	-0.0150170670822263	0.52060729265213	-0.0721613243222237
-2.23723483085632	-7.74776554107666	-3.93493008613586	-0.0151379304006696	0.520409822463989	-0.0721760168671608
-2.23812198638916	-7.74619817733765	-3.92992329597473	-0.0152751971036196	0.520238220691681	-0.0723345652222633
-2.24273824691772	-7.74614191055298	-3.93168091773987	-0.0153451384976506	0.520042061805725	-0.072440467774868
-2.2436408996582	-7.74492979049683	-3.92776012420654	-0.0154176279902458	0.519938826560974	-0.0725847706198692
-2.23714303970337	-7.74129915237427	-3.92432522773743	-0.0155007028952241	0.519765198230743	-0.0726551413536072
-2.24576210975647	-7.74700927734375	-3.92964959144592	-0.0156369730830193	0.51963597536087	-0.0727167651057243
-2.24292087554932	-7.74298048019409	-3.92345547676086	-0.0157269705086946	0.519609093666077	-0.0728646367788315
-2.24427962303162	-7.74651098251343	-3.92105412483215	-0.0156690422445536	0.519440531730652	-0.0729972571134567
-2.24355340003967	-7.74535703659058	-3.92286396026611	-0.0157701410353184	0.519386827945709	-0.0731119886040688
-2.24745917320251	-7.74716138839722	-3.92298889160156	-0.0158723462373018	0.519294261932373	-0.0731646493077278
-2.24253463745117	-7.74912786483765	-3.91804146766663	-0.0158679075539112	0.519284427165985	-0.0732846558094025
-2.24304699897766	-7.74729204177856	-3.91651201248169	-0.0159552861005068	0.519144237041473	-0.0734489187598228
-2.24647545814514	-7.75112962722778	-3.91555571556091	-0.0159203894436359	0.519090533256531	-0.0736002624034882
-2.2440140247345	-7.74939632415771	-3.91772747039795	-0.0160160884261131	0.51910275220871	-0.0736425071954727
-2.24724102020264	-7.7538890838623	-3.91551494598389	-0.0160663779824972	0.519018411636353	-0.0737050771713257
-2.24054026603699	-7.75518035888672	-3.92604207992554	-0.0160323716700077	0.519128382205963	-0.073847807943821
-2.24035549163818	-7.75220489501953	-3.91048955917358	-0.0160106215626001	0.519022941589355	-0.0739964544773102
-2.2443163394928	-7.75854730606079	-3.91591787338257	-0.0159989576786757	0.519040048122406	-0.0741860195994377
-2.24232363700867	-7.75606155395508	-3.92538380622864	-0.0160083193331957	0.519145965576172	-0.0741925165057182
-2.23789191246033	-7.75910615921021	-3.91814422607422	-0.0160404797643423	0.519110381603241	-0.0744032636284828
-2.23756194114685	-7.76332378387451	-3.92433261871338	-0.0159765984863043	0.519154191017151	-0.074577234685421
-2.23718690872192	-7.76186609268188	-3.91343665122986	-0.0159822516143322	0.519145607948303	-0.0747398361563683
-2.23743867874146	-7.76753711700439	-3.93041777610779	-0.015905300155282	0.519345045089722	-0.0748613551259041
-2.23428130149841	-7.76544952392578	-3.92595982551575	-0.0158533956855536	0.519341349601746	-0.0749578401446342
-2.23551273345947	-7.77108860015869	-3.92554330825806	-0.015781257301569	0.519321441650391	-0.075178898870945
-2.23457169532776	-7.77276229858398	-3.92136931419373	-0.015729172155261	0.519540667533875	-0.0752728134393692
-2.23201036453247	-7.77405261993408	-3.91781830787659	-0.0156990978866816	0.519526720046997	-0.0754792392253876
-2.23458671569824	-7.77021360397339	-3.92213988304138	-0.0155931357294321	0.519634485244751	-0.0756026729941368
-2.22804975509644	-7.77479839324951	-3.93000531196594	-0.0155623275786638	0.519823670387268	-0.0757303386926651
-2.2286388874054	-7.78099775314331	-3.9236466884613	-0.0155976600944996	0.519887030124664	-0.0759037584066391
-2.23010182380676	-7.78495311737061	-3.93554592132568	-0.015403488650918	0.519912779331207	-0.0761221945285797
-2.22590041160584	-7.78460884094238	-3.92464327812195	-0.0154156610369682	0.520127654075623	-0.0762892886996269
-2.22568106651306	-7.78435039520264	-3.92994976043701	-0.0152971027418971	0.520163178443909	-0.0765140876173973
-2.22432374954224	-7.79298257827759	-3.9401433467865	-0.0151613308116794	0.52038037776947	-0.0766692608594894
-2.22214007377625	-7.79163694381714	-3.93263387680054	-0.0150569342076778	0.520498514175415	-0.0768959671258926
-2.22557997703552	-7.7980842590332	-3.93494820594788	-0.0149979311972857	0.520552277565002	-0.0771320983767509
-2.22224354743958	-7.79690980911255	-3.93114542961121	-0.0148444538936019	0.520820498466492	-0.077391505241394
-2.21967959403992	-7.80000782012939	-3.94109749794006	-0.0147392665967345	0.520888328552246	-0.0776035189628601
-2.219886302948	-7.81036186218262	-3.9445652961731	-0.0146320462226868	0.520929336547852	-0.0777188614010811
-2.21505331993103	-7.80548858642578	-3.94483327865601	-0.0145626179873943	0.521194994449615	-0.0779745653271675
-2.21925377845764	-7.80978965759277	-3.94225478172302	-0.0143882045522332	0.521338224411011	-0.0781428292393684
-2.21557831764221	-7.81635999679565	-3.9431529045105	-0.0141808334738016	0.521491646766663	-0.0782802775502205
-2.20662188529968	-7.81301975250244	-3.95026350021362	-0.0141561375930905	0.521654784679413	-0.078351691365242
-2.21524858474731	-7.82249402999878	-3.95531916618347	-0.013961436226964	0.521822929382324	-0.0784060433506966
-2.20601391792297	-7.8180980682373	-3.95427846908569	-0.0138378096744418	0.522058546543121	-0.0785552114248276
-2.20672202110291	-7.8258843421936	-3.95222115516663	-0.0136678665876389	0.52215701341629	-0.0786382332444191
-2.20018768310547	-7.82603120803833	-3.95911169052124	-0.0135159064084291	0.522472858428955	-0.0787161290645599
-2.19750046730042	-7.82450819015503	-3.96075367927551	-0.0134086525067687	0.52253669500351	-0.0787152051925659
-2.1987099647522	-7.83387422561646	-3.96400547027588	-0.0132111040875316	0.522734880447388	-0.0787881687283516
-2.19159936904907	-7.82998895645142	-3.96540594100952	-0.0131129464134574	0.522932291030884	-0.0788794234395027
-2.19006991386414	-7.83747243881226	-3.96586942672729	-0.0129266949370503	0.523044943809509	-0.0788864120841026
-2.18830871582031	-7.83988046646118	-3.96416521072388	-0.0128268236294389	0.523186147212982	-0.0790290087461472
-2.18279695510864	-7.84124135971069	-3.97303414344788	-0.0126550178974867	0.523408710956573	-0.0789777263998985
-2.18466019630432	-7.84362840652466	-3.97075724601746	-0.0125978942960501	0.523577153682709	-0.0789079740643501
-2.17681074142456	-7.84597015380859	-3.98007369041443	-0.0123355081304908	0.523774981498718	-0.0789678394794464
-2.17110967636108	-7.8464183807373	-3.972984790802	-0.0122891841456294	0.523762464523315	-0.0790236592292786
-2.16999983787537	-7.85233640670776	-3.9780285358429	-0.0122315855696797	0.523932039737701	-0.0790077671408653
-2.16593718528748	-7.85203742980957	-3.98415160179138	-0.0120191695168614	0.524106383323669	-0.0789450481534004
-2.16285753250122	-7.85349273681641	-3.9814088344574	-0.0119168600067496	0.5242760181427	-0.0789158716797829
-2.15910053253174	-7.85589647293091	-3.9839198589325	-0.0118040824308991	0.524299323558807	-0.0789603516459465
-2.1530294418335	-7.85917472839355	-3.98670148849487	-0.0115972058847547	0.524430811405182	-0.0789868757128716
-2.15004706382751	-7.86133337020874	-3.97608399391174	-0.0115747079253197	0.524477660655975	-0.0790405869483948
-2.15102601051331	-7.86691379547119	-3.98930358886719	-0.011468212120235	0.52460765838623	-0.0790397301316261
-2.14049625396729	-7.8638973236084	-3.98716831207275	-0.0113723212853074	0.524768114089966	-0.0790130868554115
-2.1385326385498	-7.87028741836548	-3.98854184150696	-0.0112559823319316	0.524762809276581	-0.0790719613432884
-2.1355242729187	-7.87390279769897	-3.99338960647583	-0.0111548379063606	0.524824619293213	-0.0789716988801956
-2.127681016922	-7.87560653686523	-3.98226928710938	-0.0110837137326598	0.524904668331146	-0.0790459737181664
-2.12729287147522	-7.87625122070313	-3.98035073280334	-0.0110416915267706	0.524917244911194	-0.0790293216705322
-2.12140846252441	-7.87859916687012	-3.99444508552551	-0.0109231043606997	0.52506011724472	-0.0789149180054665
-2.11689949035645	-7.87659978866577	-3.98720049858093	-0.0109268296509981	0.525125503540039	-0.0788721293210983
-2.11472964286804	-7.88369274139404	-3.99321794509888	-0.0107771828770638	0.525101959705353	-0.0788666605949402
-2.11241865158081	-7.88540315628052	-3.99271988868713	-0.0107573186978698	0.525186538696289	-0.0788054391741753
-2.10736656188965	-7.88716745376587	-3.98534297943115	-0.0107241766527295	0.525216519832611	-0.0788435563445091
-2.1064658164978	-7.88148593902588	-3.98790240287781	-0.0106748044490814	0.525133609771729	-0.0788716822862625
-2.106609582901	-7.88854169845581	-3.99862790107727	-0.0105736888945103	0.525331437587738	-0.0787845626473427
-2.10224151611328	-7.88642692565918	-3.9892520904541	-0.0105816684663296	0.525248169898987	-0.0787307322025299
-2.10462093353271	-7.88448905944824	-3.99429440498352	-0.010590965859592	0.52526867389679	-0.0786672309041023
-2.1050341129303	-7.88621234893799	-3.99410891532898	-0.0105045065283775	0.525276958942413	-0.0784876197576523
-2.10315799713135	-7.88473987579346	-3.99271368980408	-0.010565422475338	0.525325477123261	-0.0785773098468781
-2.1045401096344	-7.88609790802002	-3.99118709564209	-0.0106013575568795	0.525228798389435	-0.0789401605725288
-2.09996294975281	-7.89489793777466	-3.99634385108948	-0.0105455489829183	0.525288343429565	-0.0790010839700699
-2.09147429466248	-7.89315414428711	-3.99824738502502	-0.010648712515831	0.525223016738892	-0.078925684094429
-2.09088253974915	-7.8967342376709	-3.99151492118835	-0.0105397664010525	0.525214672088623	-0.0788150951266289
-2.08978033065796	-7.89895534515381	-3.99044036865234	-0.0105452602729201	0.52520740032196	-0.0786622613668442
-2.08103060722351	-7.89934015274048	-3.98670196533203	-0.010613614693284	0.525303959846497	-0.078724093735218
-2.08043479919434	-7.89500617980957	-3.98808646202087	-0.010499419644475	0.52530312538147	-0.0788280144333839
-2.08328628540039	-7.89772129058838	-3.99423933029175	-0.0104953041300178	0.525377929210663	-0.0788649320602417
-2.07487535476685	-7.90188026428223	-3.99173164367676	-0.0104980487376451	0.525422990322113	-0.0788858458399773
-2.07805776596069	-7.90194368362427	-3.98965525627136	-0.0105186169967055	0.525379121303558	-0.0789815708994865
-2.07971477508545	-7.90699863433838	-3.99873471260071	-0.010473377071321	0.525426805019379	-0.0791208446025848
-2.07555341720581	-7.90927934646606	-3.98939228057861	-0.0104555916041136	0.525545656681061	-0.0791682824492455
-2.07798862457275	-7.90448760986328	-3.99278712272644	-0.0104268286377192	0.525667130947113	-0.0792727246880531
-2.07563710212708	-7.91111183166504	-3.99165463447571	-0.0103997392579913	0.525629818439484	-0.0792684629559517
-2.07244610786438	-7.91267347335815	-4.00119972229004	-0.0104682482779026	0.525744378566742	-0.0792509391903877
-2.07485175132751	-7.90767812728882	-3.9929506778717	-0.0104364929720759	0.525679051876068	-0.0792535319924355
-2.07399296760559	-7.91367435455322	-3.99845767021179	-0.0104459887370467	0.525753378868103	-0.0793005973100662
-2.07027864456177	-7.90874814987183	-3.99446177482605	-0.0105064315721393	0.525782763957977	-0.079290434718132
-2.07422423362732	-7.91239213943481	-3.99531221389771	-0.0104743950068951	0.525708794593811	-0.0791779905557632
-2.07270979881287	-7.91350936889648	-3.992760181427	-0.0105349663645029	0.525665283203125	-0.0790543779730797
-2.07058763504028	-7.90977144241333	-3.9959397315979	-0.0105608096346259	0.525681734085083	-0.078975111246109
-2.07151961326599	-7.91134023666382	-3.99258494377136	-0.0105405990034342	0.525509774684906	-0.0790235996246338
-2.06931519508362	-7.91572189331055	-3.98811459541321	-0.0105719352141023	0.525475323200226	-0.0790937691926956
-2.06578350067139	-7.90986108779907	-3.99169850349426	-0.0106361974030733	0.525454878807068	-0.0791411325335503
-2.06823253631592	-7.91786289215088	-3.9938371181488	-0.0107351634651423	0.525253355503082	-0.0791472569108009
-2.0652186870575	-7.91741371154785	-3.99022054672241	-0.0107374601066113	0.525297224521637	-0.0791330635547638
-2.06685423851013	-7.91208219528198	-3.99065828323364	-0.0108138294890523	0.525237739086151	-0.0791264027357101
-2.0684916973114	-7.91553974151611	-3.98452043533325	-0.0108616081997752	0.525140464305878	-0.0790956765413284
-2.06515598297119	-7.91385746002197	-3.98679566383362	-0.0109445350244641	0.525090277194977	-0.079022541642189
-2.06897521018982	-7.91014194488525	-3.98805713653564	-0.0111049059778452	0.525100827217102	-0.0789343044161797
-2.07525420188904	-7.91107416152954	-3.98238563537598	-0.0110944360494614	0.525045990943909	-0.0789154097437859
-2.07197618484497	-7.90653800964355	-3.98480987548828	-0.0111900316551328	0.525021076202393	-0.0789353922009468
-2.07299017906189	-7.90986251831055	-3.98802042007446	-0.0112620536237955	0.52488112449646	-0.0790222585201263
-2.07709550857544	-7.91348457336426	-3.9806489944458	-0.0112397465854883	0.524801015853882	-0.0790126025676727
-2.07685804367065	-7.90572881698608	-3.98700618743896	-0.0113075394183397	0.524797856807709	-0.0790692493319511
-2.08246517181396	-7.90634155273438	-3.98672747612	-0.0114749548956752	0.524704694747925	-0.079019233584404
-2.08629274368286	-7.90835905075073	-3.98438930511475	-0.0114596504718065	0.524623990058899	-0.0790800005197525
-2.08325624465942	-7.90690469741821	-3.9814019203186	-0.0115968324244022	0.524628460407257	-0.0791281387209892
-2.08260369300842	-7.90793943405151	-3.97369170188904	-0.0116903847083449	0.524464309215546	-0.0791676789522171
-2.08701944351196	-7.90692138671875	-3.97755217552185	-0.0117095299065113	0.524348795413971	-0.0792057886719704
-2.08849024772644	-7.90335559844971	-3.97873282432556	-0.011793109588325	0.524402320384979	-0.0791555792093277
-2.09571170806885	-7.90551805496216	-3.97674775123596	-0.0119651360437274	0.524263799190521	-0.0791442915797234
-2.09426832199097	-7.90373563766479	-3.98045516014099	-0.011962360702455	0.524283289909363	-0.0791598632931709
-2.09221482276917	-7.90236234664917	-3.97919511795044	-0.0120682641863823	0.524195432662964	-0.0791988521814346
-2.09736514091492	-7.90316677093506	-3.97800779342651	-0.0121517423540354	0.524068534374237	-0.0792105421423912
-2.10028672218323	-7.9031867980957	-3.97376489639282	-0.0121177714318037	0.52412337064743	-0.0792580023407936
-2.10313677787781	-7.89889287948608	-3.97872805595398	-0.0122667718678713	0.524181604385376	-0.0792019069194794
-2.1049427986145	-7.89876937866211	-3.97750473022461	-0.0123261036351323	0.52407705783844	-0.0792939439415932
-2.106365442276	-7.89975547790527	-3.98334860801697	-0.0122618163004518	0.524192452430725	-0.0793479681015015
-2.10772442817688	-7.89563465118408	-3.96588015556335	-0.012397151440382	0.524052143096924	-0.0794397965073586
-2.11444497108459	-7.89822578430176	-3.97619318962097	-0.0124329775571823	0.524126470088959	-0.079448789358139
-2.11797070503235	-7.89537858963013	-3.98096585273743	-0.0124832047149539	0.524240016937256	-0.0793818309903145
-2.1163923740387	-7.89189481735229	-3.97737455368042	-0.0125352526083589	0.524251461029053	-0.0793891325592995
-2.11965775489807	-7.89336585998535	-3.97179412841797	-0.0125729134306312	0.524262666702271	-0.0794582217931747
-2.11880826950073	-7.89403438568115	-3.97744941711426	-0.0125825135037303	0.524280548095703	-0.0793722420930862
-2.11745405197144	-7.88978672027588	-3.96993470191956	-0.0125645054504275	0.524391055107117	-0.0794505923986435
-2.12416577339172	-7.88932847976685	-3.96444797515869	-0.0126750385388732	0.524386465549469	-0.0794823914766312
-2.12617230415344	-7.88967561721802	-3.97934722900391	-0.012669607065618	0.524412930011749	-0.0794488191604614
-2.12831139564514	-7.88617324829102	-3.9799530506134	-0.0127475708723068	0.524610936641693	-0.079303927719593
-2.12763833999634	-7.88563585281372	-3.971022605896	-0.0128054013475776	0.524471640586853	-0.0793544128537178
-2.13083124160767	-7.88599586486816	-3.97489166259766	-0.012763979844749	0.524551033973694	-0.0793910548090935
-2.13101243972778	-7.88496160507202	-3.98046612739563	-0.0127031877636909	0.524579286575317	-0.0793505609035492
-2.13504123687744	-7.88241720199585	-3.97184824943542	-0.012809525243938	0.524548888206482	-0.0793801993131638
-2.13746190071106	-7.88359546661377	-3.97951507568359	-0.0128310937434435	0.524661839008331	-0.0794264450669289
-2.13868117332459	-7.88234281539917	-3.98304080963135	-0.012798591516912	0.524677217006683	-0.0793117955327034
-2.13764595985413	-7.8799729347229	-3.97880482673645	-0.0128233525902033	0.524737775325775	-0.0793277025222778
-2.1386547088623	-7.88240909576416	-3.97886276245117	-0.012814880348742	0.524673938751221	-0.0794053077697754
-2.14167332649231	-7.88277053833008	-3.98241639137268	-0.0127946324646473	0.524776518344879	-0.0793783813714981
-2.14451217651367	-7.87680625915527	-3.97393369674683	-0.0128622399643064	0.524816334247589	-0.0794361233711243
-2.14824390411377	-7.87776708602905	-3.97750997543335	-0.0127377575263381	0.524894833564758	-0.0793686434626579
-2.14608907699585	-7.87659740447998	-3.98601126670837	-0.0127537762746215	0.524976551532745	-0.0793080255389214
-2.14594721794128	-7.87305355072021	-3.9832227230072	-0.0127648571506143	0.524994373321533	-0.0792616829276085
-2.14785361289978	-7.87831163406372	-3.98269581794739	-0.0127372527495027	0.524934768676758	-0.07924834638834
-2.14957594871521	-7.87500381469727	-3.97857475280762	-0.0127403559163213	0.525051832199097	-0.0791965574026108
-2.1494243144989	-7.87107133865356	-3.97333788871765	-0.0127005837857723	0.52502566576004	-0.0791968330740929
-2.15155935287476	-7.87313508987427	-3.98253440856934	-0.0126578891649842	0.525030732154846	-0.0790491029620171
-2.1467387676239	-7.8697338104248	-3.98150420188904	-0.0127147128805518	0.525050580501556	-0.0790207833051682
-2.15175414085388	-7.87186861038208	-3.98134636878967	-0.0126771703362465	0.524969875812531	-0.0789426937699318
-2.15210580825806	-7.86893177032471	-3.9806752204895	-0.0126613304018974	0.525066673755646	-0.0788835883140564
-2.14745712280273	-7.87033176422119	-3.97758746147156	-0.0126738986000419	0.525102555751801	-0.0787928700447083
-2.15113353729248	-7.86621427536011	-3.97828936576843	-0.0126242935657501	0.524987280368805	-0.0787710547447205
-2.15210127830505	-7.86603021621704	-3.98582553863525	-0.012518584728241	0.525087416172028	-0.0785903707146645
-2.14968609809875	-7.86575508117676	-3.985919713974	-0.0125399325042963	0.525220036506653	-0.0785001814365387
-2.1509997844696	-7.86027860641479	-3.97463822364807	-0.0125293657183647	0.525049030780792	-0.0784495994448662
-2.1557605266571	-7.86263036727905	-3.98810052871704	-0.0124898664653301	0.525018632411957	-0.0783214718103409
-2.14736771583557	-7.86191844940186	-3.97191262245178	-0.0124590648338199	0.524998128414154	-0.0782512798905373
-2.14958882331848	-7.86020135879517	-3.97664856910706	-0.0123967714607716	0.525018453598022	-0.0782357007265091
-2.15517520904541	-7.85875368118286	-3.98231244087219	-0.0122899850830436	0.524919867515564	-0.0780980736017227
-2.15013742446899	-7.85858535766602	-3.98073577880859	-0.0122940223664045	0.524957299232483	-0.0779864266514778
-2.15133953094482	-7.854820728302	-3.97856330871582	-0.0122807146981359	0.524852514266968	-0.0778964832425117
-2.15427422523499	-7.85960817337036	-3.97991919517517	-0.0122160408645868	0.524783253669739	-0.0778283104300499
-2.15209603309631	-7.85606670379639	-3.97247529029846	-0.0121917733922601	0.524826526641846	-0.0777806714177132
-2.15139389038086	-7.85392379760742	-3.97499680519104	-0.0121485134586692	0.524750530719757	-0.0776637643575668
-2.15343117713928	-7.85740995407104	-3.98142862319946	-0.0120666492730379	0.524599313735962	-0.0774989128112793
-2.15330529212952	-7.85292530059814	-3.97678637504578	-0.0120864510536194	0.524544954299927	-0.0773203372955322
-2.15431833267212	-7.84920358657837	-3.97740364074707	-0.012070813216269	0.524489283561707	-0.0772411003708839
-2.1547954082489	-7.85011339187622	-3.97433853149414	-0.0119481692090631	0.524301648139954	-0.0770895183086395
-2.15432381629944	-7.85091161727905	-3.97593092918396	-0.0119487317278981	0.524260461330414	-0.0769973918795586
-2.15097403526306	-7.84523105621338	-3.97204113006592	-0.0119147794321179	0.524217665195465	-0.0768172368407249
-2.15452218055725	-7.84639024734497	-3.97705101966858	-0.0118529517203569	0.524003565311432	-0.0767017602920532
-2.15258073806763	-7.84765863418579	-3.97352051734924	-0.0117765162140131	0.523879766464233	-0.076543040573597
-2.1527419090271	-7.84503936767578	-3.97410726547241	-0.0117580080404878	0.523824691772461	-0.076443187892437
-2.15745449066162	-7.84437799453735	-3.96799755096436	-0.0117108272388577	0.52367639541626	-0.0763346552848816
-2.15546870231628	-7.84550952911377	-3.96661019325256	-0.0115673569962382	0.523548603057861	-0.0762998312711716
-2.14885997772217	-7.84111595153809	-3.96707630157471	-0.0115608321502805	0.523535430431366	-0.0761899277567863
-2.15934896469116	-7.84724998474121	-3.97287249565125	-0.011501588858664	0.523384511470795	-0.0760055929422379
-2.15513467788696	-7.84430408477783	-3.96376299858093	-0.0114264898002148	0.523418545722961	-0.0759416520595551
-2.153400182724	-7.83992767333984	-3.97473669052124	-0.0113436719402671	0.523299336433411	-0.0758381634950638
-2.15928769111633	-7.84143781661987	-3.96715807914734	-0.0112104145810008	0.523162066936493	-0.075740359723568
-2.15397381782532	-7.8396463394165	-3.97003173828125	-0.0111018437892199	0.523160099983215	-0.0756554901599884
-2.15192079544067	-7.8383526802063	-3.96891856193542	-0.0111151058226824	0.523112833499908	-0.0754098370671272
-2.15797591209412	-7.84133672714233	-3.97469449043274	-0.0109752649441361	0.523149967193604	-0.0752575919032097
-2.14898014068604	-7.83644390106201	-3.97331357002258	-0.0109213190153241	0.523127198219299	-0.075141504406929
-2.14988994598389	-7.83597850799561	-3.97647023200989	-0.0108170304447412	0.523136794567108	-0.0750333145260811
-2.15132260322571	-7.83921432495117	-3.96385502815247	-0.010689752176404	0.523145854473114	-0.074844054877758
-2.14674544334412	-7.83296823501587	-3.98024892807007	-0.0106500554829836	0.523172318935394	-0.0746183171868324
-2.14940857887268	-7.83337545394897	-3.97805404663086	-0.0106045650318265	0.523247063159943	-0.0744189694523811
-2.14515066146851	-7.83520078659058	-3.97799468040466	-0.0104511827230453	0.52330482006073	-0.0742533504962921
-2.13973951339722	-7.83187198638916	-3.97581100463867	-0.0104190660640597	0.523288130760193	-0.0740868225693703
-2.13892698287964	-7.83251047134399	-3.97105073928833	-0.0102824792265892	0.523361802101135	-0.073962040245533
-2.13668012619019	-7.83206939697266	-3.98176670074463	-0.0101397018879652	0.523475527763367	-0.0736939683556557
-2.13231301307678	-7.82818746566772	-3.98552513122559	-0.0101078329607844	0.523578405380249	-0.0735109597444534
-2.13418221473694	-7.8332576751709	-3.97602701187134	-0.0100243585184216	0.52365905046463	-0.0733191892504692
-2.12700080871582	-7.82811880111694	-3.9870913028717	-0.00986512564122677	0.523752450942993	-0.0731928870081902
-2.12394142150879	-7.82774782180786	-3.97300553321838	-0.00987003836780787	0.523793041706085	-0.0730203315615654
-2.12041568756104	-7.83239889144897	-3.98131513595581	-0.0096649955958128	0.523884475231171	-0.0728932842612267
-2.12066912651062	-7.82985734939575	-3.98666381835938	-0.00963270198553801	0.524073243141174	-0.0726945623755455
-2.11389946937561	-7.82752418518066	-3.98798942565918	-0.00957692414522171	0.524113357067108	-0.0725884065032005
-2.11258721351624	-7.83272457122803	-3.98718762397766	-0.00944447051733732	0.524255633354187	-0.0724502727389336
-2.10763311386108	-7.82900381088257	-3.99776029586792	-0.0093134930357337	0.524360358715057	-0.0723387822508812
-2.10449743270874	-7.83060789108276	-3.98039984703064	-0.00924400985240936	0.524341285228729	-0.0722520053386688
-2.10504341125488	-7.83521938323975	-3.99645400047302	-0.00918995216488838	0.524515628814697	-0.0721448808908463
-2.09910726547241	-7.83127307891846	-3.9910671710968	-0.00913096871227026	0.52458930015564	-0.0719649344682693
-2.0967493057251	-7.83305644989014	-3.99444055557251	-0.00901905912905931	0.524599194526672	-0.0718481689691544
-2.09530663490295	-7.83579206466675	-4.0001049041748	-0.00890978798270226	0.524741530418396	-0.0717260614037514
-2.08853340148926	-7.83438062667847	-3.99817252159119	-0.00886190310120583	0.524766266345978	-0.0715993791818619
-2.08486771583557	-7.83367967605591	-3.98706150054932	-0.00880729779601097	0.524725735187531	-0.0715174227952957
-2.08298707008362	-7.83571481704712	-3.99352836608887	-0.00885171908885241	0.524684846401215	-0.0714174881577492
-2.07885789871216	-7.83406257629395	-3.99868273735046	-0.00877916906028986	0.524745941162109	-0.0711502283811569
-2.07505106925964	-7.83390140533447	-3.99012899398804	-0.00869937427341938	0.524636507034302	-0.0710404515266418
-2.06977343559265	-7.83506011962891	-3.99309325218201	-0.00859647896140814	0.524529635906219	-0.0708870068192482
-2.06626987457275	-7.8390851020813	-3.99649000167847	-0.00864009279757738	0.524494051933289	-0.0707378312945366
-2.06160974502563	-7.83409070968628	-3.98457074165344	-0.00865891203284264	0.524300396442413	-0.0706498399376869
-2.05856728553772	-7.83920907974243	-3.99433326721191	-0.00867395289242268	0.524220645427704	-0.0704532787203789
-2.05515623092651	-7.83593606948853	-3.99304103851318	-0.0086404224857688	0.524072170257568	-0.0703180283308029
-2.04793548583984	-7.83609104156494	-3.98918104171753	-0.00873932894319296	0.523873329162598	-0.0701039284467697
-2.04590940475464	-7.83760166168213	-3.98666858673096	-0.00873969774693251	0.523517251014709	-0.0700923874974251
-2.04115533828735	-7.83953619003296	-3.98520135879517	-0.00879295822232962	0.523358047008514	-0.0699367523193359
-2.0343759059906	-7.83746194839478	-3.97536325454712	-0.00883992109447718	0.523063004016876	-0.0698227062821388
-2.03539276123047	-7.83704519271851	-3.97563362121582	-0.00887311808764935	0.522708654403687	-0.0696729719638824
-2.02950072288513	-7.84167385101318	-3.98012518882751	-0.00894133094698191	0.522525906562805	-0.0695218965411186
-2.02247548103333	-7.8368034362793	-3.96827149391174	-0.00899719167500734	0.522131383419037	-0.0694604068994522
-2.0217866897583	-7.83749961853027	-3.9744074344635	-0.00903488043695688	0.521813333034515	-0.0693856105208397
-2.01894998550415	-7.84419345855713	-3.96261215209961	-0.00913757365196943	0.521570682525635	-0.0692912191152573
-2.01253533363342	-7.83879852294922	-3.95822620391846	-0.00922446046024561	0.521265804767609	-0.0692450553178787
-2.00905299186707	-7.8401460647583	-3.96181178092957	-0.00931252259761095	0.520895957946777	-0.0691890344023705
-2.00484395027161	-7.84493541717529	-3.95708870887756	-0.0093621201813221	0.520645678043365	-0.0690252482891083
-2.00348496437073	-7.84003400802612	-3.94754242897034	-0.00945175439119339	0.520217835903168	-0.0690048560500145
-2.00418448448181	-7.84570026397705	-3.95264673233032	-0.00950660742819309	0.519909977912903	-0.0688917487859726
-1.99485957622528	-7.84382581710815	-3.94178867340088	-0.00959673896431923	0.519723951816559	-0.0688377991318703
-1.99390196800232	-7.8421630859375	-3.95392036437988	-0.00966714508831501	0.519393503665924	-0.0687534660100937
-1.99030232429504	-7.84474325180054	-3.9461989402771	-0.0097103975713253	0.519150674343109	-0.06855858117342
-1.98530280590057	-7.8418025970459	-3.94062471389771	-0.00989266857504845	0.518864452838898	-0.0685367584228516
-1.98948049545288	-7.84393501281738	-3.93781161308289	-0.00992089044302702	0.518604040145874	-0.0683998465538025
-1.97681295871735	-7.84031248092651	-3.93049240112305	-0.00997927132993937	0.518495261669159	-0.0683657303452492
-1.97563457489014	-7.84363317489624	-3.93462514877319	-0.0100553669035435	0.518243968486786	-0.0681284219026566
-1.97817254066467	-7.84568119049072	-3.93480134010315	-0.0101399440318346	0.518117904663086	-0.0680252909660339
-1.96737885475159	-7.84196472167969	-3.93389582633972	-0.010290845297277	0.518022358417511	-0.0679019168019295
-1.9693558216095	-7.84066534042358	-3.93014740943909	-0.01029256824404	0.517788529396057	-0.0677843019366264
-1.96647584438324	-7.84342670440674	-3.92742419242859	-0.0103233540430665	0.51775860786438	-0.0676823779940605
-1.96115577220917	-7.83548164367676	-3.92829179763794	-0.010422951541841	0.517633497714996	-0.0674044117331505
-1.96693956851959	-7.84198713302612	-3.93087363243103	-0.0104543380439281	0.517593264579773	-0.0672436282038689
-1.96075856685638	-7.83746004104614	-3.92676162719727	-0.0105761690065265	0.517558038234711	-0.0673249959945679
-1.9554351568222	-7.8393177986145	-3.92441582679749	-0.0105957007035613	0.517525315284729	-0.0674758702516556
-1.95635449886322	-7.84409666061401	-3.92398309707642	-0.010633010417223	0.517518520355225	-0.0674035921692848
-1.9472975730896	-7.83777809143066	-3.93251776695251	-0.0106604211032391	0.517657160758972	-0.0672352164983749
-1.9485809803009	-7.83959197998047	-3.93067765235901	-0.0106531111523509	0.517680287361145	-0.0669994875788689
-1.94684326648712	-7.84088945388794	-3.92889642715454	-0.0106103802099824	0.51788741350174	-0.0669454634189606
-1.9363135099411	-7.8365478515625	-3.92995977401733	-0.0106509383767843	0.518045365810394	-0.0669830068945885
-1.93763101100922	-7.83997869491577	-3.92708849906921	-0.0106393303722143	0.518142759799957	-0.0669814422726631
-1.9426783323288	-7.84152746200562	-3.93063998222351	-0.0105522507801652	0.51834899187088	-0.0669592916965485
-1.93871176242828	-7.83472108840942	-3.94007992744446	-0.010598192922771	0.518670082092285	-0.0669196471571922
-1.9425243139267	-7.84056091308594	-3.93833351135254	-0.010611361823976	0.518876671791077	-0.0668851807713509
-1.94237649440765	-7.83744430541992	-3.94498300552368	-0.0105337593704462	0.519221782684326	-0.0670198276638985
-1.93476247787476	-7.83746004104614	-3.93764209747314	-0.0105332629755139	0.519409954547882	-0.0670822113752365
-1.9425745010376	-7.84285354614258	-3.94252896308899	-0.0104948924854398	0.51967716217041	-0.0672297850251198
-1.93761813640594	-7.83845996856689	-3.95207357406616	-0.0105329491198063	0.520033299922943	-0.0671243369579315
-1.9344254732132	-7.84026002883911	-3.95105791091919	-0.0105406902730465	0.520299077033997	-0.067202053964138
-1.93347823619843	-7.8449182510376	-3.9602198600769	-0.0104840667918324	0.520670771598816	-0.0672417283058167
-1.93098497390747	-7.84108448028564	-3.95724844932556	-0.0104362722486258	0.520893633365631	-0.0673503950238228
-1.93552339076996	-7.84463739395142	-3.95916986465454	-0.0104697356000543	0.521272301673889	-0.0675247833132744
-1.93275439739227	-7.84469985961914	-3.96592807769775	-0.0104106813669205	0.521659076213837	-0.0676099210977554
-1.93402540683746	-7.84298181533813	-3.96716380119324	-0.010380445048213	0.522066652774811	-0.0677717179059982
-1.936239361763	-7.84688186645508	-3.97329807281494	-0.0103223631158471	0.522427499294281	-0.0679777041077614
-1.93866467475891	-7.85171461105347	-3.97553515434265	-0.0101958019658923	0.522799015045166	-0.0681191757321358
-1.93807184696198	-7.84740447998047	-3.9769458770752	-0.0102898562327027	0.523118495941162	-0.0684327930212021
-1.94581162929535	-7.85096502304077	-3.98102116584778	-0.0101842591539025	0.523490071296692	-0.0685601308941841
-1.9466153383255	-7.85107088088989	-3.9933614730835	-0.0101178754121065	0.523872256278992	-0.068695493042469
-1.9475771188736	-7.85018491744995	-3.98818755149841	-0.0100794080644846	0.524173200130463	-0.0688506811857224
-1.95487797260284	-7.85069274902344	-3.99541425704956	-0.0100145814940333	0.524387419223785	-0.0690588653087616
-1.95552432537079	-7.85293436050415	-3.99507141113281	-0.009947519749403	0.524730205535889	-0.0691674947738647
-1.95686328411102	-7.85402345657349	-3.99395394325256	-0.00996503233909607	0.524948596954346	-0.0693764165043831
-1.957559466362	-7.84916543960571	-3.99604415893555	-0.00991085730493069	0.525163412094116	-0.0696098506450653
-1.9622278213501	-7.85532855987549	-4.0002875328064	-0.00984429940581322	0.525428235530853	-0.0697120428085327
-1.96547496318817	-7.85324668884277	-4.01343250274658	-0.00986463110893965	0.525699734687805	-0.0698483064770699
-1.96281218528748	-7.85107755661011	-4.00739765167236	-0.00985405780375004	0.525993704795837	-0.0699591487646103
-1.97063255310059	-7.85412788391113	-4.01420879364014	-0.00986819062381983	0.526054322719574	-0.070077933371067
-1.97510671615601	-7.85091209411621	-4.01379203796387	-0.00985167734324932	0.52641636133194	-0.0701324567198753
-1.97822046279907	-7.85089159011841	-4.01417446136475	-0.00986085738986731	0.526602685451508	-0.07016322016716
-1.98571562767029	-7.8436484336853	-4.00945234298706	-0.0098444726318121	0.526750802993774	-0.0703142508864403
-1.99046218395233	-7.84867191314697	-4.0187292098999	-0.00983199011534452	0.526997923851013	-0.0703545734286308
-1.99348199367523	-7.84298992156982	-4.02118301391602	-0.00983852986246347	0.527251303195953	-0.0704305917024612
-2.00122594833374	-7.8383264541626	-4.01773929595947	-0.00981399696320295	0.52729070186615	-0.070593386888504
-2.00694870948792	-7.84217309951782	-4.02305221557617	-0.00977869983762503	0.527397751808167	-0.0706738531589508
-2.01032686233521	-7.84145593643188	-4.01902532577515	-0.0098149050027132	0.527563989162445	-0.0707821696996689
-2.01543736457825	-7.83571434020996	-4.01700019836426	-0.00981841236352921	0.52757865190506	-0.070851743221283
-2.02358889579773	-7.83277082443237	-4.02616024017334	-0.00989075005054474	0.527629971504211	-0.0709256827831268
-2.0287618637085	-7.83365249633789	-4.02586078643799	-0.00984758231788874	0.527670979499817	-0.0709037929773331
-2.03042888641357	-7.82877588272095	-4.02526521682739	-0.00986891705542803	0.527660489082336	-0.0709046646952629
-2.03971147537231	-7.82694816589355	-4.02261114120483	-0.00991807412356138	0.527552902698517	-0.0709280520677567
-2.04333519935608	-7.82976579666138	-4.01666116714478	-0.00998689047992229	0.527575075626373	-0.0709218680858612
-2.04760432243347	-7.82311630249023	-4.02204847335815	-0.0100488113239408	0.52751636505127	-0.070938415825367
-2.05196857452393	-7.82000589370728	-4.01258707046509	-0.0101573634892702	0.52740091085434	-0.070963054895401
-2.05928730964661	-7.81624698638916	-4.01422119140625	-0.0101781478151679	0.52729994058609	-0.0709282532334328
-2.06160426139832	-7.81658363342285	-4.02444744110107	-0.0102150570601225	0.527251839637756	-0.0709403827786446
-2.06671857833862	-7.812903881073	-4.01413011550903	-0.0102895759046078	0.527147173881531	-0.0709450542926788
-2.07251834869385	-7.81087970733643	-4.01156330108643	-0.0103165945038199	0.526867628097534	-0.0709608346223831
-2.07602596282959	-7.81114101409912	-4.01007413864136	-0.0103830462321639	0.526738584041595	-0.0710350722074509
[truncated: 11,765 more rows]
