# Supplementary material for: Identification of Haptic Based Guiding Using Hard Reins
Source: PLoS One. 2015 Jul 22;10(7):e0132020. doi: 10.1371/journal.pone.0132020 (PMC4511788; doi:10.1371/journal.pone.0132020)
Supplement: S6 File — (ZIP) [file pone.0132020.s006.zip › Exp2_ForceData2/Subject9/path2/T10.csv]

Force X (N)	Force Y (N)	Force Z (N)	Torque X (N-m)	Torque Y (N-m)	Torque Z (N-m)	Frequency = 10000	Averaging Level = 16	F/T Serial Number = FT11772	Time Started = 19/12/2012 16:45:30
-3.96787714958191	-5.18508672714233	-4.23538064956665	-0.0645559504628181	0.567716777324677	0.027800315991044
-3.97183513641357	-5.18924331665039	-4.23054599761963	-0.0645864903926849	0.567620158195496	0.027624124661088
-3.96357083320618	-5.18465089797974	-4.22485256195068	-0.064532645046711	0.567414045333862	0.0272684395313263
-3.95743608474731	-5.19010782241821	-4.22168922424316	-0.0646137595176697	0.567426919937134	0.0273365341126919
-3.94652247428894	-5.19334554672241	-4.21751880645752	-0.0645292922854424	0.56726086139679	0.0272354651242495
-3.95180249214172	-5.19768381118774	-4.22332286834717	-0.0643729940056801	0.567303001880646	0.027365094050765
-3.94931387901306	-5.19992876052856	-4.22147083282471	-0.0644272640347481	0.567138433456421	0.0274591073393822
-3.95261836051941	-5.19256353378296	-4.23227548599243	-0.0643404275178909	0.566913843154907	0.0275349244475365
-3.95045280456543	-5.18929386138916	-4.22151565551758	-0.0644653663039207	0.566868007183075	0.0277440864592791
-3.94033074378967	-5.18282413482666	-4.21634006500244	-0.0645722225308418	0.566791176795959	0.0280886683613062
-3.93878674507141	-5.18259048461914	-4.22252464294434	-0.0645549222826958	0.566801428794861	0.0283063426613808
-3.93699717521667	-5.17972660064697	-4.21551609039307	-0.0645539611577988	0.566771864891052	0.0285015273839235
-3.93938732147217	-5.18269491195679	-4.2222204208374	-0.0645013228058815	0.566771626472473	0.0285808984190226
-3.94320845603943	-5.18288135528564	-4.22636461257935	-0.0645052716135979	0.5666663646698	0.0286582671105862
-3.94706702232361	-5.18121337890625	-4.22594547271729	-0.0644721835851669	0.566560804843903	0.0286679938435555
-3.94536209106445	-5.17668581008911	-4.22246837615967	-0.0646034851670265	0.566546678543091	0.0287071354687214
-3.93302941322327	-5.17016696929932	-4.2172999382019	-0.0647026747465134	0.566663324832916	0.0287054870277643
-3.93772411346436	-5.17753076553345	-4.21964597702026	-0.0646147653460503	0.566762864589691	0.0289430394768715
-3.93712139129639	-5.18572282791138	-4.22522401809692	-0.064680814743042	0.566745162010193	0.0289499927312136
-3.94598698616028	-5.17907905578613	-4.22914218902588	-0.0646315962076187	0.566768765449524	0.0289217606186867
-3.94369769096375	-5.17505979537964	-4.22784566879272	-0.0647294446825981	0.566764116287231	0.0289489943534136
-3.94090509414673	-5.17713737487793	-4.22703981399536	-0.0647354647517204	0.566802322864532	0.029071569442749
-3.94145965576172	-5.17545509338379	-4.22602891921997	-0.0648548007011414	0.566931247711182	0.0291125047951937
-3.933748960495	-5.17309951782227	-4.22166347503662	-0.0647939294576645	0.566995859146118	0.029160188511014
-3.94227814674377	-5.18091201782227	-4.23268032073975	-0.0648535266518593	0.567116916179657	0.0293280705809593
-3.94335794448853	-5.18631458282471	-4.22641754150391	-0.0649576857686043	0.567023754119873	0.0293987169861794
-3.94445443153381	-5.18438386917114	-4.22817134857178	-0.0649379193782806	0.567072927951813	0.0293859783560038
-3.93535685539246	-5.17754507064819	-4.2257776260376	-0.0651018545031548	0.567243456840515	0.0293049607425928
-3.93809509277344	-5.18366098403931	-4.23430061340332	-0.0651887059211731	0.567399919033051	0.0294765550643206
-3.93925833702087	-5.19195890426636	-4.2311544418335	-0.0651858076453209	0.567523539066315	0.0294511821120977
-3.94470643997192	-5.18889713287354	-4.235182762146	-0.0651608556509018	0.567600131034851	0.0294698011130095
-3.94848918914795	-5.1904149055481	-4.23624801635742	-0.0651189237833023	0.567616581916809	0.0294359773397446
-3.94219779968262	-5.18838882446289	-4.23696565628052	-0.0652263015508652	0.567683041095734	0.0295616257935762
-3.94309258460999	-5.18563461303711	-4.23464870452881	-0.0651811510324478	0.567795276641846	0.0295768287032843
-3.93911385536194	-5.18921852111816	-4.23676109313965	-0.0651430264115334	0.568004667758942	0.0295883193612099
-3.94134593009949	-5.19151830673218	-4.23955869674683	-0.0650553405284882	0.568169355392456	0.0295544154942036
-3.94923377037048	-5.19459533691406	-4.24649524688721	-0.0651358738541603	0.568152666091919	0.0294686481356621
-3.95453286170959	-5.19251537322998	-4.24704074859619	-0.0649483501911163	0.56816965341568	0.0294722709804773
-3.95809006690979	-5.1919150352478	-4.24657726287842	-0.0650471299886703	0.568253219127655	0.0295610036700964
-3.95201826095581	-5.1842474937439	-4.24005270004272	-0.0650195702910423	0.568237245082855	0.0296696778386831
-3.95366168022156	-5.18084907531738	-4.24583148956299	-0.0649304836988449	0.568497478961945	0.0298926327377558
-3.95680117607117	-5.18707513809204	-4.24545288085938	-0.0648746937513351	0.568547248840332	0.0299324654042721
-3.96129488945007	-5.18450117111206	-4.25479459762573	-0.0646927952766418	0.568568050861359	0.0300966184586287
-3.96814203262329	-5.1808876991272	-4.25265979766846	-0.0647662803530693	0.568496406078339	0.0302000716328621
-3.97130298614502	-5.17394351959229	-4.25277948379517	-0.0647200271487236	0.568540990352631	0.0303651429712772
-3.96326780319214	-5.174485206604	-4.24951839447021	-0.0646480396389961	0.568604111671448	0.030356127768755
-3.96522903442383	-5.16688585281372	-4.25351572036743	-0.0644890740513802	0.568723559379578	0.0305850524455309
-3.97057914733887	-5.17135143280029	-4.25627326965332	-0.0643515735864639	0.56876003742218	0.0307423025369644
-3.974858045578	-5.16965198516846	-4.25957250595093	-0.0643297210335732	0.568669378757477	0.0308455377817154
-3.98245310783386	-5.162522315979	-4.25671529769897	-0.0642897412180901	0.568674027919769	0.0309485420584679
-3.97657060623169	-5.15409803390503	-4.25353002548218	-0.0642576813697815	0.568695306777954	0.0311318766325712
-3.9764769077301	-5.15199422836304	-4.25622606277466	-0.0641418918967247	0.568760991096497	0.0312999188899994
-3.98071908950806	-5.15516805648804	-4.25462675094604	-0.0641051456332207	0.568875670433044	0.0314700305461884
-3.98597264289856	-5.15536069869995	-4.25664901733398	-0.0639568567276001	0.568786799907684	0.0314475819468498
-3.99083423614502	-5.15920734405518	-4.25732421875	-0.064051628112793	0.568741619586945	0.0314241610467434
-3.99294424057007	-5.15209770202637	-4.25546741485596	-0.0639366880059242	0.568586230278015	0.0315490402281284
-3.98924160003662	-5.14750194549561	-4.24902582168579	-0.0639182478189468	0.568763613700867	0.0314874611794949
-3.99070715904236	-5.14865589141846	-4.24933052062988	-0.0638248324394226	0.568695306777954	0.03162707015872
-3.99732375144959	-5.15471887588501	-4.2535834312439	-0.0636934414505959	0.568688690662384	0.0315795801579952
-4.00252056121826	-5.15726327896118	-4.25122833251953	-0.0637581422924995	0.568519115447998	0.0316419750452042
-4.0074634552002	-5.15682220458984	-4.25040292739868	-0.0636770725250244	0.56848418712616	0.0316281542181969
-4.00429677963257	-5.15185403823853	-4.25139760971069	-0.0637211725115776	0.568413257598877	0.0316036641597748
-4.0059494972229	-5.14585876464844	-4.24951648712158	-0.0636386871337891	0.56845360994339	0.0316840000450611
-4.00955438613892	-5.15196371078491	-4.25883674621582	-0.0635045096278191	0.568505465984344	0.0318895429372787
-4.02021741867065	-5.14836645126343	-4.25305938720703	-0.0634643733501434	0.568424105644226	0.0318591147661209
-4.02416276931763	-5.14366388320923	-4.25875377655029	-0.063417375087738	0.568254292011261	0.0318344570696354
-4.01894617080688	-5.14021396636963	-4.24832105636597	-0.0633608624339104	0.568257451057434	0.0319381207227707
-4.02223491668701	-5.14008331298828	-4.24998331069946	-0.0633246675133705	0.56823605298996	0.0319706872105598
-4.02020263671875	-5.13950204849243	-4.24507617950439	-0.063183031976223	0.568150818347931	0.0317611396312714
-4.02886629104614	-5.1485276222229	-4.2566089630127	-0.0631563514471054	0.568175435066223	0.0315679721534252
-4.02963352203369	-5.14827966690063	-4.25167179107666	-0.0631861314177513	0.568004369735718	0.0312406420707703
-4.03617763519287	-5.14486789703369	-4.25067138671875	-0.0630579516291618	0.567895233631134	0.0310919433832169
-4.04055261611938	-5.1385817527771	-4.25187635421753	-0.0630977749824524	0.567949175834656	0.0311609655618668
-4.03989601135254	-5.12557411193848	-4.25046014785767	-0.0631313696503639	0.567873775959015	0.0314442627131939
-4.04182291030884	-5.12487125396729	-4.24994802474976	-0.0630500689148903	0.568055689334869	0.0317000113427639
-4.05402708053589	-5.12573766708374	-4.25270414352417	-0.0630538463592529	0.568066835403442	0.0319105498492718
-4.0644097328186	-5.13092803955078	-4.25617694854736	-0.0630882680416107	0.567992925643921	0.0320113189518452
-4.06803321838379	-5.12325811386108	-4.25466823577881	-0.0632146000862122	0.567878484725952	0.0320170782506466
-4.07864713668823	-5.11838483810425	-4.24448204040527	-0.0632038936018944	0.567844390869141	0.0320863798260689
-4.07343435287476	-5.118079662323	-4.24708700180054	-0.0633058175444603	0.56788444519043	0.0320414938032627
-4.07053136825562	-5.11712646484375	-4.24484491348267	-0.0632312595844269	0.567954003810883	0.0322113372385502
-4.07681560516357	-5.11878442764282	-4.24859142303467	-0.0631053820252419	0.56805157661438	0.0324431285262108
-4.07862424850464	-5.12331628799438	-4.25374889373779	-0.0630627647042274	0.568069815635681	0.0323680154979229
-4.08972406387329	-5.12280178070068	-4.25937223434448	-0.0629496052861214	0.568062007427216	0.0321137495338917
-4.09546756744385	-5.12530660629272	-4.2568998336792	-0.0629054382443428	0.568045258522034	0.0321433134377003
-4.0867338180542	-5.12379503250122	-4.25775527954102	-0.0627002939581871	0.568061590194702	0.0325686261057854
-4.08978939056396	-5.11630821228027	-4.25294399261475	-0.062826469540596	0.568189680576324	0.0326162055134773
-4.09709501266479	-5.10623073577881	-4.24870777130127	-0.0627586469054222	0.568250000476837	0.0318299345672131
-4.10470008850098	-5.1121129989624	-4.25936031341553	-0.0626578330993652	0.568426907062531	0.0317415371537209
-4.11452770233154	-5.11836099624634	-4.26610374450684	-0.0627105012536049	0.568580627441406	0.0320812575519085
-4.12033939361572	-5.11368942260742	-4.26037073135376	-0.0626581236720085	0.568505704402924	0.0324376150965691
-4.12023782730103	-5.1045560836792	-4.27028274536133	-0.0627657473087311	0.56852924823761	0.0326045863330364
-4.12148427963257	-5.10031843185425	-4.26273393630981	-0.0627961382269859	0.568610727787018	0.0328357890248299
-4.1244969367981	-5.09425354003906	-4.26793241500854	-0.0627461522817612	0.568754017353058	0.0330208390951157
-4.12435483932495	-5.09164428710938	-4.26249551773071	-0.0628761202096939	0.568852305412292	0.0330230444669724
-4.12507057189941	-5.0909252166748	-4.26132535934448	-0.0628024563193321	0.569042444229126	0.0331297367811203
-4.13123846054077	-5.09870624542236	-4.26780605316162	-0.0627885535359383	0.569183886051178	0.0330636985599995
-4.13288974761963	-5.09433937072754	-4.27283811569214	-0.0627815723419189	0.569216668605804	0.0331878401339054
-4.14591407775879	-5.09370136260986	-4.27063798904419	-0.0627565830945969	0.569266140460968	0.0332819744944572
-4.14721155166626	-5.08786153793335	-4.27075004577637	-0.062788151204586	0.569368958473206	0.0333953835070133
-4.1436882019043	-5.07835817337036	-4.27003526687622	-0.0627387166023254	0.56953376531601	0.0334640704095364
-4.14387512207031	-5.08206653594971	-4.2704062461853	-0.0628193244338036	0.569690704345703	0.0337196737527847
-4.14440393447876	-5.08254384994507	-4.27155208587646	-0.0627260357141495	0.56968879699707	0.033880103379488
-4.15421628952026	-5.08744239807129	-4.2820930480957	-0.0628160983324051	0.569852411746979	0.0339146256446838
-4.15394163131714	-5.08002376556396	-4.27644491195679	-0.0627710521221161	0.569810092449188	0.0341273061931133
-4.15462350845337	-5.0735878944397	-4.28127717971802	-0.0627113729715347	0.569989919662476	0.0342941395938396
-4.1496901512146	-5.06825351715088	-4.27115154266357	-0.0628883540630341	0.570097148418427	0.0345146395266056
-4.15124940872192	-5.07244920730591	-4.27780151367188	-0.0626970082521439	0.570267617702484	0.0346994139254093
-4.15711498260498	-5.07228755950928	-4.28233337402344	-0.062777616083622	0.570292770862579	0.034888532012701
-4.1661491394043	-5.07288026809692	-4.28246927261353	-0.0627446249127388	0.570228040218353	0.0350449457764626
-4.1593337059021	-5.06676769256592	-4.27785968780518	-0.0628437548875809	0.570289969444275	0.0353938937187195
-4.15722322463989	-5.06246471405029	-4.27944564819336	-0.0628242567181587	0.570352911949158	0.0359229147434235
-4.15008878707886	-5.0670599937439	-4.28096151351929	-0.0628577023744583	0.570484638214111	0.0362196229398251
-4.15955781936646	-5.06044244766235	-4.27946519851685	-0.062658965587616	0.570484638214111	0.0361740849912167
-4.16828584671021	-5.06145524978638	-4.28630685806274	-0.0626877099275589	0.57037889957428	0.0360636413097382
-4.16472816467285	-5.05514669418335	-4.28327465057373	-0.0626208707690239	0.570473492145538	0.0362556017935276
-4.16245365142822	-5.05582237243652	-4.28126001358032	-0.0626111030578613	0.57053679227829	0.0366775952279568
-4.1649112701416	-5.05279874801636	-4.28056383132935	-0.0626097023487091	0.570475101470947	0.0369179882109165
-4.17155075073242	-5.05281257629395	-4.28705883026123	-0.0627411454916	0.570391416549683	0.0372165627777576
-4.17017269134521	-5.04423475265503	-4.28379440307617	-0.0626837164163589	0.570222020149231	0.0378031246364117
-4.17049169540405	-5.03772783279419	-4.27950763702393	-0.0627838224172592	0.570331931114197	0.0381533466279507
-4.15959167480469	-5.04157495498657	-4.27742195129395	-0.0628812313079834	0.570256590843201	0.0388040728867054
-4.15125131607056	-5.04896211624146	-4.2796573638916	-0.0626876428723335	0.570260286331177	0.0397011041641235
-4.15351152420044	-5.04369306564331	-4.27334547042847	-0.0627988800406456	0.570070743560791	0.0402995124459267
-4.14377212524414	-5.03603076934814	-4.27103614807129	-0.0628426074981689	0.569941759109497	0.0408100225031376
-4.14374780654907	-5.03168439865112	-4.27132844924927	-0.062872976064682	0.569962561130524	0.0409543141722679
-4.15818166732788	-5.03357648849487	-4.27076721191406	-0.0629000440239906	0.569862842559814	0.040529265999794
-4.16394424438477	-5.0304594039917	-4.2798376083374	-0.0629557222127914	0.56968230009079	0.0404306873679161
-4.16734313964844	-5.02129983901978	-4.2834358215332	-0.0628363341093063	0.569675743579865	0.0409772470593452
-4.16048002243042	-5.01076507568359	-4.27489566802979	-0.0626278147101402	0.569727659225464	0.0413220934569836
-4.16770696640015	-5.01376914978027	-4.2762656211853	-0.0625777021050453	0.569621384143829	0.0415219366550446
-4.16925430297852	-5.01125860214233	-4.27630519866943	-0.0624749921262264	0.569457948207855	0.0417727306485176
-4.16700029373169	-5.00349950790405	-4.27248239517212	-0.0626461654901505	0.569466769695282	0.0419391728937626
-4.16824102401733	-4.99514484405518	-4.26856231689453	-0.0624950975179672	0.569385051727295	0.0420408397912979
-4.17514944076538	-4.99556922912598	-4.27969646453857	-0.0624764300882816	0.569319665431976	0.0423140786588192
-4.17995595932007	-4.9889178276062	-4.27326726913452	-0.0623553730547428	0.569165408611298	0.042641282081604
-4.17927503585815	-4.97229719161987	-4.27505826950073	-0.062490027397871	0.569078147411346	0.0430800877511501
-4.17744016647339	-4.96660757064819	-4.27290153503418	-0.062459010630846	0.568990170955658	0.0435694493353367
-4.17793560028076	-4.96557664871216	-4.27184438705444	-0.0624106824398041	0.568951308727264	0.0439491011202335
-4.18874979019165	-4.95865106582642	-4.27543258666992	-0.0624692924320698	0.568723261356354	0.0444700121879578
-4.17918348312378	-4.95232629776001	-4.26115465164185	-0.0626378282904625	0.568541049957275	0.0447020046412945
-4.18136835098267	-4.94660139083862	-4.26276397705078	-0.0626790970563889	0.568581819534302	0.0451450906693935
-4.1764063835144	-4.95380353927612	-4.26656675338745	-0.0627304688096046	0.568403899669647	0.0452990978956223
-4.18661308288574	-4.94973850250244	-4.25878095626831	-0.0627952367067337	0.568162500858307	0.0454722717404366
-4.18167352676392	-4.94544124603271	-4.25807285308838	-0.0629609897732735	0.567952334880829	0.0455554947257042
-4.17721605300903	-4.94197654724121	-4.25583076477051	-0.0630224198102951	0.567937970161438	0.0456955842673779
-4.17569351196289	-4.95056438446045	-4.25721073150635	-0.0631065741181374	0.567663609981537	0.0458394549787045
-4.18382978439331	-4.95370483398438	-4.25492095947266	-0.0631398558616638	0.567461907863617	0.0458334870636463
-4.18204832077026	-4.95061540603638	-4.24666213989258	-0.0633230805397034	0.567241847515106	0.0459050796926022
-4.1741304397583	-4.94657039642334	-4.24402809143066	-0.0632570013403893	0.567062556743622	0.0460014641284943
-4.17195558547974	-4.95032930374146	-4.24612617492676	-0.0633739829063416	0.567026257514954	0.046270564198494
-4.17491102218628	-4.95252370834351	-4.24524831771851	-0.0632173046469688	0.566765666007996	0.0463717505335808
-4.17773818969727	-4.95109891891479	-4.24175596237183	-0.0633366107940674	0.566542506217957	0.0465382896363735
-4.17604541778564	-4.942307472229	-4.23871231079102	-0.0633412972092628	0.566321194171906	0.0467449575662613
-4.16729116439819	-4.94063949584961	-4.23078393936157	-0.0634100660681725	0.566219806671143	0.0470141507685184
-4.16389274597168	-4.93604373931885	-4.23599243164063	-0.0633776262402534	0.56608259677887	0.0472698621451855
-4.17153167724609	-4.93810749053955	-4.23246383666992	-0.0632782876491547	0.565845847129822	0.0475174561142921
-4.17032623291016	-4.93751525878906	-4.23534774780273	-0.0632695928215981	0.565592706203461	0.047668531537056
-4.16850805282593	-4.93276119232178	-4.22509574890137	-0.0634217709302902	0.565368115901947	0.0478392653167248
-4.15969944000244	-4.92644786834717	-4.22740268707275	-0.0634345561265945	0.565240740776062	0.0480731464922428
-4.16022396087646	-4.92985343933105	-4.22717618942261	-0.0634053722023964	0.565146267414093	0.0482350997626781
-4.16024351119995	-4.93023538589478	-4.22584390640259	-0.0633697733283043	0.564835071563721	0.0485065393149853
-4.16087341308594	-4.93093633651733	-4.22127342224121	-0.0634103491902351	0.56453263759613	0.0485677644610405
-4.15187835693359	-4.92611455917358	-4.22012329101563	-0.0635311901569366	0.564251124858856	0.0487578809261322
-4.14342737197876	-4.92471599578857	-4.20971870422363	-0.0634469538927078	0.564167439937592	0.0488784722983837
-4.13882207870483	-4.92892122268677	-4.21670150756836	-0.0634838491678238	0.563935339450836	0.0491101182997227
-4.14342164993286	-4.93084573745728	-4.21638250350952	-0.063343308866024	0.563716650009155	0.0492453463375568
-4.13894653320313	-4.92227602005005	-4.20524883270264	-0.0634385049343109	0.563374519348145	0.0494049377739429
-4.13355398178101	-4.91591262817383	-4.20486831665039	-0.0634157881140709	0.563293099403381	0.0497152432799339
-4.12363147735596	-4.91249084472656	-4.20249795913696	-0.0634257197380066	0.563150584697723	0.0500725954771042
-4.13189935684204	-4.91469812393188	-4.20859861373901	-0.0632809847593308	0.56306380033493	0.0504853017628193
-4.12713384628296	-4.91437149047852	-4.20368003845215	-0.0633107349276543	0.562719523906708	0.0507413893938065
-4.12608861923218	-4.90522384643555	-4.19576454162598	-0.0632797330617905	0.562619805335999	0.0510877892374992
-4.11090230941772	-4.90403079986572	-4.18968915939331	-0.0631835162639618	0.562458097934723	0.0512562990188599
-4.11085844039917	-4.91075706481934	-4.20083999633789	-0.0630727261304855	0.562453746795654	0.0513898879289627
-4.10960626602173	-4.92075443267822	-4.19814968109131	-0.0629792734980583	0.562214851379395	0.0514621920883656
-4.10706472396851	-4.91671276092529	-4.20047187805176	-0.0628989040851593	0.562030136585236	0.0514817386865616
-4.09771299362183	-4.9162392616272	-4.19271230697632	-0.0628638342022896	0.561993002891541	0.0514969229698181
-4.08882093429565	-4.92369556427002	-4.1904411315918	-0.0626866668462753	0.561960816383362	0.051378607749939
-4.09379386901855	-4.93166065216064	-4.19137477874756	-0.0625896006822586	0.561852633953094	0.051402822136879
-4.08702325820923	-4.93145751953125	-4.19052886962891	-0.0624972060322762	0.561698615550995	0.051217507570982
-4.07622003555298	-4.92869567871094	-4.18815040588379	-0.0624747723340988	0.561688840389252	0.051240935921669
-4.07419681549072	-4.93911361694336	-4.19402456283569	-0.0622434914112091	0.561737656593323	0.0511911548674107
-4.06713819503784	-4.94460582733154	-4.19431495666504	-0.062169224023819	0.561641037464142	0.0511973313987255
-4.07135629653931	-4.94433879852295	-4.19221067428589	-0.0620011761784554	0.561537027359009	0.0510861165821552
-4.05309820175171	-4.94644784927368	-4.18724203109741	-0.0619842372834682	0.561526477336884	0.0511374287307262
-4.04929351806641	-4.95137071609497	-4.19376945495605	-0.0618492402136326	0.561646461486816	0.0510991737246513
-4.04392910003662	-4.95989084243774	-4.19036626815796	-0.0615997686982155	0.561621069908142	0.0510266162455082
-4.04692506790161	-4.96707725524902	-4.19452714920044	-0.0615041926503181	0.561605155467987	0.0508840009570122
-4.035315990448	-4.96705007553101	-4.18370771408081	-0.0614615604281425	0.561484217643738	0.0506445989012718
-4.02742719650269	-4.96971273422241	-4.19616317749023	-0.0612813830375671	0.56168806552887	0.0504074022173882
-4.02184009552002	-4.98328876495361	-4.18884229660034	-0.0610763542354107	0.56166023015976	0.0501201264560223
-4.024489402771	-4.99308633804321	-4.19538736343384	-0.0608407631516457	0.56167608499527	0.0498413667082787
-4.01605033874512	-4.99485921859741	-4.18819332122803	-0.0607887096703053	0.561589777469635	0.0495540574193001
-4.00315093994141	-4.99518060684204	-4.18104410171509	-0.0606279224157333	0.561685264110565	0.0493476986885071
-3.99420595169067	-5.00299263000488	-4.18832588195801	-0.0605217255651951	0.561773777008057	0.0490494295954704
-4.0019006729126	-5.0189790725708	-4.19110631942749	-0.0602508671581745	0.561809837818146	0.0487498566508293
-3.99179625511169	-5.02208995819092	-4.18967771530151	-0.0601886548101902	0.561755657196045	0.0484703332185745
-3.98439168930054	-5.01842784881592	-4.18343019485474	-0.0600581169128418	0.561761140823364	0.0482152476906776
-3.97220230102539	-5.02688789367676	-4.18470621109009	-0.0599300935864449	0.561947464942932	0.0479555428028107
-3.9759795665741	-5.03278112411499	-4.19522428512573	-0.0597046464681625	0.562094509601593	0.0475965179502964
-3.97294569015503	-5.04196882247925	-4.19101238250732	-0.0595800690352917	0.561985671520233	0.0473769381642342
-3.968022108078	-5.04126882553101	-4.19528150558472	-0.0594102367758751	0.5620276927948	0.0470470897853374
-3.95898127555847	-5.04445743560791	-4.19433307647705	-0.0594433695077896	0.562123596668243	0.0467995032668114
-3.9522705078125	-5.0474910736084	-4.18751668930054	-0.0591796450316906	0.562232077121735	0.046460185199976
-3.94781446456909	-5.05897569656372	-4.19815826416016	-0.0591182820498943	0.562329590320587	0.0462487526237965
-3.94632697105408	-5.06407594680786	-4.19496059417725	-0.0590084381401539	0.562284350395203	0.0459251888096333
-3.94736456871033	-5.06961536407471	-4.19691753387451	-0.0588120631873608	0.562340199947357	0.0455973148345947
-3.93952965736389	-5.06936979293823	-4.19506216049194	-0.0588346496224403	0.562314748764038	0.0452783368527889
-3.9336142539978	-5.07126712799072	-4.19468593597412	-0.0587647072970867	0.562353730201721	0.0449745431542397
-3.92120504379272	-5.07629680633545	-4.19379568099976	-0.0586518980562687	0.562483608722687	0.0446161292493343
-3.92170286178589	-5.0796685218811	-4.19190788269043	-0.0585316531360149	0.562559902667999	0.0444327034056187
-3.92178893089294	-5.08928108215332	-4.1938943862915	-0.0584741719067097	0.562658846378326	0.0441035330295563
-3.91654515266418	-5.09192895889282	-4.19706869125366	-0.0584122315049171	0.562522292137146	0.04387316852808
-3.9187479019165	-5.09944581985474	-4.1932544708252	-0.0583779327571392	0.562498450279236	0.0435690619051456
-3.9025092124939	-5.09541416168213	-4.19549226760864	-0.0584177300333977	0.562623977661133	0.0433405116200447
-3.90178775787354	-5.10017347335815	-4.19348478317261	-0.0583278760313988	0.562725186347961	0.0430506356060505
-3.8960907459259	-5.10959911346436	-4.19157886505127	-0.0582826361060143	0.562699019908905	0.0428307540714741
-3.90129423141479	-5.11340713500977	-4.19781589508057	-0.0582147538661957	0.562762439250946	0.0425609461963177
-3.90116810798645	-5.11836433410645	-4.19878625869751	-0.0583144798874855	0.562741637229919	0.0421653166413307
-3.89112329483032	-5.11377954483032	-4.19678163528442	-0.0581922866404057	0.562802970409393	0.0419658608734608
-3.88478064537048	-5.11738157272339	-4.1931676864624	-0.0582795217633247	0.563045918941498	0.0417026318609715
-3.8848283290863	-5.12731695175171	-4.20088863372803	-0.0582522861659527	0.563058257102966	0.0415635108947754
-3.88599443435669	-5.13395500183105	-4.20072984695435	-0.0582385584712029	0.563098728656769	0.0412454754114151
-3.88657999038696	-5.13352155685425	-4.20331716537476	-0.0582835599780083	0.563153564929962	0.0410200618207455
-3.87192296981812	-5.13316822052002	-4.19466543197632	-0.0583215393126011	0.563207745552063	0.0407153628766537
-3.87407636642456	-5.13739585876465	-4.1972508430481	-0.0584101974964142	0.563391327857971	0.0405318886041641
-3.87452101707459	-5.14583587646484	-4.20057249069214	-0.0582920573651791	0.563595056533813	0.0401989333331585
-3.87452578544617	-5.15042400360107	-4.20620489120483	-0.0583371706306934	0.56356292963028	0.0398801118135452
-3.87778401374817	-5.15259504318237	-4.20297288894653	-0.0584198869764805	0.56360125541687	0.0395986475050449
-3.8675696849823	-5.1517767906189	-4.20153903961182	-0.0584684573113918	0.563800632953644	0.0394423827528954
-3.86456346511841	-5.15651273727417	-4.20641374588013	-0.0585112273693085	0.564044892787933	0.0392075963318348
-3.86426067352295	-5.16708993911743	-4.21246957778931	-0.0584766156971455	0.564030766487122	0.038868609815836
-3.87170648574829	-5.17021083831787	-4.2145848274231	-0.0584870055317879	0.56415182352066	0.0385643504559994
-3.86553311347961	-5.17231845855713	-4.20446300506592	-0.0586379133164883	0.564131259918213	0.0382141098380089
-3.86300134658813	-5.17075443267822	-4.20656490325928	-0.0585743375122547	0.564165413379669	0.0379910878837109
-3.85762786865234	-5.17583560943604	-4.20444440841675	-0.0586631968617439	0.564396023750305	0.0376981794834137
-3.85772085189819	-5.18552875518799	-4.2129807472229	-0.0585926584899426	0.564416229724884	0.037454254925251
-3.86473608016968	-5.18963718414307	-4.21041488647461	-0.058617327362299	0.56444239616394	0.0371246710419655
-3.86453914642334	-5.19121551513672	-4.21017599105835	-0.0586753636598587	0.564338386058807	0.0369295179843903
-3.8555793762207	-5.19369602203369	-4.20782470703125	-0.0587140843272209	0.56441468000412	0.0366128161549568
-3.85321879386902	-5.19275426864624	-4.21006107330322	-0.0586595498025417	0.564443826675415	0.0364378690719604
-3.85572481155396	-5.20515394210815	-4.21170806884766	-0.0585598945617676	0.56442791223526	0.0361876450479031
-3.85632300376892	-5.20764970779419	-4.20662260055542	-0.0585527643561363	0.564324080944061	0.0359545424580574
-3.86224317550659	-5.20970773696899	-4.20608377456665	-0.0585500672459602	0.564171314239502	0.0356320068240166
-3.85918235778809	-5.21095752716064	-4.20681095123291	-0.0585566014051437	0.564151883125305	0.0354096591472626
-3.85217976570129	-5.21031332015991	-4.19981002807617	-0.0585190057754517	0.564187467098236	0.0351256430149078
-3.85024333000183	-5.21704721450806	-4.20237016677856	-0.0584443472325802	0.564110219478607	0.034953348338604
-3.85479855537415	-5.22336864471436	-4.20487689971924	-0.0582428351044655	0.563988506793976	0.0346767827868462
-3.85980987548828	-5.22834396362305	-4.20198917388916	-0.0582308731973171	0.563797652721405	0.0345004163682461
-3.8578622341156	-5.22848749160767	-4.19193267822266	-0.0581687949597836	0.563583552837372	0.0342505052685738
-3.85384726524353	-5.22671222686768	-4.19286441802979	-0.0580666698515415	0.563540995121002	0.0341661907732487
-3.8491005897522	-5.22632265090942	-4.19082880020142	-0.0580339469015598	0.563487470149994	0.0340020693838596
-3.84676456451416	-5.23499774932861	-4.19287252426147	-0.0577662661671638	0.563470423221588	0.0338262058794498
-3.85349273681641	-5.23883628845215	-4.18865585327148	-0.0577419176697731	0.563393950462341	0.0336755700409412
-3.85866689682007	-5.24182176589966	-4.19388723373413	-0.0575940944254398	0.563198566436768	0.033458411693573
-3.85401248931885	-5.24302911758423	-4.19412517547607	-0.0574897266924381	0.563100039958954	0.0333906710147858
-3.84975171089172	-5.23506259918213	-4.19085121154785	-0.0574112311005592	0.562982618808746	0.0333300642669201
-3.84791445732117	-5.23786306381226	-4.18589687347412	-0.0572962425649166	0.563041269779205	0.0334089137613773
-3.83824467658997	-5.23905229568481	-4.18758773803711	-0.057225551456213	0.563107013702393	0.033382959663868
-3.84382963180542	-5.24161100387573	-4.19028425216675	-0.0570340603590012	0.563231706619263	0.0332967527210712
-3.84831500053406	-5.24796199798584	-4.1903395652771	-0.0567746981978416	0.563181042671204	0.0331275574862957
-3.84797430038452	-5.24622249603271	-4.19353151321411	-0.0567261576652527	0.563167870044708	0.0330355018377304
-3.85118818283081	-5.24980211257935	-4.19012069702148	-0.0566381253302097	0.563205540180206	0.0329937115311623
-3.84510684013367	-5.24625253677368	-4.19000673294067	-0.0564849153161049	0.563248038291931	0.0329587832093239
-3.83803200721741	-5.24111986160278	-4.18671321868896	-0.0563375651836395	0.563503801822662	0.0328976511955261
-3.83522439002991	-5.24488592147827	-4.19110631942749	-0.0563035383820534	0.56368488073349	0.0327832698822021
-3.8320164680481	-5.24963426589966	-4.19031286239624	-0.0560800768435001	0.563865125179291	0.0326563194394112
-3.83681678771973	-5.25176954269409	-4.19790697097778	-0.0558934658765793	0.564107656478882	0.0325840897858143
-3.83778929710388	-5.25466203689575	-4.19705677032471	-0.0558788441121578	0.564129054546356	0.0325332880020142
-3.83845949172974	-5.25484228134155	-4.19701290130615	-0.0556887425482273	0.564275205135345	0.0324968136847019
-3.83942794799805	-5.25019836425781	-4.20573997497559	-0.0556535124778748	0.564574658870697	0.0323982834815979
-3.83519625663757	-5.24809741973877	-4.19672775268555	-0.0556584261357784	0.564753830432892	0.0322942063212395
-3.82673597335815	-5.2485728263855	-4.20045852661133	-0.0554757826030254	0.565083861351013	0.0322142168879509
-3.82293152809143	-5.25024700164795	-4.20390844345093	-0.0554433241486549	0.565382599830627	0.0321876965463161
-3.82560324668884	-5.25572824478149	-4.20687294006348	-0.0552763640880585	0.565718352794647	0.0321744494140148
-3.82320618629456	-5.25681114196777	-4.21102094650269	-0.0552646182477474	0.565993428230286	0.032086193561554
-3.82458877563477	-5.25382137298584	-4.21442461013794	-0.0552191138267517	0.566155135631561	0.0319669358432293
-3.82270765304565	-5.25508165359497	-4.21169900894165	-0.0552055574953556	0.566483438014984	0.0318846069276333
-3.81234908103943	-5.25063228607178	-4.21220254898071	-0.0552227944135666	0.566807448863983	0.0317717529833317
-3.81345629692078	-5.25452756881714	-4.21867322921753	-0.055162325501442	0.567258775234222	0.0316395349800587
-3.81302165985107	-5.26002359390259	-4.22233247756958	-0.0551118142902851	0.567411720752716	0.0315604619681835
-3.81786608695984	-5.25914621353149	-4.23080921173096	-0.0550891235470772	0.567776679992676	0.0315496511757374
-3.80794310569763	-5.25564336776733	-4.21838760375977	-0.0552265681326389	0.567969858646393	0.0314242243766785
-3.8065197467804	-5.2522292137146	-4.23254680633545	-0.0551991835236549	0.568368852138519	0.0314179174602032
-3.79987454414368	-5.25350427627563	-4.22551774978638	-0.0553136616945267	0.568764746189117	0.0313125550746918
-3.80102133750916	-5.25389814376831	-4.22916555404663	-0.0552743002772331	0.568975210189819	0.0312814675271511
-3.80376243591309	-5.255051612854	-4.23182678222656	-0.055314302444458	0.569167673587799	0.0312759093940258
-3.80019664764404	-5.25055360794067	-4.23496103286743	-0.055426225066185	0.56931871175766	0.0313400104641914
-3.79183411598206	-5.24876260757446	-4.23478841781616	-0.0555076897144318	0.569572150707245	0.0313303768634796
-3.78823852539063	-5.24063587188721	-4.23523807525635	-0.0555370412766933	0.569889903068542	0.0314010083675385
-3.78950142860413	-5.24452781677246	-4.24060821533203	-0.0555355846881866	0.570238649845123	0.0314355976879597
-3.78907775878906	-5.24603462219238	-4.24304866790771	-0.0556521192193031	0.570411205291748	0.0314153134822845
-3.79173135757446	-5.24476003646851	-4.24122381210327	-0.0557020083069801	0.570457994937897	0.0314539708197117
-3.7859320640564	-5.24024391174316	-4.2428765296936	-0.0558324344456196	0.570520341396332	0.0315299220383167
-3.77840566635132	-5.23373603820801	-4.23711585998535	-0.0559792220592499	0.570784449577332	0.0315517075359821
-3.77665710449219	-5.23389530181885	-4.23818254470825	-0.0560303404927254	0.570986747741699	0.0316786020994186
-3.77688264846802	-5.23335647583008	-4.24120378494263	-0.0560883581638336	0.571095764636993	0.0317791663110256
-3.78333878517151	-5.23332357406616	-4.2466139793396	-0.0562495552003384	0.571159839630127	0.031878873705864
-3.77746081352234	-5.22336483001709	-4.24338006973267	-0.0563367381691933	0.571111083030701	0.0320506133139133
-3.77037024497986	-5.21314287185669	-4.24375009536743	-0.056501891463995	0.571371674537659	0.0321694537997246
-3.76510071754456	-5.2138671875	-4.24235391616821	-0.0565952323377132	0.571387946605682	0.0324118696153164
-3.77101922035217	-5.2132453918457	-4.24629545211792	-0.0565436705946922	0.571493029594421	0.0324714295566082
-3.77511072158813	-5.2069673538208	-4.24565601348877	-0.0567616447806358	0.571439743041992	0.0327115878462791
-3.76958966255188	-5.20029211044312	-4.24334812164307	-0.0568871907889843	0.571561694145203	0.0327286198735237
-3.76593160629272	-5.19053602218628	-4.23961305618286	-0.0568777807056904	0.571694791316986	0.0329705029726028
-3.77039670944214	-5.19617795944214	-4.24890661239624	-0.0569277815520763	0.571791112422943	0.033059973269701
-3.77438449859619	-5.18993663787842	-4.24957704544067	-0.0570248328149319	0.571749567985535	0.0331916995346546
-3.77427768707275	-5.18602657318115	-4.2469367980957	-0.0571364499628544	0.571759104728699	0.0333975628018379
-3.76607084274292	-5.17531585693359	-4.24472141265869	-0.0572574771940708	0.57178920507431	0.0336131267249584
-3.76664614677429	-5.17076873779297	-4.24245834350586	-0.0574291869997978	0.571916520595551	0.0339735746383667
-3.77061414718628	-5.16876173019409	-4.24928092956543	-0.057274229824543	0.57192987203598	0.0342517644166946
-3.77506136894226	-5.16498708724976	-4.24788045883179	-0.0574656501412392	0.571884155273438	0.0345639362931252
-3.77052521705627	-5.15129470825195	-4.23878955841064	-0.0575928390026093	0.571887075901031	0.0348048806190491
-3.77062177658081	-5.14525747299194	-4.24974584579468	-0.0576292872428894	0.572116136550903	0.0351343788206577
-3.7720582485199	-5.14661312103271	-4.24379825592041	-0.0577170550823212	0.572117745876312	0.0353460982441902
-3.77861928939819	-5.14148378372192	-4.25178289413452	-0.0576772950589657	0.572076916694641	0.0356666520237923
-3.78210186958313	-5.13213491439819	-4.24523544311523	-0.0577815547585487	0.572098076343536	0.03595906868577
-3.77885007858276	-5.11952638626099	-4.24547624588013	-0.0578115247189999	0.571974158287048	0.0363188125193119
-3.77158260345459	-5.11595964431763	-4.24720048904419	-0.0579099841415882	0.572133123874664	0.0366885326802731
-3.77676248550415	-5.10971927642822	-4.24435377120972	-0.057829275727272	0.572187006473541	0.0369888991117477
-3.78132581710815	-5.11205959320068	-4.25052213668823	-0.0580205023288727	0.572178721427917	0.0373190939426422
-3.78714871406555	-5.09764862060547	-4.2459545135498	-0.0579610057175159	0.572059094905853	0.0375745818018913
-3.78522944450378	-5.08961057662964	-4.24585866928101	-0.0580807998776436	0.572070777416229	0.0378688760101795
-3.7770836353302	-5.07936000823975	-4.24933815002441	-0.0581487752497196	0.572112143039703	0.0381785146892071
-3.78712511062622	-5.0808482170105	-4.24867677688599	-0.0581842511892319	0.572223484516144	0.0385336950421333
-3.79233145713806	-5.07479906082153	-4.24604797363281	-0.0580790042877197	0.572013854980469	0.0387126356363297
-3.79536390304565	-5.06834316253662	-4.25046348571777	-0.0582573935389519	0.572116792201996	0.0390357486903667
-3.78678941726685	-5.0578761100769	-4.24061250686646	-0.0582449920475483	0.572068810462952	0.039299339056015
-3.78795766830444	-5.05271673202515	-4.25980997085571	-0.0582838989794254	0.572149038314819	0.0397105813026428
-3.79430055618286	-5.05161285400391	-4.24354934692383	-0.0582517199218273	0.572135269641876	0.0400198549032211
-3.79854536056519	-5.04355096817017	-4.25056076049805	-0.0583199858665466	0.57213830947876	0.0402472279965878
-3.79320693016052	-5.03197002410889	-4.23977184295654	-0.0584512315690517	0.572172999382019	0.0407890453934669
-3.79216170310974	-5.02969789505005	-4.24852800369263	-0.0583351626992226	0.572377979755402	0.0410675331950188
-3.80371713638306	-5.02528810501099	-4.25246524810791	-0.0583942867815495	0.572306036949158	0.0414123088121414
-3.80437350273132	-5.01989889144897	-4.2456169128418	-0.0584771037101746	0.572268903255463	0.0414320155978203
-3.80319309234619	-5.00724983215332	-4.2517352104187	-0.05861771479249	0.572392463684082	0.0417486727237701
-3.80393195152283	-5.00870513916016	-4.25089645385742	-0.0585598759353161	0.572492778301239	0.0420732013881207
-3.81219005584717	-5.00181293487549	-4.25833463668823	-0.0586258135735989	0.572499632835388	0.0424124859273434
-3.81197834014893	-4.99603223800659	-4.25288724899292	-0.0587508268654346	0.572433233261108	0.0426689051091671
-3.80679297447205	-4.98554134368896	-4.24497604370117	-0.0588052235543728	0.572619497776031	0.0429776832461357
-3.81032371520996	-4.98484802246094	-4.25270986557007	-0.0588677637279034	0.572574555873871	0.0432271845638752
-3.81742930412292	-4.98158597946167	-4.2495813369751	-0.0589890256524086	0.57258129119873	0.0433875285089016
-3.80853700637817	-4.96991300582886	-4.25373363494873	-0.059156559407711	0.572604477405548	0.0436341874301434
-3.81105923652649	-4.96592807769775	-4.25772190093994	-0.059090718626976	0.572827517986298	0.043907705694437
-3.81959462165833	-4.96713209152222	-4.25697994232178	-0.0591866858303547	0.572742819786072	0.0439910553395748
-3.81597256660461	-4.95785903930664	-4.2615213394165	-0.0593711584806442	0.572728991508484	0.0441696457564831
-3.81785702705383	-4.94867992401123	-4.25296545028687	-0.0594024620950222	0.572906792163849	0.0444008000195026
-3.81546378135681	-4.94952249526978	-4.2647500038147	-0.0595239885151386	0.573130130767822	0.0446250513195992
-3.82571196556091	-4.94444942474365	-4.26391983032227	-0.0595330186188221	0.573066115379334	0.0447384230792522
-3.82404041290283	-4.93904399871826	-4.26219511032104	-0.0597177818417549	0.573185682296753	0.0448689647018909
-3.82513165473938	-4.92825746536255	-4.2612099647522	-0.0597876943647861	0.573344171047211	0.0448695570230484
-3.82879710197449	-4.93199825286865	-4.26748752593994	-0.0598164461553097	0.573464810848236	0.0448534153401852
-3.84122633934021	-4.92863798141479	-4.27308130264282	-0.059850636869669	0.573542952537537	0.0448717512190342
-3.83650922775269	-4.92247343063354	-4.26530742645264	-0.0601208135485649	0.573507785797119	0.0448888018727303
-3.8339626789093	-4.91427516937256	-4.27549457550049	-0.0601058341562748	0.573836028575897	0.0450597107410431
-3.83622455596924	-4.91983890533447	-4.26816606521606	-0.0601907484233379	0.573945105075836	0.045097827911377
-3.83957004547119	-4.91399955749512	-4.28032684326172	-0.0602970123291016	0.573905467987061	0.0451033264398575
-3.83400392532349	-4.90592908859253	-4.27140331268311	-0.0603937022387981	0.574038803577423	0.0451409444212914
-3.8358051776886	-4.90837383270264	-4.27846002578735	-0.0604798644781113	0.574160099029541	0.0451837368309498
-3.84601664543152	-4.90781450271606	-4.28055238723755	-0.0605976320803165	0.574244618415833	0.0451926551759243
-3.83263230323792	-4.89745378494263	-4.27557229995728	-0.0607286617159843	0.574339032173157	0.0450933165848255
-3.84600329399109	-4.90296030044556	-4.2830114364624	-0.0607036724686623	0.574569642543793	0.0448865629732609
-3.84639167785645	-4.89963722229004	-4.28556156158447	-0.0608654581010342	0.57455986738205	0.0448352061212063
-3.83912014961243	-4.89402723312378	-4.27518701553345	-0.0609487183392048	0.574631869792938	0.0448391474783421
-3.84131979942322	-4.89247226715088	-4.28861141204834	-0.061047051101923	0.574908673763275	0.0449426881968975
-3.84426403045654	-4.89366292953491	-4.28571653366089	-0.0610947236418724	0.574892044067383	0.0449540540575981
-3.84294867515564	-4.88514041900635	-4.28862953186035	-0.0611906833946705	0.5750572681427	0.0448942817747593
-3.83948755264282	-4.88532781600952	-4.28625392913818	-0.0613229759037495	0.575210332870483	0.0448347628116608
-3.84767818450928	-4.88718795776367	-4.29317903518677	-0.061276450753212	0.575343787670136	0.0446661785244942
-3.84849143028259	-4.88166427612305	-4.29329252243042	-0.0614256002008915	0.575351715087891	0.044710461050272
-3.83883166313171	-4.87663173675537	-4.29286909103394	-0.0615107379853725	0.57561182975769	0.0447910688817501
-3.84614109992981	-4.88067674636841	-4.29611396789551	-0.0615456327795982	0.575714707374573	0.0447553060948849
-3.83882570266724	-4.87228155136108	-4.29410171508789	-0.0617023706436157	0.575814545154572	0.0447308383882046
-3.8385272026062	-4.87246370315552	-4.29672145843506	-0.0616933070123196	0.576030790805817	0.0446662902832031
-3.84386229515076	-4.87166595458984	-4.30115509033203	-0.0616844184696674	0.576160311698914	0.044652484357357
-3.84306788444519	-4.86689615249634	-4.30385494232178	-0.0618785843253136	0.576206624507904	0.0446532964706421
-3.83372664451599	-4.86052083969116	-4.30252122879028	-0.0619083940982819	0.576510906219482	0.0446506142616272
-3.83581209182739	-4.86627244949341	-4.30508041381836	-0.0620033666491508	0.576585829257965	0.0446493588387966
-3.83748078346252	-4.86429262161255	-4.3030252456665	-0.0620353370904922	0.576754093170166	0.0447158291935921
-3.82782387733459	-4.85537624359131	-4.30764627456665	-0.0621292553842068	0.576916694641113	0.0447555929422379
-3.83240270614624	-4.86056280136108	-4.31424570083618	-0.062184888869524	0.577196538448334	0.044750239700079
-3.83550977706909	-4.86041164398193	-4.31323194503784	-0.0621862411499023	0.577200770378113	0.0446721985936165
-3.8274393081665	-4.85078239440918	-4.31354522705078	-0.0623594895005226	0.577517926692963	0.0446523949503899
-3.83224987983704	-4.85747575759888	-4.31814765930176	-0.0622859597206116	0.577612936496735	0.0444563180208206
-3.83530712127686	-4.84985733032227	-4.30929899215698	-0.0624366477131844	0.5776686668396	0.044307067990303
-3.82245850563049	-4.84883880615234	-4.31843852996826	-0.0624476931989193	0.577882766723633	0.0442994311451912
-3.82982921600342	-4.85507106781006	-4.32313442230225	-0.0624978356063366	0.578026175498962	0.0442570075392723
-3.82126379013062	-4.84800910949707	-4.3231029510498	-0.0625799223780632	0.578111708164215	0.0442375205457211
-3.81738185882568	-4.84759569168091	-4.32070875167847	-0.0627124831080437	0.578320145606995	0.0441970825195313
-3.82242512702942	-4.85115671157837	-4.32261943817139	-0.0625972151756287	0.578391194343567	0.0440015941858292
-3.81977105140686	-4.84527254104614	-4.3257155418396	-0.0628664642572403	0.578429579734802	0.0438421443104744
-3.81750702857971	-4.84537315368652	-4.32406282424927	-0.0627830401062965	0.578719317913055	0.0436640009284019
-3.82468390464783	-4.84969472885132	-4.32706069946289	-0.0628069862723351	0.578676462173462	0.0435102917253971
-3.81900334358215	-4.84321737289429	-4.33055925369263	-0.0629393756389618	0.578603565692902	0.0433514676988125
-3.8169264793396	-4.84025096893311	-4.32274580001831	-0.0629474818706512	0.578801453113556	0.0433017686009407
-3.81476354598999	-4.84241390228271	-4.33203983306885	-0.0630146935582161	0.578798711299896	0.0433441065251827
-3.81784009933472	-4.83731269836426	-4.32840251922607	-0.0630916729569435	0.578722834587097	0.0433399342000484
-3.80273246765137	-4.83141803741455	-4.32624197006226	-0.0631735250353813	0.578783690929413	0.0433705523610115
-3.80992221832275	-4.83821821212769	-4.33031415939331	-0.0632003620266914	0.578806757926941	0.0435110814869404
-3.80903625488281	-4.83294200897217	-4.323570728302	-0.0632528215646744	0.578592658042908	0.0435091778635979
-3.79553556442261	-4.82564783096313	-4.32204055786133	-0.063377320766449	0.578543841838837	0.0435364283621311
-3.80387377738953	-4.82913112640381	-4.33155155181885	-0.0633987486362457	0.578539133071899	0.0434751287102699
-3.80252242088318	-4.82558155059814	-4.32490730285645	-0.0635345205664635	0.578259229660034	0.0433268994092941
-3.79545569419861	-4.8210506439209	-4.31913042068481	-0.0635955706238747	0.578341960906982	0.0434129349887371
-3.7985942363739	-4.82717037200928	-4.32645511627197	-0.0636084750294685	0.578273296356201	0.0434249229729176
-3.797856092453	-4.81932687759399	-4.31969881057739	-0.0637125000357628	0.577895164489746	0.0434555858373642
-3.78813505172729	-4.81759548187256	-4.31903457641602	-0.063749685883522	0.57792603969574	0.0435752905905247
-3.79023337364197	-4.81938314437866	-4.31928682327271	-0.0637572035193443	0.57771110534668	0.0435218214988709
-3.79151320457459	-4.81856298446655	-4.32344436645508	-0.0639036744832993	0.577472984790802	0.0433792434632778
-3.7839674949646	-4.81014537811279	-4.31350994110107	-0.0640022307634354	0.577430367469788	0.0432528369128704
-3.78415131568909	-4.81586360931396	-4.3101658821106	-0.0639343336224556	0.577174067497253	0.0431913658976555
-3.78805661201477	-4.81697225570679	-4.31260776519775	-0.0640591084957123	0.576980292797089	0.0431770607829094
-3.77604269981384	-4.80960273742676	-4.30103540420532	-0.0640968754887581	0.576768338680267	0.0430896133184433
-3.7793276309967	-4.8140721321106	-4.31097412109375	-0.0641593262553215	0.576748073101044	0.0430439524352551
-3.78056931495667	-4.81508827209473	-4.30260801315308	-0.0641165003180504	0.576367557048798	0.0429490283131599
-3.77477073669434	-4.80709505081177	-4.29790735244751	-0.0643158704042435	0.57617974281311	0.0428395085036755
-3.77081871032715	-4.81066989898682	-4.300696849823	-0.0642934665083885	0.576066255569458	0.0428597368299961
-3.77390122413635	-4.81212377548218	-4.30068349838257	-0.0643234699964523	0.57577508687973	0.0426679775118828
-3.77283406257629	-4.81123113632202	-4.29674386978149	-0.0644518882036209	0.575474441051483	0.0425453074276447
-3.76268577575684	-4.80576324462891	-4.29138708114624	-0.0645312666893005	0.575404822826386	0.0423560924828053
-3.77131104469299	-4.81961441040039	-4.29581451416016	-0.0645083859562874	0.575245916843414	0.0421577356755733
-3.76744151115417	-4.82465696334839	-4.29440784454346	-0.0646684244275093	0.574896574020386	0.0418278574943542
-3.76575231552124	-4.83205652236938	-4.28113412857056	-0.0649601593613625	0.574573397636414	0.041424535214901
-3.75614643096924	-4.84520101547241	-4.2771635055542	-0.0651298463344574	0.574455320835114	0.0410019941627979
-3.75780439376831	-4.87588596343994	-4.26827478408813	-0.065499410033226	0.574010789394379	0.0402863919734955
-3.7659637928009	-4.89125156402588	-4.26124000549316	-0.0658823475241661	0.573599576950073	0.0392441563308239
-3.7641327381134	-4.89890193939209	-4.25697898864746	-0.0663230419158936	0.573426425457001	0.0383540503680706
-3.76097774505615	-4.90969896316528	-4.25578165054321	-0.0664198473095894	0.573294103145599	0.0377802476286888
-3.76609921455383	-4.91935396194458	-4.25200319290161	-0.0664274320006371	0.573078870773315	0.0375550836324692
-3.76551723480225	-4.9218225479126	-4.25114679336548	-0.0664462745189667	0.572794556617737	0.0373860895633698
-3.75482749938965	-4.91789484024048	-4.2488226890564	-0.0665878131985664	0.572631239891052	0.0372924171388149
-3.75958251953125	-4.92534255981445	-4.25104904174805	-0.0664512738585472	0.572617948055267	0.0369896218180656
-3.7589418888092	-4.92899656295776	-4.24909543991089	-0.0665179193019867	0.572367489337921	0.0366167053580284
-3.76543593406677	-4.93230390548706	-4.24462795257568	-0.0665702000260353	0.572167217731476	0.036303348839283
-3.75335073471069	-4.93173885345459	-4.24018716812134	-0.0666537955403328	0.572129845619202	0.0360090732574463
-3.75394248962402	-4.93913412094116	-4.24252414703369	-0.0667200013995171	0.572090983390808	0.0357009619474411
-3.75212502479553	-4.95260953903198	-4.24142408370972	-0.0666777789592743	0.571999549865723	0.0352573208510876
-3.76287651062012	-4.96017456054688	-4.24039554595947	-0.0667717903852463	0.571939885616302	0.0347714982926846
-3.75534605979919	-4.9626636505127	-4.23072910308838	-0.0670323520898819	0.57174164056778	0.0341901071369648
-3.7546489238739	-4.9650444984436	-4.23886680603027	-0.0669207647442818	0.571896493434906	0.0338688865303993
-3.75505471229553	-4.97408723831177	-4.23440504074097	-0.066926471889019	0.571894228458405	0.0335384756326675
-3.76311588287354	-4.98148584365845	-4.24311304092407	-0.066824659705162	0.571936845779419	0.0332915298640728
-3.75832891464233	-4.98188447952271	-4.23554277420044	-0.0669326037168503	0.571936964988709	0.0333300530910492
-3.74987530708313	-4.97970247268677	-4.23933458328247	-0.0669823884963989	0.572033107280731	0.0334523133933544
-3.74664497375488	-4.98168134689331	-4.23902416229248	-0.0670458152890205	0.572204828262329	0.0332973897457123
-3.75633025169373	-4.98901224136353	-4.24035024642944	-0.0670043602585793	0.572307050228119	0.0330662615597248
-3.75393104553223	-4.9890284538269	-4.24550437927246	-0.0672085657715797	0.572290301322937	0.0327687822282314
-3.75151205062866	-4.98615980148315	-4.23912906646729	-0.0672221481800079	0.572462379932404	0.0324266403913498
-3.74602031707764	-4.9957971572876	-4.243567943573	-0.0672808066010475	0.572695136070251	0.0321510545909405
-3.75371432304382	-5.00582933425903	-4.24540615081787	-0.0673077777028084	0.572807967662811	0.0317899845540524
-3.74755430221558	-5.0023775100708	-4.25138807296753	-0.0674213543534279	0.572898983955383	0.0316505916416645
-3.74130296707153	-5.0024151802063	-4.24291849136353	-0.0675747618079185	0.573257446289063	0.0314917750656605
-3.73729753494263	-5.00718021392822	-4.24579238891602	-0.0674344003200531	0.573425590991974	0.0312956124544144
-3.74533581733704	-5.01463222503662	-4.25531101226807	-0.0675928369164467	0.573581099510193	0.0310572795569897
-3.73868560791016	-5.0142035484314	-4.24640846252441	-0.0677421241998672	0.573611736297607	0.0307936556637287
-3.73260760307312	-5.01433134078979	-4.25516080856323	-0.0679493248462677	0.573869824409485	0.0306957960128784
-3.72876501083374	-5.01991081237793	-4.25501537322998	-0.0679382160305977	0.574087023735046	0.0305811818689108
-3.73099660873413	-5.02741479873657	-4.26140975952148	-0.068141795694828	0.574278712272644	0.0304709170013666
-3.72696852684021	-5.02407217025757	-4.26442718505859	-0.0682739093899727	0.574298560619354	0.0306222271174192
-3.7094030380249	-5.02238798141479	-4.25999212265015	-0.0684065148234367	0.574559271335602	0.0310058481991291
-3.70301032066345	-5.01775169372559	-4.26441383361816	-0.0684103891253471	0.574846625328064	0.0314979963004589
-3.70156908035278	-5.02652025222778	-4.26532793045044	-0.0684149414300919	0.57484096288681	0.0316809974610806
-3.70136046409607	-5.02276659011841	-4.2710108757019	-0.0686168521642685	0.575036823749542	0.031473096460104
-3.68763303756714	-5.03419160842896	-4.26570796966553	-0.068772204220295	0.575277090072632	0.0311158243566751
-3.6944842338562	-5.0422191619873	-4.2758674621582	-0.0688072890043259	0.575490653514862	0.0307892300188541
-3.69778323173523	-5.04543447494507	-4.26649188995361	-0.0689707174897194	0.575505316257477	0.0302211791276932
-3.69932317733765	-5.04200458526611	-4.27162837982178	-0.0690314173698425	0.575695872306824	0.0298395324498415
-3.6948573589325	-5.04353189468384	-4.27358388900757	-0.0691526532173157	0.57585209608078	0.0293978601694107
-3.70078802108765	-5.05142068862915	-4.28094577789307	-0.0691334381699562	0.576081454753876	0.0289599932730198
-3.70600867271423	-5.05105257034302	-4.27913904190063	-0.0693585947155952	0.576081931591034	0.0288310553878546
-3.70266532897949	-5.04546070098877	-4.27801370620728	-0.0694769322872162	0.576116800308228	0.0287339761853218
-3.6990852355957	-5.03459692001343	-4.27634906768799	-0.0696095377206802	0.576302945613861	0.0287710204720497
-3.70370244979858	-5.03578519821167	-4.27933406829834	-0.0696240290999413	0.576371967792511	0.0286900363862515
-3.70918846130371	-5.03411197662354	-4.2858738899231	-0.0698090419173241	0.576362550258636	0.028431449085474
-3.71654915809631	-5.02765083312988	-4.28071117401123	-0.0699757039546967	0.576271295547485	0.028189841657877
-3.70679211616516	-5.01713418960571	-4.27603816986084	-0.070134349167347	0.576353073120117	0.0281273536384106
-3.71147775650024	-5.02011775970459	-4.27844858169556	-0.0703101083636284	0.576294243335724	0.0280484091490507
-3.71782612800598	-5.02482843399048	-4.27370166778564	-0.0703280344605446	0.576072812080383	0.0276236943900585
-3.72301149368286	-5.02482032775879	-4.27993631362915	-0.0706990882754326	0.575999140739441	0.0272977668792009
-3.71547031402588	-5.02330684661865	-4.26765584945679	-0.070835568010807	0.575743615627289	0.0269023943692446
-3.71854400634766	-5.0317120552063	-4.27180576324463	-0.0710925981402397	0.575696527957916	0.0265118330717087
-3.72314763069153	-5.04816389083862	-4.26707220077515	-0.0713261291384697	0.575300335884094	0.0261498801410198
-3.7180507183075	-5.05467319488525	-4.26154708862305	-0.0717524513602257	0.575007200241089	0.0256626792252064
-3.71926760673523	-5.05936145782471	-4.25400733947754	-0.0720311254262924	0.574834704399109	0.0249491278082132
-3.72320508956909	-5.06577968597412	-4.25396299362183	-0.0722853168845177	0.574609339237213	0.0240257661789656
-3.7375955581665	-5.06914710998535	-4.24985790252686	-0.0723093971610069	0.574335038661957	0.0237026419490576
-3.72906875610352	-5.05962991714478	-4.2453818321228	-0.0723820328712463	0.574028968811035	0.0235720053315163
-3.72956895828247	-5.05465888977051	-4.24548101425171	-0.072443388402462	0.574017226696014	0.0235177669674158
-3.7251660823822	-5.05798196792603	-4.24447250366211	-0.0723712965846062	0.573789060115814	0.0233808476477861
-3.73111629486084	-5.05839729309082	-4.25167655944824	-0.0724340826272964	0.573534786701202	0.0231889896094799
-3.73714232444763	-5.05559301376343	-4.23681116104126	-0.072495199739933	0.573235094547272	0.0229029860347509
-3.73131585121155	-5.04575109481812	-4.23323202133179	-0.0725260823965073	0.573014080524445	0.0227318033576012
-3.73128652572632	-5.04539966583252	-4.23531579971313	-0.0726219788193703	0.572898745536804	0.0225596223026514
-3.7342357635498	-5.04680156707764	-4.23331260681152	-0.0724809467792511	0.572598874568939	0.0223719980567694
-3.74216270446777	-5.05126476287842	-4.23545742034912	-0.0725974962115288	0.572350859642029	0.0223417356610298
-3.73871040344238	-5.04741954803467	-4.22005367279053	-0.072717972099781	0.572008967399597	0.0220609046518803
-3.73673582077026	-5.04516935348511	-4.22456407546997	-0.0728110447525978	0.571951985359192	0.021873427554965
-3.73627781867981	-5.04611253738403	-4.21647930145264	-0.0729228332638741	0.571671009063721	0.021622434258461
-3.74455380439758	-5.05178880691528	-4.22095346450806	-0.072819672524929	0.571577429771423	0.0213814284652472
-3.74814200401306	-5.05087995529175	-4.21743488311768	-0.0728199630975723	0.571208715438843	0.0213122572749853
-3.74811220169067	-5.05012321472168	-4.21630191802979	-0.0728025287389755	0.570998251438141	0.0212466362863779
-3.73869872093201	-5.04468250274658	-4.20520067214966	-0.0728473663330078	0.570811808109283	0.0210623666644096
-3.74431014060974	-5.04959058761597	-4.20629978179932	-0.0727416947484016	0.570761859416962	0.0208170097321272
-3.74223446846008	-5.05697345733643	-4.21239805221558	-0.0727569684386253	0.570448637008667	0.020685862749815
-3.75120878219604	-5.05913400650024	-4.20870542526245	-0.0727760344743729	0.570272743701935	0.0206122826784849
-3.74836182594299	-5.05734777450562	-4.19734621047974	-0.0728212222456932	0.569994747638702	0.0205220282077789
-3.74112558364868	-5.05266857147217	-4.19833993911743	-0.0728136599063873	0.569821298122406	0.0204184725880623
-3.73998832702637	-5.05411434173584	-4.19843292236328	-0.0728470161557198	0.569803416728973	0.0203167032450438
-3.74139022827148	-5.05232238769531	-4.19784593582153	-0.0725379884243011	0.569700002670288	0.0201683826744556
-3.74873495101929	-5.06043338775635	-4.20394420623779	-0.0725210085511208	0.569647490978241	0.0200778488069773
-3.74823594093323	-5.05757093429565	-4.20464944839478	-0.0725260004401207	0.569393754005432	0.019935404881835
-3.7459352016449	-5.05099534988403	-4.19953441619873	-0.0724902600049973	0.56924033164978	0.019913112744689
-3.73987436294556	-5.04522275924683	-4.19016122817993	-0.0725447162985802	0.569242119789124	0.0198207572102547
-3.73936676979065	-5.04602098464966	-4.18985462188721	-0.0725495591759682	0.569188892841339	0.0197238605469465
-3.73612141609192	-5.04855823516846	-4.19196319580078	-0.0725042149424553	0.569135904312134	0.0196170434355736
-3.73832178115845	-5.05339765548706	-4.19300270080566	-0.0725305378437042	0.568957507610321	0.0197262950241566
-3.74243712425232	-5.05504322052002	-4.18954086303711	-0.0724580585956573	0.568923532962799	0.0197423826903105
-3.73973250389099	-5.05527544021606	-4.18594408035278	-0.0725290402770042	0.568677961826324	0.0197242945432663
-3.7396776676178	-5.0469799041748	-4.18601560592651	-0.0726018026471138	0.568581521511078	0.0197493731975555
-3.73621416091919	-5.04904651641846	-4.18824815750122	-0.0726685002446175	0.568508982658386	0.0198220200836658
-3.7230372428894	-5.0472240447998	-4.17897319793701	-0.0727345272898674	0.568464875221252	0.0198407918214798
-3.71860122680664	-5.05357646942139	-4.18298149108887	-0.0727930814027786	0.568414628505707	0.0201553944498301
-3.71352696418762	-5.05702114105225	-4.18307209014893	-0.0727527439594269	0.568235039710999	0.0204861275851727
-3.71382164955139	-5.05745649337769	-4.1840672492981	-0.0727973878383636	0.568127691745758	0.0208594650030136
-3.7060375213623	-5.06234455108643	-4.18319463729858	-0.0729365274310112	0.568012475967407	0.0213252045214176
-3.69446229934692	-5.05447912216187	-4.17959642410278	-0.0729817524552345	0.567885041236877	0.0220331102609634
-3.68655896186829	-5.04624843597412	-4.17733001708984	-0.0731067359447479	0.567880272865295	0.0222512986510992
-3.68109107017517	-5.04407358169556	-4.17755126953125	-0.0731857195496559	0.567891716957092	0.0222807265818119
-3.67637228965759	-5.04816102981567	-4.18403339385986	-0.0730114132165909	0.568018615245819	0.0224955510348082
-3.67179822921753	-5.05929756164551	-4.1849513053894	-0.0730998143553734	0.568028509616852	0.0227913036942482
-3.67654228210449	-5.06444978713989	-4.17990827560425	-0.0730862021446228	0.567879617214203	0.0226229038089514
-3.67809677124023	-5.06938648223877	-4.18292570114136	-0.0733209997415543	0.567910194396973	0.0220115501433611
-3.67521929740906	-5.06673526763916	-4.17847490310669	-0.0734143033623695	0.567934989929199	0.0216395538300276
-3.67459559440613	-5.07019519805908	-4.18040943145752	-0.0734141021966934	0.568133533000946	0.0215627457946539
-3.66837096214294	-5.06526470184326	-4.17725801467896	-0.0733520463109016	0.568285048007965	0.0215028263628483
-3.67032814025879	-5.06671667098999	-4.18757677078247	-0.0733165219426155	0.568415582180023	0.0215971451252699
-3.67523646354675	-5.06431293487549	-4.19074773788452	-0.0732102245092392	0.568557143211365	0.0216610617935658
-3.671138048172	-5.06059217453003	-4.19124746322632	-0.0732911229133606	0.568523228168488	0.0218215230852365
-3.67345714569092	-5.05647468566895	-4.19032287597656	-0.0734275132417679	0.568454623222351	0.0219953898340464
-3.66977047920227	-5.05559778213501	-4.1842565536499	-0.0736196264624596	0.568434536457062	0.0219807457178831
-3.66586017608643	-5.0475697517395	-4.18072938919067	-0.0737652629613876	0.568591296672821	0.0219255816191435
-3.66094994544983	-5.04938459396362	-4.18236541748047	-0.0739382803440094	0.56861686706543	0.0220639668405056
-3.65655422210693	-5.05489540100098	-4.18351793289185	-0.0739026963710785	0.56862336397171	0.0221608076244593
-3.66443610191345	-5.05602693557739	-4.18840408325195	-0.0740097090601921	0.568613290786743	0.0220123436301947
-3.66639709472656	-5.05904006958008	-4.18425035476685	-0.0742353200912476	0.56845223903656	0.02189065143466
-3.67000222206116	-5.05642366409302	-4.17954969406128	-0.074344165623188	0.568351089954376	0.0218232180923224
-3.66580939292908	-5.04938983917236	-4.17402076721191	-0.0746126398444176	0.568284749984741	0.0217656213790178
-3.66239857673645	-5.04659557342529	-4.17231273651123	-0.0747418329119682	0.568214654922485	0.0217612013220787
-3.65976667404175	-5.04913091659546	-4.16812562942505	-0.0747609958052635	0.568258941173553	0.0216617453843355
-3.66490602493286	-5.05483865737915	-4.17383861541748	-0.0747273787856102	0.568057119846344	0.0216286424547434
-3.66851878166199	-5.05719375610352	-4.17404222488403	-0.0748652294278145	0.567769587039948	0.021511210128665
-3.66268420219421	-5.0525336265564	-4.16471290588379	-0.0750608965754509	0.567556142807007	0.0214716047048569
-3.66337108612061	-5.04741764068604	-4.1568660736084	-0.0752366781234741	0.567418813705444	0.021379366517067
-3.65673565864563	-5.04529523849487	-4.16134786605835	-0.0753370448946953	0.567221939563751	0.0212801992893219
-3.66178846359253	-5.04372024536133	-4.15346527099609	-0.0752767249941826	0.567120373249054	0.0212772339582443
-3.66729879379272	-5.04707384109497	-4.15416860580444	-0.075357124209404	0.566802442073822	0.0212810635566711
-3.66599583625793	-5.0424370765686	-4.15388488769531	-0.0753662586212158	0.566444218158722	0.0212906021624804
-3.6670708656311	-5.03784132003784	-4.15109157562256	-0.0755210816860199	0.566238164901733	0.021448165178299
-3.65883684158325	-5.02729368209839	-4.1467432975769	-0.0756539478898048	0.565880477428436	0.0218757186084986
-3.65843152999878	-5.01994848251343	-4.14300155639648	-0.075563907623291	0.565642058849335	0.021820779889822
-3.65495371818542	-5.01708364486694	-4.13678312301636	-0.075606144964695	0.565476775169373	0.0219042114913464
-3.6523175239563	-5.01819753646851	-4.14154005050659	-0.0756188407540321	0.565153837203979	0.0220884401351213
-3.65727686882019	-5.02010297775269	-4.13894319534302	-0.0755475088953972	0.564854741096497	0.0217819381505251
-3.66183352470398	-5.01181411743164	-4.13752508163452	-0.0757189765572548	0.564585983753204	0.0220475103706121
-3.66119837760925	-5.00892019271851	-4.12862062454224	-0.0757576152682304	0.564219117164612	0.0222270432859659
-3.6558084487915	-4.99851369857788	-4.12880849838257	-0.0759242698550224	0.563978970050812	0.0222026016563177
-3.6549060344696	-5.00220394134521	-4.12281084060669	-0.0759778693318367	0.563718974590302	0.02199886739254
-3.65253925323486	-5.01597118377686	-4.12386655807495	-0.0760509073734283	0.563538014888763	0.0218169931322336
-3.65480470657349	-5.02721548080444	-4.11712694168091	-0.0761745199561119	0.563160121440887	0.0215217117220163
-3.65945339202881	-5.04396915435791	-4.12085676193237	-0.0765125602483749	0.562818706035614	0.0213179215788841
-3.65268707275391	-5.04905796051025	-4.10275316238403	-0.076715350151062	0.562483370304108	0.0208242312073708
-3.65345907211304	-5.04996824264526	-4.10336208343506	-0.0768536925315857	0.562451124191284	0.020397650077939
-3.64964652061462	-5.05376672744751	-4.09939241409302	-0.0769147723913193	0.562307953834534	0.0199483670294285
-3.64697098731995	-5.05090093612671	-4.10498905181885	-0.0768275335431099	0.562303602695465	0.0198805406689644
-3.64728927612305	-5.06048345565796	-4.10455942153931	-0.0767764821648598	0.562415599822998	0.0199345126748085
-3.64510655403137	-5.06293106079102	-4.10957717895508	-0.0767229869961739	0.562293231487274	0.0199006460607052
-3.64634704589844	-5.06383657455444	-4.11156320571899	-0.0765816643834114	0.562259435653687	0.0197572726756334
-3.64725995063782	-5.06001377105713	-4.11093997955322	-0.0765712633728981	0.562357842922211	0.0196090526878834
-3.63943767547607	-5.05897951126099	-4.10459327697754	-0.0765766277909279	0.562390625476837	0.01947271078825
-3.6386616230011	-5.05501890182495	-4.1123309135437	-0.0764639303088188	0.562586486339569	0.019214291125536
-3.63308453559875	-5.05355262756348	-4.10545110702515	-0.0763601958751678	0.562717378139496	0.0190359074622393
-3.63342809677124	-5.0600414276123	-4.11592197418213	-0.076326921582222	0.563013553619385	0.0191004890948534
-3.63343596458435	-5.06132650375366	-4.118896484375	-0.0761770680546761	0.563168227672577	0.0190097969025373
-3.63953733444214	-5.06394910812378	-4.12827444076538	-0.0760024189949036	0.563429057598114	0.018842950463295
-3.64288473129272	-5.06390428543091	-4.1287145614624	-0.0758326128125191	0.563543319702148	0.0185582023113966
-3.63798332214355	-5.06487560272217	-4.12840032577515	-0.0758219063282013	0.563735246658325	0.0183175951242447
-3.64060306549072	-5.06092977523804	-4.1275806427002	-0.0756928026676178	0.563930153846741	0.0180305317044258
-3.63670468330383	-5.06568956375122	-4.12970018386841	-0.0756264925003052	0.564105451107025	0.0177017021924257
-3.62739181518555	-5.06201410293579	-4.13315200805664	-0.0755234584212303	0.564360678195953	0.0173563566058874
-3.62807106971741	-5.06265211105347	-4.13792514801025	-0.0753598213195801	0.564601838588715	0.017023392021656
-3.62517905235291	-5.07095670700073	-4.13804912567139	-0.0752166882157326	0.564803421497345	0.0169073771685362
-3.62696576118469	-5.07742881774902	-4.1440110206604	-0.0749730318784714	0.565024077892303	0.016783595085144
-3.63268375396729	-5.08000707626343	-4.14733839035034	-0.0749114379286766	0.565155506134033	0.0164428353309631
-3.62773609161377	-5.08144998550415	-4.14577913284302	-0.0748663395643234	0.565152049064636	0.0160450637340546
-3.62902283668518	-5.08047294616699	-4.14634609222412	-0.074620358645916	0.565387785434723	0.0157280843704939
-3.6246931552887	-5.07989883422852	-4.14670372009277	-0.0745688006281853	0.565536677837372	0.0156839434057474
-3.61273765563965	-5.07583570480347	-4.15398025512695	-0.0744636431336403	0.565608263015747	0.0157607980072498
-3.60925984382629	-5.07994651794434	-4.14737844467163	-0.0742615163326263	0.565829336643219	0.0156522206962109
-3.60990810394287	-5.08365058898926	-4.15488433837891	-0.074179619550705	0.565914571285248	0.0154513735324144
-3.61133027076721	-5.08714628219604	-4.16155195236206	-0.0740079209208488	0.565914571285248	0.0151347862556577
-3.61673831939697	-5.08786773681641	-4.16402721405029	-0.0739078298211098	0.565962731838226	0.0148611860349774
-3.61492419242859	-5.08762216567993	-4.1580753326416	-0.0737649947404861	0.565865993499756	0.0146233746781945
-3.61130237579346	-5.08881282806396	-4.16192531585693	-0.0737164542078972	0.565927147865295	0.0145005900412798
-3.60117959976196	-5.08523750305176	-4.15785694122314	-0.0736452266573906	0.565995573997498	0.0143639370799065
-3.60259652137756	-5.08888816833496	-4.16256093978882	-0.0734369903802872	0.566074669361115	0.014260308817029
-3.60131549835205	-5.09874439239502	-4.16207075119019	-0.0732984989881516	0.56608521938324	0.0139359654858708
-3.60600757598877	-5.09935998916626	-4.16671133041382	-0.0731056407094002	0.566058397293091	0.0137255620211363
-3.60648322105408	-5.10132551193237	-4.16406726837158	-0.0730776265263557	0.565949261188507	0.0134456064552069
-3.60283446311951	-5.10146427154541	-4.16546964645386	-0.0729418620467186	0.565954446792603	0.0131414318457246
-3.59820342063904	-5.10374784469604	-4.16570854187012	-0.0728403329849243	0.566068053245544	0.0128526352345943
-3.59090828895569	-5.10724544525146	-4.16089296340942	-0.0727370008826256	0.566066265106201	0.0125285759568214
-3.59372639656067	-5.11435222625732	-4.1653904914856	-0.07248904556036	0.566111445426941	0.0123869404196739
-3.59470152854919	-5.12089729309082	-4.17424774169922	-0.0723833218216896	0.56619119644165	0.012106891721487
-3.59742832183838	-5.12584686279297	-4.16894435882568	-0.0722187981009483	0.566107153892517	0.0117550985887647
-3.5987069606781	-5.13096570968628	-4.17680740356445	-0.072053886950016	0.566116452217102	0.0113116335123777
-3.60179853439331	-5.13604879379272	-4.16915369033813	-0.0720016434788704	0.566053807735443	0.0106988195329905
-3.60045051574707	-5.14116811752319	-4.17378425598145	-0.0718721523880959	0.566148221492767	0.0102654146030545
-3.59318971633911	-5.14207029342651	-4.17431831359863	-0.0716641172766685	0.566226661205292	0.00986977759748697
-3.58829879760742	-5.14247512817383	-4.17486667633057	-0.0716001242399216	0.566286087036133	0.00968668051064014
-3.58920884132385	-5.15156936645508	-4.17431116104126	-0.0713819116353989	0.566432416439056	0.00926454085856676
-3.5876727104187	-5.15845060348511	-4.18034219741821	-0.0712402909994125	0.566524744033813	0.00889464467763901
-3.59087586402893	-5.16682910919189	-4.17960166931152	-0.0711082369089127	0.566556513309479	0.008393295109272
-3.59832239151001	-5.17236280441284	-4.18425559997559	-0.0709801092743874	0.566710770130157	0.00800274685025215
-3.59459781646729	-5.17620944976807	-4.17779922485352	-0.0708339586853981	0.566605448722839	0.00762306712567806
-3.59493112564087	-5.17750787734985	-4.18429946899414	-0.0707336440682411	0.566764831542969	0.00740836234763265
-3.58844256401062	-5.18363952636719	-4.17866945266724	-0.0705927535891533	0.566756963729858	0.00703527964651585
-3.58603978157043	-5.18315982818604	-4.17714262008667	-0.0704547241330147	0.566906988620758	0.00665287580341101
-3.58256864547729	-5.18473625183105	-4.17965269088745	-0.0703306347131729	0.566966235637665	0.006279525347054
-3.57830572128296	-5.19272136688232	-4.18316888809204	-0.070340059697628	0.567139327526093	0.00593842193484306
-3.5797131061554	-5.19883680343628	-4.18044996261597	-0.0701282769441605	0.567151010036469	0.00558857619762421
-3.58492183685303	-5.2069149017334	-4.18750905990601	-0.0699896290898323	0.567283809185028	0.00532377604395151
-3.58580923080444	-5.21046209335327	-4.19216775894165	-0.0698459967970848	0.567329108715057	0.00505484640598297
-3.58387589454651	-5.21771335601807	-4.18715810775757	-0.0698148012161255	0.567234456539154	0.00473774317651987
-3.58367872238159	-5.22069263458252	-4.19783353805542	-0.0696407034993172	0.567261397838593	0.0044899326749146
-3.58294939994812	-5.22297430038452	-4.19434595108032	-0.0696222633123398	0.567287743091583	0.00418454268947244
-3.58134365081787	-5.22612857818604	-4.19007444381714	-0.0695898830890656	0.567310631275177	0.00399937946349382
-3.5820484161377	-5.22870969772339	-4.18995332717896	-0.069363959133625	0.567346215248108	0.00386095652356744
-3.57935738563538	-5.23330736160278	-4.19361877441406	-0.0694223791360855	0.56733113527298	0.00359552819281816
-3.58070874214172	-5.23396825790405	-4.1987943649292	-0.0693291872739792	0.567240655422211	0.00327236414887011
-3.58102869987488	-5.23473358154297	-4.19045114517212	-0.0692656934261322	0.567285478115082	0.00295617431402206
-3.57741117477417	-5.24092149734497	-4.19710493087769	-0.0692969560623169	0.567323565483093	0.00269496417604387
-3.57188701629639	-5.2437047958374	-4.19403076171875	-0.0692180395126343	0.567261874675751	0.00249989377334714
-3.56928944587708	-5.24433517456055	-4.19745779037476	-0.0691103860735893	0.567268908023834	0.00241920934058726
-3.56679606437683	-5.24889469146729	-4.19456911087036	-0.0690380036830902	0.567326247692108	0.00216577807441354
-3.56155920028687	-5.25269031524658	-4.1913046836853	-0.069038137793541	0.56725287437439	0.00188556243665516
-3.55954504013062	-5.2537522315979	-4.18871450424194	-0.0688855201005936	0.567346394062042	0.00166116619948298
-3.56151103973389	-5.25623559951782	-4.19854545593262	-0.0688662678003311	0.567400634288788	0.00144749879837036
-3.56192231178284	-5.26322841644287	-4.19638538360596	-0.0687491223216057	0.567300856113434	0.00128377578221262
-3.55859398841858	-5.26563262939453	-4.19206762313843	-0.0686463192105293	0.567276537418365	0.00105186877772212
-3.55843687057495	-5.27185916900635	-4.20222568511963	-0.068584717810154	0.567424476146698	0.000903775624465197
-3.56042146682739	-5.27481985092163	-4.20105028152466	-0.0685191676020622	0.567520618438721	0.000784686068072915
-3.5600757598877	-5.27570056915283	-4.2015962600708	-0.0684996470808983	0.567440211772919	0.000708232284523547
-3.55999422073364	-5.27763319015503	-4.19930076599121	-0.0683159381151199	0.567443132400513	0.000590193143580109
-3.56199479103088	-5.28002452850342	-4.20017290115356	-0.0682655572891235	0.567596554756165	0.000532815000042319
-3.56156730651855	-5.28163957595825	-4.20726585388184	-0.0682119801640511	0.567643702030182	0.00034952480928041
-3.56084799766541	-5.28508043289185	-4.20898532867432	-0.0682051405310631	0.567654669284821	0.000134543588501401
-3.5632336139679	-5.28624439239502	-4.21107053756714	-0.0681141018867493	0.567726612091064	1.58289549290203E-05
-3.56344890594482	-5.29104518890381	-4.21191596984863	-0.0680545642971992	0.567905008792877	-0.000199599060579203
-3.5659167766571	-5.28806352615356	-4.20756244659424	-0.0680564492940903	0.567938268184662	-0.000302128813927993
-3.56408190727234	-5.29400110244751	-4.20762300491333	-0.0679131522774696	0.567965090274811	-0.000318187172524631
-3.56085133552551	-5.29562568664551	-4.21650218963623	-0.067898727953434	0.5680211186409	-0.000221258625970222
-3.55900835990906	-5.2924633026123	-4.21106910705566	-0.0678927227854729	0.567991375923157	-0.000422902026912197
-3.56051206588745	-5.29353809356689	-4.20747947692871	-0.0677964463829994	0.568108797073364	-0.000614328775554895
-3.55761885643005	-5.29769086837769	-4.21123313903809	-0.0678094625473022	0.568159759044647	-0.000747504585888237
-3.553391456604	-5.29674005508423	-4.21479511260986	-0.0677560195326805	0.568209290504456	-0.000942910672165453
-3.55251002311707	-5.29437732696533	-4.21357583999634	-0.0677034333348274	0.568177461624146	-0.000908347778022289
-3.5520761013031	-5.2976131439209	-4.20210838317871	-0.0676367729902267	0.56820273399353	-0.000975148228462785
-3.54752969741821	-5.30091524124146	-4.20981788635254	-0.0676199793815613	0.56818699836731	-0.000962950813118368
-3.54368329048157	-5.29310178756714	-4.21078443527222	-0.0675272196531296	0.568146765232086	-0.0010017603635788
-3.54389333724976	-5.29752349853516	-4.2067289352417	-0.0675391778349876	0.568090975284576	-0.00107333797495812
-3.54747366905212	-5.29810380935669	-4.20496082305908	-0.0675592347979546	0.568104565143585	-0.00109016557689756
-3.54278016090393	-5.30285024642944	-4.2012038230896	-0.0675593838095665	0.567966401576996	-0.00116095028351992
-3.54431557655334	-5.29588174819946	-4.20927572250366	-0.0674924552440643	0.567899644374847	-0.00114766729529947
-3.54469442367554	-5.29752969741821	-4.2133526802063	-0.0674736574292183	0.567867934703827	-0.00116829515900463
-3.54350447654724	-5.30015182495117	-4.2093300819397	-0.0675729513168335	0.567649602890015	-0.00126155477482826
-3.54332971572876	-5.29832649230957	-4.19533967971802	-0.067475363612175	0.567560970783234	-0.00142749783117324
-3.54712510108948	-5.29757738113403	-4.20361948013306	-0.067453533411026	0.56738406419754	-0.00153941090684384
-3.54832673072815	-5.29979085922241	-4.2045521736145	-0.0674295127391815	0.567216217517853	-0.00143374863546342
-3.54817914962769	-5.29805994033813	-4.20282554626465	-0.0675181671977043	0.567024171352386	-0.00125780154485255
-3.54533267021179	-5.29651546478271	-4.19553899765015	-0.0675118342041969	0.566791713237762	-0.00115684722550213
-3.54767894744873	-5.29674291610718	-4.1948618888855	-0.0674846023321152	0.566678583621979	-0.00129298749379814
-3.5474898815155	-5.29949522018433	-4.19672679901123	-0.0674163028597832	0.56646716594696	-0.00137393991462886
-3.5489456653595	-5.29712200164795	-4.19446134567261	-0.0674654319882393	0.566244542598724	-0.00142775953281671
-3.55238151550293	-5.29691505432129	-4.18568897247314	-0.0674707666039467	0.566063702106476	-0.00144188769627362
-3.55112552642822	-5.2975435256958	-4.18956708908081	-0.0674416646361351	0.565906167030334	-0.00124223262537271
-3.5520441532135	-5.30121088027954	-4.19149112701416	-0.0674102455377579	0.565749526023865	-0.00108682701829821
-3.55112290382385	-5.29827880859375	-4.18468713760376	-0.0673678666353226	0.565487027168274	-0.00100462976843119
-3.55900192260742	-5.30098819732666	-4.18997812271118	-0.0673047378659248	0.565345764160156	-0.00101956445723772
-3.56069397926331	-5.30239582061768	-4.18596649169922	-0.0673170834779739	0.565052568912506	-0.00123681512195617
-3.56183505058289	-5.30189514160156	-4.19076061248779	-0.0673425942659378	0.564791083335876	-0.00129159586504102
-3.56718254089355	-5.30247354507446	-4.18595886230469	-0.067292831838131	0.564619541168213	-0.00122305413242429
-3.57206130027771	-5.30738973617554	-4.18355894088745	-0.0673000812530518	0.564431548118591	-0.00111742957960814
-3.57433152198792	-5.30742359161377	-4.18179321289063	-0.0672214180231094	0.564164698123932	-0.00117833807598799
-3.57289481163025	-5.30786371231079	-4.18712854385376	-0.0672442689538002	0.563999474048615	-0.00114897196181118
-3.57586717605591	-5.30413961410522	-4.18339824676514	-0.0672395154833794	0.563775718212128	-0.00118849240243435
-3.58062887191772	-5.30698108673096	-4.1783504486084	-0.0671968013048172	0.563528478145599	-0.00128376646898687
-3.58235716819763	-5.30807685852051	-4.17148447036743	-0.0671586096286774	0.563436448574066	-0.00126445549540222
-3.58490681648254	-5.30622005462646	-4.17473125457764	-0.0669849738478661	0.563290774822235	-0.00132832140661776
-3.5891969203949	-5.30764961242676	-4.17628955841064	-0.0670597478747368	0.563162803649902	-0.001305564888753
-3.58676028251648	-5.31060647964478	-4.17263650894165	-0.0670219138264656	0.562923491001129	-0.00107573228888214
-3.59026503562927	-5.30810594558716	-4.17265319824219	-0.0669040679931641	0.562880456447601	-0.000833060534205288
-3.59449219703674	-5.31043910980225	-4.16822862625122	-0.0668284669518471	0.562823891639709	-0.000737447349820286
-3.59944415092468	-5.31312131881714	-4.17122030258179	-0.066727414727211	0.562746703624725	-0.00074636924546212
-3.60159826278687	-5.31374168395996	-4.17203903198242	-0.066701203584671	0.562621414661407	-0.000714752066414803
-3.60453271865845	-5.31289625167847	-4.16421794891357	-0.0666722431778908	0.562487781047821	-0.000600843050051481
-3.60730743408203	-5.311194896698	-4.16381645202637	-0.0665469542145729	0.562443614006042	-0.000366075662896037
-3.60661768913269	-5.31065607070923	-4.16356182098389	-0.066543772816658	0.562416195869446	-0.000311334297293797
-3.61219501495361	-5.31261444091797	-4.16772174835205	-0.0664379224181175	0.562354624271393	-0.000224616349441931
-3.61370468139648	-5.31056928634644	-4.16598415374756	-0.0662812516093254	0.562287032604218	-7.18657611287199E-05
-3.61255979537964	-5.31137895584106	-4.1628885269165	-0.0662424862384796	0.562242984771729	4.13626694353297E-05
-3.61467552185059	-5.30754470825195	-4.16356658935547	-0.0661878511309624	0.562146365642548	0.000264684378635138
-3.61911725997925	-5.30865287780762	-4.15609884262085	-0.0661111325025558	0.562074601650238	0.000416664377553388
-3.61799907684326	-5.31071376800537	-4.1604266166687	-0.0659752860665321	0.562099456787109	0.00062130019068718
-3.62155103683472	-5.31580400466919	-4.15694189071655	-0.065938800573349	0.562005937099457	0.000768147292546928
-3.62152171134949	-5.30905628204346	-4.15493535995483	-0.0657959952950478	0.561933934688568	0.00103664363268763
-3.62865376472473	-5.31124877929688	-4.15603065490723	-0.0657074302434921	0.561829328536987	0.00132157711777836
-3.62850403785706	-5.31184244155884	-4.152756690979	-0.065671369433403	0.56168919801712	0.00158576865214854
-3.62825274467468	-5.31418037414551	-4.15327548980713	-0.0655897632241249	0.561568975448608	0.00189901411067694
-3.63378214836121	-5.31435441970825	-4.15531301498413	-0.0655311644077301	0.561505794525146	0.00213514780625701
-3.64074730873108	-5.31187057495117	-4.15438652038574	-0.0653922110795975	0.561343848705292	0.00244020554237068
-3.64004302024841	-5.31548309326172	-4.15595054626465	-0.0652769282460213	0.561107814311981	0.00279859616421163
-3.64168643951416	-5.31117105484009	-4.15472602844238	-0.0652526766061783	0.561030805110931	0.00316270743496716
-3.64998435974121	-5.31261253356934	-4.14792346954346	-0.0651979520916939	0.560878455638886	0.00358760077506304
-3.65310716629028	-5.30970573425293	-4.14753150939941	-0.0651436075568199	0.560750126838684	0.00396313238888979
-3.65501356124878	-5.30727910995483	-4.14629316329956	-0.0650526359677315	0.560615956783295	0.00436231913045049
-3.65787601470947	-5.31000280380249	-4.15211343765259	-0.0649765878915787	0.56036102771759	0.00468766083940864
-3.66412997245789	-5.30822372436523	-4.14972543716431	-0.0649245753884315	0.560307800769806	0.00505483523011208
-3.66408610343933	-5.30764102935791	-4.14109706878662	-0.0648632496595383	0.560122907161713	0.00535932369530201
-3.66685152053833	-5.30838632583618	-4.14327192306519	-0.0648135393857956	0.559934377670288	0.00569417234510183
-3.66997146606445	-5.30587291717529	-4.14916372299194	-0.0646849498152733	0.559784948825836	0.00605520885437727
-3.67442989349365	-5.30562591552734	-4.13840961456299	-0.0645814090967178	0.559651672840118	0.00631397543475032
-3.67635560035706	-5.30417060852051	-4.1395320892334	-0.0646084696054459	0.559568822383881	0.00677762925624847
-3.67782545089722	-5.3036847114563	-4.14234972000122	-0.0645467415452003	0.559435844421387	0.00714287348091602
-3.67926120758057	-5.30419301986694	-4.14215564727783	-0.0644416585564613	0.559315621852875	0.00753428973257542
-3.68077778816223	-5.30019950866699	-4.14154958724976	-0.0643758475780487	0.559195935726166	0.0079480092972517
-3.68569898605347	-5.29649353027344	-4.1428394317627	-0.0643350630998611	0.559127151966095	0.00832071527838707
-3.6911633014679	-5.29645490646362	-4.14160680770874	-0.0642429292201996	0.559028565883636	0.00880947895348072
-3.69379663467407	-5.29658031463623	-4.13970184326172	-0.0641872137784958	0.558893203735352	0.00916123576462269
-3.69386029243469	-5.29643106460571	-4.13472080230713	-0.0641865655779839	0.558853209018707	0.00955890584737062
-3.69382047653198	-5.29226160049438	-4.13543939590454	-0.0640818700194359	0.558864414691925	0.00996745005249977
-3.69613337516785	-5.28848171234131	-4.13676881790161	-0.0640285015106201	0.558797240257263	0.0105175003409386
-3.69885683059692	-5.28978776931763	-4.13741397857666	-0.063976526260376	0.55884063243866	0.0110069708898664
-3.7002100944519	-5.28719425201416	-4.13527059555054	-0.0639033392071724	0.558752954006195	0.0114367613568902
-3.69592881202698	-5.2828950881958	-4.13983297348022	-0.0637451112270355	0.558854818344116	0.0119232656434178
-3.70395684242249	-5.27852821350098	-4.13777923583984	-0.0638334378600121	0.55890691280365	0.0124419443309307
-3.70217132568359	-5.27790212631226	-4.13914585113525	-0.0637635588645935	0.558940410614014	0.0129593992605805
-3.6990385055542	-5.27541637420654	-4.13303661346436	-0.0636966452002525	0.559011578559875	0.0134998606517911
-3.70281958580017	-5.26793193817139	-4.1343297958374	-0.0635293275117874	0.559097051620483	0.0140002919360995
-3.70225262641907	-5.26656675338745	-4.14515447616577	-0.0635314956307411	0.559260964393616	0.014579419977963
-3.69630980491638	-5.26221132278442	-4.1393084526062	-0.0635286420583725	0.559289693832397	0.0151026304811239
-3.69728517532349	-5.25419092178345	-4.14336061477661	-0.0633412525057793	0.559415578842163	0.0156654417514801
-3.69607400894165	-5.25200080871582	-4.14413404464722	-0.063225083053112	0.559706330299377	0.0161532834172249
-3.69618391990662	-5.24898767471313	-4.14877843856812	-0.0632210001349449	0.559861540794373	0.0167371984571218
-3.69416475296021	-5.24105978012085	-4.15352869033813	-0.063020683825016	0.560037612915039	0.0172906704246998
-3.68907165527344	-5.23705530166626	-4.15208435058594	-0.062913104891777	0.560232281684875	0.0179170873016119
-3.68908524513245	-5.23445892333984	-4.15630149841309	-0.0628752931952477	0.560462713241577	0.0185058638453484
-3.68786931037903	-5.2321252822876	-4.1519136428833	-0.0627277344465256	0.560763657093048	0.0190379805862904
-3.68694043159485	-5.23116111755371	-4.15814685821533	-0.0625801384449005	0.560970067977905	0.0196241438388824
-3.68518447875977	-5.23022413253784	-4.16838026046753	-0.0624364763498306	0.561133623123169	0.0201012156903744
-3.68575000762939	-5.22656679153442	-4.17267227172852	-0.0622710213065147	0.561437427997589	0.0207157358527184
-3.69323062896729	-5.22747945785522	-4.17228937149048	-0.0621150955557823	0.561597049236298	0.021180747076869
-3.68942046165466	-5.22492361068726	-4.17560720443726	-0.0620944201946259	0.561729609966278	0.0216782502830029
-3.6906955242157	-5.21561193466187	-4.17270469665527	-0.0619997754693031	0.562013328075409	0.0220864061266184
-3.69083309173584	-5.21360158920288	-4.17483901977539	-0.0618317052721977	0.562221348285675	0.0225421097129583
-3.6829686164856	-5.20816040039063	-4.1765570640564	-0.0618078075349331	0.562526941299438	0.0230152439326048
-3.68282580375671	-5.20197296142578	-4.17879390716553	-0.0616300478577614	0.562816381454468	0.0234455801546574
-3.68131613731384	-5.20382165908813	-4.18115854263306	-0.0614866986870766	0.56309175491333	0.0239982958883047
-3.67443585395813	-5.20438766479492	-4.18320274353027	-0.061323843896389	0.563265383243561	0.0244000796228647
-3.68034148216248	-5.20561361312866	-4.19119310379028	-0.0611960515379906	0.563572824001312	0.0248141214251518
-3.68253660202026	-5.20624208450317	-4.19256162643433	-0.0610600262880325	0.563693284988403	0.0251284521073103
-3.68510770797729	-5.20244836807251	-4.19855403900146	-0.0608799643814564	0.563779830932617	0.02560412324965
-3.68358635902405	-5.19967651367188	-4.20232963562012	-0.060696255415678	0.563928127288818	0.0259950757026672
-3.67953395843506	-5.19659233093262	-4.20067644119263	-0.0606673620641232	0.564036130905151	0.0263819694519043
-3.67519092559814	-5.19142055511475	-4.19501543045044	-0.060503251850605	0.56418776512146	0.0266713015735149
-3.67404627799988	-5.19059944152832	-4.20415544509888	-0.0604069083929062	0.564478814601898	0.027108384296298
-3.67549252510071	-5.1962890625	-4.20420074462891	-0.0602073259651661	0.564603626728058	0.0274368710815907
-3.67789888381958	-5.19489622116089	-4.20965480804443	-0.0600466728210449	0.564603984355927	0.0277969092130661
-3.68036699295044	-5.19073390960693	-4.20452880859375	-0.0598927438259125	0.564591467380524	0.0280997883528471
-3.67501902580261	-5.18650197982788	-4.2061767578125	-0.0598672702908516	0.564665615558624	0.0284472890198231
-3.66769123077393	-5.18126821517944	-4.20275402069092	-0.059766735881567	0.564711332321167	0.0288320612162352
-3.67156338691711	-5.18020629882813	-4.20399618148804	-0.0595784224569798	0.564857065677643	0.0291164945811033
-3.67028522491455	-5.18525218963623	-4.20099449157715	-0.0594586245715618	0.564825177192688	0.0293213110417128
-3.67723369598389	-5.18609952926636	-4.20764827728271	-0.0592740848660469	0.564772665500641	0.0296924822032452
-3.67902708053589	-5.18484401702881	-4.20525026321411	-0.0591846629977226	0.564687967300415	0.0299690756946802
-3.67195916175842	-5.17714214324951	-4.196044921875	-0.0591580644249916	0.564606666564941	0.0303628426045179
-3.67170286178589	-5.17495822906494	-4.19830369949341	-0.0590305589139462	0.564561486244202	0.0307353809475899
-3.66400766372681	-5.17118072509766	-4.19789409637451	-0.0589254312217236	0.564528167247772	0.0311043933033943
-3.6696503162384	-5.17297649383545	-4.19779300689697	-0.0586342886090279	0.564515352249146	0.0314691215753555
-3.67541551589966	-5.17439746856689	-4.20006895065308	-0.0586755648255348	0.564344346523285	0.0317859649658203
-3.67276358604431	-5.17047166824341	-4.19858169555664	-0.0584557726979256	0.564132511615753	0.0322154462337494
-3.66408109664917	-5.16006803512573	-4.18917465209961	-0.0584637522697449	0.564040005207062	0.0326311029493809
-3.66236233711243	-5.16204977035522	-4.1933388710022	-0.0583955906331539	0.56400340795517	0.0331054553389549
-3.66459202766418	-5.16279363632202	-4.19406270980835	-0.0582268610596657	0.563811302185059	0.0334928445518017
-3.67347478866577	-5.16201829910278	-4.19266653060913	-0.0581463985145092	0.563529968261719	0.0339312553405762
-3.66134881973267	-5.15493679046631	-4.18640518188477	-0.0581466108560562	0.563344240188599	0.034238800406456
-3.65958952903748	-5.15000677108765	-4.18552303314209	-0.0580891594290733	0.563266694545746	0.0347396396100521
-3.65742063522339	-5.15617704391479	-4.18550252914429	-0.0579795874655247	0.563087046146393	0.0351336039602757
-3.66508626937866	-5.15168952941895	-4.18353128433228	-0.057843055576086	0.562871396541595	0.035614725202322
-3.66631007194519	-5.15026187896729	-4.17954444885254	-0.0578848645091057	0.562512338161469	0.0359244272112846
-3.65786743164063	-5.14383172988892	-4.17263698577881	-0.0578890331089497	0.56230640411377	0.0363557897508144
-3.65114617347717	-5.14309215545654	-4.17193746566772	-0.0578901693224907	0.562199592590332	0.0368412099778652
-3.65077757835388	-5.14339208602905	-4.16743898391724	-0.0576801896095276	0.561919510364532	0.0372011959552765
-3.65626931190491	-5.14643049240112	-4.17472267150879	-0.0577415116131306	0.561686217784882	0.0375958047807217
-3.65522170066834	-5.14260721206665	-4.16421794891357	-0.0578168220818043	0.561374187469482	0.0380114801228046
-3.64946269989014	-5.13641834259033	-4.16968584060669	-0.0577537901699543	0.561207234859467	0.0384763777256012
-3.64243483543396	-5.13407945632935	-4.15290784835815	-0.0578110963106155	0.56102579832077	0.0388154275715351
-3.64490747451782	-5.14060306549072	-4.16108369827271	-0.057765856385231	0.560942769050598	0.0392157696187496
-3.64474844932556	-5.13851928710938	-4.15843725204468	-0.0577617287635803	0.560554087162018	0.0395383611321449
-3.65060925483704	-5.13833093643188	-4.1591796875	-0.0577777288854122	0.560292184352875	0.039934940636158
-3.64545059204102	-5.13675880432129	-4.15272092819214	-0.0579172037541866	0.559986472129822	0.0401678495109081
-3.64035820960999	-5.12924861907959	-4.14529848098755	-0.0579966232180595	0.559820592403412	0.0405872464179993
-3.6348192691803	-5.13521289825439	-4.1448974609375	-0.0580009259283543	0.559653043746948	0.040905985981226
-3.63367676734924	-5.13529634475708	-4.14151811599731	-0.0580336377024651	0.559443354606628	0.0414024963974953
-3.63980889320374	-5.13579225540161	-4.13857555389404	-0.0581019632518291	0.559156179428101	0.0417924933135509
-3.63493609428406	-5.13132810592651	-4.13183975219727	-0.0581851191818714	0.558854699134827	0.0421481765806675
-3.63124823570251	-5.12588739395142	-4.13506126403809	-0.0583041273057461	0.558734834194183	0.0423644036054611
-3.62078499794006	-5.12775611877441	-4.12946796417236	-0.0583463422954082	0.558530747890472	0.0426482670009136
-3.62509250640869	-5.12961339950562	-4.13645648956299	-0.0583760403096676	0.558453857898712	0.0429635308682919
-3.63104796409607	-5.13240337371826	-4.12698459625244	-0.058565404266119	0.558198034763336	0.0431522764265537
-3.62415957450867	-5.12785243988037	-4.12611484527588	-0.0586099363863468	0.557962000370026	0.043478898704052
-3.61451530456543	-5.12183713912964	-4.11724853515625	-0.0588224343955517	0.557809948921204	0.0437926799058914
-3.61080503463745	-5.12400722503662	-4.12431287765503	-0.0589073002338409	0.557834148406982	0.0440798401832581
-3.60632228851318	-5.12959718704224	-4.1214714050293	-0.0590517409145832	0.557787299156189	0.0441773794591427
-3.60884428024292	-5.12986469268799	-4.12518644332886	-0.0590677969157696	0.55768483877182	0.0444309487938881
-3.61122345924377	-5.13239765167236	-4.11896848678589	-0.0591269545257092	0.557589173316956	0.0446911863982677
-3.60362935066223	-5.12871503829956	-4.12424850463867	-0.0592998564243317	0.557483732700348	0.0449492782354355
-3.59782099723816	-5.12490177154541	-4.11225461959839	-0.0594410486519337	0.557572603225708	0.0449689403176308
-3.58758664131165	-5.1324405670166	-4.11978769302368	-0.0595967061817646	0.557612180709839	0.0449960865080357
-3.58806610107422	-5.13419818878174	-4.12004995346069	-0.059579499065876	0.557805478572845	0.0450833514332771
-3.58596324920654	-5.14185857772827	-4.12280607223511	-0.0597980991005898	0.557790517807007	0.045212734490633
-3.584627866745	-5.13987302780151	-4.12088632583618	-0.0598398633301258	0.557810187339783	0.0452180169522762
-3.57751989364624	-5.14008522033691	-4.12343406677246	-0.0600329078733921	0.557863652706146	0.0453404970467091
-3.56530928611755	-5.14001846313477	-4.11862087249756	-0.0601070374250412	0.558059513568878	0.0453132539987564
-3.56250333786011	-5.14420366287231	-4.13147068023682	-0.0600989237427711	0.558345973491669	0.0454063601791859
-3.56082582473755	-5.15398359298706	-4.12504434585571	-0.0602318868041039	0.558476030826569	0.0451850853860378
-3.56296515464783	-5.15624475479126	-4.13164234161377	-0.0603883191943169	0.558592557907104	0.0450316816568375
-3.55110764503479	-5.15337324142456	-4.12615871429443	-0.0606395341455936	0.558788895606995	0.0449397265911102
-3.54216837882996	-5.15283203125	-4.1313362121582	-0.0606372617185116	0.559166133403778	0.0449579507112503
-3.5374608039856	-5.16000032424927	-4.13200712203979	-0.0607594028115273	0.559364378452301	0.0449452772736549
-3.53741955757141	-5.16432762145996	-4.13819646835327	-0.0607581771910191	0.559646129608154	0.0448576249182224
-3.53273463249207	-5.16957426071167	-4.14134931564331	-0.060928750783205	0.559745788574219	0.0445793867111206
-3.52950882911682	-5.1672887802124	-4.13961410522461	-0.0610854104161263	0.5599365234375	0.0443578325212002
-3.51779246330261	-5.17266511917114	-4.14254331588745	-0.0611596889793873	0.560195565223694	0.0442045331001282
-3.50868082046509	-5.1765022277832	-4.14433002471924	-0.061225388199091	0.560619533061981	0.0440853349864483
-3.50450134277344	-5.18644094467163	-4.15094804763794	-0.061295859515667	0.560775279998779	0.0439314171671867
-3.50148391723633	-5.18921327590942	-4.14584302902222	-0.061312347650528	0.56095415353775	0.043696042150259
-3.48719024658203	-5.18630743026733	-4.15749645233154	-0.0615281127393246	0.561237514019012	0.0436252020299435
-3.47503447532654	-5.18896293640137	-4.15432119369507	-0.0614510253071785	0.561593592166901	0.0435262285172939
-3.46912956237793	-5.1958065032959	-4.16410255432129	-0.0615396127104759	0.561903119087219	0.0434344634413719
-3.46546125411987	-5.20511484146118	-4.15965986251831	-0.0615796186029911	0.562093198299408	0.0432505682110786
-3.4580979347229	-5.20458269119263	-4.17004585266113	-0.0616499297320843	0.562396168708801	0.0431554578244686
-3.44541025161743	-5.20020914077759	-4.16751194000244	-0.0618012472987175	0.562636256217957	0.0431922413408756
-3.42922186851501	-5.2048168182373	-4.17329263687134	-0.061700277030468	0.563073933124542	0.0431355349719524
-3.42738199234009	-5.20932722091675	-4.17731046676636	-0.0617009848356247	0.563394606113434	0.04308270663023
-3.42729616165161	-5.21929121017456	-4.18014717102051	-0.0617247745394707	0.563586831092834	0.0428560972213745
-3.41390347480774	-5.21335887908936	-4.18634080886841	-0.0618751011788845	0.563887476921082	0.0427771806716919
-3.40474033355713	-5.21546936035156	-4.18228387832642	-0.0618893392384052	0.564326107501984	0.0425989329814911
-3.39112329483032	-5.22360897064209	-4.19147491455078	-0.0619120597839355	0.564658761024475	0.0425776652991772
-3.38967418670654	-5.23140239715576	-4.19684219360352	-0.0619407668709755	0.565016567707062	0.0423972196877003
-3.38445401191711	-5.23566627502441	-4.19564914703369	-0.0620025396347046	0.565220296382904	0.0422507040202618
-3.37520885467529	-5.23349142074585	-4.19913721084595	-0.0620446503162384	0.565599024295807	0.0420766435563564
-3.35946011543274	-5.23304033279419	-4.19579696655273	-0.0621199980378151	0.565908253192902	0.0419237539172173
-3.35310006141663	-5.24058294296265	-4.20346069335938	-0.0620457828044891	0.566391110420227	0.041899386793375
-3.34801077842712	-5.24748802185059	-4.21189069747925	-0.0621259547770023	0.566694438457489	0.0416909791529179
-3.34510397911072	-5.24967765808105	-4.20970106124878	-0.0620809644460678	0.566928029060364	0.0415562279522419
-3.33055830001831	-5.24691009521484	-4.21301412582397	-0.0621351152658463	0.567267537117004	0.0412476323544979
-3.32237339019775	-5.24928045272827	-4.22287225723267	-0.0622083805501461	0.567704141139984	0.041009183973074
-3.31513428688049	-5.25809764862061	-4.22507762908936	-0.0621794201433659	0.568094551563263	0.0407034456729889
-3.31345891952515	-5.26359224319458	-4.23528003692627	-0.0621971450746059	0.568361103534698	0.0406461283564568
-3.30667853355408	-5.26827335357666	-4.23373746871948	-0.0623214542865753	0.568679094314575	0.0403892584145069
-3.29057240486145	-5.26206398010254	-4.23653602600098	-0.0623429194092751	0.568990230560303	0.0404103621840477
-3.28319501876831	-5.27007293701172	-4.23513555526733	-0.0623617805540562	0.569509983062744	0.0402134396135807
-3.28541541099548	-5.27356958389282	-4.2465991973877	-0.0622735694050789	0.56985878944397	0.0400495901703835
-3.28035688400269	-5.27466821670532	-4.24674940109253	-0.0623409375548363	0.570114612579346	0.0397174283862114
-3.27041292190552	-5.2690691947937	-4.24648189544678	-0.0623683333396912	0.57054615020752	0.0395250543951988
-3.26187419891357	-5.27621936798096	-4.25561141967773	-0.0624466948211193	0.571006596088409	0.0392854362726212
-3.26269769668579	-5.27960729598999	-4.26174545288086	-0.0622712932527065	0.571393430233002	0.039006169885397
-3.26534962654114	-5.28557825088501	-4.26928472518921	-0.0624155439436436	0.571712791919708	0.0388762913644314
-3.25370526313782	-5.28101396560669	-4.26978540420532	-0.0624320432543755	0.571967303752899	0.0387929901480675
-3.24336934089661	-5.2802152633667	-4.27256345748901	-0.0625065267086029	0.572493076324463	0.0387927331030369
-3.2429027557373	-5.28857088088989	-4.27552700042725	-0.0624548196792603	0.572822570800781	0.0386922918260098
-3.2424476146698	-5.2890477180481	-4.27804279327393	-0.0624725222587585	0.573033392429352	0.0385199561715126
-3.2363908290863	-5.28567123413086	-4.28541707992554	-0.0624749585986137	0.573404252529144	0.0384973734617233
-3.220463514328	-5.28601121902466	-4.28279685974121	-0.06253382563591	0.57385790348053	0.0384335331618786
-3.2273383140564	-5.29006385803223	-4.29496049880981	-0.0624420754611492	0.574239134788513	0.0385068766772747
-3.2205638885498	-5.29090023040771	-4.29808378219604	-0.0625249817967415	0.57440572977066	0.0383853167295456
-3.21749806404114	-5.28203725814819	-4.30279159545898	-0.0625785067677498	0.57485419511795	0.0384403690695763
-3.21565198898315	-5.28840780258179	-4.30353832244873	-0.0625104829668999	0.575267791748047	0.0384452156722546
-3.21728277206421	-5.29019165039063	-4.30546712875366	-0.0626335889101028	0.575456202030182	0.0384591408073902
-3.21134567260742	-5.28066539764404	-4.30884695053101	-0.0625698417425156	0.575636744499207	0.0385379381477833
-3.20361351966858	-5.28065347671509	-4.31038665771484	-0.0627204179763794	0.576173007488251	0.0385787822306156
-3.20496988296509	-5.28048038482666	-4.32083129882813	-0.0625410750508308	0.576334536075592	0.0388688035309315
-3.20547604560852	-5.28166580200195	-4.31301212310791	-0.0627006515860558	0.576523959636688	0.0389733649790287
-3.19805669784546	-5.27091932296753	-4.3171534538269	-0.0626397207379341	0.576748371124268	0.039154414087534
-3.18818736076355	-5.27030944824219	-4.31756162643433	-0.0627210661768913	0.577042043209076	0.039360161870718
-3.19676804542542	-5.27178907394409	-4.31841135025024	-0.062645398080349	0.577208280563354	0.0396176427602768
-3.19089937210083	-5.26440525054932	-4.32524681091309	-0.0628080517053604	0.577288031578064	0.0398424230515957
-3.18467116355896	-5.26165771484375	-4.31530570983887	-0.062890313565731	0.577483355998993	0.0401135720312595
-3.1817889213562	-5.26052856445313	-4.3336238861084	-0.0628083199262619	0.577684819698334	0.0404268354177475
-3.18750786781311	-5.25964593887329	-4.33227348327637	-0.0629148781299591	0.577679753303528	0.0406982786953449
-3.17972588539124	-5.24649810791016	-4.3230996131897	-0.0629613697528839	0.577820718288422	0.0410667136311531
-3.17745065689087	-5.24869298934937	-4.32664728164673	-0.0630580335855484	0.578023672103882	0.0415458418428898
-3.18224334716797	-5.24437999725342	-4.3284387588501	-0.0630325451493263	0.577939569950104	0.0418605990707874
-3.17830348014832	-5.23116588592529	-4.32401895523071	-0.063175767660141	0.577909648418427	0.0422815680503845
-3.17235660552979	-5.23103666305542	-4.3186559677124	-0.0631337985396385	0.578093767166138	0.0427029728889465
-3.18201518058777	-5.23211717605591	-4.32216644287109	-0.0631801187992096	0.578008711338043	0.0431753024458885
-3.17563700675964	-5.21899700164795	-4.31890344619751	-0.0633610039949417	0.577988266944885	0.0436932481825352
-3.17637896537781	-5.21926546096802	-4.31995582580566	-0.0633193105459213	0.57804411649704	0.0442261509597301
-3.17889928817749	-5.21309375762939	-4.32275342941284	-0.0634564533829689	0.5778449177742	0.044719185680151
-3.17765140533447	-5.20611143112183	-4.31877183914185	-0.0635055527091026	0.577678203582764	0.0452661626040936
-3.17524099349976	-5.19861602783203	-4.31606435775757	-0.0635812357068062	0.577688038349152	0.0458006672561169
-3.18567109107971	-5.19796419143677	-4.31325578689575	-0.0636795312166214	0.577379047870636	0.0463743954896927
-3.18169856071472	-5.18522453308105	-4.31214570999146	-0.0637933686375618	0.577259719371796	0.0469103455543518
-3.18409013748169	-5.18169069290161	-4.30395030975342	-0.0637239292263985	0.576994180679321	0.0475835502147675
-3.19220566749573	-5.175377368927	-4.30954885482788	-0.0639535710215569	0.576759994029999	0.0482830516993999
-3.18642258644104	-5.16168975830078	-4.30216789245605	-0.064045861363411	0.576473355293274	0.0489454939961433
-3.19071578979492	-5.15516567230225	-4.29636144638062	-0.0642031729221344	0.576356410980225	0.0497756823897362
-3.19956088066101	-5.15369081497192	-4.30196666717529	-0.0642411336302757	0.575881242752075	0.0503910481929779
-3.19742655754089	-5.13448333740234	-4.28114652633667	-0.0644483789801598	0.575554609298706	0.0509837940335274
-3.20064616203308	-5.13332891464233	-4.28778553009033	-0.0644674450159073	0.575294971466064	0.0516677983105183
-3.21572279930115	-5.12752676010132	-4.28453493118286	-0.0645646005868912	0.57485020160675	0.052295409142971
-3.20907783508301	-5.11175727844238	-4.27145862579346	-0.0646733865141869	0.574521958827972	0.0529258325695992
-3.21740126609802	-5.10784292221069	-4.27477216720581	-0.0648206695914268	0.574159264564514	0.0536095909774303
-3.22724604606628	-5.10355043411255	-4.26422452926636	-0.0648306235671043	0.573622167110443	0.0541982091963291
-3.22693800926209	-5.08983564376831	-4.2627067565918	-0.0650998577475548	0.573253929615021	0.0547905713319778
-3.23750472068787	-5.08597135543823	-4.26837015151978	-0.0649818032979965	0.572968244552612	0.0554515719413757
-3.24060106277466	-5.07418394088745	-4.25014734268188	-0.0651818886399269	0.572340905666351	0.0560790747404099
-3.24035549163818	-5.06199741363525	-4.24842691421509	-0.0652944594621658	0.571998000144959	0.0567475818097591
-3.25289344787598	-5.06289529800415	-4.2458815574646	-0.065291129052639	0.571753561496735	0.0572961047291756
-3.25732827186584	-5.04845190048218	-4.23514223098755	-0.0655048936605453	0.571182489395142	0.0577618218958378
-3.25918221473694	-5.04346323013306	-4.23381614685059	-0.0655492842197418	0.570960581302643	0.0585306026041508
-3.27402925491333	-5.0371470451355	-4.23116874694824	-0.0655340477824211	0.570486545562744	0.0591113232076168
-3.27041721343994	-5.02269983291626	-4.22417497634888	-0.0657456815242767	0.570091128349304	0.0597247146070004
-3.27972030639648	-5.01803207397461	-4.22696685791016	-0.0658382698893547	0.569882750511169	0.0603305138647556
-3.29207015037537	-5.01395654678345	-4.21971273422241	-0.0658309608697891	0.56939971446991	0.0608205311000347
-3.28993773460388	-4.99927663803101	-4.21615982055664	-0.0659501105546951	0.569149971008301	0.0614490024745464
-3.3011486530304	-4.99947834014893	-4.22219514846802	-0.0659675151109695	0.569002449512482	0.0621507316827774
-3.3081157207489	-4.98784875869751	-4.20751857757568	-0.066074438393116	0.568589627742767	0.0626671314239502
-3.31240820884705	-4.97931909561157	-4.20444011688232	-0.0661617740988731	0.568536818027496	0.0632676854729652
-3.32310914993286	-4.97962808609009	-4.20971727371216	-0.066107340157032	0.568290710449219	0.0637846812605858
-3.32839512825012	-4.96295213699341	-4.19620037078857	-0.0662252157926559	0.568021953105927	0.064291387796402
-3.33127117156982	-4.96285438537598	-4.20618772506714	-0.0662489905953407	0.568019926548004	0.0649824291467667
-3.34660220146179	-4.9618706703186	-4.20183897018433	-0.0662555247545242	0.567832767963409	0.0655877292156219
-3.34442567825317	-4.94804096221924	-4.1968035697937	-0.0664036795496941	0.567765533924103	0.0659764036536217
-3.35773921012878	-4.94699001312256	-4.20218992233276	-0.0663642808794975	0.567846715450287	0.0665117204189301
-3.36989569664001	-4.94274663925171	-4.19699192047119	-0.066288448870182	0.567615151405334	0.0669165626168251
-3.37115502357483	-4.93025064468384	-4.19445276260376	-0.0664946287870407	0.567715346813202	0.0674102008342743
-3.38266444206238	-4.93046522140503	-4.20387268066406	-0.0662868097424507	0.567864656448364	0.0679090842604637
-3.3909215927124	-4.92156457901001	-4.18822050094604	-0.0663817897439003	0.567855954170227	0.0682469382882118
-3.39971208572388	-4.91735982894897	-4.19968843460083	-0.066343642771244	0.568097829818726	0.0687785893678665
-3.40906953811646	-4.91655969619751	-4.19784212112427	-0.0664024725556374	0.56803834438324	0.0691035389900208
-3.41552352905273	-4.911208152771	-4.19627332687378	-0.0663418397307396	0.568267285823822	0.0695143938064575
-3.42924928665161	-4.90923309326172	-4.20166969299316	-0.0663197040557861	0.56833952665329	0.0698694139719009
-3.43116450309753	-4.90570497512817	-4.19999217987061	-0.0663658827543259	0.568492531776428	0.070156455039978
-3.44495558738709	-4.90232229232788	-4.20712757110596	-0.066265307366848	0.568762600421906	0.0703630149364471
-3.45139384269714	-4.89442777633667	-4.20514011383057	-0.0662243664264679	0.568869650363922	0.0706348791718483
-3.45503258705139	-4.89428997039795	-4.21065330505371	-0.0662732720375061	0.569203853607178	0.0710660964250565
-3.47063446044922	-4.89627933502197	-4.20587062835693	-0.0661199763417244	0.569271385669708	0.0713648125529289
-3.46942567825317	-4.88435792922974	-4.20774793624878	-0.0661702156066895	0.569422006607056	0.0716964304447174
-3.48551630973816	-4.88905620574951	-4.21533584594727	-0.066095158457756	0.569778025150299	0.0718835815787315
-3.49307942390442	-4.88582611083984	-4.21452474594116	-0.0661111176013947	0.569906711578369	0.0719530135393143
-3.50487017631531	-4.88277673721313	-4.22013330459595	-0.0659763440489769	0.570182800292969	0.0722225978970528
-3.51126885414124	-4.88035583496094	-4.22180128097534	-0.065995492041111	0.570160269737244	0.0723812654614449
-3.51784253120422	-4.88085174560547	-4.21637344360352	-0.0658958107233047	0.570474684238434	0.0725582093000412
-3.53574419021606	-4.87964344024658	-4.218177318573	-0.0658077895641327	0.570601761341095	0.0726875960826874
-3.53304481506348	-4.87323760986328	-4.22026491165161	-0.0657801032066345	0.570738434791565	0.0728474780917168
-3.54958939552307	-4.87767219543457	-4.22563648223877	-0.0656347498297691	0.570858120918274	0.0730070024728775
-3.5568995475769	-4.87102842330933	-4.22274351119995	-0.0656388476490974	0.571054816246033	0.073077879846096
-3.56243348121643	-4.87276935577393	-4.22293663024902	-0.0654714033007622	0.57116025686264	0.0732814520597458
-3.57537269592285	-4.86857080459595	-4.22769260406494	-0.0654908642172813	0.571149051189423	0.073315404355526
-3.57715058326721	-4.86965084075928	-4.22941637039185	-0.0653776228427887	0.571252226829529	0.0733347162604332
-3.59401750564575	-4.87280225753784	-4.22948980331421	-0.0652454346418381	0.571208477020264	0.0734808370471001
-3.59231328964233	-4.86509370803833	-4.22723007202148	-0.0652417838573456	0.57137006521225	0.0735124796628952
-3.60293960571289	-4.86833524703979	-4.22804832458496	-0.0650987401604652	0.571310102939606	0.0734885707497597
-3.60917210578918	-4.86372375488281	-4.2296576499939	-0.0650556161999702	0.571421384811401	0.0735791400074959
-3.62324213981628	-4.86805725097656	-4.23228120803833	-0.0648801550269127	0.571391701698303	0.0736130028963089
-3.62773656845093	-4.86025142669678	-4.22887516021729	-0.0647379904985428	0.57137542963028	0.0735870823264122
-3.63940095901489	-4.86463832855225	-4.23637390136719	-0.0646342411637306	0.571388006210327	0.0736285522580147
-3.64448595046997	-4.8560209274292	-4.23471450805664	-0.0645355582237244	0.57139927148819	0.0737211629748344
-3.65600800514221	-4.85607481002808	-4.23613691329956	-0.0643230974674225	0.571453988552094	0.0737873762845993
-3.6597306728363	-4.84278440475464	-4.2242169380188	-0.0641751512885094	0.571389138698578	0.0738257244229317
-3.6700267791748	-4.84212875366211	-4.24074745178223	-0.0639185160398483	0.571429669857025	0.0740168765187263
-3.67884182929993	-4.82864856719971	-4.23492336273193	-0.0636991932988167	0.57133811712265	0.0741395205259323
-3.68561387062073	-4.82262229919434	-4.24371528625488	-0.0633580461144447	0.571514904499054	0.0743436366319656
-3.68534374237061	-4.81303215026855	-4.2455358505249	-0.0631667226552963	0.571441054344177	0.0745358392596245
-3.69164538383484	-4.81471395492554	-4.23973512649536	-0.0629846528172493	0.571328103542328	0.0747722461819649
-3.69679498672485	-4.80402898788452	-4.24213027954102	-0.0628384128212929	0.571305811405182	0.0747660398483276
-3.70284986495972	-4.80620861053467	-4.24172925949097	-0.0626217648386955	0.571317732334137	0.0747925043106079
-3.70734572410584	-4.79968070983887	-4.24361944198608	-0.0626228526234627	0.571277558803558	0.0748689994215965
-3.71511626243591	-4.80199575424194	-4.24320983886719	-0.0624424740672112	0.57122665643692	0.0748658403754234
-3.71430253982544	-4.79712390899658	-4.24347352981567	-0.0623733550310135	0.571135759353638	0.0747945532202721
-3.72687411308289	-4.79757022857666	-4.24219369888306	-0.0621321462094784	0.571149528026581	0.0748112499713898
-3.73039221763611	-4.78990697860718	-4.25132131576538	-0.0621156170964241	0.571080982685089	0.0747853592038155
-3.73093605041504	-4.79574251174927	-4.2454080581665	-0.0620016418397427	0.571107029914856	0.0747124403715134
-3.74103474617004	-4.79340124130249	-4.23815965652466	-0.0620367862284184	0.571081876754761	0.0745923817157745
-3.74584817886353	-4.79011917114258	-4.24615859985352	-0.0618864446878433	0.571229696273804	0.07459856569767
-3.75314402580261	-4.79179906845093	-4.24566650390625	-0.0617822520434856	0.571089029312134	0.0744709223508835
-3.75339555740356	-4.78754377365112	-4.23870801925659	-0.0618065446615219	0.571262240409851	0.0744033679366112
-3.76268982887268	-4.78632831573486	-4.25148010253906	-0.0617071278393269	0.571177363395691	0.0742790251970291
-3.76360607147217	-4.7868971824646	-4.24492502212524	-0.0616869404911995	0.571291744709015	0.0741967260837555
-3.7734546661377	-4.78904056549072	-4.25159931182861	-0.0616851076483727	0.571328997612	0.0741908103227615
-3.77030658721924	-4.78308773040771	-4.2387433052063	-0.0616738647222519	0.571452438831329	0.0741446241736412
-3.77827048301697	-4.78883266448975	-4.25167560577393	-0.0615882128477097	0.571410596370697	0.0741343647241592
-3.77661323547363	-4.78229427337646	-4.24727630615234	-0.0616621300578117	0.571637332439423	0.0740853548049927
-3.78365874290466	-4.78539514541626	-4.24992847442627	-0.0615088567137718	0.571666896343231	0.0739982426166534
-3.78486204147339	-4.77699184417725	-4.24994802474976	-0.0615995936095715	0.571682453155518	0.0740230157971382
-3.78746056556702	-4.78510046005249	-4.25502395629883	-0.0615630783140659	0.571960210800171	0.0739096030592918
-3.79134607315063	-4.78231191635132	-4.2522234916687	-0.0615524277091026	0.571868598461151	0.0737723633646965
-3.79244303703308	-4.77827835083008	-4.25734424591064	-0.0614797621965408	0.572161674499512	0.0738350301980972
-3.79384136199951	-4.77907848358154	-4.26563310623169	-0.0616333670914173	0.572167217731476	0.0737466141581535
-3.79254603385925	-4.78126239776611	-4.26071357727051	-0.0616300478577614	0.572433412075043	0.0736935511231422
-3.80229043960571	-4.78183603286743	-4.25973224639893	-0.0616538003087044	0.572496056556702	0.0736534595489502
-3.7948169708252	-4.77702617645264	-4.2635440826416	-0.0616814345121384	0.572690486907959	0.0736177563667297
-3.80105066299438	-4.78218555450439	-4.26926755905151	-0.0616988055408001	0.572760939598084	0.0734943151473999
-3.7982931137085	-4.77813196182251	-4.26430654525757	-0.0617603324353695	0.573036789894104	0.0733591169118881
-3.80562472343445	-4.7836971282959	-4.2744779586792	-0.0617303736507893	0.573134183883667	0.0732848718762398
-3.80139398574829	-4.77785921096802	-4.26617002487183	-0.0618002749979496	0.573283493518829	0.0731460079550743
-3.80636477470398	-4.78695154190063	-4.27561235427856	-0.0617889873683453	0.573429465293884	0.0729275494813919
-3.8010036945343	-4.78432130813599	-4.27202224731445	-0.0618437863886356	0.573611259460449	0.0727498158812523
-3.80616521835327	-4.78848314285278	-4.27862787246704	-0.0618538670241833	0.57377815246582	0.072626106441021
-3.80244445800781	-4.78402614593506	-4.27885484695435	-0.0618826895952225	0.573874890804291	0.0723438113927841
-3.80501532554626	-4.79302740097046	-4.27448177337646	-0.061734676361084	0.574012458324432	0.0721745789051056
-3.80927777290344	-4.79349708557129	-4.28214168548584	-0.0619594007730484	0.574076592922211	0.0719922333955765
-3.80553817749023	-4.79583501815796	-4.28741407394409	-0.0618122443556786	0.574305295944214	0.0717856138944626
-3.80969476699829	-4.79886293411255	-4.27800512313843	-0.0618953518569469	0.574200212955475	0.0714818388223648
-3.80421853065491	-4.79604053497314	-4.28604078292847	-0.0618792064487934	0.574426710605621	0.0712929964065552
-3.81176400184631	-4.80624580383301	-4.28717517852783	-0.0618901997804642	0.574377834796906	0.0710156559944153
-3.80405521392822	-4.8044261932373	-4.27888059616089	-0.0619899146258831	0.574375569820404	0.0706771686673164
-3.8065664768219	-4.81051826477051	-4.28738784790039	-0.0619533844292164	0.574400782585144	0.0704561546444893
-3.80101203918457	-4.80980443954468	-4.28259992599487	-0.0619693472981453	0.574322819709778	0.0700792148709297
-3.80803322792053	-4.82082080841064	-4.28551912307739	-0.0619183145463467	0.574307084083557	0.0697743445634842
-3.80707192420959	-4.81824970245361	-4.28598356246948	-0.0619614273309708	0.574244916439056	0.0694311782717705
-3.80128312110901	-4.82272005081177	-4.27863836288452	-0.0619469434022903	0.574143707752228	0.0691727995872498
-3.80653476715088	-4.82800817489624	-4.27992153167725	-0.0618863664567471	0.573975265026093	0.0687645152211189
-3.7989649772644	-4.8301944732666	-4.28108787536621	-0.0618850030004978	0.57386314868927	0.0684163421392441
-3.8050971031189	-4.83799028396606	-4.27676057815552	-0.0618709065020084	0.573746263980865	0.0681342631578445
-3.79686427116394	-4.83910751342773	-4.27438735961914	-0.0618791319429874	0.573565363883972	0.0677354112267494
-3.80240774154663	-4.85101366043091	-4.27620124816895	-0.0617452189326286	0.573480129241943	0.0673552826046944
-3.7943594455719	-4.849440574646	-4.27639484405518	-0.0619082935154438	0.573115944862366	0.0669125020503998
-3.79035043716431	-4.85644578933716	-4.26978015899658	-0.0618257261812687	0.573099732398987	0.0665623098611832
-3.7950701713562	-4.8622350692749	-4.27401876449585	-0.0617613606154919	0.572883725166321	0.0661946684122086
-3.78701901435852	-4.8625054359436	-4.26410865783691	-0.0617891550064087	0.572697699069977	0.0658309459686279
-3.78781771659851	-4.87532377243042	-4.26577472686768	-0.0617074258625507	0.572494029998779	0.0654242336750031
-3.78519058227539	-4.87706851959229	-4.26485157012939	-0.0617442652583122	0.572311997413635	0.0649709403514862
-3.77895593643188	-4.88289451599121	-4.26438522338867	-0.0616883784532547	0.572193264961243	0.0647032409906387
-3.77874994277954	-4.88928890228271	-4.25874423980713	-0.061705332249403	0.571911096572876	0.0643649026751518
-3.76964783668518	-4.89226913452148	-4.26256513595581	-0.0616363063454628	0.571850717067719	0.0639915615320206
-3.77837252616882	-4.89893579483032	-4.2644624710083	-0.0616229921579361	0.571604490280151	0.0637000501155853
-3.76445007324219	-4.89903545379639	-4.25959920883179	-0.0616679936647415	0.57141774892807	0.0632916912436485
-3.7671332359314	-4.91029834747314	-4.2576470375061	-0.0615648999810219	0.571358978748322	0.0630315542221069
-3.76437187194824	-4.91262292861938	-4.25485610961914	-0.0615831427276134	0.571086406707764	0.0625521540641785
-3.75357460975647	-4.91608190536499	-4.25209045410156	-0.0615391097962856	0.571007311344147	0.0621411688625813
-3.75665879249573	-4.9294171333313	-4.25743722915649	-0.0615359582006931	0.570918560028076	0.0617672801017761
-3.7464964389801	-4.92537307739258	-4.25567483901978	-0.061431311070919	0.570731461048126	0.0613925717771053
-3.74396061897278	-4.93773937225342	-4.24533891677856	-0.0613620616495609	0.570679485797882	0.0610141269862652
-3.74289846420288	-4.93655252456665	-4.25325393676758	-0.0613608546555042	0.570518016815186	0.0605538822710514
-3.73417568206787	-4.942626953125	-4.25680017471313	-0.0613452568650246	0.57057785987854	0.0602996423840523
-3.73533034324646	-4.94991111755371	-4.25294589996338	-0.0612635090947151	0.570370018482208	0.0599285811185837
-3.72698211669922	-4.95132637023926	-4.25082206726074	-0.0613223500549793	0.570292174816132	0.0596203580498695
-3.72136044502258	-4.95375967025757	-4.25205945968628	-0.0612737312912941	0.570403754711151	0.0593603700399399
-3.71972250938416	-4.96624374389648	-4.24609184265137	-0.0612556003034115	0.570160269737244	0.0588923506438732
-3.71190714836121	-4.96423864364624	-4.25552845001221	-0.0613608658313751	0.570259273052216	0.0585593096911907
-3.71106958389282	-4.97416543960571	-4.25558090209961	-0.0611667633056641	0.570120751857758	0.0582003369927406
-3.70461416244507	-4.97980737686157	-4.24126291275024	-0.0613189376890659	0.570016443729401	0.0577485002577305
-3.69843053817749	-4.98363924026489	-4.2558126449585	-0.0612508095800877	0.570136308670044	0.0574505217373371
-3.69827198982239	-4.99314498901367	-4.25289726257324	-0.0611795820295811	0.56995952129364	0.0569865927100182
-3.68747186660767	-4.99028968811035	-4.24144792556763	-0.0612789653241634	0.569917678833008	0.0564904287457466
-3.68328094482422	-5.00478792190552	-4.2513861656189	-0.0612043589353561	0.569999575614929	0.0561241842806339
-3.6819896697998	-5.01257133483887	-4.25002717971802	-0.0612527914345264	0.569811165332794	0.0555718094110489
-3.67195439338684	-5.0148549079895	-4.24762916564941	-0.0613212250173092	0.569751262664795	0.055134478956461
-3.67248344421387	-5.02176284790039	-4.25278806686401	-0.0612824894487858	0.569780290126801	0.0546937771141529
-3.66548275947571	-5.02945709228516	-4.24620056152344	-0.0612690821290016	0.56959056854248	0.0541524961590767
-3.65782999992371	-5.03403043746948	-4.2499532699585	-0.0614134445786476	0.569688677787781	0.0537962801754475
-3.65549826622009	-5.04478883743286	-4.25227165222168	-0.0612566135823727	0.569637715816498	0.053299181163311
-3.65196895599365	-5.04856586456299	-4.23719644546509	-0.0614090450108051	0.569420337677002	0.0527809485793114
-3.64373874664307	-5.05143451690674	-4.24826526641846	-0.0613857731223106	0.569478988647461	0.0523725971579552
-3.64320683479309	-5.06692028045654	-4.24154567718506	-0.0613991692662239	0.569289445877075	0.0519076436758041
-3.63984751701355	-5.0662407875061	-4.24945259094238	-0.0615244992077351	0.569169223308563	0.051381591707468
-3.63274884223938	-5.06912803649902	-4.24034547805786	-0.0615559071302414	0.569210588932037	0.0509748347103596
-3.62707686424255	-5.0856466293335	-4.24399471282959	-0.0615072846412659	0.569058239459991	0.0505105927586555
-3.63169097900391	-5.08964109420776	-4.25059843063354	-0.0615622401237488	0.568913280963898	0.0500678569078445
-3.61383366584778	-5.08748149871826	-4.24287462234497	-0.0617107227444649	0.568776369094849	0.0495499670505524
-3.61991810798645	-5.09989643096924	-4.24422073364258	-0.0616291798651218	0.568802952766418	0.0491399541497231
-3.61256527900696	-5.10646390914917	-4.24047613143921	-0.0616634227335453	0.568558931350708	0.0487147308886051
-3.60375070571899	-5.10836744308472	-4.236976146698	-0.0618266016244888	0.568438291549683	0.0482401996850967
-3.59846425056458	-5.11442470550537	-4.24431562423706	-0.0617573522031307	0.568391025066376	0.0478736571967602
-3.60004329681396	-5.12515020370483	-4.23913145065308	-0.0617918074131012	0.56811398267746	0.0474208891391754
-3.59529304504395	-5.12519454956055	-4.23588705062866	-0.0618700347840786	0.568028390407562	0.0469460561871529
-3.58235764503479	-5.13006925582886	-4.22958183288574	-0.061956163495779	0.567884862422943	0.046551913022995
-3.58550071716309	-5.1442756652832	-4.23818635940552	-0.0618330650031567	0.567730188369751	0.0460452623665333
-3.58634185791016	-5.14373636245728	-4.23254680633545	-0.0619615130126476	0.567504584789276	0.0457086712121964
-3.5716507434845	-5.14422559738159	-4.22341346740723	-0.0619791261851788	0.567389130592346	0.0453020185232162
-3.57498168945313	-5.15292263031006	-4.22955179214478	-0.0619293078780174	0.56729531288147	0.0449044927954674
-3.57370090484619	-5.16452598571777	-4.23171472549438	-0.0620552748441696	0.566954255104065	0.044359378516674
-3.57179737091064	-5.15982961654663	-4.21445989608765	-0.0621597059071064	0.566744863986969	0.0440061837434769
-3.56055212020874	-5.16892051696777	-4.22044897079468	-0.0621547363698483	0.56662905216217	0.0436821468174458
-3.56090879440308	-5.17895317077637	-4.21799612045288	-0.0621616207063198	0.56642210483551	0.0432975441217422
-3.55693173408508	-5.18126010894775	-4.21878051757813	-0.0621613450348377	0.566140055656433	0.0428972654044628
-3.54467988014221	-5.18641042709351	-4.2132625579834	-0.0623165518045425	0.566088914871216	0.0424843579530716
-3.54625964164734	-5.19945478439331	-4.21387052536011	-0.0621413066983223	0.565796434879303	0.0419620014727116
-3.5458619594574	-5.20047950744629	-4.21090269088745	-0.0623713359236717	0.565563559532166	0.0414620600640774
-3.53501677513123	-5.20462512969971	-4.20552730560303	-0.0622707977890968	0.565477252006531	0.0409455336630344
-3.53621697425842	-5.21266603469849	-4.21060180664063	-0.0622546523809433	0.565344512462616	0.040556289255619
-3.53738975524902	-5.22650003433228	-4.21337985992432	-0.0623493157327175	0.56516832113266	0.0401405952870846
-3.5347216129303	-5.22403144836426	-4.205641746521	-0.0623926967382431	0.564886152744293	0.0397359803318977
-3.52794480323792	-5.22848510742188	-4.20036888122559	-0.0624193586409092	0.564814567565918	0.0393350124359131
-3.52076268196106	-5.23337125778198	-4.20243740081787	-0.0624338500201702	0.56479024887085	0.0388853959739208
-3.53074145317078	-5.2409496307373	-4.20654487609863	-0.0623335503041744	0.564541399478912	0.0385673046112061
-3.52418279647827	-5.24268102645874	-4.19485569000244	-0.0624873824417591	0.564280927181244	0.0381464250385761
-3.5205705165863	-5.24420261383057	-4.19558763504028	-0.0625754967331886	0.564280211925507	0.0378616601228714
-3.50965189933777	-5.25065946578979	-4.19282245635986	-0.0624375827610493	0.564156413078308	0.0374790355563164
-3.51233100891113	-5.25939655303955	-4.20091533660889	-0.0625224113464355	0.564108729362488	0.0371344983577728
-3.51444053649902	-5.26350116729736	-4.19347286224365	-0.0625595152378082	0.563760578632355	0.0366994440555573
-3.51164889335632	-5.26257419586182	-4.19332933425903	-0.0625945255160332	0.563718378543854	0.0363282896578312
-3.50140476226807	-5.26317691802979	-4.18636178970337	-0.0626368746161461	0.56352823972702	0.0360182598233223
-3.49858903884888	-5.27306985855103	-4.18759870529175	-0.0625659823417664	0.563465237617493	0.0356644205749035
-3.50436210632324	-5.2816801071167	-4.19092226028442	-0.0626590773463249	0.563202738761902	0.0353616289794445
-3.49880647659302	-5.2810230255127	-4.18513202667236	-0.0626771524548531	0.562934696674347	0.0349585153162479
-3.48967528343201	-5.27571964263916	-4.18003988265991	-0.0627391263842583	0.562883675098419	0.0347231961786747
-3.4921669960022	-5.28383779525757	-4.17715883255005	-0.0626858547329903	0.56272292137146	0.0343788377940655
-3.48930168151855	-5.29048585891724	-4.18116092681885	-0.0626780241727829	0.562493622303009	0.0340661890804768
-3.49233245849609	-5.29477214813232	-4.18379402160645	-0.0627236440777779	0.562138080596924	0.0337704457342625
-3.48043084144592	-5.29203319549561	-4.17022275924683	-0.0627884641289711	0.561982810497284	0.0334795080125332
-3.47448801994324	-5.29392576217651	-4.1744213104248	-0.0629156604409218	0.561889350414276	0.0331680625677109
-3.47289180755615	-5.30197763442993	-4.17024612426758	-0.0628239661455154	0.561752498149872	0.0329016707837582
-3.47716021537781	-5.30442047119141	-4.17507743835449	-0.0628086030483246	0.561578035354614	0.0325850583612919
-3.47722554206848	-5.31192255020142	-4.16830635070801	-0.0629812404513359	0.561277687549591	0.0321746803820133
-3.4716649055481	-5.30562782287598	-4.16493320465088	-0.0629134699702263	0.561057865619659	0.0318500436842442
-3.4636218547821	-5.30926752090454	-4.16531038284302	-0.0630159378051758	0.561107635498047	0.0315113663673401
-3.46158933639526	-5.31233310699463	-4.16493940353394	-0.0630588755011559	0.560998618602753	0.0312588252127171
-3.46298408508301	-5.31870555877686	-4.16994380950928	-0.0630237609148026	0.560862958431244	0.0309613794088364
-3.46180891990662	-5.32239770889282	-4.16321754455566	-0.0632069781422615	0.560750126838684	0.0307164769619703
-3.4622631072998	-5.32513761520386	-4.16067314147949	-0.0631628334522247	0.560696363449097	0.0303524378687143
-3.45249605178833	-5.32068920135498	-4.16836023330688	-0.063272126019001	0.560643553733826	0.0301262065768242
-3.44919586181641	-5.3269510269165	-4.16209697723389	-0.0631889998912811	0.560769617557526	0.0298177655786276
-3.44232821464539	-5.33565044403076	-4.16633796691895	-0.0633752718567848	0.560701608657837	0.0295136924833059
-3.4479238986969	-5.33828687667847	-4.1668848991394	-0.0633950456976891	0.560626864433289	0.0291480366140604
-3.44637274742126	-5.34061098098755	-4.17188215255737	-0.0634716153144836	0.560660123825073	0.0288449320942163
-3.43478846549988	-5.3384747505188	-4.16555023193359	-0.0635937228798866	0.560776948928833	0.0284904222935438
-3.43004989624023	-5.34036254882813	-4.16764259338379	-0.0636489912867546	0.56103527545929	0.0283072050660849
-3.42133474349976	-5.34611940383911	-4.16621541976929	-0.0635834634304047	0.56108158826828	0.0279638525098562
-3.42634439468384	-5.35481882095337	-4.17975807189941	-0.0636415332555771	0.561341404914856	0.0276564359664917
-3.42538571357727	-5.35719203948975	-4.17449140548706	-0.0637363493442535	0.561325550079346	0.0273340959101915
-3.42773580551147	-5.35536289215088	-4.17534303665161	-0.0638038441538811	0.561436295509338	0.0271053034812212
-3.42013359069824	-5.3509635925293	-4.18009757995605	-0.0640123635530472	0.561676502227783	0.0268637984991074
-3.41213297843933	-5.35009098052979	-4.17772150039673	-0.0640752241015434	0.561943113803864	0.0267298817634583
-3.40369081497192	-5.35374641418457	-4.18579149246216	-0.0640745982527733	0.562245965003967	0.0266070999205112
-3.40354251861572	-5.36017608642578	-4.18462371826172	-0.0641946792602539	0.56247341632843	0.0264798551797867
-3.40607047080994	-5.36252164840698	-4.19780588150024	-0.0642424449324608	0.562650978565216	0.0262546744197607
-3.40082573890686	-5.36376142501831	-4.18835639953613	-0.0643863677978516	0.562896907329559	0.0260206423699856
-3.39745187759399	-5.35918617248535	-4.19424057006836	-0.0644480362534523	0.563076019287109	0.0257948841899633
-3.38700008392334	-5.36169815063477	-4.19318389892578	-0.064641959965229	0.563433766365051	0.0255115758627653
-3.38120245933533	-5.35984802246094	-4.20022821426392	-0.0647538080811501	0.563731253147125	0.0253223292529583
-3.38590002059937	-5.36741590499878	-4.20520305633545	-0.0647596269845963	0.564100921154022	0.0252326764166355
-3.37944293022156	-5.36743545532227	-4.2080979347229	-0.0648926943540573	0.564246356487274	0.0251035206019878
-3.38048577308655	-5.36912393569946	-4.2053918838501	-0.065034918487072	0.564500033855438	0.0250418223440647
-3.3715238571167	-5.36412525177002	-4.20818281173706	-0.0651788264513016	0.564701199531555	0.0249059237539768
-3.36337327957153	-5.35837316513062	-4.21086883544922	-0.0652672722935677	0.565100312232971	0.0248631220310926
-3.35880184173584	-5.36630296707153	-4.21431684494019	-0.0654185488820076	0.565355122089386	0.0248122755438089
-3.36087107658386	-5.36549520492554	-4.21887254714966	-0.0653660520911217	0.56554239988327	0.0247595552355051
-3.35918712615967	-5.36411571502686	-4.22079753875732	-0.065650500357151	0.565736830234528	0.0247465874999762
-3.35313558578491	-5.35851144790649	-4.22184038162231	-0.0657558813691139	0.565921127796173	0.0246449634432793
-3.34364700317383	-5.35719394683838	-4.22454977035522	-0.0659166797995567	0.566214323043823	0.0246719103306532
-3.34230613708496	-5.36294651031494	-4.22738885879517	-0.0658593773841858	0.566415309906006	0.0245680529624224
-3.3421368598938	-5.36473560333252	-4.23288154602051	-0.0660291984677315	0.566528618335724	0.0244685187935829
-3.34225988388062	-5.3598108291626	-4.23233509063721	-0.0661037191748619	0.566577434539795	0.0243996195495129
-3.33287239074707	-5.35744047164917	-4.23590803146362	-0.0662621259689331	0.566790521144867	0.0242812279611826
-3.32369947433472	-5.35532140731812	-4.22877264022827	-0.0663271546363831	0.567011713981628	0.0242225956171751
-3.33033919334412	-5.36081504821777	-4.23322534561157	-0.0662671029567719	0.567135035991669	0.0241274926811457
-3.32544589042664	-5.36369943618774	-4.23605060577393	-0.0663959011435509	0.567174434661865	0.0240114331245422
-3.32964992523193	-5.35858488082886	-4.23655033111572	-0.0664881989359856	0.567123413085938	0.0239252839237452
-3.31897759437561	-5.35222768783569	-4.23488664627075	-0.0665230080485344	0.567162215709686	0.0238947719335556
-3.31532144546509	-5.35650587081909	-4.24143028259277	-0.0665990859270096	0.567438244819641	0.0238519143313169
-3.31655430793762	-5.36146640777588	-4.24102020263672	-0.0666347220540047	0.567337870597839	0.0237448737025261
-3.32273054122925	-5.36211109161377	-4.24207353591919	-0.0666115432977676	0.567237079143524	0.0235418826341629
-3.31723856925964	-5.35683488845825	-4.23963594436646	-0.0667631477117538	0.567291975021362	0.0234609916806221
-3.31036639213562	-5.35699462890625	-4.23776912689209	-0.0667509883642197	0.567423462867737	0.023304358124733
-3.31326746940613	-5.36078882217407	-4.23922538757324	-0.0668195784091949	0.567401826381683	0.0232108384370804
-3.3179018497467	-5.36444568634033	-4.24620771408081	-0.0667649433016777	0.567368447780609	0.023042531684041
-3.31831884384155	-5.36062860488892	-4.2462592124939	-0.0668508484959602	0.567215085029602	0.0228411685675383
-3.31959962844849	-5.35748147964478	-4.2468433380127	-0.0668614208698273	0.567243814468384	0.0227356031537056
-3.30732679367065	-5.3587327003479	-4.23436975479126	-0.0669496282935143	0.567327618598938	0.0224926341325045
-3.3096649646759	-5.35705995559692	-4.24291038513184	-0.0668481066823006	0.567295610904694	0.022407278418541
-3.31797504425049	-5.36753129959106	-4.24401521682739	-0.0668258890509605	0.567183017730713	0.0221699047833681
-3.31842660903931	-5.3630428314209	-4.24343061447144	-0.0668138489127159	0.567117094993591	0.0220296401530504
-3.31891798973084	-5.36297941207886	-4.23784017562866	-0.0669119134545326	0.567056000232697	0.0218173116445541
-3.31437730789185	-5.35856962203979	-4.24142122268677	-0.0668660923838615	0.567005932331085	0.021672036498785
-3.31608486175537	-5.36078357696533	-4.23641014099121	-0.066892184317112	0.567169368267059	0.0214815475046635
-3.31793570518494	-5.36422920227051	-4.24424839019775	-0.0668491423130035	0.56707227230072	0.021349124610424
-3.32491540908813	-5.36677551269531	-4.24464988708496	-0.0667935609817505	0.566995680332184	0.0211369078606367
-3.32725739479065	-5.36635541915894	-4.24267816543579	-0.0669190064072609	0.566890180110931	0.020911693572998
-3.31747436523438	-5.3631739616394	-4.23779726028442	-0.0668989419937134	0.566804826259613	0.0205453038215637
-3.31372904777527	-5.36596250534058	-4.23984909057617	-0.0669030174612999	0.566874265670776	0.0202639047056437
-3.31854963302612	-5.3722710609436	-4.23953294754028	-0.066858246922493	0.566852152347565	0.0198965035378933
-3.3267560005188	-5.37815141677856	-4.24716377258301	-0.0668091475963593	0.566758573055267	0.019487215206027
-3.33039617538452	-5.37382888793945	-4.24079561233521	-0.0667785331606865	0.56656813621521	0.0191764310002327
-3.32629799842834	-5.37335681915283	-4.23845148086548	-0.0668782964348793	0.566610455513	0.0188038311898708
-3.32311391830444	-5.37340450286865	-4.24334239959717	-0.0668787434697151	0.566603302955627	0.0185207482427359
-3.32913017272949	-5.37924385070801	-4.24054527282715	-0.0668184384703636	0.56663453578949	0.0182501096278429
-3.33490753173828	-5.38258934020996	-4.24431324005127	-0.0668075829744339	0.566461086273193	0.0178966596722603
-3.3451042175293	-5.38066625595093	-4.24039649963379	-0.0668727234005928	0.566388547420502	0.0176614988595247
-3.34589433670044	-5.37918329238892	-4.24308156967163	-0.0668773055076599	0.566291809082031	0.0174183659255505
-3.34183478355408	-5.37396144866943	-4.23804235458374	-0.0669137388467789	0.566267728805542	0.0170985776931047
-3.34162020683289	-5.37497425079346	-4.23999214172363	-0.0670250803232193	0.566292464733124	0.0168163944035769
-3.34052705764771	-5.37822532653809	-4.23550748825073	-0.066916361451149	0.566166698932648	0.0165271200239658
-3.35003352165222	-5.38292837142944	-4.24733829498291	-0.0669761151075363	0.566211342811584	0.0162595324218273
-3.35315346717834	-5.38413858413696	-4.2377233505249	-0.0670154616236687	0.566060364246368	0.016019944101572
-3.35432314872742	-5.38486003875732	-4.23375749588013	-0.0670196861028671	0.565930366516113	0.0157617963850498
-3.35799312591553	-5.38184309005737	-4.23713779449463	-0.0671007409691811	0.565850555896759	0.015414291061461
-3.35468220710754	-5.3781304359436	-4.23750686645508	-0.067260280251503	0.565768361091614	0.0151129821315408
-3.35411763191223	-5.37761116027832	-4.23179388046265	-0.0672988891601563	0.565753221511841	0.014881057664752
-3.34963369369507	-5.37638473510742	-4.23405408859253	-0.067320391535759	0.565787196159363	0.0146579490974545
-3.35558199882507	-5.37895441055298	-4.2379469871521	-0.0671834498643875	0.565774023532867	0.0144501086324453
-3.35751390457153	-5.38685703277588	-4.24021196365356	-0.0672570839524269	0.565660238265991	0.0141828935593367
-3.36105418205261	-5.37902879714966	-4.23410367965698	-0.0673007965087891	0.565444052219391	0.0140068270266056
-3.36383271217346	-5.37890625	-4.23804807662964	-0.0673636719584465	0.565433382987976	0.0138651635497808
-3.35647010803223	-5.37597990036011	-4.22870969772339	-0.0674036294221878	0.565384685993195	0.0137356445193291
-3.35625243186951	-5.37312793731689	-4.23289108276367	-0.0674444437026978	0.565359830856323	0.0134895164519548
-3.35424494743347	-5.37711000442505	-4.23046731948853	-0.0674865171313286	0.565345942974091	0.0133132757619023
-3.35713338851929	-5.38000822067261	-4.23256826400757	-0.0673977956175804	0.565284609794617	0.0131708709523082
-3.36512732505798	-5.38394546508789	-4.23856353759766	-0.0674682259559631	0.565243721008301	0.0129829980432987
-3.36258935928345	-5.38203430175781	-4.22891235351563	-0.0675261616706848	0.564989268779755	0.0127113200724125
-3.36615991592407	-5.37677621841431	-4.2322154045105	-0.067573219537735	0.565077841281891	0.0126249548047781
-3.36053466796875	-5.37250566482544	-4.2268853187561	-0.0676381289958954	0.565007448196411	0.0125276548787951
-3.3569552898407	-5.37253475189209	-4.22634267807007	-0.0676631852984428	0.565047979354858	0.0122932977974415
-3.36074042320251	-5.37354898452759	-4.23337316513062	-0.0676715075969696	0.565078675746918	0.0120817180722952
-3.36894726753235	-5.37824296951294	-4.2289252281189	-0.0675951912999153	0.564891576766968	0.011968158185482
-3.36909103393555	-5.37740421295166	-4.23553800582886	-0.0676842108368874	0.564778208732605	0.0119501613080502
-3.36794018745422	-5.37024211883545	-4.222008228302	-0.0678164288401604	0.564665675163269	0.0118601722642779
-3.36811208724976	-5.37019205093384	-4.22600698471069	-0.0678138732910156	0.564680397510529	0.0117397820577025
-3.36133074760437	-5.36681318283081	-4.22326374053955	-0.0679010003805161	0.564775288105011	0.0115872146561742
-3.36244916915894	-5.36775159835815	-4.22413539886475	-0.0679087936878204	0.564758539199829	0.0115453405305743
-3.36992859840393	-5.36990356445313	-4.22472476959229	-0.0679030269384384	0.564715445041656	0.0113146491348743
-3.36627173423767	-5.37152338027954	-4.23408269882202	-0.0679777413606644	0.564629793167114	0.0111690489575267
-3.37327146530151	-5.36966848373413	-4.23415756225586	-0.0679396167397499	0.564521729946136	0.0110993441194296
-3.37180805206299	-5.37154293060303	-4.2282075881958	-0.0680112764239311	0.564405739307404	0.0110254436731339
-3.37271451950073	-5.36896562576294	-4.22431135177612	-0.0680915713310242	0.564297437667847	0.0108758201822639
-3.37280678749084	-5.3668007850647	-4.22622728347778	-0.0681603774428368	0.564324736595154	0.0106927854940295
-3.36631441116333	-5.36041975021362	-4.22300958633423	-0.0682535544037819	0.564259767532349	0.0106344055384398
-3.36466813087463	-5.36023092269897	-4.22288799285889	-0.0682741403579712	0.564147353172302	0.0105830598622561
-3.36754012107849	-5.35854768753052	-4.22643375396729	-0.068226046860218	0.564119279384613	0.0106865419074893
-3.36718893051147	-5.3604907989502	-4.22231388092041	-0.0683649033308029	0.564053416252136	0.010619075037539
-3.37080907821655	-5.3634877204895	-4.22793960571289	-0.0682961046695709	0.563864409923553	0.0105631537735462
-3.37345242500305	-5.3641791343689	-4.22330379486084	-0.0683897063136101	0.563677608966827	0.0104289809241891
-3.37477684020996	-5.36204242706299	-4.2158579826355	-0.0685327798128128	0.563549697399139	0.0103318942710757
-3.37636160850525	-5.35967540740967	-4.2186598777771	-0.0685273110866547	0.563311457633972	0.0101998038589954
-3.37388944625854	-5.3577880859375	-4.21502733230591	-0.068636029958725	0.563162624835968	0.0101987831294537
-3.37005400657654	-5.35404062271118	-4.20598220825195	-0.0686825886368752	0.562876999378204	0.0101797077804804
-3.37285494804382	-5.35542058944702	-4.20695877075195	-0.0687275677919388	0.562770783901215	0.0101887620985508
-3.36546754837036	-5.35862588882446	-4.20258522033691	-0.0688790008425713	0.562557458877563	0.0100557850673795
-3.36851978302002	-5.35350275039673	-4.2065281867981	-0.0689184218645096	0.5623619556427	0.0100223990157247
-3.37189269065857	-5.35876369476318	-4.19917058944702	-0.0689137578010559	0.562157571315765	0.0100097907707095
-3.36658835411072	-5.36307859420776	-4.19983005523682	-0.0690378472208977	0.561779677867889	0.00996372569352388
-3.37243509292603	-5.36244630813599	-4.20077085494995	-0.0689776912331581	0.561464846134186	0.00992839317768812
-3.37827515602112	-5.36570930480957	-4.1952977180481	-0.0691071376204491	0.561062633991241	0.00971690937876701
-3.37675976753235	-5.36536741256714	-4.18438577651978	-0.0691653937101364	0.560704827308655	0.00958061870187521
-3.37537431716919	-5.36261034011841	-4.18053102493286	-0.0692102685570717	0.560379683971405	0.00948186125606298
-3.37259554862976	-5.36077117919922	-4.17923498153687	-0.0694251507520676	0.560076653957367	0.00944672897458076
-3.36981201171875	-5.36078453063965	-4.16873455047607	-0.0694128796458244	0.55979061126709	0.00936810951679945
-3.3699688911438	-5.36238098144531	-4.17585182189941	-0.0694466307759285	0.559594392776489	0.00947636086493731
-3.37000250816345	-5.36471796035767	-4.17135429382324	-0.069594494998455	0.559236645698547	0.00939866341650486
-3.37220788002014	-5.36860656738281	-4.16757249832153	-0.0696482509374619	0.55886834859848	0.00944915041327477
-3.37680673599243	-5.37072610855103	-4.16636419296265	-0.0696253329515457	0.558548033237457	0.00937160570174456
-3.38019990921021	-5.36992168426514	-4.16146993637085	-0.0697567239403725	0.558224201202393	0.00945312064141035
-3.38254928588867	-5.37291383743286	-4.15797424316406	-0.0697459280490875	0.557883441448212	0.00932757928967476
-3.3792552947998	-5.37372255325317	-4.15792560577393	-0.0699511989951134	0.557597935199738	0.00929359253495932
-3.37753915786743	-5.37205839157104	-4.14958047866821	-0.0700485557317734	0.557297229766846	0.0091397138312459
-3.37844371795654	-5.37281465530396	-4.14718246459961	-0.0700210332870483	0.557101428508759	0.00903458241373301
-3.37060475349426	-5.37595272064209	-4.14394330978394	-0.0701209902763367	0.556948244571686	0.00888389442116022
-3.37243127822876	-5.37494945526123	-4.13934564590454	-0.0701134502887726	0.556724369525909	0.00882808305323124
-3.37465500831604	-5.37873506546021	-4.1442232131958	-0.0701050385832787	0.556633710861206	0.00880381278693676
-3.37387728691101	-5.38410234451294	-4.13928699493408	-0.0701451227068901	0.556350648403168	0.00876223016530275
-3.37598586082459	-5.38355731964111	-4.13859796524048	-0.0701581835746765	0.556207001209259	0.00879506301134825
-3.38217043876648	-5.38830041885376	-4.13646984100342	-0.0702376514673233	0.556009292602539	0.00879801344126463
-3.38005304336548	-5.39061403274536	-4.13874244689941	-0.0702835768461227	0.555885910987854	0.00883809383958578
-3.38061833381653	-5.39000988006592	-4.13237285614014	-0.0702751278877258	0.555633008480072	0.00884423404932022
-3.38627099990845	-5.39214134216309	-4.1408863067627	-0.0703227519989014	0.555597066879272	0.00893222633749247
-3.38433146476746	-5.39401388168335	-4.13174915313721	-0.0704918429255486	0.555506587028503	0.00894429627805948
-3.38128209114075	-5.39074611663818	-4.12926721572876	-0.07041896879673	0.555363416671753	0.0090264119207859
-3.38277912139893	-5.39318656921387	-4.13492965698242	-0.070505328476429	0.555426061153412	0.00899826735258102
-3.38186311721802	-5.39591932296753	-4.13406944274902	-0.0705114156007767	0.555390775203705	0.00897414609789848
-3.38099646568298	-5.39573574066162	-4.1320219039917	-0.0706017389893532	0.55535763502121	0.00902666617184877
-3.37587714195251	-5.39612674713135	-4.12848281860352	-0.0706427171826363	0.555290162563324	0.00898067466914654
-3.37810182571411	-5.39716148376465	-4.12670278549194	-0.0705775916576386	0.555383622646332	0.00902927201241255
-3.37364029884338	-5.39689779281616	-4.12657022476196	-0.0707231983542442	0.555486679077148	0.00890010874718428
-3.37207961082459	-5.39865207672119	-4.12854385375977	-0.0707728564739227	0.555530905723572	0.00898468866944313
-3.37164545059204	-5.39965295791626	-4.13054370880127	-0.0706513300538063	0.555650472640991	0.00898304767906666
-3.36588788032532	-5.39992713928223	-4.12611961364746	-0.0707367286086082	0.555826961994171	0.00890305731445551
-3.37351822853088	-5.39908504486084	-4.12996482849121	-0.0707044824957848	0.55596935749054	0.00900968164205551
-3.37314414978027	-5.40423631668091	-4.13503932952881	-0.0706724599003792	0.556059896945953	0.0089970026165247
-3.36894607543945	-5.41032409667969	-4.13696241378784	-0.0707356408238411	0.556203603744507	0.00906696170568466
-3.37569880485535	-5.41284704208374	-4.13863134384155	-0.0707019940018654	0.556335747241974	0.0089943278580904
-3.3752121925354	-5.4167742729187	-4.14080810546875	-0.0707362219691277	0.556435406208038	0.00904547702521086
-3.37592196464539	-5.41667032241821	-4.14056015014648	-0.070797860622406	0.556603848934174	0.00900143478065729
-3.37623739242554	-5.41591310501099	-4.13956642150879	-0.070705458521843	0.55664336681366	0.00900451466441154
-3.38133645057678	-5.41516780853271	-4.14073657989502	-0.0707730650901794	0.556747257709503	0.0089897383004427
-3.37906718254089	-5.41884469985962	-4.14019823074341	-0.0708551704883575	0.556750118732452	0.00899383332580328
-3.3772611618042	-5.42089557647705	-4.13632965087891	-0.0709108114242554	0.556823670864105	0.00895095709711313
-3.37830376625061	-5.41673374176025	-4.14076519012451	-0.0708640888333321	0.556897521018982	0.00889159273356199
-3.37733316421509	-5.41408157348633	-4.14288520812988	-0.071006141602993	0.556945741176605	0.00885165855288506
-3.37394905090332	-5.41761302947998	-4.13956212997437	-0.0710156783461571	0.556962728500366	0.00875011924654245
-3.37631225585938	-5.41674613952637	-4.1372389793396	-0.0709582418203354	0.556983470916748	0.00874820537865162
-3.37599349021912	-5.41529321670532	-4.13489818572998	-0.0709999948740005	0.557058870792389	0.00872443150728941
-3.37577652931213	-5.41543245315552	-4.13593769073486	-0.0710244476795197	0.556971669197083	0.00874439626932144
-3.37425827980042	-5.41517925262451	-4.13305950164795	-0.0710998997092247	0.556988120079041	0.00878631882369518
-3.37343287467957	-5.41794300079346	-4.13515567779541	-0.0710939466953278	0.556991994380951	0.00879590027034283
-3.37137603759766	-5.41925954818726	-4.13641738891602	-0.0710800066590309	0.556933581829071	0.00883594341576099
-3.37311983108521	-5.41961908340454	-4.13019132614136	-0.0710586309432983	0.556784808635712	0.00886315666139126
-3.37450456619263	-5.42185592651367	-4.13598251342773	-0.0710794702172279	0.556755661964417	0.00879479385912418
-3.37661623954773	-5.42716884613037	-4.1336522102356	-0.0710765793919563	0.556612491607666	0.00870248023420572
-3.37936210632324	-5.42948532104492	-4.13517665863037	-0.0709764435887337	0.556399583816528	0.00871758721768856
-3.38202571868896	-5.43076848983765	-4.12662935256958	-0.0709997341036797	0.55623334646225	0.0086716515943408
-3.38008546829224	-5.42962551116943	-4.12669563293457	-0.0710048601031303	0.556013762950897	0.00868251919746399
-3.38280153274536	-5.42658424377441	-4.12032651901245	-0.0709967538714409	0.555695474147797	0.00870750565081835
-3.38345623016357	-5.42548751831055	-4.11844396591187	-0.0709707885980606	0.555521428585052	0.00872491020709276
-3.37872576713562	-5.42435073852539	-4.11385202407837	-0.070968434214592	0.555328965187073	0.00873064994812012
-3.37917375564575	-5.42171621322632	-4.11056566238403	-0.0708759129047394	0.55511200428009	0.00874948780983686
-3.37971568107605	-5.42666673660278	-4.11422538757324	-0.0708606094121933	0.55490243434906	0.0088671064004302
-3.37336015701294	-5.42703342437744	-4.10049915313721	-0.0708151087164879	0.554637908935547	0.00885666999965906
-3.3721444606781	-5.42602634429932	-4.10190677642822	-0.0706953629851341	0.554414629936218	0.00890005566179752
-3.3751814365387	-5.42743539810181	-4.09957695007324	-0.0705999806523323	0.55428159236908	0.00891188811510801
-3.37463712692261	-5.43020725250244	-4.09755373001099	-0.0705652460455894	0.554043054580688	0.00884693302214146
-3.3727765083313	-5.42971563339233	-4.09080171585083	-0.0704001635313034	0.553750157356262	0.00878425780683756
-3.3742196559906	-5.43518161773682	-4.09181213378906	-0.0702640116214752	0.553578794002533	0.00868629291653633
-3.37618279457092	-5.44063138961792	-4.09245681762695	-0.0701850354671478	0.553414940834045	0.00866348948329687
-3.37728667259216	-5.44575023651123	-4.09077835083008	-0.070100449025631	0.553108811378479	0.00865671597421169
-3.3783221244812	-5.4480881690979	-4.08746671676636	-0.0699553489685059	0.552851438522339	0.00865785032510757
-3.37796473503113	-5.44917154312134	-4.08707857131958	-0.0697806105017662	0.552671313285828	0.00859248731285334
-3.38009834289551	-5.45358467102051	-4.08196115493774	-0.0697106122970581	0.552430331707001	0.00857746135443449
-3.38806366920471	-5.45621585845947	-4.08530569076538	-0.0695154890418053	0.552182674407959	0.00851314701139927
-3.38408207893372	-5.46144104003906	-4.08646774291992	-0.0694505348801613	0.552044034004211	0.00847337208688259
-3.38317370414734	-5.46422815322876	-4.07814979553223	-0.0693707913160324	0.551795601844788	0.00834422744810581
-3.38171982765198	-5.46217775344849	-4.07616758346558	-0.0691982060670853	0.551633059978485	0.00823529716581106
-3.38384008407593	-5.46884393692017	-4.07649374008179	-0.0690705105662346	0.551498234272003	0.00830636546015739
-3.37934732437134	-5.47024822235107	-4.07083606719971	-0.0689336657524109	0.551348209381104	0.00818740669637918
-3.3799774646759	-5.47282934188843	-4.07565879821777	-0.068825401365757	0.551299273967743	0.00813166704028845
-3.37822318077087	-5.47437953948975	-4.0688681602478	-0.0687251314520836	0.55119001865387	0.00799833051860332
-3.38172769546509	-5.48306655883789	-4.06753492355347	-0.0685238316655159	0.551057398319244	0.00786431320011616
-3.38039827346802	-5.48617506027222	-4.06683301925659	-0.0684047862887383	0.551067769527435	0.00779275316745043
-3.37897324562073	-5.48555946350098	-4.07000160217285	-0.0682046562433243	0.551050364971161	0.00764825846999884
-3.37645578384399	-5.49109125137329	-4.06784296035767	-0.0681449770927429	0.551103472709656	0.00764753390103579
-3.37608885765076	-5.49749422073364	-4.07199335098267	-0.068000964820385	0.551157057285309	0.00758332852274179
-3.37374901771545	-5.49989938735962	-4.07435321807861	-0.0678018629550934	0.551141083240509	0.0075390636920929
-3.36959195137024	-5.50185966491699	-4.07230758666992	-0.0676607638597488	0.551244795322418	0.00739384861662984
-3.36723804473877	-5.50939416885376	-4.07114791870117	-0.0675797536969185	0.551356732845306	0.00725580705329776
-3.3621346950531	-5.50868892669678	-4.07387161254883	-0.0675182640552521	0.551461100578308	0.00722086289897561
-3.35718059539795	-5.513991355896	-4.07499408721924	-0.0672673881053925	0.551589727401733	0.00714224483817816
-3.35589218139648	-5.51574897766113	-4.08355712890625	-0.0672030448913574	0.55182957649231	0.00713674025610089
-3.35493683815002	-5.52134847640991	-4.08012580871582	-0.0670134052634239	0.551971316337585	0.0070143798366189
-3.35032820701599	-5.52732086181641	-4.07653713226318	-0.0669179186224937	0.552065074443817	0.0069943112321198
-3.34712076187134	-5.53423643112183	-4.08635282516479	-0.0667271390557289	0.55222761631012	0.00688992720097303
-3.33941841125488	-5.53704261779785	-4.0895357131958	-0.0666133165359497	0.552384912967682	0.00684152264147997
-3.339759349823	-5.5459132194519	-4.09277153015137	-0.0665565431118011	0.552502691745758	0.00671083945780993
-3.33846354484558	-5.55092573165894	-4.0910210609436	-0.0663826316595078	0.552723288536072	0.00660437997430563
-3.33470177650452	-5.55611515045166	-4.09634351730347	-0.0662804394960403	0.552874088287354	0.00647199898958206
-3.33155655860901	-5.56355428695679	-4.09828901290894	-0.066104918718338	0.553001523017883	0.00631820131093264
-3.33384776115417	-5.56564331054688	-4.10015964508057	-0.065973587334156	0.55312579870224	0.00620748475193977
-3.33097505569458	-5.57326936721802	-4.10850095748901	-0.0658624470233917	0.553178012371063	0.00603066943585873
-3.3238365650177	-5.58086204528809	-4.10101747512817	-0.0658726319670677	0.553368508815765	0.00596508802846074
-3.31857824325562	-5.57828426361084	-4.10925960540771	-0.065782256424427	0.553369522094727	0.00586189888417721
-3.3190016746521	-5.58268547058105	-4.10752773284912	-0.065609872341156	0.553516328334808	0.0057366737164557
-3.31588792800903	-5.5905499458313	-4.11331176757813	-0.0655473321676254	0.553480267524719	0.00570515030995011
-3.30764365196228	-5.59584188461304	-4.11072969436646	-0.0654927492141724	0.553524911403656	0.00559243699535728
-3.30446910858154	-5.60005140304565	-4.10982847213745	-0.0654493570327759	0.553688764572144	0.00543973268941045
-3.2996768951416	-5.60358047485352	-4.11147403717041	-0.0654257088899612	0.553688406944275	0.00534075545147061
-3.29603552818298	-5.60458135604858	-4.11472082138062	-0.0653295293450356	0.553649425506592	0.00523927761241794
-3.28853368759155	-5.60858488082886	-4.11278295516968	-0.065298318862915	0.553719699382782	0.0051147430203855
-3.28418278694153	-5.61364698410034	-4.11847877502441	-0.0652614757418633	0.553719758987427	0.00501159019768238
-3.27573728561401	-5.61726188659668	-4.11186742782593	-0.0652373731136322	0.553723633289337	0.00488076265901327
-3.27120137214661	-5.62193536758423	-4.11134767532349	-0.0651984140276909	0.553715646266937	0.00479580694809556
-3.26763343811035	-5.62430095672607	-4.12466478347778	-0.0651734918355942	0.553748488426209	0.00477208569645882
-3.26030778884888	-5.6328067779541	-4.11319971084595	-0.0651878640055656	0.553766369819641	0.00465261517092586
-3.25550770759583	-5.63619375228882	-4.11735534667969	-0.0651713758707047	0.553657591342926	0.00461152661591768
-3.25582599639893	-5.64008522033691	-4.11606979370117	-0.0652053952217102	0.553679406642914	0.00452918605878949
-3.24853467941284	-5.64387035369873	-4.12000131607056	-0.0652323141694069	0.553621768951416	0.00448060501366854
-3.24473261833191	-5.65243339538574	-4.12115383148193	-0.065326988697052	0.553648114204407	0.00443953787907958
-3.24049472808838	-5.65449094772339	-4.113853931427	-0.0652490854263306	0.553613126277924	0.00436574406921864
-3.23429131507874	-5.65726804733276	-4.12338638305664	-0.0653520449995995	0.553612411022186	0.00440322468057275
-3.22876906394959	-5.66570472717285	-4.12331247329712	-0.0653342977166176	0.553573668003082	0.00425158627331257
-3.22462129592896	-5.66772365570068	-4.12525367736816	-0.0654017478227615	0.553498804569244	0.00421914830803871
-3.22384977340698	-5.67515087127686	-4.11754703521729	-0.0653307735919952	0.553558647632599	0.00416543334722519
-3.22033977508545	-5.67971849441528	-4.12108612060547	-0.065458320081234	0.553584575653076	0.00412957277148962
-3.21341896057129	-5.67637777328491	-4.12398815155029	-0.0655349716544151	0.553592026233673	0.00410086056217551
-3.21199417114258	-5.68128395080566	-4.12526702880859	-0.0655419826507568	0.553660929203033	0.00403662351891398
-3.20771360397339	-5.68822765350342	-4.12728500366211	-0.0656546950340271	0.553731560707092	0.00416493974626064
-3.20139455795288	-5.69066715240479	-4.12539100646973	-0.0657387673854828	0.55377995967865	0.00411240616813302
-3.19339871406555	-5.69041061401367	-4.13097143173218	-0.065832145512104	0.553754568099976	0.00413032528012991
-3.19048929214478	-5.69139719009399	-4.12833070755005	-0.0658268630504608	0.553832650184631	0.00419765943661332
-3.18530130386353	-5.69628143310547	-4.13049697875977	-0.0659662336111069	0.553939044475555	0.00422851089388132
-3.17936635017395	-5.69940185546875	-4.13586044311523	-0.0660925209522247	0.553995013237	0.00431111129000783
-3.1722846031189	-5.69671154022217	-4.13281726837158	-0.0660753771662712	0.554026961326599	0.00430259574204683
-3.1676197052002	-5.70001888275146	-4.13850259780884	-0.0662858039140701	0.554260909557343	0.00437418278306723
-3.16130590438843	-5.70198631286621	-4.13883495330811	-0.0664274469017982	0.55426698923111	0.00439288374036551
-3.15494918823242	-5.69997453689575	-4.13313961029053	-0.0665751323103905	0.554359436035156	0.0044829654507339
-3.15238523483276	-5.69263744354248	-4.14330816268921	-0.0666533708572388	0.554652452468872	0.004599220585078
-3.15164518356323	-5.6720495223999	-4.14875078201294	-0.0665695145726204	0.554831862449646	0.00468090176582336
-3.14160442352295	-5.65732622146606	-4.16101789474487	-0.0665199309587479	0.555072486400604	0.00511195696890354
-3.13302969932556	-5.64709711074829	-4.15834140777588	-0.0663460195064545	0.555315911769867	0.00586348492652178
-3.12122011184692	-5.63805294036865	-4.16131830215454	-0.0664112791419029	0.555473387241364	0.00657959934324026
-3.10899496078491	-5.62985992431641	-4.15795612335205	-0.066520482301712	0.555694162845612	0.00701438961550593
-3.10152959823608	-5.62534713745117	-4.16719675064087	-0.066722109913826	0.555990934371948	0.00728724105283618
-3.09272503852844	-5.62809371948242	-4.17132520675659	-0.0668293088674545	0.556182384490967	0.0075355819426477
-3.09046101570129	-5.6265172958374	-4.17038869857788	-0.067055955529213	0.556345283985138	0.00780793884769082
-3.08983898162842	-5.62667798995972	-4.17595958709717	-0.0671819373965263	0.556535303592682	0.00803538411855698
-3.08243203163147	-5.62804174423218	-4.18027925491333	-0.0673816502094269	0.556703567504883	0.00824571028351784
-3.079585313797	-5.62083292007446	-4.17809963226318	-0.0675805658102036	0.556748390197754	0.00843674689531326
-3.07736396789551	-5.62174797058105	-4.1907696723938	-0.0677729994058609	0.556971669197083	0.00858968961983919
-3.06926107406616	-5.62451887130737	-4.18009424209595	-0.0680883824825287	0.557159602642059	0.00872182007879019
-3.05972504615784	-5.62310361862183	-4.1820387840271	-0.0683540627360344	0.557315170764923	0.00879457965493202
-3.05205726623535	-5.61881828308105	-4.18609285354614	-0.0685520321130753	0.557625651359558	0.00893923360854387
-3.03962445259094	-5.61804819107056	-4.18553686141968	-0.0687941387295723	0.55778568983078	0.00917026679962873
-3.03359079360962	-5.61621761322021	-4.1930832862854	-0.0689882859587669	0.558014392852783	0.00938986055552959
-3.02946543693542	-5.61597967147827	-4.190993309021	-0.0692042410373688	0.558257281780243	0.00938724912703037
-3.02147483825684	-5.61653900146484	-4.19428443908691	-0.0695163309574127	0.558427095413208	0.00950540043413639
-3.01503396034241	-5.6201639175415	-4.19207668304443	-0.0696309357881546	0.558593571186066	0.00964656844735146
-3.01313638687134	-5.62372255325317	-4.1936469078064	-0.0699049085378647	0.55885237455368	0.0098463399335742
-3.01100635528564	-5.62362337112427	-4.20517778396606	-0.0701028779149055	0.558997571468353	0.0100750410929322
-3.00340414047241	-5.62614965438843	-4.1956148147583	-0.0702593997120857	0.559030950069427	0.0102981356903911
-3.00649380683899	-5.62316608428955	-4.2106990814209	-0.0704454481601715	0.5591139793396	0.0104242218658328
-3.00093364715576	-5.62207460403442	-4.20577430725098	-0.0706895887851715	0.559226870536804	0.010489160194993
-2.99648451805115	-5.6184983253479	-4.20900726318359	-0.0709225088357925	0.559348404407501	0.010564161464572
-2.98926162719727	-5.61876964569092	-4.20603036880493	-0.0711261183023453	0.559482216835022	0.0106365960091352
-2.98282170295715	-5.61480617523193	-4.20791721343994	-0.0713693425059319	0.559572875499725	0.0107866283506155
-2.97511649131775	-5.61472463607788	-4.2025351524353	-0.0715214237570763	0.559644997119904	0.0109511874616146
-2.97002768516541	-5.61809825897217	-4.20707035064697	-0.0717126280069351	0.559766411781311	0.0111220879480243
-2.96328449249268	-5.62090301513672	-4.20574617385864	-0.0718376561999321	0.559867024421692	0.0112586617469788
-2.96944403648376	-5.62223529815674	-4.21186304092407	-0.0719866752624512	0.559851050376892	0.0114848185330629
-2.9699273109436	-5.62625455856323	-4.20926570892334	-0.0721086040139198	0.559834837913513	0.0115340333431959
-2.9634063243866	-5.62061214447021	-4.21720504760742	-0.0723167285323143	0.559750974178314	0.0117080602794886
-2.96290183067322	-5.62053680419922	-4.20676374435425	-0.0725168064236641	0.559749007225037	0.011886116117239
-2.95282912254334	-5.61791610717773	-4.20887041091919	-0.072657011449337	0.559644103050232	0.0121497018262744
-2.94344711303711	-5.61450576782227	-4.21015071868896	-0.0727397352457047	0.559788405895233	0.0123979849740863
-2.94193243980408	-5.61554908752441	-4.21207141876221	-0.0729367211461067	0.559779763221741	0.0126093402504921
-2.93675088882446	-5.61884784698486	-4.20795059204102	-0.0729240924119949	0.559659659862518	0.0128634655848145
-2.94008278846741	-5.62154674530029	-4.21149826049805	-0.0730515718460083	0.559679329395294	0.0131096364930272
-2.93711709976196	-5.61860275268555	-4.20888805389404	-0.0732143670320511	0.559522092342377	0.0133005436509848
-2.9377703666687	-5.61987781524658	-4.21085643768311	-0.0732581466436386	0.559428811073303	0.0135665945708752
-2.93172264099121	-5.61200380325317	-4.20894527435303	-0.0734569653868675	0.559359967708588	0.0137761076912284
-2.9275381565094	-5.60738945007324	-4.20250225067139	-0.0735049545764923	0.559324502944946	0.0140472073107958
-2.92233967781067	-5.6070351600647	-4.20333194732666	-0.0735436826944351	0.559343159198761	0.0142735466361046
-2.92059302330017	-5.61078834533691	-4.20327949523926	-0.0736328139901161	0.559300243854523	0.0145674329251051
-2.92645454406738	-5.6108832359314	-4.20570611953735	-0.0735582113265991	0.559251427650452	0.0148444110527635
-2.92599987983704	-5.60968542098999	-4.20908880233765	-0.073622889816761	0.559146106243134	0.0150386709719896
-2.92950773239136	-5.59840822219849	-4.20820569992065	-0.0735887587070465	0.559102952480316	0.0152110895141959
-2.92745232582092	-5.59102296829224	-4.20373344421387	-0.0735345855355263	0.559036552906036	0.0155395930632949
-2.91810393333435	-5.57406663894653	-4.20353317260742	-0.0734900310635567	0.559074342250824	0.0158945191651583
-2.91568422317505	-5.56956386566162	-4.21233749389648	-0.0733792707324028	0.559246957302094	0.016350656747818
-2.91050791740417	-5.57128047943115	-4.20882320404053	-0.0732749402523041	0.559263169765472	0.016868581995368
-2.91072535514832	-5.56517648696899	-4.20919466018677	-0.0731102898716927	0.559215426445007	0.0172859858721495
-2.91632580757141	-5.56227779388428	-4.21854829788208	-0.0731010138988495	0.559260487556458	0.0173119958490133
-2.92148423194885	-5.55950689315796	-4.21012687683105	-0.073107585310936	0.559238612651825	0.0173550695180893
-2.92662239074707	-5.55812740325928	-4.21044778823853	-0.0730479061603546	0.559191703796387	0.0174496546387672
-2.91917562484741	-5.55732297897339	-4.21072149276733	-0.0731644481420517	0.559266805648804	0.0177458822727203
-2.91187644004822	-5.55704689025879	-4.20953559875488	-0.0731334909796715	0.559279084205627	0.0181131064891815
-2.9140636920929	-5.55451488494873	-4.21404218673706	-0.0730787888169289	0.559427738189697	0.0183010865002871
-2.91896080970764	-5.55498743057251	-4.21040916442871	-0.0730968788266182	0.559433281421661	0.0183940269052982
-2.92567539215088	-5.55728816986084	-4.21482706069946	-0.0729934126138687	0.559453785419464	0.0184170808643103
-2.93106555938721	-5.55553483963013	-4.2096152305603	-0.0730425044894218	0.559454441070557	0.0184085089713335
-2.93424487113953	-5.54647922515869	-4.20953035354614	-0.0729922130703926	0.559410393238068	0.0182674862444401
-2.93209600448608	-5.54991340637207	-4.20859050750732	-0.0730140209197998	0.559534788131714	0.0181041918694973
-2.93087410926819	-5.55004787445068	-4.21008110046387	-0.0729463994503021	0.559602499008179	0.0179918389767408
-2.93891978263855	-5.55221462249756	-4.2068018913269	-0.0728860944509506	0.559645056724548	0.0177918653935194
-2.94174909591675	-5.55772924423218	-4.21208238601685	-0.0729730650782585	0.559597074985504	0.0176837686449289
-2.94919610023499	-5.56089544296265	-4.21181869506836	-0.0729468390345573	0.559493601322174	0.0176312010735273
-2.95500469207764	-5.56080436706543	-4.20876884460449	-0.0730187296867371	0.559296488761902	0.0175892822444439
-2.95471119880676	-5.55914306640625	-4.20266103744507	-0.0730861499905586	0.559220194816589	0.0175042897462845
-2.95895481109619	-5.55978918075562	-4.20281457901001	-0.0731425061821938	0.559175670146942	0.0174645744264126
-2.95359516143799	-5.55696678161621	-4.19552898406982	-0.0732051581144333	0.558997333049774	0.0173854157328606
-2.95787382125854	-5.55673551559448	-4.19302701950073	-0.0731825157999992	0.558932304382324	0.0174829848110676
-2.9642653465271	-5.56397294998169	-4.20808458328247	-0.0732472091913223	0.558873891830444	0.0177235342562199
-2.97017860412598	-5.56515407562256	-4.19217109680176	-0.0732514932751656	0.55853009223938	0.0177524499595165
-2.97158265113831	-5.56085062026978	-4.19402408599854	-0.0733429491519928	0.558399856090546	0.017640383914113
-2.97162842750549	-5.56206226348877	-4.18612003326416	-0.073421336710453	0.558157444000244	0.0175958946347237
-2.96943116188049	-5.56473779678345	-4.18582391738892	-0.07341168820858	0.558100283145905	0.0176642518490553
-2.97157144546509	-5.56843423843384	-4.18291282653809	-0.073480449616909	0.557813346385956	0.0176860671490431
-2.97816133499146	-5.5702977180481	-4.18595933914185	-0.0733790621161461	0.557688653469086	0.0178043749183416
-2.98691630363464	-5.5740818977356	-4.18497276306152	-0.0734484419226646	0.557501971721649	0.0179098136723042
-2.98928761482239	-5.5641188621521	-4.17718267440796	-0.0733813121914864	0.557235717773438	0.0180063396692276
-2.99131464958191	-5.56694269180298	-4.17888641357422	-0.0734210908412933	0.55705714225769	0.0181208234280348
-2.98877263069153	-5.564453125	-4.17213296890259	-0.0734677687287331	0.556917428970337	0.0182667933404446
-2.98873829841614	-5.55790853500366	-4.17499446868896	-0.0734127685427666	0.556858539581299	0.0183420944958925
-2.99122333526611	-5.56016445159912	-4.1745400428772	-0.0734314471483231	0.556762218475342	0.0184768754988909
-2.99265241622925	-5.56182336807251	-4.16786766052246	-0.0732831731438637	0.556686043739319	0.018581273034215
-2.99703788757324	-5.56175947189331	-4.17288446426392	-0.0732709914445877	0.556665122509003	0.0186401829123497
-3.00298476219177	-5.56496810913086	-4.17373943328857	-0.0732355713844299	0.556571006774902	0.0187394674867392
-3.00786113739014	-5.56319236755371	-4.17865133285522	-0.0732055827975273	0.556387901306152	0.0189350415021181
-3.01344704627991	-5.56115245819092	-4.17623424530029	-0.0731932148337364	0.556341350078583	0.0191411431878805
-3.00996494293213	-5.55635690689087	-4.16882467269897	-0.0732375085353851	0.556317031383514	0.0193261336535215
-3.00915288925171	-5.55465602874756	-4.17223882675171	-0.0731766521930695	0.556373178958893	0.0193987432867289
-3.01101756095886	-5.55359268188477	-4.17200613021851	-0.073117807507515	0.556505858898163	0.0195998661220074
-3.0147876739502	-5.55621957778931	-4.17422723770142	-0.0730111077427864	0.556548833847046	0.01969482190907
-3.02220416069031	-5.56174325942993	-4.17454385757446	-0.0729584395885468	0.556643724441528	0.0198143254965544
-3.02476859092712	-5.55914163589478	-4.17688369750977	-0.0729029327630997	0.556639134883881	0.0198728200048208
-3.03453779220581	-5.55742120742798	-4.17805814743042	-0.0728790536522865	0.556695997714996	0.0200559515506029
-3.02868819236755	-5.55304384231567	-4.1770339012146	-0.0728730335831642	0.556756258010864	0.0201400574296713
-3.03423547744751	-5.54900979995728	-4.17434978485107	-0.0728643760085106	0.557040631771088	0.0203643217682838
-3.03658866882324	-5.55501079559326	-4.17415571212769	-0.0727533996105194	0.557214200496674	0.0204602237790823
-3.04099345207214	-5.55377197265625	-4.18655109405518	-0.0726336687803268	0.557289361953735	0.020681319758296
-3.04882788658142	-5.55465507507324	-4.18499231338501	-0.0726557821035385	0.557320713996887	0.020781958475709
-3.04945015907288	-5.54845714569092	-4.18313884735107	-0.0726407766342163	0.557570695877075	0.0209480077028275
-3.05414986610413	-5.54647827148438	-4.18386077880859	-0.0725702121853828	0.557721376419067	0.0210609640926123
-3.04852533340454	-5.54480791091919	-4.18452310562134	-0.0724146515130997	0.557901740074158	0.0212075673043728
-3.05694198608398	-5.54983568191528	-4.19377470016479	-0.0723352506756783	0.558159232139587	0.0213612616062164
-3.06596612930298	-5.55146837234497	-4.19863843917847	-0.0723367035388947	0.558217704296112	0.021446218714118
-3.07195448875427	-5.54835605621338	-4.19559669494629	-0.072151318192482	0.558211445808411	0.0215887427330017
-3.07431697845459	-5.54395008087158	-4.19381427764893	-0.072145089507103	0.558355152606964	0.0216651894152164
-3.07573485374451	-5.53973340988159	-4.1952805519104	-0.0720760002732277	0.558487057685852	0.0217614751309156
-3.07696270942688	-5.53909826278687	-4.19262647628784	-0.0719989165663719	0.558587610721588	0.021862618625164
-3.07543468475342	-5.53853988647461	-4.19488048553467	-0.0719842687249184	0.558670878410339	0.0219657812267542
-3.08429670333862	-5.53644704818726	-4.19605827331543	-0.0717528387904167	0.558879971504211	0.0221089422702789
-3.09098482131958	-5.54170656204224	-4.20056200027466	-0.0716590285301209	0.558894395828247	0.0221872180700302
-3.09718608856201	-5.53814125061035	-4.20730113983154	-0.0715253800153732	0.558853149414063	0.0223511084914207
-3.10620379447937	-5.53807020187378	-4.20688819885254	-0.0714341327548027	0.558796763420105	0.0224813986569643
-3.10677433013916	-5.53551006317139	-4.20059680938721	-0.071434274315834	0.55875825881958	0.0225868932902813
-3.10525727272034	-5.52967405319214	-4.20183658599854	-0.0712534487247467	0.558800637722015	0.022668344900012
-3.1125590801239	-5.52786016464233	-4.20034217834473	-0.0711177438497543	0.558904826641083	0.0228591691702604
-3.11652135848999	-5.52979135513306	-4.20271778106689	-0.0709393545985222	0.558810472488403	0.0229059923440218
-3.12888431549072	-5.53426551818848	-4.20512628555298	-0.0709324106574059	0.558750629425049	0.0230184309184551
-3.1319146156311	-5.53006315231323	-4.19966077804565	-0.0708020851016045	0.558498084545136	0.0230937991291285
-3.13990688323975	-5.52591514587402	-4.20160436630249	-0.0706318095326424	0.558483481407166	0.023165026679635
-3.13790488243103	-5.52212190628052	-4.19346332550049	-0.0706165060400963	0.558351755142212	0.023281479254365
-3.13972139358521	-5.51709747314453	-4.19525575637817	-0.0704741179943085	0.558268308639526	0.0233770571649075
-3.14567255973816	-5.52545833587646	-4.19572782516479	-0.0702965706586838	0.558225452899933	0.0234571527689695
-3.15848112106323	-5.52681446075439	-4.19715023040771	-0.0701553076505661	0.557933807373047	0.0234947707504034
-3.16304135322571	-5.52485275268555	-4.20268583297729	-0.070088617503643	0.557742297649384	0.0235661510378122
-3.16283130645752	-5.51916646957397	-4.19289684295654	-0.070068359375	0.557450532913208	0.0234937407076359
-3.16738963127136	-5.51901912689209	-4.1913948059082	-0.0699799135327339	0.557308435440063	0.0233594086021185
-3.16085410118103	-5.51992130279541	-4.18737506866455	-0.0698805972933769	0.557171523571014	0.0233007054775953
-3.16419506072998	-5.51913022994995	-4.18465089797974	-0.0696876272559166	0.557084023952484	0.0233729165047407
-3.17640686035156	-5.52553462982178	-4.1826057434082	-0.0695018470287323	0.556888103485107	0.023402052000165
-3.18083500862122	-5.52701616287231	-4.18983554840088	-0.0693746134638786	0.556559503078461	0.0233320519328117
-3.19074034690857	-5.52721786499023	-4.18171167373657	-0.0693338513374329	0.556387484073639	0.0232653710991144
-3.19101357460022	-5.52300596237183	-4.17951822280884	-0.0692651644349098	0.556026101112366	0.0232947524636984
-3.19022727012634	-5.52001953125	-4.17340230941772	-0.069195844233036	0.555851757526398	0.0233465954661369
-3.19309592247009	-5.5191535949707	-4.17396020889282	-0.0691426917910576	0.555759012699127	0.0234447605907917
-3.19299793243408	-5.51666784286499	-4.16915464401245	-0.0690045654773712	0.555467367172241	0.0235242545604706
-3.2030565738678	-5.52115392684937	-4.17219066619873	-0.0688276514410973	0.555354833602905	0.0236261282116175
-3.20883345603943	-5.52251195907593	-4.17635631561279	-0.0687778890132904	0.555087149143219	0.0237087048590183
-3.21582961082459	-5.52128028869629	-4.16682434082031	-0.0685970336198807	0.554679214954376	0.0237544681876898
-3.21459984779358	-5.51384305953979	-4.1631064414978	-0.0686377510428429	0.554470360279083	0.0237686559557915
-3.2154426574707	-5.51121854782104	-4.15622663497925	-0.0685593038797379	0.554217994213104	0.0239138621836901
-3.21643686294556	-5.51439476013184	-4.15747499465942	-0.0684532672166824	0.55414867401123	0.0239702332764864
-3.21963810920715	-5.51476526260376	-4.15321397781372	-0.068356417119503	0.553808629512787	0.0240302123129368
-3.22841143608093	-5.51595497131348	-4.15802383422852	-0.0682372003793716	0.553546071052551	0.0241271555423737
-3.23074054718018	-5.52101278305054	-4.1522102355957	-0.0682280138134956	0.553229510784149	0.024111507460475
-3.23168730735779	-5.51858711242676	-4.14900493621826	-0.0681193098425865	0.552879571914673	0.024256095290184
-3.24079060554504	-5.51694488525391	-4.14422798156738	-0.0681312084197998	0.55256861448288	0.0242724101990461
-3.23764586448669	-5.51876878738403	-4.14221620559692	-0.0680459812283516	0.552289068698883	0.0242803357541561
-3.2371392250061	-5.51413249969482	-4.13144254684448	-0.0680771023035049	0.552009880542755	0.0242592860013247
-3.2398054599762	-5.51545143127441	-4.13413095474243	-0.0680384188890457	0.551830589771271	0.0243384670466185
-3.23570561408997	-5.51438903808594	-4.12690401077271	-0.0679721385240555	0.551567435264587	0.024273369461298
-3.23939657211304	-5.51594638824463	-4.13788461685181	-0.0679252594709396	0.551441550254822	0.0243752636015415
-3.24372291564941	-5.52043676376343	-4.1312403678894	-0.0678702965378761	0.551235914230347	0.0243450347334147
-3.24843692779541	-5.52488088607788	-4.13504409790039	-0.0677918940782547	0.550885260105133	0.0243722386658192
-3.25518989562988	-5.5258321762085	-4.12838172912598	-0.0676769986748695	0.55061936378479	0.0242530591785908
-3.2532958984375	-5.52690410614014	-4.12903451919556	-0.0677402392029762	0.550416707992554	0.0242378991097212
-3.25685262680054	-5.52575159072876	-4.12132215499878	-0.0677066221833229	0.550117254257202	0.0241174977272749
-3.25880146026611	-5.52504682540894	-4.11806631088257	-0.067643515765667	0.549980878829956	0.0240343995392323
-3.25649189949036	-5.52330780029297	-4.11240339279175	-0.0676138550043106	0.549829959869385	0.0238663386553526
-3.25596141815186	-5.52733898162842	-4.11976146697998	-0.0675957947969437	0.549687564373016	0.0237831342965364
-3.25344777107239	-5.53138828277588	-4.1157078742981	-0.0675249919295311	0.549603939056396	0.0236337017267942
-3.25794744491577	-5.53781080245972	-4.11621856689453	-0.0675124078989029	0.549471139907837	0.0234571266919374
-3.26485753059387	-5.54281997680664	-4.11645317077637	-0.067365750670433	0.549283623695374	0.0232494026422501
-3.26233983039856	-5.55171823501587	-4.1212739944458	-0.0673758164048195	0.549139082431793	0.023076381534338
-3.26684498786926	-5.54654693603516	-4.1148829460144	-0.0673055276274681	0.548854410648346	0.022825101390481
-3.26793956756592	-5.55341720581055	-4.11850118637085	-0.0673163905739784	0.548802137374878	0.0225603748112917
-3.264564037323	-5.55239534378052	-4.11107492446899	-0.067328542470932	0.548753917217255	0.0223904214799404
-3.26247763633728	-5.5555157661438	-4.10875654220581	-0.0672810822725296	0.548658072948456	0.0220483504235744
-3.26009297370911	-5.55869054794312	-4.10831069946289	-0.0672704502940178	0.548693060874939	0.0218751523643732
-3.25849437713623	-5.56308650970459	-4.1057915687561	-0.0671781972050667	0.548631608486176	0.0215240251272917
-3.26345825195313	-5.57200193405151	-4.11786365509033	-0.0671469643712044	0.548672378063202	0.0212861560285091
-3.2642867565155	-5.57744407653809	-4.11589431762695	-0.0670713782310486	0.548615097999573	0.0209550783038139
-3.26720881462097	-5.57756757736206	-4.11525011062622	-0.066999115049839	0.548544466495514	0.0206390302628279
-3.26903867721558	-5.58136224746704	-4.11913013458252	-0.0669882446527481	0.54854553937912	0.0202088300138712
-3.26784825325012	-5.5810661315918	-4.11740732192993	-0.0669744610786438	0.548597395420074	0.0198975969105959
-3.27033877372742	-5.58452844619751	-4.1162805557251	-0.0669389590620995	0.548517763614655	0.0195638444274664
-3.26713514328003	-5.58828544616699	-4.10886287689209	-0.0668743103742599	0.548550963401794	0.0193563494831324
-3.2654402256012	-5.59089660644531	-4.11907434463501	-0.0668710842728615	0.548690676689148	0.0190267395228148
-3.26463913917542	-5.59563636779785	-4.11825323104858	-0.0668449252843857	0.548657238483429	0.0186193343251944
-3.26135873794556	-5.59639835357666	-4.12058973312378	-0.0667612180113792	0.548715531826019	0.0183681603521109
-3.25620627403259	-5.60148334503174	-4.11541843414307	-0.0666534751653671	0.548785924911499	0.0181054677814245
-3.25387597084045	-5.60493278503418	-4.1219687461853	-0.0666183531284332	0.54892498254776	0.0178103055804968
-3.2488865852356	-5.60664510726929	-4.11594486236572	-0.0665388703346252	0.548993110656738	0.0174010638147593
-3.24677324295044	-5.61321449279785	-4.12486124038696	-0.0663962960243225	0.549226105213165	0.0171080380678177
-3.24294757843018	-5.62101984024048	-4.11998748779297	-0.0662276372313499	0.549361884593964	0.0167595781385899
-3.24090385437012	-5.6237678527832	-4.12550020217896	-0.0662006959319115	0.549474656581879	0.0164450276643038
-3.238450050354	-5.62934875488281	-4.12574148178101	-0.0659828633069992	0.549559831619263	0.0159952268004417
-3.24120283126831	-5.63675308227539	-4.11980438232422	-0.0658705905079842	0.549684166908264	0.0155376410111785
-3.23747992515564	-5.63952827453613	-4.1302375793457	-0.065765343606472	0.549735248088837	0.0151322018355131
-3.24068522453308	-5.65033054351807	-4.12829208374023	-0.0656530112028122	0.549855053424835	0.0146773438900709
-3.23620510101318	-5.65275573730469	-4.13152647018433	-0.0655572861433029	0.549851655960083	0.0143989687785506
-3.23078775405884	-5.65602397918701	-4.12765979766846	-0.0653528645634651	0.549804985523224	0.0142283150926232
-3.22762799263	-5.66043472290039	-4.13577938079834	-0.0652057677507401	0.549894452095032	0.014130212366581
-3.2250063419342	-5.6702127456665	-4.1300745010376	-0.0652126669883728	0.549875795841217	0.0139604303985834
-3.22018027305603	-5.6729998588562	-4.12850332260132	-0.0650240108370781	0.549771785736084	0.0136661008000374
-3.22284173965454	-5.67569732666016	-4.1320595741272	-0.0648233145475388	0.549756169319153	0.0132915498688817
-3.21776723861694	-5.67974042892456	-4.13498449325562	-0.0646239295601845	0.549723267555237	0.0129743712022901
-3.21133899688721	-5.68525695800781	-4.12699556350708	-0.0646364241838455	0.549561321735382	0.0127020608633757
-3.2055516242981	-5.69119882583618	-4.12535810470581	-0.0644256472587585	0.549467206001282	0.0124391792342067
-3.20308494567871	-5.69040966033936	-4.1207971572876	-0.0642580315470696	0.549376845359802	0.0123179713264108
-3.20034027099609	-5.69496965408325	-4.12171220779419	-0.0641467645764351	0.549214482307434	0.0121673494577408
-3.1943736076355	-5.69520854949951	-4.12143898010254	-0.0640126839280128	0.548992156982422	0.0120591577142477
-3.19346809387207	-5.69566822052002	-4.11643600463867	-0.0638623759150505	0.54875785112381	0.0119259739294648
-3.19067144393921	-5.69399929046631	-4.11301851272583	-0.0636986643075943	0.54856264591217	0.011774443089962
-3.18717432022095	-5.6920166015625	-4.11405229568481	-0.0636110007762909	0.548288583755493	0.0117968441918492
-3.18863534927368	-5.69158554077148	-4.10891437530518	-0.0634077563881874	0.548011422157288	0.0118012484163046
-3.19038414955139	-5.69620800018311	-4.10815525054932	-0.0633010864257813	0.54758632183075	0.0117757357656956
-3.18441033363342	-5.69717216491699	-4.09871530532837	-0.0631610751152039	0.5472292304039	0.0116543611511588
-3.18083071708679	-5.6958327293396	-4.09808158874512	-0.0630283132195473	0.546825349330902	0.0115134678781033
-3.18077087402344	-5.69994831085205	-4.09350633621216	-0.0629197061061859	0.546389818191528	0.0114896688610315
-3.18390488624573	-5.7040958404541	-4.08019638061523	-0.062791645526886	0.54591166973114	0.0114192105829716
-3.18189668655396	-5.70717144012451	-4.0817723274231	-0.0627091452479362	0.545446753501892	0.0112894997000694
-3.18139338493347	-5.7048716545105	-4.07584524154663	-0.0625545084476471	0.544998288154602	0.0111081963405013
-3.18513035774231	-5.70830774307251	-4.07364559173584	-0.0623527094721794	0.544525623321533	0.010930665768683
-3.18747186660767	-5.71087074279785	-4.06958389282227	-0.0622591003775597	0.544047296047211	0.0108297578990459
-3.18768358230591	-5.7118091583252	-4.05721855163574	-0.0620932653546333	0.543429732322693	0.0106422333046794
-3.18806600570679	-5.71030569076538	-4.05792379379272	-0.0618171952664852	0.543003380298615	0.0105193704366684
-3.19249033927917	-5.71294689178467	-4.05203723907471	-0.0617442727088928	0.542546987533569	0.0104646235704422
-3.19118595123291	-5.716552734375	-4.04872035980225	-0.0616548731923103	0.542010545730591	0.0103142708539963
-3.19287610054016	-5.71651268005371	-4.03927278518677	-0.0614251270890236	0.541486620903015	0.0102154966443777
-3.19645476341248	-5.71729564666748	-4.03491163253784	-0.0612162388861179	0.541066706180573	0.00992223434150219
-3.20416259765625	-5.71707725524902	-4.03706550598145	-0.0609908625483513	0.540590584278107	0.00954101514071226
-3.2083146572113	-5.72415256500244	-4.0239109992981	-0.0609095580875874	0.540260374546051	0.00906926207244396
-3.21441793441772	-5.72923612594604	-4.01840591430664	-0.0607849955558777	0.539758622646332	0.00853163376450539
-3.22164082527161	-5.7366509437561	-4.02003526687622	-0.0605303347110748	0.539379477500916	0.00796087086200714
-3.23009300231934	-5.74205112457275	-4.01523017883301	-0.0603651739656925	0.539145469665527	0.00750364642590284
-3.23779773712158	-5.74496936798096	-4.01354503631592	-0.0600332692265511	0.538838326931	0.00711836060509086
-3.24907565116882	-5.75081491470337	-4.01457071304321	-0.0597071908414364	0.538591027259827	0.00669455528259277
-3.26064395904541	-5.75935029983521	-4.01134634017944	-0.0593739822506905	0.538379549980164	0.00637485552579165
-3.26587557792664	-5.75942039489746	-4.01701593399048	-0.0589419938623905	0.538244247436523	0.006207634229213
-3.27799987792969	-5.76144170761108	-4.01010513305664	-0.0584556236863136	0.538257241249084	0.00591561943292618
-3.28741312026978	-5.7657151222229	-4.01564455032349	-0.0580218024551868	0.538170278072357	0.00556938583031297
-3.2959041595459	-5.76797437667847	-4.01020431518555	-0.0575486458837986	0.538218200206757	0.00515095330774784
-3.2981333732605	-5.76777791976929	-4.01005935668945	-0.0570129007101059	0.538397073745728	0.00490208808332682
-3.30366444587708	-5.76796007156372	-4.01579475402832	-0.0565615184605122	0.538533985614777	0.00481991097331047
-3.30501317977905	-5.76409101486206	-4.01118659973145	-0.0560270585119724	0.538682699203491	0.00461385818198323
-3.31005811691284	-5.76516675949097	-4.01788902282715	-0.0555288195610046	0.538892090320587	0.00462920824065804
-3.31098580360413	-5.76742124557495	-4.01795053482056	-0.0550838299095631	0.538986921310425	0.00465709110721946
-3.31552290916443	-5.76709365844727	-4.02044725418091	-0.0545939952135086	0.539222359657288	0.00462854327633977
-3.32339024543762	-5.76990270614624	-4.02324485778809	-0.053990576416254	0.539409458637238	0.0047051664441824
-3.32282972335815	-5.77341461181641	-4.03395080566406	-0.053484208881855	0.539737224578857	0.00478527881205082
-3.32764792442322	-5.77386903762817	-4.03650999069214	-0.0529352948069572	0.540050387382507	0.00472124060615897
-3.32911086082459	-5.77484369277954	-4.03853845596313	-0.0524215400218964	0.540464758872986	0.00473055243492126
-3.3304808139801	-5.77595996856689	-4.04561424255371	-0.0519174747169018	0.540906071662903	0.0047969208098948
-3.32766127586365	-5.7786340713501	-4.04865074157715	-0.0513903424143791	0.541224658489227	0.004731684923172
-3.32127213478088	-5.7747106552124	-4.05363178253174	-0.0509625002741814	0.541658043861389	0.00486999657005072
-3.31632828712463	-5.77398729324341	-4.05405759811401	-0.0504960790276527	0.542036116123199	0.00502960151061416
-3.31195497512817	-5.76771068572998	-4.05464267730713	-0.0499877035617828	0.542489230632782	0.00515406159684062
-3.30777740478516	-5.76495599746704	-4.06287670135498	-0.0495679266750813	0.542824804782867	0.00522300321608782
-3.30934023857117	-5.76864814758301	-4.06467580795288	-0.0491202101111412	0.543248176574707	0.00532902730628848
-3.30604147911072	-5.76427030563354	-4.06928634643555	-0.0486279502511024	0.543579697608948	0.00528187630698085
-3.30486917495728	-5.76243162155151	-4.0759129524231	-0.0481477119028568	0.543975532054901	0.00542684458196163
-3.31049156188965	-5.76359987258911	-4.07501697540283	-0.0476169027388096	0.544332921504974	0.00552163971588016
-3.30747985839844	-5.76618528366089	-4.08072233200073	-0.0470835156738758	0.544759452342987	0.00553629733622074
-3.3081648349762	-5.76668548583984	-4.09735679626465	-0.0466864258050919	0.54525226354599	0.00559535017237067
-3.30441737174988	-5.76707220077515	-4.09409141540527	-0.0461834445595741	0.54559201002121	0.00563057092949748
-3.30367851257324	-5.76491641998291	-4.09902906417847	-0.0455739870667458	0.545995652675629	0.00567275658249855
-3.30306649208069	-5.76419925689697	-4.10114479064941	-0.0450251661241055	0.546485900878906	0.0056727877818048
-3.30452561378479	-5.7649097442627	-4.11499452590942	-0.0444483123719692	0.546850621700287	0.00569311762228608
-3.29970979690552	-5.76455307006836	-4.11426734924316	-0.0440631732344627	0.547234952449799	0.00585514726117253
-3.29403448104858	-5.760986328125	-4.11315155029297	-0.04354203119874	0.547584176063538	0.005972218234092
-3.29159593582153	-5.75764894485474	-4.1235818862915	-0.042982429265976	0.547895014286041	0.00625512795522809
-3.28872036933899	-5.75370931625366	-4.12586259841919	-0.0425773337483406	0.548370778560638	0.00643717730417848
-3.28711986541748	-5.74928426742554	-4.12995719909668	-0.0421456657350063	0.548562228679657	0.00659199990332127
-3.28411722183228	-5.75004863739014	-4.13413143157959	-0.0416396260261536	0.548873364925385	0.00682995701208711
-3.28093838691711	-5.74822902679443	-4.12937545776367	-0.0412756465375423	0.549148917198181	0.00696935970336199
-3.27790594100952	-5.74218225479126	-4.14063262939453	-0.0408657491207123	0.54938006401062	0.00722794607281685
-3.27623891830444	-5.74124145507813	-4.1405177116394	-0.0404955148696899	0.549548447132111	0.00741082103922963
-3.27346968650818	-5.73550271987915	-4.14217948913574	-0.0401732735335827	0.549771010875702	0.00757999392226338
-3.26773190498352	-5.73395109176636	-4.15237283706665	-0.0398906767368317	0.550006747245789	0.00771393161267042
-3.26280808448792	-5.73057174682617	-4.14401197433472	-0.0395484492182732	0.550151348114014	0.00787165854126215
-3.26097106933594	-5.7284836769104	-4.15213346481323	-0.0392877385020256	0.55034327507019	0.00808174815028906
-3.25543403625488	-5.72898817062378	-4.14617776870728	-0.0389643013477325	0.55045348405838	0.00814186315983534
-3.25113654136658	-5.72732830047607	-4.15764474868774	-0.0387217067182064	0.55050003528595	0.00827112421393394
-3.2448034286499	-5.72584676742554	-4.15129470825195	-0.0384874604642391	0.550591111183167	0.00845273304730654
-3.23916363716125	-5.72192907333374	-4.15218353271484	-0.0382523573935032	0.550674080848694	0.00852141808718443
-3.23218321800232	-5.72020959854126	-4.15409517288208	-0.0380632840096951	0.550873100757599	0.00873525999486446
-3.22452759742737	-5.71835470199585	-4.1526083946228	-0.0378457345068455	0.550865054130554	0.00881783291697502
-3.21766543388367	-5.71279335021973	-4.15908622741699	-0.0376871936023235	0.55101865530014	0.00900954846292734
-3.21353459358215	-5.71224069595337	-4.1588191986084	-0.0375395081937313	0.551147282123566	0.00918877217918634
-3.20808458328247	-5.71443033218384	-4.16152906417847	-0.0374928936362267	0.551234900951386	0.00929569359868765
-3.20185112953186	-5.71007823944092	-4.16224813461304	-0.0372898876667023	0.551357984542847	0.00931159686297178
-3.19661545753479	-5.7134861946106	-4.16983604431152	-0.0371955074369907	0.551426291465759	0.00929874833673239
-3.19404244422913	-5.71208047866821	-4.1645941734314	-0.0370614156126976	0.551509499549866	0.00933995377272367
-3.18840217590332	-5.71521139144897	-4.16509389877319	-0.0370391272008419	0.551576733589172	0.00930837262421846
-3.18483519554138	-5.71379947662354	-4.16927099227905	-0.0369640365242958	0.551730334758759	0.00930702965706587
-3.17802357673645	-5.71272850036621	-4.16613674163818	-0.0368853881955147	0.551820933818817	0.00937795545905828
-3.17063879966736	-5.71164894104004	-4.17320489883423	-0.0367831960320473	0.551934123039246	0.00935101788491011
-3.16472005844116	-5.71397066116333	-4.17161655426025	-0.0367843806743622	0.552132725715637	0.00942717585712671
-3.15890049934387	-5.71334743499756	-4.16849946975708	-0.036778662353754	0.55225545167923	0.00941250380128622
-3.15270519256592	-5.71268320083618	-4.17600965499878	-0.0367147102952003	0.552451252937317	0.00948698446154594
-3.14724445343018	-5.71340274810791	-4.17966938018799	-0.0367125459015369	0.552547454833984	0.00950692128390074
-3.1405975818634	-5.71594524383545	-4.17726182937622	-0.0368003770709038	0.552645444869995	0.0095131928101182
-3.13983964920044	-5.71417713165283	-4.18017196655273	-0.0367588102817535	0.552904546260834	0.00960610527545214
-3.13396406173706	-5.71656942367554	-4.1807656288147	-0.0367866940796375	0.55293482542038	0.00965158827602863
-3.12738728523254	-5.71668338775635	-4.18736124038696	-0.0368582271039486	0.553080797195435	0.00968133844435215
-3.12008571624756	-5.71769332885742	-4.18425273895264	-0.0368492119014263	0.55311131477356	0.00966900214552879
-3.1142692565918	-5.71454000473022	-4.18847846984863	-0.0369503609836102	0.553162336349487	0.00974432751536369
-3.11188697814941	-5.71278476715088	-4.18699359893799	-0.0369432307779789	0.553354263305664	0.00976299401372671
-3.10501527786255	-5.71153545379639	-4.18542766571045	-0.0370607562363148	0.553305327892303	0.00983606372028589
-3.09836053848267	-5.71084642410278	-4.18870830535889	-0.0371695905923843	0.553380012512207	0.00994718912988901
-3.09552097320557	-5.7117338180542	-4.19074106216431	-0.0372094996273518	0.553468525409698	0.0100121451541781
-3.09246206283569	-5.70808267593384	-4.19826602935791	-0.0373455882072449	0.553483426570892	0.0101422537118196
-3.08446025848389	-5.7083888053894	-4.19338703155518	-0.0374474227428436	0.55346006155014	0.0102968849241734
-3.08324766159058	-5.70810747146606	-4.19404220581055	-0.037445493042469	0.553490936756134	0.0104724206030369
-3.08172392845154	-5.70849657058716	-4.19639825820923	-0.0376543588936329	0.553505182266235	0.0106764873489738
-3.07458519935608	-5.70421838760376	-4.18802213668823	-0.0377363190054893	0.553374588489532	0.0108040384948254
-3.07342052459717	-5.6999363899231	-4.19397687911987	-0.0378674156963825	0.553345561027527	0.0109906038269401
-3.07227921485901	-5.6983528137207	-4.19088697433472	-0.0379196554422379	0.553324341773987	0.0110699245706201
-3.06779098510742	-5.69486474990845	-4.19228935241699	-0.0380743816494942	0.553267180919647	0.0113176535815001
-3.06073188781738	-5.69383430480957	-4.19251823425293	-0.0382541790604591	0.553271949291229	0.0114436177536845
-3.055495262146	-5.69152116775513	-4.19125413894653	-0.0383486784994602	0.553173005580902	0.0116383852437139
-3.05677199363709	-5.68847417831421	-4.20359992980957	-0.0384641475975513	0.553162693977356	0.0118113392964005
-3.05090022087097	-5.68576717376709	-4.19076061248779	-0.0386637859046459	0.553035736083984	0.0119678098708391
-3.04443573951721	-5.68221616744995	-4.19057941436768	-0.0388066992163658	0.55289626121521	0.0121554266661406
-3.04014468193054	-5.67916440963745	-4.18570804595947	-0.0389464870095253	0.552858471870422	0.0122863184660673
-3.03191900253296	-5.67415380477905	-4.189772605896	-0.0391772165894508	0.552786290645599	0.0124709792435169
-3.02507662773132	-5.66749811172485	-4.18412637710571	-0.0393501408398151	0.55271577835083	0.0125982351601124
-3.01915550231934	-5.66765689849854	-4.18538331985474	-0.0394653715193272	0.552717506885529	0.0127759901806712
-3.01141357421875	-5.66678857803345	-4.18323945999146	-0.0396642163395882	0.552670300006866	0.012916780076921
-3.00588846206665	-5.66136503219604	-4.18097257614136	-0.0397855676710606	0.552667438983917	0.0130726555362344
-3.00307989120483	-5.66388654708862	-4.18596315383911	-0.0399454422295094	0.552630662918091	0.0132482619956136
-3.0004198551178	-5.66402244567871	-4.18461942672729	-0.0400891378521919	0.552557528018951	0.013407651335001
-2.99363994598389	-5.66122388839722	-4.19426584243774	-0.0402182713150978	0.55248236656189	0.0136002106592059
-2.9973292350769	-5.66173267364502	-4.19226551055908	-0.0403795652091503	0.552371740341187	0.0136878984048963
-2.98968315124512	-5.66415929794312	-4.1906213760376	-0.0405950024724007	0.552211582660675	0.0139002744108438
-2.98837924003601	-5.65665769577026	-4.18779754638672	-0.0406909696757793	0.552168726921082	0.0139961494132876
-2.9802393913269	-5.65243911743164	-4.19198560714722	-0.0409843474626541	0.552159607410431	0.0141881220042706
-2.97408866882324	-5.64571523666382	-4.17831039428711	-0.0411775782704353	0.552085816860199	0.0143862562254071
-2.96646237373352	-5.64387941360474	-4.1910605430603	-0.0413127392530441	0.552121996879578	0.0146391373127699
-2.96002006530762	-5.64149045944214	-4.18729257583618	-0.0415307655930519	0.552221417427063	0.0148533973842859
-2.95734715461731	-5.64219427108765	-4.18386220932007	-0.0416218712925911	0.552170157432556	0.0151641517877579
-2.95539093017578	-5.64196872711182	-4.18974447250366	-0.0417393185198307	0.552209138870239	0.0153608461841941
-2.95585036277771	-5.63906812667847	-4.1890435218811	-0.0419832766056061	0.552146255970001	0.0156260598450899
-2.95600938796997	-5.63832473754883	-4.18906450271606	-0.0421575307846069	0.552136361598969	0.0158410910516977
-2.94970178604126	-5.63529300689697	-4.19389009475708	-0.0423554368317127	0.552099287509918	0.0160716883838177
-2.94215512275696	-5.62987661361694	-4.18918085098267	-0.0425415001809597	0.552096009254456	0.0162766892462969
-2.94031929969788	-5.62809085845947	-4.19051885604858	-0.0426990762352943	0.552137196063995	0.0165042746812105
-2.92806720733643	-5.62616729736328	-4.18706893920898	-0.0429107211530209	0.552289664745331	0.0166892465204
-2.92150735855103	-5.62202501296997	-4.19263696670532	-0.0430669896304607	0.552332937717438	0.0168755874037743
-2.91938090324402	-5.62532138824463	-4.19627094268799	-0.0431347712874413	0.552559673786163	0.017117315903306
-2.91518115997314	-5.62611103057861	-4.19278764724731	-0.0433084033429623	0.552620470523834	0.0172436647117138
-2.91465520858765	-5.62698268890381	-4.19935131072998	-0.0433760248124599	0.552603244781494	0.0174178425222635
-2.91729140281677	-5.62958192825317	-4.19828653335571	-0.0435933247208595	0.55270391702652	0.0175255034118891
-2.91147923469543	-5.62650585174561	-4.19855785369873	-0.0436870940029621	0.552610218524933	0.017705338075757
-2.90482497215271	-5.62238168716431	-4.19476747512817	-0.0438567809760571	0.552718043327332	0.0178286079317331
-2.89942622184753	-5.61896467208862	-4.20107793807983	-0.0440709143877029	0.552731692790985	0.0180448070168495
-2.89168667793274	-5.61808061599731	-4.19592142105103	-0.0440390482544899	0.552813768386841	0.018170427531004
-2.89136648178101	-5.62463569641113	-4.20162773132324	-0.0441844947636127	0.552961409091949	0.0183583479374647
-2.89325451850891	-5.6266508102417	-4.20113849639893	-0.0442354492843151	0.55284720659256	0.0185097623616457
-2.89264893531799	-5.62551069259644	-4.20578336715698	-0.0442525371909142	0.552744805812836	0.0185845904052258
-2.88823199272156	-5.62644481658936	-4.19701099395752	-0.0443951077759266	0.552601456642151	0.0187138617038727
-2.88624382019043	-5.62248086929321	-4.19491386413574	-0.0445342659950256	0.552486658096313	0.0188499186187983
-2.88052225112915	-5.62200975418091	-4.19371795654297	-0.0446111299097538	0.552284419536591	0.018999021500349
-2.87127876281738	-5.6164870262146	-4.19352293014526	-0.0447501689195633	0.552140772342682	0.0192582923918962
-2.86581373214722	-5.61196327209473	-4.19025182723999	-0.0447684936225414	0.551998436450958	0.0194389726966619
-2.86235070228577	-5.61620998382568	-4.18839263916016	-0.0448977425694466	0.551871776580811	0.0196364484727383
-2.85747408866882	-5.61582326889038	-4.18340492248535	-0.0449044145643711	0.5516357421875	0.0197787918150425
-2.85681438446045	-5.61490917205811	-4.18474102020264	-0.0448780879378319	0.551377415657043	0.0199845973402262
-2.85898351669312	-5.62112140655518	-4.18545484542847	-0.044877577573061	0.551038801670074	0.0200367607176304
-2.85472178459167	-5.61921834945679	-4.1821665763855	-0.044990710914135	0.550669610500336	0.0201503299176693
-2.85646080970764	-5.61738538742065	-4.17934131622314	-0.0450247973203659	0.550219058990479	0.0202328637242317
-2.8566517829895	-5.61912202835083	-4.17582750320435	-0.0451105087995529	0.549853980541229	0.0202729925513268
-2.85288786888123	-5.6172022819519	-4.16625595092773	-0.0450681895017624	0.549509167671204	0.0203760229051113
-2.84614992141724	-5.61375713348389	-4.16238069534302	-0.0450921170413494	0.54910272359848	0.0203904788941145
-2.84097170829773	-5.61284065246582	-4.15533971786499	-0.0451992191374302	0.548705697059631	0.0204288400709629
-2.83962535858154	-5.61252212524414	-4.15428066253662	-0.0451283156871796	0.548298597335815	0.0203789826482534
-2.83913516998291	-5.61541986465454	-4.15468072891235	-0.0451112724840641	0.547989547252655	0.020418968051672
-2.83522653579712	-5.61717081069946	-4.14623832702637	-0.0451689995825291	0.547598421573639	0.0203653071075678
-2.83587455749512	-5.61824131011963	-4.14205360412598	-0.0450578555464745	0.547117829322815	0.0204140525311232
-2.83922863006592	-5.62262010574341	-4.14355611801147	-0.0449627973139286	0.546776711940765	0.0202543400228024
-2.83761477470398	-5.62653827667236	-4.13886833190918	-0.045003816485405	0.546414315700531	0.0202272702008486
-2.84164476394653	-5.62866735458374	-4.13543891906738	-0.0449506565928459	0.54601913690567	0.0200815182179213
-2.83943104743958	-5.63371849060059	-4.13672828674316	-0.0449554584920406	0.545556426048279	0.0199212171137333
-2.84099769592285	-5.63167810440063	-4.13144207000732	-0.0449842698872089	0.545128345489502	0.0197582263499498
-2.84035754203796	-5.6310601234436	-4.12591648101807	-0.0450353212654591	0.544851422309875	0.0195775628089905
-2.84103727340698	-5.63400173187256	-4.12463331222534	-0.0449859090149403	0.544571101665497	0.0194329023361206
-2.83684253692627	-5.63087797164917	-4.12162160873413	-0.0449632406234741	0.544216573238373	0.0192609839141369
-2.83682322502136	-5.63469266891479	-4.1170392036438	-0.0450013056397438	0.543939709663391	0.0191214215010405
-2.83968067169189	-5.63499689102173	-4.10748386383057	-0.0450079068541527	0.543729186058044	0.0188871007412672
-2.8367006778717	-5.6388635635376	-4.11815023422241	-0.0450030863285065	0.54350334405899	0.0185835435986519
-2.83401322364807	-5.63846588134766	-4.11405229568481	-0.0449965000152588	0.543326854705811	0.0183331221342087
-2.83478045463562	-5.64040184020996	-4.10606527328491	-0.0449735261499882	0.543111503124237	0.0180600415915251
-2.83934664726257	-5.64854049682617	-4.10535287857056	-0.0450102500617504	0.542931437492371	0.0177811346948147
-2.83339738845825	-5.65251398086548	-4.09932136535645	-0.0450053587555885	0.542687594890594	0.0173514019697905
-2.83654022216797	-5.65122652053833	-4.10357809066772	-0.0449427627027035	0.54255336523056	0.0170735288411379
-2.83932042121887	-5.65570878982544	-4.09833192825317	-0.045001108199358	0.542426466941834	0.0167044047266245
-2.83855962753296	-5.66188907623291	-4.09754323959351	-0.0450276657938957	0.542363107204437	0.0163933727890253
-2.83802032470703	-5.66427707672119	-4.09742212295532	-0.0450144186615944	0.542128264904022	0.0159941390156746
-2.84021735191345	-5.66994476318359	-4.09615468978882	-0.0449822843074799	0.542015790939331	0.0155739113688469
-2.8426878452301	-5.67318964004517	-4.09786033630371	-0.0450588949024677	0.541904151439667	0.0151292039081454
-2.84464287757874	-5.68274831771851	-4.09502410888672	-0.045127384364605	0.5417360663414	0.0146535160019994
-2.84459829330444	-5.68481636047363	-4.09137201309204	-0.0450884252786636	0.5415158867836	0.0141833582893014
-2.84666705131531	-5.68677616119385	-4.08869171142578	-0.0451223328709602	0.54145222902298	0.0136969368904829
-2.84437656402588	-5.69280576705933	-4.08850193023682	-0.0452379882335663	0.541339576244354	0.0132137397304177
-2.84761428833008	-5.69534826278687	-4.09241151809692	-0.0453005246818066	0.541115164756775	0.0127437077462673
-2.84724640846252	-5.6973295211792	-4.08234453201294	-0.0453109592199326	0.54096657037735	0.0122315119951963
-2.8490297794342	-5.7017502784729	-4.08834075927734	-0.0454639084637165	0.540880858898163	0.0118843875825405
-2.85272026062012	-5.70829153060913	-4.08574295043945	-0.0454583242535591	0.540755331516266	0.0112853301689029
-2.85136675834656	-5.71093702316284	-4.08431053161621	-0.0455412268638611	0.540556967258453	0.010499800555408
-2.85428762435913	-5.71495151519775	-4.07755613327026	-0.0455684810876846	0.540424942970276	0.00982627738267183
-2.8560619354248	-5.71716260910034	-4.07654142379761	-0.0456652529537678	0.540268063545227	0.00917576532810926
-2.85553622245789	-5.72476053237915	-4.07476329803467	-0.0457062385976315	0.540208160877228	0.0087680546566844
-2.85381484031677	-5.7264142036438	-4.07348394393921	-0.0458450764417648	0.539968609809875	0.00835994072258472
-2.85248398780823	-5.72914743423462	-4.07438135147095	-0.045910906046629	0.539795279502869	0.00793944578617811
-2.85603141784668	-5.73222923278809	-4.07498407363892	-0.0460439249873161	0.539647459983826	0.00747780781239271
-2.85760307312012	-5.73891973495483	-4.07199573516846	-0.0461854673922062	0.539448857307434	0.00695038447156549
-2.8606219291687	-5.7443790435791	-4.07149124145508	-0.0462936237454414	0.539362251758575	0.00632884679362178
-2.86248016357422	-5.74503993988037	-4.07157897949219	-0.0464321710169315	0.539131343364716	0.00582587439566851
-2.86785817146301	-5.75355958938599	-4.07262802124023	-0.0464872010052204	0.538929879665375	0.00531586399301887
-2.8700213432312	-5.7604079246521	-4.07551193237305	-0.046599518507719	0.53890585899353	0.00486715650185943
-2.87186622619629	-5.7619104385376	-4.06869506835938	-0.0466763526201248	0.538813054561615	0.00442378781735897
-2.87174558639526	-5.76799821853638	-4.06557893753052	-0.0468711256980896	0.538784801959991	0.00396468210965395
-2.86827731132507	-5.77231550216675	-4.07413244247437	-0.0470293238759041	0.538658857345581	0.00351469637826085
-2.866868019104	-5.77369356155396	-4.07063150405884	-0.0470953620970249	0.538609027862549	0.00302219251170754
-2.86468863487244	-5.77526473999023	-4.05440187454224	-0.0473367013037205	0.538515031337738	0.00250648404471576
-2.86672973632813	-5.7756462097168	-4.06537532806396	-0.0474993959069252	0.538473784923553	0.00198305677622557
-2.87102317810059	-5.77888965606689	-4.05821228027344	-0.047706663608551	0.538363039493561	0.00150589959230274
-2.87425708770752	-5.78780078887939	-4.05830097198486	-0.0478413924574852	0.538237154483795	0.00103012856561691
-2.87982773780823	-5.79002285003662	-4.06622552871704	-0.0480002760887146	0.538166701793671	0.000486927543533966
-2.88322854042053	-5.80123519897461	-4.06519746780396	-0.0481236949563026	0.53811776638031	1.24377575048129E-05
-2.88355565071106	-5.80569934844971	-4.05829811096191	-0.048218410462141	0.538162767887115	-0.000426453858381137
-2.88389015197754	-5.80926465988159	-4.06508255004883	-0.0484121441841125	0.538234651088715	-0.000913160387426615
-2.88021540641785	-5.81385326385498	-4.05591678619385	-0.0485121011734009	0.538212895393372	-0.0013714759843424
-2.87990999221802	-5.81734085083008	-4.05683708190918	-0.0486565455794334	0.538312613964081	-0.00175303919240832
-2.8775851726532	-5.81974411010742	-4.06627178192139	-0.0489750690758228	0.538299202919006	-0.00216284417547286
-2.87830424308777	-5.82144403457642	-4.05938386917114	-0.0491332374513149	0.538264691829681	-0.00260818935930729
-2.87817049026489	-5.82083988189697	-4.05431652069092	-0.0493242405354977	0.538233399391174	-0.00294786016456783
-2.88027167320251	-5.82524251937866	-4.05448961257935	-0.0494803823530674	0.538207113742828	-0.00327350408770144
-2.88706040382385	-5.82978105545044	-4.06002712249756	-0.0496140420436859	0.538183808326721	-0.0036521228030324
-2.89014554023743	-5.83532571792603	-4.05698299407959	-0.049693301320076	0.538135468959808	-0.0039438265375793
-2.89031982421875	-5.84076452255249	-4.06411027908325	-0.0498905666172504	0.538293123245239	-0.00423408066853881
-2.88724637031555	-5.8439245223999	-4.06543970108032	-0.0499663203954697	0.538342237472534	-0.00451066810637712
-2.88876867294312	-5.84589195251465	-4.06229305267334	-0.0501340590417385	0.538429617881775	-0.00473248958587646
-2.88578224182129	-5.84643411636353	-4.06396865844727	-0.0503233261406422	0.538468897342682	-0.00498620746657252
-2.88163137435913	-5.84314393997192	-4.05581665039063	-0.0504652224481106	0.538476228713989	-0.00531603675335646
-2.88520789146423	-5.84437131881714	-4.05822896957397	-0.050633393228054	0.538488626480103	-0.00553663447499275
-2.88412976264954	-5.84654951095581	-4.06251859664917	-0.0506865680217743	0.538446962833405	-0.00576478382572532
-2.88507533073425	-5.84966659545898	-4.0532808303833	-0.0508419498801231	0.538376092910767	-0.00605603540316224
-2.88688468933105	-5.84848546981812	-4.05845594406128	-0.0510123521089554	0.538367807865143	-0.00620505260303617
-2.88896703720093	-5.8542652130127	-4.05783319473267	-0.051098145544529	0.538263976573944	-0.00636888761073351
-2.89262795448303	-5.85863065719604	-4.05899715423584	-0.0511761978268623	0.538206279277802	-0.00659291679039598
-2.89143419265747	-5.86314392089844	-4.05896711349487	-0.0512426421046257	0.538340210914612	-0.00668272888287902
-2.89438390731812	-5.86537313461304	-4.06353998184204	-0.0512842200696468	0.538261890411377	-0.00682783778756857
-2.88869500160217	-5.86768960952759	-4.06009340286255	-0.0513862483203411	0.538263142108917	-0.00702048046514392
-2.88323712348938	-5.86309576034546	-4.0593786239624	-0.0515384525060654	0.538298904895782	-0.00711757643148303
-2.88020825386047	-5.86472940444946	-4.05707025527954	-0.0516773127019405	0.538255214691162	-0.0072301272302866
-2.87991809844971	-5.86243724822998	-4.05575132369995	-0.0518083460628986	0.538109719753265	-0.00740639120340347
-2.8849139213562	-5.86438465118408	-4.04957914352417	-0.0519168749451637	0.53803813457489	-0.00740786688402295
-2.88892555236816	-5.87181091308594	-4.05215311050415	-0.0519468635320663	0.537959456443787	-0.00757284136489034
-2.8909809589386	-5.87413311004639	-4.05494832992554	-0.0519981198012829	0.537875413894653	-0.00765975704416633
-2.89121890068054	-5.87852764129639	-4.05419111251831	-0.0520620904862881	0.537914156913757	-0.00768312299624085
-2.88542604446411	-5.88039445877075	-4.05290412902832	-0.0521459169685841	0.537860810756683	-0.00786176696419716
-2.88073348999023	-5.88142776489258	-4.05410718917847	-0.0522365346550941	0.537814974784851	-0.00798610784113407
-2.87800145149231	-5.88016939163208	-4.04728031158447	-0.0522459037601948	0.537787795066834	-0.00795566849410534
-2.87800908088684	-5.87742519378662	-4.04629135131836	-0.052325215190649	0.537693202495575	-0.00802575889974833
-2.87674975395203	-5.8766188621521	-4.04442739486694	-0.0524061471223831	0.537551403045654	-0.00808359775692225
-2.8785719871521	-5.8798360824585	-4.04319477081299	-0.0524438582360744	0.537540555000305	-0.0080420384183526
-2.88078498840332	-5.8816294670105	-4.04290723800659	-0.052449781447649	0.537434220314026	-0.00819119159132242
-2.88610792160034	-5.88602781295776	-4.04624319076538	-0.0524131022393703	0.537388384342194	-0.00821172446012497
-2.88513541221619	-5.89195585250854	-4.04082870483398	-0.0524656549096107	0.537504136562347	-0.00828303582966328
-2.88211965560913	-5.891845703125	-4.04961156845093	-0.0524463579058647	0.537566006183624	-0.00842509418725967
-2.87883687019348	-5.89174270629883	-4.03471279144287	-0.0524323023855686	0.537547767162323	-0.00843734573572874
-2.87584137916565	-5.88808727264404	-4.04437828063965	-0.052484929561615	0.537573516368866	-0.00859289523214102
-2.8805992603302	-5.88726711273193	-4.04018259048462	-0.0525670796632767	0.537483692169189	-0.00874300487339497
-2.88714671134949	-5.89146184921265	-4.03647470474243	-0.0525401048362255	0.537526488304138	-0.0089772567152977
-2.89181756973267	-5.8943977355957	-4.04452610015869	-0.0525827258825302	0.537517488002777	-0.0092058414593339
-2.89261698722839	-5.89748525619507	-4.03516864776611	-0.0525236241519451	0.537527740001678	-0.00926522631198168
-2.89016962051392	-5.89856004714966	-4.0417857170105	-0.0526450052857399	0.537681043148041	-0.00934278499335051
-2.88710856437683	-5.89726305007935	-4.03123617172241	-0.052742637693882	0.537642061710358	-0.00930012483149767
-2.87852096557617	-5.89546346664429	-4.02971887588501	-0.052732527256012	0.537607312202454	-0.0091526610776782
-2.87635326385498	-5.89497137069702	-4.0290355682373	-0.0527483448386192	0.537685930728912	-0.00894209463149309
-2.87692165374756	-5.89227342605591	-4.03343200683594	-0.0527776032686234	0.537592828273773	-0.00883932877331972
-2.88003325462341	-5.89068555831909	-4.01939630508423	-0.0528167858719826	0.537536561489105	-0.00893711391836405
-2.88307213783264	-5.89765119552612	-4.02686834335327	-0.0527895800769329	0.53750091791153	-0.00903268996626139
-2.88463020324707	-5.90355253219604	-4.02331399917603	-0.0528119057416916	0.537348866462708	-0.00919188559055328
-2.88072824478149	-5.90974378585815	-4.02160787582397	-0.0530059449374676	0.537185668945313	-0.00935087166726589
-2.87394714355469	-5.91453886032104	-4.01737117767334	-0.0529457069933414	0.537191390991211	-0.00916379876434803
-2.87057852745056	-5.9084939956665	-4.01652383804321	-0.0529234707355499	0.537072956562042	-0.00884676165878773
-2.86546158790588	-5.90441513061523	-4.01058673858643	-0.0529744923114777	0.536954879760742	-0.00862270779907703
-2.85723972320557	-5.90086078643799	-4.00577163696289	-0.0529269315302372	0.536752641201019	-0.00816122256219387
-2.85004496574402	-5.90032482147217	-4.00257873535156	-0.0530005507171154	0.536451637744904	-0.0075835632160306
-2.85169386863709	-5.90278196334839	-4.00256490707397	-0.0531516745686531	0.536174297332764	-0.00717534637078643
-2.85136270523071	-5.89863014221191	-3.99800992012024	-0.0531044416129589	0.535876929759979	-0.00698985485360026
-2.84759950637817	-5.89651918411255	-3.99405694007874	-0.0531149432063103	0.535635411739349	-0.00663732318207622
-2.8415675163269	-5.8964524269104	-3.99646759033203	-0.0532405711710453	0.535421013832092	-0.00615870859473944
-2.8338680267334	-5.88826513290405	-3.98766732215881	-0.0532668568193913	0.535016357898712	-0.00572471832856536
-2.82912087440491	-5.88012647628784	-3.98132371902466	-0.0533357188105583	0.534755289554596	-0.00528588937595487
-2.82497763633728	-5.8726110458374	-3.98105597496033	-0.0532992705702782	0.53429514169693	-0.00482957344502211
-2.82119560241699	-5.86675643920898	-3.96777987480164	-0.0534074082970619	0.533865451812744	-0.00453528854995966
-2.82391738891602	-5.86145496368408	-3.97092604637146	-0.0534317009150982	0.53343790769577	-0.00405558384954929
-2.8229660987854	-5.86370992660522	-3.96564555168152	-0.0534204542636871	0.532971382141113	-0.00371313979849219
-2.82152199745178	-5.8632755279541	-3.95905447006226	-0.0533776134252548	0.532569229602814	-0.00346682104282081
-2.8148992061615	-5.8610987663269	-3.95695471763611	-0.0533905625343323	0.532214045524597	-0.00301134958863258
-2.80818653106689	-5.8612208366394	-3.95676207542419	-0.0533446744084358	0.531954944133759	-0.00271664187312126
-2.80057072639465	-5.85382318496704	-3.9452691078186	-0.0533817708492279	0.531525015830994	-0.00236888392828405
-2.79170274734497	-5.85012578964233	-3.94212698936462	-0.0534662194550037	0.531089305877686	-0.0019234016072005
-2.78905367851257	-5.84826421737671	-3.93183445930481	-0.0534608587622643	0.530607581138611	-0.00160489336121827
-2.785804271698	-5.84848594665527	-3.93020057678223	-0.0534609779715538	0.530182898044586	-0.00123186141718179
-2.78415417671204	-5.8508358001709	-3.93177437782288	-0.0533859692513943	0.52983421087265	-0.000693687354214489
-2.77805304527283	-5.84997653961182	-3.92986941337585	-0.0532413050532341	0.529435038566589	-0.000303824170259759
-2.76988363265991	-5.8515739440918	-3.91825771331787	-0.0532394647598267	0.529157638549805	0.000194343010662124
-2.75904965400696	-5.84409189224243	-3.91703462600708	-0.0531775392591953	0.528901636600494	0.000621469982434064
-2.75435090065002	-5.84023237228394	-3.90755605697632	-0.053098164498806	0.528521537780762	0.00105810549575835
-2.75427222251892	-5.83923530578613	-3.90691423416138	-0.0531015358865261	0.528039574623108	0.00148386624641716
-2.74916005134583	-5.84063625335693	-3.90391850471497	-0.0529101900756359	0.527570009231567	0.00189252349082381
-2.74783730506897	-5.8435697555542	-3.89423203468323	-0.0528055168688297	0.527250587940216	0.00237032026052475
-2.74209976196289	-5.84971284866333	-3.89198088645935	-0.0525914132595062	0.526801645755768	0.00282002938911319
-2.73363971710205	-5.85020446777344	-3.89281964302063	-0.0524989180266857	0.526529133319855	0.00319486274383962
-2.72536849975586	-5.85086536407471	-3.8831946849823	-0.0522867292165756	0.526090383529663	0.00365283340215683
-2.72158074378967	-5.85060024261475	-3.88043355941772	-0.0521240420639515	0.525809288024902	0.00400604959577322
-2.71280097961426	-5.8450813293457	-3.87492775917053	-0.0519728511571884	0.525247275829315	0.00432015024125576
-2.71114683151245	-5.85032224655151	-3.86050581932068	-0.0517701543867588	0.524716436862946	0.00472305715084076
-2.71259880065918	-5.85411977767944	-3.86393237113953	-0.0515146888792515	0.52409416437149	0.00508661521598697
-2.7137553691864	-5.85305881500244	-3.85753321647644	-0.051187090575695	0.523534417152405	0.00555043527856469
-2.70544409751892	-5.85988092422485	-3.85073661804199	-0.0509066246449947	0.523023724555969	0.00611256761476398
-2.70246005058289	-5.85584878921509	-3.84672355651855	-0.0505102686583996	0.522603869438171	0.00666539836674929
-2.69766354560852	-5.85000705718994	-3.83510828018188	-0.0502007193863392	0.522024273872375	0.00731697306036949
-2.69254946708679	-5.839768409729	-3.8370246887207	-0.0498010143637657	0.52149897813797	0.0078757843002677
-2.69511318206787	-5.83478450775146	-3.83095145225525	-0.0493627637624741	0.520715415477753	0.00856654625386
-2.6977870464325	-5.8288426399231	-3.82168436050415	-0.0488870143890381	0.520103752613068	0.00926189962774515
-2.69842147827148	-5.82255792617798	-3.82683396339417	-0.0482875481247902	0.519461214542389	0.010006413795054
-2.69724583625793	-5.81940174102783	-3.81328916549683	-0.047745019197464	0.51884138584137	0.0109199164435267
-2.69085431098938	-5.81132173538208	-3.81358003616333	-0.0471109263598919	0.518309414386749	0.0118972789496183
-2.68563342094421	-5.79896831512451	-3.80757856369019	-0.0465932488441467	0.517660081386566	0.0127573981881142
-2.68019890785217	-5.78659629821777	-3.7913134098053	-0.0459353253245354	0.516927778720856	0.0135525986552238
-2.67969822883606	-5.78217315673828	-3.79197835922241	-0.0453138612210751	0.516148746013641	0.0144823724403977
-2.68632793426514	-5.78005933761597	-3.79032754898071	-0.0445310585200787	0.5153568983078	0.0153847141191363
-2.6851053237915	-5.77812814712524	-3.77690434455872	-0.043858140707016	0.514596223831177	0.0161226037889719
-2.67990064620972	-5.77733707427979	-3.78015661239624	-0.0430867299437523	0.513842701911926	0.0167966894805431
-2.67740154266357	-5.77448654174805	-3.76090693473816	-0.0424713231623173	0.513201534748077	0.0175439976155758
-2.67237162590027	-5.76843452453613	-3.76778078079224	-0.0418109968304634	0.512417912483215	0.0182309597730637
-2.66999316215515	-5.760085105896	-3.75256538391113	-0.0410245917737484	0.511611700057983	0.0188807435333729
-2.66730904579163	-5.75656747817993	-3.74528813362122	-0.0402765721082687	0.51083368062973	0.019588204100728
-2.67241048812866	-5.75724458694458	-3.74943280220032	-0.0396029651165009	0.510038018226624	0.020205968990922
-2.67831707000732	-5.75723266601563	-3.73743867874146	-0.0387624129652977	0.509305536746979	0.0206655152142048
-2.67498779296875	-5.75623035430908	-3.73921251296997	-0.037927258759737	0.508691906929016	0.0211569909006357
-2.66831946372986	-5.74987888336182	-3.72192597389221	-0.0372191183269024	0.507967352867126	0.0217039808630943
-2.66834807395935	-5.7462306022644	-3.71485567092896	-0.0365692675113678	0.507286250591278	0.0221374053508043
-2.67001700401306	-5.7392578125	-3.7114417552948	-0.0358478575944901	0.506432414054871	0.0224874559789896
-2.67358446121216	-5.7411470413208	-3.70433616638184	-0.0351124443113804	0.505706906318665	0.0230671130120754
-2.67404270172119	-5.74233055114746	-3.70505952835083	-0.0343714505434036	0.505078911781311	0.0237505547702312
-2.66545009613037	-5.7285041809082	-3.69607019424438	-0.0337449349462986	0.504541993141174	0.0245521422475576
-2.66361212730408	-5.73034429550171	-3.69674015045166	-0.0330174565315247	0.503872394561768	0.0247773658484221
-2.67003774642944	-5.72157049179077	-3.6784815788269	-0.032401729375124	0.50308620929718	0.0254251100122929
-2.66159176826477	-5.7202033996582	-3.67442965507507	-0.0318358391523361	0.502459168434143	0.0258347578346729
-2.66115355491638	-5.72981119155884	-3.68194508552551	-0.0311484262347221	0.50189471244812	0.0264083631336689
-2.66335535049438	-5.72583675384521	-3.66198015213013	-0.0306330379098654	0.501270651817322	0.0269371066242456
-2.65295577049255	-5.72645139694214	-3.66838526725769	-0.0300556663423777	0.500823736190796	0.0273431595414877
-2.64258503913879	-5.71574687957764	-3.65088367462158	-0.0295792166143656	0.500268697738647	0.0279840882867575
-2.64556097984314	-5.71307325363159	-3.65300464630127	-0.0291556362062693	0.499691247940063	0.0285484660416842
-2.64590287208557	-5.7152886390686	-3.64668536186218	-0.0286363959312439	0.499079287052155	0.0288797169923782
-2.64321279525757	-5.71806335449219	-3.64992213249207	-0.0281325075775385	0.49874871969223	0.0292410291731358
-2.63432478904724	-5.71356964111328	-3.64662909507751	-0.0277363229542971	0.498423159122467	0.0294483806937933
-2.63634419441223	-5.71093559265137	-3.63630557060242	-0.0274207293987274	0.497950702905655	0.0296190120279789
-2.6379382610321	-5.70687437057495	-3.63343644142151	-0.0271053779870272	0.497471272945404	0.0295032411813736
-2.63755178451538	-5.70765018463135	-3.62044858932495	-0.0268145389854908	0.496988862752914	0.0293743927031755
-2.64258551597595	-5.716628074646	-3.62207341194153	-0.0265432875603437	0.496596366167068	0.0295034274458885
-2.63925814628601	-5.71626567840576	-3.61636877059937	-0.0263618864119053	0.496275186538696	0.0293189585208893
-2.63346266746521	-5.69397878646851	-3.61178493499756	-0.0260387416929007	0.496181726455688	0.0296650119125843
-2.6219654083252	-5.68179321289063	-3.61471009254456	-0.0257250107824802	0.495888203382492	0.0306170955300331
-2.614253282547	-5.67309713363647	-3.61559462547302	-0.0253818519413471	0.495540946722031	0.0321106426417828
-2.61329197883606	-5.66860866546631	-3.60505819320679	-0.025176327675581	0.49522191286087	0.0329262912273407
-2.60167455673218	-5.65716028213501	-3.60756707191467	-0.0248321127146482	0.495038598775864	0.0336965583264828
-2.59197115898132	-5.65786027908325	-3.60867404937744	-0.0246282760053873	0.494907170534134	0.0342630259692669
-2.59019088745117	-5.66104221343994	-3.60023427009583	-0.0245855022221804	0.494686186313629	0.0340361706912518
-2.58273005485535	-5.65552186965942	-3.59631156921387	-0.0246290657669306	0.494567662477493	0.0338998921215534
-2.57454633712769	-5.66045427322388	-3.59787750244141	-0.024678997695446	0.494400411844254	0.0340256690979004
-2.56912708282471	-5.66283559799194	-3.58737874031067	-0.0248114299029112	0.494102418422699	0.0340174399316311
-2.56672596931458	-5.65974760055542	-3.59003043174744	-0.0246862880885601	0.494039714336395	0.0347947143018246
-2.55248856544495	-5.65965795516968	-3.59217834472656	-0.0245592910796404	0.494089335203171	0.0360502302646637
-2.54201173782349	-5.65166997909546	-3.59150052070618	-0.0244260057806969	0.494046419858933	0.0369193740189075
-2.53240704536438	-5.64989042282104	-3.59010457992554	-0.0242835655808449	0.494072467088699	0.0374033004045486
-2.52311563491821	-5.64991044998169	-3.59538578987122	-0.0242603179067373	0.494197249412537	0.0375595800578594
-2.51344180107117	-5.65092515945435	-3.59173393249512	-0.0242625419050455	0.494291573762894	0.0374754332005978
-2.50731658935547	-5.65623426437378	-3.59088897705078	-0.0243473201990128	0.494362980127335	0.037391047924757
-2.50188994407654	-5.65654516220093	-3.59491467475891	-0.024411529302597	0.494513869285584	0.0372419953346252
-2.49930834770203	-5.65249013900757	-3.59543633460999	-0.0244046561419964	0.494745880365372	0.0372220724821091
-2.49354529380798	-5.66193389892578	-3.60123491287231	-0.0243361629545689	0.49491024017334	0.037500936537981
-2.48486924171448	-5.66871881484985	-3.60373830795288	-0.0243631768971682	0.495216697454453	0.0376596972346306
-2.47900223731995	-5.66767549514771	-3.60893273353577	-0.0243276711553335	0.495528340339661	0.0378430187702179
-2.45895648002625	-5.66678762435913	-3.61000752449036	-0.0244739819318056	0.495953768491745	0.0380786322057247
-2.4474720954895	-5.65871429443359	-3.6158299446106	-0.0246550068259239	0.496324360370636	0.0384464971721172
-2.43807196617126	-5.65540409088135	-3.61199569702148	-0.0247817672789097	0.496783494949341	0.0389431342482567
-2.42827868461609	-5.65250539779663	-3.62107563018799	-0.0249446071684361	0.497214198112488	0.0393529944121838
-2.42225956916809	-5.64849901199341	-3.62946176528931	-0.0249834023416042	0.497675389051437	0.0398589745163918
-2.41292786598206	-5.64960718154907	-3.63139843940735	-0.0251496806740761	0.498239636421204	0.0404263660311699
-2.40427708625793	-5.64691019058228	-3.63770055770874	-0.0251403246074915	0.498863101005554	0.0409081019461155
-2.39666390419006	-5.64395809173584	-3.64971685409546	-0.0251757092773914	0.49961394071579	0.0413848422467709
-2.38357901573181	-5.64042949676514	-3.6464684009552	-0.0252275411039591	0.500276267528534	0.0419898144900799
-2.36533737182617	-5.63195323944092	-3.65582799911499	-0.0251758098602295	0.50103634595871	0.0426202416419983
-2.35139083862305	-5.62482643127441	-3.67077422142029	-0.0252116154879332	0.501808285713196	0.043273039162159
-2.33917784690857	-5.6144495010376	-3.66499900817871	-0.0251382254064083	0.502557218074799	0.043836422264576
-2.32807111740112	-5.60500621795654	-3.67157936096191	-0.0250879265367985	0.503358781337738	0.0443917214870453
-2.32089018821716	-5.59464025497437	-3.69242024421692	-0.0250975508242846	0.504146456718445	0.0449372120201588
-2.30769562721252	-5.5844841003418	-3.69481229782104	-0.0250662546604872	0.504965007305145	0.0454375557601452
-2.29788756370544	-5.57690763473511	-3.69615578651428	-0.0250186379998922	0.50569099187851	0.0460435301065445
-2.28905391693115	-5.57181596755981	-3.7096381187439	-0.0249575674533844	0.506421446800232	0.0464865602552891
[truncated: 10,649 more rows]
