# Supplementary material for: Identification of Haptic Based Guiding Using Hard Reins
Source: PLoS One. 2015 Jul 22;10(7):e0132020. doi: 10.1371/journal.pone.0132020 (PMC4511788; doi:10.1371/journal.pone.0132020)
Supplement: S6 File — (ZIP) [file pone.0132020.s006.zip › Exp2_ForceData2/Subject9/path2/T2.csv]

Force X (N)	Force Y (N)	Force Z (N)	Torque X (N-m)	Torque Y (N-m)	Torque Z (N-m)	Frequency = 10000	Averaging Level = 16	F/T Serial Number = FT11772	Time Started = 19/12/2012 16:22:46
-2.78126430511475	-7.01579999923706	-4.05333185195923	-0.0354932844638824	0.536853730678558	-0.00974579621106386
-2.78605127334595	-7.01213312149048	-4.06176137924194	-0.0353400148451328	0.537046134471893	-0.00956685282289982
-2.78332901000977	-7.01560401916504	-4.07051944732666	-0.0349010713398457	0.53731107711792	-0.00948344450443983
-2.78124737739563	-7.01519250869751	-4.05826425552368	-0.0346871092915535	0.537415444850922	-0.00944533757865429
-2.78607654571533	-7.01522779464722	-4.070481300354	-0.0343624725937843	0.537635445594788	-0.00932696182280779
-2.7786705493927	-7.01184320449829	-4.07737636566162	-0.0342067405581474	0.537756085395813	-0.00914641283452511
-2.77932047843933	-7.01630210876465	-4.07788181304932	-0.0338842794299126	0.537957370281219	-0.00908766034990549
-2.77544093132019	-7.01436328887939	-4.07559156417847	-0.0336688421666622	0.538164973258972	-0.00895072985440493
-2.77666926383972	-7.0144214630127	-4.08199262619019	-0.033350795507431	0.538271725177765	-0.00874888990074396
-2.77246522903442	-7.0127968788147	-4.08547830581665	-0.0330450981855392	0.538466095924377	-0.00854640826582909
-2.77445125579834	-7.01198863983154	-4.0862193107605	-0.0327563509345055	0.538570642471313	-0.00845375005155802
-2.76861548423767	-7.01671075820923	-4.07995319366455	-0.0325483903288841	0.538871169090271	-0.00830935314297676
-2.76950907707214	-7.01290512084961	-4.08937120437622	-0.0322673134505749	0.538858532905579	-0.00824361201375723
-2.76508760452271	-7.02077722549438	-4.10309505462646	-0.0320383198559284	0.539129853248596	-0.00804153084754944
-2.76730966567993	-7.01178693771362	-4.09462070465088	-0.0317348763346672	0.539134383201599	-0.00797154847532511
-2.76150321960449	-7.01743078231812	-4.09382629394531	-0.0314945057034492	0.53928017616272	-0.00788923259824514
-2.75822973251343	-7.01898574829102	-4.09486818313599	-0.0313276723027229	0.539401888847351	-0.00775733264163136
-2.76297688484192	-7.01837921142578	-4.10626268386841	-0.0310313366353512	0.539383769035339	-0.00764049217104912
-2.75374531745911	-7.01806116104126	-4.09971237182617	-0.0309746693819761	0.539639592170715	-0.00759659614413977
-2.75844168663025	-7.01912593841553	-4.09787893295288	-0.0306847598403692	0.5395867228508	-0.00752987526357174
-2.75283861160278	-7.02048778533936	-4.1053991317749	-0.0303994100540876	0.539681732654572	-0.00750338565558195
-2.75358629226685	-7.02003240585327	-4.10916042327881	-0.0302612818777561	0.539685428142548	-0.00733976718038321
-2.75540041923523	-7.02290821075439	-4.10734796524048	-0.0300941094756126	0.539763391017914	-0.00738605204969645
-2.74608993530273	-7.01969623565674	-4.11093378067017	-0.030028373003006	0.539739370346069	-0.0073208836838603
-2.74833703041077	-7.02738952636719	-4.10510492324829	-0.029743118211627	0.539682149887085	-0.00737653207033873
-2.74709439277649	-7.02370882034302	-4.11248064041138	-0.029570709913969	0.539728462696075	-0.00728122424334288
-2.75021386146545	-7.02802801132202	-4.11473083496094	-0.0294729713350534	0.539662718772888	-0.00721924658864737
-2.74368786811829	-7.02797746658325	-4.12008619308472	-0.0293045863509178	0.53964227437973	-0.00720193702727556
-2.74170780181885	-7.02573156356812	-4.10790586471558	-0.0292109474539757	0.539566397666931	-0.00725581031292677
-2.74423837661743	-7.03070640563965	-4.11121892929077	-0.029114818200469	0.539603352546692	-0.00720396917313337
-2.73761081695557	-7.02656841278076	-4.11301803588867	-0.0290971137583256	0.53951621055603	-0.00712109729647636
-2.74226975440979	-7.03153467178345	-4.11891269683838	-0.0288203563541174	0.539529800415039	-0.00714727584272623
-2.73363304138184	-7.03087902069092	-4.11111354827881	-0.0288234315812588	0.539471805095673	-0.00712955510243773
-2.74047493934631	-7.03307390213013	-4.11706209182739	-0.0287404488772154	0.539439141750336	-0.00713911652565002
-2.73639225959778	-7.03010416030884	-4.12072229385376	-0.0285864882171154	0.539519786834717	-0.00714869704097509
-2.73923134803772	-7.03331136703491	-4.11637544631958	-0.0285016652196646	0.539359271526337	-0.00725948484614491
-2.7344217300415	-7.03656005859375	-4.10913944244385	-0.0284795574843884	0.539410352706909	-0.00727463839575648
-2.73419642448425	-7.03172206878662	-4.11226272583008	-0.0285087507218122	0.539447665214539	-0.00733194639906287
-2.73615312576294	-7.03807687759399	-4.12336730957031	-0.0283652655780315	0.539427280426025	-0.00732461037114263
-2.73176550865173	-7.03588962554932	-4.11544370651245	-0.0283835530281067	0.539420068264008	-0.00742233730852604
-2.73616981506348	-7.0411205291748	-4.11736249923706	-0.0283466465771198	0.539426803588867	-0.00751392636448145
-2.72805309295654	-7.03634691238403	-4.11082744598389	-0.0282741095870733	0.539563536643982	-0.00757791241630912
-2.7342267036438	-7.04077863693237	-4.12233066558838	-0.0282129198312759	0.539528846740723	-0.00762071972712874
-2.72645330429077	-7.04254722595215	-4.11433076858521	-0.0282647721469402	0.539685308933258	-0.00772081129252911
-2.73057889938354	-7.04473447799683	-4.11896753311157	-0.0281599685549736	0.539725005626678	-0.00784588977694511
-2.72807693481445	-7.04761600494385	-4.11964845657349	-0.0281148571521044	0.539822518825531	-0.00804255809634924
-2.72904109954834	-7.04754686355591	-4.11615657806396	-0.0281601995229721	0.539872586727142	-0.00804022140800953
-2.72660827636719	-7.05096006393433	-4.12583160400391	-0.0280724447220564	0.540027260780334	-0.00822979863733053
-2.72173309326172	-7.05041694641113	-4.12174844741821	-0.0281461868435144	0.540054321289063	-0.0083771264180541
-2.72470617294312	-7.05937671661377	-4.1182222366333	-0.0280736330896616	0.540110290050507	-0.00858633033931255
-2.72151732444763	-7.05491399765015	-4.12205791473389	-0.0281227193772793	0.54026061296463	-0.00870108231902123
-2.72906184196472	-7.06109142303467	-4.12414836883545	-0.0281367041170597	0.54039853811264	-0.00886183511465788
-2.71995091438293	-7.05775833129883	-4.12714195251465	-0.0281125251203775	0.54049950838089	-0.00905057601630688
-2.72438383102417	-7.06308794021606	-4.12269973754883	-0.0282181538641453	0.540580153465271	-0.00930178910493851
-2.71919274330139	-7.06240701675415	-4.12481069564819	-0.0282401591539383	0.54074227809906	-0.0094184996560216
-2.71922183036804	-7.06788492202759	-4.12451934814453	-0.0283624567091465	0.540639996528625	-0.00967388972640038
-2.72000193595886	-7.0731406211853	-4.12902975082397	-0.0284236613661051	0.54082053899765	-0.00983960926532745
-2.71756339073181	-7.0649471282959	-4.12019777297974	-0.0285250190645456	0.540817856788635	-0.0100604137405753
-2.71754002571106	-7.07744550704956	-4.13374805450439	-0.0285918656736612	0.54096132516861	-0.0101876920089126
-2.71466517448425	-7.07324838638306	-4.12200927734375	-0.0286960285156965	0.540880262851715	-0.0103528248146176
-2.71698904037476	-7.08010673522949	-4.1234393119812	-0.0288316737860441	0.540959894657135	-0.0105244033038616
-2.71064209938049	-7.07799673080444	-4.12047100067139	-0.0290112346410751	0.541034042835236	-0.010749832727015
-2.71290397644043	-7.08412981033325	-4.1281042098999	-0.0290557555854321	0.540973663330078	-0.0108270570635796
-2.70726895332336	-7.08508443832397	-4.12581920623779	-0.02927241101861	0.541020691394806	-0.010988132096827
-2.7126636505127	-7.08489465713501	-4.12828254699707	-0.0293058715760708	0.540942132472992	-0.0111445765942335
-2.70028734207153	-7.08896732330322	-4.1176381111145	-0.0294403303414583	0.541068136692047	-0.0113909114152193
-2.70609855651855	-7.09443807601929	-4.12703037261963	-0.0295826699584723	0.540968716144562	-0.0114274732768536
-2.70077967643738	-7.09289932250977	-4.12072706222534	-0.02974590100348	0.54102897644043	-0.0115578025579453
-2.70185017585754	-7.09628582000732	-4.12144994735718	-0.0298372693359852	0.540909111499786	-0.0117251379415393
-2.69258713722229	-7.09944725036621	-4.11907339096069	-0.0299269109964371	0.540897130966187	-0.0118825668469071
-2.69894862174988	-7.1010947227478	-4.11800527572632	-0.0302500631660223	0.540779709815979	-0.0120097473263741
-2.69176959991455	-7.10316467285156	-4.11949062347412	-0.030268831178546	0.540815114974976	-0.0121378796175122
-2.69123530387878	-7.10832452774048	-4.11655426025391	-0.0304467547684908	0.540633380413055	-0.0123498877510428
-2.69418001174927	-7.10996198654175	-4.11425971984863	-0.0304400604218245	0.540667235851288	-0.0124517166987062
-2.68957376480103	-7.10811996459961	-4.11836004257202	-0.0306575112044811	0.540565431118011	-0.0125360945239663
-2.68889260292053	-7.11684131622314	-4.11580085754395	-0.0307974852621555	0.540456593036652	-0.0127389123663306
-2.68420600891113	-7.11331796646118	-4.10575771331787	-0.0309452936053276	0.540315985679626	-0.0128971245139837
-2.68802952766418	-7.11961030960083	-4.11148357391357	-0.0310975778847933	0.540270626544952	-0.0130861047655344
-2.67995572090149	-7.11942386627197	-4.11245536804199	-0.0311643276363611	0.540234088897705	-0.0131270438432693
-2.68341946601868	-7.12366819381714	-4.11410999298096	-0.0311641786247492	0.540019094944	-0.0133184073492885
-2.67948937416077	-7.12731170654297	-4.10837268829346	-0.0312659814953804	0.54001772403717	-0.0134266912937164
-2.67870354652405	-7.12222051620483	-4.10537433624268	-0.0314150415360928	0.539816319942474	-0.0135886035859585
-2.67384028434753	-7.1325216293335	-4.10859632492065	-0.0313832275569439	0.539900243282318	-0.013679901137948
-2.675133228302	-7.1342306137085	-4.10515737533569	-0.031537190079689	0.539655745029449	-0.0137767381966114
-2.67161202430725	-7.13758850097656	-4.10706377029419	-0.0315587855875492	0.539712846279144	-0.0139614101499319
-2.66822385787964	-7.13543605804443	-4.10580921173096	-0.0315576680004597	0.539599478244781	-0.0140706524252892
-2.66310834884644	-7.14432621002197	-4.11054420471191	-0.0315750688314438	0.539535462856293	-0.0141644086688757
-2.6608612537384	-7.14567947387695	-4.10400485992432	-0.0316902697086334	0.539409995079041	-0.0142946159467101
-2.66378092765808	-7.15126132965088	-4.10607862472534	-0.0315712131559849	0.539446771144867	-0.0144453160464764
-2.65771222114563	-7.14793920516968	-4.10350799560547	-0.0316633619368076	0.539435207843781	-0.01456034835428
-2.66300320625305	-7.1536340713501	-4.10702848434448	-0.0315306410193443	0.539374589920044	-0.0146781224757433
-2.65292644500732	-7.15313768386841	-4.10749197006226	-0.0316434055566788	0.539372861385345	-0.0148348119109869
-2.6563880443573	-7.16093015670776	-4.10382604598999	-0.0315116867423058	0.539338052272797	-0.0150360073894262
-2.65282702445984	-7.15978574752808	-4.11095857620239	-0.0315822698175907	0.53954815864563	-0.0151171674951911
-2.65577459335327	-7.16763353347778	-4.11279153823853	-0.0314261242747307	0.539518237113953	-0.0152451433241367
-2.64481043815613	-7.16777944564819	-4.10296154022217	-0.0313999131321907	0.53949773311615	-0.0154564520344138
-2.64849591255188	-7.17359018325806	-4.11837673187256	-0.0314008854329586	0.539600014686584	-0.0156031968072057
-2.64162874221802	-7.17077589035034	-4.10871028900146	-0.0312954038381577	0.539758265018463	-0.0155794927850366
-2.64116096496582	-7.17749452590942	-4.11178302764893	-0.0312689505517483	0.539743602275848	-0.0157084465026855
-2.6367506980896	-7.17537593841553	-4.10922718048096	-0.031166547909379	0.539904415607452	-0.0157656595110893
-2.63934683799744	-7.17632961273193	-4.11119556427002	-0.0311588943004608	0.539917826652527	-0.0158367604017258
-2.62982201576233	-7.18044805526733	-4.11471843719482	-0.0311504602432251	0.54005354642868	-0.0158823430538177
-2.63053965568542	-7.18327951431274	-4.11298131942749	-0.0310142822563648	0.540104031562805	-0.0159943569451571
-2.62699413299561	-7.18156385421753	-4.11189985275269	-0.0309416763484478	0.540320634841919	-0.0160749908536673
-2.62993264198303	-7.18249845504761	-4.12291526794434	-0.0308507662266493	0.540276944637299	-0.0161366946995258
-2.62366700172424	-7.18660306930542	-4.12439632415771	-0.0308412630110979	0.54051548242569	-0.0161381512880325
-2.62705183029175	-7.18568754196167	-4.11903953552246	-0.0307778641581535	0.540518343448639	-0.0162843521684408
-2.61755323410034	-7.19083547592163	-4.11993980407715	-0.0306937713176012	0.540704369544983	-0.0164259634912014
-2.62303376197815	-7.19216966629028	-4.12451839447021	-0.0306495986878872	0.540738940238953	-0.0163800194859505
-2.61744618415833	-7.18942403793335	-4.12627696990967	-0.0305720269680023	0.540926516056061	-0.0164591986685991
-2.61544346809387	-7.19292402267456	-4.12243843078613	-0.0305842291563749	0.540902614593506	-0.0166719146072865
-2.61307382583618	-7.19597959518433	-4.12271356582642	-0.0304599963128567	0.541071593761444	-0.0166768599301577
-2.61406326293945	-7.19484186172485	-4.1257176399231	-0.0305181089788675	0.541132092475891	-0.0167285576462746
-2.61462092399597	-7.2009539604187	-4.12366247177124	-0.0304098278284073	0.541288375854492	-0.0168359968811274
-2.60613417625427	-7.19641160964966	-4.12531566619873	-0.0304333940148354	0.541373610496521	-0.017002834007144
-2.61126375198364	-7.20375680923462	-4.12991762161255	-0.0304313786327839	0.541316270828247	-0.0170680116862059
-2.60707068443298	-7.19736623764038	-4.13195085525513	-0.030409088358283	0.541548490524292	-0.0170367583632469
-2.60595965385437	-7.2004451751709	-4.13101243972778	-0.03038439899683	0.541532337665558	-0.0171520598232746
-2.60125851631165	-7.20535326004028	-4.13356113433838	-0.0303624477237463	0.541655838489532	-0.0171573907136917
-2.60575127601624	-7.20217132568359	-4.1231951713562	-0.0304076168686152	0.541598677635193	-0.0172795057296753
-2.59823036193848	-7.2030029296875	-4.13491439819336	-0.0303794238716364	0.54176926612854	-0.0171772073954344
-2.59884309768677	-7.20128488540649	-4.13011837005615	-0.0304195862263441	0.541796267032623	-0.0172884110361338
-2.59758281707764	-7.20696544647217	-4.12690401077271	-0.0304750483483076	0.541784226894379	-0.0172151066362858
-2.59420466423035	-7.20129203796387	-4.13056755065918	-0.0305256471037865	0.54178923368454	-0.0173253826797009
-2.59233522415161	-7.20797204971313	-4.13609552383423	-0.0305450018495321	0.541926383972168	-0.0172359999269247
-2.59400105476379	-7.20077896118164	-4.13164710998535	-0.0306598506867886	0.541819095611572	-0.0172506291419268
-2.58844995498657	-7.20654344558716	-4.12760543823242	-0.0306336842477322	0.541886329650879	-0.0172804910689592
-2.58649182319641	-7.20452260971069	-4.13295078277588	-0.0308726169168949	0.541827261447906	-0.0172138977795839
-2.58954334259033	-7.20942831039429	-4.13034963607788	-0.0309704020619392	0.541757047176361	-0.0171753000468016
-2.58186507225037	-7.20455837249756	-4.13067674636841	-0.0310636498034	0.541802704334259	-0.0171824097633362
-2.58572387695313	-7.20604753494263	-4.12807607650757	-0.0310473926365376	0.541631102561951	-0.0171826779842377
-2.57798433303833	-7.20301723480225	-4.12615299224854	-0.0312350634485483	0.54155021905899	-0.0171733573079109
-2.58543944358826	-7.20531415939331	-4.13001155853271	-0.0313825979828835	0.54143899679184	-0.0170394275337458
-2.57950019836426	-7.20468807220459	-4.12615203857422	-0.031550157815218	0.541466057300568	-0.0170763693749905
-2.57795071601868	-7.2062406539917	-4.11925506591797	-0.0316581428050995	0.541207313537598	-0.0170752946287394
-2.58381080627441	-7.20677804946899	-4.11126279830933	-0.0317670963704586	0.541130065917969	-0.0169825218617916
-2.57999205589294	-7.20174598693848	-4.12112903594971	-0.0319812297821045	0.540987074375153	-0.0170134454965591
-2.58131957054138	-7.2049126625061	-4.12057685852051	-0.0321273729205132	0.540745615959167	-0.0170392505824566
-2.57613730430603	-7.20150661468506	-4.10602283477783	-0.032280046492815	0.54049414396286	-0.0169963147491217
-2.58444714546204	-7.20524406433105	-4.10744762420654	-0.0325580723583698	0.540324687957764	-0.0170799363404512
-2.57990860939026	-7.19912624359131	-4.10745811462402	-0.0326439626514912	0.540172398090363	-0.0169895570725203
-2.58420872688293	-7.20034790039063	-4.10204553604126	-0.0327962525188923	0.539856791496277	-0.017061673104763
-2.58099985122681	-7.20319938659668	-4.09868907928467	-0.0328995622694492	0.539627969264984	-0.0169861819595099
-2.58685898780823	-7.19804191589355	-4.09034538269043	-0.03315344825387	0.539259314537048	-0.0170970503240824
-2.58292365074158	-7.2004714012146	-4.09656047821045	-0.0333434231579304	0.539075970649719	-0.017028858885169
-2.58760547637939	-7.19811248779297	-4.08822631835938	-0.0335672199726105	0.538673162460327	-0.0171516146510839
-2.58793449401855	-7.20156145095825	-4.08742666244507	-0.0337173752486706	0.538334608078003	-0.0171303432434797
-2.59096932411194	-7.19413566589355	-4.08494234085083	-0.0338992103934288	0.538011372089386	-0.0172062572091818
-2.58970642089844	-7.19702768325806	-4.0851936340332	-0.0340682305395603	0.537676930427551	-0.0171571001410484
-2.59666323661804	-7.19208526611328	-4.0757007598877	-0.0343252681195736	0.537271797657013	-0.0172200407832861
-2.5962393283844	-7.19695377349854	-4.06963062286377	-0.0344599261879921	0.536965310573578	-0.0172668732702732
-2.6003589630127	-7.19335699081421	-4.06956005096436	-0.034584429115057	0.53654932975769	-0.017232246696949
-2.60134148597717	-7.19180393218994	-4.06966304779053	-0.0347405560314655	0.536234557628632	-0.0171918477863073
-2.6014392375946	-7.1868052482605	-4.0604076385498	-0.0348660722374916	0.53578644990921	-0.0172707419842482
-2.60491895675659	-7.19238996505737	-4.05465078353882	-0.0349622517824173	0.535420775413513	-0.0172436404973269
-2.60409736633301	-7.18470430374146	-4.05373668670654	-0.0352164059877396	0.535044610500336	-0.0172004532068968
-2.60901498794556	-7.18999910354614	-4.05569314956665	-0.0352587774395943	0.53474360704422	-0.0171682611107826
-2.60694313049316	-7.1824107170105	-4.0438985824585	-0.0353260450065136	0.534423589706421	-0.0171868037432432
-2.61423516273499	-7.18513107299805	-4.05003452301025	-0.0354471169412136	0.534078419208527	-0.0171126909554005
-2.61108922958374	-7.17797136306763	-4.04349231719971	-0.0355747230350971	0.533752977848053	-0.0170881561934948
-2.61648321151733	-7.18173742294312	-4.04267024993896	-0.0355842299759388	0.533482134342194	-0.0170265138149261
-2.61737680435181	-7.17529964447021	-4.03039026260376	-0.0356314890086651	0.533109128475189	-0.0170269645750523
-2.61780047416687	-7.1795539855957	-4.04409408569336	-0.0356520228087902	0.532912492752075	-0.0169142745435238
-2.6192455291748	-7.17571353912354	-4.0287299156189	-0.0356650687754154	0.53264993429184	-0.0168794374912977
-2.62316036224365	-7.17648458480835	-4.02752256393433	-0.0356656536459923	0.532478749752045	-0.0168000273406506
-2.62188410758972	-7.1709189414978	-4.03408098220825	-0.0356442779302597	0.532403826713562	-0.0167916733771563
-2.62249088287354	-7.17219543457031	-4.03131723403931	-0.0355485416948795	0.532340228557587	-0.0165872685611248
-2.62606811523438	-7.16754484176636	-4.02557516098022	-0.0355654396116734	0.532105922698975	-0.0165646225214005
-2.621901512146	-7.1716251373291	-4.02653121948242	-0.0354066900908947	0.532123148441315	-0.0165499020367861
-2.63070011138916	-7.17105340957642	-4.02931690216064	-0.0352758504450321	0.532065391540527	-0.0163734313100576
-2.6256742477417	-7.16610193252563	-4.02989959716797	-0.0351596437394619	0.53212559223175	-0.0163020268082619
-2.62633275985718	-7.16659164428711	-4.02930402755737	-0.0351008549332619	0.532096326351166	-0.0163078084588051
-2.62439966201782	-7.16968059539795	-4.03233432769775	-0.0348834320902824	0.53213495016098	-0.0162141509354115
-2.6293637752533	-7.16698455810547	-4.02596235275269	-0.0348635651171207	0.532246589660645	-0.0160993430763483
-2.62327098846436	-7.16422080993652	-4.02996492385864	-0.034593041986227	0.532362937927246	-0.0161170922219753
-2.62785458564758	-7.16706371307373	-4.03125715255737	-0.0344662144780159	0.532364726066589	-0.0161268841475248
-2.62336301803589	-7.16392946243286	-4.03704881668091	-0.0343059785664082	0.532661378383636	-0.0159792751073837
-2.62740993499756	-7.16739988327026	-4.04231357574463	-0.034051701426506	0.532661736011505	-0.0160024240612984
-2.6259925365448	-7.164635181427	-4.03481960296631	-0.0339449308812618	0.533005356788635	-0.0159201249480248
-2.62476634979248	-7.16473722457886	-4.04156303405762	-0.0336589589715004	0.533059060573578	-0.0158081762492657
-2.61523509025574	-7.16237258911133	-4.046790599823	-0.0336029268801212	0.533296883106232	-0.0157399624586105
-2.62173366546631	-7.16820430755615	-4.0538535118103	-0.033285066485405	0.53347235918045	-0.0157028753310442
-2.61325097084045	-7.16348266601563	-4.05013942718506	-0.0331310480833054	0.533818364143372	-0.0155975976958871
-2.62147736549377	-7.1680006980896	-4.05985403060913	-0.0328716821968555	0.533978819847107	-0.0154947731643915
-2.61065244674683	-7.16495847702026	-4.0580587387085	-0.032761674374342	0.534338176250458	-0.0154139660298824
-2.61409521102905	-7.17068958282471	-4.06452751159668	-0.0324545316398144	0.534584939479828	-0.0153974452987313
-2.60487771034241	-7.16592645645142	-4.06601667404175	-0.0322790183126926	0.534889400005341	-0.0153159992769361
-2.61347126960754	-7.17266702651978	-4.07132244110107	-0.0320452228188515	0.535243988037109	-0.015193828381598
-2.60305118560791	-7.16809844970703	-4.07313919067383	-0.0318589620292187	0.535470724105835	-0.015173208899796
-2.60709571838379	-7.17384243011475	-4.07987546920776	-0.031573623418808	0.535881102085114	-0.0150769492611289
-2.60214066505432	-7.16749811172485	-4.07908725738525	-0.0314605571329594	0.536198496818542	-0.0149549776688218
-2.60163593292236	-7.17356157302856	-4.0897798538208	-0.0311510693281889	0.536535143852234	-0.0148667683824897
-2.60174989700317	-7.17034339904785	-4.078284740448	-0.0310405492782593	0.53675788640976	-0.0148251643404365
-2.59998464584351	-7.17419576644897	-4.09836339950562	-0.0308439396321774	0.53702986240387	-0.0147408349439502
-2.59799957275391	-7.16933631896973	-4.09485769271851	-0.0306163933128119	0.537409245967865	-0.0146531965583563
-2.59851431846619	-7.17421293258667	-4.10102558135986	-0.0303886346518993	0.537748098373413	-0.0145910168066621
-2.59294962882996	-7.16856670379639	-4.09117221832275	-0.030261367559433	0.537962257862091	-0.0145568232983351
-2.59607625007629	-7.17405939102173	-4.10602235794067	-0.0300342496484518	0.538167774677277	-0.014441798441112
-2.58795499801636	-7.17048072814941	-4.10309410095215	-0.02990104816854	0.538341999053955	-0.014459976926446
-2.59471130371094	-7.17520999908447	-4.1156587600708	-0.0297609604895115	0.538592338562012	-0.0144959567114711
-2.58730602264404	-7.17582368850708	-4.10379314422607	-0.0296630971133709	0.538847982883453	-0.0144836269319057
-2.59260630607605	-7.17440032958984	-4.11404371261597	-0.0295436326414347	0.538980841636658	-0.0144444638863206
-2.58591675758362	-7.17433404922485	-4.11781692504883	-0.0294444058090448	0.539218425750732	-0.0144430557265878
-2.58883714675903	-7.17382431030273	-4.11871910095215	-0.0293852388858795	0.53918468952179	-0.0144615639001131
-2.58818531036377	-7.18024253845215	-4.12030792236328	-0.0291904993355274	0.539365947246552	-0.0145110161975026
-2.58243751525879	-7.1764440536499	-4.11461544036865	-0.0291973259299994	0.5394486784935	-0.0144767975434661
-2.5921471118927	-7.18098402023315	-4.12604999542236	-0.029126450419426	0.539491593837738	-0.0145101193338633
-2.58253502845764	-7.17869710922241	-4.12049531936646	-0.0291743148118258	0.539540767669678	-0.0145874237641692
-2.58804941177368	-7.18221759796143	-4.11611652374268	-0.0290116760879755	0.53952956199646	-0.0146779306232929
-2.58036708831787	-7.17964649200439	-4.12291288375854	-0.0290778260678053	0.539547681808472	-0.0147361122071743
-2.58806443214417	-7.18503856658936	-4.1238431930542	-0.0290939789265394	0.539436221122742	-0.0147797139361501
-2.57948708534241	-7.18417024612427	-4.11923408508301	-0.0290766227990389	0.539523184299469	-0.0149233397096395
-2.58662581443787	-7.19015264511108	-4.11609363555908	-0.0290937181562185	0.539331018924713	-0.0151236671954393
-2.58877086639404	-7.18909358978271	-4.11876392364502	-0.0289865210652351	0.539345443248749	-0.0151439541950822
-2.58325386047363	-7.18688440322876	-4.1195125579834	-0.0291867628693581	0.539166152477264	-0.0152502320706844
-2.58371877670288	-7.19573450088501	-4.11745405197144	-0.0291289202868938	0.539134502410889	-0.015397671610117
-2.58408284187317	-7.19042444229126	-4.10611391067505	-0.0292728766798973	0.538871347904205	-0.0155577473342419
-2.58566522598267	-7.19553995132446	-4.12363147735596	-0.0292332768440247	0.538913726806641	-0.015603668987751
-2.58255505561829	-7.18784523010254	-4.11327409744263	-0.0292223282158375	0.538688898086548	-0.0156930442899466
-2.58559966087341	-7.19748640060425	-4.11621856689453	-0.0292268097400665	0.538476228713989	-0.0157940592616796
-2.58167862892151	-7.19307565689087	-4.10625553131104	-0.0293824300169945	0.538380801677704	-0.0160263776779175
-2.58482789993286	-7.20140361785889	-4.11812162399292	-0.0294074788689613	0.538269639015198	-0.016087431460619
-2.58325386047363	-7.19711685180664	-4.10875558853149	-0.0295004732906818	0.538072168827057	-0.0162517912685871
-2.58694314956665	-7.20411729812622	-4.10592555999756	-0.029517225921154	0.537806570529938	-0.0163253266364336
-2.58692383766174	-7.19962072372437	-4.10100603103638	-0.0296463016420603	0.537775456905365	-0.0165171287953854
-2.5928328037262	-7.20568037033081	-4.10580492019653	-0.0297146830707788	0.537519156932831	-0.0165817458182573
-2.58508110046387	-7.20175361633301	-4.103271484375	-0.0298986155539751	0.537431657314301	-0.0167516153305769
-2.59443879127502	-7.20636415481567	-4.09703779220581	-0.0299458522349596	0.537158191204071	-0.0168877020478249
-2.58910584449768	-7.20328807830811	-4.09632921218872	-0.0301535706967115	0.536965847015381	-0.0170181188732386
-2.6007981300354	-7.20666170120239	-4.09538078308105	-0.0301997475326061	0.536814332008362	-0.0171312764286995
-2.58895611763	-7.20480346679688	-4.09498071670532	-0.0303960423916578	0.53664493560791	-0.0172761809080839
-2.59867143630981	-7.2090048789978	-4.08986377716064	-0.0304169282317162	0.536410868167877	-0.0174364969134331
-2.59832572937012	-7.20030069351196	-4.08889102935791	-0.0306252744048834	0.536281406879425	-0.0175133515149355
-2.60055780410767	-7.20779132843018	-4.08549880981445	-0.0305881332606077	0.53608375787735	-0.0176127720624208
-2.59681844711304	-7.20642995834351	-4.07621431350708	-0.0308413095772266	0.535855054855347	-0.0177957490086555
-2.60118508338928	-7.20776033401489	-4.0849552154541	-0.0308765172958374	0.535762012004852	-0.0178489852696657
-2.59788084030151	-7.20504951477051	-4.08304357528687	-0.0310150366276503	0.535652637481689	-0.0178645644336939
-2.60369777679443	-7.21159601211548	-4.08116960525513	-0.0310174245387316	0.535473763942719	-0.0180374421179295
-2.60018086433411	-7.20303583145142	-4.07927560806274	-0.0312761329114437	0.535304069519043	-0.0180547945201397
-2.60591602325439	-7.21137237548828	-4.07966756820679	-0.0312697663903236	0.535273969173431	-0.0180287268012762
-2.60698318481445	-7.20491170883179	-4.07529497146606	-0.0313735119998455	0.535104632377625	-0.0180919710546732
-2.60320377349854	-7.20709180831909	-4.07882881164551	-0.0313598178327084	0.535069227218628	-0.0181561578065157
-2.60459518432617	-7.20591688156128	-4.07696104049683	-0.031485665589571	0.53494930267334	-0.0180981568992138
-2.60338258743286	-7.20556020736694	-4.07177495956421	-0.0314904861152172	0.534995377063751	-0.0180468484759331
-2.60856819152832	-7.20740509033203	-4.07662534713745	-0.031512264162302	0.53483921289444	-0.0180676858872175
-2.60232996940613	-7.20233678817749	-4.07903575897217	-0.0315607078373432	0.534896552562714	-0.0180150214582682
-2.61093091964722	-7.20651817321777	-4.07378387451172	-0.0316771194338799	0.534910619258881	-0.0179848186671734
-2.60326242446899	-7.20342683792114	-4.07532262802124	-0.0315697304904461	0.534963190555573	-0.0179961491376162
-2.61306166648865	-7.20515203475952	-4.07759523391724	-0.0314732603728771	0.53488290309906	-0.0179863888770342
-2.60564613342285	-7.19950485229492	-4.07240343093872	-0.0315432325005531	0.534970223903656	-0.0178409777581692
-2.61025547981262	-7.20303583145142	-4.07649564743042	-0.0314544029533863	0.535022675991058	-0.0179068818688393
-2.60690546035767	-7.19876289367676	-4.07331943511963	-0.0314728245139122	0.535124957561493	-0.0178647171705961
-2.61497211456299	-7.20314979553223	-4.08482217788696	-0.0313706435263157	0.535205364227295	-0.0177465435117483
-2.60907864570618	-7.19802236557007	-4.06913471221924	-0.0313755497336388	0.535144090652466	-0.017719067633152
-2.61401391029358	-7.20177173614502	-4.08434724807739	-0.0312967486679554	0.535328447818756	-0.0176463592797518
-2.60987234115601	-7.19380855560303	-4.07454204559326	-0.0312381759285927	0.535452723503113	-0.0176667310297489
-2.61457991600037	-7.19928073883057	-4.08910989761353	-0.031067131087184	0.535535037517548	-0.0175366103649139
-2.61107897758484	-7.19449996948242	-4.08124828338623	-0.0310430377721787	0.535626828670502	-0.0174685250967741
-2.61790466308594	-7.195237159729	-4.08512306213379	-0.0309338308870792	0.535710632801056	-0.0173399858176708
-2.60562205314636	-7.19240474700928	-4.08420467376709	-0.0308790858834982	0.535868048667908	-0.017273087054491
-2.61442852020264	-7.19586086273193	-4.09147691726685	-0.0307068973779678	0.535886883735657	-0.0171289443969727
-2.60969042778015	-7.19152355194092	-4.09065866470337	-0.0306441392749548	0.53614866733551	-0.0170423071831465
-2.61078882217407	-7.19327259063721	-4.08398294448853	-0.030492914840579	0.53601348400116	-0.0169201400130987
-2.60572981834412	-7.18930006027222	-4.0944709777832	-0.0303757470101118	0.536155462265015	-0.0167523622512817
-2.61279344558716	-7.1917462348938	-4.09663438796997	-0.0302579216659069	0.536274611949921	-0.0166494250297546
-2.60691165924072	-7.18999767303467	-4.09457206726074	-0.0301261991262436	0.536376714706421	-0.0165459420531988
-2.6113452911377	-7.18703937530518	-4.0895037651062	-0.0299843847751617	0.536201059818268	-0.0164844412356615
-2.60892558097839	-7.18656253814697	-4.09544467926025	-0.0298978351056576	0.536488890647888	-0.0162230581045151
-2.61113572120667	-7.18692255020142	-4.09640645980835	-0.0297331418842077	0.536375761032104	-0.0162072349339724
-2.60529232025146	-7.18579626083374	-4.0879807472229	-0.0295772366225719	0.536419212818146	-0.0161329954862595
-2.61058139801025	-7.1884183883667	-4.09268283843994	-0.0295483618974686	0.536379218101501	-0.0160285625606775
-2.60272741317749	-7.18270444869995	-4.09922027587891	-0.0294253248721361	0.536402106285095	-0.0158749241381884
-2.61022686958313	-7.18744659423828	-4.1010308265686	-0.0292665529996157	0.536300837993622	-0.0158068742603064
-2.60429310798645	-7.17946910858154	-4.09027290344238	-0.0292233675718308	0.536418378353119	-0.0157400164753199
-2.60912179946899	-7.18561744689941	-4.1017107963562	-0.0289992205798626	0.536249339580536	-0.0156079018488526
-2.6051504611969	-7.18175935745239	-4.09386730194092	-0.0290010944008827	0.536228895187378	-0.0155693832784891
-2.60926651954651	-7.1859827041626	-4.09897375106812	-0.0288443807512522	0.536144554615021	-0.0155307576060295
-2.60597515106201	-7.18244123458862	-4.09386539459229	-0.0287829414010048	0.536105215549469	-0.0154181029647589
-2.60830855369568	-7.18344116210938	-4.09768915176392	-0.0286517962813377	0.536012291908264	-0.0153311686590314
-2.60357236862183	-7.1809606552124	-4.09632921218872	-0.028676014393568	0.535856902599335	-0.0153475664556026
-2.60480117797852	-7.18489933013916	-4.09174871444702	-0.0284821949899197	0.535798132419586	-0.0152069963514805
-2.60881280899048	-7.18072366714478	-4.09788465499878	-0.0285260230302811	0.535648107528687	-0.015145949088037
-2.60752463340759	-7.18228054046631	-4.10011291503906	-0.0283488389104605	0.535655915737152	-0.0151028903201222
-2.60743689537048	-7.18258190155029	-4.08158826828003	-0.0283340401947498	0.53541886806488	-0.015132118947804
-2.60906147956848	-7.1821141242981	-4.09779644012451	-0.0282531697303057	0.535363912582397	-0.0150404144078493
-2.60414624214172	-7.18241262435913	-4.08864736557007	-0.0283010508865118	0.535119473934174	-0.015025956556201
-2.60712623596191	-7.18797969818115	-4.09414720535278	-0.028112692758441	0.535082221031189	-0.0149536645039916
-2.60905075073242	-7.17796277999878	-4.09016942977905	-0.0280495192855597	0.534833908081055	-0.0149946408346295
-2.60494017601013	-7.18371868133545	-4.09472799301147	-0.0280030742287636	0.534876823425293	-0.0148863373324275
-2.60379600524902	-7.18109607696533	-4.08698654174805	-0.0279170498251915	0.534587979316711	-0.0148751512169838
-2.60637545585632	-7.18584156036377	-4.08813238143921	-0.0278827268630266	0.53449285030365	-0.0148229356855154
-2.60391306877136	-7.17864847183228	-4.08729982376099	-0.0278746038675308	0.5343878865242	-0.0148626929149032
-2.60614800453186	-7.18531799316406	-4.09116983413696	-0.0276858229190111	0.534344375133514	-0.0146912643685937
-2.60428285598755	-7.17882299423218	-4.0834641456604	-0.027701985090971	0.534147500991821	-0.0147285647690296
-2.60071539878845	-7.1867299079895	-4.08606481552124	-0.0275631621479988	0.53407084941864	-0.0147192245349288
-2.59901690483093	-7.1825590133667	-4.08738327026367	-0.0275396648794413	0.533947467803955	-0.0146363656967878
-2.60620045661926	-7.18591833114624	-4.08920478820801	-0.0274198204278946	0.533902525901794	-0.0145907243713737
-2.59882426261902	-7.18283987045288	-4.08919191360474	-0.0273789614439011	0.533892393112183	-0.014596464112401
-2.60175609588623	-7.1887583732605	-4.08052492141724	-0.0272774156183004	0.533741474151611	-0.0145347816869617
-2.59419798851013	-7.18288469314575	-4.08255195617676	-0.0273119546473026	0.533685147762299	-0.0144650852307677
-2.602383852005	-7.18781757354736	-4.09635400772095	-0.0271277520805597	0.533755898475647	-0.0144262909889221
-2.59405946731567	-7.18174266815186	-4.0831823348999	-0.0271005518734455	0.533576548099518	-0.0144477784633636
-2.6000018119812	-7.18784523010254	-4.08966684341431	-0.0270152427256107	0.533611953258514	-0.0144296698272228
-2.59708786010742	-7.18115854263306	-4.08717012405396	-0.0269855223596096	0.533596396446228	-0.014337133616209
-2.59842252731323	-7.18796682357788	-4.08643341064453	-0.0269341785460711	0.5336594581604	-0.0143452771008015
-2.59562587738037	-7.18191862106323	-4.08448266983032	-0.0269202701747417	0.533577084541321	-0.0143584189936519
-2.60043263435364	-7.18586158752441	-4.08775520324707	-0.0267995484173298	0.533689618110657	-0.0142811564728618
-2.59017539024353	-7.17981338500977	-4.08381986618042	-0.0267799347639084	0.53370726108551	-0.0141735840588808
-2.59405159950256	-7.18538951873779	-4.09337425231934	-0.0266981162130833	0.533643901348114	-0.0141693446785212
-2.5919623374939	-7.18322515487671	-4.08393621444702	-0.0267593245953321	0.533871531486511	-0.0141744446009398
-2.59706330299377	-7.18588781356812	-4.09130907058716	-0.0265903044492006	0.533827185630798	-0.0140519607812166
-2.5872585773468	-7.17991924285889	-4.0901665687561	-0.0266624111682177	0.533789575099945	-0.014018283225596
-2.58971428871155	-7.18612480163574	-4.09358739852905	-0.0266189184039831	0.533867835998535	-0.0139411995187402
-2.58405733108521	-7.18136405944824	-4.08657169342041	-0.0266666207462549	0.534009695053101	-0.0139017384499311
-2.58917927742004	-7.18303394317627	-4.09628105163574	-0.0265697073191404	0.53410416841507	-0.0138232065364718
-2.58636569976807	-7.18014192581177	-4.09442472457886	-0.0266165602952242	0.534130871295929	-0.013841325417161
-2.58605575561523	-7.18286895751953	-4.09053421020508	-0.026475990191102	0.534183919429779	-0.0137578845024109
-2.58561205863953	-7.17995023727417	-4.08706188201904	-0.0266641099005938	0.534224987030029	-0.0136354863643646
-2.58332371711731	-7.18201684951782	-4.09924936294556	-0.0265337284654379	0.534392595291138	-0.0135698644444346
-2.58245730400085	-7.17636966705322	-4.08821582794189	-0.0265389923006296	0.53426992893219	-0.0135399838909507
-2.58220934867859	-7.17933464050293	-4.09435367584229	-0.0265496596693993	0.534480154514313	-0.0133923841640353
-2.58616948127747	-7.1801905632019	-4.09728050231934	-0.0265978239476681	0.534411489963531	-0.0134164644405246
-2.58127093315125	-7.18298625946045	-4.0957465171814	-0.0266489796340466	0.534559369087219	-0.0132594956085086
-2.58422207832336	-7.17222881317139	-4.08885288238525	-0.0266771744936705	0.534498870372772	-0.0132830254733562
-2.57953763008118	-7.17718076705933	-4.09766435623169	-0.0266028456389904	0.534670948982239	-0.013136780820787
-2.57950210571289	-7.17317342758179	-4.09119987487793	-0.0266865883022547	0.534553825855255	-0.0130834467709064
-2.57888650894165	-7.17897319793701	-4.09674501419067	-0.0267421491444111	0.534531950950623	-0.0130078149959445
-2.57665276527405	-7.17424345016479	-4.09466123580933	-0.0268552843481302	0.534586191177368	-0.0130458613857627
-2.57891726493835	-7.17581987380981	-4.09986448287964	-0.0267671775072813	0.534566044807434	-0.0129146128892899
-2.57467651367188	-7.17202949523926	-4.09193754196167	-0.0269341450184584	0.53450608253479	-0.012912567704916
-2.5754771232605	-7.17743158340454	-4.09223461151123	-0.0269663669168949	0.534512877464294	-0.0129144545644522
-2.5740430355072	-7.17267847061157	-4.08531284332275	-0.0271112490445375	0.534460723400116	-0.0128640169277787
-2.58025431632996	-7.17586374282837	-4.08974170684814	-0.0271888487040997	0.534403622150421	-0.0128004876896739
-2.57348704338074	-7.17016363143921	-4.08986139297485	-0.027313120663166	0.534357786178589	-0.0128201162442565
-2.57858729362488	-7.17571830749512	-4.0839147567749	-0.027361698448658	0.534236013889313	-0.0128334630280733
-2.56943106651306	-7.16981983184814	-4.09091567993164	-0.0274945944547653	0.534137010574341	-0.0128497574478388
-2.57609343528748	-7.17498779296875	-4.08682298660278	-0.0276046339422464	0.534052014350891	-0.0128662437200546
-2.57192873954773	-7.17146348953247	-4.08307361602783	-0.0276572797447443	0.534003257751465	-0.0128818936645985
-2.57502675056458	-7.17726039886475	-4.07815027236938	-0.0277227368205786	0.533710420131683	-0.0129981599748135
-2.57325601577759	-7.17206239700317	-4.08011960983276	-0.0278382133692503	0.533798277378082	-0.0128618646413088
-2.57291650772095	-7.17381429672241	-4.07867336273193	-0.0280177872627974	0.533544361591339	-0.0130091346800327
-2.56840419769287	-7.1761040687561	-4.07740259170532	-0.0280686151236296	0.533477544784546	-0.0130274882540107
-2.57380938529968	-7.17697381973267	-4.07241916656494	-0.0281492676585913	0.53330409526825	-0.0130797727033496
-2.56904101371765	-7.17776966094971	-4.08288860321045	-0.0281705427914858	0.533297598361969	-0.0130388624966145
-2.57219266891479	-7.1768159866333	-4.07802772521973	-0.0283088888972998	0.532996952533722	-0.0131600592285395
-2.56596255302429	-7.18044376373291	-4.06890535354614	-0.028487179428339	0.532991528511047	-0.0131534403190017
-2.57078003883362	-7.1741681098938	-4.07446479797363	-0.0284647010266781	0.532765507698059	-0.0132387029007077
-2.56910490989685	-7.17943716049194	-4.07087182998657	-0.0285795796662569	0.532754898071289	-0.0132366446778178
-2.57350826263428	-7.17981338500977	-4.07216787338257	-0.0286424532532692	0.532535254955292	-0.0133134080097079
-2.56818842887878	-7.17903280258179	-4.06220388412476	-0.0286174044013023	0.532521963119507	-0.0134677616879344
-2.57078218460083	-7.18244171142578	-4.06802654266357	-0.0287424437701702	0.532261967658997	-0.0134575264528394
-2.57139682769775	-7.18201112747192	-4.06610727310181	-0.0287768356502056	0.532286584377289	-0.0134905064478517
-2.57452416419983	-7.17864942550659	-4.06695032119751	-0.0288111567497253	0.532063245773315	-0.0136296469718218
-2.56742429733276	-7.1803092956543	-4.06387615203857	-0.0287441369146109	0.532041370868683	-0.0136318644508719
-2.57691383361816	-7.17995405197144	-4.0598087310791	-0.0288921799510717	0.53187495470047	-0.0136373359709978
-2.5713222026825	-7.17949485778809	-4.06477832794189	-0.0287954285740852	0.531915843486786	-0.0137173887342215
-2.57740902900696	-7.18531656265259	-4.06023073196411	-0.0288016963750124	0.531661927700043	-0.0137900048866868
-2.57409167289734	-7.17899990081787	-4.06187152862549	-0.0287324134260416	0.531739950180054	-0.0137427868321538
-2.57307505607605	-7.17890214920044	-4.05585765838623	-0.0289326123893261	0.531525492668152	-0.0138200270012021
-2.57365417480469	-7.18448448181152	-4.06321573257446	-0.0287525113672018	0.531532227993011	-0.0138469785451889
-2.57486200332642	-7.17987394332886	-4.05224800109863	-0.0287629328668118	0.531388580799103	-0.0139097291976213
-2.57707262039185	-7.18232393264771	-4.06675052642822	-0.0286742951720953	0.531412184238434	-0.0138725051656365
-2.5724663734436	-7.17513132095337	-4.05605840682983	-0.0286426693201065	0.531312167644501	-0.0138616049662232
-2.57488203048706	-7.1832013130188	-4.05774116516113	-0.0285663492977619	0.531230390071869	-0.0139105292037129
-2.57012462615967	-7.17730331420898	-4.05454730987549	-0.0286101270467043	0.531231164932251	-0.0139881111681461
-2.57494163513184	-7.18293809890747	-4.06504487991333	-0.0284950360655785	0.531300783157349	-0.013894441537559
-2.57469081878662	-7.17959499359131	-4.06157445907593	-0.028482673689723	0.531197309494019	-0.0139528103172779
-2.57257986068726	-7.18341684341431	-4.06261777877808	-0.0283465813845396	0.531204283237457	-0.0140412840992212
-2.56564927101135	-7.17806434631348	-4.0557804107666	-0.0283484905958176	0.531221628189087	-0.0140716983005404
-2.57458019256592	-7.18575859069824	-4.06331300735474	-0.0282150041311979	0.531185925006866	-0.0140459993854165
-2.56433439254761	-7.18386888504028	-4.05879735946655	-0.028234887868166	0.531280100345612	-0.0140852807089686
-2.56956052780151	-7.18798685073853	-4.062668800354	-0.0280808825045824	0.531237602233887	-0.0141057465225458
-2.55915784835815	-7.1877064704895	-4.07059288024902	-0.0280118323862553	0.531343162059784	-0.0141321429982781
-2.56475186347961	-7.18850708007813	-4.06937456130981	-0.0279858410358429	0.531352818012238	-0.014070718549192
-2.55685353279114	-7.1867036819458	-4.06876087188721	-0.0278655719012022	0.531561493873596	-0.0141000803560019
-2.56209635734558	-7.19330596923828	-4.07260704040527	-0.0277839582413435	0.531577050685883	-0.0141924414783716
-2.5578978061676	-7.191725730896	-4.07850408554077	-0.0277015212923288	0.531802833080292	-0.0140248099341989
-2.5577449798584	-7.19132232666016	-4.07591390609741	-0.0275870338082314	0.531799554824829	-0.0140903340652585
-2.55197381973267	-7.19038963317871	-4.07203245162964	-0.0274466704577208	0.532082557678223	-0.0141059616580606
-2.5564386844635	-7.196608543396	-4.0745210647583	-0.0274490658193827	0.53214818239212	-0.0141905890777707
-2.5497043132782	-7.18739318847656	-4.07495403289795	-0.0272932704538107	0.532393217086792	-0.0140894809737802
-2.55225324630737	-7.19329071044922	-4.08061075210571	-0.0271948426961899	0.532508850097656	-0.0142260380089283
-2.5472674369812	-7.19357299804688	-4.08056497573853	-0.0271973591297865	0.532778680324554	-0.014178279787302
-2.54832458496094	-7.18941640853882	-4.07480907440186	-0.0271095056086779	0.532985925674438	-0.0142884682863951
-2.54346299171448	-7.19825553894043	-4.08813238143921	-0.0269445143640041	0.533263742923737	-0.0141631234437227
-2.54767680168152	-7.19313478469849	-4.08461809158325	-0.0269926860928535	0.533389925956726	-0.0142870619893074
-2.55008816719055	-7.19603443145752	-4.08789396286011	-0.0268361363559961	0.533685624599457	-0.0143435336649418
-2.54398417472839	-7.19014024734497	-4.08937168121338	-0.0268791783601046	0.533927798271179	-0.0144123211503029
-2.54961466789246	-7.19852113723755	-4.09902000427246	-0.0267309956252575	0.534101128578186	-0.0143630113452673
-2.54045009613037	-7.19498872756958	-4.09634780883789	-0.0268253441900015	0.534407258033752	-0.0144066214561462
-2.5481104850769	-7.19518566131592	-4.09797859191895	-0.0266601368784904	0.53457373380661	-0.01451335567981
-2.54124355316162	-7.19464254379272	-4.10011386871338	-0.026535177603364	0.534916639328003	-0.0145630845800042
-2.54662823677063	-7.19725751876831	-4.11147832870483	-0.0265439283102751	0.534985184669495	-0.0145229445770383
-2.54438543319702	-7.19239234924316	-4.10906267166138	-0.0265209078788757	0.535263419151306	-0.0145742427557707
-2.54431128501892	-7.19507837295532	-4.10526084899902	-0.0264637041836977	0.53537505865097	-0.0146292569115758
-2.54157710075378	-7.1966552734375	-4.10948657989502	-0.026432553306222	0.535637557506561	-0.0145950522273779
-2.5490505695343	-7.19575786590576	-4.11415672302246	-0.02657076343894	0.535702109336853	-0.0145693672820926
-2.54196619987488	-7.19312143325806	-4.11472463607788	-0.0264879781752825	0.535928070545197	-0.0145393703132868
-2.54413342475891	-7.19446086883545	-4.10894060134888	-0.0265436358749866	0.535919368267059	-0.0146162938326597
-2.54263162612915	-7.1908130645752	-4.11472606658936	-0.0265985708683729	0.536200702190399	-0.014460165053606
-2.54308104515076	-7.19396591186523	-4.12137508392334	-0.0266089793294668	0.536101758480072	-0.0145182199776173
-2.54534101486206	-7.19489192962646	-4.11461400985718	-0.0265813358128071	0.536377131938934	-0.0144726112484932
-2.54815602302551	-7.18766164779663	-4.11664199829102	-0.026662839576602	0.53636360168457	-0.0145381018519402
-2.54182815551758	-7.18962049484253	-4.12086629867554	-0.0266467854380608	0.536543905735016	-0.0144684351980686
-2.5512912273407	-7.1887092590332	-4.1142840385437	-0.0267348401248455	0.536495506763458	-0.0144828604534268
-2.54433751106262	-7.18884992599487	-4.11214733123779	-0.0268803145736456	0.53661173582077	-0.0145265134051442
-2.55185580253601	-7.18410491943359	-4.12680864334106	-0.0267378073185682	0.536601483821869	-0.0145359253510833
-2.54942011833191	-7.18700170516968	-4.12105274200439	-0.0268650073558092	0.536688566207886	-0.0144939422607422
-2.55317401885986	-7.18347644805908	-4.12020111083984	-0.0270084366202354	0.53658401966095	-0.0145703107118607
-2.55093884468079	-7.18841981887817	-4.11655235290527	-0.0270224288105965	0.536683022975922	-0.0146326785907149
-2.55297493934631	-7.18367576599121	-4.11766147613525	-0.0271870195865631	0.536664247512817	-0.0145568680018187
-2.55583810806274	-7.18509435653687	-4.11807298660278	-0.0272305812686682	0.536677002906799	-0.0146271418780088
-2.55111455917358	-7.18136692047119	-4.12054777145386	-0.0273065883666277	0.53660124540329	-0.0146622890606523
-2.5553925037384	-7.18624448776245	-4.11983013153076	-0.0273220408707857	0.536546587944031	-0.0147179868072271
-2.55733108520508	-7.18182325363159	-4.11813402175903	-0.0276076458394527	0.536499440670013	-0.0147086419165134
-2.55850291252136	-7.18432903289795	-4.11899900436401	-0.0275819431990385	0.536565363407135	-0.0147570539265871
-2.55644416809082	-7.18102979660034	-4.11056804656982	-0.0277382154017687	0.536379992961884	-0.014867952093482
-2.55813217163086	-7.18707227706909	-4.11361026763916	-0.0278256181627512	0.536401510238647	-0.0149020869284868
-2.55673956871033	-7.18129634857178	-4.1116099357605	-0.0279927384108305	0.536272943019867	-0.0150112919509411
-2.56123805046082	-7.18769121170044	-4.11668395996094	-0.0279802568256855	0.536270499229431	-0.0150934681296349
-2.56112861633301	-7.18178606033325	-4.09779739379883	-0.028225976973772	0.536114633083344	-0.0152779780328274
-2.56262588500977	-7.18929529190063	-4.11235618591309	-0.0282661598175764	0.536145329475403	-0.015269760042429
-2.56514358520508	-7.1848578453064	-4.10454893112183	-0.0284291729331017	0.535918116569519	-0.0154027659446001
-2.56593179702759	-7.18879318237305	-4.10791397094727	-0.0285425670444965	0.535948216915131	-0.0155006367713213
-2.56612730026245	-7.18262386322021	-4.10930442810059	-0.0287040062248707	0.535868763923645	-0.0156032294034958
-2.56783843040466	-7.18799209594727	-4.10868501663208	-0.0288112368434668	0.535790503025055	-0.0156045854091644
-2.56803369522095	-7.18444442749023	-4.10282754898071	-0.0290116854012012	0.535665094852448	-0.015782693400979
-2.56965851783752	-7.18862104415894	-4.10487842559814	-0.0290329586714506	0.535563290119171	-0.0157896913588047
-2.56714534759521	-7.18559741973877	-4.10038614273071	-0.0292767956852913	0.535475611686707	-0.0158740915358067
-2.57443690299988	-7.18491983413696	-4.10338544845581	-0.0293129719793797	0.535471677780151	-0.0159711949527264
-2.57100534439087	-7.18230152130127	-4.10242509841919	-0.0294619873166084	0.53538990020752	-0.0160753410309553
-2.57305574417114	-7.18741416931152	-4.10026264190674	-0.0294552985578775	0.5353182554245	-0.0161346215754747
-2.57653975486755	-7.18591165542603	-4.09999656677246	-0.029777429997921	0.535247266292572	-0.0161523409187794
-2.57743573188782	-7.1855411529541	-4.09889698028564	-0.0296625532209873	0.535232543945313	-0.0162222497165203
-2.58029532432556	-7.18264389038086	-4.09274768829346	-0.0298217572271824	0.535045742988586	-0.0163388941437006
-2.58117413520813	-7.18543577194214	-4.10132217407227	-0.0299618914723396	0.535108625888824	-0.0163349360227585
-2.58074641227722	-7.18112516403198	-4.09509086608887	-0.0300476159900427	0.534897863864899	-0.0164458751678467
-2.58530616760254	-7.18757343292236	-4.10145473480225	-0.0300870854407549	0.534980952739716	-0.0164152886718512
-2.5872757434845	-7.17702579498291	-4.09393930435181	-0.030186852440238	0.534858465194702	-0.0164847895503044
-2.58246183395386	-7.18088150024414	-4.10140323638916	-0.0302131827920675	0.534874975681305	-0.0164899472147226
-2.58776116371155	-7.17842769622803	-4.08998823165894	-0.030358774587512	0.534781098365784	-0.0165372975170612
-2.58826541900635	-7.18208122253418	-4.08789539337158	-0.0304341688752174	0.534890174865723	-0.0165284741669893
-2.59392881393433	-7.17748260498047	-4.09353828430176	-0.0304510090500116	0.534705340862274	-0.0165769346058369
-2.59198021888733	-7.17550802230835	-4.09274196624756	-0.030572110787034	0.534756183624268	-0.0164945758879185
-2.59898376464844	-7.17439365386963	-4.08776903152466	-0.0306786578148603	0.534675896167755	-0.0165745243430138
-2.59476232528687	-7.1762113571167	-4.08766508102417	-0.0306247435510159	0.534802377223969	-0.0166242979466915
-2.5985894203186	-7.17159748077393	-4.09472036361694	-0.0307120848447084	0.534739255905151	-0.0164785739034414
-2.59654092788696	-7.17079305648804	-4.09083604812622	-0.030751695856452	0.534801959991455	-0.0164525266736746
-2.60140562057495	-7.17195796966553	-4.09061622619629	-0.0307770613580942	0.534726560115814	-0.016525249928236
-2.59771609306335	-7.16500854492188	-4.09744215011597	-0.0308050531893969	0.534867167472839	-0.0164116211235523
-2.60476589202881	-7.1712474822998	-4.09283638000488	-0.0308816954493523	0.534907937049866	-0.0163729526102543
-2.5971999168396	-7.16657114028931	-4.08857107162476	-0.0308357123285532	0.534946918487549	-0.0163794495165348
-2.60578608512878	-7.1712498664856	-4.09600114822388	-0.0308941304683685	0.535008132457733	-0.0163723006844521
-2.60018706321716	-7.16379404067993	-4.09563732147217	-0.0309021063148975	0.535133242607117	-0.0162808690220118
-2.60399961471558	-7.16915941238403	-4.09595155715942	-0.0308021139353514	0.535232543945313	-0.0162542294710875
-2.59920072555542	-7.16535902023315	-4.08891773223877	-0.0309332739561796	0.535244882106781	-0.0162587240338326
-2.60310816764832	-7.16772890090942	-4.09925222396851	-0.0308408346027136	0.535364031791687	-0.0161720532923937
-2.60029006004334	-7.16717529296875	-4.09344339370728	-0.0309218820184469	0.535407304763794	-0.016170796006918
-2.60484600067139	-7.16827630996704	-4.09596586227417	-0.0308478996157646	0.535598397254944	-0.0161743070930243
-2.59902548789978	-7.16305923461914	-4.09956502914429	-0.030844809487462	0.535761713981628	-0.0161992330104113
-2.6040403842926	-7.16976690292358	-4.09842872619629	-0.030852098017931	0.535865783691406	-0.0161461662501097
-2.59631729125977	-7.16504240036011	-4.09696817398071	-0.030955508351326	0.535973072052002	-0.0161097627133131
-2.60210084915161	-7.17069339752197	-4.10619068145752	-0.0308358129113913	0.53611433506012	-0.0162113271653652
-2.59737730026245	-7.16721963882446	-4.10273742675781	-0.0309754833579063	0.536239206790924	-0.016198206692934
-2.60144376754761	-7.17282247543335	-4.10517501831055	-0.0309080872684717	0.536437809467316	-0.0162034388631582
-2.59113955497742	-7.16723537445068	-4.10106611251831	-0.0309504754841328	0.536571681499481	-0.0161936543881893
-2.59830927848816	-7.17484760284424	-4.10430240631104	-0.0308865066617727	0.536759912967682	-0.0162141919136047
-2.59449577331543	-7.16877365112305	-4.11237049102783	-0.0309288911521435	0.536826312541962	-0.0162498354911804
-2.59372162818909	-7.17402315139771	-4.11303091049194	-0.0308780465275049	0.537085056304932	-0.0163302384316921
-2.59007978439331	-7.17137575149536	-4.10732841491699	-0.0309576634317636	0.537149012088776	-0.0163762159645557
-2.59245634078979	-7.17572498321533	-4.12044048309326	-0.0309575535356998	0.537399351596832	-0.0163776185363531
-2.58880877494812	-7.17356634140015	-4.10917043685913	-0.0310225021094084	0.537570416927338	-0.0164320934563875
-2.59020686149597	-7.17849731445313	-4.12062644958496	-0.0309956856071949	0.537817418575287	-0.0164561495184898
-2.59042525291443	-7.17382669448853	-4.11179113388062	-0.0310810077935457	0.537839770317078	-0.0165757834911346
-2.58879542350769	-7.18061685562134	-4.1231951713562	-0.0310783833265305	0.538164258003235	-0.0165797937661409
-2.59195446968079	-7.17823600769043	-4.12150621414185	-0.0311321299523115	0.538248896598816	-0.0166473966091871
-2.58633255958557	-7.17840528488159	-4.11782026290894	-0.0311209484934807	0.538610935211182	-0.0167656019330025
-2.58988356590271	-7.18247556686401	-4.12843751907349	-0.0311628859490156	0.538591504096985	-0.0168210100382566
-2.5815327167511	-7.18059062957764	-4.12143564224243	-0.0312719643115997	0.53888475894928	-0.0168693456798792
-2.5893726348877	-7.18270540237427	-4.12960243225098	-0.0312383491545916	0.538944244384766	-0.0169998575001955
-2.57911348342896	-7.18103694915771	-4.1291069984436	-0.031272616237402	0.539178073406219	-0.0170377362519503
-2.58736729621887	-7.18379926681519	-4.12646293640137	-0.0313791818916798	0.539289057254791	-0.0170244406908751
-2.57751059532166	-7.184410572052	-4.12774801254272	-0.0314961336553097	0.539443135261536	-0.0172004979103804
-2.58584713935852	-7.18650817871094	-4.12990713119507	-0.0314104482531548	0.539537489414215	-0.017289862036705
-2.57945561408997	-7.18449115753174	-4.13355255126953	-0.0315344743430614	0.539662539958954	-0.0173027943819761
-2.58113765716553	-7.19084167480469	-4.13583135604858	-0.0315878354012966	0.539741158485413	-0.0173985660076141
-2.57458519935608	-7.18769407272339	-4.12337875366211	-0.0317854881286621	0.53975635766983	-0.0175548642873764
-2.58142447471619	-7.19418096542358	-4.13911008834839	-0.0317341089248657	0.539956510066986	-0.0176360495388508
-2.57715225219727	-7.18938827514648	-4.13369655609131	-0.0318813510239124	0.539937734603882	-0.0177398528903723
-2.5775158405304	-7.19685411453247	-4.12855911254883	-0.0318864211440086	0.539968609809875	-0.0178533401340246
-2.57629561424255	-7.19301319122314	-4.12954473495483	-0.0320863388478756	0.539926111698151	-0.0180187784135342
-2.5798602104187	-7.19770622253418	-4.13886690139771	-0.0320624560117722	0.540046215057373	-0.0180518105626106
-2.57595896720886	-7.19427871704102	-4.13139915466309	-0.0321340821683407	0.539924383163452	-0.0181821715086699
-2.57298994064331	-7.19935035705566	-4.1295337677002	-0.032225426286459	0.539958953857422	-0.0183324702084064
-2.56841063499451	-7.19802379608154	-4.12848377227783	-0.0323266945779324	0.539902150630951	-0.018341526389122
-2.57323312759399	-7.20245695114136	-4.13457632064819	-0.0324126780033112	0.539848923683167	-0.0184201058000326
-2.57165551185608	-7.198157787323	-4.1349573135376	-0.0325040183961391	0.539901256561279	-0.0185473393648863
-2.57270956039429	-7.2059760093689	-4.13110399246216	-0.0325096361339092	0.539800584316254	-0.018653254956007
-2.56763863563538	-7.20043468475342	-4.12704133987427	-0.0327833704650402	0.539717257022858	-0.0186971481889486
-2.5710301399231	-7.20528984069824	-4.13230037689209	-0.0328848138451576	0.539683640003204	-0.0187948904931545
-2.56171560287476	-7.20083665847778	-4.12494707107544	-0.0330418683588505	0.539647579193115	-0.018841290846467
-2.56839442253113	-7.20902729034424	-4.12449645996094	-0.0330867469310761	0.539514541625977	-0.0190234538167715
-2.56457018852234	-7.20203733444214	-4.12396812438965	-0.0333206802606583	0.539436101913452	-0.0189509876072407
-2.56426334381104	-7.21104955673218	-4.12584066390991	-0.0334097035229206	0.539334774017334	-0.0190787818282843
-2.55912041664124	-7.2084002494812	-4.11611127853394	-0.0336199849843979	0.539174675941467	-0.0191941000521183
-2.56279587745667	-7.21338987350464	-4.12710857391357	-0.0336882397532463	0.539158344268799	-0.0192501563578844
-2.55874752998352	-7.20649528503418	-4.11617946624756	-0.0338165834546089	0.538987636566162	-0.0193271916359663
-2.55897617340088	-7.21506500244141	-4.10872983932495	-0.0339759737253189	0.538888275623322	-0.0194044411182404
-2.55533075332642	-7.20934581756592	-4.10710954666138	-0.034199420362711	0.538786828517914	-0.0194951985031366
-2.55598831176758	-7.21781301498413	-4.11502122879028	-0.0342692174017429	0.538746953010559	-0.0194865521043539
-2.55626535415649	-7.21236038208008	-4.10871267318726	-0.0344185493886471	0.538557946681976	-0.0195782613009214
-2.55366587638855	-7.21606636047363	-4.10316467285156	-0.0345474183559418	0.538531720638275	-0.0196993239223957
-2.55141544342041	-7.21308660507202	-4.10502958297729	-0.034744169563055	0.538346946239471	-0.0196914840489626
-2.55440545082092	-7.21916913986206	-4.10566091537476	-0.034857839345932	0.538281321525574	-0.0196989420801401
-2.55138301849365	-7.21430063247681	-4.10468244552612	-0.0350125283002853	0.538213312625885	-0.0197653602808714
-2.54791474342346	-7.21695280075073	-4.10328340530396	-0.0349613651633263	0.538156390190125	-0.0198005735874176
-2.54954433441162	-7.21672248840332	-4.10056972503662	-0.0353272929787636	0.538048923015594	-0.0197626128792763
-2.54383754730225	-7.21635007858276	-4.10580539703369	-0.0353253223001957	0.538104712963104	-0.0197835955768824
-2.54641199111938	-7.21645545959473	-4.09690618515015	-0.0354914739727974	0.53794401884079	-0.0198005847632885
-2.54463577270508	-7.213623046875	-4.09824371337891	-0.0356414429843426	0.538005411624908	-0.0197255350649357
-2.54582118988037	-7.21710824966431	-4.10229587554932	-0.0357417762279511	0.537865102291107	-0.0198260303586721
-2.54163646697998	-7.21465015411377	-4.09403324127197	-0.0358739271759987	0.537958979606628	-0.0197432022541761
-2.54845404624939	-7.21726417541504	-4.09165811538696	-0.0359938740730286	0.537841081619263	-0.0197326131165028
-2.53877592086792	-7.21019840240479	-4.09432172775269	-0.0360846221446991	0.537878453731537	-0.0196692012250423
-2.5421884059906	-7.2159366607666	-4.09628009796143	-0.036138478666544	0.537839710712433	-0.0196759980171919
-2.5354597568512	-7.21189069747925	-4.08249282836914	-0.0363521389663219	0.537960410118103	-0.0196320563554764
-2.54315233230591	-7.21421241760254	-4.09792518615723	-0.0362987779080868	0.537872612476349	-0.0195543952286243
-2.53733944892883	-7.20998096466064	-4.09117412567139	-0.0365129448473454	0.537889719009399	-0.0194844305515289
-2.54393696784973	-7.2126293182373	-4.09246635437012	-0.0365633554756641	0.537833392620087	-0.0194579977542162
-2.5282416343689	-7.20726680755615	-4.08636140823364	-0.0367464348673821	0.537945568561554	-0.0194285586476326
-2.53804421424866	-7.21404027938843	-4.09314012527466	-0.0367169715464115	0.537886679172516	-0.0193802323192358
-2.53209447860718	-7.20584344863892	-4.09462022781372	-0.0369255132973194	0.537988126277924	-0.0193428974598646
-2.53502154350281	-7.21204996109009	-4.08578014373779	-0.0367896668612957	0.537916004657745	-0.019301800057292
-2.52869272232056	-7.20708560943604	-4.0909743309021	-0.037018146365881	0.537959337234497	-0.0192018058151007
-2.53481578826904	-7.21209955215454	-4.08875894546509	-0.0371190756559372	0.53799170255661	-0.0191839691251516
-2.52735781669617	-7.20646667480469	-4.08280849456787	-0.0370433330535889	0.538023829460144	-0.0191781837493181
-2.5351288318634	-7.21158266067505	-4.08449506759644	-0.0370913222432137	0.537944197654724	-0.0191665291786194
-2.52993083000183	-7.20410585403442	-4.09223794937134	-0.0372658409178257	0.538040995597839	-0.0190006792545319
-2.53134393692017	-7.20557689666748	-4.08942794799805	-0.0372150801122189	0.538028836250305	-0.0189765878021717
-2.52621459960938	-7.20433664321899	-4.08237361907959	-0.0372623130679131	0.538016796112061	-0.0189378596842289
-2.52935218811035	-7.20854806900024	-4.08871269226074	-0.0373439937829971	0.538000047206879	-0.0188507381826639
-2.52286672592163	-7.20271301269531	-4.09095764160156	-0.0373356267809868	0.537962853908539	-0.0187695417553186
-2.52810192108154	-7.20480012893677	-4.09079504013062	-0.0373806729912758	0.53791069984436	-0.0187509842216969
-2.52375245094299	-7.20348834991455	-4.08350944519043	-0.0374160297214985	0.538034975528717	-0.0187187250703573
-2.52853059768677	-7.20337867736816	-4.0910758972168	-0.0373566076159477	0.537927269935608	-0.0186056420207024
-2.52323698997498	-7.20410299301147	-4.08776903152466	-0.0373868085443974	0.537930607795715	-0.0185017213225365
-2.52640128135681	-7.20203685760498	-4.08406066894531	-0.0374217703938484	0.537818193435669	-0.0184562038630247
-2.51762652397156	-7.20001077651978	-4.08031034469604	-0.0374301820993423	0.537857472896576	-0.0184227619320154
-2.52734041213989	-7.20345783233643	-4.08558320999146	-0.0373997241258621	0.537702023983002	-0.0183034110814333
-2.5213930606842	-7.19990682601929	-4.0812931060791	-0.0374868996441364	0.53775829076767	-0.0182473473250866
-2.527024269104	-7.20116424560547	-4.07895660400391	-0.0373494252562523	0.537581861019135	-0.018222501501441
-2.52082085609436	-7.19397401809692	-4.08382034301758	-0.0373920798301697	0.537572741508484	-0.018206525593996
-2.52959084510803	-7.20199203491211	-4.08866262435913	-0.0372841022908688	0.537506878376007	-0.0180978123098612
-2.52490162849426	-7.19824695587158	-4.07196855545044	-0.0372865237295628	0.537344992160797	-0.0181366801261902
-2.52588081359863	-7.19887018203735	-4.08301496505737	-0.0371940582990646	0.537348628044128	-0.0180302876979113
-2.52524566650391	-7.19588184356689	-4.08430576324463	-0.0371914729475975	0.537174224853516	-0.0179583020508289
-2.52630543708801	-7.20041179656982	-4.08424043655396	-0.0370595417916775	0.537151575088501	-0.0178879201412201
-2.52801084518433	-7.19234704971313	-4.08009624481201	-0.0370039939880371	0.536971509456635	-0.0178382117301226
-2.51783990859985	-7.19579076766968	-4.07840585708618	-0.0368958115577698	0.536993861198425	-0.0177210159599781
-2.52480864524841	-7.1965913772583	-4.08466482162476	-0.0368494838476181	0.536862015724182	-0.0176312103867531
-2.51719379425049	-7.19231796264648	-4.07732677459717	-0.0367662645876408	0.536982715129852	-0.0175657849758863
-2.52402496337891	-7.19605112075806	-4.08386611938477	-0.0365008637309074	0.536853790283203	-0.0174182169139385
-2.51946473121643	-7.19131517410278	-4.08305072784424	-0.0365251675248146	0.536815881729126	-0.0173457302153111
-2.52319288253784	-7.19686555862427	-4.08663129806519	-0.0363214239478111	0.536808431148529	-0.0172794535756111
-2.52221989631653	-7.18775272369385	-4.08308887481689	-0.03620395809412	0.536785364151001	-0.0171319171786308
-2.5213987827301	-7.19267320632935	-4.08646392822266	-0.0360049456357956	0.536811947822571	-0.0170204415917397
-2.51689267158508	-7.18911266326904	-4.08002710342407	-0.0359109491109848	0.536754310131073	-0.0170042403042316
-2.51959848403931	-7.18871688842773	-4.08680868148804	-0.0356697626411915	0.536930203437805	-0.0168362371623516
-2.52106094360352	-7.18743276596069	-4.08922910690308	-0.0355672799050808	0.536917328834534	-0.0168162491172552
-2.51174879074097	-7.18764591217041	-4.08710289001465	-0.0353197753429413	0.536992609500885	-0.0167396161705256
-2.52032423019409	-7.19103574752808	-4.08999919891357	-0.0352123826742172	0.537014544010162	-0.0167318191379309
-2.51490569114685	-7.18586444854736	-4.09549045562744	-0.034973856061697	0.537244856357574	-0.0165830552577972
-2.5201141834259	-7.18942928314209	-4.09377098083496	-0.0347185432910919	0.537183821201324	-0.0164995435625315
-2.51102805137634	-7.1853175163269	-4.08641481399536	-0.034676618874073	0.537312686443329	-0.0164379216730595
-2.51819109916687	-7.1892557144165	-4.10570669174194	-0.034459862858057	0.537463903427124	-0.0163028594106436
-2.51422142982483	-7.18195724487305	-4.09882593154907	-0.0343582294881344	0.537549316883087	-0.0162453893572092
-2.51238036155701	-7.18818807601929	-4.09735488891602	-0.0341683588922024	0.537686765193939	-0.0162229519337416
-2.50923728942871	-7.18373823165894	-4.10166168212891	-0.0340322405099869	0.537774503231049	-0.0160667169839144
-2.51303768157959	-7.18900156021118	-4.10281658172607	-0.0338974334299564	0.537819683551788	-0.0159944780170918
-2.5086076259613	-7.18292713165283	-4.10074472427368	-0.0338218510150909	0.53806746006012	-0.0158979762345552
-2.51478385925293	-7.18684673309326	-4.10182619094849	-0.0335139110684395	0.538107991218567	-0.0158258471637964
-2.50645017623901	-7.17876291275024	-4.10463762283325	-0.033583041280508	0.538172781467438	-0.0157006736844778
-2.5093719959259	-7.18395090103149	-4.11087799072266	-0.033427681773901	0.538375079631805	-0.0155871054157615
-2.50565552711487	-7.18173313140869	-4.10795450210571	-0.0333498306572437	0.538377344608307	-0.0155187407508492
-2.50903511047363	-7.18275117874146	-4.11059093475342	-0.0331986919045448	0.538560509681702	-0.0153752323240042
-2.50260210037231	-7.17720365524292	-4.11059236526489	-0.0332564972341061	0.538610756397247	-0.0152771305292845
-2.50027394294739	-7.18245410919189	-4.10886240005493	-0.0330948904156685	0.538758993148804	-0.0152196194976568
-2.50299668312073	-7.18037033081055	-4.10647916793823	-0.0331060588359833	0.538695216178894	-0.0151957860216498
-2.50071811676025	-7.17858409881592	-4.11513614654541	-0.0329942181706429	0.538950741291046	-0.0150143094360828
-2.50030899047852	-7.18155336380005	-4.11318254470825	-0.0330316834151745	0.538880705833435	-0.0150457033887506
-2.49522161483765	-7.1819019317627	-4.11272192001343	-0.033023975789547	0.538970828056335	-0.0149758420884609
-2.499840259552	-7.18007278442383	-4.1117377281189	-0.0329508632421494	0.538935720920563	-0.0150123815983534
-2.49606227874756	-7.18757200241089	-4.12413215637207	-0.0329789333045483	0.539116084575653	-0.0149409510195255
-2.50199246406555	-7.18149614334106	-4.11470031738281	-0.0329125225543976	0.539021790027618	-0.0150183774530888
-2.49082851409912	-7.1807074546814	-4.10837841033936	-0.0330029986798763	0.539142310619354	-0.0150389727205038
-2.49791193008423	-7.18849182128906	-4.12028741836548	-0.0330142453312874	0.53913676738739	-0.0150044085457921
-2.49506497383118	-7.18541669845581	-4.11392402648926	-0.0331121720373631	0.539158761501312	-0.015045722015202
-2.50121712684631	-7.18791389465332	-4.11275291442871	-0.0330097526311874	0.539017140865326	-0.0151482494547963
-2.49234461784363	-7.18315839767456	-4.11177396774292	-0.0331616997718811	0.538999915122986	-0.0151591077446938
-2.49974822998047	-7.19097471237183	-4.11545419692993	-0.0331801623106003	0.539025604724884	-0.0152289224788547
-2.49261569976807	-7.1866660118103	-4.10867261886597	-0.0331935733556747	0.538947224617004	-0.0153088131919503
-2.49896264076233	-7.19281530380249	-4.10843992233276	-0.033278826624155	0.538759708404541	-0.0154822031036019
-2.49172759056091	-7.18685626983643	-4.10673856735229	-0.0334481075406075	0.538815855979919	-0.0154502764344215
-2.49644184112549	-7.1946439743042	-4.10753679275513	-0.0334789529442787	0.5386723279953	-0.0155666191130877
-2.49525451660156	-7.19170141220093	-4.10321140289307	-0.0334973260760307	0.538628041744232	-0.0156533382833004
-2.50375628471375	-7.19569110870361	-4.10367727279663	-0.0336485207080841	0.538449347019196	-0.0157378669828177
-2.49524021148682	-7.19263124465942	-4.10513782501221	-0.0337514653801918	0.538371205329895	-0.0158022567629814
-2.49984574317932	-7.19884490966797	-4.10616636276245	-0.0338163040578365	0.5382000207901	-0.0159278456121683
-2.49369025230408	-7.19305324554443	-4.10460662841797	-0.0339950546622276	0.538140594959259	-0.0160135049372911
-2.50057077407837	-7.20135641098022	-4.10807037353516	-0.0340027175843716	0.537992894649506	-0.0160519145429134
-2.50048613548279	-7.19532775878906	-4.0981764793396	-0.0341674238443375	0.537773728370667	-0.0161745250225067
-2.50292062759399	-7.20394992828369	-4.10220050811768	-0.0341544449329376	0.537585437297821	-0.0162537936121225
-2.49860787391663	-7.19764280319214	-4.09374380111694	-0.0343073830008507	0.537451326847076	-0.0162839442491531
-2.50401616096497	-7.20149850845337	-4.09523820877075	-0.0342950448393822	0.537327170372009	-0.0163702741265297
-2.50114846229553	-7.19813108444214	-4.09324073791504	-0.0344174988567829	0.537142038345337	-0.0164605900645256
-2.50190877914429	-7.20319938659668	-4.08859252929688	-0.0343466736376286	0.537003874778748	-0.0165185127407312
-2.50731873512268	-7.20048522949219	-4.08664846420288	-0.0345685668289661	0.536809921264648	-0.0164801310747862
-2.50018334388733	-7.19930410385132	-4.08496141433716	-0.0344912000000477	0.536652028560638	-0.0164970457553864
-2.50396156311035	-7.20006656646729	-4.07997703552246	-0.0345687046647072	0.536464393138886	-0.0165242608636618
-2.5010998249054	-7.1972074508667	-4.08352184295654	-0.0346541292965412	0.536433041095734	-0.0164326578378677
-2.50656914710999	-7.20463991165161	-4.08286285400391	-0.034626379609108	0.53612232208252	-0.0165194254368544
-2.50364565849304	-7.20234394073486	-4.08330345153809	-0.0347147025167942	0.535984814167023	-0.0165070928633213
-2.50576853752136	-7.20315456390381	-4.08952140808105	-0.0346405208110809	0.53584086894989	-0.016478406265378
-2.50337862968445	-7.19918251037598	-4.0823016166687	-0.0346919782459736	0.535689651966095	-0.0164544004946947
-2.50562214851379	-7.2034273147583	-4.08323383331299	-0.0346701256930828	0.535573959350586	-0.0163963958621025
-2.50391840934753	-7.1968936920166	-4.07401180267334	-0.0346346199512482	0.535462379455566	-0.0164009835571051
-2.50027060508728	-7.20202255249023	-4.07827281951904	-0.0346257723867893	0.535370945930481	-0.0162259694188833
-2.50445866584778	-7.2011547088623	-4.07616806030273	-0.0345813296735287	0.535202205181122	-0.0162338092923164
-2.49957036972046	-7.20011520385742	-4.07663106918335	-0.0344223454594612	0.535178482532501	-0.0162517447024584
-2.50584077835083	-7.19977426528931	-4.07527303695679	-0.0344792492687702	0.534997522830963	-0.0160994324833155
-2.49835824966431	-7.19867324829102	-4.07562685012817	-0.0344099402427673	0.535061240196228	-0.0160742420703173
-2.50155138969421	-7.20218467712402	-4.07123231887817	-0.034280177205801	0.534866154193878	-0.0161190945655108
-2.50066494941711	-7.19850063323975	-4.07548236846924	-0.0342045165598392	0.534989655017853	-0.0158322025090456
-2.50045275688171	-7.19953775405884	-4.07726097106934	-0.0341604799032211	0.534847915172577	-0.0158456992357969
-2.49424958229065	-7.19893646240234	-4.07309913635254	-0.0340194813907146	0.53486555814743	-0.0157661531120539
-2.50254130363464	-7.20145130157471	-4.07359218597412	-0.0339009240269661	0.534879684448242	-0.0156947374343872
-2.49431705474854	-7.19740438461304	-4.07810068130493	-0.0338452309370041	0.534928262233734	-0.0155300991609693
-2.49650740623474	-7.20222520828247	-4.0770525932312	-0.033629272133112	0.534912824630737	-0.0154885947704315
-2.48943948745728	-7.19396257400513	-4.0747389793396	-0.0335657969117165	0.534897923469543	-0.01545241009444
-2.49288558959961	-7.20513486862183	-4.08403921127319	-0.033387903124094	0.535134434700012	-0.0152975227683783
-2.49091815948486	-7.19751739501953	-4.08126735687256	-0.0332368910312653	0.53510320186615	-0.015239623375237
-2.4870491027832	-7.20317411422729	-4.07862758636475	-0.0330147109925747	0.535248339176178	-0.015258620493114
-2.48897790908813	-7.20265054702759	-4.08457374572754	-0.0329101905226707	0.535319268703461	-0.0151749644428492
-2.48429179191589	-7.20350122451782	-4.08378839492798	-0.0328089259564877	0.535557866096497	-0.0151575300842524
-2.4871814250946	-7.20704174041748	-4.08730506896973	-0.0326044447720051	0.535566926002502	-0.0151743432506919
-2.47455811500549	-7.20541143417358	-4.0927734375	-0.0324258804321289	0.535751104354858	-0.015182251110673
-2.48480153083801	-7.21219253540039	-4.09142637252808	-0.0323680825531483	0.535957753658295	-0.0151588041335344
-2.47411227226257	-7.20893001556396	-4.09490346908569	-0.0321260280907154	0.536219537258148	-0.01525226701051
-2.48057866096497	-7.21493005752563	-4.09231901168823	-0.0319309569895267	0.53630268573761	-0.0152745693922043
-2.47290682792664	-7.21030187606812	-4.09987449645996	-0.031871572136879	0.536657691001892	-0.0151892239227891
-2.47686457633972	-7.21616077423096	-4.1076865196228	-0.0317207127809525	0.536820292472839	-0.0153196128085256
-2.47084426879883	-7.21333885192871	-4.10069704055786	-0.0316009521484375	0.537080466747284	-0.0153988189995289
-2.47564792633057	-7.2191104888916	-4.10765171051025	-0.0314459167420864	0.537338972091675	-0.0153792034834623
-2.46890163421631	-7.21479892730713	-4.10283041000366	-0.0313660874962807	0.537463963031769	-0.0154589470475912
-2.47119832038879	-7.22339344024658	-4.10867738723755	-0.031301274895668	0.537744343280792	-0.0154845388606191
-2.46948933601379	-7.21901178359985	-4.10607576370239	-0.0311070624738932	0.537976086139679	-0.0156207773834467
-2.47175621986389	-7.22576665878296	-4.11582040786743	-0.0310277547687292	0.538094699382782	-0.0156258679926395
-2.46640062332153	-7.22025966644287	-4.11239528656006	-0.0310386326164007	0.538275718688965	-0.0156917702406645
-2.46765112876892	-7.22866344451904	-4.11420059204102	-0.0309135746210814	0.538591086864471	-0.0158577617257833
-2.47326040267944	-7.22993993759155	-4.11589050292969	-0.0308174360543489	0.538612008094788	-0.0158579610288143
-2.46698570251465	-7.22724008560181	-4.1178617477417	-0.0307984706014395	0.538784503936768	-0.0159692522138357
-2.46993136405945	-7.22998523712158	-4.11836767196655	-0.0306305941194296	0.538807332515717	-0.0161631908267736
-2.46528267860413	-7.230628490448	-4.12801790237427	-0.0306538511067629	0.539109826087952	-0.0161995645612478
-2.4721999168396	-7.23634099960327	-4.12982845306396	-0.0306698866188526	0.539085745811462	-0.0162710063159466
-2.46806216239929	-7.23370933532715	-4.12828969955444	-0.0305306427180767	0.539129316806793	-0.0164077077060938
-2.46890425682068	-7.23154735565186	-4.1224217414856	-0.030555447563529	0.539087951183319	-0.0164954289793968
-2.47147655487061	-7.23620748519897	-4.12682723999023	-0.030491903424263	0.539189696311951	-0.0164907611906528
-2.4686291217804	-7.23315525054932	-4.12643527984619	-0.0305313393473625	0.539057552814484	-0.0166213233023882
-2.47139859199524	-7.2357120513916	-4.1250171661377	-0.0303647089749575	0.539111912250519	-0.0166458319872618
-2.47629308700562	-7.23096990585327	-4.11710596084595	-0.0303859543055296	0.539026379585266	-0.0168100986629725
-2.47629022598267	-7.23554182052612	-4.12897157669067	-0.0302641857415438	0.538963258266449	-0.0168608352541924
-2.47453045845032	-7.22911548614502	-4.12472629547119	-0.0303027108311653	0.538817286491394	-0.01695298217237
-2.48006892204285	-7.23676776885986	-4.12183141708374	-0.030270017683506	0.538784444332123	-0.0171754062175751
-2.48521685600281	-7.23322200775146	-4.12130832672119	-0.0301415007561445	0.538632392883301	-0.017335956916213
-2.48739266395569	-7.23698043823242	-4.12741661071777	-0.0300257578492165	0.538445830345154	-0.0174014121294022
-2.48847103118896	-7.23172521591187	-4.11854887008667	-0.0300028640776873	0.538298964500427	-0.0175681822001934
-2.49421405792236	-7.23827791213989	-4.11835956573486	-0.0298166014254093	0.538149237632751	-0.0177631620317698
-2.49450016021729	-7.23542213439941	-4.11876487731934	-0.0298059638589621	0.537944078445435	-0.0178427621722221
-2.50650382041931	-7.23481273651123	-4.11956024169922	-0.0296591687947512	0.537751376628876	-0.0179588850587606
-2.50211977958679	-7.22988843917847	-4.11719608306885	-0.0296036452054977	0.537583291530609	-0.0181128047406673
-2.51022386550903	-7.23596525192261	-4.11264562606812	-0.0293937958776951	0.537284076213837	-0.0182252377271652
-2.50429058074951	-7.23028039932251	-4.12053442001343	-0.0293855834752321	0.537151873111725	-0.0182026643306017
-2.51671576499939	-7.23612928390503	-4.11338186264038	-0.0292489174753428	0.536952078342438	-0.0182269681245089
-2.51164793968201	-7.23051691055298	-4.10392379760742	-0.0291187129914761	0.536711812019348	-0.0182754453271627
-2.51748657226563	-7.23256063461304	-4.10881900787354	-0.0290344189852476	0.536562263965607	-0.0182679127901793
-2.51789617538452	-7.22969913482666	-4.1121711730957	-0.0289275106042624	0.536254942417145	-0.0182250589132309
-2.51865839958191	-7.23196029663086	-4.11005449295044	-0.0287826340645552	0.536122262477875	-0.0181658864021301
-2.52145504951477	-7.22482967376709	-4.10386943817139	-0.0287073813378811	0.535880386829376	-0.0181954000145197
-2.52179598808289	-7.22738456726074	-4.11323070526123	-0.0285340026021004	0.535860955715179	-0.018070874735713
-2.51901054382324	-7.22207975387573	-4.10220813751221	-0.0284798368811607	0.535632789134979	-0.0179804358631372
-2.520587682724	-7.22941160202026	-4.10383367538452	-0.0283367950469255	0.535390198230743	-0.017896605655551
-2.52400708198547	-7.22132682800293	-4.10769319534302	-0.0282141864299774	0.535304605960846	-0.0179031994193792
-2.51813697814941	-7.22570562362671	-4.10371494293213	-0.028181403875351	0.535225033760071	-0.0177631843835115
-2.52420735359192	-7.2235631942749	-4.09946346282959	-0.0280462298542261	0.535036265850067	-0.0177026707679033
-2.51978945732117	-7.22191143035889	-4.10354995727539	-0.0278375912457705	0.535016775131226	-0.0176718849688768
-2.52593564987183	-7.22494077682495	-4.10473251342773	-0.0277874115854502	0.534817218780518	-0.0174697954207659
-2.51897573471069	-7.21762657165527	-4.09683561325073	-0.027683736756444	0.534862875938416	-0.0174102913588285
-2.52203392982483	-7.22061061859131	-4.10031127929688	-0.027578791603446	0.534729242324829	-0.0174360852688551
-2.5196385383606	-7.21920347213745	-4.10316038131714	-0.0275195073336363	0.534792304039001	-0.0172425284981728
-2.5238139629364	-7.22431945800781	-4.09830188751221	-0.0274649448692799	0.534665644168854	-0.0171835590153933
-2.51775336265564	-7.21865653991699	-4.10251379013062	-0.0273601673543453	0.534701645374298	-0.0170873627066612
-2.52323341369629	-7.21876621246338	-4.09859323501587	-0.0272502508014441	0.534600973129272	-0.0170026160776615
-2.51633954048157	-7.21457481384277	-4.09708023071289	-0.0271814968436956	0.534716129302979	-0.0168245136737823
-2.519202709198	-7.22035694122314	-4.10748767852783	-0.0270797796547413	0.534655392169952	-0.0168000552803278
-2.51681351661682	-7.21200752258301	-4.09496116638184	-0.0270417593419552	0.534739673137665	-0.0167197175323963
-2.52047538757324	-7.21585416793823	-4.10636138916016	-0.026932692155242	0.534811675548553	-0.0166271105408669
-2.51822376251221	-7.21470975875854	-4.09741306304932	-0.0269397087395191	0.534798800945282	-0.0166204012930393
-2.52296471595764	-7.21373462677002	-4.10575723648071	-0.0267766434699297	0.534870088100433	-0.0165579058229923
-2.5193305015564	-7.20967292785645	-4.10132598876953	-0.0268176347017288	0.534934282302856	-0.0165453646332026
-2.52000951766968	-7.21496963500977	-4.1039662361145	-0.0267173945903778	0.534929990768433	-0.0164445638656616
-2.52269220352173	-7.21032619476318	-4.10674667358398	-0.0267887767404318	0.534971714019775	-0.0164635609835386
-2.52266001701355	-7.21624851226807	-4.10601186752319	-0.0266181938350201	0.535081744194031	-0.0165447667241097
-2.5221586227417	-7.20729541778564	-4.10668516159058	-0.0266692861914635	0.535035312175751	-0.0164633318781853
-2.51839208602905	-7.20811033248901	-4.1056113243103	-0.0266702864319086	0.535163581371307	-0.0164498575031757
-2.51804184913635	-7.21263265609741	-4.10262012481689	-0.026652755215764	0.535152733325958	-0.0165014434605837
-2.52319312095642	-7.21377611160278	-4.10660743713379	-0.0265961419790983	0.535247206687927	-0.0164863243699074
-2.52365899085999	-7.20810127258301	-4.10225009918213	-0.0266997683793306	0.535230278968811	-0.0165870822966099
-2.51689386367798	-7.21276569366455	-4.10516500473022	-0.0265609566122293	0.535269320011139	-0.0165962614119053
-2.5182638168335	-7.21285390853882	-4.0931830406189	-0.0267193745821714	0.535146772861481	-0.0167023241519928
-2.51703095436096	-7.21340179443359	-4.11067819595337	-0.0266647674143314	0.535221815109253	-0.0166326612234116
-2.51836514472961	-7.21334218978882	-4.10815143585205	-0.026678778231144	0.53514039516449	-0.016674131155014
-2.51478266716003	-7.21661186218262	-4.10774898529053	-0.026659619063139	0.535242140293121	-0.0167033113539219
-2.51741218566895	-7.21255493164063	-4.10508155822754	-0.0267246179282665	0.53514438867569	-0.0167962498962879
-2.5121636390686	-7.21639156341553	-4.10789251327515	-0.0267542544752359	0.535138666629791	-0.0168348513543606
-2.52052211761475	-7.21589946746826	-4.10659408569336	-0.0267870258539915	0.535024225711823	-0.0169143229722977
-2.50717711448669	-7.21544075012207	-4.10164833068848	-0.0268346518278122	0.535135984420776	-0.0169606562703848
-2.51438760757446	-7.21794748306274	-4.10566186904907	-0.0268319863826036	0.534991860389709	-0.0170134734362364
-2.50902318954468	-7.21613168716431	-4.09841442108154	-0.0270239356905222	0.535060346126556	-0.0170907620340586
-2.51419234275818	-7.22058773040771	-4.09786796569824	-0.0268836598843336	0.534912407398224	-0.0171677712351084
-2.50626182556152	-7.21543741226196	-4.1001935005188	-0.027017867192626	0.534862756729126	-0.0172421056777239
-2.511314868927	-7.22320556640625	-4.10609006881714	-0.0270729530602694	0.534884750843048	-0.017201691865921
-2.50445604324341	-7.21952533721924	-4.09925174713135	-0.0271290056407452	0.534772574901581	-0.0172751862555742
-2.5128116607666	-7.22604846954346	-4.0953221321106	-0.0270784106105566	0.534697234630585	-0.0173490382730961
-2.50503849983215	-7.21660900115967	-4.09730291366577	-0.0272831171751022	0.534675121307373	-0.0173111483454704
-2.50438094139099	-7.22508478164673	-4.10067749023438	-0.0272169001400471	0.534666955471039	-0.0173377133905888
-2.50414752960205	-7.2212963104248	-4.0904974937439	-0.0273450035601854	0.534474432468414	-0.0174130797386169
-2.5013587474823	-7.221510887146	-4.1074070930481	-0.0272773820906878	0.534571349620819	-0.0173588488250971
-2.50278353691101	-7.22339487075806	-4.09560632705688	-0.027432868257165	0.534389972686768	-0.0174551382660866
-2.49570822715759	-7.22452783584595	-4.08960628509521	-0.0275184027850628	0.534363687038422	-0.0174426976591349
-2.50259757041931	-7.22501373291016	-4.0986180305481	-0.0274958703666925	0.534239947795868	-0.0175115838646889
-2.49602150917053	-7.22422790527344	-4.09069967269897	-0.0275529157370329	0.534299790859222	-0.0174734629690647
-2.50038385391235	-7.22361993789673	-4.09457445144653	-0.0275371503084898	0.534120678901672	-0.0174959152936935
-2.48991131782532	-7.22410917282104	-4.08947467803955	-0.0275642201304436	0.534170567989349	-0.0176107212901115
-2.4972825050354	-7.22676229476929	-4.09648656845093	-0.0276375878602266	0.534015774726868	-0.0175480153411627
-2.49666142463684	-7.22410869598389	-4.09054899215698	-0.0276731811463833	0.534103035926819	-0.0175824090838432
-2.49649667739868	-7.22684621810913	-4.09026384353638	-0.0276259630918503	0.533862590789795	-0.0176654644310474
-2.49131464958191	-7.22793197631836	-4.08912324905396	-0.0275801587849855	0.53391420841217	-0.0177157297730446
-2.49300098419189	-7.22671890258789	-4.09036731719971	-0.027769872918725	0.533845126628876	-0.0176334846764803
-2.49258208274841	-7.22900104522705	-4.09551811218262	-0.027727859094739	0.533872663974762	-0.0176499877125025
-2.48572826385498	-7.2278790473938	-4.09294652938843	-0.027755344286561	0.533787488937378	-0.0177325904369354
-2.49227285385132	-7.23052597045898	-4.09088659286499	-0.0276705641299486	0.533990025520325	-0.0177056156098843
-2.48799109458923	-7.22551584243774	-4.08983945846558	-0.0278027858585119	0.533879220485687	-0.0176791939884424
-2.48674750328064	-7.2352933883667	-4.09676742553711	-0.0277625843882561	0.53394889831543	-0.0176789183169603
-2.48758411407471	-7.22673034667969	-4.08840274810791	-0.0277982130646706	0.533924221992493	-0.0177455190569162
-2.48761439323425	-7.22851848602295	-4.10312604904175	-0.0277872402220964	0.534175872802734	-0.017597883939743
-2.48662066459656	-7.22320556640625	-4.09213638305664	-0.0278292596340179	0.534161746501923	-0.0176461040973663
-2.48442077636719	-7.22968482971191	-4.09588623046875	-0.0277627129107714	0.534304201602936	-0.017608406022191
-2.48342967033386	-7.22590398788452	-4.09405994415283	-0.0278780348598957	0.534383535385132	-0.0177126750349998
-2.48548197746277	-7.22962760925293	-4.10840654373169	-0.0278124660253525	0.534569680690765	-0.0176090486347675
-2.48721766471863	-7.22401905059814	-4.09484529495239	-0.0278190933167934	0.534668982028961	-0.0176747981458902
-2.48563528060913	-7.22749280929565	-4.09644842147827	-0.0277946963906288	0.534791052341461	-0.0177886784076691
-2.48335266113281	-7.22544240951538	-4.09475803375244	-0.0278623960912228	0.534965395927429	-0.0178260430693626
-2.4913694858551	-7.22990322113037	-4.10233497619629	-0.0278507526963949	0.535098671913147	-0.0178893655538559
-2.49100923538208	-7.22545146942139	-4.1065878868103	-0.0279259942471981	0.535214841365814	-0.0180386155843735
-2.4872453212738	-7.2313814163208	-4.10307359695435	-0.0278362520039082	0.53528106212616	-0.0181283019483089
-2.48868656158447	-7.22615814208984	-4.10543298721313	-0.0280492883175612	0.5353684425354	-0.0182335656136274
-2.48977756500244	-7.23384952545166	-4.10736036300659	-0.0280047487467527	0.535584986209869	-0.0183556601405144
-2.48756575584412	-7.23214626312256	-4.10636615753174	-0.0280951429158449	0.535518527030945	-0.0185903776437044
-2.49209356307983	-7.23274803161621	-4.11083269119263	-0.0280584283173084	0.535725712776184	-0.018631411716342
-2.49038219451904	-7.23302602767944	-4.10777139663696	-0.0281957052648067	0.535653412342072	-0.0188221856951714
-2.48547124862671	-7.23543977737427	-4.10909557342529	-0.0282556097954512	0.53582376241684	-0.0188975986093283
-2.49144124984741	-7.23605728149414	-4.10163402557373	-0.0283150300383568	0.535803020000458	-0.0190312694758177
-2.48818445205688	-7.23365068435669	-4.10679531097412	-0.028350543230772	0.535999596118927	-0.0190354026854038
-2.4914174079895	-7.23396062850952	-4.11222648620605	-0.0284636840224266	0.535880982875824	-0.0192035138607025
-2.48672819137573	-7.23545598983765	-4.10176420211792	-0.0286497455090284	0.535993695259094	-0.0193326696753502
-2.48980593681335	-7.23255777359009	-4.10907459259033	-0.0287451092153788	0.535917401313782	-0.0194078553467989
-2.49320602416992	-7.23634910583496	-4.10869550704956	-0.0288206711411476	0.536091029644012	-0.0194444991648197
-2.49299931526184	-7.23327398300171	-4.10681200027466	-0.0289711430668831	0.535951852798462	-0.0195141769945621
-2.49116778373718	-7.23385143280029	-4.10340404510498	-0.0291042402386665	0.535991668701172	-0.0196135528385639
-2.49070763587952	-7.23190784454346	-4.09951019287109	-0.0292822830379009	0.535867869853973	-0.0196507051587105
-2.49823427200317	-7.23386907577515	-4.10674428939819	-0.0294427499175072	0.535963475704193	-0.0196813810616732
-2.50000905990601	-7.23091697692871	-4.10620164871216	-0.0296146497130394	0.535798370838165	-0.019833892583847
-2.49340152740479	-7.23185348510742	-4.10030031204224	-0.0296418741345406	0.535850763320923	-0.0198696181178093
-2.50221991539001	-7.23123550415039	-4.09786033630371	-0.0299689639359713	0.535686194896698	-0.0199194122105837
-2.49442338943481	-7.22971534729004	-4.09693622589111	-0.0300780050456524	0.535724818706512	-0.0200085621327162
-2.5026581287384	-7.23208951950073	-4.09556531906128	-0.0302481763064861	0.535517990589142	-0.0201506577432156
-2.49871897697449	-7.22430753707886	-4.0946216583252	-0.0305247437208891	0.535552442073822	-0.0201233774423599
-2.50002861022949	-7.23357677459717	-4.0968165397644	-0.0306142251938581	0.53547877073288	-0.0201918724924326
-2.50166726112366	-7.22524738311768	-4.08859157562256	-0.0308202747255564	0.53525722026825	-0.0202943347394466
-2.49476552009583	-7.22870492935181	-4.09659147262573	-0.0309764873236418	0.535291731357574	-0.0202762316912413
-2.50166702270508	-7.23071146011353	-4.08613204956055	-0.0312303975224495	0.535069525241852	-0.0203715227544308
-2.49815630912781	-7.2290506362915	-4.08249807357788	-0.0313548631966114	0.535133898258209	-0.0204071272164583
-2.50599718093872	-7.2293553352356	-4.09237241744995	-0.0315369442105293	0.534871995449066	-0.0204402282834053
-2.50264024734497	-7.2282919883728	-4.08113384246826	-0.0317770391702652	0.534875690937042	-0.0204632077366114
-2.50635695457459	-7.22955942153931	-4.08645009994507	-0.0319703817367554	0.534652829170227	-0.0205953978002071
-2.49999523162842	-7.22484350204468	-4.07976865768433	-0.0320578515529633	0.534652650356293	-0.0206486694514751
-2.50980591773987	-7.22979164123535	-4.08412313461304	-0.0322349444031715	0.534544467926025	-0.0206530559808016
-2.50079560279846	-7.22501420974731	-4.07725524902344	-0.0325057879090309	0.534393072128296	-0.0208041481673718
-2.51132369041443	-7.22954273223877	-4.07241439819336	-0.0325933396816254	0.534355580806732	-0.020929753780365
-2.50967288017273	-7.22355031967163	-4.07534074783325	-0.0328750498592854	0.534282386302948	-0.020956439897418
-2.51156115531921	-7.22902822494507	-4.0746431350708	-0.0329371467232704	0.534152150154114	-0.0210320372134447
-2.51020336151123	-7.22496509552002	-4.06317090988159	-0.0331961177289486	0.533991873264313	-0.0211787857115269
-2.51416921615601	-7.22949457168579	-4.07561302185059	-0.0333107076585293	0.534013569355011	-0.0212235450744629
-2.51241850852966	-7.22563695907593	-4.06693029403687	-0.0334605202078819	0.533832132816315	-0.0212984774261713
-2.51415824890137	-7.22789764404297	-4.06770706176758	-0.0335430949926376	0.533904075622559	-0.0213548745959997
-2.51305603981018	-7.22199010848999	-4.06522226333618	-0.0338216312229633	0.533684015274048	-0.0214831829071045
-2.51004362106323	-7.22989463806152	-4.06787538528442	-0.0339353643357754	0.533673048019409	-0.021363154053688
-2.51602840423584	-7.22682523727417	-4.06874132156372	-0.0340495407581329	0.533535063266754	-0.0214527919888496
-2.51435542106628	-7.2264986038208	-4.06446552276611	-0.0340980589389801	0.533602714538574	-0.0214754063636065
-2.51617980003357	-7.22673225402832	-4.06689167022705	-0.034237377345562	0.533439815044403	-0.0214600376784801
-2.51189589500427	-7.2230863571167	-4.06156873703003	-0.0343670286238194	0.533560872077942	-0.02148712053895
-2.51962304115295	-7.22876119613647	-4.05826807022095	-0.0343759618699551	0.533457279205322	-0.0215701516717672
-2.51131010055542	-7.22401905059814	-4.06117820739746	-0.0344211608171463	0.533498525619507	-0.0215535536408424
-2.51914358139038	-7.22597646713257	-4.06515693664551	-0.0345095582306385	0.533444344997406	-0.0214804951101542
-2.51144337654114	-7.22360754013062	-4.06466293334961	-0.0346104502677917	0.533443629741669	-0.0215488113462925
-2.51922678947449	-7.22901105880737	-4.06242895126343	-0.0345081984996796	0.533418715000153	-0.0215615667402744
-2.51269102096558	-7.22122621536255	-4.06537771224976	-0.0346754714846611	0.533436894416809	-0.0214590858668089
-2.5166699886322	-7.22506904602051	-4.06548452377319	-0.0346337296068668	0.53346186876297	-0.02144755423069
-2.5127055644989	-7.22245836257935	-4.05955791473389	-0.0346520319581032	0.533488631248474	-0.0214338339865208
-2.51640129089355	-7.22641134262085	-4.0711498260498	-0.0346200913190842	0.533570945262909	-0.021379329264164
-2.51192331314087	-7.221999168396	-4.06328058242798	-0.034574318677187	0.533709108829498	-0.0212952978909016
-2.51354885101318	-7.22957134246826	-4.06827354431152	-0.0345316603779793	0.533628642559052	-0.0212671346962452
-2.50986862182617	-7.22230100631714	-4.06416177749634	-0.0345533229410648	0.533815026283264	-0.0212980974465609
-2.51211857795715	-7.22572326660156	-4.07612752914429	-0.0344421453773975	0.533901214599609	-0.0211250949651003
-2.50880265235901	-7.22166728973389	-4.07131433486938	-0.0344556458294392	0.533953905105591	-0.0211323834955692
-2.50914812088013	-7.22568273544312	-4.07303524017334	-0.0342615805566311	0.534088790416718	-0.0210879165679216
-2.50570249557495	-7.22593402862549	-4.07403802871704	-0.0342554301023483	0.534165918827057	-0.02100870013237
-2.50462102890015	-7.22673559188843	-4.0705189704895	-0.0342009216547012	0.534437775611877	-0.0209315679967403
-2.50647568702698	-7.22515344619751	-4.07624387741089	-0.0340306386351585	0.534539580345154	-0.0209566801786423
-2.49646043777466	-7.22464036941528	-4.08168840408325	-0.0338235609233379	0.534732460975647	-0.0209746416658163
-2.50422382354736	-7.2269287109375	-4.07785844802856	-0.0339269116520882	0.534824967384338	-0.0208502020686865
-2.49710249900818	-7.22759389877319	-4.08539581298828	-0.0336796753108501	0.535094380378723	-0.0208617001771927
-2.49939751625061	-7.22879362106323	-4.08291959762573	-0.0335238501429558	0.535118758678436	-0.0208723228424788
-2.49531555175781	-7.22676372528076	-4.08735990524292	-0.0333884768188	0.535512208938599	-0.0207214653491974
-2.49328470230103	-7.23039293289185	-4.09169626235962	-0.0333611182868481	0.535557866096497	-0.0207840520888567
-2.48920679092407	-7.23380088806152	-4.0933198928833	-0.0331056639552116	0.535797894001007	-0.0207476615905762
-2.49342751502991	-7.23314714431763	-4.0932559967041	-0.0330521799623966	0.535936117172241	-0.020716542378068
-2.48455405235291	-7.23056602478027	-4.09792947769165	-0.032875657081604	0.536169350147247	-0.02063924446702
-2.48589539527893	-7.2368311882019	-4.10348081588745	-0.032708615064621	0.536273419857025	-0.02063406445086
-2.47926735877991	-7.23290061950684	-4.09334707260132	-0.0327235385775566	0.536590099334717	-0.0206682085990906
-2.48420095443726	-7.23721122741699	-4.10794115066528	-0.0323547422885895	0.536732077598572	-0.0205891728401184
-2.47558164596558	-7.23794555664063	-4.10305786132813	-0.0323889516294003	0.536958158016205	-0.0205912664532661
-2.47895526885986	-7.23978996276855	-4.10720920562744	-0.0321903899312019	0.53700715303421	-0.0205924026668072
-2.46920347213745	-7.23839998245239	-4.10676288604736	-0.0321012772619724	0.537308931350708	-0.0206047091633081
-2.477872133255	-7.24559593200684	-4.11516857147217	-0.0318684093654156	0.537419557571411	-0.0205363146960735
-2.46709370613098	-7.24172353744507	-4.11115074157715	-0.0318600162863731	0.537579476833344	-0.0205906201153994
-2.46982550621033	-7.24758100509644	-4.11548233032227	-0.0316041931509972	0.537616312503815	-0.0205754842609167
-2.46557641029358	-7.24334096908569	-4.11481285095215	-0.0317338034510612	0.5378098487854	-0.0205609183758497
-2.46560096740723	-7.25027227401733	-4.12358093261719	-0.0315013155341148	0.538004398345947	-0.020527308806777
-2.45991086959839	-7.24579334259033	-4.11600685119629	-0.0313832424581051	0.538089215755463	-0.0206042919307947
-2.46216917037964	-7.25243473052979	-4.12662220001221	-0.0313122682273388	0.538174748420715	-0.0206212662160397
-2.45746183395386	-7.24930477142334	-4.12370538711548	-0.0312793590128422	0.53824520111084	-0.020576311275363
-2.45787477493286	-7.25510120391846	-4.12944650650024	-0.0312053859233856	0.538406729698181	-0.0206058882176876
-2.45603537559509	-7.25105762481689	-4.11979198455811	-0.0311578866094351	0.538489639759064	-0.0206586737185717
-2.45494675636292	-7.25712728500366	-4.13022613525391	-0.0310214292258024	0.538640558719635	-0.0206186920404434
-2.4487771987915	-7.25309371948242	-4.12255334854126	-0.0310086105018854	0.538600385189056	-0.0206768810749054
-2.44998097419739	-7.25898694992065	-4.13178873062134	-0.0309156104922295	0.538622856140137	-0.0207386761903763
-2.44397807121277	-7.25634431838989	-4.121750831604	-0.0310250017791986	0.538860440254211	-0.0207586567848921
-2.44657421112061	-7.26124811172485	-4.1298975944519	-0.0308172721415758	0.538721084594727	-0.020707082003355
-2.43954586982727	-7.25934553146362	-4.12870073318481	-0.0308997817337513	0.538844287395477	-0.0207455549389124
-2.44167900085449	-7.2639307975769	-4.13080787658691	-0.0308627299964428	0.538805961608887	-0.0207793992012739
-2.43350911140442	-7.25987100601196	-4.127845287323	-0.0308613106608391	0.53896164894104	-0.0208483580499887
-2.44349265098572	-7.2673168182373	-4.13546800613403	-0.0308079421520233	0.538912117481232	-0.0207847096025944
-2.43218398094177	-7.26102733612061	-4.13136672973633	-0.0309419333934784	0.539057493209839	-0.0208278298377991
-2.43664479255676	-7.26660823822021	-4.13154792785645	-0.0308535136282444	0.5389164686203	-0.0208473894745111
-2.4259021282196	-7.26242589950562	-4.13088464736938	-0.0309039857238531	0.539050877094269	-0.0208780840039253
-2.43814778327942	-7.26882934570313	-4.13166618347168	-0.0309428870677948	0.539091527462006	-0.0209073349833488
-2.42599487304688	-7.26656866073608	-4.13028192520142	-0.0309183038771153	0.53907573223114	-0.0209822840988636
-2.43277072906494	-7.27351760864258	-4.13441944122314	-0.0310109686106443	0.538980782032013	-0.0210926495492458
-2.42792439460754	-7.26953268051147	-4.13532972335815	-0.0310133527964354	0.539098739624023	-0.0210432223975658
-2.426922082901	-7.27081155776978	-4.13175487518311	-0.0311492029577494	0.539013922214508	-0.0211806446313858
-2.42534065246582	-7.27443504333496	-4.13459587097168	-0.0311283301562071	0.539121031761169	-0.0212634280323982
-2.42690777778625	-7.27406978607178	-4.1208643913269	-0.0313269942998886	0.53901469707489	-0.0213644877076149
-2.42304849624634	-7.2745246887207	-4.13507747650146	-0.0313045531511307	0.539111912250519	-0.0214021801948547
-2.42384958267212	-7.27319097518921	-4.13042402267456	-0.0314394347369671	0.538911283016205	-0.0214983243495226
-2.42148947715759	-7.28017473220825	-4.12773847579956	-0.0315069407224655	0.538987100124359	-0.0215332750231028
-2.42258548736572	-7.27497529983521	-4.13094568252563	-0.0315423496067524	0.538921356201172	-0.0216560401022434
-2.42051649093628	-7.27888202667236	-4.1308331489563	-0.0316419675946236	0.539041876792908	-0.0216838326305151
-2.4250500202179	-7.2770414352417	-4.12813091278076	-0.031741663813591	0.538798749446869	-0.0218040458858013
-2.41515779495239	-7.27983713150024	-4.12806272506714	-0.0318609513342381	0.538916409015656	-0.0219507776200771
-2.42321491241455	-7.28512954711914	-4.13081884384155	-0.0319669619202614	0.538716077804565	-0.0219651348888874
-2.41791725158691	-7.2787389755249	-4.12752628326416	-0.0320723280310631	0.538752675056458	-0.0219986457377672
-2.42256879806519	-7.28426313400269	-4.12520217895508	-0.0320548564195633	0.538670063018799	-0.0221273321658373
-2.4146454334259	-7.27941846847534	-4.12636709213257	-0.0321839414536953	0.538593649864197	-0.0221254378557205
-2.42319202423096	-7.28537082672119	-4.12284708023071	-0.0323465280234814	0.538541376590729	-0.0221588499844074
-2.41396617889404	-7.27958583831787	-4.12061500549316	-0.0323864631354809	0.538467288017273	-0.0222581960260868
-2.41929054260254	-7.28695011138916	-4.12155437469482	-0.0324488654732704	0.538420736789703	-0.0223546549677849
-2.41246271133423	-7.28122472763062	-4.12047624588013	-0.0325632430613041	0.538384735584259	-0.0222651585936546
-2.4150972366333	-7.28811597824097	-4.12446546554565	-0.032569132745266	0.538339495658875	-0.0223268661648035
-2.41152858734131	-7.28387451171875	-4.11339855194092	-0.03273955732584	0.538240671157837	-0.0223789159208536
-2.4164571762085	-7.288245677948	-4.12177038192749	-0.0327180400490761	0.53825181722641	-0.022332763299346
-2.41071772575378	-7.28253030776978	-4.11276245117188	-0.0327437594532967	0.53813248872757	-0.0223424006253481
-2.41477394104004	-7.28826093673706	-4.11850738525391	-0.0328270979225636	0.538046836853027	-0.0223160032182932
-2.40899014472961	-7.28427219390869	-4.11340618133545	-0.0329801142215729	0.538184225559235	-0.0223486721515656
-2.41761255264282	-7.28916645050049	-4.12250471115112	-0.0328185111284256	0.538066685199738	-0.0223027728497982
-2.41196608543396	-7.28045415878296	-4.11198139190674	-0.032944492995739	0.538030326366425	-0.022337269037962
-2.40687727928162	-7.28829383850098	-4.11704397201538	-0.0329685360193253	0.538058459758759	-0.0223548021167517
-2.4089777469635	-7.28219795227051	-4.11980390548706	-0.0329790562391281	0.538008332252502	-0.0222747772932053
-2.41404128074646	-7.28627252578735	-4.11520338058472	-0.0329020582139492	0.538097739219666	-0.0222632400691509
-2.40749907493591	-7.27904319763184	-4.11862134933472	-0.0329724065959454	0.538077771663666	-0.0223015621304512
-2.40491032600403	-7.28674936294556	-4.12061262130737	-0.0328875035047531	0.538148641586304	-0.0222159493714571
-2.40838408470154	-7.28286504745483	-4.11595058441162	-0.032976895570755	0.538135945796967	-0.022123945876956
-2.40299725532532	-7.28490257263184	-4.12074041366577	-0.0328171476721764	0.538256824016571	-0.02206676825881
-2.40613293647766	-7.28313255310059	-4.11391496658325	-0.0328146331012249	0.538157820701599	-0.0220776330679655
-2.40229654312134	-7.28139448165894	-4.12065649032593	-0.0327892228960991	0.538374483585358	-0.0219419486820698
-2.40590953826904	-7.28529071807861	-4.11982727050781	-0.032805722206831	0.538401126861572	-0.021902397274971
-2.40305685997009	-7.28453254699707	-4.12235450744629	-0.0326691865921021	0.538592636585236	-0.0217623710632324
-2.40472054481506	-7.27821350097656	-4.1222620010376	-0.0326398499310017	0.538567006587982	-0.0217634830623865
-2.3989143371582	-7.28119945526123	-4.12468910217285	-0.0325982235372067	0.538743555545807	-0.0216282028704882
-2.40208029747009	-7.28183031082153	-4.12764263153076	-0.0325661636888981	0.538700461387634	-0.0216095354408026
-2.40124106407166	-7.28009414672852	-4.12586975097656	-0.0325800478458405	0.538945496082306	-0.021572096273303
-2.40537309646606	-7.27668809890747	-4.13153409957886	-0.0323976166546345	0.538956880569458	-0.0215283818542957
-2.39924025535584	-7.27653884887695	-4.12711334228516	-0.0324209965765476	0.539079546928406	-0.0213780999183655
-2.40386128425598	-7.27749729156494	-4.12507677078247	-0.0324484445154667	0.539075374603271	-0.0213727410882711
-2.39521527290344	-7.27630996704102	-4.12680101394653	-0.0322950296103954	0.539286553859711	-0.0213672984391451
-2.40699362754822	-7.27839231491089	-4.13664865493774	-0.0322318710386753	0.539252102375031	-0.0211394913494587
-2.39850044250488	-7.27320909500122	-4.13063192367554	-0.0322302170097828	0.539410471916199	-0.0211459286510944
-2.39905428886414	-7.27388048171997	-4.12897777557373	-0.0321537666022778	0.539331495761871	-0.0211421363055706
-2.39883279800415	-7.27213144302368	-4.13244295120239	-0.0321081168949604	0.53953742980957	-0.020978907123208
-2.40229344367981	-7.2721118927002	-4.13135623931885	-0.0321662425994873	0.539484083652496	-0.0208638347685337
-2.39863252639771	-7.27261114120483	-4.14041566848755	-0.0320211239159107	0.53954952955246	-0.0207983069121838
-2.39867496490479	-7.27122831344604	-4.12987089157104	-0.0320368781685829	0.539443135261536	-0.0207271501421928
-2.39696407318115	-7.27044343948364	-4.13441276550293	-0.0320456847548485	0.539585828781128	-0.0205928776413202
-2.39489102363586	-7.26700019836426	-4.13502168655396	-0.0320962704718113	0.539436042308807	-0.0205077659338713
-2.39716577529907	-7.27026557922363	-4.14360666275024	-0.0319662392139435	0.539538860321045	-0.020353177562356
-2.39766240119934	-7.26276350021362	-4.12598466873169	-0.0319459363818169	0.539445579051971	-0.0203364528715611
-2.39479231834412	-7.26478719711304	-4.13946914672852	-0.0319389514625072	0.539487898349762	-0.0201668366789818
-2.39611005783081	-7.26391506195068	-4.1309494972229	-0.0320143811404705	0.539358019828796	-0.0200615786015987
-2.39736175537109	-7.26709461212158	-4.13466739654541	-0.0319783352315426	0.539308130741119	-0.0199825018644333
-2.39519143104553	-7.25944900512695	-4.13067865371704	-0.0319830924272537	0.53931987285614	-0.0199197698384523
-2.40077590942383	-7.26172637939453	-4.13430023193359	-0.0318099968135357	0.539137363433838	-0.0196825880557299
-2.39417362213135	-7.25970268249512	-4.12903022766113	-0.0319773629307747	0.539022266864777	-0.0195713210850954
-2.39973926544189	-7.26194143295288	-4.13480758666992	-0.0318271890282631	0.53889411687851	-0.0195440929383039
-2.38993811607361	-7.25966215133667	-4.12090110778809	-0.0319220349192619	0.538813710212708	-0.0194571074098349
-2.40289449691772	-7.26069927215576	-4.1291184425354	-0.0319009087979794	0.538643181324005	-0.0193024445325136
-2.39644002914429	-7.25768423080444	-4.1255087852478	-0.0318991839885712	0.538653016090393	-0.0192125011235476
-2.40013313293457	-7.25727701187134	-4.12737226486206	-0.0318622477352619	0.538392841815948	-0.0191343277692795
-2.39511513710022	-7.25390625	-4.12791013717651	-0.0317355878651142	0.538380205631256	-0.01902961358428
-2.39745950698853	-7.25346994400024	-4.11972618103027	-0.0318669490516186	0.538160681724548	-0.0188963413238525
-2.3975727558136	-7.25356483459473	-4.1232705116272	-0.031802024692297	0.538101017475128	-0.0187704898416996
-2.39945578575134	-7.25138568878174	-4.11651754379272	-0.0317139364778996	0.537831604480743	-0.0187328346073627
-2.40158605575562	-7.24768686294556	-4.1233549118042	-0.0316702350974083	0.537894010543823	-0.0185079965740442
-2.39910340309143	-7.24668264389038	-4.11385774612427	-0.0317736975848675	0.537667632102966	-0.0184382423758507
-2.3974347114563	-7.24996900558472	-4.1169810295105	-0.0316755659878254	0.537646889686584	-0.0183261539787054
-2.40140771865845	-7.24529314041138	-4.11280727386475	-0.0317776054143906	0.537466585636139	-0.0182618871331215
-2.40333962440491	-7.24583959579468	-4.12488031387329	-0.0316414684057236	0.537503242492676	-0.0181048475205898
-2.39983320236206	-7.24009370803833	-4.11331462860107	-0.031613502651453	0.537306725978851	-0.0180991515517235
-2.40666151046753	-7.24401664733887	-4.11785697937012	-0.0315698385238647	0.537234008312225	-0.0180578678846359
-2.40070629119873	-7.23965835571289	-4.11033201217651	-0.0315880812704563	0.53715318441391	-0.0180719308555126
-2.40552997589111	-7.24591970443726	-4.11529684066772	-0.031433429569006	0.537172794342041	-0.0179756879806519
-2.40721535682678	-7.23768472671509	-4.11263370513916	-0.0314779616892338	0.537003219127655	-0.0179777760058641
-2.40243649482727	-7.24193048477173	-4.11244583129883	-0.0313876010477543	0.537043213844299	-0.0179505981504917
-2.40492558479309	-7.24083042144775	-4.11705493927002	-0.0313668921589851	0.536957919597626	-0.0178573317825794
-2.40405440330505	-7.23790502548218	-4.1164345741272	-0.0313391052186489	0.536994934082031	-0.0178100429475307
-2.40917110443115	-7.23964071273804	-4.11295413970947	-0.0312758050858974	0.536961615085602	-0.0177968870848417
-2.40381932258606	-7.23695707321167	-4.11996459960938	-0.0311598405241966	0.536998689174652	-0.0177564062178135
-2.41050291061401	-7.23739910125732	-4.11503410339355	-0.0312047153711319	0.537019848823547	-0.0176912192255259
-2.404616355896	-7.23741245269775	-4.11884260177612	-0.0310590509325266	0.537161767482758	-0.0176843423396349
-2.4126181602478	-7.23767375946045	-4.11178112030029	-0.0309955328702927	0.537079811096191	-0.0177201125770807
-2.40950083732605	-7.23197841644287	-4.11849212646484	-0.0310177318751812	0.537255883216858	-0.0175402853637934
-2.40857529640198	-7.23555040359497	-4.12400531768799	-0.0309131722897291	0.537254869937897	-0.0176377054303885
-2.40751981735229	-7.23558330535889	-4.11818647384644	-0.0308661889284849	0.537436068058014	-0.0175863914191723
-2.4178249835968	-7.23507595062256	-4.12407398223877	-0.0308313332498074	0.537461400032043	-0.0175935942679644
-2.41080117225647	-7.23053407669067	-4.12523174285889	-0.0307466760277748	0.53767317533493	-0.0174939408898354
-2.41586017608643	-7.2323145866394	-4.12602615356445	-0.030708085745573	0.537647187709808	-0.0174952521920204
-2.41266059875488	-7.23066091537476	-4.11656665802002	-0.0307019837200642	0.537873148918152	-0.0174270458519459
-2.41544699668884	-7.22594213485718	-4.11841154098511	-0.0306176450103521	0.537940800189972	-0.017451798543334
-2.41294407844543	-7.23091173171997	-4.12735795974731	-0.0306221842765808	0.538161933422089	-0.0173258353024721
-2.41656637191772	-7.22594690322876	-4.12726068496704	-0.0305876173079014	0.538167476654053	-0.0173667445778847
-2.41483902931213	-7.2279372215271	-4.12598562240601	-0.0305039342492819	0.538457870483398	-0.0173680521547794
-2.41345953941345	-7.22562217712402	-4.13273191452026	-0.0305554736405611	0.538486361503601	-0.0172802656888962
-2.41813135147095	-7.22543239593506	-4.12899732589722	-0.0305181127041578	0.538807988166809	-0.0172717235982418
-2.41919112205505	-7.22150039672852	-4.13971281051636	-0.0304967574775219	0.538936376571655	-0.0172480475157499
-2.42103862762451	-7.22376108169556	-4.13694906234741	-0.0303698722273111	0.539169311523438	-0.0172614976763725
-2.42231345176697	-7.21833896636963	-4.14184093475342	-0.030544102191925	0.53930389881134	-0.0171416234225035
-2.42782950401306	-7.21967649459839	-4.14758777618408	-0.0304230451583862	0.539603590965271	-0.0171604286879301
-2.42157959938049	-7.21706533432007	-4.14519882202148	-0.0305200237780809	0.539840638637543	-0.0171256307512522
-2.43308615684509	-7.21881008148193	-4.14620876312256	-0.0304165612906218	0.540066182613373	-0.0171927660703659
-2.43161582946777	-7.21367692947388	-4.15008544921875	-0.0305516980588436	0.540291666984558	-0.0170787647366524
-2.4357328414917	-7.21123647689819	-4.14604139328003	-0.0305291954427958	0.540493190288544	-0.0171206146478653
-2.43021869659424	-7.21005630493164	-4.14907646179199	-0.0305484589189291	0.540735423564911	-0.0171254277229309
-2.43522381782532	-7.21350479125977	-4.15148830413818	-0.0306399445980787	0.540921747684479	-0.0171949360519648
-2.43786358833313	-7.21040964126587	-4.15707540512085	-0.0306793712079525	0.541357278823853	-0.0171172730624676
-2.43938374519348	-7.2118091583252	-4.16033983230591	-0.0307023543864489	0.54138046503067	-0.0172189306467772
-2.43925142288208	-7.21220827102661	-4.1582932472229	-0.0308080166578293	0.541721165180206	-0.0172481909394264
-2.44285798072815	-7.20303010940552	-4.15738487243652	-0.0309601183980703	0.541914045810699	-0.0174196138978004
-2.44387245178223	-7.21166467666626	-4.16502666473389	-0.0309724397957325	0.542257905006409	-0.0173928178846836
-2.44993901252747	-7.2093563079834	-4.16415643692017	-0.0311785023659468	0.542354345321655	-0.017570810392499
-2.44818639755249	-7.20883655548096	-4.1667685508728	-0.0312643200159073	0.542595505714417	-0.0176732484251261
-2.4475736618042	-7.20696258544922	-4.16106653213501	-0.0314133539795876	0.542890429496765	-0.0178447067737579
-2.45501232147217	-7.21307182312012	-4.16423177719116	-0.0315542966127396	0.543001234531403	-0.0179206226021051
-2.45251655578613	-7.20707941055298	-4.16919088363647	-0.0317729897797108	0.543206214904785	-0.0181897487491369
-2.45715880393982	-7.21480751037598	-4.17127370834351	-0.0319169014692307	0.543428599834442	-0.0184333324432373
-2.45425820350647	-7.21008443832397	-4.17225456237793	-0.0320770405232906	0.54353266954422	-0.0185610614717007
-2.46485757827759	-7.21721267700195	-4.17372179031372	-0.0322508551180363	0.543731987476349	-0.0187318790704012
-2.45819449424744	-7.21099805831909	-4.17076730728149	-0.0325554013252258	0.54388028383255	-0.0190046317875385
-2.46416258811951	-7.21702861785889	-4.16945457458496	-0.0327045954763889	0.544070065021515	-0.0192612390965223
-2.46321153640747	-7.21347188949585	-4.17672348022461	-0.032974898815155	0.544302821159363	-0.0194156281650066
-2.47020745277405	-7.22377157211304	-4.17630815505981	-0.033146046102047	0.54443371295929	-0.0196142252534628
-2.46649527549744	-7.21752500534058	-4.17636251449585	-0.0333686470985413	0.544468522071838	-0.0198559891432524
-2.47284293174744	-7.2243504524231	-4.17644834518433	-0.0336282923817635	0.544598996639252	-0.0201188568025827
-2.4714663028717	-7.22120952606201	-4.1697735786438	-0.0339195989072323	0.544843435287476	-0.0202588215470314
-2.47698712348938	-7.22379302978516	-4.18076848983765	-0.0340671688318253	0.544874548912048	-0.0205303616821766
-2.47619581222534	-7.22083377838135	-4.17202663421631	-0.0343675948679447	0.544966757297516	-0.0207228623330593
-2.48224878311157	-7.22411680221558	-4.18199157714844	-0.0345893204212189	0.545109868049622	-0.0209375787526369
-2.47967052459717	-7.22570133209229	-4.18164873123169	-0.0347943566739559	0.545313894748688	-0.021166967228055
-2.48541831970215	-7.2285680770874	-4.18203067779541	-0.0350681021809578	0.545299053192139	-0.0214213952422142
-2.48237085342407	-7.22817134857178	-4.17434930801392	-0.0352810323238373	0.545571208000183	-0.0215836390852928
-2.48665642738342	-7.22624826431274	-4.1804256439209	-0.0355148203670979	0.545663952827454	-0.0218467898666859
-2.48740839958191	-7.23153114318848	-4.17768096923828	-0.0356478355824947	0.545733153820038	-0.0218887943774462
-2.49074411392212	-7.22660493850708	-4.18051385879517	-0.0359754636883736	0.545833706855774	-0.0221370905637741
-2.49063515663147	-7.23500490188599	-4.17791032791138	-0.0360765568912029	0.546097874641418	-0.0223330818116665
-2.48895287513733	-7.22887754440308	-4.17523717880249	-0.0362924709916115	0.546177089214325	-0.0224736090749502
-2.49430751800537	-7.23150444030762	-4.18316125869751	-0.0363220721483231	0.546392202377319	-0.0226286444813013
-2.49112272262573	-7.23454284667969	-4.18342113494873	-0.0364676453173161	0.546571254730225	-0.0227988138794899
-2.49533271789551	-7.24199151992798	-4.17818975448608	-0.0364813096821308	0.546644449234009	-0.0230617392808199
-2.49069166183472	-7.23946237564087	-4.18227100372314	-0.036686897277832	0.546911180019379	-0.0233400948345661
-2.50007200241089	-7.24663543701172	-4.17869520187378	-0.0368684381246567	0.547144174575806	-0.0235803741961718
-2.49342942237854	-7.24241256713867	-4.18384504318237	-0.0369499698281288	0.5473992228508	-0.0238929037004709
-2.49909615516663	-7.25140905380249	-4.18662643432617	-0.0370603315532207	0.547536969184875	-0.0241804867982864
-2.49619150161743	-7.2470760345459	-4.18608665466309	-0.0373490527272224	0.547749042510986	-0.0243961811065674
-2.49938726425171	-7.25275564193726	-4.18478298187256	-0.0374682880938053	0.547979176044464	-0.0247804205864668
-2.49805188179016	-7.25671768188477	-4.18770456314087	-0.0376289337873459	0.548276603221893	-0.0250870250165462
-2.50936436653137	-7.25793504714966	-4.1869969367981	-0.0378499440848827	0.548452198505402	-0.0253534428775311
-2.49966812133789	-7.2572078704834	-4.18812322616577	-0.0380163639783859	0.548791587352753	-0.0256157983094454
-2.50758624076843	-7.26381731033325	-4.19052696228027	-0.0381980910897255	0.548873543739319	-0.0259725507348776
-2.50432705879211	-7.26412010192871	-4.18489599227905	-0.0384321585297585	0.549283504486084	-0.0262789912521839
-2.50757789611816	-7.26461124420166	-4.19407415390015	-0.0385886505246162	0.549405574798584	-0.0265974048525095
-2.50559377670288	-7.27066087722778	-4.19373607635498	-0.0388279855251312	0.54979008436203	-0.0267832428216934
-2.50796341896057	-7.26993989944458	-4.19861364364624	-0.0389718376100063	0.549900531768799	-0.0270501021295786
-2.50320887565613	-7.27775382995605	-4.19352960586548	-0.0392840132117271	0.55023992061615	-0.0274129994213581
-2.50666165351868	-7.27721977233887	-4.19464588165283	-0.0395533666014671	0.550337195396423	-0.0276783332228661
-2.50323534011841	-7.280442237854	-4.19499349594116	-0.0397936590015888	0.550660848617554	-0.0280054286122322
-2.50349116325378	-7.2812705039978	-4.19512033462524	-0.0400696955621243	0.550810098648071	-0.028330747038126
-2.50718450546265	-7.28727102279663	-4.19292974472046	-0.040153156965971	0.550987303256989	-0.0286684818565845
-2.50427746772766	-7.28574466705322	-4.19448852539063	-0.0406062193214893	0.551064312458038	-0.0289852805435658
-2.50506997108459	-7.29471731185913	-4.19601106643677	-0.0408304445445538	0.551395177841187	-0.0293421000242233
-2.50510787963867	-7.29668521881104	-4.19559860229492	-0.0411530584096909	0.551516056060791	-0.0297913458198309
-2.51041173934937	-7.29972171783447	-4.19236946105957	-0.041308730840683	0.551733076572418	-0.03018693998456
-2.50831389427185	-7.29994773864746	-4.19745397567749	-0.041756235063076	0.551921486854553	-0.030461885035038
-2.50994563102722	-7.305832862854	-4.19679927825928	-0.0420102700591087	0.551946997642517	-0.0308995451778173
-2.50586247444153	-7.30521535873413	-4.19027280807495	-0.0423237234354019	0.552063465118408	-0.0313313491642475
-2.51626133918762	-7.31193399429321	-4.19844484329224	-0.0426214449107647	0.55229240655899	-0.0316426753997803
-2.51454448699951	-7.3081521987915	-4.1932897567749	-0.0429294556379318	0.55223548412323	-0.0319285616278648
-2.51175665855408	-7.31214714050293	-4.19394969940186	-0.0433041639626026	0.552473902702332	-0.0322597771883011
-2.51490020751953	-7.30937337875366	-4.19481039047241	-0.0435519516468048	0.552461683750153	-0.0325971879065037
-2.51801228523254	-7.31660223007202	-4.20252895355225	-0.0439188815653324	0.552608072757721	-0.0328507423400879
-2.52183389663696	-7.31654930114746	-4.19268465042114	-0.0442306213080883	0.552581965923309	-0.0332665629684925
-2.5151948928833	-7.3160982131958	-4.18675756454468	-0.0446570180356503	0.55281138420105	-0.033734854310751
-2.52440762519836	-7.32401514053345	-4.19405889511108	-0.0449929051101208	0.552733957767487	-0.034020408987999
-2.51910948753357	-7.32485342025757	-4.18227958679199	-0.0454575642943382	0.552889585494995	-0.0343045108020306
-2.52353596687317	-7.32566785812378	-4.18061542510986	-0.0457880273461342	0.552843272686005	-0.0346224196255207
-2.51745748519897	-7.32425117492676	-4.18336582183838	-0.0461632870137692	0.5528444647789	-0.034937247633934
-2.52742838859558	-7.32902336120605	-4.18309307098389	-0.0465799458324909	0.552871406078339	-0.0351870879530907
-2.52184057235718	-7.32633209228516	-4.17354345321655	-0.0468994230031967	0.552838206291199	-0.0355348996818066
-2.52850270271301	-7.33368873596191	-4.17879819869995	-0.0473280251026154	0.552817404270172	-0.0357579439878464
-2.52627158164978	-7.32962512969971	-4.17868137359619	-0.0477696135640144	0.552854895591736	-0.0360596738755703
-2.52953290939331	-7.33778667449951	-4.17933177947998	-0.048095703125	0.552854120731354	-0.0364417247474194
-2.52712917327881	-7.33443450927734	-4.16431474685669	-0.0486198775470257	0.552678227424622	-0.0368405990302563
-2.53301453590393	-7.33976602554321	-4.17379903793335	-0.0489105619490147	0.552767693996429	-0.0370790846645832
-2.53072571754456	-7.33439159393311	-4.16492080688477	-0.0492850914597511	0.55259382724762	-0.037293903529644
-2.53574085235596	-7.34097290039063	-4.16727685928345	-0.0495958179235458	0.552631020545959	-0.0376625880599022
-2.53277611732483	-7.34106397628784	-4.16064786911011	-0.050034124404192	0.552673280239105	-0.0381111390888691
-2.53827571868896	-7.35263156890869	-4.16531181335449	-0.0503832772374153	0.552573978900909	-0.0385258458554745
-2.53604340553284	-7.34707069396973	-4.15050029754639	-0.0509874038398266	0.552456557750702	-0.0389514416456223
-2.54093265533447	-7.35476398468018	-4.15511608123779	-0.0514169484376907	0.5524662733078	-0.0393389128148556
-2.5377779006958	-7.35251760482788	-4.1559271812439	-0.0519375614821911	0.552367508411407	-0.0395775139331818
-2.54684114456177	-7.35446310043335	-4.15812397003174	-0.0522456280887127	0.552403450012207	-0.0399679616093636
-2.54128098487854	-7.35846138000488	-4.15196514129639	-0.0528670847415924	0.552184104919434	-0.0405633077025414
-2.54516911506653	-7.3617262840271	-4.14221286773682	-0.0532761923968792	0.552142977714539	-0.0409981235861778
-2.54665684700012	-7.3609356880188	-4.14710664749146	-0.053947027772665	0.552169919013977	-0.0412754453718662
-2.55070638656616	-7.36716508865356	-4.15176963806152	-0.0542387701570988	0.552223742008209	-0.0417490862309933
-2.55930471420288	-7.37047100067139	-4.13986492156982	-0.0548200532793999	0.552087962627411	-0.0423326008021832
-2.56053495407104	-7.36836671829224	-4.1380615234375	-0.0553846880793571	0.55212277173996	-0.0428045839071274
-2.55860924720764	-7.366051197052	-4.14077758789063	-0.055932454764843	0.551957547664642	-0.0432213507592678
-2.56674027442932	-7.37267780303955	-4.13630342483521	-0.0563738904893398	0.552101254463196	-0.0435707271099091
-2.57256007194519	-7.36959934234619	-4.13686752319336	-0.0568246394395828	0.551833629608154	-0.0439732931554317
-2.57207489013672	-7.37206029891968	-4.12992572784424	-0.0573062188923359	0.551981151103973	-0.0444489009678364
-2.57979965209961	-7.3803915977478	-4.12730312347412	-0.0577683970332146	0.55176705121994	-0.0450639650225639
-2.57755470275879	-7.37593841552734	-4.12562370300293	-0.058279275894165	0.551822602748871	-0.0455297231674194
-2.58605337142944	-7.38570594787598	-4.12171649932861	-0.0587536953389645	0.551687777042389	-0.0458526834845543
-2.58481955528259	-7.3810133934021	-4.11924505233765	-0.0594081841409206	0.55163848400116	-0.046289749443531
-2.59513545036316	-7.38773345947266	-4.11823892593384	-0.0597514286637306	0.551643788814545	-0.0467841029167175
-2.59363484382629	-7.38163280487061	-4.1147665977478	-0.0602973476052284	0.551578640937805	-0.0471800900995731
-2.59993028640747	-7.38598299026489	-4.11237144470215	-0.0607268884778023	0.551637887954712	-0.0475800782442093
-2.60559582710266	-7.3917088508606	-4.11579275131226	-0.0612392872571945	0.551491141319275	-0.048051618039608
-2.60324788093567	-7.38845920562744	-4.1156907081604	-0.0617271438241005	0.551513731479645	-0.0482349582016468
-2.6117000579834	-7.38854551315308	-4.10899782180786	-0.0621558241546154	0.551485598087311	-0.0485727824270725
-2.60752129554749	-7.38875770568848	-4.10597133636475	-0.0624574683606625	0.551563203334808	-0.0488911159336567
-2.61604571342468	-7.39030408859253	-4.09802675247192	-0.0628151372075081	0.551575183868408	-0.0492328889667988
-2.6154317855835	-7.39459609985352	-4.10818958282471	-0.0630953013896942	0.551731407642365	-0.0495879612863064
-2.6212146282196	-7.40273952484131	-4.09989452362061	-0.0635453909635544	0.551625788211823	-0.0500976927578449
-2.61813259124756	-7.4004225730896	-4.0993185043335	-0.0641422271728516	0.551683783531189	-0.0506736747920513
-2.61878776550293	-7.40738201141357	-4.10027551651001	-0.0645676702260971	0.551866590976715	-0.0510046854615211
-2.62715888023376	-7.40625	-4.0965723991394	-0.0650504529476166	0.551804721355438	-0.0513507500290871
-2.62252306938171	-7.40377378463745	-4.09363746643066	-0.0654016733169556	0.551964461803436	-0.0515777505934238
-2.63317513465881	-7.40922403335571	-4.0938549041748	-0.0656696036458015	0.551930129528046	-0.0519512817263603
-2.63110733032227	-7.41317558288574	-4.09009456634521	-0.0661643221974373	0.552099049091339	-0.0525933504104614
-2.63393115997314	-7.42348480224609	-4.0849347114563	-0.0666418671607971	0.551920711994171	-0.0530496500432491
-2.63159275054932	-7.41544628143311	-4.08893060684204	-0.0671112015843391	0.552035093307495	-0.053364459425211
-2.63022971153259	-7.42292404174805	-4.08432960510254	-0.0674638003110886	0.552072107791901	-0.053786750882864
-2.63867425918579	-7.4293417930603	-4.080885887146	-0.0679658800363541	0.551960527896881	-0.0541112571954727
-2.63915634155273	-7.42710876464844	-4.07875490188599	-0.0683770254254341	0.551939070224762	-0.0545408502221107
-2.63363790512085	-7.43629550933838	-4.07304954528809	-0.0688992515206337	0.551896452903748	-0.0550183989107609
-2.63934326171875	-7.43954229354858	-4.07815837860107	-0.0693250596523285	0.551860809326172	-0.0553944930434227
-2.64402008056641	-7.4374098777771	-4.07158613204956	-0.0697657540440559	0.551571547985077	-0.0557233318686485
-2.63795709609985	-7.4351921081543	-4.062819480896	-0.0702823624014854	0.551518142223358	-0.0559750609099865
-2.64088535308838	-7.43919801712036	-4.06698083877563	-0.0706111863255501	0.5513955950737	-0.0561770647764206
-2.64639782905579	-7.44299221038818	-4.05767107009888	-0.0708731785416603	0.551065862178802	-0.0565068684518337
-2.6483519077301	-7.44207096099854	-4.05923080444336	-0.0713140070438385	0.550971567630768	-0.0568523816764355
-2.64986824989319	-7.45005798339844	-4.05966424942017	-0.0715290680527687	0.550783216953278	-0.0572769418358803
-2.6471962928772	-7.45035028457642	-4.04563474655151	-0.0720145851373672	0.550423562526703	-0.0577756389975548
-2.65455436706543	-7.45855712890625	-4.05234670639038	-0.0724403783679008	0.550164580345154	-0.0581182427704334
-2.65178227424622	-7.45560264587402	-4.04101514816284	-0.0729077905416489	0.549861907958984	-0.0584994629025459
-2.65912866592407	-7.4602108001709	-4.04072523117065	-0.0732528939843178	0.549622535705566	-0.0587864965200424
-2.66080474853516	-7.45264720916748	-4.0329418182373	-0.0736634731292725	0.549171149730682	-0.059020034968853
-2.6597797870636	-7.45371532440186	-4.02775812149048	-0.0740815028548241	0.548968553543091	-0.0592443309724331
-2.66607069969177	-7.45872640609741	-4.02629804611206	-0.07428178191185	0.548605024814606	-0.0594976283609867
-2.66900324821472	-7.45620536804199	-4.02792549133301	-0.0745233446359634	0.548243165016174	-0.0595386400818825
-2.67098355293274	-7.45706272125244	-4.02536010742188	-0.0746972113847733	0.548037528991699	-0.0596653483808041
-2.67574620246887	-7.4612979888916	-4.02214813232422	-0.0749061778187752	0.547580122947693	-0.0600223541259766
-2.66922402381897	-7.45671463012695	-4.0154881477356	-0.0753719955682755	0.547292649745941	-0.0603131987154484
-2.67771410942078	-7.45868253707886	-4.02157163619995	-0.0754269063472748	0.547181963920593	-0.0603564567863941
-2.67888188362122	-7.45688247680664	-4.00367784500122	-0.0756582319736481	0.546711564064026	-0.0604982748627663
-2.68174624443054	-7.45775842666626	-4.00604677200317	-0.0758960992097855	0.546634435653687	-0.0605357028543949
-2.69011259078979	-7.46227550506592	-4.00981140136719	-0.0759034976363182	0.546299517154694	-0.0607481934130192
-2.68651294708252	-7.45241403579712	-4.00072002410889	-0.0761561468243599	0.546066403388977	-0.0609663911163807
-2.68533802032471	-7.45453596115112	-4.00627279281616	-0.0761934518814087	0.54613995552063	-0.0610145330429077
-2.69909334182739	-7.45583772659302	-4.00448513031006	-0.0762202739715576	0.545881986618042	-0.061101209372282
-2.69151639938354	-7.44716453552246	-3.99750876426697	-0.0762263089418411	0.545960128307343	-0.0611513443291187
-2.70143532752991	-7.45442867279053	-4.00934839248657	-0.0762489065527916	0.545866131782532	-0.0612519569694996
-2.69858384132385	-7.44748830795288	-4.00827217102051	-0.0763026028871536	0.546022295951843	-0.0613462664186955
-2.69401168823242	-7.44714498519897	-4.01146078109741	-0.0760879665613174	0.546122133731842	-0.0614843145012856
-2.70506262779236	-7.44978713989258	-4.01241779327393	-0.0761536359786987	0.546344101428986	-0.0614616610109806
-2.69724535942078	-7.44405841827393	-4.01049470901489	-0.0760303884744644	0.546496391296387	-0.0615745261311531
-2.70630621910095	-7.44633007049561	-4.01772832870483	-0.0759387239813805	0.546933948993683	-0.0616747364401817
-2.70104146003723	-7.44050407409668	-4.01812934875488	-0.0759303048253059	0.547240734100342	-0.0617229640483856
-2.70395445823669	-7.44677066802979	-4.02936983108521	-0.075766421854496	0.547854840755463	-0.0617410764098167
-2.70786380767822	-7.44170808792114	-4.02953672409058	-0.0756583586335182	0.548264622688293	-0.0618322640657425
-2.70071244239807	-7.43978691101074	-4.03415966033936	-0.0755794867873192	0.548853039741516	-0.0618616081774235
-2.70510935783386	-7.43908405303955	-4.04733467102051	-0.0752812772989273	0.549698293209076	-0.0619172342121601
-2.70275783538818	-7.4343729019165	-4.0509467124939	-0.0751218274235725	0.550383150577545	-0.0619674697518349
-2.69983267784119	-7.43910837173462	-4.05814695358276	-0.0749755725264549	0.551258504390717	-0.0619674436748028
-2.70317888259888	-7.44072723388672	-4.06792116165161	-0.0747578591108322	0.552052736282349	-0.0621098764240742
-2.69309544563293	-7.4367823600769	-4.07698822021484	-0.074541263282299	0.553029298782349	-0.0621730983257294
-2.70141887664795	-7.43830728530884	-4.08990621566772	-0.0743154138326645	0.554056167602539	-0.0621776543557644
-2.68820118904114	-7.43880033493042	-4.09828281402588	-0.0741749107837677	0.555192828178406	-0.06230254098773
-2.69465065002441	-7.44546413421631	-4.11287975311279	-0.0739125832915306	0.556291580200195	-0.0624861344695091
-2.68677639961243	-7.43959188461304	-4.12405061721802	-0.0738324895501137	0.557422459125519	-0.0626332014799118
-2.68126797676086	-7.44985628128052	-4.1307692527771	-0.073587067425251	0.558632135391235	-0.0627942234277725
-2.6839427947998	-7.44955062866211	-4.13583898544312	-0.0735460221767426	0.559807419776917	-0.0630793944001198
-2.68156099319458	-7.45157241821289	-4.15822124481201	-0.0733381658792496	0.561264932155609	-0.0632577612996101
-2.6810417175293	-7.45451402664185	-4.16900205612183	-0.0732491314411163	0.562363624572754	-0.0636280924081802
-2.67480635643005	-7.4596209526062	-4.17049503326416	-0.0732287466526031	0.563756346702576	-0.0639887526631355
-2.67822122573853	-7.46280384063721	-4.18714809417725	-0.073210321366787	0.564981937408447	-0.0643783584237099
-2.67110514640808	-7.46736097335815	-4.19848537445068	-0.0732176303863525	0.566374182701111	-0.0647394508123398
-2.67601656913757	-7.4688835144043	-4.21261835098267	-0.0732233002781868	0.56759250164032	-0.0651770159602165
-2.66552758216858	-7.47332048416138	-4.21674871444702	-0.0733477622270584	0.568931877613068	-0.0656278058886528
-2.67187476158142	-7.47729110717773	-4.23179483413696	-0.073387086391449	0.570151388645172	-0.0660124272108078
-2.65696787834167	-7.4854474067688	-4.24056577682495	-0.073635645210743	0.571384191513062	-0.0663132295012474
-2.67273306846619	-7.4965386390686	-4.26059341430664	-0.0735562518239021	0.572746694087982	-0.0668898522853851
-2.66517114639282	-7.48727321624756	-4.24866199493408	-0.0737110823392868	0.573521137237549	-0.0674470514059067
-2.65521931648254	-7.49259996414185	-4.26200771331787	-0.0740606561303139	0.574763119220734	-0.0677266344428062
-2.65083312988281	-7.50559902191162	-4.27819871902466	-0.0743221119046211	0.575962007045746	-0.068159893155098
-2.64524745941162	-7.50172090530396	-4.27452421188354	-0.0745134353637695	0.576848983764648	-0.0684439092874527
-2.65606379508972	-7.51581335067749	-4.2817702293396	-0.0746170282363892	0.578017890453339	-0.069152370095253
-2.65207958221436	-7.52599859237671	-4.29467535018921	-0.0750432685017586	0.578976154327393	-0.0699075534939766
-2.65404176712036	-7.53814220428467	-4.29104995727539	-0.0757552310824394	0.579608798027039	-0.0710314810276031
-2.64307999610901	-7.54717254638672	-4.30075311660767	-0.0762607306241989	0.580455839633942	-0.0719067603349686
-2.6436972618103	-7.55184698104858	-4.28997898101807	-0.0768540278077126	0.581014811992645	-0.0727490484714508
-2.64734864234924	-7.55968952178955	-4.3089542388916	-0.0775455459952354	0.581659257411957	-0.0735845491290092
-2.64227247238159	-7.56509065628052	-4.30659484863281	-0.0783790946006775	0.582238674163818	-0.0742558538913727
-2.64445543289185	-7.57065105438232	-4.31193065643311	-0.0790576189756393	0.582583248615265	-0.0752045139670372
-2.64218378067017	-7.58285903930664	-4.30722761154175	-0.0799816846847534	0.582982778549194	-0.0760452374815941
-2.64077258110046	-7.58406639099121	-4.29926776885986	-0.0808524340391159	0.583170354366302	-0.0768072605133057
-2.640869140625	-7.60005712509155	-4.30197954177856	-0.0815732404589653	0.583426713943481	-0.0773383155465126
-2.64499688148499	-7.59931755065918	-4.29324102401733	-0.0821148604154587	0.583495616912842	-0.0779529064893723
-2.63981938362122	-7.61869621276855	-4.29779100418091	-0.0829276144504547	0.583471059799194	-0.0789380744099617
-2.63356566429138	-7.61679601669312	-4.27411556243896	-0.0838949158787727	0.583390712738037	-0.0797230824828148
-2.6337366104126	-7.62945175170898	-4.28399610519409	-0.0848394632339478	0.583372473716736	-0.0807488784193993
-2.64063930511475	-7.64942836761475	-4.27900791168213	-0.0861432105302811	0.583220362663269	-0.0817527994513512
-2.64244532585144	-7.63680744171143	-4.27137804031372	-0.0872459933161736	0.582874238491058	-0.0823592320084572
-2.64156579971313	-7.64621591567993	-4.27006435394287	-0.0883063077926636	0.582628190517426	-0.0829789191484451
-2.64394760131836	-7.64330291748047	-4.25547981262207	-0.0892518684267998	0.582362651824951	-0.0835457518696785
-2.6560595035553	-7.65589570999146	-4.25837326049805	-0.0903007313609123	0.581856966018677	-0.0842494294047356
-2.64911460876465	-7.65795946121216	-4.24224519729614	-0.0913833826780319	0.581438481807709	-0.0848160907626152
-2.65404415130615	-7.65631008148193	-4.23844575881958	-0.092288039624691	0.581020414829254	-0.085450641810894
-2.65594267845154	-7.67088747024536	-4.22596883773804	-0.0933747515082359	0.580618500709534	-0.086136095225811
-2.6531138420105	-7.67061948776245	-4.21738958358765	-0.094503179192543	0.580205738544464	-0.0866274014115334
-2.66021084785461	-7.67576122283936	-4.21245908737183	-0.0955454781651497	0.579681038856506	-0.0870679542422295
-2.65774345397949	-7.66900730133057	-4.20253133773804	-0.0964885875582695	0.579169094562531	-0.0876209661364555
-2.65564489364624	-7.66899728775024	-4.1991491317749	-0.0974280014634132	0.57870477437973	-0.0880366638302803
-2.67052984237671	-7.67372369766235	-4.18495655059814	-0.0980580672621727	0.578129887580872	-0.088387094438076
-2.66644096374512	-7.67526578903198	-4.18574953079224	-0.0986926332116127	0.577836930751801	-0.0890463143587112
-2.66766905784607	-7.69662523269653	-4.16400766372681	-0.100037090480328	0.577346682548523	-0.0899358615279198
-2.65847849845886	-7.69788265228271	-4.15298271179199	-0.101300753653049	0.576968491077423	-0.0902276262640953
-2.66763854026794	-7.67785215377808	-4.15020561218262	-0.102180995047092	0.576642334461212	-0.0900966599583626
-2.67590403556824	-7.67493057250977	-4.14765453338623	-0.1026746109128	0.576228380203247	-0.0902670621871948
-2.68463206291199	-7.6789722442627	-4.14498043060303	-0.102995239198208	0.575860738754272	-0.0903299227356911
-2.68800163269043	-7.68460607528687	-4.14834594726563	-0.102951519191265	0.575597882270813	-0.09067602455616
-2.67195892333984	-7.70415830612183	-4.13736248016357	-0.10317101329565	0.575216948986053	-0.0913207978010178
-2.65753579139709	-7.71928548812866	-4.10724353790283	-0.104241639375687	0.57471114397049	-0.0917327925562859
-2.65723514556885	-7.71594524383545	-4.10395908355713	-0.105224154889584	0.574496030807495	-0.0915814489126205
-2.65703678131104	-7.70260143280029	-4.10677099227905	-0.105700641870499	0.574460625648499	-0.0912277474999428
-2.6664080619812	-7.70831823348999	-4.10134887695313	-0.1062967851758	0.574104785919189	-0.091023750603199
-2.66878700256348	-7.70783662796021	-4.10398626327515	-0.106689669191837	0.573907732963562	-0.0908303931355476
-2.66964221000671	-7.70097589492798	-4.10362672805786	-0.107010804116726	0.573661506175995	-0.0909809917211533
-2.65901517868042	-7.71385622024536	-4.10215997695923	-0.107767462730408	0.573395729064941	-0.091039203107357
-2.65204477310181	-7.71108198165894	-4.07248401641846	-0.10873106867075	0.572925806045532	-0.0905398800969124
-2.64747858047485	-7.69789171218872	-4.07631587982178	-0.109007634222507	0.572708964347839	-0.0892538130283356
-2.63321685791016	-7.69687366485596	-4.07226133346558	-0.109374798834324	0.572297632694244	-0.0879160836338997
-2.63344287872314	-7.68912696838379	-4.06248140335083	-0.109289571642876	0.571632981300354	-0.086337998509407
-2.62671804428101	-7.68022441864014	-4.06304264068604	-0.108395658433437	0.571382462978363	-0.0855959802865982
-2.61632370948792	-7.71954011917114	-4.05538415908813	-0.108343414962292	0.570679247379303	-0.0854205563664436
-2.60841250419617	-7.71109437942505	-4.03697824478149	-0.108329303562641	0.570284366607666	-0.0854829400777817
-2.60524606704712	-7.73183584213257	-4.04817295074463	-0.10844662040472	0.570044100284576	-0.0861796289682388
-2.60045027732849	-7.73578071594238	-4.03392124176025	-0.108675070106983	0.569656431674957	-0.0861794799566269
-2.61898589134216	-7.71975994110107	-4.0305552482605	-0.108006522059441	0.569177508354187	-0.0863595902919769
-2.63401460647583	-7.72205114364624	-4.04911518096924	-0.106468372046947	0.569206595420837	-0.0871717631816864
-2.65159821510315	-7.76540613174438	-4.04061698913574	-0.105864115059376	0.568809390068054	-0.0889159291982651
-2.65151047706604	-7.78308153152466	-4.03020524978638	-0.105648353695869	0.568651854991913	-0.0902422815561295
-2.63671064376831	-7.78052520751953	-4.03436994552612	-0.105101890861988	0.568686664104462	-0.0902648344635963
-2.64249658584595	-7.78055906295776	-4.03906536102295	-0.104025185108185	0.568950951099396	-0.0889371484518051
-2.64061450958252	-7.7826042175293	-4.0423846244812	-0.103468470275402	0.568637669086456	-0.0872422531247139
-2.63351893424988	-7.78695154190063	-4.04523801803589	-0.102368012070656	0.568532168865204	-0.0856600031256676
-2.617027759552	-7.77520036697388	-4.05150985717773	-0.101223185658455	0.568527519702911	-0.0838962271809578
-2.64223647117615	-7.78333377838135	-4.03776216506958	-0.100314542651176	0.568497240543365	-0.0858383998274803
-2.64930987358093	-7.81863594055176	-4.04082632064819	-0.0999768450856209	0.568283557891846	-0.0897868722677231
-2.67477416992188	-7.8287878036499	-4.04223823547363	-0.0992181301116943	0.568238973617554	-0.092514730989933
-2.70544290542603	-7.8457989692688	-4.07711410522461	-0.0980108678340912	0.568615436553955	-0.0936889052391052
-2.70927357673645	-7.85584354400635	-4.05824184417725	-0.097461998462677	0.56842976808548	-0.0941150933504105
-2.71194100379944	-7.85824060440063	-4.06896305084229	-0.0965564623475075	0.568659245967865	-0.0939518809318542
-2.70441937446594	-7.84848546981812	-4.06216382980347	-0.0953715741634369	0.568657457828522	-0.0938086286187172
-2.70654654502869	-7.87745141983032	-4.06984281539917	-0.0944720283150673	0.568733811378479	-0.0939581990242004
-2.70308327674866	-7.89313793182373	-4.06935167312622	-0.0937442779541016	0.568923234939575	-0.0949839353561401
-2.70476746559143	-7.90568590164185	-4.06594133377075	-0.0929581820964813	0.568907082080841	-0.0963523089885712
-2.69777846336365	-7.91443061828613	-4.08407020568848	-0.0920021682977676	0.569373369216919	-0.0971325039863586
-2.7207977771759	-7.92704629898071	-4.08166360855103	-0.0909759402275085	0.569524586200714	-0.0980323031544685
-2.71927785873413	-7.94935703277588	-4.09091424942017	-0.089676670730114	0.569839954376221	-0.0994027853012085
-2.73972845077515	-7.95179653167725	-4.1072678565979	-0.0881553888320923	0.570148706436157	-0.0999341085553169
-2.74319052696228	-7.96079587936401	-4.10978555679321	-0.0866404324769974	0.570677697658539	-0.100974343717098
-2.74687552452087	-7.99799299240112	-4.10964870452881	-0.0855863317847252	0.570901453495026	-0.103126376867294
-2.75849318504334	-8.01458072662354	-4.11072826385498	-0.0844971239566803	0.571464538574219	-0.104710429906845
-2.77217817306519	-8.02673530578613	-4.11978769302368	-0.0831471458077431	0.571813464164734	-0.106433905661106
-2.7790994644165	-8.04598331451416	-4.14776039123535	-0.0812116339802742	0.572533786296844	-0.107904702425003
-2.79433536529541	-8.07529830932617	-4.14708232879639	-0.0798858404159546	0.572830677032471	-0.108955390751362
-2.7892062664032	-8.0751314163208	-4.15802192687988	-0.0784018710255623	0.573494136333466	-0.109534285962582
-2.80742812156677	-8.0987606048584	-4.16296768188477	-0.0770309418439865	0.573986768722534	-0.11211870610714
-2.94733953475952	-8.20229721069336	-4.16312074661255	-0.0757927745580673	0.574797332286835	-0.126626446843147
-3.00360035896301	-8.30471992492676	-4.17597389221191	-0.074441097676754	0.575014531612396	-0.140944108366966
-3.00062847137451	-8.30929851531982	-4.19210386276245	-0.0732490569353104	0.57580953836441	-0.145289823412895
-3.01779770851135	-8.31652450561523	-4.21553564071655	-0.0717450827360153	0.576490104198456	-0.146613597869873
-3.01679348945618	-8.35055446624756	-4.20925903320313	-0.0708158984780312	0.576952815055847	-0.146623820066452
-3.01829814910889	-8.36043834686279	-4.22966718673706	-0.0696753710508347	0.577397048473358	-0.145957067608833
-2.98837232589722	-8.37103271484375	-4.21640157699585	-0.06878662109375	0.577948987483978	-0.145757958292961
-2.97655200958252	-8.37579154968262	-4.21876859664917	-0.0677988976240158	0.578260362148285	-0.14575757086277
-2.96449327468872	-8.404128074646	-4.22479391098022	-0.0667514279484749	0.57876181602478	-0.146086573600769
-2.95768666267395	-8.41792488098145	-4.22728633880615	-0.0657413527369499	0.5789555311203	-0.146336853504181
-2.96590352058411	-8.43091678619385	-4.24299430847168	-0.0645766928792	0.57922637462616	-0.146092653274536
-2.95795655250549	-8.43583965301514	-4.24124431610107	-0.0633549913764	0.579455733299255	-0.146432936191559
-2.95582008361816	-8.44376564025879	-4.25480222702026	-0.0619711242616177	0.579402208328247	-0.146820887923241
-2.96092772483826	-8.46127033233643	-4.24490785598755	-0.0606482550501823	0.57916533946991	-0.147334530949593
-2.96415495872498	-8.45167636871338	-4.24197053909302	-0.0593053437769413	0.578936040401459	-0.147693857550621
-2.97744846343994	-8.46395111083984	-4.25571918487549	-0.0575944967567921	0.578607976436615	-0.148541942238808
-2.98568820953369	-8.47421455383301	-4.26041460037231	-0.055920735001564	0.578210890293121	-0.149439960718155
-2.99436235427856	-8.48525142669678	-4.24324989318848	-0.0545728281140327	0.577348947525024	-0.150138080120087
-3.00477147102356	-8.47808170318604	-4.24435043334961	-0.0527869947254658	0.576983034610748	-0.150435507297516
-3.01339983940125	-8.4764347076416	-4.26182556152344	-0.0509728454053402	0.576166391372681	-0.150626242160797
-3.0328061580658	-8.4811487197876	-4.26757621765137	-0.0488860830664635	0.575500190258026	-0.150551155209541
-3.03728890419006	-8.47819137573242	-4.25466585159302	-0.047416053712368	0.574464857578278	-0.150706604123116
-3.04978656768799	-8.47046279907227	-4.25677871704102	-0.0458066873252392	0.573649525642395	-0.150688499212265
-3.05145120620728	-8.46152973175049	-4.25697326660156	-0.0442657768726349	0.573016285896301	-0.150440946221352
-3.06835675239563	-8.46137237548828	-4.24884223937988	-0.0429295189678669	0.571960151195526	-0.150066986680031
-3.07418084144592	-8.44497394561768	-4.23802709579468	-0.0416376106441021	0.57106226682663	-0.149473443627357
-3.08418440818787	-8.42862033843994	-4.24191188812256	-0.0401904955506325	0.570252120494843	-0.149122595787048
-3.09007143974304	-8.43089962005615	-4.24659395217896	-0.0390987768769264	0.569505572319031	-0.148511812090874
-3.10357236862183	-8.41514587402344	-4.23328590393066	-0.0381323248147964	0.568484008312225	-0.147935926914215
-3.11367464065552	-8.39900779724121	-4.22458457946777	-0.0370758436620235	0.567939817905426	-0.147587195038795
-3.13246488571167	-8.38939476013184	-4.22833251953125	-0.036055214703083	0.567149937152863	-0.147274971008301
-3.13141131401062	-8.3823766708374	-4.22346782684326	-0.0352206975221634	0.566556453704834	-0.146890744566917
-3.14344716072083	-8.37185001373291	-4.21970176696777	-0.0342258922755718	0.565984547138214	-0.146348282694817
-3.14002060890198	-8.36063575744629	-4.21598434448242	-0.0331058613955975	0.565477550029755	-0.146102175116539
-3.17275428771973	-8.35622024536133	-4.22478103637695	-0.0319349206984043	0.564891993999481	-0.146725088357925
-3.17494416236877	-8.3658618927002	-4.21948575973511	-0.0311780776828527	0.564452290534973	-0.148051306605339
-3.19677734375	-8.36009216308594	-4.20873880386353	-0.0302216093987226	0.564254462718964	-0.148683041334152
-3.20673513412476	-8.34642314910889	-4.21764039993286	-0.0295851491391659	0.564154505729675	-0.148934707045555
-3.20915722846985	-8.35278129577637	-4.21727514266968	-0.0286802053451538	0.564046502113342	-0.149148359894753
-3.22318196296692	-8.35071563720703	-4.21736717224121	-0.0278489533811808	0.564014256000519	-0.149282038211823
-3.22538185119629	-8.34718894958496	-4.22124719619751	-0.0270155649632216	0.564143478870392	-0.149752885103226
-3.23403811454773	-8.34606456756592	-4.21917581558228	-0.0261388197541237	0.563985228538513	-0.150286272168159
-3.23004341125488	-8.3545560836792	-4.22392845153809	-0.0252177845686674	0.564273536205292	-0.150493592023849
-3.23690390586853	-8.34969043731689	-4.2251296043396	-0.0241925474256277	0.564255774021149	-0.15075221657753
-3.22940182685852	-8.35900974273682	-4.22684907913208	-0.0235006213188171	0.564505636692047	-0.151049435138702
-3.24480366706848	-8.36273765563965	-4.23180103302002	-0.022524181753397	0.564468085765839	-0.151306122541428
-3.24009823799133	-8.36642074584961	-4.21754837036133	-0.0220811869949102	0.564591348171234	-0.151768237352371
-3.25148797035217	-8.362868309021	-4.22809410095215	-0.0217284820973873	0.56458854675293	-0.151991784572601
-3.24626517295837	-8.35135364532471	-4.23821592330933	-0.0210609529167414	0.564974844455719	-0.152447745203972
-3.25155401229858	-8.36834907531738	-4.23318099975586	-0.0205392260104418	0.564870357513428	-0.153134137392044
-3.26638317108154	-8.37138175964355	-4.22734022140503	-0.0201719310134649	0.564753472805023	-0.153874188661575
-3.26764798164368	-8.36472034454346	-4.23363065719604	-0.0195882711559534	0.564848601818085	-0.155010253190994
-3.28345894813538	-8.36309146881104	-4.23094034194946	-0.0191648341715336	0.564697623252869	-0.156287714838982
-3.28925108909607	-8.38043117523193	-4.22882127761841	-0.0191351026296616	0.564486861228943	-0.157925561070442
-3.30314612388611	-8.38625526428223	-4.21978569030762	-0.0186847038567066	0.564278304576874	-0.159489884972572
-3.29490423202515	-8.40710067749023	-4.2284836769104	-0.018327908590436	0.564122915267944	-0.161244511604309
-3.31467628479004	-8.41392230987549	-4.21688175201416	-0.0179029311984777	0.5636345744133	-0.162861034274101
-3.31081247329712	-8.43689250946045	-4.20850419998169	-0.0179497357457876	0.563127756118774	-0.164608806371689
-3.31911706924438	-8.44306659698486	-4.21012401580811	-0.0175377167761326	0.562809467315674	-0.165922120213509
-3.32987356185913	-8.42917156219482	-4.21466588973999	-0.0166118536144495	0.562402844429016	-0.167239189147949
-3.33788514137268	-8.45418453216553	-4.19706344604492	-0.0167515072971582	0.561527371406555	-0.168282493948936
-3.34940004348755	-8.46471214294434	-4.17770671844482	-0.01735102199018	0.560791730880737	-0.16929218173027
-3.34917688369751	-8.45385456085205	-4.17962169647217	-0.0174737777560949	0.560511827468872	-0.170366957783699
-3.35984015464783	-8.46038913726807	-4.16748285293579	-0.0180587843060493	0.559484362602234	-0.171384274959564
-3.37106323242188	-8.45512771606445	-4.1641960144043	-0.0180217269808054	0.558824062347412	-0.17210441827774
-3.37974715232849	-8.46684741973877	-4.14963865280151	-0.0181349795311689	0.557675004005432	-0.173119679093361
-3.37837505340576	-8.46739864349365	-4.13885354995728	-0.0186111908406019	0.55654901266098	-0.173890873789787
-3.38721513748169	-8.47651195526123	-4.12286853790283	-0.0187736712396145	0.555561602115631	-0.17464254796505
-3.39501595497131	-8.4626636505127	-4.11861801147461	-0.0182258281856775	0.554589867591858	-0.17540517449379
-3.40099167823792	-8.45672225952148	-4.14042282104492	-0.0160935409367085	0.553439497947693	-0.175961673259735
-3.41977787017822	-8.52165412902832	-4.07859659194946	-0.0169788617640734	0.550898671150208	-0.176813498139381
-3.41212701797485	-8.51881313323975	-4.04801845550537	-0.0185958500951529	0.549677193164825	-0.177289336919785
-3.40627717971802	-8.47804641723633	-4.07118368148804	-0.0186903979629278	0.548961460590363	-0.178195059299469
-3.41665196418762	-8.49703311920166	-4.0342812538147	-0.0200627110898495	0.547061204910278	-0.179158136248589
-3.42830419540405	-8.50211524963379	-4.00937652587891	-0.0215402543544769	0.545294940471649	-0.179362535476685
-3.42676997184753	-8.50606727600098	-4.01151943206787	-0.0222761612385511	0.543805122375488	-0.179692953824997
-3.42319369316101	-8.48732471466064	-3.98358225822449	-0.0232271626591682	0.541891872882843	-0.180347338318825
-3.43440699577332	-8.48796081542969	-3.95561218261719	-0.0242422856390476	0.540013432502747	-0.180776059627533
-3.44094157218933	-8.50598430633545	-3.94116497039795	-0.0251492746174335	0.538026988506317	-0.181685388088226
-3.44258046150208	-8.52053165435791	-3.90675330162048	-0.0257357768714428	0.536021947860718	-0.182728856801987
-3.45048642158508	-8.53807830810547	-3.89376473426819	-0.0261406991630793	0.534159004688263	-0.184143424034119
-3.47212147712708	-8.55533123016357	-3.87616562843323	-0.0261452477425337	0.532076001167297	-0.186841383576393
-3.48530387878418	-8.57692623138428	-3.85679149627686	-0.0267150085419416	0.529995083808899	-0.18967267870903
-3.49445104598999	-8.57810115814209	-3.83255505561829	-0.0272087231278419	0.528078973293304	-0.191847056150436
-3.4945695400238	-8.598876953125	-3.82784271240234	-0.0275583248585463	0.52670294046402	-0.194053962826729
-3.52242970466614	-8.60440731048584	-3.81078910827637	-0.028113279491663	0.524978578090668	-0.195642963051796
-3.52163696289063	-8.60627937316895	-3.78159141540527	-0.0291702076792717	0.523281455039978	-0.197080612182617
-3.5351927280426	-8.59246826171875	-3.7749183177948	-0.0297578349709511	0.521929621696472	-0.197892487049103
-3.54026198387146	-8.61558246612549	-3.7584969997406	-0.0308162290602922	0.520316123962402	-0.198979333043098
-3.55657958984375	-8.61150169372559	-3.74117136001587	-0.0317669361829758	0.518796265125275	-0.199533730745316
-3.54738903045654	-8.60086917877197	-3.73124289512634	-0.0322820395231247	0.51746928691864	-0.199885874986649
-3.53565907478333	-8.62122535705566	-3.71605277061462	-0.0327320955693722	0.51599532365799	-0.200305998325348
-3.53054785728455	-8.63773632049561	-3.69525599479675	-0.032878153026104	0.514528453350067	-0.200335130095482
-3.54335260391235	-8.65433311462402	-3.6736171245575	-0.0335644260048866	0.512822866439819	-0.201419577002525
-3.53515529632568	-8.65669822692871	-3.65086936950684	-0.0348765663802624	0.511422455310822	-0.202856108546257
-3.52657318115234	-8.65524005889893	-3.63388419151306	-0.0358941927552223	0.510364532470703	-0.203558877110481
-3.5318865776062	-8.66403484344482	-3.62880325317383	-0.03657066822052	0.509421110153198	-0.204112276434898
-3.53114032745361	-8.68313694000244	-3.60588002204895	-0.0374290309846401	0.508118987083435	-0.205599904060364
-3.53431916236877	-8.70396900177002	-3.5950083732605	-0.038559265434742	0.506883203983307	-0.206894263625145
-3.5381772518158	-8.70328712463379	-3.57531404495239	-0.0395365133881569	0.505637526512146	-0.207919612526894
-3.54255700111389	-8.71816921234131	-3.55857086181641	-0.0407249927520752	0.504671216011047	-0.209320202469826
-3.53726959228516	-8.71332836151123	-3.52842235565186	-0.041839674115181	0.503569543361664	-0.210664570331573
-3.53927516937256	-8.72727966308594	-3.53235030174255	-0.0421874783933163	0.503041744232178	-0.211447805166245
-3.55000066757202	-8.73988056182861	-3.51981663703918	-0.0425195619463921	0.502137005329132	-0.212422341108322
-3.55122065544128	-8.75473022460938	-3.51294183731079	-0.0429497994482517	0.501446664333344	-0.213497549295425
-3.56338858604431	-8.74098587036133	-3.51499247550964	-0.0424073822796345	0.501105964183807	-0.214142113924026
-3.5695595741272	-8.75694370269775	-3.51646304130554	-0.0418476834893227	0.500686645507813	-0.214990824460983
-3.58158373832703	-8.75124263763428	-3.52552723884583	-0.0403973981738091	0.500200748443604	-0.215747103095055
-3.58811068534851	-8.77493000030518	-3.51011061668396	-0.0405957736074924	0.49980029463768	-0.216902911663055
-3.5821361541748	-8.75611209869385	-3.50686621665955	-0.0398919656872749	0.499945491552353	-0.217619195580482
-3.57479667663574	-8.77962589263916	-3.52135300636292	-0.0397665873169899	0.499951481819153	-0.218417376279831
-3.57860898971558	-8.81027221679688	-3.49449896812439	-0.0404105633497238	0.499570041894913	-0.219188258051872
-3.57685971260071	-8.78989219665527	-3.50895881652832	-0.0400874204933643	0.49997752904892	-0.21933151781559
-3.5813102722168	-8.75925636291504	-3.53608441352844	-0.0385856702923775	0.500419676303864	-0.219825476408005
-3.58134341239929	-8.79316997528076	-3.52439451217651	-0.0380127690732479	0.499709784984589	-0.221232801675797
-3.59286117553711	-8.82318019866943	-3.49512696266174	-0.0388411059975624	0.499254256486893	-0.221977218985558
-3.59593844413757	-8.8045711517334	-3.52684307098389	-0.0384475477039814	0.500342190265656	-0.222531601786613
-3.59392046928406	-8.79096984863281	-3.53595399856567	-0.038330364972353	0.500283658504486	-0.223353832960129
-3.62547898292542	-8.78598976135254	-3.52864575386047	-0.0376694090664387	0.500320076942444	-0.224179700016975
-3.63859844207764	-8.81424236297607	-3.53071212768555	-0.0372459515929222	0.50036758184433	-0.2257479429245
-3.63566589355469	-8.798752784729	-3.5350239276886	-0.0357187613844872	0.500725448131561	-0.226915925741196
-3.63319683074951	-8.84178447723389	-3.53999662399292	-0.0353325866162777	0.500662565231323	-0.228797882795334
-3.65725111961365	-8.83446216583252	-3.53374218940735	-0.0346767753362656	0.500884771347046	-0.230209350585938
-3.65951704978943	-8.85769844055176	-3.55867648124695	-0.0344292595982552	0.501512408256531	-0.232110440731049
-3.66456723213196	-8.84906959533691	-3.54362177848816	-0.0335093513131142	0.50172621011734	-0.233431026339531
-3.68023896217346	-8.86246681213379	-3.5592737197876	-0.0326818041503429	0.502396047115326	-0.234546184539795
-3.69719815254211	-8.87805652618408	-3.5525860786438	-0.032404500991106	0.502641618251801	-0.235947877168655
-3.70137906074524	-8.86511325836182	-3.56663131713867	-0.0317976996302605	0.503307163715363	-0.236968785524368
-3.72630882263184	-8.85206413269043	-3.56973814964294	-0.0314678698778152	0.503968775272369	-0.238041922450066
-3.73090195655823	-8.86090183258057	-3.57958340644836	-0.0313300713896751	0.504575729370117	-0.239068076014519
-3.74793076515198	-8.84190368652344	-3.59440159797668	-0.0302118547260761	0.505687475204468	-0.239620745182037
-3.76863193511963	-8.84366416931152	-3.60860896110535	-0.0292217079550028	0.506231188774109	-0.240539863705635
-3.76636648178101	-8.85959339141846	-3.60811042785645	-0.0285123884677887	0.506551384925842	-0.241777881979942
-3.77623987197876	-8.86765575408936	-3.60125589370728	-0.027989212423563	0.507091999053955	-0.242739006876945
-3.75599026679993	-8.88092613220215	-3.61676502227783	-0.027503814548254	0.507839918136597	-0.243753120303154
-3.78087186813354	-8.87481212615967	-3.6197566986084	-0.0269271098077297	0.508491814136505	-0.244664490222931
-3.79198789596558	-8.88387584686279	-3.62490773200989	-0.0267365556210279	0.508928298950195	-0.245542541146278
-3.8008394241333	-8.87791538238525	-3.64766836166382	-0.0258943643420935	0.509527146816254	-0.246668770909309
-3.80113863945007	-8.89522266387939	-3.62952876091003	-0.0262126587331295	0.50965803861618	-0.24804151058197
-3.81904315948486	-8.87334060668945	-3.64659070968628	-0.0254758298397064	0.51029896736145	-0.248841688036919
-3.80927085876465	-8.90208530426025	-3.64670157432556	-0.0251923259347677	0.510315895080566	-0.250228881835938
-3.82693934440613	-8.8973445892334	-3.64535737037659	-0.0244541652500629	0.510545670986176	-0.251371383666992
-3.83555388450623	-8.92551326751709	-3.65090727806091	-0.0242649354040623	0.510443210601807	-0.253245502710342
-3.8406081199646	-8.93277549743652	-3.62786817550659	-0.0247902013361454	0.510223031044006	-0.254807233810425
-3.83737230300903	-8.94919395446777	-3.64487171173096	-0.0251951217651367	0.510197699069977	-0.256210148334503
-3.86810064315796	-8.93312072753906	-3.64189100265503	-0.0253505147993565	0.510241448879242	-0.258154660463333
-3.86535239219666	-8.97442531585693	-3.61078929901123	-0.027217535302043	0.509745717048645	-0.260875165462494
-3.8909113407135	-8.9470329284668	-3.62242841720581	-0.0275110583752394	0.509571135044098	-0.262550890445709
-3.89538717269897	-8.95037841796875	-3.63539934158325	-0.0274611786007881	0.509315729141235	-0.264387756586075
-3.91088080406189	-8.98081016540527	-3.60673475265503	-0.0279889442026615	0.508030652999878	-0.266190826892853
-3.94319415092468	-8.97575569152832	-3.59648013114929	-0.0281895138323307	0.507660090923309	-0.268278449773788
-3.93577766418457	-9.01062107086182	-3.58374333381653	-0.0288732927292585	0.507088005542755	-0.271029472351074
-3.96140003204346	-9.00139141082764	-3.58112001419067	-0.028598802164197	0.506523966789246	-0.272743999958038
-3.98161029815674	-9.00715351104736	-3.56923532485962	-0.0290665458887815	0.505643963813782	-0.274681866168976
-3.99268627166748	-9.03497314453125	-3.57386136054993	-0.0288467407226563	0.505032062530518	-0.277111172676086
-4.01259994506836	-9.01644134521484	-3.57232713699341	-0.0278960838913918	0.504538655281067	-0.27921724319458
-4.03898334503174	-9.039306640625	-3.57442426681519	-0.0275196991860867	0.503625929355621	-0.281454652547836
-4.05347299575806	-9.01847553253174	-3.57284545898438	-0.0260581485927105	0.503146171569824	-0.283424973487854
-4.07065534591675	-9.0622034072876	-3.56446433067322	-0.0262183882296085	0.502124965190887	-0.285867750644684
-4.07344102859497	-9.0688009262085	-3.54892063140869	-0.0262870769947767	0.501553952693939	-0.287892192602158
-4.08435010910034	-9.10132694244385	-3.54544138908386	-0.0271377954632044	0.500731885433197	-0.289913803339005
-4.09665536880493	-9.08129024505615	-3.52046823501587	-0.0281118825078011	0.500071108341217	-0.291581183671951
-4.10963678359985	-9.08975410461426	-3.52564668655396	-0.0287871342152357	0.499224036931992	-0.293582260608673
-4.1406078338623	-9.06819152832031	-3.51326894760132	-0.0290721133351326	0.498281240463257	-0.295409560203552
-4.1699743270874	-9.10077953338623	-3.51642179489136	-0.02990966103971	0.497187584638596	-0.297927647829056
-4.18733644485474	-9.07406044006348	-3.47988080978394	-0.0314182564616203	0.496034413576126	-0.29966989159584
-4.18794965744019	-9.06751918792725	-3.49252581596375	-0.0317260771989822	0.495232850313187	-0.301403105258942
-4.20911550521851	-9.06314659118652	-3.49672627449036	-0.0315348021686077	0.494164317846298	-0.302761197090149
-4.23132371902466	-9.09925651550293	-3.46512985229492	-0.03196856752038	0.492683738470078	-0.304332494735718
-4.23157405853271	-9.08840751647949	-3.46418356895447	-0.0309690702706575	0.491840898990631	-0.306033074855804
-4.23620510101318	-9.12058544158936	-3.46862411499023	-0.0306809283792973	0.49060520529747	-0.308166652917862
-4.24129247665405	-9.14146137237549	-3.43263125419617	-0.0322150178253651	0.489233821630478	-0.309839338064194
-4.23040342330933	-9.15085029602051	-3.42114663124084	-0.0337096005678177	0.48841580748558	-0.311495989561081
-4.22972249984741	-9.12117195129395	-3.44619274139404	-0.0332728773355484	0.487972110509872	-0.312424272298813
-4.23444557189941	-9.16449546813965	-3.403489112854	-0.0346971563994884	0.486272156238556	-0.313882559537888
-4.26012325286865	-9.14675045013428	-3.39129018783569	-0.0353140346705914	0.485340565443039	-0.314883828163147
-4.24821424484253	-9.14335823059082	-3.40675735473633	-0.0352664068341255	0.484834045171738	-0.316693633794785
-4.26868152618408	-9.14773750305176	-3.38235211372375	-0.0357184484601021	0.483472287654877	-0.31793674826622
-4.27208995819092	-9.17378425598145	-3.3450345993042	-0.0377230569720268	0.482294648885727	-0.319300979375839
-4.28414440155029	-9.14923667907715	-3.38051223754883	-0.0375186540186405	0.48217648267746	-0.320777535438538
-4.27884912490845	-9.17006015777588	-3.36315584182739	-0.038163848221302	0.481088727712631	-0.322638213634491
-4.30568027496338	-9.17280101776123	-3.33726143836975	-0.038789588958025	0.479765623807907	-0.324228644371033
-4.30523061752319	-9.1764965057373	-3.33661818504334	-0.0390766113996506	0.479103773832321	-0.326082020998001
-4.30205583572388	-9.18643856048584	-3.33084559440613	-0.0399827212095261	0.478026896715164	-0.327677577733994
-4.30034446716309	-9.18374252319336	-3.31196451187134	-0.0405419170856476	0.4771608710289	-0.329030156135559
-4.29523324966431	-9.19916439056396	-3.31144094467163	-0.041058249771595	0.476438283920288	-0.330728441476822
-4.31175374984741	-9.22464466094971	-3.29957842826843	-0.0418456234037876	0.475712418556213	-0.332479029893875
-4.30349397659302	-9.23796272277832	-3.26479053497314	-0.0437142178416252	0.474706649780273	-0.334290832281113
-4.31485939025879	-9.22015571594238	-3.2707736492157	-0.0444625057280064	0.474329829216003	-0.33564293384552
-4.31735277175903	-9.23399829864502	-3.25757718086243	-0.0459641814231873	0.473300963640213	-0.336799651384354
-4.33144903182983	-9.2013692855835	-3.24353575706482	-0.046349786221981	0.472443729639053	-0.337723672389984
-4.32917451858521	-9.21684074401855	-3.23992967605591	-0.046867348253727	0.47133868932724	-0.338816612958908
-4.33693885803223	-9.19247341156006	-3.22260141372681	-0.0468902438879013	0.470297783613205	-0.339619249105453
-4.33168745040894	-9.20019245147705	-3.21291542053223	-0.0472667068243027	0.469208329916	-0.340746939182281
-4.33266687393188	-9.20297241210938	-3.19956088066101	-0.04752117395401	0.468115091323853	-0.341765969991684
-4.32163524627686	-9.20871829986572	-3.18799161911011	-0.0478359535336494	0.467253118753433	-0.342823594808578
-4.32119035720825	-9.20888328552246	-3.17702531814575	-0.0476806201040745	0.466161549091339	-0.343879282474518
-4.32216930389404	-9.18410587310791	-3.18982744216919	-0.0465914271771908	0.465602725744247	-0.344219475984573
-4.3017840385437	-9.11531925201416	-3.17782163619995	-0.0470001846551895	0.464450597763062	-0.342780292034149
-4.32891893386841	-9.09982967376709	-3.19441413879395	-0.0483496338129044	0.464801281690598	-0.340349584817886
-4.37435245513916	-9.1163501739502	-3.20177149772644	-0.0487184934318066	0.464460551738739	-0.339987099170685
-4.36734771728516	-9.11262798309326	-3.15105390548706	-0.0490671880543232	0.463395237922668	-0.341469049453735
-4.34515380859375	-9.11863040924072	-3.15397334098816	-0.0495187602937222	0.463322907686234	-0.342911541461945
-4.33125686645508	-9.12468910217285	-3.14082098007202	-0.0496128797531128	0.462790489196777	-0.343432128429413
-4.32699155807495	-9.16067981719971	-3.13969874382019	-0.0493441224098206	0.462213814258575	-0.344433784484863
-4.35977745056152	-9.17673778533936	-3.14330148696899	-0.0478466637432575	0.462015330791473	-0.345645219087601
-4.38259506225586	-9.19990634918213	-3.14909172058105	-0.0466772839426994	0.461609810590744	-0.347250580787659
-4.39713287353516	-9.19593715667725	-3.15683817863464	-0.0459993593394756	0.461521059274673	-0.348276913166046
-4.39843368530273	-9.16098213195801	-3.16310000419617	-0.0442022867500782	0.462093889713287	-0.348744630813599
-4.41419506072998	-9.15567207336426	-3.17255997657776	-0.0429029650986195	0.462497383356094	-0.348218828439713
-4.4516544342041	-9.13040542602539	-3.1825852394104	-0.0418061390519142	0.463520467281342	-0.346285551786423
-4.4680233001709	-9.11813354492188	-3.17407965660095	-0.0412769392132759	0.46456578373909	-0.34458914399147
-4.45370388031006	-9.07536220550537	-3.17708420753479	-0.0404302552342415	0.466187387704849	-0.342640459537506
-4.47847890853882	-9.03131866455078	-3.22130084037781	-0.0397017672657967	0.467426091432571	-0.338506072759628
-4.49935007095337	-8.9830493927002	-3.21593809127808	-0.038852047175169	0.468113481998444	-0.334492266178131
-4.50766706466675	-8.9247465133667	-3.22305417060852	-0.0372930206358433	0.468957543373108	-0.329621642827988
-4.48585271835327	-8.84174728393555	-3.2256875038147	-0.0357701107859612	0.469528466463089	-0.322526723146439
-4.46996688842773	-8.7915620803833	-3.23986029624939	-0.0342626161873341	0.470149993896484	-0.317331224679947
-4.45901727676392	-8.72406578063965	-3.24770593643188	-0.0326141566038132	0.470834761857986	-0.312274485826492
-4.44923973083496	-8.65654182434082	-3.25608420372009	-0.0308549888432026	0.471568137407303	-0.306218922138214
-4.45787525177002	-8.58321380615234	-3.28455209732056	-0.0289372354745865	0.472057402133942	-0.298760592937469
-4.47209596633911	-8.49061298370361	-3.29415130615234	-0.0269855596125126	0.472567856311798	-0.288139075040817
-4.48680448532104	-8.35357284545898	-3.29236030578613	-0.0249027404934168	0.472386926412582	-0.273083865642548
-4.46386861801147	-8.19701957702637	-3.29943704605103	-0.0238005314022303	0.4712073802948	-0.258623212575912
-4.4733943939209	-8.10339069366455	-3.28776788711548	-0.0236848630011082	0.469397068023682	-0.253393083810806
-4.51543855667114	-7.95017862319946	-3.26794266700745	-0.0251710489392281	0.466753333806992	-0.248130902647972
-4.5227427482605	-8.0407772064209	-3.21525645256042	-0.0253790896385908	0.461424201726913	-0.260409593582153
-4.61888980865479	-8.25352573394775	-3.19038820266724	-0.0250301454216242	0.457984268665314	-0.284841299057007
-4.73933219909668	-8.42261028289795	-3.11018061637878	-0.0255162008106709	0.452964514493942	-0.30847492814064
-4.80691432952881	-8.67250442504883	-3.06646585464478	-0.0273067131638527	0.448283553123474	-0.34052711725235
-4.89536809921265	-9.01901531219482	-3.07289695739746	-0.028054179623723	0.444546222686768	-0.393109679222107
-5.12398242950439	-9.48587226867676	-3.01384973526001	-0.0301611628383398	0.442229241132736	-0.452451646327972
-5.41330718994141	-9.88929748535156	-2.95819187164307	-0.0323507599532604	0.440350711345673	-0.497158467769623
-5.62773084640503	-10.1317653656006	-2.98585915565491	-0.0335756689310074	0.440278708934784	-0.532486498355865
-5.80371141433716	-10.1710472106934	-3.00440764427185	-0.0355547219514847	0.440632730722427	-0.549649178981781
-5.93355178833008	-10.10910987854	-3.00499725341797	-0.0391427241265774	0.442072600126266	-0.554546117782593
-6.0012583732605	-10.0010328292847	-3.03597235679626	-0.0428776554763317	0.444351375102997	-0.55372816324234
-6.02429437637329	-9.90159702301025	-3.04796051979065	-0.0475296825170517	0.446801871061325	-0.550165235996246
-6.02921199798584	-9.82210159301758	-3.03244614601135	-0.0519058890640736	0.448130071163177	-0.545553267002106
-5.95997381210327	-9.7385139465332	-3.03148460388184	-0.0557357706129551	0.449579060077667	-0.539879024028778
-5.939368724823	-9.66236400604248	-3.0057098865509	-0.0601826645433903	0.450825154781342	-0.533201158046722
-5.86316537857056	-9.59668445587158	-2.90889739990234	-0.0645506754517555	0.44956636428833	-0.528189063072205
-5.75537157058716	-9.60267925262451	-2.93916940689087	-0.0672738775610924	0.449583649635315	-0.523235201835632
-5.66374158859253	-9.58990859985352	-2.99057054519653	-0.0689657852053642	0.448676735162735	-0.517483413219452
-5.60428857803345	-9.49368572235107	-2.98186564445496	-0.0710977539420128	0.446227580308914	-0.510830760002136
-5.6338677406311	-9.38101673126221	-2.90645694732666	-0.0734212622046471	0.443408638238907	-0.503852605819702
-5.60895776748657	-9.34504795074463	-2.88902544975281	-0.0744769647717476	0.440726161003113	-0.497180044651031
-5.53688383102417	-9.31591892242432	-2.88183450698853	-0.0751320868730545	0.437591254711151	-0.491597175598145
-5.42978286743164	-9.25667572021484	-2.83243799209595	-0.0767601057887077	0.433616548776627	-0.483486115932465
-5.36555957794189	-9.17130947113037	-2.77301239967346	-0.0788252428174019	0.430678904056549	-0.474927186965942
-5.308349609375	-9.16087436676025	-2.76320385932922	-0.0814538896083832	0.429001659154892	-0.467712879180908
-5.26768255233765	-9.18923282623291	-2.7690634727478	-0.0829965695738792	0.42713674902916	-0.461178034543991
-5.18968772888184	-9.17312335968018	-2.74551153182983	-0.0847473442554474	0.425182104110718	-0.457919538021088
-5.14737606048584	-9.1128044128418	-2.71924471855164	-0.086943045258522	0.42386519908905	-0.453691720962524
-5.12957239151001	-9.0841817855835	-2.70437073707581	-0.0888986885547638	0.423189580440521	-0.44980925321579
-5.11833953857422	-9.09371757507324	-2.67557525634766	-0.0902831628918648	0.421915292739868	-0.448094099760056
-5.10035419464111	-9.09723567962646	-2.6688175201416	-0.0915482714772224	0.42087596654892	-0.44736710190773
-5.06714010238647	-9.07866096496582	-2.65200543403625	-0.092954583466053	0.420120298862457	-0.448347806930542
-5.04913377761841	-9.06268119812012	-2.65176010131836	-0.0946674644947052	0.419720202684402	-0.448162019252777
-5.05663013458252	-9.07237815856934	-2.64615178108215	-0.096002422273159	0.418830275535584	-0.448959916830063
-5.06588363647461	-9.08871746063232	-2.62231254577637	-0.0973553583025932	0.418061465024948	-0.451057970523834
-5.03806591033936	-9.08333778381348	-2.62603783607483	-0.0984150469303131	0.417177468538284	-0.453391402959824
-5.02049732208252	-9.08754062652588	-2.62229704856873	-0.100278176367283	0.416672885417938	-0.455231785774231
-5.02042818069458	-9.11530017852783	-2.60408210754395	-0.101602703332901	0.415787249803543	-0.457398802042007
-5.0028223991394	-9.1241512298584	-2.59956574440002	-0.103136241436005	0.414759576320648	-0.460090011358261
-4.98013734817505	-9.13388442993164	-2.5792191028595	-0.104538291692734	0.413768231868744	-0.462482422590256
-4.96343469619751	-9.14433097839355	-2.54713559150696	-0.106344401836395	0.412816941738129	-0.46440652012825
-4.93165969848633	-9.16670513153076	-2.54446172714233	-0.107723779976368	0.411843419075012	-0.466624021530151
-4.89964008331299	-9.19196319580078	-2.53316187858582	-0.109069354832172	0.410780966281891	-0.468789935112
-4.87387943267822	-9.2060546875	-2.52845335006714	-0.110728554427624	0.410165220499039	-0.471285551786423
-4.83294343948364	-9.20140838623047	-2.53613042831421	-0.112229980528355	0.409610003232956	-0.473061263561249
-4.82222461700439	-9.22443675994873	-2.537428855896	-0.113659784197807	0.409048706293106	-0.47417813539505
-4.85962724685669	-9.27004814147949	-2.51969385147095	-0.1147346124053	0.408184975385666	-0.475349366664886
-4.87970685958862	-9.32139015197754	-2.47962164878845	-0.114734672009945	0.40646892786026	-0.479064285755157
-4.86314487457275	-9.34195995330811	-2.43876552581787	-0.114450074732304	0.404399663209915	-0.484142363071442
-4.8232159614563	-9.32001209259033	-2.40464639663696	-0.114771254360676	0.402755111455917	-0.48841205239296
-4.79016304016113	-9.29949855804443	-2.41386294364929	-0.115719936788082	0.401937901973724	-0.490180522203445
-4.78004121780396	-9.30154323577881	-2.4204888343811	-0.116862073540688	0.401445835828781	-0.490462332963943
-4.78618383407593	-9.30494403839111	-2.42377805709839	-0.118416860699654	0.400830566883087	-0.490592986345291
-4.78597068786621	-9.31572246551514	-2.39728975296021	-0.119928330183029	0.40007871389389	-0.491530627012253
-4.77507829666138	-9.34280967712402	-2.37998461723328	-0.12134001404047	0.39894825220108	-0.493127942085266
-4.75981187820435	-9.38327693939209	-2.37047171592712	-0.122538723051548	0.397801637649536	-0.495467513799667
-4.75497961044312	-9.41780757904053	-2.37094235420227	-0.123032055795193	0.396449357271194	-0.498464703559875
-4.76932621002197	-9.43544673919678	-2.36625456809998	-0.123111948370934	0.394828736782074	-0.502459704875946
-4.78407049179077	-9.42633724212646	-2.34343481063843	-0.123038098216057	0.392887026071548	-0.506995916366577
-4.78568124771118	-9.40526962280273	-2.31320905685425	-0.123097345232964	0.390980452299118	-0.509677410125732
-4.79464960098267	-9.39376735687256	-2.30563688278198	-0.123076133430004	0.389729619026184	-0.511056184768677
-4.81167268753052	-9.399977684021	-2.30773043632507	-0.123319335281849	0.388737827539444	-0.511829078197479
-4.8232798576355	-9.40902805328369	-2.29798173904419	-0.123629242181778	0.387688964605331	-0.513070404529572
-4.83210229873657	-9.4101619720459	-2.28754544258118	-0.123700678348541	0.38669365644455	-0.514492750167847
-4.83708620071411	-9.42262077331543	-2.28524971008301	-0.123775526881218	0.385580718517303	-0.516193807125092
-4.84661054611206	-9.43599414825439	-2.26798868179321	-0.123392410576344	0.384393751621246	-0.518325090408325
-4.8520450592041	-9.43297576904297	-2.25096440315247	-0.122845992445946	0.383155405521393	-0.520590126514435
-4.86014699935913	-9.41735076904297	-2.23291277885437	-0.122589461505413	0.382263898849487	-0.522479057312012
-4.86161708831787	-9.39760494232178	-2.24516797065735	-0.122175663709641	0.381554484367371	-0.523244261741638
-4.87328004837036	-9.39180374145508	-2.25113296508789	-0.12226677685976	0.381152331829071	-0.523274958133698
-4.89379024505615	-9.39807319641113	-2.25897169113159	-0.121838554739952	0.380739361047745	-0.523514986038208
-4.88786506652832	-9.41329956054688	-2.26224184036255	-0.121624864637852	0.380306929349899	-0.524356424808502
-4.88741397857666	-9.42273330688477	-2.25118446350098	-0.12121844291687	0.37968909740448	-0.525364696979523
-4.87149953842163	-9.45205688476563	-2.24046206474304	-0.120880760252476	0.379086494445801	-0.526626467704773
-4.86878156661987	-9.48176383972168	-2.23563456535339	-0.119954906404018	0.378502786159515	-0.528075218200684
-4.84835290908813	-9.47714233398438	-2.2353081703186	-0.119014471769333	0.378228664398193	-0.528716623783112
-4.84869241714478	-9.44778823852539	-2.23606157302856	-0.118207864463329	0.378222465515137	-0.529207766056061
-4.85571718215942	-9.43423366546631	-2.23510885238647	-0.117868445813656	0.378560394048691	-0.528834640979767
-4.86587715148926	-9.42920303344727	-2.26555848121643	-0.117075830698013	0.379380345344543	-0.527823865413666
-4.86729764938354	-9.43044090270996	-2.27551889419556	-0.116555735468864	0.380004435777664	-0.527344703674316
-4.86714696884155	-9.42533493041992	-2.28431534767151	-0.115940399467945	0.380781382322311	-0.526640832424164
-4.86571550369263	-9.4259204864502	-2.28455257415771	-0.115456186234951	0.381596088409424	-0.526608467102051
-4.86954593658447	-9.43016529083252	-2.28578519821167	-0.114616140723228	0.382268577814102	-0.526533246040344
-4.85541439056396	-9.43923473358154	-2.28969287872314	-0.11378875374794	0.383210510015488	-0.526972413063049
-4.85261249542236	-9.4435453414917	-2.29904699325562	-0.112870998680592	0.384235590696335	-0.527157485485077
-4.85345602035522	-9.43974590301514	-2.31357407569885	-0.112404458224773	0.385435283184052	-0.527633845806122
-4.86617755889893	-9.43149662017822	-2.32529163360596	-0.111960917711258	0.386694103479385	-0.528181076049805
-4.87525749206543	-9.44302272796631	-2.33173394203186	-0.111814968287945	0.387962102890015	-0.528544962406158
-4.90247917175293	-9.45849609375	-2.34083986282349	-0.111272431910038	0.38896107673645	-0.529958248138428
-4.91434097290039	-9.47502136230469	-2.34022808074951	-0.111024178564548	0.389794439077377	-0.531661450862885
-4.91837120056152	-9.48007392883301	-2.34154105186462	-0.110866814851761	0.390657722949982	-0.533864974975586
-4.93364334106445	-9.48759651184082	-2.3479745388031	-0.110967442393303	0.391550660133362	-0.535543322563171
-4.95187997817993	-9.49395942687988	-2.34694337844849	-0.111263327300549	0.392314463853836	-0.536693274974823
-4.96730184555054	-9.48376274108887	-2.33734726905823	-0.111744306981564	0.392649203538895	-0.537806570529938
-4.97017002105713	-9.46813678741455	-2.3472592830658	-0.112411387264729	0.393284201622009	-0.538565576076508
-4.98669242858887	-9.43829917907715	-2.36107635498047	-0.113386601209641	0.394107341766357	-0.538020610809326
-5.02235651016235	-9.42511749267578	-2.34630656242371	-0.114806085824966	0.394107192754745	-0.537320077419281
-5.04919672012329	-9.41546821594238	-2.34234476089478	-0.116022296249866	0.394087284803391	-0.537883222103119
-5.06778144836426	-9.39498805999756	-2.36638617515564	-0.117233701050282	0.394315868616104	-0.538044154644012
-5.11075162887573	-9.38032913208008	-2.36555194854736	-0.118737377226353	0.394234836101532	-0.539006412029266
-5.15346574783325	-9.3488302230835	-2.33635640144348	-0.120317421853542	0.393639653921127	-0.540978789329529
-5.19729280471802	-9.31951713562012	-2.31375527381897	-0.122273705899715	0.393085777759552	-0.543225347995758
-5.2282509803772	-9.3159818649292	-2.31067633628845	-0.124108403921127	0.392620444297791	-0.544982194900513
-5.24807977676392	-9.32008075714111	-2.30068731307983	-0.126017600297928	0.391956955194473	-0.546524167060852
-5.28091239929199	-9.31253910064697	-2.28590965270996	-0.128261566162109	0.391022443771362	-0.548172175884247
-5.32061624526978	-9.29671096801758	-2.26592803001404	-0.130484089255333	0.389840185642242	-0.550013363361359
-5.34761524200439	-9.27187156677246	-2.25157308578491	-0.132624387741089	0.388834059238434	-0.551779270172119
-5.38815116882324	-9.26196098327637	-2.21894645690918	-0.135062649846077	0.387374073266983	-0.553120017051697
-5.41631650924683	-9.25106811523438	-2.21943783760071	-0.13701106607914	0.385941982269287	-0.554626882076263
-5.43237543106079	-9.22409343719482	-2.21628904342651	-0.139494359493256	0.384985119104385	-0.556207180023193
-5.45894908905029	-9.19068241119385	-2.2179856300354	-0.141910299658775	0.384070098400116	-0.556859850883484
-5.52656126022339	-9.16959571838379	-2.16827058792114	-0.144709467887878	0.382648915052414	-0.557422280311584
-5.53080892562866	-9.14780902862549	-2.14416551589966	-0.147021353244781	0.381443947553635	-0.558630347251892
-5.54351997375488	-9.11680507659912	-2.14029955863953	-0.14970588684082	0.380748569965363	-0.558867931365967
-5.54569053649902	-9.09975147247314	-2.11744332313538	-0.15227884054184	0.379426240921021	-0.55786395072937
-5.55792903900146	-9.08850288391113	-2.11885595321655	-0.154671519994736	0.378544241189957	-0.558260142803192
-5.5774245262146	-9.082444190979	-2.09297800064087	-0.156894609332085	0.377180427312851	-0.559211909770966
-5.59319543838501	-9.06136035919189	-2.08280229568481	-0.159441873431206	0.376721262931824	-0.560844838619232
-5.5979266166687	-9.04973697662354	-2.06060767173767	-0.162015035748482	0.376060217618942	-0.562618255615234
-5.61965274810791	-9.04303073883057	-2.03870034217834	-0.164820745587349	0.375716716051102	-0.564058482646942
-5.63513612747192	-9.06865787506104	-2.01796817779541	-0.16745924949646	0.375445187091827	-0.566033363342285
-5.64537620544434	-9.08751773834229	-2.01909589767456	-0.169886246323586	0.375324547290802	-0.568786203861237
-5.65591192245483	-9.11103916168213	-2.00269722938538	-0.172547325491905	0.375226765871048	-0.572129309177399
-5.66849899291992	-9.12513256072998	-1.98175668716431	-0.175050288438797	0.374816328287125	-0.575508117675781
-5.68275594711304	-9.14166450500488	-1.95909869670868	-0.1774542927742	0.374750196933746	-0.579601287841797
-5.69123697280884	-9.1455545425415	-1.9586056470871	-0.179978117346764	0.374977558851242	-0.582996606826782
-5.69948196411133	-9.16720008850098	-1.97839117050171	-0.182576239109039	0.375511825084686	-0.586356699466705
-5.72282361984253	-9.17287445068359	-1.97955000400543	-0.185077518224716	0.375930637121201	-0.589394271373749
-5.73716831207275	-9.15709018707275	-1.95838487148285	-0.187883839011192	0.376254886388779	-0.592507541179657
-5.74614286422729	-9.15640735626221	-1.95310688018799	-0.190502494573593	0.376909196376801	-0.595569252967834
-5.74254274368286	-9.1862268447876	-1.94891285896301	-0.193286597728729	0.377468138933182	-0.598177433013916
-5.73245668411255	-9.21721744537354	-1.94566297531128	-0.195628330111504	0.377573192119598	-0.60077166557312
-5.71899938583374	-9.23499774932861	-1.94276130199432	-0.198072999715805	0.377672076225281	-0.603321552276611
-5.72318553924561	-9.24422836303711	-1.92638897895813	-0.200318977236748	0.377944529056549	-0.606012582778931
-5.71053218841553	-9.25557994842529	-1.90567004680634	-0.202311843633652	0.377888321876526	-0.608441054821014
-5.70498609542847	-9.26829433441162	-1.90344333648682	-0.204344317317009	0.377894222736359	-0.610224366188049
-5.70896005630493	-9.27458000183105	-1.89327013492584	-0.206372037529945	0.378039807081223	-0.612014591693878
-5.70537090301514	-9.28191947937012	-1.89361274242401	-0.208148971199989	0.3781418800354	-0.613756775856018
-5.71045112609863	-9.27926921844482	-1.89337611198425	-0.209925472736359	0.378389060497284	-0.615352511405945
-5.71040916442871	-9.27811622619629	-1.88794767856598	-0.211775958538055	0.378714323043823	-0.616759717464447
-5.70694255828857	-9.28688907623291	-1.89171409606934	-0.213617488741875	0.378912061452866	-0.61823832988739
-5.70765972137451	-9.29414749145508	-1.87777256965637	-0.21523517370224	0.378979980945587	-0.619782090187073
-5.70637655258179	-9.30188465118408	-1.86497318744659	-0.216873154044151	0.379183709621429	-0.62139892578125
-5.69759273529053	-9.30398941040039	-1.85733830928802	-0.218385934829712	0.379173755645752	-0.622762978076935
-5.69250535964966	-9.31231021881104	-1.85781848430634	-0.219649821519852	0.379200100898743	-0.623564302921295
-5.69229316711426	-9.32367134094238	-1.84793961048126	-0.221003904938698	0.379093110561371	-0.62443596124649
-5.68687868118286	-9.32559394836426	-1.85249316692352	-0.222120851278305	0.378950923681259	-0.625537574291229
-5.68496227264404	-9.31418037414551	-1.84878790378571	-0.223309397697449	0.379042416810989	-0.626299440860748
-5.69425010681152	-9.31210517883301	-1.85073029994965	-0.224307581782341	0.378836899995804	-0.627211689949036
-5.71626758575439	-9.31004047393799	-1.84341943264008	-0.225209057331085	0.378883510828018	-0.628362834453583
-5.72933053970337	-9.30987930297852	-1.83587157726288	-0.226238623261452	0.378701061010361	-0.630331993103027
-5.73314476013184	-9.31031322479248	-1.83259963989258	-0.227150037884712	0.37867870926857	-0.632486939430237
-5.73380422592163	-9.32009220123291	-1.82878458499908	-0.227991625666618	0.378519117832184	-0.634749829769135
-5.7348256111145	-9.32924270629883	-1.82167053222656	-0.228957802057266	0.378354132175446	-0.637021422386169
-5.7399959564209	-9.33892154693604	-1.81466162204742	-0.229677900671959	0.378212153911591	-0.639264523983002
-5.7547082901001	-9.35024833679199	-1.81408488750458	-0.230238512158394	0.378130584955215	-0.641546308994293
-5.75405073165894	-9.36582374572754	-1.80762946605682	-0.231036797165871	0.378015905618668	-0.644305467605591
-5.74288034439087	-9.37917518615723	-1.80290341377258	-0.231886655092239	0.377726346254349	-0.646942794322968
-5.75043106079102	-9.38874530792236	-1.79873442649841	-0.232021614909172	0.3774593770504	-0.649179577827454
-5.74370193481445	-9.4048318862915	-1.80041611194611	-0.232741877436638	0.377467393875122	-0.651168167591095
-5.73049592971802	-9.40775108337402	-1.7822949886322	-0.233399957418442	0.376830458641052	-0.653009057044983
-5.73698425292969	-9.42214202880859	-1.78880751132965	-0.233829155564308	0.377009361982346	-0.654190301895142
-5.71787357330322	-9.42300415039063	-1.77519047260284	-0.234420090913773	0.376486986875534	-0.654892385005951
-5.71598243713379	-9.42656993865967	-1.77985048294067	-0.234750285744667	0.376410454511642	-0.655270576477051
-5.69053888320923	-9.43045711517334	-1.77835667133331	-0.235362336039543	0.376394242048264	-0.656146049499512
-5.68837213516235	-9.43088245391846	-1.76034414768219	-0.23566846549511	0.375890016555786	-0.657257676124573
-5.67834854125977	-9.4601001739502	-1.75769293308258	-0.236514404416084	0.376000821590424	-0.658768832683563
-5.67556047439575	-9.46395683288574	-1.75001573562622	-0.236809328198433	0.375435888767242	-0.660468697547913
-5.65619421005249	-9.47787570953369	-1.73280358314514	-0.237562462687492	0.375111550092697	-0.662206888198853
-5.63616895675659	-9.47387409210205	-1.72766315937042	-0.237817034125328	0.374684035778046	-0.66340184211731
-5.60416793823242	-9.50125026702881	-1.75100946426392	-0.238801494240761	0.374831080436707	-0.664662837982178
-5.61722755432129	-9.50789451599121	-1.73604595661163	-0.239292353391647	0.374453961849213	-0.665533423423767
-5.58823776245117	-9.51976108551025	-1.71809649467468	-0.240519732236862	0.37403604388237	-0.667715489864349
-5.59574747085571	-9.54279136657715	-1.72994291782379	-0.241034328937531	0.374150723218918	-0.669749617576599
-5.58176755905151	-9.55416107177734	-1.7174881696701	-0.241500318050385	0.37348148226738	-0.671987354755402
-5.55256843566895	-9.58246612548828	-1.71649301052094	-0.242515116930008	0.373297125101089	-0.674326956272125
-5.56990480422974	-9.60671329498291	-1.72071743011475	-0.242874503135681	0.373482912778854	-0.676454246044159
-5.56770324707031	-9.60462284088135	-1.71086037158966	-0.243152096867561	0.372842341661453	-0.678704798221588
-5.54648303985596	-9.61571979522705	-1.69650149345398	-0.244204968214035	0.372482061386108	-0.680981934070587
-5.53717470169067	-9.64390182495117	-1.69615519046783	-0.245098263025284	0.372742563486099	-0.683014035224915
-5.54632091522217	-9.6615629196167	-1.70696592330933	-0.245344698429108	0.372992008924484	-0.684853792190552
-5.55117416381836	-9.66499423980713	-1.70682227611542	-0.245883509516716	0.372906655073166	-0.686904609203339
-5.54999160766602	-9.66211891174316	-1.69559514522552	-0.246556162834167	0.372780948877335	-0.689090013504028
-5.54433584213257	-9.6561164855957	-1.6830780506134	-0.247345000505447	0.372538357973099	-0.691410660743713
-5.54651546478271	-9.66195869445801	-1.69345736503601	-0.2480159252882	0.372816413640976	-0.693811774253845
-5.5422625541687	-9.66957378387451	-1.68826830387115	-0.24883770942688	0.372971415519714	-0.69646018743515
-5.54971075057983	-9.67668914794922	-1.68930315971375	-0.249410316348076	0.37287449836731	-0.699384033679962
-5.55167436599731	-9.67699909210205	-1.69362020492554	-0.249908804893494	0.372919410467148	-0.70217627286911
-5.55809020996094	-9.68082332611084	-1.68775224685669	-0.25048840045929	0.372894823551178	-0.705010890960693
-5.56889152526855	-9.69072723388672	-1.68555736541748	-0.250862270593643	0.372751533985138	-0.707680523395538
-5.57417440414429	-9.69875717163086	-1.68525576591492	-0.251237004995346	0.372625768184662	-0.710237324237823
-5.55672359466553	-9.71174240112305	-1.68513667583466	-0.252193599939346	0.372444748878479	-0.712638914585114
-5.54724502563477	-9.70276546478271	-1.68046545982361	-0.252721697092056	0.37170273065567	-0.71473753452301
-5.56267547607422	-9.69104957580566	-1.66742885112762	-0.252836555242538	0.371188074350357	-0.716635167598724
-5.58200073242188	-9.68956851959229	-1.66736054420471	-0.252963900566101	0.371001362800598	-0.718370378017426
-5.56637382507324	-9.68301773071289	-1.66523623466492	-0.253894150257111	0.370576798915863	-0.720399916172028
-5.57104063034058	-9.65679454803467	-1.65221965312958	-0.25412654876709	0.369700282812119	-0.722188651561737
-5.59823989868164	-9.6493444442749	-1.65730273723602	-0.254352062940598	0.36940124630928	-0.723650097846985
-5.58450412750244	-9.64694690704346	-1.64349591732025	-0.25543937087059	0.368924081325531	-0.725414097309113
-5.60479831695557	-9.62352752685547	-1.62938725948334	-0.255586355924606	0.367971271276474	-0.726986467838287
-5.61236667633057	-9.62394046783447	-1.63257503509521	-0.256365925073624	0.367576330900192	-0.728390276432037
-5.59833335876465	-9.61522197723389	-1.62183904647827	-0.257392108440399	0.366612881422043	-0.730351030826569
-5.61844444274902	-9.61266040802002	-1.60345923900604	-0.257753640413284	0.3655726313591	-0.732015371322632
-5.60872077941895	-9.63030624389648	-1.60188925266266	-0.258945792913437	0.365099459886551	-0.733869314193726
-5.60531568527222	-9.61985301971436	-1.57866585254669	-0.259598940610886	0.363794147968292	-0.735897719860077
-5.61070203781128	-9.6232738494873	-1.57793402671814	-0.260396301746368	0.363045364618301	-0.73773467540741
-5.61405611038208	-9.61166191101074	-1.55414009094238	-0.260967940092087	0.361610114574432	-0.739632546901703
-5.61572885513306	-9.60941886901855	-1.54529690742493	-0.261918038129807	0.3604496717453	-0.741751551628113
-5.64260053634644	-9.60287761688232	-1.53902888298035	-0.262482523918152	0.359346210956573	-0.74383932352066
-5.64082527160645	-9.59067535400391	-1.52383732795715	-0.263262689113617	0.357945114374161	-0.746025085449219
-5.65392065048218	-9.58333206176758	-1.51923716068268	-0.263938844203949	0.356931179761887	-0.748002946376801
-5.67328357696533	-9.56831550598145	-1.49971342086792	-0.264426380395889	0.355703115463257	-0.749653518199921
-5.67313671112061	-9.54799842834473	-1.49321091175079	-0.26507842540741	0.35433292388916	-0.751253604888916
-5.68065547943115	-9.53378200531006	-1.4754022359848	-0.265854150056839	0.353052645921707	-0.752636849880219
-5.69102907180786	-9.52192306518555	-1.4631599187851	-0.266452431678772	0.351833611726761	-0.753973364830017
-5.70182800292969	-9.50777339935303	-1.45297682285309	-0.267008483409882	0.350339353084564	-0.755321562290192
-5.70727252960205	-9.49222087860107	-1.44101512432098	-0.267593413591385	0.348895847797394	-0.75622296333313
-5.71185064315796	-9.46997356414795	-1.4264612197876	-0.268061012029648	0.347385704517365	-0.75691020488739
-5.72067642211914	-9.45617198944092	-1.41683280467987	-0.268560737371445	0.346020847558975	-0.757467806339264
-5.74275350570679	-9.42854499816895	-1.40082931518555	-0.26872780919075	0.344586104154587	-0.757946133613586
-5.7550368309021	-9.40333461761475	-1.38809859752655	-0.269050389528275	0.34292733669281	-0.758304357528687
-5.76766347885132	-9.37832260131836	-1.38205051422119	-0.269317626953125	0.341475754976273	-0.758700788021088
-5.77110290527344	-9.35177707672119	-1.37280058860779	-0.26950141787529	0.340018093585968	-0.759090960025787
-5.77303504943848	-9.29617786407471	-1.35315418243408	-0.269300162792206	0.338659316301346	-0.758195102214813
-5.77005386352539	-9.23692798614502	-1.32496356964111	-0.269738852977753	0.337161242961884	-0.755917251110077
-5.78087759017944	-9.20309066772461	-1.29819858074188	-0.269941747188568	0.335139572620392	-0.753000259399414
-5.74706172943115	-9.19465446472168	-1.31380939483643	-0.270156770944595	0.333916693925858	-0.750082194805145
-5.74988317489624	-9.18466663360596	-1.31179761886597	-0.269850462675095	0.33219650387764	-0.747395813465118
-5.74669742584229	-9.1531343460083	-1.28122317790985	-0.269925594329834	0.329973161220551	-0.745979309082031
-5.73462533950806	-9.12434005737305	-1.26427519321442	-0.269866406917572	0.328642934560776	-0.744829297065735
-5.73759794235229	-9.09866046905518	-1.24543786048889	-0.269891291856766	0.326994031667709	-0.743246853351593
-5.74004602432251	-9.10049629211426	-1.24924516677856	-0.269829899072647	0.326024532318115	-0.742057800292969
-5.74094152450562	-9.07357883453369	-1.23804068565369	-0.269878894090652	0.324656009674072	-0.74146032333374
-5.77758026123047	-9.06995487213135	-1.23727691173553	-0.269933044910431	0.324134320020676	-0.741507172584534
-5.78306865692139	-9.04525947570801	-1.22655034065247	-0.270122766494751	0.323223441839218	-0.743070960044861
-5.82457447052002	-9.04640865325928	-1.2144672870636	-0.269885838031769	0.322764426469803	-0.744259536266327
-5.83590221405029	-9.03600406646729	-1.21080613136292	-0.269855737686157	0.321807235479355	-0.746447086334229
-5.878333568573	-9.04384994506836	-1.18954277038574	-0.269715130329132	0.321129232645035	-0.74864250421524
-5.88239097595215	-9.02747249603271	-1.16977334022522	-0.269855052232742	0.319889903068542	-0.751716732978821
-5.88710594177246	-9.03583145141602	-1.18172681331635	-0.269863337278366	0.319291800260544	-0.754001319408417
-5.89250898361206	-9.03385639190674	-1.1739913225174	-0.269869595766068	0.317975133657455	-0.755185604095459
-5.88809108734131	-9.03202819824219	-1.18973410129547	-0.2704097032547	0.317289382219315	-0.7563316822052
-5.90605354309082	-9.01872062683105	-1.16714262962341	-0.270396560430527	0.316554039716721	-0.756296098232269
-5.88898038864136	-9.0083646774292	-1.15167033672333	-0.270892113447189	0.315597355365753	-0.756622016429901
-5.87941408157349	-9.01188182830811	-1.14960122108459	-0.27153667807579	0.315024733543396	-0.756637334823608
-5.88616132736206	-9.01138401031494	-1.14180779457092	-0.271636873483658	0.314163774251938	-0.756576657295227
-5.86553192138672	-9.01206970214844	-1.12813174724579	-0.272329151630402	0.313309639692307	-0.756892204284668
-5.86607933044434	-9.01161956787109	-1.12964105606079	-0.272562980651855	0.312754929065704	-0.757322728633881
-5.86629486083984	-8.99996185302734	-1.12329816818237	-0.272787272930145	0.312102258205414	-0.757790505886078
-5.85394477844238	-9.00063037872314	-1.12868714332581	-0.273406267166138	0.311827272176743	-0.758081078529358
-5.86832427978516	-8.99397754669189	-1.12326860427856	-0.273758143186569	0.311660140752792	-0.758478939533234
-5.87753295898438	-8.97883033752441	-1.10424113273621	-0.274073600769043	0.311338186264038	-0.759229958057404
-5.87641906738281	-8.97533702850342	-1.12015247344971	-0.274665772914886	0.311246991157532	-0.759965837001801
-5.89328956604004	-8.97108840942383	-1.11801886558533	-0.27504625916481	0.31122550368309	-0.760866403579712
-5.90371084213257	-8.96587085723877	-1.11066889762878	-0.275373786687851	0.310940206050873	-0.76222687959671
-5.90488529205322	-8.96395874023438	-1.11054730415344	-0.275859862565994	0.310769736766815	-0.763788104057312
-5.9066915512085	-8.9630126953125	-1.10645711421967	-0.276501536369324	0.310750216245651	-0.764894366264343
-5.90839767456055	-8.96221542358398	-1.1014928817749	-0.277092128992081	0.310620725154877	-0.766106724739075
-5.9116587638855	-8.97362327575684	-1.10801494121552	-0.277775645256042	0.310579210519791	-0.767189919948578
-5.90805721282959	-8.97085952758789	-1.09589898586273	-0.278421878814697	0.310425132513046	-0.767937242984772
-5.91237020492554	-8.96298503875732	-1.09647274017334	-0.279107511043549	0.310363441705704	-0.768280446529388
-5.91620826721191	-8.95587158203125	-1.08891236782074	-0.279855340719223	0.310235291719437	-0.768660128116608
-5.92164421081543	-8.94774150848389	-1.08908402919769	-0.28059983253479	0.310231864452362	-0.76891028881073
-5.92653608322144	-8.94110012054443	-1.08772838115692	-0.281287372112274	0.310111701488495	-0.769096732139587
-5.929123878479	-8.9263219833374	-1.09064495563507	-0.282098859548569	0.309995532035828	-0.769224405288696
-5.94190216064453	-8.91186428070068	-1.09271585941315	-0.282937735319138	0.310017973184586	-0.76917439699173
-5.94802904129028	-8.89725017547607	-1.08769226074219	-0.28379687666893	0.309935361146927	-0.769189238548279
-5.96079683303833	-8.88180828094482	-1.09326457977295	-0.284572869539261	0.310006558895111	-0.769152164459229
-5.97503662109375	-8.86117267608643	-1.09129703044891	-0.285169810056686	0.310035586357117	-0.769057333469391
-5.98598432540894	-8.83880996704102	-1.09168243408203	-0.285964697599411	0.310055673122406	-0.76920759677887
-6.00423669815063	-8.81656074523926	-1.08241188526154	-0.28670534491539	0.310078889131546	-0.769380867481232
-6.02171897888184	-8.79498386383057	-1.0876077413559	-0.287413984537125	0.310044527053833	-0.769287645816803
-6.03411912918091	-8.7742395401001	-1.09119808673859	-0.288202345371246	0.310119092464447	-0.769476234912872
-6.05034637451172	-8.75560188293457	-1.0949022769928	-0.288882404565811	0.310084968805313	-0.769907474517822
-6.061110496521	-8.74560928344727	-1.09463083744049	-0.289997816085815	0.310015380382538	-0.770594477653503
-6.07057523727417	-8.73031234741211	-1.09869682788849	-0.290844291448593	0.30993863940239	-0.77088326215744
-6.08411645889282	-8.70870494842529	-1.09306013584137	-0.291865199804306	0.310005217790604	-0.771038770675659
-6.09296751022339	-8.69033336639404	-1.09323644638062	-0.292664736509323	0.310105621814728	-0.771581828594208
-6.10242462158203	-8.67068004608154	-1.09044849872589	-0.293741583824158	0.31007331609726	-0.771966814994812
-6.12072229385376	-8.65269470214844	-1.09005057811737	-0.294771432876587	0.310065090656281	-0.772304117679596
-6.12625789642334	-8.64365005493164	-1.09140861034393	-0.295992374420166	0.31005921959877	-0.772963225841522
-6.13361215591431	-8.63053894042969	-1.09867775440216	-0.297121822834015	0.310133546590805	-0.773811221122742
-6.14188480377197	-8.61686229705811	-1.10048890113831	-0.298328369855881	0.310236901044846	-0.77480286359787
-6.1504955291748	-8.60974502563477	-1.09790277481079	-0.299582779407501	0.310400575399399	-0.776179790496826
-6.15730142593384	-8.61668491363525	-1.09413743019104	-0.301067322492599	0.310508400201797	-0.778989851474762
-6.15900754928589	-8.61140823364258	-1.09091317653656	-0.302395939826965	0.310706704854965	-0.781227052211761
-6.18161869049072	-8.59034252166748	-1.09607255458832	-0.303547024726868	0.311114698648453	-0.782902300357819
-6.19135570526123	-8.57828140258789	-1.1046656370163	-0.304725527763367	0.311484932899475	-0.785948753356934
-6.21383619308472	-8.57195568084717	-1.10038137435913	-0.305594116449356	0.311902046203613	-0.788465261459351
-6.24217367172241	-8.56042575836182	-1.10422503948212	-0.30649146437645	0.312204629182816	-0.790976107120514
-6.26729249954224	-8.55549907684326	-1.11487746238708	-0.307715266942978	0.312679767608643	-0.79410445690155
-6.27673006057739	-8.5455265045166	-1.12304127216339	-0.308970212936401	0.313047677278519	-0.796373963356018
-6.29138422012329	-8.52944469451904	-1.12662100791931	-0.310177385807037	0.313443809747696	-0.798172891139984
-6.31262063980103	-8.51828861236572	-1.1284613609314	-0.311225593090057	0.313713699579239	-0.800135552883148
-6.32132482528687	-8.50359535217285	-1.12682676315308	-0.312577545642853	0.314000159502029	-0.802079737186432
-6.34378004074097	-8.49221992492676	-1.12557923793793	-0.313833564519882	0.314375311136246	-0.803794264793396
-6.34829235076904	-8.4846887588501	-1.12533485889435	-0.315390110015869	0.314588248729706	-0.805665373802185
-6.35816526412964	-8.47327995300293	-1.12431800365448	-0.316718101501465	0.314570069313049	-0.807247877120972
-6.36906147003174	-8.46252250671387	-1.12373459339142	-0.318116307258606	0.314502894878387	-0.808893859386444
-6.36356163024902	-8.47174167633057	-1.11349904537201	-0.31979963183403	0.314195245504379	-0.811806440353394
-6.372887134552	-8.44833660125732	-1.10966944694519	-0.320935189723969	0.314177125692368	-0.813054621219635
-6.38755321502686	-8.42336750030518	-1.10690319538116	-0.322099834680557	0.313948839902878	-0.815520048141479
-6.41969299316406	-8.3991641998291	-1.10535192489624	-0.323001742362976	0.313697814941406	-0.818974733352661
-6.45865058898926	-8.37629318237305	-1.09362351894379	-0.323774665594101	0.313090562820435	-0.821604132652283
-6.49047517776489	-8.34168720245361	-1.08927500247955	-0.324741989374161	0.312532037496567	-0.824041903018951
-6.51958799362183	-8.31825828552246	-1.07280731201172	-0.325969964265823	0.312085688114166	-0.826352179050446
-6.54187440872192	-8.30820465087891	-1.08861351013184	-0.326804369688034	0.311345815658569	-0.828607320785522
-6.55848169326782	-8.29093933105469	-1.09642505645752	-0.328058302402496	0.31063112616539	-0.831097304821014
-6.56892204284668	-8.27621841430664	-1.08817613124847	-0.329368889331818	0.309918314218521	-0.833583176136017
-6.57053899765015	-8.26584529876709	-1.07318770885468	-0.330920606851578	0.309312224388123	-0.835445761680603
-6.57265996932983	-8.26308441162109	-1.06184506416321	-0.332557260990143	0.30882528424263	-0.837330162525177
-6.56943368911743	-8.2614107131958	-1.04731440544128	-0.334392845630646	0.308328807353973	-0.83898389339447
-6.57051086425781	-8.26325416564941	-1.03499376773834	-0.336062639951706	0.308020651340485	-0.840875923633575
-6.56283760070801	-8.26255226135254	-1.03478109836578	-0.337874382734299	0.307610273361206	-0.842816829681396
-6.56612968444824	-8.2552375793457	-1.02916657924652	-0.339342206716537	0.307149320840836	-0.844671964645386
-6.57300567626953	-8.24270439147949	-1.03107941150665	-0.340757578611374	0.306713432073593	-0.846833348274231
-6.59045219421387	-8.22861099243164	-1.02815723419189	-0.342083007097244	0.306013315916061	-0.849229156970978
-6.61284589767456	-8.2103796005249	-1.01308989524841	-0.343147069215775	0.305641710758209	-0.851870596408844
-6.62538528442383	-8.19909477233887	-1.01537096500397	-0.344154834747314	0.305202722549438	-0.854467272758484
-6.6468358039856	-8.18930435180664	-1.00723659992218	-0.34527724981308	0.304728895425797	-0.857653617858887
-6.65810918807983	-8.1910228729248	-0.996067106723785	-0.346525549888611	0.304171502590179	-0.861441791057587
-6.67020606994629	-8.18800640106201	-0.990519225597382	-0.347610175609589	0.303650677204132	-0.864259839057922
-6.68946743011475	-8.16112232208252	-0.987260758876801	-0.348578721284866	0.303436011075974	-0.867077708244324
-6.72052240371704	-8.13295555114746	-0.99066036939621	-0.349256426095963	0.303228199481964	-0.870681285858154
-6.75875425338745	-8.11687660217285	-0.983229637145996	-0.35009229183197	0.303185522556305	-0.874220788478851
-6.79499769210815	-8.1068639755249	-0.986531972885132	-0.350676625967026	0.302633315324783	-0.877605319023132
-6.81269216537476	-8.10911464691162	-0.987852036952972	-0.35180076956749	0.302442640066147	-0.881163120269775
-6.82868385314941	-8.10794925689697	-0.992670714855194	-0.352900236845016	0.302097141742706	-0.884334623813629
-6.83236837387085	-8.11190891265869	-0.981722712516785	-0.354148060083389	0.301685601472855	-0.886903345584869
-6.83030939102173	-8.12086296081543	-0.968935370445251	-0.355505257844925	0.30121323466301	-0.889104306697845
-6.81897926330566	-8.12144565582275	-0.955172896385193	-0.356946855783463	0.300812512636185	-0.890884280204773
-6.81971788406372	-8.12123680114746	-0.951462864875793	-0.358160763978958	0.300670295953751	-0.892668783664703
-6.8135986328125	-8.11318874359131	-0.946887135505676	-0.359397888183594	0.300394713878632	-0.894421994686127
-6.82168817520142	-8.10356712341309	-0.95080953836441	-0.360542476177216	0.300336837768555	-0.896233439445496
-6.82335901260376	-8.09745407104492	-0.949591338634491	-0.361829519271851	0.300288259983063	-0.897776901721954
-6.82907152175903	-8.08846092224121	-0.952308297157288	-0.362963527441025	0.30012434720993	-0.89926940202713
-6.83775091171265	-8.07711410522461	-0.954512357711792	-0.363941967487335	0.300066143274307	-0.90094256401062
-6.84345245361328	-8.08195114135742	-0.942588329315186	-0.365151703357697	0.299677461385727	-0.903598785400391
-6.84147882461548	-8.09315204620361	-0.938496589660645	-0.366466104984283	0.29935085773468	-0.906102776527405
-6.84934854507446	-8.07592391967773	-0.93298327922821	-0.367394179105759	0.299154430627823	-0.908299267292023
-6.86623907089233	-8.06234741210938	-0.926859259605408	-0.368079721927643	0.298928588628769	-0.910674333572388
-6.88875675201416	-8.05284214019775	-0.925592958927155	-0.368747174739838	0.298759996891022	-0.913284480571747
-6.90294790267944	-8.05736637115479	-0.929011166095734	-0.369686663150787	0.298598110675812	-0.915827333927155
-6.9114727973938	-8.06280708312988	-0.923599660396576	-0.370605260133743	0.298371732234955	-0.918250918388367
-6.91482877731323	-8.06926918029785	-0.929649591445923	-0.371703326702118	0.29816997051239	-0.920344531536102
-6.91196346282959	-8.08011627197266	-0.920097291469574	-0.372704833745956	0.297857314348221	-0.921847283840179
-6.90476942062378	-8.08691310882568	-0.908525586128235	-0.373868733644485	0.29763251543045	-0.923639237880707
-6.90333890914917	-8.09127521514893	-0.901697754859924	-0.374878287315369	0.297580152750015	-0.926431834697723
-6.90669059753418	-8.07734966278076	-0.890395045280457	-0.375575125217438	0.297627240419388	-0.928151607513428
-6.92166328430176	-8.05399131774902	-0.902533411979675	-0.376017510890961	0.297770172357559	-0.930826187133789
-6.9405632019043	-8.04165077209473	-0.90497499704361	-0.376320719718933	0.297631323337555	-0.932996869087219
-6.95091009140015	-8.05596256256104	-0.914532065391541	-0.376787155866623	0.297435313463211	-0.934571743011475
-6.94837522506714	-8.06519508361816	-0.909259617328644	-0.377247095108032	0.29683780670166	-0.93564635515213
-6.93358993530273	-8.07273197174072	-0.902479946613312	-0.377854377031326	0.296337306499481	-0.936838209629059
-6.91542482376099	-8.08730220794678	-0.887951970100403	-0.378632426261902	0.295626640319824	-0.937289357185364
-6.90793323516846	-8.08322906494141	-0.874029517173767	-0.379226356744766	0.295056223869324	-0.938313186168671
-6.90198087692261	-8.08610057830811	-0.862553954124451	-0.379946559667587	0.294303596019745	-0.940099239349365
-6.89737462997437	-8.10316753387451	-0.855073869228363	-0.380928486585617	0.293520659208298	-0.942220389842987
-6.9002251625061	-8.10213375091553	-0.848707795143127	-0.381888687610626	0.292422205209732	-0.943971991539001
-6.91092348098755	-8.08504581451416	-0.843546509742737	-0.382648080587387	0.291312515735626	-0.946234464645386
-6.92281675338745	-8.07824802398682	-0.83757871389389	-0.383460313081741	0.289955198764801	-0.948353946208954
-6.94089078903198	-8.07686805725098	-0.826638519763947	-0.384194672107697	0.288086473941803	-0.950450897216797
-6.95034742355347	-8.08338737487793	-0.804126799106598	-0.38517639040947	0.286159455776215	-0.952877461910248
-6.95231151580811	-8.09932899475098	-0.782541394233704	-0.386453986167908	0.283961236476898	-0.954720675945282
-6.94370317459106	-8.11209106445313	-0.759708404541016	-0.387588649988174	0.28151947259903	-0.956469714641571
-6.94545888900757	-8.12432193756104	-0.729785561561584	-0.388819873332977	0.279194563627243	-0.959068238735199
-6.93706083297729	-8.14994049072266	-0.714422225952148	-0.390148162841797	0.276770144701004	-0.961973488330841
-6.93171739578247	-8.17484664916992	-0.69948410987854	-0.39157822728157	0.274531543254852	-0.965168416500092
-6.91740083694458	-8.17253875732422	-0.665305852890015	-0.392870277166367	0.272144705057144	-0.966242909431458
-6.92370367050171	-8.15234470367432	-0.649101734161377	-0.393559843301773	0.270166784524918	-0.967621266841888
-6.91869163513184	-8.15980911254883	-0.63259893655777	-0.394444495439529	0.267842143774033	-0.969281911849976
-6.89332866668701	-8.19257259368896	-0.600125730037689	-0.395361512899399	0.265348523855209	-0.968911707401276
-6.83602428436279	-8.2324275970459	-0.57274866104126	-0.39612802863121	0.262804180383682	-0.965929329395294
-6.69328355789185	-8.3431224822998	-0.531510829925537	-0.397217333316803	0.259527057409287	-0.957862138748169
-6.37651014328003	-8.55138683319092	-0.45738285779953	-0.399279803037643	0.254544496536255	-0.924797475337982
-6.32653427124023	-8.34896850585938	-0.386507868766785	-0.396644294261932	0.253814458847046	-0.920123696327209
-6.34367656707764	-8.27985095977783	-0.331648617982864	-0.395471274852753	0.252115219831467	-0.931698083877563
-6.45551252365112	-8.26261806488037	-0.327543914318085	-0.393997371196747	0.252401262521744	-0.940222501754761
-6.62880516052246	-8.22397422790527	-0.462916344404221	-0.390470951795578	0.254643559455872	-0.951740622520447
-6.81324148178101	-8.14930438995361	-0.557563841342926	-0.38732385635376	0.255575180053711	-0.964420914649963
-6.9734902381897	-8.14372539520264	-0.608806192874908	-0.384748011827469	0.256609827280045	-0.976869821548462
-7.08203220367432	-8.17800140380859	-0.62156355381012	-0.382951766252518	0.256395816802979	-0.987632870674133
-7.08695030212402	-8.23146343231201	-0.608665525913239	-0.38207682967186	0.255694895982742	-0.997072458267212
-7.09317541122437	-8.24714946746826	-0.585307478904724	-0.380766242742538	0.25481852889061	-1.00210738182068
-7.07038307189941	-8.31086158752441	-0.554364502429962	-0.379827231168747	0.253591418266296	-1.00728499889374
-6.95769596099854	-8.44129657745361	-0.521379232406616	-0.379436433315277	0.251397758722305	-1.00793921947479
-6.85816335678101	-8.50796413421631	-0.522310018539429	-0.379121899604797	0.249684303998947	-1.00276350975037
-6.78163719177246	-8.48217582702637	-0.510981738567352	-0.379170298576355	0.248246565461159	-1.00224244594574
-6.69969940185547	-8.47052955627441	-0.508861243724823	-0.379572480916977	0.246717438101768	-0.999535262584686
-6.66607618331909	-8.47817325592041	-0.497944831848145	-0.380078256130219	0.245089307427406	-0.995452284812927
-6.64071989059448	-8.46176052093506	-0.51521223783493	-0.380332767963409	0.243599995970726	-0.992631256580353
-6.61536598205566	-8.42586040496826	-0.507577180862427	-0.381214499473572	0.241955980658531	-0.992436110973358
-6.59973812103271	-8.44778537750244	-0.459330648183823	-0.382521748542786	0.239475771784782	-0.99148553609848
-6.56041812896729	-8.47236347198486	-0.433537364006042	-0.38318544626236	0.236856579780579	-0.989670097827911
-6.50114345550537	-8.51833248138428	-0.417956531047821	-0.38421168923378	0.234066128730774	-0.99015748500824
-6.42993927001953	-8.57324886322021	-0.37341770529747	-0.385355561971664	0.230692386627197	-0.988358736038208
-6.36421203613281	-8.63139915466309	-0.349776864051819	-0.386260181665421	0.227406948804855	-0.985437870025635
-6.29305219650269	-8.68644905090332	-0.315476417541504	-0.386808782815933	0.223746195435524	-0.980606913566589
-6.19657754898071	-8.72458934783936	-0.280109822750092	-0.387392997741699	0.220017775893211	-0.971351027488709
-6.14314651489258	-8.68798828125	-0.223205074667931	-0.387404888868332	0.216732010245323	-0.965003311634064
-6.19299554824829	-8.61834239959717	-0.199108570814133	-0.386470824480057	0.214512780308723	-0.968282520771027
-6.2657356262207	-8.58366966247559	-0.190375924110413	-0.385897725820541	0.21257871389389	-0.974609553813934
-6.38777875900269	-8.5093822479248	-0.250099271535873	-0.384643495082855	0.211671188473701	-0.981794595718384
-6.52045249938965	-8.44176578521729	-0.293718785047531	-0.38353106379509	0.210589364171028	-0.990582346916199
-6.64168643951416	-8.40957450866699	-0.338358372449875	-0.382833421230316	0.208936095237732	-0.997685015201569
-6.69150018692017	-8.42197132110596	-0.349471062421799	-0.382601976394653	0.206905201077461	-1.00203967094421
-6.69437170028687	-8.45874214172363	-0.313746094703674	-0.382975816726685	0.203802734613419	-1.00325095653534
-6.65657472610474	-8.48460388183594	-0.267597287893295	-0.383805245161057	0.200235545635223	-1.00346839427948
-6.59306240081787	-8.52100849151611	-0.208843678236008	-0.384767919778824	0.196733459830284	-1.00400710105896
-6.52439641952515	-8.55872058868408	-0.17186975479126	-0.385691374540329	0.193045437335968	-1.00390636920929
-6.45085191726685	-8.59942245483398	-0.136955395340919	-0.387238800525665	0.189547479152679	-1.0024790763855
-6.38497829437256	-8.61890697479248	-0.12173842638731	-0.389002770185471	0.186241760849953	-0.99914962053299
-6.31567573547363	-8.62602710723877	-0.116044670343399	-0.390929967164993	0.183112055063248	-0.993443012237549
-6.26089239120483	-8.63666915893555	-0.0841304436326027	-0.393090456724167	0.180022597312927	-0.988701462745667
-6.19300842285156	-8.65644550323486	-0.0455185249447823	-0.395496547222137	0.176514357328415	-0.981780707836151
-6.14314937591553	-8.64833164215088	4.91245627927128E-05	-0.397469341754913	0.173342555761337	-0.976548671722412
-6.08688116073608	-8.65488338470459	0.0372259616851807	-0.399430423974991	0.170027256011963	-0.972826838493347
-6.07544708251953	-8.63466548919678	0.062671534717083	-0.400879085063934	0.167091831564903	-0.974018216133118
-6.08018779754639	-8.64262580871582	0.0716519728302956	-0.402491986751556	0.163936480879784	-0.976368486881256
-6.09045267105103	-8.66310119628906	0.0919037908315659	-0.404298692941666	0.160607859492302	-0.977070271968842
-6.11738538742065	-8.65418815612793	0.0969890207052231	-0.405498802661896	0.157627269625664	-0.977499783039093
-6.14935922622681	-8.62925720214844	0.117399893701077	-0.406874418258667	0.154021486639977	-0.979046404361725
-6.17571640014648	-8.63379287719727	0.144044280052185	-0.408252596855164	0.150460064411163	-0.979736030101776
-6.17535257339478	-8.67026615142822	0.18193519115448	-0.409886687994003	0.146709948778152	-0.977729976177216
-6.1920051574707	-8.67632675170898	0.205650448799133	-0.411356896162033	0.14315228164196	-0.978857696056366
-6.2631049156189	-8.61113357543945	0.219080209732056	-0.41188046336174	0.140297144651413	-0.984851121902466
-6.36852741241455	-8.53183841705322	0.236529871821404	-0.412544399499893	0.137852057814598	-0.99514228105545
-6.47204780578613	-8.48648834228516	0.21303029358387	-0.414014220237732	0.135587260127068	-1.00500106811523
-6.60238409042358	-8.44396877288818	0.179789900779724	-0.415185332298279	0.133861765265465	-1.01567101478577
-6.70121192932129	-8.42634391784668	0.158234357833862	-0.416870892047882	0.131464421749115	-1.02632141113281
-6.77796316146851	-8.43258857727051	0.176651760935783	-0.418910413980484	0.128639742732048	-1.03505611419678
-6.8044319152832	-8.46551609039307	0.219637870788574	-0.421524316072464	0.125207051634789	-1.04121291637421
-6.78795099258423	-8.50969409942627	0.254013866186142	-0.424151092767715	0.121352143585682	-1.04584789276123
-6.71578073501587	-8.58441638946533	0.318547010421753	-0.427423357963562	0.117197081446648	-1.04780352115631
-6.58945178985596	-8.70048427581787	0.370328724384308	-0.430969327688217	0.112723790109158	-1.04537880420685
-6.43457365036011	-8.80997943878174	0.416429817676544	-0.434583008289337	0.10817015171051	-1.03789842128754
-6.31013441085815	-8.83769512176514	0.479525178670883	-0.438010901212692	0.104314491152763	-1.03189337253571
-6.22959136962891	-8.82134819030762	0.537984311580658	-0.441756397485733	0.100745931267738	-1.02817404270172
-6.17848491668701	-8.79080867767334	0.56993579864502	-0.445312857627869	0.0979645326733589	-1.02403652667999
-6.15557813644409	-8.75595569610596	0.581854343414307	-0.448671340942383	0.0953995510935783	-1.01930105686188
-6.15878438949585	-8.70972633361816	0.586824297904968	-0.451834172010422	0.0929877758026123	-1.01585745811462
-6.17088603973389	-8.68873691558838	0.619635224342346	-0.45469069480896	0.0901434496045113	-1.01359641551971
-6.17589664459229	-8.66245555877686	0.654710710048676	-0.457253515720367	0.0872843489050865	-1.01275527477264
-6.18194437026978	-8.64875316619873	0.664090573787689	-0.459474414587021	0.0844522938132286	-1.01444971561432
-6.2024974822998	-8.63911724090576	0.685212850570679	-0.461512565612793	0.0814197063446045	-1.01725077629089
-6.23024129867554	-8.65151214599609	0.698891937732697	-0.463443130254745	0.0784019976854324	-1.01930820941925
-6.26528358459473	-8.66111183166504	0.729102194309235	-0.465300589799881	0.0750895664095879	-1.02126979827881
-6.29300546646118	-8.67378234863281	0.751558899879456	-0.466794222593308	0.0718347281217575	-1.02367472648621
-6.28944063186646	-8.67517471313477	0.766923129558563	-0.468553960323334	0.0685732662677765	-1.02459037303925
-6.30233192443848	-8.67306804656982	0.808053255081177	-0.47000452876091	0.0654331520199776	-1.02502834796906
-6.30493450164795	-8.67106819152832	0.828779757022858	-0.471535921096802	0.0622428730130196	-1.02409958839417
-6.30345678329468	-8.65826225280762	0.849103510379791	-0.472738087177277	0.0595293901860714	-1.02296888828278
-6.28495693206787	-8.65321445465088	0.869566142559052	-0.474344462156296	0.0564239844679832	-1.02050375938416
-6.26115131378174	-8.65326976776123	0.909176647663116	-0.47559842467308	0.0536106452345848	-1.01605999469757
-6.2284984588623	-8.66622829437256	0.91259890794754	-0.477041810750961	0.0507574118673801	-1.01253235340118
-6.17122888565063	-8.69296741485596	0.945248663425446	-0.478773146867752	0.047876738011837	-1.00713884830475
-6.12180089950562	-8.72391223907471	0.978469669818878	-0.480595946311951	0.0452443957328796	-1.00085127353668
-6.13508701324463	-8.66310214996338	1.00416707992554	-0.481829851865768	0.0433976054191589	-0.998994827270508
-6.16207361221313	-8.59529876708984	1.0086864233017	-0.482455641031265	0.0415918491780758	-0.999508321285248
-6.2196044921875	-8.52739238739014	1.00194919109344	-0.482970714569092	0.0402517206966877	-0.999772965908051
-6.30728483200073	-8.46952342987061	0.980902254581451	-0.482831537723541	0.0388137325644493	-1.00019729137421
-6.39974021911621	-8.42146396636963	0.955005288124084	-0.482697039842606	0.0373105965554714	-1.00194561481476
-6.46753072738647	-8.38141632080078	0.939677894115448	-0.482485473155975	0.0354391001164913	-1.00438261032104
-6.52230644226074	-8.35921859741211	0.938296914100647	-0.482299119234085	0.0332526117563248	-1.0063544511795
-6.56504774093628	-8.34581756591797	0.96346640586853	-0.482036024332047	0.0309005975723267	-1.00856554508209
-6.5847339630127	-8.35174083709717	0.984056413173676	-0.481779664754868	0.0281590968370438	-1.01080965995789
-6.57212257385254	-8.38429641723633	0.998594105243683	-0.481941729784012	0.0255763754248619	-1.01138305664063
-6.56605958938599	-8.39443778991699	1.01967322826385	-0.482121497392654	0.0229760371148586	-1.01009082794189
-6.55687141418457	-8.37196922302246	1.0321147441864	-0.482475072145462	0.020563118159771	-1.00902724266052
-6.54840993881226	-8.35988426208496	1.0372896194458	-0.482818633317947	0.0185897275805473	-1.00850892066956
-6.54086637496948	-8.35588359832764	1.04885911941528	-0.483410030603409	0.016243003308773	-1.00654411315918
-6.53129148483276	-8.35080909729004	1.06538486480713	-0.483722805976868	0.0141314817592502	-1.00486791133881
-6.52061033248901	-8.33801651000977	1.07572019100189	-0.484355360269547	0.0119768343865871	-1.00395512580872
-6.52231311798096	-8.33298397064209	1.09041333198547	-0.485041409730911	0.00987078342586756	-1.0027562379837
-6.52511882781982	-8.32749366760254	1.09525907039642	-0.485459923744202	0.00733819277957082	-1.00217640399933
-6.51310873031616	-8.35250473022461	1.11810219287872	-0.485976964235306	0.00468906853348017	-1.00189173221588
-6.49274206161499	-8.3896951675415	1.13289833068848	-0.486220568418503	0.0017450280720368	-1.00207221508026
-6.46868133544922	-8.42768096923828	1.13594388961792	-0.486810714006424	-0.00130821764469147	-1.00225937366486
-6.44175481796265	-8.46127796173096	1.15981531143188	-0.487223953008652	-0.00471680844202638	-1.00161290168762
-6.42858409881592	-8.4877405166626	1.19651520252228	-0.487723588943481	-0.00835948996245861	-1.00036454200745
-6.42789363861084	-8.4925537109375	1.22794723510742	-0.487898111343384	-0.0118974093347788	-0.999020218849182
-6.41366147994995	-8.49448204040527	1.24586629867554	-0.488116025924683	-0.0156711749732494	-0.997679948806763
-6.40684270858765	-8.48861885070801	1.25531542301178	-0.488127708435059	-0.0193855706602335	-0.995596170425415
-6.40436410903931	-8.48992538452148	1.28225135803223	-0.488299071788788	-0.023047311231494	-0.993483126163483
-6.40743017196655	-8.49056816101074	1.30034720897675	-0.488271057605743	-0.0267944298684597	-0.991324841976166
-6.40247869491577	-8.49733448028564	1.32918310165405	-0.488547772169113	-0.0307429470121861	-0.988801240921021
-6.39074850082397	-8.51168441772461	1.3430233001709	-0.488847434520721	-0.0347218848764896	-0.986333072185516
-6.37635087966919	-8.53212547302246	1.37565088272095	-0.489214360713959	-0.0386825762689114	-0.983663022518158
-6.36418867111206	-8.54749774932861	1.41153883934021	-0.489526689052582	-0.0426370836794376	-0.981209337711334
-6.36540079116821	-8.56358337402344	1.4449919462204	-0.489691168069839	-0.0468148589134216	-0.978673815727234
-6.35674285888672	-8.58432006835938	1.47245621681213	-0.489760547876358	-0.0508849509060383	-0.976043581962585
-6.34465646743774	-8.60379791259766	1.49530172348022	-0.489939600229263	-0.0550191961228848	-0.973353266716003
-6.32470035552979	-8.63679027557373	1.51905202865601	-0.489983588457108	-0.0592465102672577	-0.970450580120087
-6.28863000869751	-8.67176342010498	1.5317519903183	-0.490166306495667	-0.0635252818465233	-0.967424035072327
-6.26975393295288	-8.70823001861572	1.55836999416351	-0.490425437688828	-0.0675081163644791	-0.964015424251556
-6.24508333206177	-8.72726058959961	1.57978022098541	-0.490550071001053	-0.0714385658502579	-0.95975661277771
-6.22163105010986	-8.715744972229	1.61012780666351	-0.491219282150269	-0.0751358345150948	-0.954505026340485
-6.20475149154663	-8.70573616027832	1.65065598487854	-0.492096662521362	-0.0789717212319374	-0.947835564613342
-6.18128871917725	-8.71131134033203	1.65988254547119	-0.49250715970993	-0.0822564512491226	-0.940609276294708
-6.16777372360229	-8.73066234588623	1.66044020652771	-0.493410766124725	-0.0856181308627129	-0.935128331184387
-6.16075229644775	-8.7394437789917	1.69998645782471	-0.494190067052841	-0.0892146900296211	-0.93077552318573
-6.15810441970825	-8.75261688232422	1.72539830207825	-0.495096534490585	-0.0925374180078506	-0.926842570304871
-6.15205097198486	-8.7926197052002	1.75347292423248	-0.496177494525909	-0.0959148928523064	-0.923283994197845
-6.13611650466919	-8.8277645111084	1.78081905841827	-0.497387140989304	-0.0991868227720261	-0.920231521129608
-6.12428617477417	-8.86001873016357	1.80836546421051	-0.498833566904068	-0.10244058817625	-0.917361736297607
-6.13590574264526	-8.8845911026001	1.82913255691528	-0.499929457902908	-0.105565614998341	-0.914536774158478
-6.15707445144653	-8.88533401489258	1.85769510269165	-0.501233041286469	-0.108283936977386	-0.911781013011932
-6.18307638168335	-8.88552188873291	1.87076413631439	-0.502358257770538	-0.111052066087723	-0.908330321311951
-6.20381593704224	-8.88661003112793	1.87749493122101	-0.503522634506226	-0.113466329872608	-0.904676496982574
-6.22552013397217	-8.88045406341553	1.88891971111298	-0.504733204841614	-0.115882553160191	-0.901144683361053
-6.23984718322754	-8.87443161010742	1.92149448394775	-0.506118059158325	-0.11820063740015	-0.897350251674652
-6.25670480728149	-8.86859512329102	1.94593751430511	-0.507405340671539	-0.120543509721756	-0.893175601959229
-6.25086259841919	-8.8735876083374	1.96915662288666	-0.508875072002411	-0.122871160507202	-0.888981997966766
-6.21966361999512	-8.88597869873047	1.99667060375214	-0.510093808174133	-0.12502446770668	-0.885308802127838
-6.20765256881714	-8.90935230255127	2.00180578231812	-0.511437237262726	-0.12696884572506	-0.881534099578857
-6.21273326873779	-8.91612434387207	2.01292514801025	-0.512603521347046	-0.128048703074455	-0.876872062683105
-6.22437763214111	-8.90283584594727	2.06052279472351	-0.51440966129303	-0.12955342233181	-0.872462332248688
-6.29933786392212	-8.83730506896973	2.02330660820007	-0.513390123844147	-0.128900244832039	-0.868343889713287
-6.24293041229248	-8.90206909179688	1.97753822803497	-0.513451635837555	-0.129161670804024	-0.864527523517609
-6.21175575256348	-8.90424537658691	2.03382658958435	-0.515655159950256	-0.130605697631836	-0.860550582408905
-6.20234298706055	-8.85642528533936	2.05587363243103	-0.516842901706696	-0.130831554532051	-0.854232907295227
-6.17786312103271	-8.85507869720459	2.01794528961182	-0.51788729429245	-0.130196049809456	-0.846437394618988
-6.16345024108887	-8.83891677856445	2.00025820732117	-0.519002616405487	-0.130124822258949	-0.83892160654068
-6.16956901550293	-8.82158279418945	2.02686762809753	-0.520318746566772	-0.131169617176056	-0.833460330963135
-6.19023036956787	-8.81287860870361	2.05237913131714	-0.521356463432312	-0.132219195365906	-0.829134821891785
[truncated: 8,541 more rows]
