# Supplementary material for: Identification of Haptic Based Guiding Using Hard Reins
Source: PLoS One. 2015 Jul 22;10(7):e0132020. doi: 10.1371/journal.pone.0132020 (PMC4511788; doi:10.1371/journal.pone.0132020)
Supplement: S6 File — (ZIP) [file pone.0132020.s006.zip › Exp2_ForceData2/Subject9/path2/T3.csv]

Force X (N)	Force Y (N)	Force Z (N)	Torque X (N-m)	Torque Y (N-m)	Torque Z (N-m)	Frequency = 10000	Averaging Level = 16	F/T Serial Number = FT11772	Time Started = 19/12/2012 16:28:03
1.3802604675293	-9.6398754119873	-3.70305490493774	-0.166479140520096	0.53019118309021	-0.244764298200607
1.37887704372406	-9.64161109924316	-3.7022750377655	-0.166519939899445	0.530125439167023	-0.245055630803108
1.38727080821991	-9.64088821411133	-3.69586682319641	-0.166840732097626	0.529957413673401	-0.245327308773994
1.39605259895325	-9.64637660980225	-3.69407677650452	-0.167131379246712	0.529784560203552	-0.24558898806572
1.39253222942352	-9.65126037597656	-3.69774675369263	-0.167355686426163	0.529692649841309	-0.245862632989883
1.39576983451843	-9.6481990814209	-3.69042778015137	-0.167541846632957	0.529412627220154	-0.246175616979599
1.40523171424866	-9.65068817138672	-3.6906852722168	-0.167803823947906	0.529172420501709	-0.246456459164619
1.40541124343872	-9.65769290924072	-3.68992471694946	-0.168038636445999	0.529063701629639	-0.246774762868881
1.40476369857788	-9.65765762329102	-3.69110226631165	-0.168194770812988	0.528907358646393	-0.247121930122375
1.41237795352936	-9.65974807739258	-3.68718004226685	-0.168392732739449	0.528616070747375	-0.247446432709694
1.41972839832306	-9.6641092300415	-3.67839097976685	-0.168595016002655	0.528395712375641	-0.24786002933979
1.42141020298004	-9.66630744934082	-3.6809356212616	-0.16888353228569	0.528269469738007	-0.248204424977303
1.42113351821899	-9.66735363006592	-3.68289184570313	-0.169055670499802	0.528235256671906	-0.248531073331833
1.42351841926575	-9.66641616821289	-3.6802978515625	-0.169219687581062	0.527957141399384	-0.248883485794067
1.43027579784393	-9.67231845855713	-3.67412042617798	-0.169529870152473	0.527669012546539	-0.249252706766129
1.43015456199646	-9.67298984527588	-3.67348265647888	-0.169661000370979	0.52774304151535	-0.249539718031883
1.43145978450775	-9.67561531066895	-3.67407751083374	-0.169713363051414	0.527557134628296	-0.249873757362366
1.42845129966736	-9.67466354370117	-3.66980385780334	-0.169991791248322	0.527413487434387	-0.250240534543991
1.43923473358154	-9.67928791046143	-3.6715362071991	-0.170282185077667	0.527268528938293	-0.250551164150238
1.43876051902771	-9.68440246582031	-3.6696994304657	-0.170354232192039	0.527169227600098	-0.25090616941452
1.43915259838104	-9.68940258026123	-3.66655492782593	-0.170459300279617	0.52703994512558	-0.251245051622391
1.44385492801666	-9.68431854248047	-3.66492438316345	-0.170568540692329	0.526829659938812	-0.251572787761688
1.44954705238342	-9.69138240814209	-3.66431975364685	-0.170810744166374	0.526839375495911	-0.251979231834412
1.44211876392365	-9.69307804107666	-3.66512131690979	-0.170888513326645	0.526832103729248	-0.252263814210892
1.44173109531403	-9.69048309326172	-3.6627950668335	-0.170896843075752	0.526716113090515	-0.252583086490631
1.45125913619995	-9.69305992126465	-3.66129374504089	-0.171056345105171	0.526502966880798	-0.252931892871857
1.45164048671722	-9.70158100128174	-3.65536713600159	-0.1712696403265	0.526475965976715	-0.253237575292587
1.44972014427185	-9.69901466369629	-3.6582932472229	-0.171274110674858	0.526388943195343	-0.253501713275909
1.44788503646851	-9.69814395904541	-3.6578049659729	-0.171330317854881	0.526356518268585	-0.253661960363388
1.45178592205048	-9.70173263549805	-3.65436744689941	-0.171251982450485	0.526227951049805	-0.253929406404495
1.45528519153595	-9.70212364196777	-3.6557948589325	-0.1715067923069	0.526147842407227	-0.254172891378403
1.45509612560272	-9.70232486724854	-3.65557456016541	-0.171537220478058	0.526228070259094	-0.254377216100693
1.45329713821411	-9.70541572570801	-3.65583300590515	-0.171463191509247	0.526222050189972	-0.254595458507538
1.45331108570099	-9.70549011230469	-3.65551424026489	-0.171456173062325	0.526222586631775	-0.254850447177887
1.44989430904388	-9.70056629180908	-3.65752863883972	-0.171386078000069	0.526224136352539	-0.255011588335037
1.45309674739838	-9.70193767547607	-3.64607715606689	-0.171521738171577	0.526273846626282	-0.255174368619919
1.45274996757507	-9.7058219909668	-3.65140390396118	-0.171514168381691	0.526345014572144	-0.255391299724579
1.45541703701019	-9.70464038848877	-3.64930725097656	-0.171489417552948	0.526439487934113	-0.255547195672989
1.45228707790375	-9.70835113525391	-3.65245366096497	-0.171456560492516	0.526678800582886	-0.255767226219177
1.45496511459351	-9.70574760437012	-3.65226125717163	-0.171365514397621	0.52663666009903	-0.255990415811539
1.45820033550262	-9.70712184906006	-3.64957332611084	-0.171516329050064	0.526688456535339	-0.256160765886307
1.46052193641663	-9.708420753479	-3.65372848510742	-0.171475633978844	0.526884257793427	-0.256395488977432
1.46376013755798	-9.7103796005249	-3.65628528594971	-0.171468764543533	0.527041792869568	-0.256567180156708
1.45741546154022	-9.70884704589844	-3.65323638916016	-0.171398594975471	0.527178108692169	-0.256717294454575
1.46283745765686	-9.7097635269165	-3.64685678482056	-0.171481743454933	0.527287721633911	-0.25694414973259
1.4675440788269	-9.71499633789063	-3.6528480052948	-0.171532988548279	0.527514338493347	-0.257036209106445
1.46376252174377	-9.71589469909668	-3.65522646903992	-0.171392485499382	0.527720749378204	-0.257214576005936
1.4677060842514	-9.71105003356934	-3.65141725540161	-0.17148631811142	0.527892589569092	-0.257395416498184
1.47091388702393	-9.71273994445801	-3.65445280075073	-0.171621307730675	0.528080642223358	-0.257535308599472
1.47255051136017	-9.71531391143799	-3.65712118148804	-0.171590283513069	0.528239786624908	-0.257806003093719
1.46796679496765	-9.71661376953125	-3.65809178352356	-0.171533688902855	0.528437674045563	-0.257957428693771
1.47166454792023	-9.71637630462646	-3.65396928787231	-0.171640440821648	0.528617918491364	-0.258137047290802
1.46981465816498	-9.71417331695557	-3.65941476821899	-0.171555772423744	0.528654873371124	-0.258320957422256
1.47263121604919	-9.71616172790527	-3.65004086494446	-0.171674236655235	0.528719842433929	-0.258613497018814
1.47206747531891	-9.71389961242676	-3.66044163703918	-0.171632140874863	0.528957188129425	-0.258525133132935
1.47262024879456	-9.70946788787842	-3.65594482421875	-0.17171436548233	0.529161989688873	-0.258198201656342
1.45968627929688	-9.71262550354004	-3.65301775932312	-0.171678215265274	0.529237270355225	-0.258768826723099
1.45944952964783	-9.71757411956787	-3.65444827079773	-0.17174468934536	0.529226183891296	-0.259684652090073
1.46750593185425	-9.72018718719482	-3.65439701080322	-0.171843290328979	0.52935653924942	-0.260191053152084
1.47019195556641	-9.7236213684082	-3.65271639823914	-0.171872526407242	0.52944940328598	-0.260094523429871
1.47016143798828	-9.7212495803833	-3.65230536460876	-0.171897873282433	0.529565572738647	-0.259767383337021
1.47135436534882	-9.7162914276123	-3.65499305725098	-0.171745106577873	0.529630780220032	-0.259514927864075
1.47523629665375	-9.71656513214111	-3.64676523208618	-0.171748653054237	0.529596924781799	-0.259566724300385
1.47742688655853	-9.71400547027588	-3.6463258266449	-0.171898350119591	0.529559016227722	-0.259765774011612
1.47436594963074	-9.71387386322021	-3.64387345314026	-0.171945184469223	0.529678046703339	-0.260109424591064
1.46852767467499	-9.71469402313232	-3.65005087852478	-0.171784043312073	0.529671251773834	-0.260394304990768
1.46003878116608	-9.71469974517822	-3.64698243141174	-0.17172983288765	0.529710114002228	-0.26056957244873
1.46130299568176	-9.70682334899902	-3.64459991455078	-0.17169725894928	0.529649317264557	-0.26073095202446
1.46404123306274	-9.71092224121094	-3.64472246170044	-0.171785816550255	0.529606521129608	-0.260910838842392
1.45647716522217	-9.71586132049561	-3.64448070526123	-0.171767860651016	0.529664218425751	-0.261037766933441
1.4550154209137	-9.71198749542236	-3.64132261276245	-0.171641856431961	0.529529213905334	-0.261103600263596
1.45149850845337	-9.70602130889893	-3.64249300956726	-0.171581164002419	0.529512405395508	-0.261265993118286
1.45620739459991	-9.70572090148926	-3.64113259315491	-0.171656861901283	0.529299914836884	-0.261340916156769
1.45321989059448	-9.70906925201416	-3.63061022758484	-0.171787336468697	0.529256701469421	-0.261472970247269
1.45076882839203	-9.70594882965088	-3.63735055923462	-0.171670898795128	0.529198884963989	-0.261452615261078
1.4523161649704	-9.70557975769043	-3.62865591049194	-0.171714544296265	0.529031753540039	-0.261497169733047
1.45361840724945	-9.70540904998779	-3.62970042228699	-0.171825855970383	0.52886176109314	-0.26151305437088
1.45565450191498	-9.70223617553711	-3.62746357917786	-0.171897739171982	0.528776168823242	-0.261577785015106
1.45980834960938	-9.70564460754395	-3.62518739700317	-0.171986639499664	0.528600692749023	-0.261505275964737
1.45395600795746	-9.7075023651123	-3.62480163574219	-0.171913981437683	0.528446912765503	-0.261557966470718
1.45978212356567	-9.70098400115967	-3.62194108963013	-0.171944350004196	0.528240561485291	-0.261667102575302
1.46736073493958	-9.7078275680542	-3.61756253242493	-0.172089383006096	0.528123915195465	-0.261856913566589
1.4614931344986	-9.71173000335693	-3.62480688095093	-0.17209880053997	0.528060615062714	-0.261946439743042
1.46469140052795	-9.7079553604126	-3.61659955978394	-0.172076031565666	0.52783215045929	-0.262090235948563
1.46844482421875	-9.70746421813965	-3.61721158027649	-0.172112464904785	0.527826964855194	-0.262214332818985
1.4683290719986	-9.71071434020996	-3.61902976036072	-0.172194629907608	0.527734398841858	-0.262388467788696
1.47258174419403	-9.71301460266113	-3.60662746429443	-0.172277733683586	0.527711451053619	-0.26260381937027
1.46980714797974	-9.71364402770996	-3.61955380439758	-0.172183945775032	0.527759790420532	-0.262829661369324
1.47456872463226	-9.71509838104248	-3.60696983337402	-0.172119528055191	0.527695775032043	-0.263114303350449
1.4848757982254	-9.71856021881104	-3.61490297317505	-0.172254845499992	0.52763044834137	-0.263488799333572
1.48333299160004	-9.72103786468506	-3.61245131492615	-0.172271639108658	0.527838706970215	-0.263842731714249
1.48483228683472	-9.72578144073486	-3.62138080596924	-0.17220202088356	0.527785062789917	-0.26413568854332
1.49084186553955	-9.72985649108887	-3.6142303943634	-0.172173887491226	0.527780055999756	-0.264373153448105
1.49990963935852	-9.72917366027832	-3.61572933197021	-0.172250717878342	0.527930319309235	-0.264683067798615
1.51017785072327	-9.73589992523193	-3.6137912273407	-0.172388792037964	0.527986884117126	-0.264926016330719
1.50926113128662	-9.74354267120361	-3.61997866630554	-0.1723902374506	0.528115630149841	-0.265221655368805
1.51683747768402	-9.74372577667236	-3.61752557754517	-0.172363311052322	0.528095364570618	-0.265551000833511
1.52356457710266	-9.74723148345947	-3.61673188209534	-0.172309696674347	0.528237044811249	-0.265901356935501
1.53185033798218	-9.75096893310547	-3.62333464622498	-0.172394841909409	0.528333723545074	-0.266251891851425
1.54199635982513	-9.7605037689209	-3.62386059761047	-0.172514885663986	0.528327703475952	-0.266604095697403
1.54690134525299	-9.76249504089355	-3.62236618995667	-0.17244365811348	0.52858978509903	-0.266911238431931
1.55657243728638	-9.76710414886475	-3.62880325317383	-0.17243617773056	0.528652250766754	-0.267231494188309
1.56089317798615	-9.77365970611572	-3.62202000617981	-0.172449588775635	0.528783857822418	-0.267524242401123
1.57164585590363	-9.77742099761963	-3.62990927696228	-0.172428786754608	0.528770506381989	-0.267931431531906
1.57900142669678	-9.77915096282959	-3.62957835197449	-0.172393709421158	0.528962969779968	-0.268296957015991
1.58876550197601	-9.78852558135986	-3.63678383827209	-0.172419279813766	0.529122173786163	-0.268648087978363
1.59809708595276	-9.79444789886475	-3.63358306884766	-0.172464475035667	0.52911901473999	-0.269006252288818
1.60704684257507	-9.79735374450684	-3.63991928100586	-0.172320365905762	0.52932471036911	-0.269326955080032
1.6133451461792	-9.80466556549072	-3.64508175849915	-0.172311142086983	0.529499590396881	-0.269571781158447
1.62248778343201	-9.81067180633545	-3.63744139671326	-0.172286778688431	0.529511034488678	-0.269929498434067
1.63370597362518	-9.8126220703125	-3.64033198356628	-0.17220738530159	0.529572010040283	-0.270217388868332
1.64327239990234	-9.81877708435059	-3.64895153045654	-0.17223958671093	0.529669284820557	-0.270625948905945
1.6517972946167	-9.82749462127686	-3.6390905380249	-0.172221437096596	0.529790341854095	-0.270985335111618
1.65655970573425	-9.83396530151367	-3.64630508422852	-0.172176122665405	0.529867649078369	-0.271297305822372
1.66572606563568	-9.83442974090576	-3.64882850646973	-0.172201082110405	0.530039548873901	-0.271548449993134
1.67050039768219	-9.83712100982666	-3.65163016319275	-0.172042146325111	0.529979705810547	-0.27177619934082
1.68427348136902	-9.8453893661499	-3.65199637413025	-0.172138169407845	0.52993905544281	-0.272091925144196
1.69028890132904	-9.84714603424072	-3.65771126747131	-0.172033682465553	0.529922187328339	-0.272437334060669
1.70051217079163	-9.85322284698486	-3.64914846420288	-0.17205910384655	0.529967427253723	-0.272769510746002
1.71288049221039	-9.86526870727539	-3.65368223190308	-0.172074943780899	0.529918909072876	-0.273180723190308
1.71737670898438	-9.8683557510376	-3.65028405189514	-0.172012880444527	0.529818177223206	-0.273479610681534
1.72567617893219	-9.87421226501465	-3.65575695037842	-0.172024130821228	0.52995890378952	-0.273769438266754
1.73345983028412	-9.87642574310303	-3.6530065536499	-0.171890944242477	0.529707908630371	-0.274122089147568
1.73795485496521	-9.88566780090332	-3.65032911300659	-0.171801656484604	0.529530942440033	-0.274539947509766
1.74797523021698	-9.8859920501709	-3.65329122543335	-0.171898767352104	0.529449641704559	-0.274973034858704
1.75438165664673	-9.89402294158936	-3.6504762172699	-0.171959683299065	0.529355049133301	-0.275359362363815
1.76188361644745	-9.90116405487061	-3.64817833900452	-0.171985447406769	0.52920788526535	-0.275757819414139
1.76938831806183	-9.90648746490479	-3.64433121681213	-0.172028094530106	0.52902227640152	-0.276097565889359
1.76992273330688	-9.90859413146973	-3.6477324962616	-0.172055721282959	0.528817594051361	-0.276433140039444
1.77725267410278	-9.91322612762451	-3.63980484008789	-0.171984508633614	0.528538405895233	-0.276831150054932
1.77797377109528	-9.92304039001465	-3.64138579368591	-0.172087699174881	0.528258144855499	-0.277226209640503
1.78661584854126	-9.9212703704834	-3.63619828224182	-0.172180712223053	0.528047859668732	-0.277609765529633
1.79342651367188	-9.93028259277344	-3.63258647918701	-0.172227114439011	0.527706742286682	-0.278006434440613
1.79917430877686	-9.93453502655029	-3.63769626617432	-0.172250464558601	0.52737945318222	-0.278465032577515
1.79889929294586	-9.93738269805908	-3.63335466384888	-0.172387540340424	0.52699863910675	-0.278834670782089
1.80511164665222	-9.94407749176025	-3.62756705284119	-0.17243067920208	0.526757299900055	-0.27918928861618
1.8093786239624	-9.94822883605957	-3.62946772575378	-0.172437444329262	0.526411950588226	-0.279645025730133
1.80676984786987	-9.95034122467041	-3.62151217460632	-0.172495692968369	0.525973200798035	-0.279989182949066
1.80805671215057	-9.95470809936523	-3.62133574485779	-0.172541484236717	0.525620579719543	-0.280387371778488
1.81124067306519	-9.95665645599365	-3.6168475151062	-0.172719061374664	0.525342047214508	-0.280805945396423
1.80911731719971	-9.95922565460205	-3.61712074279785	-0.17265160381794	0.52488374710083	-0.281142234802246
1.81366753578186	-9.96598434448242	-3.61066746711731	-0.172830104827881	0.524398803710938	-0.28155305981636
1.80997848510742	-9.96343803405762	-3.60821866989136	-0.172829896211624	0.524067103862762	-0.281944543123245
1.81569695472717	-9.97104835510254	-3.60230422019959	-0.173022866249084	0.523655116558075	-0.28229284286499
1.81789720058441	-9.97823047637939	-3.59854459762573	-0.173094183206558	0.523294389247894	-0.282779067754745
1.82137107849121	-9.98024654388428	-3.59855246543884	-0.17323736846447	0.522883772850037	-0.283155739307404
1.82142794132233	-9.98155879974365	-3.59637308120728	-0.173284307122231	0.522612869739532	-0.2834732234478
1.82052886486053	-9.9843168258667	-3.58994007110596	-0.173289522528648	0.52226585149765	-0.283805012702942
1.81986892223358	-9.99284076690674	-3.58331179618835	-0.173396185040474	0.521893680095673	-0.284123301506042
1.82234001159668	-9.98637771606445	-3.58109188079834	-0.173529878258705	0.521565616130829	-0.284500807523727
1.82142066955566	-9.99199390411377	-3.5790114402771	-0.173590525984764	0.521277964115143	-0.284805804491043
1.82457566261292	-9.99336814880371	-3.5775465965271	-0.173666894435883	0.520994663238525	-0.285167425870895
1.82357060909271	-9.99752616882324	-3.57080960273743	-0.173923641443253	0.520686686038971	-0.285456508398056
1.82354617118835	-9.99922943115234	-3.57237935066223	-0.173944652080536	0.520422458648682	-0.285685539245605
1.82106125354767	-10.0044622421265	-3.57389736175537	-0.173957020044327	0.520218133926392	-0.285953044891357
1.82046461105347	-10.0007362365723	-3.56834506988525	-0.174084886908531	0.519924461841583	-0.286131471395493
1.81967186927795	-10.002833366394	-3.56338620185852	-0.174149990081787	0.519634902477264	-0.286311149597168
1.8206604719162	-10.0030612945557	-3.56324172019959	-0.174136564135551	0.519346535205841	-0.286648988723755
1.81964659690857	-10.0039882659912	-3.56478047370911	-0.174281820654869	0.519142270088196	-0.286947101354599
1.81966745853424	-10.0112886428833	-3.56063008308411	-0.174421980977058	0.51885712146759	-0.287206560373306
1.82135045528412	-10.0088491439819	-3.56423807144165	-0.174470007419586	0.518715083599091	-0.287313342094421
1.82343077659607	-10.0100269317627	-3.55556440353394	-0.174520000815392	0.518601596355438	-0.287402004003525
1.8131844997406	-10.0035705566406	-3.55389499664307	-0.174446597695351	0.518518507480621	-0.287055671215057
1.80895924568176	-9.98268032073975	-3.5547833442688	-0.174343571066856	0.518254339694977	-0.286555469036102
1.79891800880432	-9.97558689117432	-3.55282306671143	-0.174431353807449	0.5180424451828	-0.285883128643036
1.80454254150391	-9.98161029815674	-3.55804705619812	-0.174501970410347	0.517815113067627	-0.28548189997673
1.79557394981384	-10.0059957504272	-3.55513095855713	-0.174458056688309	0.51759260892868	-0.286776542663574
1.79710721969604	-10.0125131607056	-3.55090427398682	-0.174278751015663	0.517338514328003	-0.288097321987152
1.8040360212326	-10.0152673721313	-3.54415798187256	-0.174065753817558	0.517101347446442	-0.289324581623077
1.8224104642868	-10.0164709091187	-3.53875780105591	-0.174122512340546	0.516849100589752	-0.289440661668777
1.81843078136444	-10.022515296936	-3.53822469711304	-0.174424707889557	0.516789376735687	-0.289002805948257
1.82000350952148	-10.0272426605225	-3.54379153251648	-0.174475476145744	0.517073392868042	-0.289131551980972
1.81899678707123	-10.0237636566162	-3.55316114425659	-0.174386620521545	0.517016708850861	-0.289331257343292
1.81242263317108	-10.0270843505859	-3.55037212371826	-0.174459785223007	0.517257928848267	-0.289528638124466
1.814328789711	-10.0281019210815	-3.55192399024963	-0.174420759081841	0.517154395580292	-0.289694309234619
1.81786978244781	-10.0276851654053	-3.55120420455933	-0.174360990524292	0.517216086387634	-0.28989565372467
1.81802272796631	-10.0255289077759	-3.5446138381958	-0.174353539943695	0.517210304737091	-0.290062129497528
1.82417225837708	-10.0287475585938	-3.54405093193054	-0.174435436725616	0.517327606678009	-0.290003955364227
1.82782185077667	-10.0236663818359	-3.54804062843323	-0.174431875348091	0.517468631267548	-0.290022879838943
1.8321168422699	-10.0317096710205	-3.55299305915833	-0.174486413598061	0.51767897605896	-0.290181577205658
1.82992970943451	-10.0346517562866	-3.55245780944824	-0.174382507801056	0.517836928367615	-0.290453553199768
1.82653224468231	-10.0370206832886	-3.55401372909546	-0.174405544996262	0.517898559570313	-0.290767729282379
1.82979226112366	-10.0394153594971	-3.5587317943573	-0.174403518438339	0.517970681190491	-0.29095122218132
1.83363223075867	-10.0387687683105	-3.5539984703064	-0.174263685941696	0.518077373504639	-0.291140824556351
1.82874846458435	-10.0424718856812	-3.55528402328491	-0.174212545156479	0.518149316310883	-0.291224330663681
1.83547306060791	-10.0455694198608	-3.55611681938171	-0.174261286854744	0.518177092075348	-0.291381448507309
1.83874607086182	-10.0424652099609	-3.55822658538818	-0.174216389656067	0.518271386623383	-0.291433900594711
1.83522534370422	-10.0442495346069	-3.56055402755737	-0.174147710204124	0.518349945545197	-0.291270107030869
1.83877098560333	-10.0474843978882	-3.55232191085815	-0.174210429191589	0.518307507038116	-0.291403859853745
1.84025347232819	-10.0431451797485	-3.56092214584351	-0.174154981970787	0.518385291099548	-0.29150527715683
1.84735691547394	-10.0460901260376	-3.55817556381226	-0.174254789948463	0.518467426300049	-0.291575789451599
1.8511084318161	-10.0518178939819	-3.56363081932068	-0.174239993095398	0.51850950717926	-0.291693508625031
1.84845721721649	-10.0525531768799	-3.55704998970032	-0.174267992377281	0.518509447574615	-0.291795194149017
1.85509276390076	-10.0519666671753	-3.55241417884827	-0.17434461414814	0.518405795097351	-0.291977345943451
1.8628865480423	-10.0545873641968	-3.55856156349182	-0.174289658665657	0.518425166606903	-0.292017132043839
1.85841262340546	-10.0604610443115	-3.56116032600403	-0.174334302544594	0.518573343753815	-0.292226999998093
1.85866832733154	-10.0633821487427	-3.555997133255	-0.17439116537571	0.518518805503845	-0.292444437742233
1.86218929290771	-10.063006401062	-3.55743956565857	-0.174383193254471	0.518516957759857	-0.292691677808762
1.865403175354	-10.066011428833	-3.5633111000061	-0.174377396702766	0.518549144268036	-0.292775958776474
1.8644425868988	-10.0688171386719	-3.5552294254303	-0.174465581774712	0.518432438373566	-0.292906612157822
1.86612069606781	-10.0681505203247	-3.55250358581543	-0.174421444535255	0.518463969230652	-0.2930708527565
1.8707640171051	-10.0701951980591	-3.55274367332459	-0.174606069922447	0.518433153629303	-0.293189287185669
1.87494683265686	-10.074652671814	-3.55216002464294	-0.174507766962051	0.518353164196014	-0.293343424797058
1.87093639373779	-10.0739011764526	-3.55648708343506	-0.174612253904343	0.518331527709961	-0.293483376502991
1.87236273288727	-10.0753993988037	-3.55491352081299	-0.174704417586327	0.51829993724823	-0.293659180402756
1.87923383712769	-10.0778579711914	-3.55511713027954	-0.174739927053452	0.518258929252625	-0.293798178434372
1.87939512729645	-10.0796480178833	-3.55752325057983	-0.174842238426208	0.518275797367096	-0.293935328722
1.88072085380554	-10.0843858718872	-3.54960465431213	-0.17486634850502	0.518147826194763	-0.294155448675156
1.88497018814087	-10.0852165222168	-3.55198335647583	-0.174920007586479	0.518172085285187	-0.29435059428215
1.88913452625275	-10.0908250808716	-3.55241346359253	-0.174938231706619	0.518111705780029	-0.294558078050613
1.89238798618317	-10.0973129272461	-3.55114555358887	-0.175063639879227	0.517994284629822	-0.294695973396301
1.8970445394516	-10.0929307937622	-3.55036878585815	-0.175051912665367	0.518005669116974	-0.294809877872467
1.89935100078583	-10.0940742492676	-3.54652643203735	-0.175167098641396	0.518072009086609	-0.29489728808403
1.90681898593903	-10.100830078125	-3.55334520339966	-0.175208121538162	0.518020033836365	-0.295079827308655
1.91144609451294	-10.1028156280518	-3.54918384552002	-0.175283059477806	0.51802784204483	-0.295202702283859
1.91249060630798	-10.1095085144043	-3.54662990570068	-0.175311699509621	0.51802533864975	-0.295313596725464
1.92158341407776	-10.1110973358154	-3.54714775085449	-0.175424575805664	0.518121421337128	-0.295569598674774
1.92553603649139	-10.1158514022827	-3.55405879020691	-0.175444781780243	0.518113911151886	-0.295829117298126
1.93131124973297	-10.1229438781738	-3.55045580863953	-0.175476849079132	0.518243432044983	-0.296101570129395
1.9365953207016	-10.1190013885498	-3.55003571510315	-0.17551463842392	0.518269062042236	-0.296366155147552
1.94151210784912	-10.1309452056885	-3.55575633049011	-0.175636053085327	0.518412828445435	-0.296536982059479
1.95267915725708	-10.1315240859985	-3.55616354942322	-0.175704672932625	0.51848691701889	-0.296804934740067
1.95389318466187	-10.1340856552124	-3.55460119247437	-0.175694033503532	0.518642008304596	-0.296962827444077
1.95984065532684	-10.1361951828003	-3.56034088134766	-0.17573182284832	0.518806397914886	-0.297120034694672
1.96878910064697	-10.14146900177	-3.55727219581604	-0.175840690732002	0.518994390964508	-0.297307938337326
1.97623312473297	-10.1467380523682	-3.55580902099609	-0.175793364644051	0.519195675849915	-0.297494679689407
1.98179984092712	-10.1517992019653	-3.56006526947021	-0.175917342305183	0.519280672073364	-0.297754913568497
1.98559784889221	-10.155255317688	-3.5667028427124	-0.175935044884682	0.51951652765274	-0.29798299074173
1.99398267269135	-10.1575918197632	-3.5655791759491	-0.175946086645126	0.519737005233765	-0.298260360956192
1.99610531330109	-10.1633424758911	-3.5699725151062	-0.175914451479912	0.520009756088257	-0.298427015542984
2.00255751609802	-10.1690845489502	-3.57127380371094	-0.176040425896645	0.520170629024506	-0.298729747533798
2.00594902038574	-10.16623878479	-3.56922483444214	-0.176033079624176	0.520459115505219	-0.298931330442429
2.01240277290344	-10.1753911972046	-3.57193493843079	-0.176006332039833	0.520652651786804	-0.299114495515823
2.01976585388184	-10.1779136657715	-3.57566237449646	-0.175994321703911	0.520890533924103	-0.299506664276123
2.02316451072693	-10.1873054504395	-3.57838535308838	-0.176102355122566	0.52106100320816	-0.299825191497803
2.03244400024414	-10.1931028366089	-3.58530807495117	-0.176155671477318	0.521356225013733	-0.300284564495087
2.03847050666809	-10.1970415115356	-3.5799560546875	-0.176180452108383	0.521487832069397	-0.300648272037506
2.05049848556519	-10.2086172103882	-3.5868456363678	-0.176177874207497	0.5217604637146	-0.301092803478241
2.05467224121094	-10.2118692398071	-3.58428263664246	-0.176335468888283	0.521971583366394	-0.301406592130661
2.06329607963562	-10.2161264419556	-3.58782863616943	-0.176418051123619	0.522164106369019	-0.30172261595726
2.06744575500488	-10.2246351242065	-3.5875391960144	-0.176600217819214	0.522459208965302	-0.302246928215027
2.0772545337677	-10.2250690460205	-3.59507846832275	-0.176516890525818	0.522580802440643	-0.302316695451736
2.08411383628845	-10.2269220352173	-3.59063649177551	-0.176807582378387	0.522906124591827	-0.302380412817001
2.07997107505798	-10.2371625900269	-3.59028506278992	-0.176822543144226	0.522994995117188	-0.302827537059784
2.09268593788147	-10.2368307113647	-3.59705305099487	-0.176935434341431	0.523225128650665	-0.302901834249496
2.09739828109741	-10.2395133972168	-3.59802556037903	-0.177128449082375	0.523429751396179	-0.303484320640564
2.09579062461853	-10.2506952285767	-3.59598064422607	-0.177096873521805	0.523560047149658	-0.303730726242065
2.10150051116943	-10.2479476928711	-3.60152840614319	-0.177295535802841	0.523714363574982	-0.304116308689117
2.10482168197632	-10.2510738372803	-3.59496784210205	-0.177366033196449	0.523841083049774	-0.304420918226242
2.10676789283752	-10.258261680603	-3.60807180404663	-0.177527070045471	0.523922204971313	-0.304662764072418
2.10859966278076	-10.2634115219116	-3.59448099136353	-0.177635818719864	0.524009644985199	-0.305057138204575
2.10714650154114	-10.2665758132935	-3.59983849525452	-0.177792102098465	0.524042248725891	-0.305405676364899
2.1063666343689	-10.2640762329102	-3.60381841659546	-0.177856683731079	0.524097621440887	-0.305704176425934
2.10565400123596	-10.2713928222656	-3.6043598651886	-0.178054392337799	0.524275302886963	-0.305895835161209
2.10742139816284	-10.2756214141846	-3.59943032264709	-0.178135737776756	0.524224817752838	-0.306318789720535
2.10192918777466	-10.2760562896729	-3.59810423851013	-0.17836207151413	0.524175524711609	-0.306501239538193
2.10304951667786	-10.2710151672363	-3.60174131393433	-0.178379207849503	0.524276077747345	-0.306612998247147
2.09807896614075	-10.275390625	-3.60096645355225	-0.178649768233299	0.524354696273804	-0.306821674108505
2.08901429176331	-10.2717723846436	-3.59971380233765	-0.17855504155159	0.524132132530212	-0.306970596313477
2.0885796546936	-10.2757415771484	-3.59954071044922	-0.178869023919106	0.524091124534607	-0.307440251111984
2.08344554901123	-10.2750453948975	-3.5966649055481	-0.178863555192947	0.524058878421783	-0.307574927806854
2.07618021965027	-10.2750034332275	-3.59741139411926	-0.178977325558662	0.524047255516052	-0.307814300060272
2.07602310180664	-10.2736482620239	-3.59446382522583	-0.178954765200615	0.523783087730408	-0.308123528957367
2.06800484657288	-10.2729597091675	-3.59277319908142	-0.17917001247406	0.52374130487442	-0.308189481496811
2.0654456615448	-10.277232170105	-3.59106040000916	-0.17921356856823	0.523517489433289	-0.308443665504456
2.05965685844421	-10.2729749679565	-3.59310579299927	-0.179353579878807	0.523520112037659	-0.308640509843826
2.06290602684021	-10.2715740203857	-3.588951587677	-0.179449871182442	0.523276507854462	-0.308714896440506
2.04638743400574	-10.2758541107178	-3.59471940994263	-0.179496988654137	0.523321807384491	-0.308819502592087
2.04390239715576	-10.274112701416	-3.58313679695129	-0.179626554250717	0.523102462291718	-0.309026658535004
2.0360701084137	-10.2667427062988	-3.58687162399292	-0.179710775613785	0.523019671440125	-0.309132277965546
2.0298764705658	-10.2673749923706	-3.58179187774658	-0.179677650332451	0.522911787033081	-0.309214890003204
2.02543926239014	-10.2642831802368	-3.58329463005066	-0.179730415344238	0.522929847240448	-0.30943289399147
2.01600933074951	-10.264087677002	-3.57621192932129	-0.17969074845314	0.522788882255554	-0.309469014406204
2.00400304794312	-10.2589511871338	-3.58195185661316	-0.179739847779274	0.522790551185608	-0.30953723192215
1.9991043806076	-10.2532768249512	-3.57956218719482	-0.179706692695618	0.522722721099854	-0.309619545936584
1.99408912658691	-10.2497911453247	-3.58083820343018	-0.179695069789886	0.522667109966278	-0.309773743152618
1.97725832462311	-10.2556390762329	-3.57555437088013	-0.179557532072067	0.522607147693634	-0.309819370508194
1.9739363193512	-10.2519207000732	-3.57785630226135	-0.179730847477913	0.522563993930817	-0.309875905513763
1.96338164806366	-10.2454280853271	-3.5811185836792	-0.179532468318939	0.522552073001862	-0.309975475072861
1.95953834056854	-10.245062828064	-3.57627487182617	-0.179622232913971	0.522432327270508	-0.309948176145554
1.95481312274933	-10.245306968689	-3.57777047157288	-0.179547891020775	0.522398352622986	-0.309947669506073
1.94521927833557	-10.2404146194458	-3.57466149330139	-0.17959001660347	0.522285461425781	-0.310076743364334
1.94256734848022	-10.239031791687	-3.57156419754028	-0.179498106241226	0.522157073020935	-0.310093939304352
1.93608748912811	-10.2362813949585	-3.57385802268982	-0.179388135671616	0.522179126739502	-0.310005187988281
1.93781709671021	-10.2347469329834	-3.57150602340698	-0.179318681359291	0.521999418735504	-0.310063689947128
1.93221688270569	-10.2317390441895	-3.57573795318604	-0.179293051362038	0.521976172924042	-0.310024827718735
1.92548823356628	-10.2271947860718	-3.56763672828674	-0.179073840379715	0.521785259246826	-0.30988022685051
1.92013823986053	-10.2277498245239	-3.57592725753784	-0.179169267416	0.521912038326263	-0.309817016124725
1.92376613616943	-10.2246837615967	-3.57415819168091	-0.179015025496483	0.521727085113525	-0.30972608923912
1.91667032241821	-10.2262134552002	-3.57558822631836	-0.178970858454704	0.521796822547913	-0.309581786394119
1.91298317909241	-10.2242288589478	-3.57504177093506	-0.178794339299202	0.521679699420929	-0.309362798929214
1.91444480419159	-10.2189226150513	-3.56748819351196	-0.178768575191498	0.521723866462708	-0.309209585189819
1.91658341884613	-10.2175607681274	-3.57154130935669	-0.178683415055275	0.521664142608643	-0.308917790651321
1.90973627567291	-10.2167596817017	-3.57547354698181	-0.178516075015068	0.521653175354004	-0.30875751376152
1.91500580310822	-10.2154417037964	-3.57041120529175	-0.178524419665337	0.52153080701828	-0.308559477329254
1.90706360340118	-10.2108192443848	-3.57079195976257	-0.178350761532784	0.521603167057037	-0.308264762163162
1.91101741790771	-10.2067213058472	-3.57226228713989	-0.178267493844032	0.521543622016907	-0.308076232671738
1.90795016288757	-10.2056226730347	-3.57847499847412	-0.178051218390465	0.521612942218781	-0.307790517807007
1.90824615955353	-10.2077350616455	-3.56955313682556	-0.178000703454018	0.521552503108978	-0.307655453681946
1.90662753582001	-10.2040700912476	-3.57492995262146	-0.177883058786392	0.521492481231689	-0.307384818792343
1.90539681911469	-10.2010879516602	-3.57198143005371	-0.177675947546959	0.521579086780548	-0.307095855474472
1.911301612854	-10.1977443695068	-3.5759162902832	-0.177637279033661	0.52156800031662	-0.306847721338272
1.90829479694366	-10.1978960037231	-3.57593035697937	-0.177482336759567	0.521526038646698	-0.306611925363541
1.90688920021057	-10.1968412399292	-3.57622027397156	-0.177421808242798	0.521511971950531	-0.306289911270142
1.91286957263947	-10.1937351226807	-3.57522392272949	-0.177350908517838	0.521508514881134	-0.30601567029953
1.91240477561951	-10.1933040618896	-3.57676649093628	-0.17723074555397	0.521477043628693	-0.305798053741455
1.91589164733887	-10.1893949508667	-3.57635498046875	-0.17703478038311	0.521360516548157	-0.305563718080521
1.91766881942749	-10.1925325393677	-3.57645702362061	-0.176980569958687	0.521334171295166	-0.305289000272751
1.91643631458282	-10.1885766983032	-3.57411980628967	-0.17693804204464	0.521267831325531	-0.305047422647476
1.91918754577637	-10.1850872039795	-3.57534170150757	-0.176759243011475	0.521179139614105	-0.304784595966339
1.92092037200928	-10.1846914291382	-3.57708692550659	-0.17668890953064	0.521129488945007	-0.3045614361763
1.92284059524536	-10.1855010986328	-3.57344627380371	-0.176662608981133	0.520789563655853	-0.304309606552124
1.92536997795105	-10.182186126709	-3.57100915908813	-0.176593199372292	0.520858228206635	-0.304130703210831
1.92577016353607	-10.1831588745117	-3.57043647766113	-0.176472634077072	0.520526170730591	-0.303891837596893
1.92994725704193	-10.1838331222534	-3.57055640220642	-0.176427111029625	0.520361125469208	-0.303727030754089
1.930628657341	-10.1807165145874	-3.56607031822205	-0.176498785614967	0.520115554332733	-0.30352321267128
1.93191778659821	-10.1797342300415	-3.57070302963257	-0.176351815462112	0.520048797130585	-0.303324520587921
1.93951499462128	-10.1788396835327	-3.5647292137146	-0.176401197910309	0.519718647003174	-0.303057014942169
1.93905353546143	-10.179160118103	-3.55934810638428	-0.176305755972862	0.519482135772705	-0.302941620349884
1.9426726102829	-10.1813726425171	-3.56150436401367	-0.176447883248329	0.519218027591705	-0.302834928035736
1.94526159763336	-10.1797666549683	-3.55265355110168	-0.176315829157829	0.518929302692413	-0.302760004997253
1.94891571998596	-10.1777048110962	-3.55388331413269	-0.176345780491829	0.518629848957062	-0.30262491106987
1.95199978351593	-10.1816072463989	-3.55285787582397	-0.176262125372887	0.518311202526093	-0.302575409412384
1.95756018161774	-10.1819267272949	-3.54836678504944	-0.176367163658142	0.517938017845154	-0.30253878235817
1.95516228675842	-10.1823043823242	-3.54274368286133	-0.176353216171265	0.517632305622101	-0.302465826272964
1.9618935585022	-10.1867599487305	-3.53599882125854	-0.176493912935257	0.517312288284302	-0.302415251731873
1.9636242389679	-10.1834669113159	-3.53623509407043	-0.176465108990669	0.516940832138062	-0.302465230226517
1.96795260906219	-10.1875438690186	-3.53541445732117	-0.176510483026505	0.516495764255524	-0.302470117807388
1.96838116645813	-10.1836452484131	-3.53313970565796	-0.176547944545746	0.516185224056244	-0.30245053768158
1.97038781642914	-10.188853263855	-3.5288987159729	-0.176620796322823	0.515806615352631	-0.302528351545334
1.97440755367279	-10.191104888916	-3.52738380432129	-0.176650673151016	0.515368282794952	-0.30263152718544
1.97505974769592	-10.1915473937988	-3.51953911781311	-0.176821485161781	0.514904141426086	-0.302733391523361
1.97619092464447	-10.1899728775024	-3.51762914657593	-0.176804453134537	0.514454126358032	-0.302804738283157
1.98043167591095	-10.1923551559448	-3.50916242599487	-0.176920592784882	0.514030814170837	-0.302885562181473
1.98402369022369	-10.196044921875	-3.50429463386536	-0.176923900842667	0.513459384441376	-0.303027272224426
1.98373401165009	-10.2000246047974	-3.50040483474731	-0.177109867334366	0.512936890125275	-0.303107738494873
1.98492252826691	-10.1969518661499	-3.49962067604065	-0.177112445235252	0.512498676776886	-0.303217530250549
1.98591887950897	-10.1999282836914	-3.49886131286621	-0.177153393626213	0.512014269828796	-0.303282141685486
1.98941504955292	-10.200005531311	-3.48781561851501	-0.177322998642921	0.511502981185913	-0.303349703550339
1.99312889575958	-10.2051067352295	-3.48449277877808	-0.177385687828064	0.510966539382935	-0.303424298763275
1.99055814743042	-10.1980257034302	-3.48038935661316	-0.177437484264374	0.510531663894653	-0.303468465805054
1.99188315868378	-10.1996040344238	-3.47861003875732	-0.177487641572952	0.509971737861633	-0.303374171257019
1.99411427974701	-10.1959285736084	-3.47502589225769	-0.177544549107552	0.509568333625793	-0.303320109844208
1.99188995361328	-10.1954660415649	-3.46850633621216	-0.17775958776474	0.509148716926575	-0.303174167871475
1.99322772026062	-10.1956233978271	-3.46808314323425	-0.177705198526382	0.508711755275726	-0.303063154220581
1.99543023109436	-10.1974153518677	-3.45972800254822	-0.177822232246399	0.508221507072449	-0.303064256906509
2.00186443328857	-10.2001609802246	-3.45564365386963	-0.177865386009216	0.507827162742615	-0.303158581256866
2.01260948181152	-10.2024717330933	-3.44454216957092	-0.177852034568787	0.50731360912323	-0.303178191184998
2.02222609519959	-10.209300994873	-3.45360732078552	-0.17811630666256	0.507141709327698	-0.303389132022858
2.03327965736389	-10.2147159576416	-3.44598364830017	-0.178083151578903	0.506772696971893	-0.303671091794968
2.03742957115173	-10.2276077270508	-3.44799494743347	-0.178221896290779	0.506693542003632	-0.304125964641571
2.04467034339905	-10.2303380966187	-3.44481110572815	-0.178315028548241	0.506446957588196	-0.304645031690598
2.05093097686768	-10.2407722473145	-3.43963599205017	-0.178320363163948	0.506395637989044	-0.305198192596436
2.06274485588074	-10.2463703155518	-3.44553518295288	-0.178304493427277	0.506328582763672	-0.305736303329468
2.07410383224487	-10.2567529678345	-3.44283390045166	-0.178363054990768	0.506277322769165	-0.306192606687546
2.08029890060425	-10.2576503753662	-3.44367218017578	-0.178349241614342	0.506400108337402	-0.306474804878235
2.08996152877808	-10.2599029541016	-3.44122219085693	-0.17849588394165	0.506513059139252	-0.30661079287529
2.08832859992981	-10.2498559951782	-3.44920516014099	-0.178316041827202	0.506770253181458	-0.306455165147781
2.07726526260376	-10.2392387390137	-3.45725965499878	-0.178399294614792	0.507217407226563	-0.305978119373322
2.0714054107666	-10.2221784591675	-3.46633100509644	-0.178299054503441	0.507524251937866	-0.304994493722916
2.05546283721924	-10.2152719497681	-3.46785449981689	-0.178232371807098	0.507773518562317	-0.304231524467468
2.05000591278076	-10.2147092819214	-3.45746684074402	-0.178063452243805	0.507672429084778	-0.304058104753494
2.06582045555115	-10.2157945632935	-3.43929934501648	-0.178014278411865	0.507468998432159	-0.304019451141357
2.09483528137207	-10.2141370773315	-3.43891310691834	-0.178089469671249	0.507254660129547	-0.303900808095932
2.12654876708984	-10.228440284729	-3.44423913955688	-0.17826209962368	0.507286787033081	-0.303512573242188
2.13190054893494	-10.2363109588623	-3.46361637115479	-0.178260684013367	0.507572531700134	-0.303534299135208
2.12726807594299	-10.2545461654663	-3.46802258491516	-0.178448140621185	0.507715225219727	-0.304089665412903
2.122971534729	-10.2637882232666	-3.46360158920288	-0.178486824035645	0.507828593254089	-0.305221736431122
2.13449215888977	-10.2813339233398	-3.45672249794006	-0.178487256169319	0.507732927799225	-0.306667923927307
2.15577554702759	-10.30029296875	-3.45666670799255	-0.178445503115654	0.50767707824707	-0.30815377831459
2.17260837554932	-10.3171310424805	-3.45689010620117	-0.178420022130013	0.507669687271118	-0.309047192335129
2.1940553188324	-10.3237466812134	-3.4628484249115	-0.178480461239815	0.507770478725433	-0.309274911880493
2.21046233177185	-10.3222780227661	-3.46098566055298	-0.17870269715786	0.508044064044952	-0.308972269296646
2.22260665893555	-10.32506275177	-3.46029782295227	-0.178897887468338	0.50837230682373	-0.308684408664703
2.23554611206055	-10.3285217285156	-3.45919632911682	-0.179246678948402	0.50885134935379	-0.308701813220978
2.24244737625122	-10.3322248458862	-3.46590971946716	-0.179339870810509	0.509325087070465	-0.309044897556305
2.25631809234619	-10.3420553207397	-3.4727418422699	-0.179326355457306	0.509629130363464	-0.309567660093308
2.26183032989502	-10.3497486114502	-3.48503613471985	-0.179426625370979	0.510052800178528	-0.310164541006088
2.26969456672668	-10.3592138290405	-3.48142051696777	-0.17938731610775	0.510317742824554	-0.310751676559448
2.2703104019165	-10.35853099823	-3.48183298110962	-0.179318249225616	0.51050466299057	-0.31121489405632
2.27548694610596	-10.3625030517578	-3.48266696929932	-0.17931655049324	0.510809481143951	-0.311579525470734
2.28160119056702	-10.3678073883057	-3.48313045501709	-0.179373919963837	0.511113405227661	-0.311869472265244
2.28097462654114	-10.3748836517334	-3.48838782310486	-0.179239124059677	0.511344432830811	-0.312184065580368
2.2860381603241	-10.3767499923706	-3.49516105651855	-0.179212883114815	0.51163375377655	-0.31246030330658
2.28720593452454	-10.3788537979126	-3.49163413047791	-0.179137110710144	0.511881291866302	-0.312721461057663
2.28788137435913	-10.3825120925903	-3.49900102615356	-0.179080456495285	0.511975884437561	-0.312985420227051
2.27955174446106	-10.3873586654663	-3.49897694587708	-0.179006084799767	0.511977970600128	-0.313075959682465
2.28620338439941	-10.3786554336548	-3.49287152290344	-0.179028078913689	0.51196700334549	-0.312972396612167
2.28576397895813	-10.3732118606567	-3.49227929115295	-0.179086774587631	0.511890292167664	-0.312627375125885
2.29441237449646	-10.3759260177612	-3.49514269828796	-0.179053902626038	0.511835515499115	-0.31226322054863
2.29618144035339	-10.3748397827148	-3.49470853805542	-0.179085627198219	0.511785507202148	-0.311898112297058
2.29371881484985	-10.3741979598999	-3.49620890617371	-0.178993165493011	0.511672496795654	-0.311667382717133
2.29549407958984	-10.3692283630371	-3.49419140815735	-0.179102048277855	0.511495113372803	-0.3115553855896
2.29479575157166	-10.3688259124756	-3.49436163902283	-0.178992971777916	0.511241257190704	-0.311410993337631
2.29331040382385	-10.3684482574463	-3.49154615402222	-0.179018765687943	0.511007368564606	-0.311376541852951
2.29066300392151	-10.3691129684448	-3.48853349685669	-0.17892299592495	0.510602235794067	-0.311278134584427
2.28598165512085	-10.3601484298706	-3.4826397895813	-0.178813621401787	0.510380744934082	-0.311002016067505
2.28694677352905	-10.360933303833	-3.47548818588257	-0.178789421916008	0.510038495063782	-0.310692399740219
2.28213858604431	-10.3543720245361	-3.48060989379883	-0.178674712777138	0.509874284267426	-0.310371816158295
2.28217148780823	-10.3560752868652	-3.47980880737305	-0.178755909204483	0.509534478187561	-0.310101598501205
2.27267670631409	-10.3473882675171	-3.47810435295105	-0.178611874580383	0.509310901165009	-0.309785842895508
2.26723599433899	-10.3445167541504	-3.47607254981995	-0.178602620959282	0.509109973907471	-0.30951663851738
2.26592302322388	-10.3412837982178	-3.47246623039246	-0.178453505039215	0.508858561515808	-0.309370905160904
2.25713443756104	-10.343376159668	-3.46859669685364	-0.178389579057693	0.508574724197388	-0.309058368206024
2.25591158866882	-10.3364992141724	-3.46792960166931	-0.178249806165695	0.508248746395111	-0.308811098337173
2.25257301330566	-10.3341398239136	-3.46395134925842	-0.178207620978355	0.508077442646027	-0.308487147092819
2.25303769111633	-10.3301668167114	-3.46495723724365	-0.178082406520844	0.507868707180023	-0.308258473873138
2.24462532997131	-10.3294534683228	-3.46070504188538	-0.178000956773758	0.507674753665924	-0.307938516139984
2.24183511734009	-10.325270652771	-3.45859861373901	-0.177903577685356	0.507489323616028	-0.307674616575241
2.23669123649597	-10.3215675354004	-3.46103882789612	-0.177916347980499	0.507558524608612	-0.307424277067184
2.23928689956665	-10.3230867385864	-3.46077227592468	-0.177750930190086	0.507194936275482	-0.307208657264709
2.23185420036316	-10.3209447860718	-3.46079921722412	-0.177600309252739	0.507198870182037	-0.307007610797882
2.23089003562927	-10.3205823898315	-3.45878028869629	-0.177473619580269	0.507047355175018	-0.306829959154129
2.22668409347534	-10.3146800994873	-3.4522602558136	-0.177391886711121	0.506952702999115	-0.306643664836884
2.22339987754822	-10.3124551773071	-3.45347785949707	-0.177187502384186	0.506906986236572	-0.306448340415955
2.22063517570496	-10.3163633346558	-3.45501923561096	-0.177125841379166	0.506831645965576	-0.30617693066597
2.21956396102905	-10.3123636245728	-3.45591902732849	-0.177037730813026	0.506820857524872	-0.305931895971298
2.21640419960022	-10.3100872039795	-3.45201730728149	-0.176903143525124	0.506838798522949	-0.305636256933212
2.21888279914856	-10.3122320175171	-3.45296144485474	-0.176740497350693	0.506804585456848	-0.305422276258469
2.21499514579773	-10.3104810714722	-3.45403456687927	-0.176706746220589	0.506823897361755	-0.305250823497772
2.21525073051453	-10.3075561523438	-3.45150208473206	-0.176506415009499	0.506757438182831	-0.30508616566658
2.2133367061615	-10.3055381774902	-3.44883012771606	-0.176412671804428	0.506929993629456	-0.304957866668701
2.21530938148499	-10.3060703277588	-3.45476293563843	-0.176252990961075	0.506853401660919	-0.30477774143219
2.2122757434845	-10.3109064102173	-3.45968556404114	-0.176148757338524	0.506838917732239	-0.30463844537735
2.21069502830505	-10.3030500411987	-3.45600867271423	-0.176134541630745	0.50694352388382	-0.304345428943634
2.21273732185364	-10.3057041168213	-3.45542144775391	-0.175944209098816	0.506960213184357	-0.304104894399643
2.21235823631287	-10.3004493713379	-3.45493078231812	-0.175786346197128	0.507028460502625	-0.303889095783234
2.20764923095703	-10.3028469085693	-3.45496368408203	-0.175707280635834	0.507070004940033	-0.303611755371094
2.21176052093506	-10.3008861541748	-3.45864582061768	-0.175563141703606	0.507183611392975	-0.303320914506912
2.21174669265747	-10.2988939285278	-3.45545244216919	-0.175519719719887	0.507237732410431	-0.302943199872971
2.21018600463867	-10.2995271682739	-3.45710492134094	-0.175293400883675	0.507339239120483	-0.302779346704483
2.20900106430054	-10.2997026443481	-3.46496558189392	-0.175287589430809	0.507502257823944	-0.302602559328079
2.20845651626587	-10.2971982955933	-3.46124196052551	-0.175101712346077	0.507528722286224	-0.30237939953804
2.21079158782959	-10.3000946044922	-3.46086692810059	-0.175042852759361	0.507705390453339	-0.302252650260925
2.20808482170105	-10.2991056442261	-3.45961403846741	-0.174891918897629	0.507771193981171	-0.302030384540558
2.20851612091064	-10.3052921295166	-3.46552228927612	-0.174806639552116	0.507917404174805	-0.301836371421814
2.2118091583252	-10.2986497879028	-3.46747088432312	-0.174671292304993	0.508081316947937	-0.301655322313309
2.21597075462341	-10.302716255188	-3.47088956832886	-0.17457602918148	0.508216738700867	-0.301445811986923
2.21452617645264	-10.3025484085083	-3.46900057792664	-0.174391254782677	0.508384048938751	-0.30121698975563
2.21381568908691	-10.3032026290894	-3.47292876243591	-0.174366250634193	0.508518993854523	-0.300957351922989
2.22123670578003	-10.3019409179688	-3.47017455101013	-0.174283429980278	0.50873988866806	-0.300683379173279
2.22190165519714	-10.3009080886841	-3.47364783287048	-0.174107313156128	0.508961975574493	-0.300441890954971
2.21898984909058	-10.3034906387329	-3.47466230392456	-0.174015611410141	0.509173452854156	-0.30009338259697
2.22450423240662	-10.2989196777344	-3.47845005989075	-0.17390151321888	0.509352028369904	-0.299866676330566
2.22259879112244	-10.3013153076172	-3.47852754592896	-0.173740208148956	0.509657502174377	-0.299572616815567
2.22678232192993	-10.2988481521606	-3.47901916503906	-0.173628091812134	0.509880244731903	-0.299328178167343
2.22648048400879	-10.3028402328491	-3.48239493370056	-0.173524215817451	0.509999096393585	-0.29912731051445
2.22086453437805	-10.2946376800537	-3.48804521560669	-0.173300564289093	0.51032292842865	-0.298867464065552
2.22784805297852	-10.3011131286621	-3.49166965484619	-0.173195898532867	0.510528743267059	-0.298656344413757
2.23030257225037	-10.2969341278076	-3.49083352088928	-0.1730075776577	0.510806739330292	-0.298498034477234
2.22892379760742	-10.3022518157959	-3.49341034889221	-0.172990173101425	0.511007368564606	-0.298272103071213
2.23261737823486	-10.2983703613281	-3.49600410461426	-0.172765210270882	0.511411607265472	-0.298103272914886
2.23415923118591	-10.299560546875	-3.49662709236145	-0.172690629959106	0.511663377285004	-0.297903567552567
2.23407793045044	-10.3026628494263	-3.50191450119019	-0.172507032752037	0.512004315853119	-0.297649472951889
2.23899483680725	-10.2995615005493	-3.51138401031494	-0.172410473227501	0.512165546417236	-0.297554671764374
2.23740458488464	-10.3006010055542	-3.5075900554657	-0.172399237751961	0.512623012065887	-0.297349125146866
2.24249672889709	-10.2997369766235	-3.51550483703613	-0.172171041369438	0.512793481349945	-0.297148287296295
2.24098539352417	-10.3013019561768	-3.51300692558289	-0.172131568193436	0.513176918029785	-0.296930134296417
2.24469184875488	-10.3030643463135	-3.51234269142151	-0.172073513269424	0.513458430767059	-0.296724945306778
2.24686622619629	-10.2973165512085	-3.51759696006775	-0.172008469700813	0.513868749141693	-0.296562105417252
2.24719882011414	-10.3013210296631	-3.52641940116882	-0.171861156821251	0.514199316501617	-0.296431392431259
2.25126385688782	-10.3056621551514	-3.52898049354553	-0.17185477912426	0.514520406723022	-0.296313226222992
2.25129199028015	-10.3037548065186	-3.53038477897644	-0.171864897012711	0.514858961105347	-0.296267718076706
2.25086617469788	-10.30246925354	-3.52954721450806	-0.171697914600372	0.515162765979767	-0.296199083328247
2.25527024269104	-10.3081798553467	-3.53742241859436	-0.171645626425743	0.515551507472992	-0.296221166849136
2.25483441352844	-10.3108110427856	-3.54502654075623	-0.171606719493866	0.515835404396057	-0.296196937561035
2.25834059715271	-10.3116044998169	-3.54396533966064	-0.171565756201744	0.516089141368866	-0.296187788248062
2.25557470321655	-10.3066091537476	-3.54323530197144	-0.171529576182365	0.51637214422226	-0.296093195676804
2.26077771186829	-10.3096914291382	-3.54737591743469	-0.171459391713142	0.516625225543976	-0.296126455068588
2.256676197052	-10.3097429275513	-3.55054354667664	-0.17155148088932	0.516968607902527	-0.296083956956863
2.25627875328064	-10.3032350540161	-3.547030210495	-0.171504884958267	0.517130136489868	-0.296085983514786
2.25366044044495	-10.3030033111572	-3.5512068271637	-0.171588450670242	0.517576038837433	-0.296153098344803
2.25341820716858	-10.3034992218018	-3.55927014350891	-0.171513631939888	0.517755031585693	-0.296253770589828
2.25209188461304	-10.3093032836914	-3.5642671585083	-0.171501949429512	0.518000841140747	-0.296437710523605
2.25113415718079	-10.3081035614014	-3.56163597106934	-0.171584963798523	0.518180251121521	-0.29646360874176
2.26107335090637	-10.3112726211548	-3.55885100364685	-0.171633869409561	0.518506765365601	-0.296478003263474
2.26637434959412	-10.3116283416748	-3.56345152854919	-0.171718388795853	0.518681585788727	-0.296420753002167
2.27105832099915	-10.3181190490723	-3.5689742565155	-0.171870201826096	0.518904209136963	-0.29639607667923
2.27458024024963	-10.3173885345459	-3.57065200805664	-0.172119304537773	0.519131541252136	-0.296352505683899
2.27718591690063	-10.3152770996094	-3.56785893440247	-0.17219015955925	0.519365310668945	-0.296368211507797
2.28294229507446	-10.3173274993896	-3.57335615158081	-0.17232146859169	0.519561469554901	-0.296399474143982
2.27918124198914	-10.3196725845337	-3.57355332374573	-0.172431379556656	0.519739031791687	-0.296390146017075
2.28280258178711	-10.3188591003418	-3.57050395011902	-0.172615721821785	0.519835352897644	-0.296436905860901
2.28050684928894	-10.3172388076782	-3.57334208488464	-0.172760859131813	0.520161807537079	-0.29646235704422
2.29235982894897	-10.3213834762573	-3.57013869285584	-0.1728535592556	0.520226299762726	-0.296466320753098
2.28944516181946	-10.3226127624512	-3.57054114341736	-0.173022001981735	0.520419538021088	-0.296470463275909
2.28841400146484	-10.3248949050903	-3.57448291778564	-0.173089876770973	0.520555794239044	-0.296479642391205
2.29288053512573	-10.3221464157104	-3.57654237747192	-0.173328593373299	0.520737886428833	-0.296519994735718
2.29318618774414	-10.3223276138306	-3.5753333568573	-0.173416212201118	0.520909309387207	-0.296492010354996
2.28986835479736	-10.3248338699341	-3.58129286766052	-0.173481166362762	0.521099805831909	-0.296440243721008
2.29233241081238	-10.3214483261108	-3.57716774940491	-0.173561260104179	0.521127283573151	-0.296375900506973
2.29069924354553	-10.3199300765991	-3.57938551902771	-0.173681810498238	0.521334767341614	-0.296377778053284
2.29216837882996	-10.3214597702026	-3.57395124435425	-0.173849940299988	0.521478295326233	-0.296280801296234
2.29502153396606	-10.3219680786133	-3.57390356063843	-0.173914685845375	0.521453499794006	-0.296258330345154
2.29240679740906	-10.3242149353027	-3.57706332206726	-0.174136504530907	0.521503686904907	-0.296268045902252
2.29778528213501	-10.3216094970703	-3.57915210723877	-0.174162477254868	0.521598100662231	-0.296332806348801
2.29468607902527	-10.3203125	-3.57880854606628	-0.174304187297821	0.521683573722839	-0.296355187892914
2.29026961326599	-10.3221282958984	-3.57660245895386	-0.174340412020683	0.521752119064331	-0.296411752700806
2.29102516174316	-10.3248414993286	-3.57415366172791	-0.174699917435646	0.521695673465729	-0.296434193849564
2.28752470016479	-10.3192567825317	-3.57354211807251	-0.174675822257996	0.521585762500763	-0.296387493610382
2.2889609336853	-10.3192281723022	-3.56785321235657	-0.174853578209877	0.521616637706757	-0.296395540237427
2.29595828056335	-10.3187665939331	-3.57262015342712	-0.174945145845413	0.521530210971832	-0.296409159898758
2.29047751426697	-10.3247709274292	-3.56696939468384	-0.175085484981537	0.521561086177826	-0.296414852142334
2.28923511505127	-10.3220815658569	-3.56691122055054	-0.175277397036552	0.521489083766937	-0.296465665102005
2.28628420829773	-10.3201217651367	-3.56357622146606	-0.175302729010582	0.52150160074234	-0.296559244394302
2.28252553939819	-10.3229265213013	-3.56360650062561	-0.175560608506203	0.521458268165588	-0.296665728092194
2.28447127342224	-10.3247594833374	-3.56302237510681	-0.175698593258858	0.521229445934296	-0.296775639057159
2.2756552696228	-10.3209218978882	-3.55886173248291	-0.175813660025597	0.521164178848267	-0.296812891960144
2.27826547622681	-10.3223485946655	-3.56073331832886	-0.17595386505127	0.521146953105927	-0.296853750944138
2.27760934829712	-10.3221578598022	-3.55649995803833	-0.175964206457138	0.521039009094238	-0.29688423871994
2.26991128921509	-10.3279085159302	-3.55373430252075	-0.176194623112679	0.52083683013916	-0.296852499246597
2.27098274230957	-10.320652961731	-3.54867243766785	-0.176346838474274	0.520693719387054	-0.29687836766243
2.26627469062805	-10.3201560974121	-3.54691815376282	-0.176492854952812	0.520555257797241	-0.296801149845123
2.26486539840698	-10.3204355239868	-3.5513026714325	-0.176552802324295	0.520357191562653	-0.296749353408813
2.25706219673157	-10.3167028427124	-3.54565739631653	-0.176787078380585	0.520275115966797	-0.296691238880157
2.2515013217926	-10.3138599395752	-3.54007077217102	-0.176845133304596	0.519994676113129	-0.296522498130798
2.24950647354126	-10.3089962005615	-3.54391527175903	-0.17698635160923	0.519859790802002	-0.296376377344131
2.24321579933167	-10.3047170639038	-3.53798937797546	-0.17700183391571	0.519455194473267	-0.296219855546951
2.23900008201599	-10.3072147369385	-3.53559517860413	-0.177200496196747	0.519330739974976	-0.296044826507568
2.22980737686157	-10.303370475769	-3.53637409210205	-0.177278220653534	0.518993854522705	-0.295866400003433
2.2260844707489	-10.2996549606323	-3.52904081344604	-0.177377969026566	0.518723726272583	-0.295665264129639
2.22122192382813	-10.293625831604	-3.52517056465149	-0.177445635199547	0.518390238285065	-0.29544523358345
2.21200013160706	-10.2908067703247	-3.52217555046082	-0.177623018622398	0.518013000488281	-0.295232057571411
2.20320391654968	-10.2813892364502	-3.51837825775146	-0.177596852183342	0.517647922039032	-0.294999867677689
2.19823360443115	-10.2793092727661	-3.51221299171448	-0.177788466215134	0.517289340496063	-0.294622719287872
2.18904185295105	-10.2780790328979	-3.50618267059326	-0.177705034613609	0.516780078411102	-0.294375151395798
2.18046641349792	-10.2710037231445	-3.50007057189941	-0.177901312708855	0.516416370868683	-0.294012248516083
2.16823172569275	-10.262261390686	-3.49595952033997	-0.177966043353081	0.515846490859985	-0.293609797954559
2.1606879234314	-10.2546396255493	-3.49248123168945	-0.178007125854492	0.515515744686127	-0.293180644512177
2.14891242980957	-10.2490167617798	-3.48555278778076	-0.17809870839119	0.51497620344162	-0.292807787656784
2.14038062095642	-10.2444105148315	-3.476637840271	-0.178184375166893	0.514398157596588	-0.292358189821243
2.13130211830139	-10.2324352264404	-3.47273683547974	-0.178266867995262	0.513935506343842	-0.291897058486938
2.12093114852905	-10.2321643829346	-3.46320939064026	-0.178368657827377	0.513330817222595	-0.291388660669327
2.11722707748413	-10.2238149642944	-3.45859813690186	-0.1784737855196	0.512811422348022	-0.291040748357773
2.10332822799683	-10.220814704895	-3.45393443107605	-0.178669720888138	0.512309193611145	-0.29056641459465
2.09526801109314	-10.2082080841064	-3.44284415245056	-0.178678721189499	0.511788308620453	-0.290092766284943
2.08749413490295	-10.2041921615601	-3.44001197814941	-0.178801342844963	0.511262178421021	-0.289578974246979
2.07861018180847	-10.1999683380127	-3.4353346824646	-0.178947433829308	0.510741293430328	-0.289156496524811
2.06951069831848	-10.1913938522339	-3.42837309837341	-0.179001703858376	0.510172128677368	-0.2886563539505
2.05853652954102	-10.1858177185059	-3.42220282554626	-0.179164797067642	0.509885132312775	-0.288113802671433
2.0513002872467	-10.1783037185669	-3.420090675354	-0.179207563400269	0.50925475358963	-0.287708222866058
2.04095959663391	-10.1733179092407	-3.41245937347412	-0.17928484082222	0.50874936580658	-0.287273526191711
2.03291869163513	-10.1643495559692	-3.40696024894714	-0.179321244359016	0.508338391780853	-0.286912083625793
2.03090047836304	-10.1615600585938	-3.39889025688171	-0.179623305797577	0.507949411869049	-0.286579042673111
2.02102375030518	-10.1627073287964	-3.39799523353577	-0.179727867245674	0.507634818553925	-0.286357313394547
2.01461505889893	-10.1562528610229	-3.39377951622009	-0.179782763123512	0.507313370704651	-0.28603783249855
2.00475287437439	-10.1518831253052	-3.38564133644104	-0.179861292243004	0.507157266139984	-0.285769611597061
1.99951136112213	-10.1474752426147	-3.38588356971741	-0.179913640022278	0.50683856010437	-0.285607576370239
1.99644160270691	-10.148775100708	-3.37866163253784	-0.180065676569939	0.506579279899597	-0.285424470901489
1.98897230625153	-10.1429281234741	-3.37696766853333	-0.180251270532608	0.506542026996613	-0.285221129655838
1.99054098129272	-10.1418533325195	-3.3771710395813	-0.18028935790062	0.506393253803253	-0.285012423992157
1.98794901371002	-10.1413879394531	-3.37378311157227	-0.180340051651001	0.506400346755981	-0.284927874803543
1.98196125030518	-10.1406621932983	-3.37427616119385	-0.180514708161354	0.506309270858765	-0.284801453351974
1.98079168796539	-10.139012336731	-3.36923694610596	-0.180588364601135	0.506441950798035	-0.284766495227814
1.97688221931458	-10.140793800354	-3.37470531463623	-0.180541902780533	0.506543517112732	-0.284744143486023
1.97151708602905	-10.1392860412598	-3.37553191184998	-0.180602252483368	0.506746292114258	-0.284658938646317
1.97017097473145	-10.1369504928589	-3.37241649627686	-0.180638045072556	0.506853699684143	-0.284584552049637
1.97274112701416	-10.1364860534668	-3.37242484092712	-0.180646941065788	0.507001101970673	-0.284582018852234
1.97105026245117	-10.1405935287476	-3.37259864807129	-0.180679991841316	0.507347941398621	-0.284532755613327
1.96810483932495	-10.137357711792	-3.38008451461792	-0.180860266089439	0.50754302740097	-0.284497618675232
1.9680380821228	-10.1398668289185	-3.38002395629883	-0.180788651108742	0.507964074611664	-0.284497201442719
1.96847605705261	-10.1364164352417	-3.39234399795532	-0.180653482675552	0.508308470249176	-0.284501403570175
1.96172332763672	-10.1401977539063	-3.39026761054993	-0.180710449814796	0.508739054203033	-0.284440606832504
1.96391367912292	-10.13844871521	-3.39586591720581	-0.180688723921776	0.509020209312439	-0.284445405006409
1.96011424064636	-10.1387662887573	-3.39888525009155	-0.180622264742851	0.509579062461853	-0.284378290176392
1.96282887458801	-10.134744644165	-3.40557241439819	-0.180512338876724	0.509952068328857	-0.284313648939133
1.96320855617523	-10.1375293731689	-3.40750646591187	-0.180505678057671	0.510340571403503	-0.284235924482346
1.96220946311951	-10.1315994262695	-3.41364312171936	-0.180436804890633	0.510912239551544	-0.284144073724747
1.96119391918182	-10.1361875534058	-3.41668558120728	-0.180436477065086	0.511398911476135	-0.283987253904343
1.96596574783325	-10.1333589553833	-3.41802525520325	-0.180289089679718	0.511875629425049	-0.283909261226654
1.9598925113678	-10.1293058395386	-3.42771911621094	-0.180199488997459	0.512452602386475	-0.283651888370514
1.95693373680115	-10.126522064209	-3.43162846565247	-0.180148154497147	0.512939274311066	-0.283387213945389
1.95709002017975	-10.1252031326294	-3.43603372573853	-0.179913938045502	0.513337671756744	-0.283193677663803
1.95168995857239	-10.1235675811768	-3.44012880325317	-0.179889366030693	0.513826251029968	-0.282966196537018
1.95179641246796	-10.1190958023071	-3.44377589225769	-0.179848223924637	0.514214694499969	-0.282768785953522
1.95269107818604	-10.1170310974121	-3.4486072063446	-0.179692953824997	0.514622569084167	-0.28261262178421
1.95064878463745	-10.1185646057129	-3.45451331138611	-0.179602101445198	0.515117108821869	-0.282426297664642
1.94775903224945	-10.1171607971191	-3.45359873771667	-0.17954882979393	0.515474796295166	-0.282239675521851
1.94810199737549	-10.1142377853394	-3.4610288143158	-0.179386258125305	0.515963733196259	-0.282107055187225
1.94742596149445	-10.1122579574585	-3.46599268913269	-0.179270297288895	0.516380190849304	-0.281933009624481
1.9391462802887	-10.1144695281982	-3.47392058372498	-0.179167225956917	0.516799449920654	-0.281711250543594
1.93905544281006	-10.1064338684082	-3.47280287742615	-0.179042279720306	0.517132759094238	-0.281524091959
1.940793633461	-10.1018218994141	-3.47453546524048	-0.178893595933914	0.517484307289124	-0.281236857175827
1.93527245521545	-10.1010236740112	-3.48375916481018	-0.178841963410378	0.517869114875793	-0.280984491109848
1.93332314491272	-10.0994358062744	-3.4787540435791	-0.178823903203011	0.518135547637939	-0.280770868062973
1.93212199211121	-10.094181060791	-3.48841071128845	-0.178713843226433	0.518559992313385	-0.280548870563507
1.9291365146637	-10.0901050567627	-3.48863315582275	-0.178535386919975	0.518881678581238	-0.280285656452179
1.91719245910645	-10.0935974121094	-3.49286007881165	-0.178525254130363	0.519143998622894	-0.280115276575089
1.91870045661926	-10.0872640609741	-3.49371790885925	-0.178379073739052	0.51936286687851	-0.279945522546768
1.91392517089844	-10.0859107971191	-3.49501371383667	-0.178334593772888	0.519697368144989	-0.279833287000656
1.91093814373016	-10.0842065811157	-3.500807762146	-0.178162977099419	0.51986289024353	-0.279761970043182
1.91161823272705	-10.0859565734863	-3.5057737827301	-0.17821416258812	0.520137786865234	-0.279720097780228
1.90596258640289	-10.0820865631104	-3.5050675868988	-0.178124710917473	0.520377993583679	-0.279652506113052
1.90787935256958	-10.0823078155518	-3.50289130210876	-0.178045228123665	0.520545482635498	-0.279571115970612
1.90577459335327	-10.0865716934204	-3.50520277023315	-0.177998885512352	0.52084493637085	-0.279465049505234
1.90254354476929	-10.0825071334839	-3.51087188720703	-0.17796702682972	0.521068274974823	-0.279370099306107
1.9018349647522	-10.0842046737671	-3.50743722915649	-0.177925288677216	0.521339476108551	-0.279232233762741
1.90406501293182	-10.0851459503174	-3.52084159851074	-0.177697405219078	0.521501064300537	-0.279197931289673
1.90497183799744	-10.0894727706909	-3.51687836647034	-0.177899971604347	0.521744847297668	-0.279163509607315
1.91049742698669	-10.0916929244995	-3.51808381080627	-0.177876159548759	0.521969497203827	-0.279088050127029
1.91127693653107	-10.087965965271	-3.51548218727112	-0.177839815616608	0.522278547286987	-0.27902016043663
1.91385853290558	-10.087836265564	-3.51663017272949	-0.177844569087029	0.522531926631927	-0.278920501470566
1.91496312618256	-10.0916147232056	-3.51650667190552	-0.17792284488678	0.52279806137085	-0.278956860303879
1.91473770141602	-10.0894680023193	-3.52395629882813	-0.177871823310852	0.523165106773376	-0.279087215662003
1.91319358348846	-10.0881853103638	-3.53133964538574	-0.1777134090662	0.523631155490875	-0.279300510883331
1.91017377376556	-10.0960512161255	-3.53022193908691	-0.177688658237457	0.523876965045929	-0.279598087072372
1.91193413734436	-10.0961561203003	-3.54400086402893	-0.177628129720688	0.524373054504395	-0.27984943985939
1.90725672245026	-10.0941381454468	-3.5408673286438	-0.17743507027626	0.524856686592102	-0.280213087797165
1.90832340717316	-10.0990552902222	-3.54326438903809	-0.177278354763985	0.525194823741913	-0.280586630105972
1.9082612991333	-10.103569984436	-3.54531240463257	-0.177192375063896	0.525601029396057	-0.280921041965485
1.9090074300766	-10.1017475128174	-3.55079483985901	-0.177080258727074	0.526199400424957	-0.281344652175903
1.90877413749695	-10.1066007614136	-3.55327820777893	-0.177002459764481	0.526634335517883	-0.281701028347015
1.90448427200317	-10.1111516952515	-3.55730366706848	-0.176906377077103	0.527078866958618	-0.282118767499924
1.90592694282532	-10.1097059249878	-3.5615508556366	-0.176843553781509	0.527533769607544	-0.282423496246338
1.90657591819763	-10.1124572753906	-3.57022547721863	-0.176782369613647	0.528039813041687	-0.282749176025391
1.91455221176147	-10.1159009933472	-3.572350025177	-0.176624849438667	0.52847158908844	-0.283163994550705
1.91173315048218	-10.1247186660767	-3.5719792842865	-0.176717266440392	0.528962314128876	-0.283499628305435
1.91964721679688	-10.1261749267578	-3.57358384132385	-0.176694273948669	0.529287159442902	-0.283890128135681
1.92546999454498	-10.131103515625	-3.58186316490173	-0.176708251237869	0.529736816883087	-0.284261107444763
1.93103229999542	-10.1361589431763	-3.58581376075745	-0.176743358373642	0.53010356426239	-0.284597128629684
1.93963754177094	-10.1471099853516	-3.58515191078186	-0.176870301365852	0.530480325222015	-0.284955471754074
1.94306743144989	-10.1446371078491	-3.58891654014587	-0.176841154694557	0.530830442905426	-0.285184800624847
1.95208334922791	-10.1529035568237	-3.59413599967957	-0.177013427019119	0.531159698963165	-0.285434782505035
1.95470499992371	-10.153169631958	-3.5984160900116	-0.176954984664917	0.531431376934052	-0.28558024764061
1.96022748947144	-10.159234046936	-3.59839630126953	-0.177124992012978	0.531708836555481	-0.285747051239014
1.96487069129944	-10.1606187820435	-3.59893608093262	-0.177118867635727	0.531958937644959	-0.285835355520248
1.9720823764801	-10.1634063720703	-3.6029257774353	-0.17724896967411	0.532185077667236	-0.285856336355209
1.97868371009827	-10.1654939651489	-3.60206007957459	-0.177214100956917	0.532403171062469	-0.285984665155411
1.97953975200653	-10.1656436920166	-3.60860514640808	-0.177329763770103	0.532608091831207	-0.286016553640366
1.98101401329041	-10.1694669723511	-3.60720753669739	-0.177396133542061	0.532861530780792	-0.286044269800186
1.98990261554718	-10.1712656021118	-3.61258578300476	-0.177456721663475	0.532987833023071	-0.286054402589798
1.98651444911957	-10.1699647903442	-3.60697889328003	-0.177446454763412	0.533161580562592	-0.286060392856598
1.99216628074646	-10.1729717254639	-3.60677647590637	-0.177439078688622	0.533297479152679	-0.286061942577362
1.99642336368561	-10.1707315444946	-3.60758423805237	-0.177524611353874	0.533493518829346	-0.28603258728981
1.9999144077301	-10.1726016998291	-3.61671280860901	-0.17750295996666	0.533587574958801	-0.285960346460342
1.99895977973938	-10.1726446151733	-3.61759209632874	-0.177521899342537	0.533790051937103	-0.285861372947693
2.0037829875946	-10.1762762069702	-3.6131420135498	-0.17765685915947	0.533827066421509	-0.285822063684464
2.00721454620361	-10.1685886383057	-3.61195111274719	-0.17760406434536	0.533881366252899	-0.285722017288208
2.00895857810974	-10.1682100296021	-3.61425828933716	-0.177672535181046	0.533985733985901	-0.285552203655243
2.00819158554077	-10.1650819778442	-3.62268543243408	-0.177560895681381	0.534077107906342	-0.28551921248436
2.00993776321411	-10.1694755554199	-3.62239003181458	-0.177567675709724	0.534257590770721	-0.285357624292374
2.01140403747559	-10.1701231002808	-3.6242687702179	-0.177701830863953	0.534221887588501	-0.285228997468948
2.01404285430908	-10.1621885299683	-3.62084126472473	-0.177675038576126	0.534346401691437	-0.285084068775177
2.01691198348999	-10.1636686325073	-3.62404847145081	-0.177726894617081	0.534441471099854	-0.284951835870743
2.01900696754456	-10.1626148223877	-3.62285304069519	-0.177715107798576	0.534445524215698	-0.284808039665222
2.01443815231323	-10.1613845825195	-3.62292718887329	-0.177757158875465	0.534509599208832	-0.28459495306015
2.01889729499817	-10.1607942581177	-3.62544918060303	-0.177867919206619	0.534561514854431	-0.284412115812302
2.02155232429504	-10.160418510437	-3.62411761283875	-0.17775359749794	0.534592747688293	-0.284268856048584
2.0180938243866	-10.1578750610352	-3.62434267997742	-0.177828192710876	0.534650683403015	-0.28399533033371
2.01668930053711	-10.1495313644409	-3.62832379341125	-0.177840337157249	0.534609854221344	-0.283659875392914
2.02090692520142	-10.1487436294556	-3.62255072593689	-0.177888765931129	0.534619629383087	-0.283470302820206
2.01915335655212	-10.1447105407715	-3.62679553031921	-0.177876278758049	0.534602642059326	-0.283223867416382
2.01678609848022	-10.1451072692871	-3.62780094146729	-0.177944108843803	0.534682929515839	-0.283090174198151
2.01424646377563	-10.1424837112427	-3.62828898429871	-0.178045883774757	0.534671247005463	-0.28285801410675
2.01348757743835	-10.1384792327881	-3.62808561325073	-0.17806838452816	0.534705817699432	-0.282667249441147
2.01870799064636	-10.133282661438	-3.62253379821777	-0.178008019924164	0.534717261791229	-0.28250640630722
2.01426529884338	-10.1404180526733	-3.6200110912323	-0.17814002931118	0.534614086151123	-0.282252579927444
2.01610708236694	-10.1329202651978	-3.62550354003906	-0.178159385919571	0.534572958946228	-0.282080411911011
2.01358890533447	-10.1300754547119	-3.61992406845093	-0.178202733397484	0.534577429294586	-0.281914442777634
2.01545476913452	-10.1307992935181	-3.61955285072327	-0.178218320012093	0.534513711929321	-0.281777948141098
2.00864362716675	-10.1289348602295	-3.62002801895142	-0.178338170051575	0.534531056880951	-0.281609714031219
2.01061201095581	-10.1250476837158	-3.62199592590332	-0.178367510437965	0.534428775310516	-0.281403034925461
2.00608277320862	-10.1222267150879	-3.62092113494873	-0.178389072418213	0.534480512142181	-0.281258910894394
2.00981879234314	-10.119987487793	-3.61976766586304	-0.178409919142723	0.534314453601837	-0.281109482049942
2.0033655166626	-10.1206245422363	-3.6190493106842	-0.178424924612045	0.534341931343079	-0.280972063541412
2.00267791748047	-10.1236944198608	-3.61553072929382	-0.178461045026779	0.53427118062973	-0.280791193246841
2.00098705291748	-10.1170101165771	-3.6119110584259	-0.178521156311035	0.53425532579422	-0.280767798423767
1.99949443340302	-10.1156845092773	-3.61960649490356	-0.178450718522072	0.534138441085815	-0.280696034431458
1.99930369853973	-10.1187362670898	-3.61483693122864	-0.178419098258018	0.534218668937683	-0.280679017305374
1.994673371315	-10.1167936325073	-3.61469864845276	-0.178487092256546	0.534065425395966	-0.280618995428085
1.99534344673157	-10.1128721237183	-3.61689877510071	-0.178533792495728	0.534139275550842	-0.280646026134491
1.99365139007568	-10.1129293441772	-3.61332678794861	-0.178587406873703	0.534085273742676	-0.280577182769775
1.99113643169403	-10.116024017334	-3.61604022979736	-0.178585290908813	0.534133911132813	-0.280600249767303
1.9881432056427	-10.1142692565918	-3.61062860488892	-0.178580179810524	0.534127235412598	-0.280553728342056
1.98418641090393	-10.1099052429199	-3.61758637428284	-0.178600609302521	0.534251391887665	-0.280486971139908
1.9836972951889	-10.1076908111572	-3.61392736434937	-0.178502768278122	0.534177780151367	-0.28053480386734
1.97766435146332	-10.1080932617188	-3.61519289016724	-0.178576022386551	0.53431248664856	-0.280491232872009
1.9704886674881	-10.1035060882568	-3.61955213546753	-0.178493082523346	0.534337520599365	-0.280519902706146
1.97153031826019	-10.1013584136963	-3.61959600448608	-0.178645431995392	0.53462678194046	-0.280489176511765
1.96647119522095	-10.0995235443115	-3.62199974060059	-0.1784897595644	0.534664690494537	-0.280456274747849
1.96244072914124	-10.1002378463745	-3.61975121498108	-0.178477436304092	0.534793853759766	-0.280434221029282
1.96160805225372	-10.0951766967773	-3.6227502822876	-0.178501695394516	0.534885406494141	-0.2804074883461
1.96087801456451	-10.0937032699585	-3.62125945091248	-0.17856602370739	0.534935355186462	-0.280277043581009
1.95641565322876	-10.0937395095825	-3.62248563766479	-0.178491920232773	0.53508460521698	-0.280252635478973
1.95733833312988	-10.0895433425903	-3.62715482711792	-0.178496018052101	0.535069465637207	-0.28015461564064
1.94884324073792	-10.0872936248779	-3.62551951408386	-0.178565680980682	0.535258233547211	-0.280011504888535
1.95490550994873	-10.0863475799561	-3.62649297714233	-0.178574815392494	0.535295903682709	-0.27986666560173
1.94576358795166	-10.0817890167236	-3.61668562889099	-0.178545504808426	0.535349547863007	-0.279748409986496
1.94617450237274	-10.0816774368286	-3.62783861160278	-0.178577899932861	0.535394072532654	-0.279622495174408
1.94536173343658	-10.0749940872192	-3.62936472892761	-0.17863167822361	0.535452663898468	-0.279434621334076
1.94678199291229	-10.0735340118408	-3.62420439720154	-0.178611174225807	0.535513818264008	-0.279202967882156
1.94246101379395	-10.0713214874268	-3.62502932548523	-0.178565114736557	0.535506427288055	-0.278990596532822
1.93710207939148	-10.0675220489502	-3.62152075767517	-0.178616777062416	0.535495102405548	-0.278791874647141
1.93839061260223	-10.0629501342773	-3.62817668914795	-0.178620561957359	0.535415947437286	-0.278551906347275
1.93828201293945	-10.0603857040405	-3.62444281578064	-0.178552806377411	0.535311639308929	-0.278376668691635
1.93371891975403	-10.0599117279053	-3.62713217735291	-0.178602129220963	0.535348951816559	-0.278216600418091
1.93248772621155	-10.05686378479	-3.6213493347168	-0.178539857268333	0.535247325897217	-0.277958005666733
1.92919266223907	-10.0526485443115	-3.62481045722961	-0.178556263446808	0.535172522068024	-0.27779233455658
1.93028366565704	-10.0509700775146	-3.62254548072815	-0.178524434566498	0.535076200962067	-0.277620732784271
1.93049097061157	-10.0514068603516	-3.61624264717102	-0.178561627864838	0.535013377666473	-0.277392864227295
1.92946827411652	-10.0483531951904	-3.62094473838806	-0.178553551435471	0.534821748733521	-0.277153223752975
1.92565894126892	-10.0426807403564	-3.61405873298645	-0.178631782531738	0.534736037254334	-0.276954025030136
1.93244624137878	-10.0424690246582	-3.61195230484009	-0.178630247712135	0.53449273109436	-0.276695281267166
1.92889893054962	-10.0444202423096	-3.61723780632019	-0.178592219948769	0.534496068954468	-0.276513338088989
1.92608761787415	-10.0387773513794	-3.61078071594238	-0.178615272045135	0.534338057041168	-0.276258230209351
1.9257904291153	-10.0358285903931	-3.61555171012878	-0.178566053509712	0.534203290939331	-0.276047706604004
1.9309173822403	-10.032886505127	-3.61257815361023	-0.178540959954262	0.534006655216217	-0.275922238826752
1.92661106586456	-10.0329637527466	-3.61036920547485	-0.178561866283417	0.533909559249878	-0.275744527578354
1.92844665050507	-10.0291547775269	-3.61052274703979	-0.178530499339104	0.533753454685211	-0.275578141212463
1.92598974704742	-10.0275850296021	-3.60904407501221	-0.17850036919117	0.533634305000305	-0.27538987994194
1.9290269613266	-10.0262327194214	-3.605633020401	-0.178394421935081	0.533435583114624	-0.275244742631912
1.93007040023804	-10.0269002914429	-3.60749816894531	-0.178521454334259	0.533298134803772	-0.275090605020523
1.92781543731689	-10.0240459442139	-3.6062536239624	-0.178490951657295	0.533233523368835	-0.274905204772949
1.93341457843781	-10.0200414657593	-3.60333847999573	-0.178396448493004	0.53307980298996	-0.274764060974121
1.93266236782074	-10.0230436325073	-3.60530734062195	-0.178285658359528	0.53299868106842	-0.274591267108917
1.93514955043793	-10.0232315063477	-3.60224509239197	-0.178422600030899	0.532825708389282	-0.274409949779511
1.93690657615662	-10.0186891555786	-3.60385751724243	-0.17826971411705	0.532806813716888	-0.274309635162354
1.93853878974915	-10.0174808502197	-3.60222840309143	-0.178311422467232	0.532744884490967	-0.274191915988922
1.94030356407166	-10.0215301513672	-3.60435938835144	-0.178208112716675	0.532637119293213	-0.274135529994965
1.9437347650528	-10.0180587768555	-3.60197138786316	-0.178189545869827	0.532591581344604	-0.274001926183701
1.94502413272858	-10.0192031860352	-3.60017967224121	-0.178186610341072	0.532562494277954	-0.273932814598084
1.95108091831207	-10.0183086395264	-3.60355138778687	-0.17800335586071	0.532477676868439	-0.273846447467804
1.9527713060379	-10.0185737609863	-3.60465884208679	-0.178089782595634	0.532419860363007	-0.273740321397781
1.95135772228241	-10.01833152771	-3.60392808914185	-0.177985817193985	0.532359778881073	-0.273601233959198
1.95692133903503	-10.0149326324463	-3.60440111160278	-0.177918717265129	0.532538533210754	-0.273508548736572
1.95933699607849	-10.0159311294556	-3.60517859458923	-0.177877217531204	0.532346546649933	-0.273377150297165
1.95963430404663	-10.0176362991333	-3.60325813293457	-0.177752256393433	0.53236323595047	-0.27331730723381
1.95954775810242	-10.0136308670044	-3.61117434501648	-0.177763000130653	0.532311618328094	-0.273263186216354
1.96648502349854	-10.0134267807007	-3.60097670555115	-0.177730798721313	0.532235026359558	-0.273207634687424
1.97359836101532	-10.0151052474976	-3.60504007339478	-0.177639380097389	0.532180786132813	-0.273250490427017
1.97310149669647	-10.0162134170532	-3.60282158851624	-0.177656471729279	0.53208714723587	-0.273208856582642
1.97384059429169	-10.0174713134766	-3.60105538368225	-0.17764039337635	0.532253265380859	-0.273185193538666
1.97363805770874	-10.0120544433594	-3.60729265213013	-0.177504867315292	0.53198379278183	-0.273176223039627
1.97638213634491	-10.0167808532715	-3.60828685760498	-0.177535623311996	0.532063961029053	-0.273186534643173
1.97882187366486	-10.0094871520996	-3.60261917114258	-0.177449151873589	0.531888484954834	-0.273058891296387
1.98028826713562	-10.0120363235474	-3.60302257537842	-0.177390173077583	0.531875491142273	-0.273018330335617
1.98491990566254	-10.010196685791	-3.60583448410034	-0.177426502108574	0.531723976135254	-0.27296844124794
1.98681557178497	-10.0109281539917	-3.60283160209656	-0.17741759121418	0.531550049781799	-0.27291876077652
1.98746502399445	-10.0088510513306	-3.60265421867371	-0.177415460348129	0.531527459621429	-0.272907018661499
1.98817050457001	-10.0087356567383	-3.59646511077881	-0.177331373095512	0.531384766101837	-0.272831857204437
1.99183869361877	-10.0083599090576	-3.6001923084259	-0.177314683794975	0.531119227409363	-0.272977381944656
1.99720585346222	-10.0103216171265	-3.59797501564026	-0.177385479211807	0.530971705913544	-0.27308464050293
2.00019001960754	-10.012378692627	-3.59437584877014	-0.177486523985863	0.530891180038452	-0.273165881633759
2.00134372711182	-10.012583732605	-3.60147047042847	-0.177386179566383	0.53065288066864	-0.273250132799149
2.00152325630188	-10.016339302063	-3.59320116043091	-0.1773791462183	0.53052943944931	-0.273339718580246
2.00263738632202	-10.01305103302	-3.59152483940125	-0.177443504333496	0.530318856239319	-0.273489862680435
2.00882911682129	-10.0146579742432	-3.59354639053345	-0.177554622292519	0.530102252960205	-0.273566544055939
2.01258873939514	-10.0145959854126	-3.59271717071533	-0.177409872412682	0.529948115348816	-0.273767650127411
2.01215863227844	-10.0168046951294	-3.59080958366394	-0.177561938762665	0.529816389083862	-0.273901581764221
2.01783323287964	-10.0167007446289	-3.58749127388	-0.177588239312172	0.529628276824951	-0.274081259965897
2.02352261543274	-10.019905090332	-3.58964943885803	-0.177586942911148	0.529493868350983	-0.274227768182755
2.02850198745728	-10.018780708313	-3.58462929725647	-0.177637502551079	0.529240548610687	-0.27441993355751
2.02754974365234	-10.023193359375	-3.58142423629761	-0.177716866135597	0.529093205928802	-0.274699151515961
2.03645324707031	-10.0220880508423	-3.58285117149353	-0.17791722714901	0.528976559638977	-0.274988770484924
2.03913855552673	-10.0267133712769	-3.58679485321045	-0.177898734807968	0.528864026069641	-0.275238990783691
2.04044508934021	-10.0335474014282	-3.58048009872437	-0.177944019436836	0.528711974620819	-0.275583386421204
2.04543733596802	-10.0296182632446	-3.58508920669556	-0.177919432520866	0.52855658531189	-0.275868684053421
2.05068325996399	-10.0326099395752	-3.58144044876099	-0.178097814321518	0.528463900089264	-0.276120394468308
2.05470538139343	-10.0383472442627	-3.58069682121277	-0.178016752004623	0.528327226638794	-0.276512652635574
2.05920553207397	-10.0409526824951	-3.57836532592773	-0.178247764706612	0.528207898139954	-0.276827871799469
2.06501889228821	-10.0400037765503	-3.57346725463867	-0.178300559520721	0.52798992395401	-0.277117788791656
2.0762927532196	-10.0439987182617	-3.5748016834259	-0.178326398134232	0.527949869632721	-0.277441829442978
2.07989692687988	-10.0517721176147	-3.57402205467224	-0.178371727466583	0.527833938598633	-0.277755886316299
2.08448123931885	-10.0539665222168	-3.57364177703857	-0.178548395633698	0.527697622776031	-0.278047442436218
2.08964538574219	-10.0550813674927	-3.58032178878784	-0.178549110889435	0.527612209320068	-0.278372138738632
2.10289216041565	-10.0602045059204	-3.57214951515198	-0.178560629487038	0.52748054265976	-0.278764009475708
2.10048198699951	-10.0668888092041	-3.5749785900116	-0.178728029131889	0.527377247810364	-0.279025077819824
2.11216235160828	-10.0646572113037	-3.57626628875732	-0.178709998726845	0.527221262454987	-0.279341608285904
2.11298298835754	-10.0700016021729	-3.57335901260376	-0.178890869021416	0.527235448360443	-0.279603570699692
2.12080144882202	-10.0738382339478	-3.57432436943054	-0.17882576584816	0.527168989181519	-0.279947310686111
2.12676787376404	-10.0771150588989	-3.57828283309937	-0.178997099399567	0.527051687240601	-0.280284225940704
2.13067269325256	-10.0785217285156	-3.57082080841064	-0.179011479020119	0.526973068714142	-0.280623197555542
2.14113569259644	-10.0812120437622	-3.5716769695282	-0.179040968418121	0.526848256587982	-0.28088903427124
2.14576888084412	-10.0844583511353	-3.56845998764038	-0.179010584950447	0.52678245306015	-0.28118771314621
2.14949560165405	-10.0891313552856	-3.57384729385376	-0.179197713732719	0.526676595211029	-0.281524926424026
2.15617632865906	-10.0906648635864	-3.57500720024109	-0.179210275411606	0.526649177074432	-0.281720340251923
2.1648530960083	-10.0949144363403	-3.57289981842041	-0.179078862071037	0.526445865631104	-0.281930357217789
2.16734337806702	-10.0963859558105	-3.5720694065094	-0.179216921329498	0.526450634002686	-0.28204071521759
2.17553472518921	-10.0966815948486	-3.56898736953735	-0.179139837622643	0.526186585426331	-0.282302796840668
2.18067836761475	-10.1003503799438	-3.56910681724548	-0.179090544581413	0.526179432868958	-0.28253310918808
2.18691086769104	-10.1000022888184	-3.56695222854614	-0.179190009832382	0.526026368141174	-0.282833486795425
2.1865828037262	-10.1053028106689	-3.56926870346069	-0.17922542989254	0.525903165340424	-0.283059060573578
2.18691849708557	-10.1006917953491	-3.56821227073669	-0.17923042178154	0.525754034519196	-0.283152133226395
2.19035601615906	-10.0996141433716	-3.56842494010925	-0.17917388677597	0.525643110275269	-0.283214002847672
2.1939377784729	-10.0989513397217	-3.56851673126221	-0.179153293371201	0.525459349155426	-0.283369988203049
2.19435453414917	-10.1005420684814	-3.5638792514801	-0.179270952939987	0.525214195251465	-0.283485323190689
2.1987087726593	-10.1014308929443	-3.56361627578735	-0.179165840148926	0.525157153606415	-0.283672958612442
2.20377016067505	-10.102707862854	-3.56219744682312	-0.179219961166382	0.524863541126251	-0.283861696720123
2.20600891113281	-10.1040592193604	-3.55934453010559	-0.179213166236877	0.524642527103424	-0.284105390310287
2.20912933349609	-10.1041641235352	-3.5581386089325	-0.179229483008385	0.524362981319427	-0.28427267074585
2.20726656913757	-10.0992650985718	-3.55974555015564	-0.179226621985435	0.524245500564575	-0.28446364402771
2.21697664260864	-10.1029405593872	-3.55688810348511	-0.179182782769203	0.523924767971039	-0.284613877534866
2.21426224708557	-10.1047210693359	-3.55749750137329	-0.179234117269516	0.523767471313477	-0.284826129674912
2.21493005752563	-10.1033334732056	-3.55113077163696	-0.179209813475609	0.523407697677612	-0.284939974546433
2.21856760978699	-10.1016645431519	-3.55488252639771	-0.179187044501305	0.523256719112396	-0.285104036331177
2.22648239135742	-10.1041612625122	-3.55251932144165	-0.179279357194901	0.522976517677307	-0.28523313999176
2.22728538513184	-10.1051464080811	-3.54889917373657	-0.179337397217751	0.522839069366455	-0.285442918539047
2.22790956497192	-10.1051149368286	-3.54716372489929	-0.179339691996574	0.522619664669037	-0.285556137561798
2.23102378845215	-10.1000890731812	-3.54939436912537	-0.179330930113792	0.522391498088837	-0.285656869411469
2.23801517486572	-10.1053276062012	-3.54734206199646	-0.179360300302505	0.522251963615417	-0.285893976688385
2.23627924919128	-10.1081275939941	-3.54327321052551	-0.179460048675537	0.522133588790894	-0.286000281572342
2.24334144592285	-10.1050357818604	-3.5410680770874	-0.179436802864075	0.521818280220032	-0.286275386810303
2.24372625350952	-10.1041355133057	-3.53583860397339	-0.179467543959618	0.521820902824402	-0.28654545545578
2.24676108360291	-10.1081161499023	-3.53815531730652	-0.179466411471367	0.521579027175903	-0.286843687295914
2.24886417388916	-10.1103706359863	-3.53588247299194	-0.179615408182144	0.521481394767761	-0.287177264690399
2.24903559684753	-10.1092681884766	-3.53797817230225	-0.179644465446472	0.52141535282135	-0.287474393844604
2.25345253944397	-10.1094331741333	-3.53572368621826	-0.17966465651989	0.521333634853363	-0.28785315155983
2.25596499443054	-10.1107873916626	-3.53488445281982	-0.179729387164116	0.521178841590881	-0.288220107555389
2.26112866401672	-10.1157455444336	-3.53472757339478	-0.179928258061409	0.5210942029953	-0.288570523262024
2.25887989997864	-10.1123743057251	-3.53303551673889	-0.179907768964767	0.521071791648865	-0.288887709379196
2.2646701335907	-10.1144895553589	-3.53314304351807	-0.180073291063309	0.521028459072113	-0.289216995239258
2.26971340179443	-10.1176662445068	-3.53180313110352	-0.180113613605499	0.520919322967529	-0.289686530828476
2.26696109771729	-10.1198415756226	-3.53272604942322	-0.180263742804527	0.520885348320007	-0.290070831775665
2.26716017723084	-10.117636680603	-3.53000378608704	-0.180370435118675	0.520869433879852	-0.290494561195374
2.27130150794983	-10.1183605194092	-3.527263879776	-0.180513277649879	0.520852386951447	-0.290926992893219
2.27548503875732	-10.1213464736938	-3.52789354324341	-0.180621951818466	0.52077054977417	-0.291318148374558
2.27580332756042	-10.1211862564087	-3.52558565139771	-0.180782631039619	0.520719468593597	-0.291795045137405
2.27445077896118	-10.1241264343262	-3.52429580688477	-0.180889084935188	0.520657658576965	-0.292249858379364
2.28030276298523	-10.1230440139771	-3.51950907707214	-0.181047588586807	0.520637452602386	-0.292725145816803
2.28033590316772	-10.1259813308716	-3.52476119995117	-0.181249141693115	0.520600318908691	-0.29316258430481
2.28195548057556	-10.1268768310547	-3.51935434341431	-0.181401237845421	0.520514070987701	-0.293713092803955
2.28434753417969	-10.1253976821899	-3.52694272994995	-0.181666478514671	0.520550429821014	-0.294272869825363
2.28589177131653	-10.1309957504272	-3.52620720863342	-0.181877762079239	0.520542085170746	-0.294748455286026
2.2908091545105	-10.1310243606567	-3.52064323425293	-0.182072877883911	0.520491480827332	-0.295330762863159
2.2853844165802	-10.1326627731323	-3.51887655258179	-0.182262197136879	0.520437061786652	-0.295832872390747
2.28915858268738	-10.132378578186	-3.51969242095947	-0.182483345270157	0.520503401756287	-0.296426296234131
2.29416942596436	-10.1348991394043	-3.51670169830322	-0.182774782180786	0.520547807216644	-0.296960085630417
2.29925966262817	-10.1348943710327	-3.51544618606567	-0.182863384485245	0.52044814825058	-0.297655791044235
2.29086136817932	-10.1406202316284	-3.51596355438232	-0.183212965726852	0.520670235157013	-0.298172295093536
2.29812169075012	-10.1405096054077	-3.51622295379639	-0.183384090662003	0.520647704601288	-0.298749536275864
2.29551887512207	-10.140643119812	-3.51627635955811	-0.183745071291924	0.520811140537262	-0.29926797747612
2.29895067214966	-10.139274597168	-3.51129269599915	-0.183886364102364	0.520857810974121	-0.299775660037994
2.29688358306885	-10.1391744613647	-3.51179504394531	-0.184276714920998	0.521125614643097	-0.300161719322205
2.29673528671265	-10.1394662857056	-3.5226309299469	-0.184488669037819	0.521170198917389	-0.300603121519089
2.29600262641907	-10.137152671814	-3.51369524002075	-0.184911713004112	0.521491408348084	-0.301122605800629
2.29735422134399	-10.1386022567749	-3.51946830749512	-0.185103371739388	0.521510243415833	-0.301601409912109
2.28970694541931	-10.1407451629639	-3.51591920852661	-0.185328006744385	0.521816372871399	-0.302156776189804
2.29179215431213	-10.1434497833252	-3.51420664787292	-0.185760676860809	0.521920800209045	-0.302824288606644
2.29151678085327	-10.1389760971069	-3.51055335998535	-0.186078190803528	0.52217310667038	-0.303518742322922
2.29219388961792	-10.1428356170654	-3.51506423950195	-0.186391979455948	0.52237868309021	-0.3041632771492
2.29497337341309	-10.1435480117798	-3.51153421401978	-0.186774760484695	0.522503554821014	-0.304851144552231
2.29687738418579	-10.144268989563	-3.5075044631958	-0.187183812260628	0.522549569606781	-0.305499106645584
2.28521752357483	-10.1427698135376	-3.50516128540039	-0.187548279762268	0.522835373878479	-0.306076347827911
2.2885913848877	-10.1446218490601	-3.51010060310364	-0.188012436032295	0.523181557655334	-0.306790769100189
2.28585386276245	-10.1455345153809	-3.51289081573486	-0.188399851322174	0.523328185081482	-0.307466745376587
2.28349685668945	-10.1448440551758	-3.51266074180603	-0.188861519098282	0.523524820804596	-0.308157205581665
2.2822585105896	-10.1484394073486	-3.50484490394592	-0.189484044909477	0.523742735385895	-0.308759748935699
2.27693653106689	-10.1430225372314	-3.50628447532654	-0.189876660704613	0.523771166801453	-0.309308350086212
2.26927638053894	-10.1428155899048	-3.50508952140808	-0.190280944108963	0.524051308631897	-0.309950798749924
2.26319766044617	-10.1429290771484	-3.50940918922424	-0.190610945224762	0.524234533309937	-0.310647428035736
2.25640940666199	-10.1491317749023	-3.50528573989868	-0.191064685583115	0.524376928806305	-0.3112653195858
2.25470590591431	-10.1491212844849	-3.50251412391663	-0.191650956869125	0.524452388286591	-0.311875343322754
2.24767589569092	-10.1482934951782	-3.50130009651184	-0.191971480846405	0.524645030498505	-0.312415152788162
2.24723410606384	-10.1443729400635	-3.49732398986816	-0.192413464188576	0.524617850780487	-0.312905937433243
2.23759484291077	-10.1411228179932	-3.49811100959778	-0.192731216549873	0.524710237979889	-0.31348517537117
2.22832536697388	-10.1459579467773	-3.49686193466187	-0.193083137273788	0.524780213832855	-0.313932329416275
2.2183530330658	-10.1450757980347	-3.49542927742004	-0.193607613444328	0.52490770816803	-0.314289480447769
2.219486951828	-10.1422967910767	-3.49127554893494	-0.19396585226059	0.524991273880005	-0.314766347408295
2.21686244010925	-10.1394090652466	-3.48476386070251	-0.194365903735161	0.524965405464172	-0.315124332904816
2.2122905254364	-10.1353521347046	-3.48597574234009	-0.194589093327522	0.525045990943909	-0.31556499004364
2.19981622695923	-10.1408138275146	-3.48948955535889	-0.19485080242157	0.52516233921051	-0.315875351428986
2.21151113510132	-10.1444787979126	-3.4901270866394	-0.195449709892273	0.525287508964539	-0.316225349903107
2.20952653884888	-10.1405220031738	-3.48114228248596	-0.195584058761597	0.525248110294342	-0.316448390483856
2.2129909992218	-10.1394300460815	-3.47913789749146	-0.195859551429749	0.52532684803009	-0.316705226898193
2.20256090164185	-10.1383485794067	-3.47907400131226	-0.195989415049553	0.525480151176453	-0.317035585641861
2.19994163513184	-10.1401605606079	-3.48024725914001	-0.196310430765152	0.525717794895172	-0.317426800727844
2.19561266899109	-10.1362142562866	-3.47244119644165	-0.196641355752945	0.525772631168365	-0.317912012338638
2.18175435066223	-10.1275119781494	-3.47820639610291	-0.196679696440697	0.525928676128387	-0.318323701620102
2.17308354377747	-10.1231832504272	-3.48450875282288	-0.196787744760513	0.526202917098999	-0.318720728158951
2.16281962394714	-10.1244850158691	-3.48421716690063	-0.196827858686447	0.52648538351059	-0.319029688835144
2.16382837295532	-10.1255712509155	-3.48928570747375	-0.197058334946632	0.526810824871063	-0.319356054067612
2.1682608127594	-10.1276378631592	-3.47858500480652	-0.197302833199501	0.52696418762207	-0.319524705410004
2.16222310066223	-10.122260093689	-3.48227024078369	-0.197256252169609	0.527158796787262	-0.319893300533295
2.16300225257874	-10.120906829834	-3.4793975353241	-0.197397410869598	0.527459502220154	-0.320273786783218
2.15826463699341	-10.1262922286987	-3.48690438270569	-0.197508350014687	0.527825832366943	-0.320545554161072
2.16924452781677	-10.124831199646	-3.48947930335999	-0.197833821177483	0.528232574462891	-0.320863246917725
2.1644229888916	-10.1213808059692	-3.48737621307373	-0.197818666696548	0.528411090373993	-0.32108211517334
2.16022038459778	-10.1207485198975	-3.48735213279724	-0.197868883609772	0.528815686702728	-0.32119432091713
2.16265726089478	-10.1219968795776	-3.50091361999512	-0.198017165064812	0.529449105262756	-0.321444123983383
2.17431640625	-10.1237144470215	-3.49271035194397	-0.198125243186951	0.529798746109009	-0.321750164031982
2.17328500747681	-10.1184539794922	-3.49205303192139	-0.198021113872528	0.530156493186951	-0.32199615240097
2.16148400306702	-10.1194019317627	-3.50249481201172	-0.198056951165199	0.530736744403839	-0.322214305400848
2.17087078094482	-10.1259679794312	-3.50832056999207	-0.198408395051956	0.531280994415283	-0.322565138339996
2.16564273834229	-10.1132917404175	-3.50651288032532	-0.198313936591148	0.531757414340973	-0.322712004184723
2.152747631073	-10.1056537628174	-3.51030588150024	-0.198272868990898	0.532439529895782	-0.322941213846207
2.15243983268738	-10.1132278442383	-3.52204608917236	-0.198504701256752	0.533175468444824	-0.323296844959259
2.15250325202942	-10.1037311553955	-3.51796460151672	-0.198562830686569	0.533583402633667	-0.323759257793427
2.13682699203491	-10.0943784713745	-3.5304262638092	-0.198547169566154	0.534127831459045	-0.32408481836319
2.13189506530762	-10.105149269104	-3.53338503837585	-0.198804318904877	0.534997284412384	-0.324392229318619
2.13970518112183	-10.0978116989136	-3.53509521484375	-0.199065700173378	0.535339772701263	-0.324771672487259
2.1191234588623	-10.0950345993042	-3.53861165046692	-0.198904693126678	0.536053240299225	-0.325027137994766
2.13831520080566	-10.0978012084961	-3.54633188247681	-0.199355989694595	0.536581754684448	-0.325427949428558
2.13120055198669	-10.0952587127686	-3.54594349861145	-0.199238300323486	0.536911189556122	-0.325980007648468
2.12145662307739	-10.0993604660034	-3.55166125297546	-0.19951443374157	0.537514328956604	-0.326546907424927
2.12185430526733	-10.1050500869751	-3.55770492553711	-0.199913114309311	0.537981390953064	-0.327176630496979
2.12963604927063	-10.1001453399658	-3.55802845954895	-0.200158715248108	0.538270056247711	-0.327830761671066
2.11531400680542	-10.0995063781738	-3.55546689033508	-0.200188383460045	0.538592100143433	-0.328393310308456
2.12793684005737	-10.1097431182861	-3.56130361557007	-0.200779944658279	0.539098739624023	-0.329096347093582
2.12602019309998	-10.1028175354004	-3.55787539482117	-0.200831741094589	0.539056062698364	-0.329897075891495
2.11905217170715	-10.1184301376343	-3.56723761558533	-0.201194047927856	0.539733052253723	-0.330499231815338
2.12105894088745	-10.1106843948364	-3.55456113815308	-0.201560333371162	0.539707899093628	-0.331255853176117
2.10761761665344	-10.1147031784058	-3.56486582756042	-0.201774850487709	0.540084838867188	-0.331861644983292
2.11525940895081	-10.1158456802368	-3.56708765029907	-0.202316150069237	0.540362656116486	-0.33261114358902
2.09961986541748	-10.1057109832764	-3.56540846824646	-0.202407583594322	0.540400981903076	-0.333249568939209
2.1095404624939	-10.1200847625732	-3.56500864028931	-0.203098565340042	0.540787041187286	-0.333892822265625
2.10579466819763	-10.1102828979492	-3.56358170509338	-0.203275978565216	0.54064279794693	-0.334637254476547
2.08930802345276	-10.119686126709	-3.56507444381714	-0.203542277216911	0.540983200073242	-0.335178852081299
2.10629534721375	-10.1224403381348	-3.5640664100647	-0.204362705349922	0.540900588035584	-0.335971802473068
2.08481764793396	-10.124400138855	-3.57067108154297	-0.204466909170151	0.541226327419281	-0.336504131555557
2.09898543357849	-10.1173057556152	-3.55787205696106	-0.204990088939667	0.540959537029266	-0.337278813123703
2.08806157112122	-10.1256237030029	-3.56363725662231	-0.20526035130024	0.541374504566193	-0.337924957275391
2.10771989822388	-10.131814956665	-3.55590009689331	-0.205932468175888	0.54119747877121	-0.338713586330414
2.09226870536804	-10.1335945129395	-3.56381607055664	-0.20595495402813	0.541330993175507	-0.339286923408508
2.10958552360535	-10.1433372497559	-3.55758047103882	-0.206658989191055	0.54138445854187	-0.340036422014236
2.09012079238892	-10.1413221359253	-3.55942273139954	-0.206694886088371	0.541486859321594	-0.340538591146469
2.11152458190918	-10.1502227783203	-3.55805325508118	-0.207490310072899	0.541390597820282	-0.341402739286423
2.09012413024902	-10.1518745422363	-3.56105661392212	-0.207505106925964	0.541684985160828	-0.342061221599579
2.11255836486816	-10.1508865356445	-3.55517292022705	-0.208045437932014	0.541538596153259	-0.342916935682297
2.09854316711426	-10.1626958847046	-3.56675457954407	-0.20829539000988	0.542088687419891	-0.343683898448944
2.10653018951416	-10.1606645584106	-3.55322265625	-0.208499565720558	0.54189145565033	-0.344490826129913
2.10275363922119	-10.1733493804932	-3.56883859634399	-0.208732396364212	0.542294919490814	-0.345096796751022
2.12175703048706	-10.1691207885742	-3.55743813514709	-0.209127828478813	0.54212212562561	-0.345877170562744
2.11284160614014	-10.1888084411621	-3.57084083557129	-0.209416553378105	0.542754113674164	-0.346482157707214
2.11651539802551	-10.1790523529053	-3.55338859558105	-0.209521800279617	0.542576193809509	-0.34727817773819
2.12605285644531	-10.1983814239502	-3.57150053977966	-0.210050895810127	0.542997777462006	-0.347980946302414
2.12193012237549	-10.1876993179321	-3.55972099304199	-0.209957152605057	0.542799472808838	-0.348624646663666
2.14385294914246	-10.2030258178711	-3.56589508056641	-0.210688069462776	0.543241322040558	-0.349481105804443
2.12955784797668	-10.2037677764893	-3.56659269332886	-0.210523962974548	0.543490529060364	-0.35012948513031
2.15828633308411	-10.2147703170776	-3.56620240211487	-0.211170181632042	0.543509006500244	-0.350954413414001
2.15031027793884	-10.2270517349243	-3.5767080783844	-0.211210578680038	0.543915688991547	-0.351658821105957
2.15064859390259	-10.2220191955566	-3.57146763801575	-0.211135506629944	0.543736636638641	-0.352449476718903
2.17424464225769	-10.2274465560913	-3.55983090400696	-0.211624130606651	0.543668985366821	-0.353376060724258
2.190753698349	-10.2432098388672	-3.57041358947754	-0.212051495909691	0.543969690799713	-0.354172825813293
2.1729302406311	-10.2583093643188	-3.57757639884949	-0.212041169404984	0.544295430183411	-0.354875504970551
2.17029476165771	-10.2482976913452	-3.56314897537231	-0.211906939744949	0.544139981269836	-0.355597466230392
2.19857835769653	-10.2592449188232	-3.56179976463318	-0.21258333325386	0.544090390205383	-0.356527119874954
2.19655513763428	-10.2773237228394	-3.57563328742981	-0.212871313095093	0.544518768787384	-0.357175141572952
2.1845109462738	-10.273645401001	-3.57611179351807	-0.21263076364994	0.544563829898834	-0.357820242643356
2.19372630119324	-10.2668342590332	-3.56592321395874	-0.212600409984589	0.544152081012726	-0.35863122344017
2.21510219573975	-10.2701263427734	-3.56244421005249	-0.213041961193085	0.544015049934387	-0.359531700611115
2.22433376312256	-10.2904472351074	-3.57386803627014	-0.213500380516052	0.544380784034729	-0.360319375991821
2.20960092544556	-10.2955646514893	-3.57390666007996	-0.213338539004326	0.544574022293091	-0.361015528440475
2.21664547920227	-10.2894506454468	-3.56495690345764	-0.21330089867115	0.544196546077728	-0.361653566360474
2.24250149726868	-10.3037042617798	-3.56622767448425	-0.213905483484268	0.544200479984283	-0.362485378980637
2.22578716278076	-10.3112668991089	-3.57638716697693	-0.213691517710686	0.544431567192078	-0.363088101148605
2.23743057250977	-10.3020372390747	-3.56581521034241	-0.21372202038765	0.543979644775391	-0.363907128572464
2.26072287559509	-10.3137283325195	-3.565269947052	-0.21432900428772	0.543961703777313	-0.364648401737213
2.25551986694336	-10.3286371231079	-3.57621502876282	-0.214521497488022	0.54432076215744	-0.365295648574829
2.23691320419312	-10.3324575424194	-3.57443809509277	-0.214314892888069	0.544305682182312	-0.365870416164398
2.25082397460938	-10.3211040496826	-3.56452536582947	-0.214416578412056	0.543774962425232	-0.366688191890717
2.27124738693237	-10.3371286392212	-3.5627589225769	-0.214945539832115	0.543722748756409	-0.367509603500366
2.26924657821655	-10.3489675521851	-3.57379817962646	-0.215130284428596	0.543891668319702	-0.368124216794968
2.25563311576843	-10.3511867523193	-3.56899189949036	-0.21494148671627	0.543926537036896	-0.368611067533493
2.25154685974121	-10.3420162200928	-3.5621120929718	-0.214695423841476	0.543576538562775	-0.369136124849319
2.27462530136108	-10.3421430587769	-3.55865049362183	-0.21500463783741	0.543194651603699	-0.369861900806427
2.28413128852844	-10.3585329055786	-3.56799912452698	-0.215314626693726	0.543392062187195	-0.370518654584885
2.26757836341858	-10.3591737747192	-3.57014346122742	-0.215137362480164	0.543513238430023	-0.370950907468796
2.26239919662476	-10.353461265564	-3.56250429153442	-0.21492412686348	0.543081700801849	-0.371450901031494
2.27449774742126	-10.3501310348511	-3.54927182197571	-0.214936941862106	0.542743265628815	-0.371937662363052
2.29215788841248	-10.3578939437866	-3.54768061637878	-0.215246096253395	0.542584598064423	-0.372479289770126
2.30402517318726	-10.376669883728	-3.55476260185242	-0.215573817491531	0.542689681053162	-0.37286838889122
2.28710436820984	-10.3754224777222	-3.5624737739563	-0.215302243828773	0.54270988702774	-0.373203843832016
2.28390741348267	-10.3705034255981	-3.55930495262146	-0.214995712041855	0.542245507240295	-0.373608618974686
2.29355812072754	-10.3688259124756	-3.55019021034241	-0.215046226978302	0.541877686977386	-0.374039351940155
2.29858183860779	-10.370885848999	-3.54740929603577	-0.214985027909279	0.541695535182953	-0.374455749988556
2.31988763809204	-10.3784170150757	-3.54139113426209	-0.215339407324791	0.541517615318298	-0.374863892793655
2.32189512252808	-10.387357711792	-3.5520327091217	-0.215455889701843	0.541616559028625	-0.375187933444977
2.31235289573669	-10.3962059020996	-3.55479288101196	-0.215333700180054	0.541584193706512	-0.375480771064758
2.30552220344543	-10.3974895477295	-3.54820895195007	-0.215082556009293	0.54146534204483	-0.375765472650528
2.29822635650635	-10.3933839797974	-3.54794359207153	-0.214768767356873	0.541084766387939	-0.37598779797554
2.30576467514038	-10.3829746246338	-3.53404521942139	-0.2147017121315	0.540543735027313	-0.37632343173027
2.32464861869812	-10.3936395645142	-3.53711032867432	-0.214988455176353	0.540294170379639	-0.376649647951126
2.32718229293823	-10.3992967605591	-3.53855586051941	-0.215039402246475	0.540193676948547	-0.376853078603745
2.31954908370972	-10.4045705795288	-3.54508972167969	-0.214835926890373	0.540120601654053	-0.376952588558197
2.29903602600098	-10.3975601196289	-3.54305553436279	-0.214258521795273	0.539878129959106	-0.376903265714645
2.2981436252594	-10.3909463882446	-3.53077387809753	-0.21385258436203	0.539371252059937	-0.376910805702209
2.30221343040466	-10.3879194259644	-3.52796244621277	-0.213707819581032	0.539019286632538	-0.37699094414711
2.32030701637268	-10.3859405517578	-3.52252459526062	-0.21380577981472	0.538531243801117	-0.377028435468674
2.33177828788757	-10.3917551040649	-3.51891303062439	-0.213859781622887	0.538355231285095	-0.377015173435211
2.3332302570343	-10.3943710327148	-3.52050399780273	-0.213826403021812	0.538130640983582	-0.376886129379272
2.33070015907288	-10.3994817733765	-3.52364993095398	-0.213564664125443	0.538025677204132	-0.376739710569382
2.31325078010559	-10.4002866744995	-3.52468538284302	-0.213110342621803	0.537988543510437	-0.376426517963409
2.30737829208374	-10.3833637237549	-3.51809144020081	-0.212597489356995	0.537371695041656	-0.37618687748909
2.31794548034668	-10.379430770874	-3.50309300422668	-0.212521076202393	0.536813914775848	-0.376031905412674
2.32544708251953	-10.3809509277344	-3.50024032592773	-0.212431356310844	0.536486864089966	-0.375804841518402
2.33320617675781	-10.3829288482666	-3.50243830680847	-0.212418511509895	0.536306500434875	-0.375589728355408
2.33043622970581	-10.3954477310181	-3.50552606582642	-0.212267264723778	0.536366522312164	-0.375263452529907
2.31505823135376	-10.3918581008911	-3.50968813896179	-0.211730808019638	0.536224484443665	-0.374902307987213
2.30675363540649	-10.3866024017334	-3.51137161254883	-0.211203277111053	0.535906195640564	-0.374656736850739
2.31292176246643	-10.3758449554443	-3.49720501899719	-0.210871458053589	0.535446643829346	-0.374449044466019
2.3305652141571	-10.372670173645	-3.49015045166016	-0.210914298892021	0.535114884376526	-0.374366849660873
2.3363151550293	-10.3767890930176	-3.49048280715942	-0.210800260305405	0.53501033782959	-0.374189347028732
2.33922028541565	-10.3787279129028	-3.49574208259583	-0.210609838366508	0.535058200359344	-0.37399035692215
2.32117795944214	-10.3868198394775	-3.49845743179321	-0.21020895242691	0.535265684127808	-0.373665362596512
2.3021547794342	-10.3781480789185	-3.49363970756531	-0.20959560573101	0.535189509391785	-0.373405009508133
2.30691480636597	-10.369930267334	-3.49006080627441	-0.209282025694847	0.534869849681854	-0.373363554477692
2.32400226593018	-10.3698091506958	-3.48701667785645	-0.209312364459038	0.53474235534668	-0.37330362200737
2.33208823204041	-10.3841171264648	-3.49548625946045	-0.209416970610619	0.534971594810486	-0.373280376195908
2.3233687877655	-10.386905670166	-3.50271844863892	-0.209020629525185	0.53524649143219	-0.373152554035187
2.30665707588196	-10.3755540847778	-3.49825668334961	-0.208378717303276	0.535175204277039	-0.372920036315918
2.30902814865112	-10.3661680221558	-3.48827528953552	-0.207991033792496	0.534919559955597	-0.372860252857208
2.32221841812134	-10.365535736084	-3.48237180709839	-0.208106979727745	0.534963428974152	-0.372861802577972
2.33210873603821	-10.3689460754395	-3.48997354507446	-0.208003297448158	0.535151362419128	-0.372848510742188
2.3200352191925	-10.3801202774048	-3.5038435459137	-0.207756027579308	0.535648286342621	-0.372668474912643
2.30822253227234	-10.3663625717163	-3.49130320549011	-0.207085937261581	0.535587966442108	-0.372545182704926
2.31759643554688	-10.3622274398804	-3.48794770240784	-0.206942290067673	0.535560846328735	-0.372505962848663
2.32678723335266	-10.3631544113159	-3.48939394950867	-0.206895098090172	0.535720348358154	-0.372540354728699
2.33518147468567	-10.3684749603271	-3.48860263824463	-0.206887826323509	0.535990655422211	-0.372607439756393
2.33140778541565	-10.3740215301514	-3.50678753852844	-0.206766858696938	0.536355912685394	-0.372694373130798
2.32323575019836	-10.3803186416626	-3.50802302360535	-0.206487044692039	0.536827921867371	-0.372714251279831
2.30598902702332	-10.3750476837158	-3.51185631752014	-0.205875352025032	0.536981701850891	-0.372759699821472
2.30486035346985	-10.3620328903198	-3.50360751152039	-0.205422431230545	0.536855459213257	-0.372845441102982
2.3161404132843	-10.3581771850586	-3.50511527061462	-0.205411449074745	0.536935746669769	-0.373023450374603
2.32088041305542	-10.3612651824951	-3.51243138313293	-0.205399245023727	0.537208437919617	-0.373077988624573
2.32049751281738	-10.3727807998657	-3.51635956764221	-0.205303639173508	0.537753701210022	-0.372976988554001
2.29501700401306	-10.3707313537598	-3.52292251586914	-0.204790681600571	0.538132905960083	-0.372710645198822
2.28797745704651	-10.361870765686	-3.51555967330933	-0.204358473420143	0.538241624832153	-0.372652798891068
2.2930703163147	-10.3558330535889	-3.51276230812073	-0.204174935817719	0.538265407085419	-0.372546017169952
2.3137195110321	-10.3560104370117	-3.51299953460693	-0.204432815313339	0.53832995891571	-0.372525185346603
2.31254887580872	-10.3675155639648	-3.52885723114014	-0.204424381256104	0.538779616355896	-0.372438490390778
2.29615783691406	-10.364577293396	-3.5284435749054	-0.204075947403908	0.539151668548584	-0.372233748435974
2.2880117893219	-10.3464059829712	-3.51955461502075	-0.203430250287056	0.538923501968384	-0.372011780738831
2.30824112892151	-10.3430995941162	-3.51838493347168	-0.203525811433792	0.538941383361816	-0.372072458267212
2.31098532676697	-10.3523588180542	-3.52280569076538	-0.203579768538475	0.539275348186493	-0.372029960155487
2.30422306060791	-10.3563613891602	-3.52701854705811	-0.203386768698692	0.539666593074799	-0.371862828731537
2.28153419494629	-10.3468561172485	-3.52642059326172	-0.202783331274986	0.539717972278595	-0.37160712480545
2.28875613212585	-10.3360481262207	-3.51643252372742	-0.202572271227837	0.539465844631195	-0.371418207883835
2.30096960067749	-10.3365440368652	-3.51720333099365	-0.202799111604691	0.539506256580353	-0.371213227510452
2.30035758018494	-10.3450412750244	-3.5236120223999	-0.202735990285873	0.539931654930115	-0.370838612318039
2.28005766868591	-10.3374166488647	-3.53024315834045	-0.202167838811874	0.540084540843964	-0.370416909456253
2.28370022773743	-10.3235139846802	-3.51551294326782	-0.201925188302994	0.539766311645508	-0.370165050029755
2.30760860443115	-10.3250503540039	-3.51844120025635	-0.2022764980793	0.539887368679047	-0.369957625865936
2.28864288330078	-10.335334777832	-3.5257523059845	-0.202087059617043	0.540369093418121	-0.369598209857941
2.27710819244385	-10.3249950408936	-3.52279353141785	-0.201616615056992	0.54023939371109	-0.369267106056213
2.29590272903442	-10.3182487487793	-3.51756930351257	-0.20186910033226	0.539901554584503	-0.369189113378525
2.29894733428955	-10.3285598754883	-3.52545762062073	-0.202017799019814	0.540343225002289	-0.369101941585541
2.28355121612549	-10.3268756866455	-3.53142166137695	-0.201705455780029	0.540533661842346	-0.368869483470917
2.28143930435181	-10.308687210083	-3.5104832649231	-0.20134961605072	0.540280282497406	-0.368721395730972
2.30226063728333	-10.3078413009644	-3.51597166061401	-0.201614111661911	0.540280342102051	-0.368773847818375
2.29878759384155	-10.3213987350464	-3.52398872375488	-0.2017632573843	0.540798008441925	-0.368747651576996
2.2784948348999	-10.3136148452759	-3.52189159393311	-0.201302528381348	0.540901839733124	-0.368594199419022
2.28057098388672	-10.3016443252563	-3.50876331329346	-0.201182320713997	0.540751695632935	-0.36857995390892
2.29894113540649	-10.3082523345947	-3.51125073432922	-0.20152685046196	0.54084175825119	-0.368654400110245
2.30347466468811	-10.3179531097412	-3.52261686325073	-0.201700910925865	0.541325330734253	-0.368611335754395
2.2954363822937	-10.3229074478149	-3.52487277984619	-0.201607868075371	0.541620016098022	-0.368670105934143
2.28320670127869	-10.3173866271973	-3.52721762657166	-0.201261878013611	0.541737139225006	-0.36867019534111
2.28441333770752	-10.3065576553345	-3.51751852035522	-0.20106329023838	0.541618704795837	-0.368807017803192
2.30775451660156	-10.3073606491089	-3.51470947265625	-0.201448872685432	0.541646838188171	-0.36897736787796
2.30322241783142	-10.3188419342041	-3.5217752456665	-0.201636373996735	0.542246282100677	-0.369067460298538
2.29084658622742	-10.3199806213379	-3.52378535270691	-0.201449856162071	0.542556464672089	-0.369034588336945
2.28370404243469	-10.308385848999	-3.5122275352478	-0.201221376657486	0.542421758174896	-0.369110703468323
2.3043897151947	-10.3124446868896	-3.52012133598328	-0.201810628175735	0.542568683624268	-0.36934894323349
2.29388976097107	-10.3251705169678	-3.5248589515686	-0.201899826526642	0.543068170547485	-0.369289845228195
2.28000164031982	-10.3174276351929	-3.52207565307617	-0.201544687151909	0.543262362480164	-0.36928990483284
2.28391408920288	-10.3002405166626	-3.51444292068481	-0.201408609747887	0.542932271957397	-0.369430541992188
2.29869723320007	-10.3021373748779	-3.51728558540344	-0.201767355203629	0.543175518512726	-0.369624048471451
2.30085897445679	-10.312780380249	-3.51980876922607	-0.201966911554337	0.543519020080566	-0.369730353355408
2.28447675704956	-10.3146123886108	-3.52684140205383	-0.201837092638016	0.543822467327118	-0.369699448347092
2.27052021026611	-10.3029537200928	-3.51748394966125	-0.201556816697121	0.543817043304443	-0.369713515043259
2.28159093856812	-10.2952098846436	-3.5091118812561	-0.201597422361374	0.543527483940125	-0.369783937931061
2.29839062690735	-10.305046081543	-3.51153111457825	-0.202143341302872	0.543812453746796	-0.369864612817764
2.28857445716858	-10.3102731704712	-3.52208399772644	-0.202135309576988	0.54410457611084	-0.369797974824905
2.26657843589783	-10.3008117675781	-3.51644468307495	-0.201703190803528	0.543996810913086	-0.369708210229874
2.27119874954224	-10.2894163131714	-3.51220154762268	-0.201662987470627	0.543709218502045	-0.369794100522995
2.28602004051209	-10.2912244796753	-3.50301814079285	-0.20200902223587	0.543596386909485	-0.369890660047531
2.27839422225952	-10.3042402267456	-3.51181650161743	-0.202198103070259	0.544001698493958	-0.369856536388397
2.26179099082947	-10.3030681610107	-3.51461863517761	-0.201962918043137	0.54394394159317	-0.369699150323868
2.2580873966217	-10.2884044647217	-3.50059223175049	-0.201741546392441	0.543550312519073	-0.369740903377533
2.27862691879272	-10.2925224304199	-3.49307346343994	-0.202266722917557	0.543311297893524	-0.369872391223907
2.27957153320313	-10.2996082305908	-3.50048589706421	-0.202452659606934	0.543394148349762	-0.369871258735657
2.26109719276428	-10.2998504638672	-3.49942302703857	-0.202277362346649	0.543546140193939	-0.369644433259964
2.24903631210327	-10.2835235595703	-3.49307513237	-0.201906859874725	0.543110251426697	-0.36945915222168
2.26895499229431	-10.2768392562866	-3.48354649543762	-0.202230036258698	0.542713761329651	-0.369384109973907
2.26822948455811	-10.2899885177612	-3.49308705329895	-0.202494576573372	0.543013989925385	-0.369223803281784
2.25375199317932	-10.2852125167847	-3.49240183830261	-0.202329486608505	0.543053209781647	-0.369002282619476
2.24180173873901	-10.2779102325439	-3.49200201034546	-0.202128529548645	0.542888581752777	-0.368722230195999
2.23782515525818	-10.2647047042847	-3.48412036895752	-0.201994389295578	0.54240870475769	-0.368443638086319
2.25347471237183	-10.2594833374023	-3.47086834907532	-0.202226251363754	0.542080044746399	-0.368320852518082
2.26443815231323	-10.2668752670288	-3.47351861000061	-0.202511206269264	0.5421382188797	-0.368062317371368
2.25033116340637	-10.2691879272461	-3.48261117935181	-0.202393442392349	0.542190074920654	-0.367750912904739
2.23263001441956	-10.2542924880981	-3.47357225418091	-0.201924592256546	0.541826844215393	-0.367491453886032
2.25685954093933	-10.2500686645508	-3.46842455863953	-0.20214769244194	0.54148280620575	-0.367425739765167
2.24022173881531	-10.2596406936646	-3.47823596000671	-0.20212210714817	0.541824996471405	-0.367073029279709
2.2293906211853	-10.2470626831055	-3.47004461288452	-0.201739504933357	0.541495621204376	-0.3668212890625
2.23895835876465	-10.2399978637695	-3.45235562324524	-0.201817914843559	0.541135489940643	-0.366675823926926
2.2532172203064	-10.241849899292	-3.45920419692993	-0.202073812484741	0.541047275066376	-0.366538345813751
2.24557662010193	-10.253812789917	-3.46845126152039	-0.202184215188026	0.54130357503891	-0.36625936627388
2.23260402679443	-10.2303981781006	-3.45158934593201	-0.201658010482788	0.540931701660156	-0.365860790014267
2.25321340560913	-10.2275314331055	-3.44596076011658	-0.201938062906265	0.540603041648865	-0.36568558216095
2.25596499443054	-10.2304677963257	-3.45214104652405	-0.202162817120552	0.540787398815155	-0.365514546632767
2.24420142173767	-10.2344932556152	-3.46271228790283	-0.202078253030777	0.541001975536346	-0.36523300409317
2.22741889953613	-10.2179889678955	-3.45170307159424	-0.201714366674423	0.540693342685699	-0.364984750747681
2.24874973297119	-10.2237253189087	-3.45347499847412	-0.202125161886215	0.540546536445618	-0.364795178174973
2.22603988647461	-10.2207641601563	-3.45570063591003	-0.201828852295876	0.54061084985733	-0.364538162946701
2.2274329662323	-10.2055730819702	-3.44588804244995	-0.201673075556755	0.540166974067688	-0.364503026008606
2.24785566329956	-10.2083740234375	-3.44391798973084	-0.202077627182007	0.539960622787476	-0.364528894424438
2.22648119926453	-10.2189741134644	-3.45326280593872	-0.202056273818016	0.540232717990875	-0.364372551441193
2.21659302711487	-10.203143119812	-3.43702387809753	-0.201748088002205	0.539729177951813	-0.36433357000351
2.23758840560913	-10.2045164108276	-3.43993759155273	-0.202322095632553	0.539499044418335	-0.3644158244133
2.22453594207764	-10.2161912918091	-3.44642686843872	-0.20236799120903	0.539659559726715	-0.364321053028107
2.21038269996643	-10.1979207992554	-3.43225121498108	-0.201950252056122	0.539282262325287	-0.364178836345673
2.22801852226257	-10.202543258667	-3.43048858642578	-0.202465400099754	0.539132416248322	-0.364341109991074
2.20454025268555	-10.1944723129272	-3.43769931793213	-0.202183827757835	0.53910905122757	-0.364237040281296
2.22006273269653	-10.1921367645264	-3.42454361915588	-0.202600240707397	0.538724362850189	-0.364349633455276
2.21612358093262	-10.2010126113892	-3.43616771697998	-0.202797397971153	0.538867712020874	-0.364393293857574
2.19460678100586	-10.1928434371948	-3.43351340293884	-0.202479138970375	0.538687825202942	-0.364369720220566
2.19539499282837	-10.1794376373291	-3.42292141914368	-0.202424585819244	0.538149833679199	-0.364481687545776
2.21070456504822	-10.1833038330078	-3.41862463951111	-0.202981516718864	0.538080811500549	-0.364726275205612
2.18357276916504	-10.1894540786743	-3.42860388755798	-0.202874779701233	0.538217186927795	-0.364656448364258
2.1842188835144	-10.1737728118896	-3.4140510559082	-0.202928066253662	0.537734627723694	-0.364903032779694
2.1926896572113	-10.1853580474854	-3.41710734367371	-0.20358282327652	0.53781670331955	-0.365141689777374
2.16896533966064	-10.1819591522217	-3.42438578605652	-0.203316032886505	0.537875890731812	-0.365183413028717
2.16893362998962	-10.1679935455322	-3.40914988517761	-0.203337252140045	0.537235200405121	-0.365385055541992
2.17401170730591	-10.1787996292114	-3.4190673828125	-0.203795775771141	0.537474691867828	-0.365721166133881
2.1472339630127	-10.1756792068481	-3.42065191268921	-0.203550532460213	0.537440299987793	-0.365868449211121
2.14023089408875	-10.1631002426147	-3.41219663619995	-0.203440323472023	0.537026047706604	-0.366054356098175
2.15893840789795	-10.164381980896	-3.40412092208862	-0.203925251960754	0.536685824394226	-0.366364121437073
2.1493067741394	-10.1772155761719	-3.41640424728394	-0.204142957925797	0.5369011759758	-0.366561949253082
2.13303232192993	-10.162769317627	-3.41036796569824	-0.203832745552063	0.536557734012604	-0.366748005151749
2.15188097953796	-10.1601428985596	-3.39945697784424	-0.204213738441467	0.536170721054077	-0.367051124572754
2.14256262779236	-10.1739683151245	-3.40932464599609	-0.204525634646416	0.536526262760162	-0.367121517658234
2.1183123588562	-10.1615333557129	-3.40451788902283	-0.204159408807755	0.536373019218445	-0.367204248905182
2.13497233390808	-10.1557083129883	-3.39560198783875	-0.204439103603363	0.53596043586731	-0.367466151714325
2.14239454269409	-10.1678457260132	-3.4037880897522	-0.204922586679459	0.536134481430054	-0.367617428302765
2.12269139289856	-10.1700601577759	-3.40934085845947	-0.204805374145508	0.536369264125824	-0.367640018463135
2.10660600662231	-10.1518812179565	-3.39976286888123	-0.204477652907372	0.536112070083618	-0.367679327726364
2.12829375267029	-10.1538743972778	-3.40165615081787	-0.2049450725317	0.536065399646759	-0.367928683757782
2.10595154762268	-10.1577787399292	-3.40832805633545	-0.204916566610336	0.53648442029953	-0.367959290742874
2.09662079811096	-10.1396007537842	-3.39412951469421	-0.204530715942383	0.536215484142303	-0.367952823638916
2.10714983940125	-10.137264251709	-3.3975875377655	-0.204909965395927	0.536099016666412	-0.368075549602509
2.11040163040161	-10.144645690918	-3.40598368644714	-0.205281049013138	0.536455750465393	-0.368149757385254
2.08198857307434	-10.1409759521484	-3.41567373275757	-0.204855382442474	0.536702215671539	-0.368034601211548
2.084552526474	-10.1268815994263	-3.40754747390747	-0.204761952161789	0.536353409290314	-0.368038564920425
2.09544920921326	-10.1254329681396	-3.40516495704651	-0.205055326223373	0.536369264125824	-0.368078857660294
2.08874011039734	-10.1327543258667	-3.41054797172546	-0.205310612916946	0.53671658039093	-0.367995828390121
2.06080389022827	-10.1278715133667	-3.41269207000732	-0.204856097698212	0.536886155605316	-0.367782413959503
2.06773519515991	-10.116265296936	-3.40476322174072	-0.204997509717941	0.536525905132294	-0.36774867773056
2.07366347312927	-10.1245384216309	-3.41307735443115	-0.205446466803551	0.536744952201843	-0.367771178483963
2.04893946647644	-10.1230936050415	-3.41300845146179	-0.205173939466476	0.536990642547607	-0.367478787899017
2.04731512069702	-10.1003074645996	-3.40088605880737	-0.205021351575851	0.536605060100555	-0.367414623498917
2.05552887916565	-10.1145830154419	-3.41220855712891	-0.205529049038887	0.536938190460205	-0.367393910884857
2.02960181236267	-10.1056308746338	-3.41300249099731	-0.205201953649521	0.537053763866425	-0.367128908634186
2.02950954437256	-10.0919303894043	-3.40316891670227	-0.20510870218277	0.536718904972076	-0.367001205682755
2.04666876792908	-10.1018104553223	-3.39957714080811	-0.205698609352112	0.536864757537842	-0.366901487112045
2.02800250053406	-10.1028528213501	-3.41499853134155	-0.205541163682938	0.537191987037659	-0.366732567548752
2.01388502120972	-10.0841245651245	-3.40943694114685	-0.205209329724312	0.536893010139465	-0.366529017686844
2.03251099586487	-10.0778837203979	-3.40100765228271	-0.205609604716301	0.536667287349701	-0.366579055786133
2.02884554862976	-10.0859870910645	-3.41166877746582	-0.205852016806602	0.53706431388855	-0.366415947675705
1.99684965610504	-10.0815229415894	-3.40919232368469	-0.205440044403076	0.537175178527832	-0.366171360015869
2.00899505615234	-10.0681438446045	-3.40067386627197	-0.205708488821983	0.536798298358917	-0.36617836356163
2.01501250267029	-10.0750827789307	-3.40427589416504	-0.206146478652954	0.536945641040802	-0.366163045167923
1.99888741970062	-10.0796546936035	-3.41780805587769	-0.206103771924973	0.537270307540894	-0.365954548120499
1.97925043106079	-10.0607557296753	-3.40399193763733	-0.205665975809097	0.53705096244812	-0.365815252065659
1.99568843841553	-10.0550508499146	-3.40210366249084	-0.206095904111862	0.536889433860779	-0.365856796503067
1.99467968940735	-10.0657539367676	-3.41268992424011	-0.206364095211029	0.537323355674744	-0.3658327460289
1.97721230983734	-10.0647296905518	-3.41294527053833	-0.206232234835625	0.537584900856018	-0.365653336048126
1.96126902103424	-10.0482311248779	-3.40795254707336	-0.2059316188097	0.537463426589966	-0.365486860275269
1.9736829996109	-10.04225730896	-3.40241551399231	-0.20612770318985	0.53718376159668	-0.365379065275192
1.97873961925507	-10.0543212890625	-3.40653109550476	-0.20662222802639	0.537640690803528	-0.365255177021027
1.95152854919434	-10.0412654876709	-3.41079592704773	-0.20609787106514	0.537680208683014	-0.365010410547256
1.97230088710785	-10.0323419570923	-3.40614438056946	-0.206456452608109	0.537511706352234	-0.364920079708099
1.95800244808197	-10.0402688980103	-3.41249370574951	-0.206474170088768	0.538041055202484	-0.364709079265594
1.93608939647675	-10.030818939209	-3.41520857810974	-0.206178143620491	0.537994623184204	-0.364387184381485
1.95565342903137	-10.0288286209106	-3.41113901138306	-0.206593826413155	0.537926018238068	-0.364412069320679
1.93596136569977	-10.033595085144	-3.41822695732117	-0.206448137760162	0.538425147533417	-0.364181935787201
1.92770731449127	-10.0160655975342	-3.40897750854492	-0.206156983971596	0.538275063037872	-0.363935023546219
1.94509649276733	-10.0208444595337	-3.41025543212891	-0.206594720482826	0.538408994674683	-0.36395338177681
1.93051433563232	-10.025013923645	-3.41911005973816	-0.20649679005146	0.538887023925781	-0.363730162382126
1.91765689849854	-10.0113878250122	-3.41727638244629	-0.206136897206306	0.538815319538116	-0.363496154546738
1.93502271175385	-10.0041418075562	-3.4156858921051	-0.206366211175919	0.538674592971802	-0.363436996936798
1.940096616745	-10.0141344070435	-3.41716289520264	-0.206556558609009	0.539063632488251	-0.363349825143814
1.91781151294708	-10.0155868530273	-3.4293999671936	-0.206185072660446	0.53931337594986	-0.363090634346008
1.91856384277344	-9.9947452545166	-3.41755294799805	-0.205895826220512	0.5390864610672	-0.363007962703705
1.93226718902588	-10.0019044876099	-3.42111802101135	-0.20625413954258	0.539340555667877	-0.363009721040726
1.91389954090118	-10.0092000961304	-3.42637848854065	-0.20611035823822	0.539857447147369	-0.362708359956741
1.90139400959015	-9.99746417999268	-3.42622208595276	-0.205733746290207	0.539826691150665	-0.362466275691986
1.92095112800598	-9.99557685852051	-3.4195716381073	-0.206103354692459	0.53967946767807	-0.362441003322601
1.91859817504883	-10.0052042007446	-3.4362096786499	-0.206205204129219	0.540159165859222	-0.362190693616867
1.89712584018707	-9.98975276947021	-3.4284873008728	-0.205624088644981	0.54021692276001	-0.361806184053421
1.918048620224	-9.98373317718506	-3.41861033439636	-0.205831259489059	0.540054678916931	-0.361748725175858
1.91889464855194	-9.9942569732666	-3.43844652175903	-0.206035390496254	0.54066926240921	-0.361559629440308
1.89788627624512	-9.98263931274414	-3.43663239479065	-0.205548897385597	0.540739834308624	-0.361221730709076
1.91756391525269	-9.97782421112061	-3.42276620864868	-0.205715879797935	0.540600955486298	-0.361061364412308
1.91915690898895	-9.99431610107422	-3.44035720825195	-0.205872803926468	0.541144073009491	-0.360818684101105
1.9018429517746	-9.98357772827148	-3.44087243080139	-0.20530778169632	0.541204333305359	-0.360548794269562
1.92414510250092	-9.97669887542725	-3.43385720252991	-0.205514326691628	0.54106330871582	-0.360533356666565
1.92454051971436	-9.99141597747803	-3.44559788703918	-0.20563705265522	0.541586756706238	-0.360364079475403
1.91177308559418	-9.97975444793701	-3.44110250473022	-0.205206319689751	0.541533648967743	-0.360206633806229
1.93610215187073	-9.98357105255127	-3.43856930732727	-0.20553483068943	0.541574001312256	-0.360250383615494
1.93678498268127	-9.99717330932617	-3.45301747322083	-0.205627262592316	0.542052328586578	-0.36014449596405
1.92494320869446	-9.98353004455566	-3.44932150840759	-0.205094769597054	0.542132914066315	-0.359853595495224
1.95422971248627	-9.98595905303955	-3.44455909729004	-0.205313920974731	0.542156755924225	-0.359846323728561
1.95288836956024	-9.99860382080078	-3.45689058303833	-0.205295398831367	0.542896270751953	-0.359730631113052
1.94744265079498	-9.98593425750732	-3.45423913002014	-0.204767972230911	0.542884886264801	-0.359522640705109
1.98233187198639	-9.99357318878174	-3.45242595672607	-0.205169230699539	0.543168902397156	-0.359479814767838
1.98708140850067	-10.0109252929688	-3.4722728729248	-0.205156713724136	0.543770730495453	-0.359369456768036
1.98241209983826	-9.99993705749512	-3.47364521026611	-0.204460561275482	0.543932259082794	-0.359223306179047
2.01751494407654	-10.0082120895386	-3.47567939758301	-0.204765513539314	0.544222772121429	-0.359293013811111
2.00941228866577	-10.0190343856812	-3.48468065261841	-0.204422354698181	0.544969856739044	-0.359078168869019
2.02320456504822	-10.0097398757935	-3.47855615615845	-0.204183652997017	0.545080304145813	-0.359052628278732
2.05572056770325	-10.0217695236206	-3.4900233745575	-0.204329043626785	0.545529365539551	-0.359130054712296
2.06209063529968	-10.0389881134033	-3.50291514396667	-0.204215526580811	0.546431541442871	-0.35905709862709
2.06381678581238	-10.0304441452026	-3.51078104972839	-0.203625410795212	0.54681921005249	-0.35887011885643
2.09213185310364	-10.0322704315186	-3.50537943840027	-0.203574970364571	0.547140300273895	-0.358895540237427
2.11984705924988	-10.0527830123901	-3.52272367477417	-0.203728646039963	0.54811954498291	-0.358966767787933
2.11513900756836	-10.0542068481445	-3.53414511680603	-0.203155636787415	0.548793971538544	-0.358808368444443
2.1395115852356	-10.049578666687	-3.53264355659485	-0.202854409813881	0.549097120761871	-0.358820348978043
2.17979121208191	-10.0687656402588	-3.54116821289063	-0.203102394938469	0.549808323383331	-0.358892440795898
2.19027495384216	-10.0804815292358	-3.55784368515015	-0.20267117023468	0.550772190093994	-0.358776330947876
2.19683003425598	-10.0831851959229	-3.5662624835968	-0.202134504914284	0.551339864730835	-0.358686804771423
2.2263069152832	-10.0820035934448	-3.56204032897949	-0.201824024319649	0.551619589328766	-0.358729153871536
2.26832628250122	-10.0971832275391	-3.5805811882019	-0.202051550149918	0.552517354488373	-0.358708560466766
2.27283263206482	-10.1113939285278	-3.59104228019714	-0.201698243618011	0.553482711315155	-0.358569085597992
2.28006196022034	-10.1075448989868	-3.59367036819458	-0.201006576418877	0.554003655910492	-0.358424305915833
2.32218360900879	-10.1136569976807	-3.59891247749329	-0.201231509447098	0.554498612880707	-0.358529567718506
2.34941124916077	-10.1296424865723	-3.61523389816284	-0.201174914836884	0.555325567722321	-0.358413755893707
2.36390113830566	-10.1424808502197	-3.63178968429565	-0.200967729091644	0.556214570999146	-0.358314454555511
2.36650395393372	-10.1395330429077	-3.6387505531311	-0.200324684381485	0.556779384613037	-0.358147889375687
2.39213895797729	-10.1317558288574	-3.63234376907349	-0.20006451010704	0.557054221630096	-0.358138024806976
2.4276237487793	-10.1409749984741	-3.63609910011292	-0.200136691331863	0.557657063007355	-0.358278840780258
2.45393896102905	-10.1581926345825	-3.65336179733276	-0.200280383229256	0.558520019054413	-0.358402639627457
2.45011138916016	-10.1664705276489	-3.66704177856445	-0.199832439422607	0.559343278408051	-0.358363687992096
2.45743632316589	-10.1662950515747	-3.66729426383972	-0.199521064758301	0.55967378616333	-0.358486384153366
2.47986793518066	-10.1643095016479	-3.66429615020752	-0.199432536959648	0.559929192066193	-0.358694851398468
2.51688861846924	-10.174277305603	-3.66555118560791	-0.199835106730461	0.560230433940887	-0.359066039323807
2.5351414680481	-10.1938028335571	-3.67486333847046	-0.200118690729141	0.560922384262085	-0.359352439641953
2.53650212287903	-10.200325012207	-3.68676948547363	-0.199988886713982	0.561291933059692	-0.359676390886307
2.53296566009521	-10.1908760070801	-3.68065714836121	-0.199648663401604	0.561249494552612	-0.360101073980331
2.5547821521759	-10.1890439987183	-3.67506647109985	-0.199902132153511	0.561184346675873	-0.360655635595322
2.57174873352051	-10.1994867324829	-3.6750955581665	-0.200389847159386	0.561263501644135	-0.361325681209564
2.57663059234619	-10.2142534255981	-3.68916988372803	-0.200842618942261	0.561654984951019	-0.361981064081192
2.5710871219635	-10.2215003967285	-3.68981027603149	-0.201061591506004	0.561746776103973	-0.362646609544754
2.55718088150024	-10.2204113006592	-3.68590521812439	-0.201056227087975	0.561596035957336	-0.363398969173431
2.553218126297	-10.213342666626	-3.67328715324402	-0.201274588704109	0.561125755310059	-0.364283204078674
2.56534314155579	-10.2137775421143	-3.66299486160278	-0.20195060968399	0.56056797504425	-0.365370482206345
2.56916785240173	-10.2204141616821	-3.66408586502075	-0.202703386545181	0.56021511554718	-0.366418480873108
2.56623554229736	-10.2261219024658	-3.6587929725647	-0.203206643462181	0.559728026390076	-0.367529988288879
2.55933356285095	-10.2289943695068	-3.65675139427185	-0.203777804970741	0.559160172939301	-0.368715912103653
2.55112910270691	-10.2405757904053	-3.6502206325531	-0.204476773738861	0.558861017227173	-0.369826316833496
2.53113651275635	-10.2455987930298	-3.64937114715576	-0.204980805516243	0.558433890342712	-0.370920449495316
2.51178979873657	-10.2431621551514	-3.63482141494751	-0.205367341637611	0.557763338088989	-0.372118085622787
2.49862003326416	-10.2414770126343	-3.63148188591003	-0.205941781401634	0.556903660297394	-0.373260021209717
2.48591113090515	-10.2426137924194	-3.61902379989624	-0.206682711839676	0.556164145469666	-0.374459683895111
2.46895384788513	-10.2365999221802	-3.60740089416504	-0.207163870334625	0.555220186710358	-0.375551879405975
2.45923757553101	-10.2262229919434	-3.58779954910278	-0.207780122756958	0.554204106330872	-0.376705050468445
2.44399547576904	-10.2308235168457	-3.58019685745239	-0.208473920822144	0.55338591337204	-0.377887696027756
2.42996287345886	-10.2297992706299	-3.57221674919128	-0.209220141172409	0.552602827548981	-0.379056960344315
2.41982531547546	-10.2229127883911	-3.55288863182068	-0.210014969110489	0.551682889461517	-0.380279183387756
2.41281890869141	-10.2251262664795	-3.54585576057434	-0.210824385285378	0.550790250301361	-0.381515055894852
2.39298105239868	-10.2227363586426	-3.53227949142456	-0.211505606770515	0.550021648406982	-0.382660239934921
2.37560772895813	-10.2228384017944	-3.52478122711182	-0.212131828069687	0.54927670955658	-0.383851021528244
2.36697793006897	-10.2215557098389	-3.5155816078186	-0.212977468967438	0.548537254333496	-0.385083138942719
2.35633993148804	-10.2283611297607	-3.50772023200989	-0.2137640863657	0.547998666763306	-0.386310368776321
2.3437488079071	-10.2283296585083	-3.50446891784668	-0.214367493987083	0.547349095344543	-0.387419462203979
2.32588267326355	-10.2247219085693	-3.4920654296875	-0.21488456428051	0.546656429767609	-0.388506263494492
2.31556487083435	-10.2266483306885	-3.49237465858459	-0.2154760658741	0.546157896518707	-0.389567852020264
2.30145859718323	-10.2281494140625	-3.48615717887878	-0.216164171695709	0.545777916908264	-0.390490382909775
2.28824949264526	-10.2243146896362	-3.4783501625061	-0.216483309864998	0.54523366689682	-0.391323983669281
2.27338886260986	-10.2224912643433	-3.47231912612915	-0.216988384723663	0.544874489307404	-0.392237365245819
2.26110029220581	-10.2200155258179	-3.46645665168762	-0.217386558651924	0.544535100460052	-0.393003553152084
2.24179720878601	-10.2181234359741	-3.46582341194153	-0.217704936861992	0.544207334518433	-0.393706291913986
2.22561478614807	-10.2119188308716	-3.45929551124573	-0.217928946018219	0.544034123420715	-0.394351303577423
2.20158290863037	-10.2122945785522	-3.45993947982788	-0.218121439218521	0.543981075286865	-0.394919216632843
2.18859100341797	-10.211067199707	-3.45362567901611	-0.218410953879356	0.543914139270782	-0.395488739013672
2.17297554016113	-10.2131423950195	-3.46136593818665	-0.218674466013908	0.54399311542511	-0.395912349224091
2.16036319732666	-10.2143926620483	-3.46715903282166	-0.219024360179901	0.544197618961334	-0.396351426839828
2.14991307258606	-10.2122001647949	-3.46698474884033	-0.21920882165432	0.544232726097107	-0.396770983934402
2.1355836391449	-10.2073535919189	-3.46990871429443	-0.219353079795837	0.544416189193726	-0.397102147340775
2.12663578987122	-10.205207824707	-3.46917366981506	-0.219626247882843	0.544554829597473	-0.397301286458969
2.12530636787415	-10.2101593017578	-3.47260689735413	-0.22002100944519	0.544701278209686	-0.397514760494232
2.11923170089722	-10.2030096054077	-3.47133588790894	-0.220268040895462	0.544844567775726	-0.397682428359985
2.10611248016357	-10.1967306137085	-3.47110819816589	-0.220311969518661	0.545015335083008	-0.397780805826187
2.09780287742615	-10.1890707015991	-3.47291111946106	-0.220299407839775	0.544928669929504	-0.397818446159363
2.07711696624756	-10.1690788269043	-3.46259307861328	-0.220140889286995	0.545041978359222	-0.397635906934738
2.04866528511047	-10.158073425293	-3.46062707901001	-0.219859406352043	0.54512220621109	-0.39740926027298
2.03324246406555	-10.1505060195923	-3.46588015556335	-0.219660952687263	0.545317232608795	-0.397118300199509
2.01507353782654	-10.1396169662476	-3.46661949157715	-0.219704434275627	0.545423865318298	-0.396779030561447
1.99516844749451	-10.13059425354	-3.46557593345642	-0.219428703188896	0.545657873153687	-0.396396815776825
1.97385609149933	-10.1268606185913	-3.46891355514526	-0.219191893935204	0.545844078063965	-0.395864874124527
1.95411694049835	-10.1200494766235	-3.47411417961121	-0.219029679894447	0.545983076095581	-0.395264714956284
1.94231629371643	-10.1157217025757	-3.47198700904846	-0.218905955553055	0.546152889728546	-0.394600927829742
1.93095517158508	-10.1131162643433	-3.47867703437805	-0.218831613659859	0.546422123908997	-0.393868207931519
1.9185882806778	-10.101616859436	-3.47524619102478	-0.218684524297714	0.546420156955719	-0.393055379390717
1.90071070194244	-10.0854721069336	-3.4739785194397	-0.218337953090668	0.546419143676758	-0.392119914293289
1.88881230354309	-10.0757541656494	-3.47956848144531	-0.218039497733116	0.546521127223969	-0.391261041164398
1.87280976772308	-10.060905456543	-3.48420667648315	-0.217707276344299	0.546618640422821	-0.390281081199646
1.86085832118988	-10.0452337265015	-3.47246313095093	-0.217433378100395	0.546633958816528	-0.389342576265335
1.84510326385498	-10.0314483642578	-3.47805976867676	-0.217192232608795	0.546718716621399	-0.388343960046768
1.83059775829315	-10.0259113311768	-3.47755265235901	-0.216842442750931	0.546993315219879	-0.387308746576309
1.81759023666382	-10.0094585418701	-3.47735857963562	-0.216515839099884	0.54716020822525	-0.386354565620422
1.8162784576416	-9.99750995635986	-3.47400259971619	-0.216343194246292	0.547132313251495	-0.385452270507813
1.8065779209137	-9.98562526702881	-3.472407579422	-0.21620537340641	0.547330677509308	-0.384564161300659
1.79208314418793	-9.97569370269775	-3.47686457633972	-0.215801134705544	0.547533094882965	-0.383626729249954
1.78035342693329	-9.96827030181885	-3.47725582122803	-0.215424820780754	0.547799527645111	-0.382720172405243
1.77324652671814	-9.96016883850098	-3.48495769500732	-0.215126618742943	0.54810756444931	-0.381843417882919
1.77279007434845	-9.95959377288818	-3.49090766906738	-0.215060040354729	0.548593044281006	-0.380981028079987
1.75552940368652	-9.96337795257568	-3.5022406578064	-0.214748382568359	0.549280405044556	-0.380080580711365
1.72743940353394	-9.94925308227539	-3.50681185722351	-0.214060202240944	0.549789130687714	-0.379004687070847
1.71258652210236	-9.93575000762939	-3.5124728679657	-0.213473007082939	0.550205409526825	-0.378031402826309
1.69784986972809	-9.91831016540527	-3.51045560836792	-0.212891921401024	0.550505995750427	-0.37718141078949
1.70312058925629	-9.90559864044189	-3.50572609901428	-0.21264523267746	0.55075740814209	-0.376452714204788
1.70622134208679	-9.90523338317871	-3.50915241241455	-0.212527796626091	0.551277875900269	-0.375729322433472
1.70025658607483	-9.90395545959473	-3.52317070960999	-0.212201967835426	0.552035689353943	-0.375068932771683
1.68871200084686	-9.90927219390869	-3.53530836105347	-0.211816638708115	0.552998960018158	-0.374418944120407
1.67660403251648	-9.90909862518311	-3.54608654975891	-0.211356192827225	0.553710579872131	-0.373719602823257
1.65732538700104	-9.89644718170166	-3.54849648475647	-0.210589125752449	0.554339230060577	-0.373024582862854
1.65126943588257	-9.8817195892334	-3.54223775863647	-0.20997466146946	0.554715812206268	-0.372477203607559
1.65934276580811	-9.87738513946533	-3.54492568969727	-0.20977845788002	0.555343449115753	-0.371864438056946
1.66710352897644	-9.88791465759277	-3.56654834747314	-0.209675818681717	0.556396245956421	-0.37133851647377
1.65840101242065	-9.8905725479126	-3.57687306404114	-0.20921403169632	0.557471990585327	-0.370673149824142
1.64409649372101	-9.8867826461792	-3.58748435974121	-0.208683684468269	0.558388411998749	-0.370140612125397
1.63072526454926	-9.87756443023682	-3.59214663505554	-0.207866325974464	0.559161603450775	-0.369504600763321
1.63067412376404	-9.87405967712402	-3.60205483436584	-0.207528084516525	0.560121476650238	-0.369072645902634
1.62764942646027	-9.86854648590088	-3.60718464851379	-0.20700591802597	0.560971975326538	-0.368622094392776
1.64247334003448	-9.86056423187256	-3.60571074485779	-0.206777483224869	0.561697602272034	-0.368313163518906
1.65446054935455	-9.86394882202148	-3.62005734443665	-0.20671272277832	0.562765419483185	-0.368007183074951
1.65192151069641	-9.87246799468994	-3.63648986816406	-0.20652075111866	0.563998758792877	-0.367658525705338
1.63356626033783	-9.87318706512451	-3.64961171150208	-0.205903649330139	0.565315902233124	-0.367184847593308
1.61740839481354	-9.8638162612915	-3.6546676158905	-0.205214381217957	0.566138803958893	-0.366814613342285
1.61600351333618	-9.85943126678467	-3.65876507759094	-0.204924315214157	0.567147731781006	-0.366572856903076
1.62292957305908	-9.85470294952393	-3.66240692138672	-0.204705283045769	0.567947864532471	-0.366399139165878
1.62354850769043	-9.85393047332764	-3.66904616355896	-0.204573139548302	0.568879544734955	-0.366261541843414
1.62867426872253	-9.8564624786377	-3.67947220802307	-0.204476937651634	0.56990659236908	-0.366107404232025
1.63231432437897	-9.86657047271729	-3.70008325576782	-0.204521581530571	0.570923507213593	-0.365933001041412
1.62339782714844	-9.86570835113525	-3.71222424507141	-0.204247668385506	0.571939766407013	-0.365768164396286
1.60813438892365	-9.86867618560791	-3.71472096443176	-0.203871488571167	0.572885513305664	-0.365459024906158
1.590855717659	-9.85602951049805	-3.72125816345215	-0.203358858823776	0.573638558387756	-0.365155160427094
1.58882081508636	-9.84914207458496	-3.72102189064026	-0.203051447868347	0.574170172214508	-0.364930748939514
1.59181976318359	-9.83974170684814	-3.71342587471008	-0.20304648578167	0.574619293212891	-0.364740759134293
1.60612058639526	-9.8406867980957	-3.72429823875427	-0.203284114599228	0.575170338153839	-0.364636212587357
1.60564601421356	-9.84554290771484	-3.73600101470947	-0.203342601656914	0.575976133346558	-0.364474415779114
1.59689974784851	-9.84825992584229	-3.73654580116272	-0.20333531498909	0.576594710350037	-0.364273905754089
1.58182740211487	-9.84887886047363	-3.74711179733276	-0.203212395310402	0.57720810174942	-0.364011317491531
1.56594967842102	-9.84444808959961	-3.74233603477478	-0.202980279922485	0.577495396137238	-0.363779842853546
1.55759227275848	-9.83219718933105	-3.74180126190186	-0.202787145972252	0.577541172504425	-0.36366018652916
1.56415128707886	-9.8244743347168	-3.73354172706604	-0.202905878424644	0.577465951442719	-0.363615185022354
1.5701789855957	-9.82702732086182	-3.72991394996643	-0.20317654311657	0.57756507396698	-0.363621711730957
1.57572090625763	-9.83286952972412	-3.73119711875916	-0.203567162156105	0.577894687652588	-0.363617151975632
1.56597185134888	-9.83754730224609	-3.73859405517578	-0.20373623073101	0.578210294246674	-0.363538950681686
1.54916977882385	-9.83643054962158	-3.73898696899414	-0.203646540641785	0.578331649303436	-0.363466560840607
1.53198707103729	-9.82976531982422	-3.7371301651001	-0.203491777181625	0.578217208385468	-0.363494604825974
1.5301616191864	-9.82204532623291	-3.73025703430176	-0.203576654195786	0.578082382678986	-0.363593757152557
1.53817880153656	-9.8186206817627	-3.72507238388062	-0.20385730266571	0.577907204627991	-0.363755017518997
1.55637061595917	-9.82376956939697	-3.72652840614319	-0.204481601715088	0.577974379062653	-0.36403101682663
1.55432057380676	-9.83010005950928	-3.72783899307251	-0.204856842756271	0.578177452087402	-0.364278942346573
1.54766094684601	-9.83950042724609	-3.73397922515869	-0.205127939581871	0.578448414802551	-0.36449071764946
1.54432988166809	-9.84510707855225	-3.72790098190308	-0.205248922109604	0.578608870506287	-0.364812254905701
1.53464555740356	-9.85102462768555	-3.7314567565918	-0.20544844865799	0.578885138034821	-0.3651143014431
1.51980984210968	-9.84529972076416	-3.72869086265564	-0.205346643924713	0.578992664813995	-0.365494936704636
1.51582753658295	-9.84859371185303	-3.72858309745789	-0.205471053719521	0.579191565513611	-0.365956634283066
1.5217387676239	-9.84614849090576	-3.72557520866394	-0.205644637346268	0.579276740550995	-0.366491556167603
1.5269535779953	-9.84509372711182	-3.72226047515869	-0.205843955278397	0.579405248165131	-0.367001712322235
1.52394449710846	-9.8518590927124	-3.7231228351593	-0.206014364957809	0.579877436161041	-0.367491662502289
1.52783024311066	-9.85384082794189	-3.72835516929626	-0.206310287117958	0.580232262611389	-0.367976844310761
1.53287303447723	-9.85599231719971	-3.72644972801209	-0.2064218968153	0.580619275569916	-0.368441045284271
1.53929579257965	-9.86278438568115	-3.73078513145447	-0.206644982099533	0.581043004989624	-0.368897140026093
1.55271255970001	-9.86907768249512	-3.73526215553284	-0.207076281309128	0.581508636474609	-0.369360148906708
1.55492603778839	-9.87196159362793	-3.74522018432617	-0.207263618707657	0.582042038440704	-0.369674921035767
1.55681157112122	-9.87378215789795	-3.73836278915405	-0.207266494631767	0.582392513751984	-0.369895607233047
1.55853962898254	-9.88186454772949	-3.74802899360657	-0.207390233874321	0.582913219928741	-0.370180726051331
1.56000947952271	-9.88389015197754	-3.75099015235901	-0.207516506314278	0.583424091339111	-0.370326519012451
1.56152355670929	-9.88605117797852	-3.75919413566589	-0.207529842853546	0.583832800388336	-0.370468527078629
1.56563019752502	-9.88968849182129	-3.76115322113037	-0.207603603601456	0.584153294563293	-0.370598047971725
1.56600284576416	-9.89485549926758	-3.75865316390991	-0.207644551992416	0.584566950798035	-0.370637118816376
1.56959807872772	-9.89663982391357	-3.76428461074829	-0.207631215453148	0.584870159626007	-0.370712548494339
1.57263278961182	-9.89515590667725	-3.76196527481079	-0.207628682255745	0.585018157958984	-0.370705544948578
1.57716333866119	-9.90155696868896	-3.76904153823853	-0.207652449607849	0.585346639156342	-0.370652198791504
1.58057880401611	-9.8949499130249	-3.75993895530701	-0.20753501355648	0.585359454154968	-0.370520412921906
1.5836147069931	-9.89737415313721	-3.75819563865662	-0.207524940371513	0.585476934909821	-0.370334833860397
1.58770751953125	-9.89776229858398	-3.76149129867554	-0.207436710596085	0.585551917552948	-0.370143443346024
1.59191346168518	-9.89789581298828	-3.75708723068237	-0.207404494285583	0.585517525672913	-0.369971513748169
1.58978426456451	-9.90203857421875	-3.75723600387573	-0.207413449883461	0.585701406002045	-0.36969405412674
1.58978283405304	-9.89795017242432	-3.75838232040405	-0.207330837845802	0.58560448884964	-0.369456171989441
1.58815681934357	-9.90076637268066	-3.75951480865479	-0.207330510020256	0.585464835166931	-0.369201749563217
1.58715200424194	-9.8985652923584	-3.74899339675903	-0.20722721517086	0.585394501686096	-0.368898898363113
1.57753491401672	-9.89946269989014	-3.74989533424377	-0.207038208842278	0.585236310958862	-0.368560910224915
1.57841861248016	-9.90255260467529	-3.74531507492065	-0.207005143165588	0.584867775440216	-0.368277549743652
1.56954574584961	-9.89837551116943	-3.74099230766296	-0.206805855035782	0.584545314311981	-0.367929667234421
1.56503093242645	-9.89311981201172	-3.73865842819214	-0.206589415669441	0.584125280380249	-0.367538094520569
1.5590546131134	-9.8891429901123	-3.72538089752197	-0.206401973962784	0.583584249019623	-0.366992592811584
1.55333590507507	-9.87764263153076	-3.71858930587769	-0.206282690167427	0.582992553710938	-0.366428822278976
1.55408334732056	-9.87625598907471	-3.71048521995544	-0.206213146448135	0.582409739494324	-0.365947991609573
1.55282354354858	-9.86988735198975	-3.70159506797791	-0.206167504191399	0.581830322742462	-0.365493267774582
1.55651712417603	-9.86098194122314	-3.68455171585083	-0.206176906824112	0.581097304821014	-0.365111798048019
1.55736398696899	-9.85899448394775	-3.67889928817749	-0.206238925457001	0.580469727516174	-0.364782929420471
1.56081247329712	-9.85762405395508	-3.6766345500946	-0.206373050808907	0.57990562915802	-0.364466458559036
1.56279683113098	-9.85848236083984	-3.66874980926514	-0.206437349319458	0.579350829124451	-0.364270746707916
1.56047666072845	-9.8676700592041	-3.67359304428101	-0.206595674157143	0.579187333583832	-0.36393740773201
1.54475796222687	-9.8671350479126	-3.67323923110962	-0.206386938691139	0.578767001628876	-0.363449186086655
1.52675819396973	-9.85184097290039	-3.66028308868408	-0.206020921468735	0.577976644039154	-0.362971752882004
1.52670586109161	-9.84366416931152	-3.64057374000549	-0.205950140953064	0.577290236949921	-0.362515985965729
1.54084551334381	-9.84443950653076	-3.63448786735535	-0.206353396177292	0.57668125629425	-0.362140834331512
1.54228806495667	-9.84879779815674	-3.63735771179199	-0.206591472029686	0.576307535171509	-0.361684620380402
1.5256028175354	-9.85005187988281	-3.63329982757568	-0.206326186656952	0.57607239484787	-0.361163705587387
1.50611364841461	-9.83652973175049	-3.63331532478333	-0.205915376543999	0.575481712818146	-0.360663235187531
1.51194643974304	-9.8230037689209	-3.61371183395386	-0.205928146839142	0.574684858322144	-0.360365241765976
1.51750993728638	-9.82374954223633	-3.60892701148987	-0.206143632531166	0.574375569820404	-0.360013455152512
1.48846745491028	-9.82934474945068	-3.61605978012085	-0.206031143665314	0.574367165565491	-0.359367430210114
1.46383988857269	-9.81185626983643	-3.60850548744202	-0.205574601888657	0.57379412651062	-0.358773529529572
1.46270310878754	-9.79453182220459	-3.58748364448547	-0.205601707100868	0.573029637336731	-0.358236789703369
1.46465754508972	-9.79347324371338	-3.5935914516449	-0.205968737602234	0.572746098041534	-0.357650339603424
1.43720734119415	-9.79346561431885	-3.59886527061462	-0.205742120742798	0.572597801685333	-0.356862813234329
1.40803015232086	-9.77205371856689	-3.58949112892151	-0.205252140760422	0.572150409221649	-0.356002628803253
1.40663969516754	-9.75507259368896	-3.57136821746826	-0.205228209495544	0.571368873119354	-0.355359077453613
1.41397678852081	-9.7496395111084	-3.56812834739685	-0.205591380596161	0.571027815341949	-0.35469377040863
1.3887505531311	-9.74864196777344	-3.57178211212158	-0.205421105027199	0.570918619632721	-0.353813856840134
1.35773146152496	-9.72400188446045	-3.55927419662476	-0.204907298088074	0.570315361022949	-0.352779656648636
1.35974848270416	-9.70781517028809	-3.54558372497559	-0.205043882131577	0.569540143013	-0.352000057697296
1.36115884780884	-9.71330451965332	-3.55040836334229	-0.205362930893898	0.569337129592896	-0.351150542497635
1.32845604419708	-9.70115184783936	-3.55482482910156	-0.204973354935646	0.569038867950439	-0.350117534399033
1.31543266773224	-9.67637825012207	-3.53573870658875	-0.20469768345356	0.568141400814056	-0.34921395778656
1.31516766548157	-9.67286109924316	-3.53212761878967	-0.205097809433937	0.567868113517761	-0.348400056362152
1.27992534637451	-9.66148281097412	-3.53074789047241	-0.204722553491592	0.567558944225311	-0.347226679325104
1.27158951759338	-9.63681697845459	-3.51617860794067	-0.204633593559265	0.566842317581177	-0.346279293298721
1.26457142829895	-9.63735103607178	-3.52172470092773	-0.204896032810211	0.566587924957275	-0.345299154520035
1.22993314266205	-9.61454772949219	-3.51222825050354	-0.204366475343704	0.566242039203644	-0.344028323888779
1.23321318626404	-9.59389400482178	-3.49840974807739	-0.204539105296135	0.565453052520752	-0.343094021081924
1.21226000785828	-9.59318923950195	-3.50784826278687	-0.204618871212006	0.56559818983078	-0.341872900724411
1.19639551639557	-9.56473350524902	-3.48934507369995	-0.204242616891861	0.564952313899994	-0.340703666210175
1.19352412223816	-9.56475067138672	-3.49579048156738	-0.204476982355118	0.564897537231445	-0.339541405439377
1.16802036762238	-9.53941822052002	-3.48828268051147	-0.203906536102295	0.564410924911499	-0.338309824466705
1.17111444473267	-9.53637218475342	-3.48490405082703	-0.204172432422638	0.564225494861603	-0.337228626012802
1.14700210094452	-9.51375484466553	-3.47959566116333	-0.203768461942673	0.563924252986908	-0.336034208536148
1.15258491039276	-9.51492214202881	-3.48888421058655	-0.204160168766975	0.563900232315063	-0.334960639476776
1.13076448440552	-9.48721694946289	-3.47489047050476	-0.203531324863434	0.563595831394196	-0.33375295996666
1.13599324226379	-9.48876857757568	-3.48108720779419	-0.203859567642212	0.5637167096138	-0.332760035991669
1.11293745040894	-9.46880912780762	-3.4749755859375	-0.203347280621529	0.563616335391998	-0.331592351198196
1.12265515327454	-9.46979427337646	-3.47643399238586	-0.203528702259064	0.563805162906647	-0.330592721700668
1.10961949825287	-9.44790458679199	-3.47198081016541	-0.202997788786888	0.563530147075653	-0.32954615354538
1.10186040401459	-9.45039176940918	-3.47646355628967	-0.202970445156097	0.563965678215027	-0.328508198261261
1.10907518863678	-9.44095802307129	-3.47195720672607	-0.203032121062279	0.56392377614975	-0.327639728784561
1.08713865280151	-9.42706966400146	-3.47238874435425	-0.202560126781464	0.564242720603943	-0.326557785272598
1.0914306640625	-9.42387580871582	-3.48192167282104	-0.202429264783859	0.564698278903961	-0.325683981180191
1.09277498722076	-9.4109525680542	-3.47478628158569	-0.202173784375191	0.564757823944092	-0.324749052524567
1.08250427246094	-9.4088020324707	-3.48489880561829	-0.201745614409447	0.565222322940826	-0.323799431324005
1.0896612405777	-9.40854072570801	-3.48376154899597	-0.201748937368393	0.565676152706146	-0.323046982288361
1.08124732971191	-9.3980712890625	-3.48579382896423	-0.201282128691673	0.565924227237701	-0.322285145521164
1.07848536968231	-9.40116882324219	-3.49955534934998	-0.201141431927681	0.566507756710052	-0.321548253297806
1.08774614334106	-9.39116764068604	-3.49773979187012	-0.200906038284302	0.566769361495972	-0.320929437875748
1.07683956623077	-9.38479614257813	-3.49926257133484	-0.20032262802124	0.567355751991272	-0.320152401924133
1.08654463291168	-9.39210605621338	-3.50804305076599	-0.200242072343826	0.567961275577545	-0.31950569152832
1.09936249256134	-9.38423538208008	-3.50556969642639	-0.199939295649529	0.568336009979248	-0.31900355219841
1.08717691898346	-9.38676643371582	-3.50980615615845	-0.199508845806122	0.569064736366272	-0.318268299102783
1.10191881656647	-9.39358329772949	-3.52013444900513	-0.19949671626091	0.56972336769104	-0.317823737859726
1.10368120670319	-9.38330459594727	-3.51728796958923	-0.199004635214806	0.570197522640228	-0.317169934511185
1.10075557231903	-9.38272094726563	-3.52737975120544	-0.198584407567978	0.571051120758057	-0.316546499729156
1.1152845621109	-9.3859748840332	-3.53289222717285	-0.198520958423615	0.571677923202515	-0.315928637981415
1.11711502075195	-9.37387371063232	-3.53586149215698	-0.198043778538704	0.572204351425171	-0.315295279026031
1.11565351486206	-9.37919330596924	-3.54502081871033	-0.197766184806824	0.573106050491333	-0.314612597227097
1.12533354759216	-9.38938808441162	-3.54941058158875	-0.197663769125938	0.573859930038452	-0.314095854759216
1.12746584415436	-9.37474346160889	-3.55594205856323	-0.197041854262352	0.574290156364441	-0.313593089580536
1.12213206291199	-9.38377857208252	-3.57538294792175	-0.196740046143532	0.575235784053802	-0.313344389200211
1.13580179214478	-9.38934803009033	-3.57951664924622	-0.196460708975792	0.575891256332397	-0.313230931758881
1.14000868797302	-9.38515186309814	-3.57905149459839	-0.195889532566071	0.576232254505157	-0.313094317913055
1.134397149086	-9.39409446716309	-3.58824872970581	-0.195508077740669	0.577208817005157	-0.312818467617035
1.14948964118958	-9.40182209014893	-3.59363079071045	-0.195331782102585	0.577853679656982	-0.3125901222229
1.15447103977203	-9.39289283752441	-3.59406971931458	-0.194674432277679	0.57830810546875	-0.312374144792557
1.15461540222168	-9.40976524353027	-3.601881980896	-0.194386795163155	0.579148769378662	-0.312113136053085
1.17255580425262	-9.4157657623291	-3.61079931259155	-0.194164618849754	0.579882919788361	-0.312068641185761
1.18141531944275	-9.41459941864014	-3.60595059394836	-0.193554267287254	0.580179452896118	-0.311979472637177
1.18810737133026	-9.43006610870361	-3.61725354194641	-0.19332380592823	0.580991983413696	-0.311883479356766
1.20255839824677	-9.43684005737305	-3.61882090568542	-0.19317501783371	0.581399857997894	-0.311831027269363
1.21290373802185	-9.43410491943359	-3.6204047203064	-0.192733496427536	0.581759989261627	-0.311668217182159
1.21596837043762	-9.44424915313721	-3.63746213912964	-0.192479953169823	0.582464277744293	-0.311486303806305
1.23590135574341	-9.45040225982666	-3.62123131752014	-0.192381083965302	0.582757532596588	-0.311352223157883
1.2379846572876	-9.44897079467773	-3.63581585884094	-0.191885009407997	0.583130419254303	-0.311224192380905
1.24743592739105	-9.46652126312256	-3.64010238647461	-0.19187293946743	0.583727478981018	-0.311109483242035
1.25966680049896	-9.46248722076416	-3.63373398780823	-0.19153319299221	0.583725810050964	-0.311065435409546
1.25007116794586	-9.46921920776367	-3.64126300811768	-0.191127434372902	0.584033846855164	-0.310894072055817
1.26735210418701	-9.47561168670654	-3.64304256439209	-0.191221907734871	0.584349870681763	-0.310958921909332
1.26704525947571	-9.46763515472412	-3.6391396522522	-0.190744832158089	0.584266066551209	-0.31097936630249
1.26814723014832	-9.48198318481445	-3.64439296722412	-0.190642207860947	0.584556937217712	-0.310895055532455
1.28156065940857	-9.48166370391846	-3.64092230796814	-0.190450519323349	0.584412336349487	-0.310892254114151
1.27398216724396	-9.48062419891357	-3.63743042945862	-0.190180137753487	0.584307372570038	-0.310705363750458
1.28061139583588	-9.49012184143066	-3.64255404472351	-0.190295234322548	0.5843865275383	-0.31050905585289
1.28499662876129	-9.48155117034912	-3.6425621509552	-0.190002247691154	0.584031522274017	-0.310262948274612
1.27214479446411	-9.48560047149658	-3.64160394668579	-0.189821556210518	0.584109306335449	-0.309924989938736
1.28684639930725	-9.48223972320557	-3.63660764694214	-0.189908146858215	0.58360767364502	-0.309642940759659
1.27521729469299	-9.47581005096436	-3.63303828239441	-0.189451515674591	0.5832479596138	-0.309368193149567
1.27768516540527	-9.48486328125	-3.63424205780029	-0.189498886466026	0.583089768886566	-0.309074491262436
1.28460240364075	-9.48283672332764	-3.6173791885376	-0.189572498202324	0.582383275032043	-0.308778494596481
1.26965093612671	-9.4777889251709	-3.61393332481384	-0.189230650663376	0.581991851329803	-0.308391541242599
1.27903926372528	-9.48396110534668	-3.61839604377747	-0.189477667212486	0.581642389297485	-0.308129251003265
1.27003264427185	-9.47308254241943	-3.60031962394714	-0.189220637083054	0.580968856811523	-0.30771616101265
1.26273798942566	-9.4777307510376	-3.60781621932983	-0.189066141843796	0.580546379089355	-0.307361125946045
1.27691924571991	-9.47809505462646	-3.59320521354675	-0.189203932881355	0.580015420913696	-0.307176470756531
1.26685774326324	-9.47540473937988	-3.58946084976196	-0.189052179455757	0.579367458820343	-0.306794404983521
1.25744187831879	-9.47975635528564	-3.58292675018311	-0.188926786184311	0.579097032546997	-0.306402891874313
1.27161288261414	-9.48036479949951	-3.58393478393555	-0.189168870449066	0.578598976135254	-0.30612576007843
1.26109743118286	-9.47322750091553	-3.57431888580322	-0.188789993524551	0.578222274780273	-0.30566680431366
1.25784623622894	-9.47633743286133	-3.57937407493591	-0.188643142580986	0.578126132488251	-0.305228054523468
1.26752269268036	-9.47599220275879	-3.57444524765015	-0.188570350408554	0.577763855457306	-0.304835081100464
1.2617644071579	-9.47492980957031	-3.57039976119995	-0.188439145684242	0.577731251716614	-0.304291129112244
1.25763368606567	-9.46865367889404	-3.57226419448853	-0.188061073422432	0.577742099761963	-0.303773880004883
1.25585651397705	-9.47077465057373	-3.57802629470825	-0.188009038567543	0.577947080135345	-0.303293526172638
1.26591968536377	-9.4735050201416	-3.57781863212585	-0.187952220439911	0.578279078006744	-0.302892446517944
1.26605522632599	-9.46669483184814	-3.57955288887024	-0.187385559082031	0.578409016132355	-0.302445828914642
1.2566624879837	-9.46467781066895	-3.58274221420288	-0.187017858028412	0.579000473022461	-0.301996946334839
1.25652241706848	-9.46932315826416	-3.59154152870178	-0.186779215931892	0.579641938209534	-0.301502108573914
1.26152694225311	-9.4677152633667	-3.60594844818115	-0.186397552490234	0.580368399620056	-0.301158964633942
1.26736402511597	-9.46671962738037	-3.60682535171509	-0.186046630144119	0.58103346824646	-0.300780475139618
1.25942552089691	-9.46409702301025	-3.61895847320557	-0.185318663716316	0.58187061548233	-0.300406128168106
1.26065301895142	-9.47208118438721	-3.62992930412292	-0.184972420334816	0.582941293716431	-0.300128668546677
1.26627695560455	-9.4735107421875	-3.63970828056335	-0.18463721871376	0.583810389041901	-0.299934566020966
1.26404678821564	-9.47000217437744	-3.64816379547119	-0.183970421552658	0.584833443164825	-0.299690932035446
1.25485706329346	-9.47156524658203	-3.66133761405945	-0.183286994695663	0.586080074310303	-0.299452215433121
1.26693606376648	-9.48303413391113	-3.67317628860474	-0.183024048805237	0.587176322937012	-0.299347251653671
1.26792812347412	-9.48140716552734	-3.68820977210999	-0.18238776922226	0.588158667087555	-0.299237817525864
1.2681930065155	-9.48273277282715	-3.68982529640198	-0.181703060865402	0.589174449443817	-0.299025624990463
1.26101231575012	-9.49165916442871	-3.7130434513092	-0.181191802024841	0.590418815612793	-0.298807501792908
1.27372992038727	-9.48708724975586	-3.72525954246521	-0.180770337581635	0.591410279273987	-0.298646718263626
1.26349103450775	-9.48478507995605	-3.73291301727295	-0.1800207644701	0.592467725276947	-0.298326343297958
1.2661018371582	-9.49360847473145	-3.74904322624207	-0.179582089185715	0.593581020832062	-0.298008143901825
1.27137923240662	-9.4918851852417	-3.76288151741028	-0.179112643003464	0.594444334506989	-0.297676920890808
1.26306021213531	-9.48430919647217	-3.76563835144043	-0.17841662466526	0.595418512821198	-0.297305524349213
1.25597715377808	-9.49185085296631	-3.77729415893555	-0.177983969449997	0.596477270126343	-0.296917259693146
1.26638412475586	-9.48950290679932	-3.79128503799438	-0.177625089883804	0.597229778766632	-0.296531498432159
1.25977766513824	-9.47848987579346	-3.78926134109497	-0.1770089417696	0.597918093204498	-0.296048730611801
1.25210404396057	-9.48553562164307	-3.81164813041687	-0.176437512040138	0.598860144615173	-0.295575857162476
1.25498700141907	-9.48307704925537	-3.81469988822937	-0.176206916570663	0.59940230846405	-0.295132040977478
1.2395566701889	-9.47107696533203	-3.81388664245605	-0.175572246313095	0.600093543529511	-0.294663518667221
1.22846686840057	-9.47156238555908	-3.83126187324524	-0.175081744790077	0.600656151771545	-0.294061958789825
1.23252654075623	-9.46689987182617	-3.82646703720093	-0.17485000193119	0.600948035717011	-0.293595969676971
1.20897173881531	-9.4495735168457	-3.83237218856812	-0.174170628190041	0.601428687572479	-0.292976409196854
1.19789862632751	-9.45243835449219	-3.8516047000885	-0.173776254057884	0.601832687854767	-0.292225748300552
1.20273876190186	-9.43843650817871	-3.84459972381592	-0.173515439033508	0.601822257041931	-0.291668742895126
1.17575883865356	-9.43113613128662	-3.84058618545532	-0.172910287976265	0.602027654647827	-0.29083639383316
1.15867638587952	-9.42361545562744	-3.85081458091736	-0.172630444169044	0.602084338665009	-0.290020525455475
1.15965640544891	-9.41387557983398	-3.85257625579834	-0.172444462776184	0.602063000202179	-0.289273142814636
1.13986957073212	-9.39604473114014	-3.84593820571899	-0.171989366412163	0.601895272731781	-0.288384735584259
1.11970221996307	-9.38830089569092	-3.85101342201233	-0.17143876850605	0.601741254329681	-0.287371218204498
1.11787331104279	-9.3824577331543	-3.84869861602783	-0.171437904238701	0.601522326469421	-0.286452025175095
1.10722672939301	-9.36626720428467	-3.84152698516846	-0.171110764145851	0.600919723510742	-0.285430163145065
1.07761800289154	-9.35624313354492	-3.84068298339844	-0.17073418200016	0.600678205490112	-0.284309804439545
1.06949996948242	-9.3418025970459	-3.83585715293884	-0.170638993382454	0.60029661655426	-0.283298552036285
1.06039762496948	-9.32767868041992	-3.83318567276001	-0.170491918921471	0.599772036075592	-0.282257378101349
1.03974568843842	-9.31213665008545	-3.82943439483643	-0.170214965939522	0.599125981330872	-0.281208992004395
1.01547408103943	-9.29600143432617	-3.82144522666931	-0.169872969388962	0.598695635795593	-0.280043452978134
0.999172389507294	-9.28419399261475	-3.81997156143188	-0.169749975204468	0.598071157932281	-0.279045104980469
0.984072804450989	-9.26897430419922	-3.81816577911377	-0.169634506106377	0.597568213939667	-0.278090208768845
0.968216598033905	-9.25849342346191	-3.80856990814209	-0.169493421912193	0.596787333488464	-0.277078747749329
0.94989424943924	-9.24074554443359	-3.80441474914551	-0.169260278344154	0.59600156545639	-0.276172429323196
0.931881129741669	-9.2301778793335	-3.7951922416687	-0.16906450688839	0.595326900482178	-0.275290101766586
0.906370162963867	-9.21631240844727	-3.79062533378601	-0.16894493997097	0.59463769197464	-0.274454295635223
0.887061655521393	-9.2002649307251	-3.78306746482849	-0.168764531612396	0.593916058540344	-0.273646593093872
0.868653118610382	-9.1925220489502	-3.77993583679199	-0.16869692504406	0.5932377576828	-0.272801369428635
0.84863418340683	-9.17980194091797	-3.77389097213745	-0.168540477752686	0.59246027469635	-0.2720687687397
0.826550960540771	-9.16786289215088	-3.75997304916382	-0.168665394186974	0.591663599014282	-0.27142259478569
0.808872401714325	-9.15480327606201	-3.75462603569031	-0.16860032081604	0.590905129909515	-0.270768940448761
0.787693977355957	-9.14364433288574	-3.74659156799316	-0.168561816215515	0.59009450674057	-0.270094305276871
0.766595125198364	-9.12475395202637	-3.74135565757751	-0.168411895632744	0.589259088039398	-0.269588112831116
0.741757273674011	-9.1232442855835	-3.73410487174988	-0.168410286307335	0.588475823402405	-0.269059598445892
0.714483201503754	-9.11024475097656	-3.72980570793152	-0.168464109301567	0.587706506252289	-0.268576204776764
0.695348083972931	-9.09956932067871	-3.72039747238159	-0.168428763747215	0.58700305223465	-0.268172204494476
0.673452913761139	-9.088942527771	-3.71003532409668	-0.168482929468155	0.586168110370636	-0.267766654491425
0.650188207626343	-9.0832691192627	-3.70135498046875	-0.168560996651649	0.58534175157547	-0.26744019985199
0.629785299301147	-9.07189559936523	-3.7018735408783	-0.168625071644783	0.584566295146942	-0.267165839672089
0.612325847148895	-9.06398963928223	-3.68859052658081	-0.168733164668083	0.583709120750427	-0.266841620206833
0.586404085159302	-9.05317401885986	-3.68194842338562	-0.16874897480011	0.582953989505768	-0.26652917265892
0.576504170894623	-9.04512500762939	-3.67817234992981	-0.168749660253525	0.582011580467224	-0.266277194023132
0.555198907852173	-9.03996276855469	-3.66918039321899	-0.169010549783707	0.581424713134766	-0.266016721725464
0.538712680339813	-9.03272151947021	-3.65980219841003	-0.169101655483246	0.580587089061737	-0.26572522521019
0.520954132080078	-9.02309799194336	-3.65558409690857	-0.169241949915886	0.579945385456085	-0.265495091676712
0.505761563777924	-9.01443290710449	-3.65306639671326	-0.169372826814651	0.579259693622589	-0.265229910612106
0.491797983646393	-9.01029777526855	-3.64514470100403	-0.169455960392952	0.578603863716125	-0.26494088768959
0.475493937730789	-8.99774837493896	-3.63325929641724	-0.169706046581268	0.578050673007965	-0.264599025249481
0.464122802019119	-8.99207782745361	-3.63538408279419	-0.16980142891407	0.577586531639099	-0.264290422201157
0.451595693826675	-8.98426055908203	-3.6298246383667	-0.169929876923561	0.57704085111618	-0.263987809419632
0.437741696834564	-8.98016929626465	-3.62773728370667	-0.17010360956192	0.576667487621307	-0.2636778652668
0.430040061473846	-8.9711799621582	-3.62672877311707	-0.170235142111778	0.576282322406769	-0.263379335403442
0.422381192445755	-8.96589469909668	-3.6258590221405	-0.170381084084511	0.57606303691864	-0.262934118509293
0.41896840929985	-8.96082973480225	-3.62327265739441	-0.170338243246078	0.575730204582214	-0.262636065483093
0.409014493227005	-8.95637512207031	-3.62298774719238	-0.170607358217239	0.5755415558815	-0.262273222208023
0.406343668699265	-8.94914627075195	-3.62284588813782	-0.170641973614693	0.575338244438171	-0.261910438537598
0.402265280485153	-8.94146728515625	-3.61621713638306	-0.170595586299896	0.575361013412476	-0.261481732130051
0.404934853315353	-8.94141674041748	-3.61612010002136	-0.170629933476448	0.575319230556488	-0.261049449443817
0.399989128112793	-8.93787670135498	-3.62270760536194	-0.170651242136955	0.575286984443665	-0.260686635971069
0.399518758058548	-8.92728710174561	-3.62519335746765	-0.170707508921623	0.575505495071411	-0.260207712650299
0.403199017047882	-8.92946910858154	-3.63177061080933	-0.170636668801308	0.575620353221893	-0.259782135486603
0.408928960561752	-8.92458534240723	-3.6350736618042	-0.170580983161926	0.575830101966858	-0.259374797344208
0.408023655414581	-8.9219274520874	-3.6380569934845	-0.170644372701645	0.576123476028442	-0.258913308382034
0.415916442871094	-8.91716194152832	-3.65001606941223	-0.170430615544319	0.576618313789368	-0.258493453264236
0.423433870077133	-8.91564273834229	-3.64935302734375	-0.170397758483887	0.57692813873291	-0.258055031299591
0.425209105014801	-8.91606044769287	-3.65753602981567	-0.170224532485008	0.577482879161835	-0.257531046867371
0.432770222425461	-8.90890598297119	-3.66402268409729	-0.170118629932404	0.577896356582642	-0.257050067186356
0.438511371612549	-8.90579891204834	-3.66886210441589	-0.170000210404396	0.578681468963623	-0.256570100784302
0.452506989240646	-8.90266799926758	-3.67739534378052	-0.169776648283005	0.57918506860733	-0.256101012229919
0.457448363304138	-8.90562152862549	-3.68823981285095	-0.169709622859955	0.580056190490723	-0.255602151155472
0.465588271617889	-8.89861965179443	-3.69749522209167	-0.169542625546455	0.580734848976135	-0.255102187395096
0.4756079018116	-8.89641284942627	-3.70824885368347	-0.169309005141258	0.581524074077606	-0.254616975784302
0.487499415874481	-8.89195728302002	-3.7187602519989	-0.169170454144478	0.582286179065704	-0.254120707511902
0.495814442634583	-8.89496040344238	-3.72643780708313	-0.169028908014297	0.583042025566101	-0.253724098205566
0.503477692604065	-8.88725185394287	-3.74153923988342	-0.168752387166023	0.58390349149704	-0.253225773572922
0.510721862316132	-8.88637161254883	-3.7434937953949	-0.168686792254448	0.584745824337006	-0.252723544836044
0.524021923542023	-8.88569164276123	-3.7561731338501	-0.168374463915825	0.5854412317276	-0.252327144145966
0.533074796199799	-8.88234806060791	-3.76420664787292	-0.168345078825951	0.586266934871674	-0.251862317323685
0.544094204902649	-8.8778018951416	-3.77845048904419	-0.168216809630394	0.586852490901947	-0.25142776966095
0.551674604415894	-8.87393569946289	-3.78386402130127	-0.168101072311401	0.587549328804016	-0.251026183366776
0.558016777038574	-8.87359046936035	-3.79248976707459	-0.167915821075439	0.588277101516724	-0.250641286373138
0.570766091346741	-8.87319469451904	-3.80060434341431	-0.167911484837532	0.588683903217316	-0.250369369983673
0.571907758712769	-8.86468982696533	-3.80099415779114	-0.16779413819313	0.589213132858276	-0.250030934810638
0.581881880760193	-8.86538028717041	-3.81110763549805	-0.167691111564636	0.589632511138916	-0.249797761440277
0.588443994522095	-8.86207294464111	-3.81827211380005	-0.167701944708824	0.58997768163681	-0.24964727461338
0.593034505844116	-8.86572456359863	-3.81995153427124	-0.16776716709137	0.590153276920319	-0.249523892998695
0.597867488861084	-8.86157321929932	-3.82834553718567	-0.167747914791107	0.59037721157074	-0.249470889568329
0.604667901992798	-8.86096668243408	-3.82715511322021	-0.167823642492294	0.590434432029724	-0.249352186918259
0.604608654975891	-8.8576602935791	-3.82415580749512	-0.167830869555473	0.59043300151825	-0.249478682875633
0.609254479408264	-8.86004638671875	-3.82948756217957	-0.16805936396122	0.590330481529236	-0.249588072299957
0.61041784286499	-8.85528659820557	-3.82660031318665	-0.168149396777153	0.59009325504303	-0.249793022871017
0.610121607780457	-8.85607147216797	-3.83506631851196	-0.168284446001053	0.589923441410065	-0.249971926212311
0.613785862922668	-8.85622119903564	-3.83168339729309	-0.16850234568119	0.589536607265472	-0.250230103731155
0.613862991333008	-8.85664844512939	-3.83021426200867	-0.168738901615143	0.58918035030365	-0.250538676977158
0.614357233047485	-8.85783290863037	-3.82641458511353	-0.16902931034565	0.588856637477875	-0.250913023948669
0.619197249412537	-8.85626220703125	-3.8219039440155	-0.169285580515862	0.588191330432892	-0.251245230436325
0.615064084529877	-8.85624408721924	-3.82274746894836	-0.169481009244919	0.587702989578247	-0.25168389081955
0.620323598384857	-8.86273288726807	-3.81705141067505	-0.16989554464817	0.587087154388428	-0.252145141363144
0.620195865631104	-8.85628795623779	-3.81247997283936	-0.170122742652893	0.58655834197998	-0.252755850553513
0.626540780067444	-8.86753845214844	-3.80925917625427	-0.170589596033096	0.585972309112549	-0.253409117460251
0.628942131996155	-8.86676502227783	-3.80847644805908	-0.170827329158783	0.585282027721405	-0.254175543785095
0.632389664649963	-8.87658405303955	-3.80005502700806	-0.171359464526176	0.584686815738678	-0.255005568265915
0.635720491409302	-8.87865543365479	-3.80064606666565	-0.171581760048866	0.584181666374207	-0.255889326334
0.637276589870453	-8.88515281677246	-3.79228234291077	-0.171965017914772	0.583666861057281	-0.256818771362305
0.647745966911316	-8.8966236114502	-3.79041361808777	-0.172255113720894	0.583129227161407	-0.257881164550781
0.647527098655701	-8.89943218231201	-3.78800892829895	-0.17273111641407	0.582588016986847	-0.258985042572021
0.649941146373749	-8.90588092803955	-3.78785133361816	-0.173055216670036	0.582150816917419	-0.260103106498718
0.658575296401978	-8.91380786895752	-3.78625631332397	-0.173401311039925	0.581919491291046	-0.261270552873611
0.668036878108978	-8.92147731781006	-3.78416323661804	-0.173663750290871	0.581612765789032	-0.262469470500946
0.670780718326569	-8.93277359008789	-3.78037238121033	-0.174038022756577	0.58134800195694	-0.263717949390411
0.681185603141785	-8.93879795074463	-3.78672003746033	-0.174404874444008	0.581121563911438	-0.264873951673508
0.69143545627594	-8.95102024078369	-3.78315496444702	-0.17462994158268	0.580945134162903	-0.266141831874847
0.696874439716339	-8.95615768432617	-3.78346967697144	-0.174818113446236	0.580927014350891	-0.267385274171829
0.70860356092453	-8.97211647033691	-3.78532600402832	-0.175146251916885	0.580725848674774	-0.268644720315933
0.71530145406723	-8.97907447814941	-3.78287220001221	-0.175336077809334	0.580722570419312	-0.269909620285034
0.728508412837982	-8.99160194396973	-3.78616094589233	-0.175561085343361	0.580704569816589	-0.271009624004364
0.743280589580536	-9.00108528137207	-3.77870678901672	-0.17566479742527	0.580694139003754	-0.272272139787674
0.748170077800751	-9.0197696685791	-3.78629088401794	-0.175825923681259	0.580679476261139	-0.273516982793808
0.760165750980377	-9.02676677703857	-3.79295086860657	-0.175854191184044	0.580788791179657	-0.274737417697906
0.766663789749146	-9.03569889068604	-3.78632307052612	-0.175867781043053	0.580807149410248	-0.275829404592514
0.777824103832245	-9.04931640625	-3.79266309738159	-0.17589345574379	0.580840170383453	-0.276877671480179
0.779643833637238	-9.05715274810791	-3.79769158363342	-0.175811260938644	0.580843091011047	-0.277682691812515
0.78927618265152	-9.0609302520752	-3.80205631256104	-0.175764456391335	0.580836176872253	-0.278348624706268
0.789244174957275	-9.05929183959961	-3.80238151550293	-0.17571347951889	0.580845057964325	-0.27889147400856
0.796430170536041	-9.06516742706299	-3.80139636993408	-0.175561621785164	0.580811619758606	-0.279196113348007
0.792822003364563	-9.06210994720459	-3.80337762832642	-0.175373062491417	0.580680966377258	-0.279430508613586
0.801857948303223	-9.06432342529297	-3.7969126701355	-0.175375118851662	0.580602407455444	-0.279655009508133
0.797929525375366	-9.06300735473633	-3.80335736274719	-0.175069078803062	0.580462634563446	-0.279640078544617
0.804215788841248	-9.06421279907227	-3.80290341377258	-0.17492550611496	0.580391645431519	-0.279627740383148
0.807224094867706	-9.06151390075684	-3.80733919143677	-0.174576207995415	0.579989314079285	-0.279555231332779
0.806154489517212	-9.06186962127686	-3.80593204498291	-0.174356579780579	0.579851746559143	-0.279475033283234
0.805660724639893	-9.06498241424561	-3.80804038047791	-0.174109652638435	0.579442501068115	-0.279270708560944
0.814661920070648	-9.06226444244385	-3.80697393417358	-0.173904374241829	0.57922625541687	-0.279133260250092
0.816612780094147	-9.0618257522583	-3.80664134025574	-0.173556908965111	0.578848242759705	-0.27888885140419
0.822460412979126	-9.06443786621094	-3.7963855266571	-0.173298999667168	0.578566014766693	-0.278656363487244
0.824145913124084	-9.06824398040771	-3.79967641830444	-0.173133105039597	0.578194081783295	-0.278414666652679
0.827538013458252	-9.0648889541626	-3.803471326828	-0.172723010182381	0.578029572963715	-0.278151601552963
0.836010336875916	-9.06901264190674	-3.7983705997467	-0.172406762838364	0.577700138092041	-0.277877986431122
0.84267395734787	-9.06990528106689	-3.7989342212677	-0.172046169638634	0.577548444271088	-0.277655810117722
0.84318333864212	-9.07304286956787	-3.79598593711853	-0.171800851821899	0.577336549758911	-0.277364939451218
0.852559983730316	-9.07179927825928	-3.8031632900238	-0.171475514769554	0.577232301235199	-0.277096301317215
0.858899533748627	-9.07144641876221	-3.80371332168579	-0.171110108494759	0.577125549316406	-0.276683270931244
0.864168703556061	-9.07291793823242	-3.79651355743408	-0.170672699809074	0.577012002468109	-0.276386976242065
0.862892329692841	-9.07954406738281	-3.79702115058899	-0.170371294021606	0.577124893665314	-0.27602806687355
0.875872135162354	-9.07848167419434	-3.79648661613464	-0.170042753219604	0.577062845230103	-0.275721311569214
0.876386225223541	-9.07497310638428	-3.80241131782532	-0.169705912470818	0.577248156070709	-0.275409758090973
0.881812751293182	-9.08130550384521	-3.80632901191711	-0.169281303882599	0.577277064323425	-0.275203198194504
0.877728462219238	-9.08208847045898	-3.81032991409302	-0.168972462415695	0.577424347400665	-0.27501654624939
0.880732953548431	-9.08683204650879	-3.81171894073486	-0.168606400489807	0.577529668807983	-0.274901419878006
0.884303271770477	-9.08870029449463	-3.81655931472778	-0.16826918721199	0.57783430814743	-0.274809747934341
0.888024270534515	-9.08887004852295	-3.82003593444824	-0.167866170406342	0.577913701534271	-0.274716764688492
0.887330949306488	-9.09213352203369	-3.82307720184326	-0.167439877986908	0.578108191490173	-0.274713784456253
0.88676905632019	-9.09693717956543	-3.82375335693359	-0.167128771543503	0.578359961509705	-0.274640262126923
0.885569453239441	-9.09694576263428	-3.83204460144043	-0.166760787367821	0.578642249107361	-0.274569422006607
0.889484167098999	-9.09961795806885	-3.82901453971863	-0.166415452957153	0.578846573829651	-0.274498581886292
0.885635554790497	-9.10453605651855	-3.83337569236755	-0.166048049926758	0.579017996788025	-0.274448752403259
0.88509339094162	-9.10217952728271	-3.83637356758118	-0.165812626481056	0.579207539558411	-0.274289071559906
0.882345795631409	-9.10210990905762	-3.83619976043701	-0.165388092398643	0.579498946666718	-0.274102598428726
0.883935749530792	-9.10263061523438	-3.8436233997345	-0.16517736017704	0.579578340053558	-0.273908168077469
0.877326190471649	-9.10305786132813	-3.83945989608765	-0.164852514863014	0.579638957977295	-0.273692786693573
0.875182330608368	-9.10120677947998	-3.84521651268005	-0.164627522230148	0.5797318816185	-0.273536533117294
0.871379196643829	-9.10039329528809	-3.84819388389587	-0.164476916193962	0.579811453819275	-0.273292124271393
0.870277106761932	-9.10025405883789	-3.84799838066101	-0.164116710424423	0.57973051071167	-0.273057281970978
0.863681316375732	-9.10075855255127	-3.84217286109924	-0.163989096879959	0.579620778560638	-0.272822976112366
0.856294214725494	-9.0964527130127	-3.84780049324036	-0.163916811347008	0.579435050487518	-0.272648364305496
0.85061377286911	-9.09450244903564	-3.83940768241882	-0.163811579346657	0.579196214675903	-0.272368669509888
0.842859148979187	-9.09301567077637	-3.8372688293457	-0.163644209504128	0.57899010181427	-0.272116035223007
0.838880658149719	-9.08989238739014	-3.83154702186584	-0.163602337241173	0.578549206256866	-0.271896332502365
0.831819713115692	-9.09039974212646	-3.82872819900513	-0.163585558533669	0.578164160251617	-0.271714955568314
0.817116320133209	-9.0817985534668	-3.8207848072052	-0.163554504513741	0.577724754810333	-0.271477580070496
0.813148617744446	-9.08156299591064	-3.81401014328003	-0.163570418953896	0.577130734920502	-0.27132910490036
0.801438391208649	-9.08046054840088	-3.81466913223267	-0.1636121571064	0.576583087444305	-0.271234810352325
0.790517270565033	-9.0781831741333	-3.8070433139801	-0.163717776536942	0.575942575931549	-0.27119454741478
0.779839813709259	-9.07290267944336	-3.79998850822449	-0.163721829652786	0.575315594673157	-0.271155416965485
0.770551919937134	-9.07562637329102	-3.7905330657959	-0.163902044296265	0.574759125709534	-0.271133333444595
0.765874624252319	-9.07518005371094	-3.78579163551331	-0.163903966546059	0.573932230472565	-0.271201819181442
0.748543560504913	-9.07721328735352	-3.78083181381226	-0.164147555828094	0.573374688625336	-0.27130600810051
0.743710994720459	-9.07143402099609	-3.77288055419922	-0.164316192269325	0.572594046592712	-0.271425157785416
0.729756951332092	-9.07382392883301	-3.75877261161804	-0.164401814341545	0.571978509426117	-0.271589666604996
0.72542142868042	-9.07513809204102	-3.7521071434021	-0.164512991905212	0.571296393871307	-0.27177569270134
0.71663099527359	-9.07449817657471	-3.74789977073669	-0.164785087108612	0.570565283298492	-0.272001892328262
0.707461714744568	-9.0739688873291	-3.74124360084534	-0.165073856711388	0.569991946220398	-0.272192567586899
0.706015348434448	-9.07252597808838	-3.73193430900574	-0.165199816226959	0.569388449192047	-0.272440314292908
0.69702410697937	-9.07720470428467	-3.72629475593567	-0.165410369634628	0.568834781646729	-0.27261033654213
0.695708334445953	-9.08024215698242	-3.71576452255249	-0.165662214159966	0.568293750286102	-0.272893220186234
0.688402652740479	-9.07688426971436	-3.7148129940033	-0.165788158774376	0.567785799503326	-0.273203909397125
0.684979140758514	-9.07879734039307	-3.70893454551697	-0.166036799550056	0.567391216754913	-0.273468226194382
0.685601949691772	-9.07940101623535	-3.70718502998352	-0.166256383061409	0.566960155963898	-0.27387011051178
0.673214375972748	-9.08703231811523	-3.7004976272583	-0.166463389992714	0.566713869571686	-0.274177014827728
0.678399801254272	-9.0865535736084	-3.69916868209839	-0.166597679257393	0.566356360912323	-0.274628847837448
0.675115287303925	-9.08578968048096	-3.69115900993347	-0.166834786534309	0.566201508045197	-0.275062829256058
0.675675868988037	-9.09465312957764	-3.69741916656494	-0.166924625635147	0.565956354141235	-0.27559107542038
0.67885559797287	-9.09723663330078	-3.69129228591919	-0.167193189263344	0.565827190876007	-0.276160001754761
0.67539256811142	-9.09867763519287	-3.69095873832703	-0.167257472872734	0.565784215927124	-0.276673257350922
0.68156898021698	-9.10646915435791	-3.68660068511963	-0.167357802391052	0.565697968006134	-0.277218490839005
0.684275209903717	-9.11415767669678	-3.68783664703369	-0.167540267109871	0.565900325775146	-0.277755528688431
0.688042223453522	-9.11914539337158	-3.68723106384277	-0.167715102434158	0.565789043903351	-0.278260111808777
0.693652927875519	-9.118727684021	-3.69086098670959	-0.167781248688698	0.565986812114716	-0.278769493103027
0.701147615909576	-9.12720584869385	-3.69223356246948	-0.167996406555176	0.56609970331192	-0.27921250462532
0.707505643367767	-9.13101387023926	-3.69331645965576	-0.168067008256912	0.566156208515167	-0.279776483774185
0.707195818424225	-9.14057636260986	-3.69414091110229	-0.168258085846901	0.566405236721039	-0.280226409435272
0.718132376670837	-9.14392280578613	-3.6954550743103	-0.168325766921043	0.566559493541718	-0.280757516622543
0.725608825683594	-9.14887237548828	-3.70337152481079	-0.16841334104538	0.566757798194885	-0.281344801187515
0.733267426490784	-9.15641212463379	-3.70451164245605	-0.168480798602104	0.56691563129425	-0.28183314204216
0.741747379302979	-9.16368293762207	-3.70206141471863	-0.16869643330574	0.567085385322571	-0.282279998064041
0.744880080223084	-9.16559410095215	-3.70456743240356	-0.168732047080994	0.567351937294006	-0.282796055078506
0.755248546600342	-9.17087841033936	-3.71257638931274	-0.16880938410759	0.567507743835449	-0.283247619867325
0.761731147766113	-9.17629051208496	-3.71370100975037	-0.168861731886864	0.56770920753479	-0.283702313899994
0.770117819309235	-9.18290996551514	-3.72051072120667	-0.168969169259071	0.567818701267242	-0.284105360507965
0.774506747722626	-9.18086338043213	-3.7203381061554	-0.169049650430679	0.568039774894714	-0.284488320350647
0.786916851997375	-9.19090938568115	-3.72656321525574	-0.169195562601089	0.568173706531525	-0.284802198410034
0.794510662555695	-9.19128894805908	-3.72745752334595	-0.169146582484245	0.56823456287384	-0.285239726305008
0.797490298748016	-9.19636726379395	-3.72496676445007	-0.1691904515028	0.56829297542572	-0.285549104213715
0.804506599903107	-9.19860935211182	-3.73121237754822	-0.169321864843369	0.568479597568512	-0.285822510719299
0.814907908439636	-9.202467918396	-3.72840642929077	-0.169482961297035	0.568434417247772	-0.286016672849655
0.823417603969574	-9.20580863952637	-3.73037075996399	-0.169372871518135	0.568465292453766	-0.286271214485168
0.8251913189888	-9.21117401123047	-3.73579859733582	-0.16958974301815	0.56849193572998	-0.286372154951096
0.835980534553528	-9.20911026000977	-3.74056839942932	-0.16952845454216	0.568328499794006	-0.286548852920532
0.833655774593353	-9.20709323883057	-3.73371410369873	-0.169651418924332	0.568357408046722	-0.286627978086472
0.841746687889099	-9.2092170715332	-3.73838186264038	-0.169529348611832	0.568213224411011	-0.286773592233658
0.846140325069427	-9.21141052246094	-3.73765397071838	-0.169689744710922	0.568060338497162	-0.286948353052139
0.845476627349854	-9.21078395843506	-3.73510098457336	-0.169578090310097	0.567832112312317	-0.287017017602921
0.847938477993011	-9.2105598449707	-3.74018383026123	-0.169605955481529	0.567808270454407	-0.28713047504425
0.852180898189545	-9.20869827270508	-3.73978137969971	-0.169608145952225	0.567500948905945	-0.287207275629044
0.853064000606537	-9.20782852172852	-3.73136949539185	-0.169580966234207	0.567245543003082	-0.287244439125061
0.851059675216675	-9.20379638671875	-3.73127341270447	-0.169545754790306	0.566982686519623	-0.287072330713272
0.851805150508881	-9.20219612121582	-3.72723722457886	-0.169538080692291	0.566709280014038	-0.287020087242126
0.854648411273956	-9.19930839538574	-3.73134303092957	-0.169419124722481	0.566357493400574	-0.286845237016678
0.852327466011047	-9.20056247711182	-3.72552466392517	-0.169348642230034	0.566015243530273	-0.286757916212082
0.850037336349487	-9.19459915161133	-3.72610855102539	-0.169357359409332	0.565692186355591	-0.28661236166954
0.850698471069336	-9.1926441192627	-3.71619296073914	-0.169306308031082	0.565289795398712	-0.28642675280571
0.849102020263672	-9.19076251983643	-3.72108459472656	-0.169173017144203	0.564866304397583	-0.286411136388779
0.840688586235046	-9.19380474090576	-3.71830821037292	-0.169069081544876	0.564491271972656	-0.286254614591599
0.837655425071716	-9.18630790710449	-3.713463306427	-0.168945759534836	0.56399542093277	-0.28608649969101
0.839931786060333	-9.18057441711426	-3.71004056930542	-0.168844431638718	0.563656806945801	-0.285860300064087
0.83358359336853	-9.17621994018555	-3.70588111877441	-0.168657124042511	0.563203871250153	-0.285600930452347
0.829401016235352	-9.17750453948975	-3.70364475250244	-0.168557479977608	0.562780320644379	-0.285458445549011
0.823321104049683	-9.16817760467529	-3.69817519187927	-0.168451771140099	0.562442481517792	-0.28534534573555
0.823844194412231	-9.16751956939697	-3.69687724113464	-0.168251529335976	0.562004804611206	-0.285118907690048
0.819299578666687	-9.1629467010498	-3.69151759147644	-0.167906895279884	0.561646819114685	-0.28497913479805
0.811631441116333	-9.16278171539307	-3.6889636516571	-0.167725548148155	0.561306238174438	-0.284896492958069
0.812528312206268	-9.1587963104248	-3.68851566314697	-0.167512848973274	0.561078071594238	-0.284806281328201
0.808411121368408	-9.15439701080322	-3.68631839752197	-0.167245656251907	0.560724675655365	-0.284683406352997
0.804251134395599	-9.15624523162842	-3.68392562866211	-0.166946694254875	0.560590445995331	-0.284497767686844
0.801568567752838	-9.15256404876709	-3.68321108818054	-0.166687861084938	0.560342133045197	-0.284373670816422
0.798043310642242	-9.15124702453613	-3.68311190605164	-0.166443601250648	0.56030660867691	-0.284314006567001
0.796705782413483	-9.14987850189209	-3.684246301651	-0.16600014269352	0.560099482536316	-0.284196496009827
0.793178021907806	-9.15252876281738	-3.68044996261597	-0.165679812431335	0.560076117515564	-0.284092426300049
0.786994218826294	-9.14832973480225	-3.68723726272583	-0.165389969944954	0.560063302516937	-0.283855825662613
0.786344230175018	-9.14843463897705	-3.68412685394287	-0.164968475699425	0.560100972652435	-0.283659785985947
0.789450228214264	-9.14570140838623	-3.68470191955566	-0.164602875709534	0.560089468955994	-0.283452302217484
0.785759747028351	-9.14427661895752	-3.68832898139954	-0.164244845509529	0.560174822807312	-0.283230900764465
0.784891247749329	-9.14188766479492	-3.69099879264832	-0.163884252309799	0.560382187366486	-0.283070713281631
0.783973574638367	-9.14274501800537	-3.69680118560791	-0.163431614637375	0.560661375522614	-0.282844424247742
0.784367144107819	-9.14242553710938	-3.6927604675293	-0.163052707910538	0.560941457748413	-0.282635152339935
0.780075192451477	-9.14189434051514	-3.6987841129303	-0.1626256108284	0.561321556568146	-0.282465636730194
0.777881264686584	-9.13465023040771	-3.70583295822144	-0.162075474858284	0.56188440322876	-0.282253921031952
0.777344048023224	-9.13670921325684	-3.71138405799866	-0.16162109375	0.56225711107254	-0.282022655010223
0.77412474155426	-9.1352071762085	-3.71746206283569	-0.160987690091133	0.562711298465729	-0.281737208366394
0.77155601978302	-9.13627052307129	-3.72933173179626	-0.16053095459938	0.563268899917603	-0.281461417675018
0.77337658405304	-9.13271045684814	-3.73420834541321	-0.159932523965836	0.563851356506348	-0.281200289726257
0.774628162384033	-9.1296329498291	-3.73871850967407	-0.159336179494858	0.56448757648468	-0.280838340520859
0.767581760883331	-9.1322603225708	-3.74757790565491	-0.15877291560173	0.565166294574738	-0.280396372079849
0.770859181880951	-9.12307071685791	-3.74836254119873	-0.158183664083481	0.565775752067566	-0.280030220746994
0.770759582519531	-9.12241744995117	-3.75983929634094	-0.15765169262886	0.566536784172058	-0.279538482427597
0.770586848258972	-9.11781883239746	-3.7663938999176	-0.156935214996338	0.56714278459549	-0.279007017612457
0.767458856105804	-9.11663055419922	-3.77503728866577	-0.156456142663956	0.567930221557617	-0.278368592262268
0.769285261631012	-9.10898971557617	-3.78502917289734	-0.155885323882103	0.568605601787567	-0.277725785970688
0.769181907176971	-9.10680389404297	-3.79125118255615	-0.155266925692558	0.569278836250305	-0.277044683694839
0.765743970870972	-9.10547733306885	-3.79479765892029	-0.154630839824677	0.570049345493317	-0.276324510574341
0.763669788837433	-9.0986909866333	-3.79982161521912	-0.154193237423897	0.570669770240784	-0.275614470243454
0.762522220611572	-9.09202671051025	-3.8119592666626	-0.153586402535439	0.571427941322327	-0.274839401245117
0.762444496154785	-9.08463954925537	-3.81680464744568	-0.152902185916901	0.572013199329376	-0.274121105670929
0.75248122215271	-9.08544254302979	-3.81953406333923	-0.152450278401375	0.572695195674896	-0.273308515548706
0.751927495002747	-9.07272148132324	-3.83169865608215	-0.151796579360962	0.573173761367798	-0.272563397884369
0.741848051548004	-9.06439208984375	-3.8313844203949	-0.151254788041115	0.573850393295288	-0.271692931652069
0.738627791404724	-9.05831718444824	-3.839599609375	-0.150711938738823	0.57431435585022	-0.270892947912216
0.731229186058044	-9.0557107925415	-3.84697580337524	-0.150259181857109	0.574762582778931	-0.270094186067581
0.724873423576355	-9.03900241851807	-3.8439404964447	-0.149695888161659	0.575181066989899	-0.269229352474213
0.718289077281952	-9.03561401367188	-3.85552144050598	-0.14930260181427	0.575587153434753	-0.268385291099548
0.715375959873199	-9.02334594726563	-3.85697031021118	-0.148765251040459	0.575996339321136	-0.267555445432663
0.702960789203644	-9.01698017120361	-3.85016345977783	-0.148507237434387	0.576253950595856	-0.266640424728394
0.693412721157074	-9.00674057006836	-3.85674238204956	-0.147986128926277	0.576617538928986	-0.265742272138596
0.686735928058624	-9.00156497955322	-3.85991644859314	-0.147718951106071	0.576844751834869	-0.264883905649185
0.673259437084198	-8.98922920227051	-3.86615252494812	-0.147415220737457	0.577165544033051	-0.26387020945549
0.662183940410614	-8.97766208648682	-3.86218881607056	-0.147018611431122	0.577276349067688	-0.262970894575119
0.656033039093018	-8.96509075164795	-3.86130046844482	-0.14677694439888	0.577395558357239	-0.262006103992462
0.647932827472687	-8.95490264892578	-3.85611200332642	-0.14644655585289	0.577501237392426	-0.261014729738235
0.634655594825745	-8.94742298126221	-3.85631442070007	-0.146375119686127	0.57746559381485	-0.260138809680939
0.622034311294556	-8.93439197540283	-3.8613498210907	-0.146067693829536	0.577576518058777	-0.259310275316238
0.615837037563324	-8.92530155181885	-3.85716986656189	-0.145994320511818	0.577599465847015	-0.258429080247879
0.599566400051117	-8.91770553588867	-3.85062193870544	-0.145895197987556	0.577463328838348	-0.257458031177521
0.589139997959137	-8.90194606781006	-3.84832048416138	-0.145754754543304	0.577443778514862	-0.256442278623581
0.575794517993927	-8.88802528381348	-3.84590601921082	-0.145698398351669	0.577312409877777	-0.255433082580566
0.564251959323883	-8.87611198425293	-3.840651512146	-0.145626813173294	0.577124655246735	-0.254538834095001
0.549814820289612	-8.8657054901123	-3.83517479896545	-0.145675256848335	0.576872706413269	-0.253762096166611
0.534534752368927	-8.8537015914917	-3.83427500724792	-0.145691782236099	0.576791048049927	-0.253045827150345
0.516992330551147	-8.8396167755127	-3.83255743980408	-0.145682692527771	0.576582789421082	-0.252317875623703
0.491694509983063	-8.83382797241211	-3.82436966896057	-0.145715668797493	0.576390981674194	-0.251611977815628
0.475997596979141	-8.818359375	-3.82081389427185	-0.145693406462669	0.576119482517242	-0.250895142555237
0.466882765293121	-8.80423927307129	-3.81228685379028	-0.145768120884895	0.575862228870392	-0.250323385000229
0.447861850261688	-8.79841041564941	-3.81417441368103	-0.145977854728699	0.575671494007111	-0.249682724475861
0.42647585272789	-8.78885269165039	-3.80270290374756	-0.145977824926376	0.575462579727173	-0.249136388301849
0.411164253950119	-8.77947998046875	-3.80398941040039	-0.146081790328026	0.575269937515259	-0.248537048697472
0.395722061395645	-8.76880741119385	-3.79835963249207	-0.146096274256706	0.575038433074951	-0.247969523072243
0.377245932817459	-8.76023960113525	-3.79002642631531	-0.146316289901733	0.574754893779755	-0.247488930821419
0.366001814603806	-8.74727249145508	-3.7839891910553	-0.146486029028893	0.5746209025383	-0.246978521347046
0.351759791374207	-8.74249362945557	-3.785315990448	-0.146622017025948	0.574389576911926	-0.246479764580727
0.328606396913528	-8.73365592956543	-3.78034687042236	-0.146883428096771	0.57436615228653	-0.246066004037857
0.313338935375214	-8.71969985961914	-3.77281641960144	-0.146933332085609	0.574164986610413	-0.245666816830635
0.302219152450562	-8.71203804016113	-3.76719045639038	-0.147139072418213	0.573936223983765	-0.245399281382561
0.291784316301346	-8.70641899108887	-3.76649904251099	-0.147339344024658	0.573855698108673	-0.245180830359459
0.275806307792664	-8.70520687103271	-3.76659560203552	-0.147652551531792	0.573796212673187	-0.244939401745796
0.25675705075264	-8.69570255279541	-3.75823068618774	-0.147767946124077	0.57384592294693	-0.244746997952461
0.250517100095749	-8.68955516815186	-3.75779318809509	-0.147927165031433	0.573618650436401	-0.244624212384224
0.24207966029644	-8.69026565551758	-3.75576829910278	-0.148335367441177	0.573601722717285	-0.244584813714027
0.225505322217941	-8.68405818939209	-3.75347924232483	-0.14840641617775	0.573685526847839	-0.244452431797981
0.214444234967232	-8.67931079864502	-3.75386953353882	-0.14862422645092	0.573677778244019	-0.244285419583321
0.201920703053474	-8.67379188537598	-3.74831295013428	-0.148864611983299	0.573617219924927	-0.244165688753128
0.19571977853775	-8.66870403289795	-3.75019383430481	-0.149087429046631	0.573710203170776	-0.244122982025146
0.188522025942802	-8.66780185699463	-3.7478346824646	-0.149265989661217	0.57378876209259	-0.244148388504982
0.173270359635353	-8.67094898223877	-3.74705958366394	-0.149468883872032	0.573946833610535	-0.244074285030365
0.165024891495705	-8.65841579437256	-3.74438142776489	-0.149683684110641	0.574011266231537	-0.244056150317192
0.161902651190758	-8.66070461273193	-3.74958419799805	-0.149915292859077	0.574189007282257	-0.244022071361542
0.152483105659485	-8.66371917724609	-3.74788284301758	-0.150154560804367	0.574384570121765	-0.244028478860855
0.144566521048546	-8.65835857391357	-3.74751687049866	-0.150261327624321	0.574706017971039	-0.244038864970207
0.137222498655319	-8.65593433380127	-3.75611877441406	-0.150352656841278	0.574888467788696	-0.244040131568909
0.135441169142723	-8.6552152633667	-3.74794602394104	-0.150655895471573	0.575225532054901	-0.244099050760269
0.130820870399475	-8.6572847366333	-3.75942087173462	-0.150755882263184	0.575598120689392	-0.244071543216705
0.125364229083061	-8.65668392181396	-3.76367235183716	-0.150819972157478	0.576018273830414	-0.24403415620327
0.12391235679388	-8.65129375457764	-3.76254796981812	-0.150886982679367	0.576361060142517	-0.244027331471443
0.122331149876118	-8.65480041503906	-3.76761746406555	-0.151173681020737	0.576829254627228	-0.243967324495316
0.118354894220829	-8.65504360198975	-3.76792526245117	-0.151273757219315	0.57730495929718	-0.243884980678558
0.114940702915192	-8.65372467041016	-3.77813339233398	-0.151164010167122	0.577730059623718	-0.243840858340263
0.117173321545124	-8.65681838989258	-3.78048658370972	-0.151278555393219	0.578038990497589	-0.243812963366508
0.116864085197449	-8.65282726287842	-3.77933549880981	-0.151453137397766	0.578685402870178	-0.243739455938339
0.119180426001549	-8.65604782104492	-3.78415036201477	-0.151431292295456	0.579154789447784	-0.243556991219521
0.116742126643658	-8.66222667694092	-3.78722739219666	-0.151512980461121	0.579639196395874	-0.243520945310593
0.117330566048622	-8.65655040740967	-3.79430747032166	-0.151472061872482	0.580101788043976	-0.243317872285843
0.117230638861656	-8.65256404876709	-3.80030345916748	-0.151459246873856	0.580633997917175	-0.243166387081146
0.118595086038113	-8.65398788452148	-3.80052018165588	-0.151518687605858	0.581132471561432	-0.242944747209549
0.119671016931534	-8.65716743469238	-3.80814003944397	-0.151581630110741	0.581692457199097	-0.242697179317474
0.11865671724081	-8.65310382843018	-3.81039524078369	-0.15154567360878	0.582177042961121	-0.242446765303612
0.118028216063976	-8.65316200256348	-3.81502556800842	-0.151455938816071	0.582617163658142	-0.242225721478462
0.116925358772278	-8.64924812316895	-3.81359958648682	-0.151459559798241	0.582997262477875	-0.241955384612083
0.118970356881619	-8.64663982391357	-3.82452392578125	-0.151520550251007	0.583427548408508	-0.241670563817024
0.122314840555191	-8.6475830078125	-3.82464289665222	-0.151473388075829	0.583783686161041	-0.241420686244965
0.118316702544689	-8.65025329589844	-3.82530403137207	-0.151437357068062	0.584135770797729	-0.241032317280769
0.11392555385828	-8.64519500732422	-3.83107447624207	-0.151392087340355	0.584418594837189	-0.24067547917366
0.118972510099411	-8.64356422424316	-3.83015275001526	-0.151265770196915	0.584627449512482	-0.240315794944763
0.125241413712502	-8.64427661895752	-3.83514380455017	-0.151162087917328	0.584880769252777	-0.239936426281929
0.122729189693928	-8.64632034301758	-3.83705019950867	-0.15127232670784	0.585149347782135	-0.239582881331444
0.122058466076851	-8.64584636688232	-3.83657670021057	-0.151124581694603	0.585350096225739	-0.239131212234497
0.123445883393288	-8.64434242248535	-3.84152007102966	-0.15087103843689	0.585404396057129	-0.238778278231621
0.126718163490295	-8.64309120178223	-3.83845257759094	-0.150875568389893	0.585476815700531	-0.238337755203247
0.130935445427895	-8.64223957061768	-3.83935880661011	-0.150850474834442	0.585651159286499	-0.237986728549004
0.127944573760033	-8.64391136169434	-3.84244728088379	-0.150712639093399	0.585768163204193	-0.237527504563332
0.129777431488037	-8.64931678771973	-3.83881235122681	-0.150597289204597	0.585765540599823	-0.237163051962852
0.131453618407249	-8.64214038848877	-3.84310984611511	-0.150388851761818	0.58582592010498	-0.236756429076195
0.134714782238007	-8.64040756225586	-3.84266781806946	-0.150356411933899	0.585798382759094	-0.236315414309502
0.137413531541824	-8.64526653289795	-3.8390154838562	-0.150214314460754	0.585863709449768	-0.235915035009384
0.144205763936043	-8.64668273925781	-3.83990788459778	-0.150185793638229	0.585841119289398	-0.235521987080574
0.146450206637383	-8.64745235443115	-3.83915305137634	-0.149985656142235	0.586036503314972	-0.235138803720474
0.148693144321442	-8.65090465545654	-3.8441755771637	-0.149822384119034	0.585940182209015	-0.234776571393013
0.151719108223915	-8.65279960632324	-3.84576988220215	-0.149670243263245	0.585972011089325	-0.234405472874641
0.157054394483566	-8.64957714080811	-3.84373378753662	-0.149497896432877	0.586010158061981	-0.234101578593254
0.161926433444023	-8.6549186706543	-3.84677958488464	-0.149383932352066	0.586056232452393	-0.233749881386757
0.165258064866066	-8.66222381591797	-3.84474492073059	-0.149235129356384	0.586145281791687	-0.233468875288963
0.165091469883919	-8.66198921203613	-3.84134197235107	-0.149022102355957	0.586223781108856	-0.233178779482841
0.175817176699638	-8.66478824615479	-3.84324336051941	-0.148836106061935	0.586176872253418	-0.232947587966919
0.180819481611252	-8.66906070709229	-3.84072995185852	-0.148638248443604	0.586270272731781	-0.232701510190964
0.188062235713005	-8.67670154571533	-3.85136938095093	-0.148560151457787	0.586345374584198	-0.232468977570534
0.193624138832092	-8.68186569213867	-3.84855961799622	-0.148337438702583	0.586557567119598	-0.232166975736618
0.199062675237656	-8.68629169464111	-3.84991478919983	-0.147948130965233	0.58657169342041	-0.231959939002991
0.211424872279167	-8.69274806976318	-3.85237002372742	-0.14785997569561	0.586605727672577	-0.231770545244217
0.21709805727005	-8.69923400878906	-3.85338449478149	-0.147733524441719	0.586844921112061	-0.231531292200089
0.224404230713844	-8.70661354064941	-3.85894513130188	-0.147356137633324	0.587012231349945	-0.23131936788559
0.23004125058651	-8.71048545837402	-3.85984516143799	-0.147040873765945	0.587097883224487	-0.231143549084663
0.241179436445236	-8.71447944641113	-3.86352610588074	-0.146793052554131	0.587225377559662	-0.230958461761475
0.253282576799393	-8.72071647644043	-3.86094212532043	-0.146601513028145	0.587435007095337	-0.230798855423927
0.258324414491653	-8.73013973236084	-3.86293864250183	-0.146384298801422	0.587630450725555	-0.230642572045326
0.26595750451088	-8.73498821258545	-3.86418843269348	-0.146050646901131	0.587754189968109	-0.230387255549431
0.276842325925827	-8.73896217346191	-3.86790132522583	-0.145724132657051	0.587996065616608	-0.230193883180618
0.287492156028748	-8.74756050109863	-3.87100768089294	-0.145485371351242	0.588083505630493	-0.229964882135391
0.296049237251282	-8.74934959411621	-3.87057614326477	-0.145186990499496	0.588170111179352	-0.229703515768051
0.305176585912704	-8.75945091247559	-3.87647438049316	-0.144939690828323	0.588497996330261	-0.229546591639519
0.317925840616226	-8.76497173309326	-3.87708854675293	-0.144672885537148	0.588594138622284	-0.229292720556259
0.321138381958008	-8.7743034362793	-3.88238906860352	-0.144428789615631	0.588741958141327	-0.229032069444656
0.327411890029907	-8.77599334716797	-3.88462615013123	-0.144068002700806	0.588808000087738	-0.228825926780701
0.342268049716949	-8.78088283538818	-3.88102626800537	-0.143854171037674	0.588916599750519	-0.228630736470222
0.34982442855835	-8.78914928436279	-3.88175296783447	-0.143603637814522	0.589071691036224	-0.228411376476288
0.353234738111496	-8.7948751449585	-3.88484263420105	-0.143349766731262	0.589246928691864	-0.228210732340813
0.359778195619583	-8.79927253723145	-3.88820433616638	-0.143031373620033	0.589370608329773	-0.227951228618622
0.364891827106476	-8.79984188079834	-3.88678598403931	-0.142694130539894	0.589395105838776	-0.227738127112389
0.372547000646591	-8.80492687225342	-3.89035534858704	-0.14253568649292	0.589461088180542	-0.227570414543152
0.377332210540771	-8.81046199798584	-3.89871191978455	-0.142375841736794	0.589650511741638	-0.227354988455772
0.380229562520981	-8.81679344177246	-3.90098857879639	-0.141941010951996	0.589759111404419	-0.227069869637489
0.383053034543991	-8.8183479309082	-3.89581918716431	-0.141710951924324	0.589667141437531	-0.22685943543911
0.390631139278412	-8.82171058654785	-3.89646124839783	-0.141482353210449	0.589766561985016	-0.226683095097542
0.395649522542953	-8.82685852050781	-3.90038442611694	-0.141307309269905	0.589807987213135	-0.226472094655037
0.391625195741653	-8.83379936218262	-3.89936542510986	-0.141058474779129	0.58991801738739	-0.226158291101456
0.390989154577255	-8.83139991760254	-3.90241503715515	-0.140695467591286	0.589871227741241	-0.225917935371399
0.395746052265167	-8.83438491821289	-3.89971613883972	-0.140489682555199	0.589868664741516	-0.22566194832325
0.398012965917587	-8.83673286437988	-3.90194773674011	-0.140275418758392	0.589767277240753	-0.225410297513008
0.396556288003922	-8.83792781829834	-3.90227150917053	-0.140138521790504	0.589725196361542	-0.225090503692627
0.394286781549454	-8.83758926391602	-3.90467357635498	-0.139831498265266	0.589720129966736	-0.22476515173912
0.391242861747742	-8.83832454681396	-3.90364193916321	-0.139507904648781	0.589616298675537	-0.224435120820999
0.391780078411102	-8.8425464630127	-3.90262198448181	-0.139399811625481	0.58948016166687	-0.224089980125427
0.391697466373444	-8.83744049072266	-3.90008902549744	-0.139184877276421	0.589276552200317	-0.223703771829605
0.395032644271851	-8.84330940246582	-3.90079760551453	-0.13900463283062	0.589166641235352	-0.223317191004753
0.386345148086548	-8.84464931488037	-3.90492963790894	-0.138784691691399	0.588997423648834	-0.222970232367516
0.381762832403183	-8.83520030975342	-3.90042042732239	-0.13856440782547	0.588732063770294	-0.222515404224396
0.383857935667038	-8.83792209625244	-3.89447379112244	-0.138478368520737	0.588487327098846	-0.222129195928574
0.377230316400528	-8.83949756622314	-3.89337086677551	-0.138330683112144	0.588334858417511	-0.221732333302498
0.366379618644714	-8.83305835723877	-3.89393591880798	-0.138047814369202	0.588077425956726	-0.221298024058342
0.363643139600754	-8.82934379577637	-3.88351798057556	-0.137831851840019	0.587786018848419	-0.220797464251518
0.355112552642822	-8.8253927230835	-3.88688206672668	-0.137700378894806	0.587511241436005	-0.220319032669067
0.349991500377655	-8.82501411437988	-3.88191199302673	-0.137623727321625	0.587201178073883	-0.21988981962204
0.336136341094971	-8.8204402923584	-3.88607144355774	-0.137345880270004	0.58697897195816	-0.219321668148041
0.33142876625061	-8.81576538085938	-3.87979340553284	-0.137012913823128	0.586574792861938	-0.218791574239731
0.323430716991425	-8.80838394165039	-3.87615776062012	-0.137011244893074	0.586227238178253	-0.218211829662323
0.310333907604218	-8.8059024810791	-3.87197399139404	-0.136882364749908	0.586023986339569	-0.217596530914307
0.298414677381516	-8.7965841293335	-3.87718200683594	-0.136489376425743	0.585609674453735	-0.216984912753105
0.28729709982872	-8.79139995574951	-3.87018442153931	-0.136240586638451	0.585114300251007	-0.216331154108047
0.279416978359222	-8.78100109100342	-3.86591649055481	-0.136074736714363	0.584712386131287	-0.215597525238991
0.27007657289505	-8.77859783172607	-3.86582899093628	-0.135888904333115	0.584423065185547	-0.214912161231041
0.248235702514648	-8.77325630187988	-3.86899495124817	-0.135658517479897	0.58402681350708	-0.214147061109543
0.236796751618385	-8.76195335388184	-3.85737156867981	-0.135348543524742	0.58354514837265	-0.213434562087059
0.229742228984833	-8.74930858612061	-3.85579419136047	-0.13505719602108	0.583078742027283	-0.212662771344185
0.216187298297882	-8.74188995361328	-3.8592483997345	-0.134883567690849	0.582729041576386	-0.211880892515182
0.201377749443054	-8.73837852478027	-3.8533501625061	-0.134675577282906	0.582393288612366	-0.211024194955826
0.185447350144386	-8.72590923309326	-3.85136556625366	-0.134359985589981	0.582011044025421	-0.210194513201714
0.176162198185921	-8.7180290222168	-3.84371328353882	-0.133992925286293	0.581546545028687	-0.209393292665482
0.168997660279274	-8.70928192138672	-3.84258627891541	-0.133796498179436	0.581166803836823	-0.2086021900177
0.151664853096008	-8.7001895904541	-3.8463716506958	-0.133531138300896	0.581090271472931	-0.207737103104591
0.139330819249153	-8.68980312347412	-3.84615015983582	-0.13313102722168	0.580734193325043	-0.206883162260056
0.128496035933495	-8.68036365509033	-3.83815217018127	-0.132812783122063	0.580345511436462	-0.206016033887863
0.118491038680077	-8.67452335357666	-3.84823489189148	-0.13250432908535	0.580248296260834	-0.205161392688751
0.105837419629097	-8.66188526153564	-3.84297943115234	-0.131980910897255	0.580136120319366	-0.204309299588203
0.0933458358049393	-8.65548992156982	-3.8488495349884	-0.131706833839417	0.579963326454163	-0.203364625573158
0.0860713720321655	-8.6431131362915	-3.84054923057556	-0.131361484527588	0.579864263534546	-0.202543899416924
0.0740510150790215	-8.63761138916016	-3.85117387771606	-0.13095723092556	0.579965591430664	-0.201596260070801
0.0622100718319416	-8.62937927246094	-3.84719610214233	-0.130449235439301	0.579963564872742	-0.200648635625839
0.05494000390172	-8.61681079864502	-3.85363435745239	-0.130069643259048	0.579974412918091	-0.199798196554184
0.0527048856019974	-8.61350536346436	-3.851154088974	-0.129756271839142	0.580095887184143	-0.19896525144577
0.0345298275351524	-8.60587406158447	-3.85562086105347	-0.129228055477142	0.580222308635712	-0.198011010885239
0.0280121732503176	-8.59322452545166	-3.85094428062439	-0.128787592053413	0.580265700817108	-0.197122544050217
0.0182895958423615	-8.58890819549561	-3.86211323738098	-0.128322318196297	0.580519795417786	-0.196241438388824
0.00476891826838255	-8.58040142059326	-3.86626076698303	-0.127828270196915	0.580633640289307	-0.195332214236259
0.000597700185608119	-8.57062530517578	-3.86480975151062	-0.127294361591339	0.580661714076996	-0.19440284371376
-0.00287822331301868	-8.56198787689209	-3.8695433139801	-0.126878336071968	0.580830156803131	-0.193568900227547
-0.0228719562292099	-8.55842685699463	-3.87411117553711	-0.126332372426987	0.581037700176239	-0.192603871226311
-0.0247309524565935	-8.54144763946533	-3.87295603752136	-0.125896826386452	0.580991387367249	-0.191670492291451
-0.0326313711702824	-8.54042339324951	-3.87870121002197	-0.125480055809021	0.581138789653778	-0.190769821405411
-0.0513973720371723	-8.53329277038574	-3.88231158256531	-0.124947272241116	0.58115017414093	-0.189809516072273
-0.0562675558030605	-8.51780033111572	-3.87933230400085	-0.124423749744892	0.581018328666687	-0.188937962055206
-0.0587547421455383	-8.5150146484375	-3.87975883483887	-0.124001905322075	0.581085383892059	-0.187962472438812
-0.0807582065463066	-8.50704002380371	-3.88295483589172	-0.12356648594141	0.581125915050507	-0.186936974525452
-0.0897609367966652	-8.49110317230225	-3.88185715675354	-0.123106986284256	0.580884456634521	-0.185930848121643
-0.0930288136005402	-8.48536682128906	-3.88001656532288	-0.122731454670429	0.580746054649353	-0.184991985559464
-0.113989621400833	-8.47576332092285	-3.88169932365417	-0.122221253812313	0.580584347248077	-0.183839663863182
-0.119833886623383	-8.46136569976807	-3.87263941764832	-0.121901646256447	0.580162405967712	-0.182850673794746
-0.133670136332512	-8.45753860473633	-3.8786952495575	-0.121593907475471	0.579969525337219	-0.181737273931503
-0.149402290582657	-8.44444179534912	-3.87234950065613	-0.121127165853977	0.579546868801117	-0.180721834301949
-0.155953720211983	-8.43403720855713	-3.87084627151489	-0.120887711644173	0.579230010509491	-0.179750710725784
-0.174091652035713	-8.42586803436279	-3.86714816093445	-0.120372824370861	0.578761339187622	-0.178683683276176
-0.185735106468201	-8.41330528259277	-3.86360025405884	-0.120153374969959	0.57819402217865	-0.177619799971581
-0.195454344153404	-8.40346050262451	-3.85867047309875	-0.119883358478546	0.577792644500732	-0.176486402750015
-0.210579916834831	-8.39059162139893	-3.85779023170471	-0.11942807585001	0.577177464962006	-0.175367325544357
-0.222698763012886	-8.38157272338867	-3.84788250923157	-0.119370065629482	0.576447427272797	-0.174322575330734
-0.24006587266922	-8.36912727355957	-3.84181761741638	-0.118956446647644	0.575892388820648	-0.17323163151741
-0.2505724132061	-8.35433292388916	-3.83334016799927	-0.118840277194977	0.575188875198364	-0.172170743346214
-0.268654018640518	-8.35011005401611	-3.83365607261658	-0.118562668561935	0.574633955955505	-0.171096637845039
-0.285809695720673	-8.33052730560303	-3.82386589050293	-0.118256330490112	0.573985993862152	-0.170065462589264
-0.294576168060303	-8.32479667663574	-3.81745743751526	-0.118163280189037	0.573269724845886	-0.169066950678825
-0.313147008419037	-8.31057643890381	-3.81034231185913	-0.117863677442074	0.57255482673645	-0.168039247393608
-0.323559731245041	-8.30437755584717	-3.80494022369385	-0.117783404886723	0.571965217590332	-0.167029604315758
-0.337344586849213	-8.28965187072754	-3.79783701896667	-0.117474541068077	0.571212232112885	-0.166106522083282
-0.351085036993027	-8.28209590911865	-3.79814267158508	-0.117410309612751	0.570726096630096	-0.165086463093758
-0.363702178001404	-8.26941108703613	-3.79213404655457	-0.117131523787975	0.569941759109497	-0.16421765089035
-0.376960963010788	-8.26427173614502	-3.77963399887085	-0.117105953395367	0.569462299346924	-0.163277938961983
[truncated: 9,657 more rows]
