# Supplementary material for: Identification of Haptic Based Guiding Using Hard Reins
Source: PLoS One. 2015 Jul 22;10(7):e0132020. doi: 10.1371/journal.pone.0132020 (PMC4511788; doi:10.1371/journal.pone.0132020)
Supplement: S6 File — (ZIP) [file pone.0132020.s006.zip › Exp2_ForceData2/Subject9/path2/T4.csv]

Force X (N)	Force Y (N)	Force Z (N)	Torque X (N-m)	Torque Y (N-m)	Torque Z (N-m)	Frequency = 10000	Averaging Level = 16	F/T Serial Number = FT11772	Time Started = 19/12/2012 16:30:18
-1.92798507213593	-7.13188219070435	-4.21383714675903	-0.0647545084357262	0.582962572574615	-0.0251824222505093
-1.91444063186646	-7.1335015296936	-4.231285572052	-0.0642704889178276	0.583486080169678	-0.0252372659742832
-1.9048969745636	-7.13994359970093	-4.22040700912476	-0.0637739449739456	0.583514630794525	-0.0252521485090256
-1.90115785598755	-7.14300680160522	-4.22362375259399	-0.0635834410786629	0.583787083625793	-0.0251688063144684
-1.8869754076004	-7.1426568031311	-4.22545480728149	-0.0630916729569435	0.583776414394379	-0.0252754297107458
-1.88821506500244	-7.1481785774231	-4.22900152206421	-0.0630304366350174	0.583882689476013	-0.0252667982131243
-1.87232661247253	-7.14539957046509	-4.22889947891235	-0.0626871511340141	0.58388751745224	-0.0252493415027857
-1.86444342136383	-7.153968334198	-4.22294139862061	-0.0624114945530891	0.583503901958466	-0.0252358131110668
-1.8663421869278	-7.15034341812134	-4.2236328125	-0.06240089610219	0.583385705947876	-0.0250503942370415
-1.85260915756226	-7.14935874938965	-4.21635913848877	-0.0621316768229008	0.583154261112213	-0.0250085014849901
-1.85458135604858	-7.15680599212646	-4.2129077911377	-0.062077522277832	0.582587242126465	-0.0248216688632965
-1.84780716896057	-7.14720249176025	-4.21154928207397	-0.0620550028979778	0.582234740257263	-0.0246550720185041
-1.84283137321472	-7.15161800384521	-4.20482397079468	-0.0618542842566967	0.581578493118286	-0.0246968120336533
-1.84377872943878	-7.15297842025757	-4.1946816444397	-0.0619692616164684	0.58095920085907	-0.0246452949941158
-1.83730661869049	-7.14893531799316	-4.18953609466553	-0.0620465278625488	0.580327570438385	-0.0251519549638033
-1.8396977186203	-7.15995788574219	-4.17538690567017	-0.0621584393084049	0.579334437847137	-0.0259269680827856
-1.84282612800598	-7.16081237792969	-4.17170810699463	-0.0626566559076309	0.578629076480865	-0.0268599949777126
-1.84212327003479	-7.16580057144165	-4.15419054031372	-0.0629741698503494	0.577757060527802	-0.0273773465305567
-1.84501099586487	-7.15592193603516	-4.14567089080811	-0.0634733214974403	0.576793193817139	-0.0269908923655748
-1.83981716632843	-7.14827537536621	-4.14192819595337	-0.0638326779007912	0.575894176959991	-0.0265124998986721
-1.84076356887817	-7.1479115486145	-4.12382221221924	-0.0642351508140564	0.574739456176758	-0.0258396398276091
-1.83838605880737	-7.13520193099976	-4.11715507507324	-0.0646284446120262	0.573799073696136	-0.0252250470221043
-1.83422935009003	-7.13460540771484	-4.10395860671997	-0.0651070475578308	0.572667598724365	-0.0243655499070883
-1.83220648765564	-7.12239074707031	-4.09523868560791	-0.0653954371809959	0.57176548242569	-0.0235961023718119
-1.8231098651886	-7.12128591537476	-4.07899951934814	-0.0658063739538193	0.570592999458313	-0.0227555595338345
-1.82646942138672	-7.11063098907471	-4.07047319412231	-0.0662768632173538	0.569718539714813	-0.0218417271971703
-1.81280851364136	-7.10736465454102	-4.0516996383667	-0.0664224997162819	0.56865656375885	-0.020948551595211
-1.81967461109161	-7.09997653961182	-4.04556655883789	-0.0667356476187706	0.567678511142731	-0.0201963074505329
-1.81535947322845	-7.09015798568726	-4.03074073791504	-0.067022830247879	0.566904306411743	-0.0197039060294628
-1.82118773460388	-7.09017610549927	-4.03054809570313	-0.0670939013361931	0.565828204154968	-0.0191654413938522
-1.82021307945251	-7.08040523529053	-4.02199983596802	-0.0673224255442619	0.565093457698822	-0.0187320206314325
-1.82369112968445	-7.07950925827026	-4.00905704498291	-0.0675327777862549	0.564234137535095	-0.018352409824729
-1.81880307197571	-7.07377147674561	-4.00386476516724	-0.0676674172282219	0.563461720943451	-0.018150107935071
-1.82888472080231	-7.07334470748901	-3.99358749389648	-0.0678538009524345	0.562737166881561	-0.0177626553922892
-1.82634544372559	-7.06836175918579	-3.98868560791016	-0.0679536461830139	0.562119960784912	-0.0176569856703281
-1.82688021659851	-7.06537580490112	-3.97743725776672	-0.0681111067533493	0.561421036720276	-0.0175288747996092
-1.8324568271637	-7.0621919631958	-3.97868299484253	-0.0681762620806694	0.561011850833893	-0.0175004247575998
-1.84249544143677	-7.05591535568237	-3.96906542778015	-0.0683528110384941	0.560525715351105	-0.0174106359481812
-1.83566999435425	-7.05193138122559	-3.96570897102356	-0.0683849155902863	0.560154795646667	-0.0176424700766802
-1.84971821308136	-7.05153465270996	-3.95442080497742	-0.0687153190374374	0.55978387594223	-0.0176654662936926
-1.84791398048401	-7.04595470428467	-3.95900535583496	-0.0687828361988068	0.559592187404633	-0.0178288407623768
-1.85820150375366	-7.04597997665405	-3.94908046722412	-0.0688780173659325	0.559250891208649	-0.0180618539452553
-1.8561999797821	-7.03924751281738	-3.95233464241028	-0.0689886659383774	0.559143006801605	-0.0182104185223579
-1.86886501312256	-7.03721237182617	-3.95196294784546	-0.0692560970783234	0.559106826782227	-0.0183743480592966
-1.8682187795639	-7.03396463394165	-3.95274543762207	-0.0693162977695465	0.559060454368591	-0.0186370424926281
-1.88353884220123	-7.03457069396973	-3.95002198219299	-0.0695239454507828	0.55901974439621	-0.0188308544456959
-1.87946343421936	-7.02881288528442	-3.95065021514893	-0.0695882439613342	0.559102058410645	-0.0190898086875677
-1.88494431972504	-7.03121280670166	-3.94659662246704	-0.0697609037160873	0.558979392051697	-0.019292214885354
-1.88919341564178	-7.02735948562622	-3.94613742828369	-0.0699339285492897	0.559238433837891	-0.0195871107280254
-1.90014660358429	-7.02470731735229	-3.95034241676331	-0.0701602250337601	0.559332072734833	-0.0197804048657417
-1.90040493011475	-7.02488565444946	-3.95578932762146	-0.0701850727200508	0.559439122676849	-0.0200685802847147
-1.904745221138	-7.02283954620361	-3.94590520858765	-0.070418655872345	0.559499025344849	-0.0203954968601465
-1.91150045394897	-7.02252197265625	-3.95952939987183	-0.0704018250107765	0.559779584407806	-0.0206080302596092
-1.92445683479309	-7.01857376098633	-3.95227408409119	-0.0706724897027016	0.55995762348175	-0.0207531563937664
-1.92011201381683	-7.01435661315918	-3.95511198043823	-0.0706798359751701	0.560206353664398	-0.0210714712738991
-1.93287038803101	-7.01611328125	-3.95928335189819	-0.0709254741668701	0.560279190540314	-0.0211615040898323
-1.93369543552399	-7.01129913330078	-3.95436859130859	-0.070956252515316	0.560459554195404	-0.0213266517966986
-1.94896411895752	-7.00605869293213	-3.96245121955872	-0.0710541978478432	0.560674726963043	-0.0214812587946653
-1.94748139381409	-7.00461196899414	-3.95818090438843	-0.0711458772420883	0.560796439647675	-0.0215305183082819
-1.96490120887756	-7.00065040588379	-3.95807862281799	-0.0713220089673996	0.560972034931183	-0.0215625278651714
-1.9639196395874	-6.99271059036255	-3.96740102767944	-0.0712931752204895	0.561110317707062	-0.0217073280364275
-1.97998034954071	-6.99206686019897	-3.96026349067688	-0.0713959038257599	0.561192214488983	-0.0217274148017168
-1.98043918609619	-6.98828315734863	-3.96467208862305	-0.0714336708188057	0.561217486858368	-0.0218138545751572
-1.99457919597626	-6.98250007629395	-3.96219730377197	-0.0715937986969948	0.561285197734833	-0.0217384211719036
-1.99921691417694	-6.97669649124146	-3.96453356742859	-0.0714962333440781	0.561275660991669	-0.0217986050993204
-2.01211881637573	-6.96970129013062	-3.96523833274841	-0.0716003701090813	0.561284482479095	-0.0216241292655468
-2.01699185371399	-6.96384334564209	-3.96293926239014	-0.0715065076947212	0.561121940612793	-0.021548992022872
-2.02899956703186	-6.95767211914063	-3.95660352706909	-0.071700856089592	0.56104302406311	-0.0214423425495625
-2.03620052337646	-6.95136976242065	-3.96855854988098	-0.0715112611651421	0.560907602310181	-0.0212629325687885
-2.05278944969177	-6.93896436691284	-3.96025109291077	-0.0716498717665672	0.560761988162994	-0.0210334844887257
-2.05347752571106	-6.93214845657349	-3.95813155174255	-0.0715128555893898	0.560526609420776	-0.0210046358406544
-2.07459354400635	-6.92649841308594	-3.95363402366638	-0.0717160254716873	0.560318171977997	-0.0207510869950056
-2.07991766929626	-6.91703748703003	-3.95270395278931	-0.0715240463614464	0.559953629970551	-0.0206033401191235
-2.0967264175415	-6.9084358215332	-3.95269727706909	-0.0714903771877289	0.559669971466064	-0.020427642390132
-2.10193419456482	-6.90411281585693	-3.94138956069946	-0.0713991597294807	0.559180676937103	-0.0203142799437046
-2.11206078529358	-6.89371156692505	-3.94286179542542	-0.0713922381401062	0.558963656425476	-0.0200561042875052
-2.12584495544434	-6.89162588119507	-3.94395971298218	-0.0712947398424149	0.558271050453186	-0.019861089065671
-2.13535022735596	-6.87610721588135	-3.93271064758301	-0.0711900293827057	0.557933032512665	-0.0196992345154285
-2.1433219909668	-6.87579441070557	-3.92993664741516	-0.0709681063890457	0.557257056236267	-0.0195372141897678
-2.15679383277893	-6.86485385894775	-3.93128061294556	-0.0709764659404755	0.556909680366516	-0.0191922150552273
-2.1632993221283	-6.86134099960327	-3.92152667045593	-0.0705728977918625	0.556153655052185	-0.0190708301961422
-2.17680263519287	-6.85035228729248	-3.91335988044739	-0.0705647394061089	0.555601179599762	-0.018778869882226
-2.18070197105408	-6.84872436523438	-3.90891480445862	-0.0702791213989258	0.554920494556427	-0.0185440052300692
-2.19647073745728	-6.838707447052	-3.90538501739502	-0.070044033229351	0.554448187351227	-0.0182608477771282
-2.20323371887207	-6.8372368812561	-3.89537882804871	-0.0697968602180481	0.553625702857971	-0.0180654134601355
-2.20974731445313	-6.82920217514038	-3.89933252334595	-0.0695467591285706	0.553143858909607	-0.0178650747984648
-2.22179007530212	-6.82881832122803	-3.89202094078064	-0.0693086236715317	0.552392780780792	-0.0175173170864582
-2.22776460647583	-6.82016897201538	-3.88461399078369	-0.0689183324575424	0.55186665058136	-0.0173549558967352
-2.24224758148193	-6.81830453872681	-3.88155293464661	-0.0687050521373749	0.551184237003326	-0.0170182175934315
-2.24409031867981	-6.81061792373657	-3.87907576560974	-0.0682696178555489	0.550656795501709	-0.0167998131364584
-2.25976204872131	-6.80440664291382	-3.87571024894714	-0.0678967237472534	0.550105631351471	-0.0165966488420963
-2.26146459579468	-6.80451774597168	-3.86704659461975	-0.0674783959984779	0.5493283867836	-0.0164714995771647
-2.27134656906128	-6.79853010177612	-3.86856532096863	-0.0673294141888618	0.54892897605896	-0.0161826573312283
-2.27975010871887	-6.7973108291626	-3.86673617362976	-0.0668120533227921	0.548290014266968	-0.015887500718236
-2.28687715530396	-6.78953218460083	-3.85610008239746	-0.0665544420480728	0.547861754894257	-0.015667425468564
-2.28928017616272	-6.79207897186279	-3.85310769081116	-0.0661825090646744	0.547226428985596	-0.0153852375224233
-2.29711103439331	-6.78619003295898	-3.85445713996887	-0.065877690911293	0.546907007694244	-0.0151862157508731
-2.30306529998779	-6.78365325927734	-3.85184788703918	-0.0655322000384331	0.546426057815552	-0.0148738641291857
-2.30221724510193	-6.7815260887146	-3.84245681762695	-0.0652397722005844	0.546002686023712	-0.0147634372115135
-2.31348991394043	-6.78006315231323	-3.84286308288574	-0.0649263486266136	0.54558402299881	-0.014572543092072
-2.31039929389954	-6.78041839599609	-3.84459924697876	-0.0644659847021103	0.545184314250946	-0.0145318210124969
-2.31921577453613	-6.77610874176025	-3.84221029281616	-0.06430534273386	0.544901549816132	-0.0145592680200934
-2.31663465499878	-6.78483629226685	-3.83659672737122	-0.0639173164963722	0.544556558132172	-0.0148083548992872
-2.32772302627563	-6.7842845916748	-3.8455650806427	-0.0636869743466377	0.544399499893188	-0.0150684304535389
-2.33145260810852	-6.78755760192871	-3.83738827705383	-0.063476637005806	0.543952941894531	-0.0154220415279269
-2.32746696472168	-6.79255342483521	-3.83390688896179	-0.0632106512784958	0.543869972229004	-0.016060708090663
-2.3344943523407	-6.79967880249023	-3.83172345161438	-0.0630741864442825	0.543758749961853	-0.0164350308477879
-2.33284163475037	-6.80274724960327	-3.84022545814514	-0.062997929751873	0.543519496917725	-0.0168404821306467
-2.33446478843689	-6.80185079574585	-3.84332036972046	-0.0628669783473015	0.543496072292328	-0.0168321095407009
-2.33266162872314	-6.80699300765991	-3.84067511558533	-0.0625590980052948	0.543370544910431	-0.0167622286826372
-2.32792496681213	-6.8065333366394	-3.83809542655945	-0.062400046736002	0.543346285820007	-0.0167525950819254
-2.32792139053345	-6.81158828735352	-3.84022688865662	-0.0622408539056778	0.543430507183075	-0.0165488198399544
-2.31698250770569	-6.81499767303467	-3.84695219993591	-0.061899658292532	0.543392539024353	-0.0163103193044662
-2.31703925132751	-6.81226396560669	-3.84537792205811	-0.0617498755455017	0.543603658676147	-0.015968095511198
-2.30980038642883	-6.81959438323975	-3.84085822105408	-0.0612677745521069	0.543600142002106	-0.0158099606633186
-2.29776763916016	-6.82387018203735	-3.85309791564941	-0.060913510620594	0.543833017349243	-0.0157360807061195
-2.30132222175598	-6.83316087722778	-3.85804200172424	-0.0606416501104832	0.544113039970398	-0.0157779399305582
-2.29058837890625	-6.83514881134033	-3.86574172973633	-0.0601442605257034	0.544313371181488	-0.0158863291144371
-2.28343272209167	-6.84105205535889	-3.86027884483337	-0.0599013715982437	0.544614017009735	-0.0158454943448305
-2.28343367576599	-6.84892082214355	-3.86771273612976	-0.0593874007463455	0.544850409030914	-0.0157645922154188
-2.26991748809814	-6.85297107696533	-3.8701536655426	-0.0590287372469902	0.545178771018982	-0.0158881172537804
-2.26388740539551	-6.86243057250977	-3.87954759597778	-0.0587388090789318	0.545566499233246	-0.0159652251750231
-2.25648140907288	-6.86919498443604	-3.88025546073914	-0.0581028386950493	0.545884728431702	-0.0161547809839249
-2.24776601791382	-6.86921834945679	-3.89046287536621	-0.0577850863337517	0.546212136745453	-0.0160077381879091
-2.23413586616516	-6.88141393661499	-3.89753031730652	-0.0572343356907368	0.546540498733521	-0.0158749185502529
-2.22453689575195	-6.88293933868408	-3.91047549247742	-0.0567127130925655	0.546982288360596	-0.0157546978443861
-2.21187138557434	-6.8892502784729	-3.90084433555603	-0.0563830621540546	0.547284007072449	-0.0156912766396999
-2.19718527793884	-6.89711380004883	-3.91840052604675	-0.0557401217520237	0.547734200954437	-0.0156147312372923
-2.19293165206909	-6.90268039703369	-3.9206428527832	-0.0552929304540157	0.548152387142181	-0.015483126975596
-2.17062973976135	-6.90678596496582	-3.92275547981262	-0.0547213964164257	0.548388361930847	-0.0155986361205578
-2.16427397727966	-6.92105722427368	-3.93127608299255	-0.0543547719717026	0.548841297626495	-0.0156833585351706
-2.14988374710083	-6.92781209945679	-3.93928599357605	-0.0537659265100956	0.549115717411041	-0.0156724900007248
-2.13919138908386	-6.9309344291687	-3.94487476348877	-0.0533804520964623	0.549601256847382	-0.0157659891992807
-2.12859606742859	-6.9450511932373	-3.94477534294128	-0.0528676807880402	0.549814999103546	-0.0159590356051922
-2.11232829093933	-6.94951486587524	-3.95352435112	-0.0524306446313858	0.550342202186584	-0.0159408040344715
-2.10664749145508	-6.96241807937622	-3.95943999290466	-0.0519217997789383	0.550597369670868	-0.0162015557289124
-2.08940505981445	-6.97092199325562	-3.9616858959198	-0.0515843704342842	0.550904393196106	-0.0165409576147795
-2.08449769020081	-6.97828149795532	-3.96003818511963	-0.0512672513723373	0.551246702671051	-0.0166439581662416
-2.06749701499939	-6.98720121383667	-3.97095513343811	-0.0507468655705452	0.551477670669556	-0.0167738683521748
-2.06040406227112	-6.99423551559448	-3.98102259635925	-0.0505713894963264	0.551715612411499	-0.0168896522372961
-2.04342412948608	-7.00735330581665	-3.97482681274414	-0.0501501224935055	0.552026510238647	-0.0173337869346142
-2.04105997085571	-7.01370573043823	-3.98024249076843	-0.0499884448945522	0.552349150180817	-0.0175541788339615
-2.02375316619873	-7.02304363250732	-3.98362445831299	-0.0496077574789524	0.552385151386261	-0.0178899541497231
-2.01741552352905	-7.02833032608032	-3.98936796188354	-0.0495321229100227	0.552819490432739	-0.0182203203439713
-2.00584244728088	-7.04193496704102	-3.98089623451233	-0.0492667146027088	0.552875459194183	-0.0185204911977053
-1.99576687812805	-7.04580688476563	-3.9975061416626	-0.0490855239331722	0.553237080574036	-0.0186693761497736
-1.98787248134613	-7.05413484573364	-3.99762511253357	-0.048959344625473	0.553253889083862	-0.0188823789358139
-1.97271287441254	-7.06007671356201	-3.99492621421814	-0.048940472304821	0.553448438644409	-0.019050732254982
-1.97147309780121	-7.06971645355225	-4.00106430053711	-0.0487779229879379	0.553584933280945	-0.0190289430320263
-1.95226168632507	-7.07277154922485	-4.00322389602661	-0.0486620478332043	0.553721725940704	-0.0191573556512594
-1.94492936134338	-7.08102893829346	-3.99866724014282	-0.0485620275139809	0.553618252277374	-0.0193969197571278
-1.93009293079376	-7.09055280685425	-4.00714588165283	-0.0484530329704285	0.553704857826233	-0.0197564270347357
-1.92594015598297	-7.10008239746094	-4.00544929504395	-0.0484473370015621	0.553786218166351	-0.019862225279212
-1.91137075424194	-7.10792398452759	-4.0067777633667	-0.0483123995363712	0.553645074367523	-0.0202482976019382
-1.90516602993011	-7.11557722091675	-4.00613069534302	-0.0484270043671131	0.553759872913361	-0.0205485038459301
-1.89347839355469	-7.12437343597412	-4.00086879730225	-0.048348680138588	0.553529143333435	-0.020695885643363
-1.88444149494171	-7.12961769104004	-4.00916624069214	-0.0483090691268444	0.553575813770294	-0.0207812525331974
-1.87737607955933	-7.1414008140564	-4.00758075714111	-0.0483524277806282	0.553420841693878	-0.0209747608751059
-1.86051368713379	-7.15053653717041	-4.00389528274536	-0.0484028197824955	0.553318977355957	-0.0209011640399694
-1.84835946559906	-7.15881109237671	-3.99634099006653	-0.0488500967621803	0.553038239479065	-0.0207531843334436
-1.83526277542114	-7.16127967834473	-3.99445080757141	-0.0488084852695465	0.553054094314575	-0.0211595222353935
-1.83248031139374	-7.16298007965088	-3.99874258041382	-0.048893328756094	0.553008854389191	-0.0213840454816818
-1.82349109649658	-7.17801237106323	-3.99558043479919	-0.0488365590572357	0.552684903144836	-0.0217897798866034
-1.81716692447662	-7.18050527572632	-3.99724745750427	-0.0489992909133434	0.552724480628967	-0.0221783798187971
-1.81009650230408	-7.19445419311523	-3.99873232841492	-0.0489987321197987	0.552428483963013	-0.0224138684570789
-1.79706168174744	-7.19369316101074	-3.99558877944946	-0.0491651892662048	0.552354574203491	-0.0229263491928577
-1.78851807117462	-7.21409273147583	-3.98951864242554	-0.0492538511753082	0.552152693271637	-0.0232562776654959
-1.77961122989655	-7.21737861633301	-3.98968505859375	-0.0494292974472046	0.552102744579315	-0.0234493259340525
-1.77214205265045	-7.22178745269775	-3.98987889289856	-0.0495854280889034	0.551976323127747	-0.0236736088991165
-1.75885152816772	-7.23149871826172	-3.98392224311829	-0.0496755056083202	0.551903903484344	-0.0242528077214956
-1.75739884376526	-7.2383918762207	-3.98526811599731	-0.0497580096125603	0.551804482936859	-0.0245961118489504
-1.74891972541809	-7.24607849121094	-3.98276710510254	-0.0499676167964935	0.551614344120026	-0.025118401274085
-1.74004232883453	-7.25576972961426	-3.98755288124084	-0.0500787124037743	0.551703572273254	-0.0258218292146921
-1.73715662956238	-7.26400995254517	-3.97619271278381	-0.0502379462122917	0.551504969596863	-0.0264828912913799
-1.72357535362244	-7.26506090164185	-3.98266339302063	-0.0504330806434155	0.551459670066834	-0.0270283669233322
-1.72422635555267	-7.27392911911011	-3.97697257995605	-0.0507721751928329	0.551620244979858	-0.0274850372225046
-1.7203803062439	-7.28113031387329	-3.97939205169678	-0.0508223548531532	0.551459550857544	-0.0281184259802103
-1.70864319801331	-7.28426933288574	-3.97575354576111	-0.051158182322979	0.551554679870605	-0.0287877339869738
-1.7126122713089	-7.294105052948	-3.96877455711365	-0.0513913482427597	0.551610887050629	-0.029371865093708
-1.69850301742554	-7.30082988739014	-3.97629547119141	-0.0515044704079628	0.551520109176636	-0.0299132131040096
-1.6969245672226	-7.30387687683105	-3.97518754005432	-0.0517776161432266	0.55164498090744	-0.0306260995566845
-1.69667840003967	-7.31014013290405	-3.97200345993042	-0.0520844422280788	0.551612079143524	-0.0312796048820019
-1.68336939811707	-7.3169732093811	-3.96641993522644	-0.0523196049034595	0.551658511161804	-0.0320611856877804
-1.68364763259888	-7.32351636886597	-3.96469473838806	-0.052726075053215	0.551685988903046	-0.0327702313661575
-1.67536699771881	-7.33040189743042	-3.96308279037476	-0.0529248118400574	0.551675975322723	-0.0335019901394844
-1.66788411140442	-7.33699464797974	-3.97387957572937	-0.0532953776419163	0.551730215549469	-0.0341931581497192
-1.6718316078186	-7.34478092193604	-3.96813678741455	-0.0536345839500427	0.551672220230103	-0.0351103730499744
-1.65890800952911	-7.35007095336914	-3.96081948280334	-0.0540024600923061	0.551657974720001	-0.0361110307276249
-1.66275298595428	-7.3526177406311	-3.96782732009888	-0.0544021092355251	0.551775455474854	-0.0369507037103176
-1.66407191753387	-7.35928535461426	-3.96050238609314	-0.0547838322818279	0.551618337631226	-0.0377674587070942
-1.65628325939178	-7.36757612228394	-3.9660017490387	-0.0550665594637394	0.551564514636993	-0.038616519421339
-1.65677261352539	-7.3687744140625	-3.95497345924377	-0.055576179176569	0.551655232906342	-0.039420984685421
-1.65164351463318	-7.38449907302856	-3.95661282539368	-0.055933877825737	0.551475524902344	-0.0402576811611652
-1.65277457237244	-7.38655757904053	-3.95905041694641	-0.0562501363456249	0.55147659778595	-0.0412655808031559
-1.65134787559509	-7.39113616943359	-3.95036578178406	-0.0568299666047096	0.551271080970764	-0.0422641076147556
-1.64520752429962	-7.40171480178833	-3.94899439811707	-0.0570897720754147	0.551285028457642	-0.043308150023222
-1.65309262275696	-7.40482044219971	-3.95446515083313	-0.057547502219677	0.551229953765869	-0.0441835038363934
-1.64452600479126	-7.41136837005615	-3.95030546188354	-0.0578962117433548	0.550901532173157	-0.0451500080525875
-1.64232873916626	-7.41309022903442	-3.94984316825867	-0.0583332218229771	0.550963282585144	-0.0459428355097771
-1.64443361759186	-7.42005062103271	-3.93999361991882	-0.0586750879883766	0.550747692584991	-0.0466023348271847
-1.63551998138428	-7.42478084564209	-3.93284320831299	-0.0590466149151325	0.550574839115143	-0.0472405105829239
-1.6352504491806	-7.42451190948486	-3.93972635269165	-0.0594025440514088	0.550530970096588	-0.0478410385549068
-1.63264405727386	-7.42933368682861	-3.93142032623291	-0.0598194897174835	0.550352513790131	-0.04834159091115
-1.63489258289337	-7.43586349487305	-3.94139099121094	-0.0600848644971848	0.550169825553894	-0.0488866604864597
-1.62864780426025	-7.43415594100952	-3.93407297134399	-0.060487013310194	0.549989283084869	-0.0495197996497154
-1.63236033916473	-7.43837928771973	-3.92559456825256	-0.0608102791011333	0.549897789955139	-0.0500637739896774
-1.6251517534256	-7.4428129196167	-3.92560029029846	-0.06107047945261	0.549608051776886	-0.050527460873127
-1.62485575675964	-7.44440412521362	-3.92650461196899	-0.0612827502191067	0.549574315547943	-0.0508958958089352
-1.62666594982147	-7.44201231002808	-3.92008137702942	-0.0616081468760967	0.549359321594238	-0.0512421391904354
-1.62199461460114	-7.44676780700684	-3.91846013069153	-0.0618296302855015	0.549180030822754	-0.051626943051815
-1.61905169487	-7.44476509094238	-3.91788005828857	-0.0619691461324692	0.549163222312927	-0.0520496219396591
-1.62104046344757	-7.44626045227051	-3.91553854942322	-0.062242828309536	0.54897153377533	-0.0524320974946022
-1.62249350547791	-7.44793844223022	-3.91784715652466	-0.0623490065336227	0.548794388771057	-0.0526537820696831
-1.61637949943542	-7.44753885269165	-3.91432952880859	-0.0625241324305534	0.548618018627167	-0.0529427826404572
-1.62392222881317	-7.44303703308105	-3.91831183433533	-0.0626475587487221	0.548708200454712	-0.0531639419496059
-1.61839175224304	-7.4466724395752	-3.90517258644104	-0.0627491250634193	0.54840213060379	-0.0534503869712353
-1.61999237537384	-7.44399642944336	-3.91253161430359	-0.0628139302134514	0.548315346240997	-0.0537002235651016
-1.61695349216461	-7.43850231170654	-3.91250801086426	-0.0629373341798782	0.54816061258316	-0.0538022816181183
-1.61654794216156	-7.44466209411621	-3.90924644470215	-0.0630114823579788	0.548163294792175	-0.0538934879004955
-1.6179164648056	-7.44036245346069	-3.91121959686279	-0.0629197806119919	0.548028528690338	-0.0539745315909386
-1.61802554130554	-7.4386739730835	-3.90835785865784	-0.0631489008665085	0.548030555248261	-0.0540445372462273
-1.61756813526154	-7.43570804595947	-3.9063720703125	-0.0629402175545692	0.547873377799988	-0.0541255362331867
-1.61173462867737	-7.43840360641479	-3.90339374542236	-0.0630490705370903	0.547813653945923	-0.0541788414120674
-1.61432981491089	-7.43345928192139	-3.91273355484009	-0.0629357844591141	0.547871530056	-0.0541811212897301
-1.6148886680603	-7.43321561813354	-3.90883755683899	-0.0629736855626106	0.547849655151367	-0.0541714504361153
-1.61541724205017	-7.43047285079956	-3.90835666656494	-0.0629088878631592	0.547714948654175	-0.0542029552161694
-1.61662137508392	-7.4318265914917	-3.9153003692627	-0.0627111420035362	0.54771900177002	-0.0541775189340115
-1.61106872558594	-7.42360877990723	-3.9110255241394	-0.0626698136329651	0.547712087631226	-0.054313912987709
-1.61743938922882	-7.42909717559814	-3.9038233757019	-0.0626568198204041	0.547768950462341	-0.0541764125227928
-1.61167919635773	-7.42604637145996	-3.90764999389648	-0.0624364130198956	0.547609210014343	-0.0540479645133018
-1.61124587059021	-7.42548084259033	-3.91618132591248	-0.0624002888798714	0.5477095246315	-0.0540051944553852
-1.61304831504822	-7.41927289962769	-3.90984797477722	-0.0622610002756119	0.547666013240814	-0.0539019852876663
-1.61237251758575	-7.42596483230591	-3.90760636329651	-0.0622570551931858	0.54765909910202	-0.0537329912185669
-1.60862386226654	-7.4166579246521	-3.90595102310181	-0.0619546994566917	0.547621548175812	-0.05373639985919
-1.61171925067902	-7.41901731491089	-3.90824675559998	-0.0620300471782684	0.547689616680145	-0.0536482147872448
-1.61312866210938	-7.41652297973633	-3.91028380393982	-0.0617436692118645	0.54757696390152	-0.053673043847084
-1.610804438591	-7.414137840271	-3.91128015518188	-0.0616832748055458	0.547607243061066	-0.0536903068423271
-1.61309242248535	-7.4101676940918	-3.91356730461121	-0.0615575723350048	0.547693729400635	-0.0537038929760456
-1.61709034442902	-7.40871429443359	-3.91793084144592	-0.0614538490772247	0.547757267951965	-0.053732592612505
-1.61552977561951	-7.41017818450928	-3.9144070148468	-0.0611881650984287	0.547687590122223	-0.053805161267519
-1.60962414741516	-7.40664577484131	-3.91150045394897	-0.0612067244946957	0.547664880752563	-0.0535998903214931
-1.61622762680054	-7.40266752243042	-3.91287851333618	-0.0612220540642738	0.547775626182556	-0.0535493455827236
-1.61066830158234	-7.40339708328247	-3.9113986492157	-0.0610433556139469	0.54785168170929	-0.0535694360733032
-1.61661553382874	-7.40312910079956	-3.92321801185608	-0.0609826147556305	0.547996342182159	-0.0536530390381813
-1.61726081371307	-7.3996467590332	-3.92416095733643	-0.0609219372272491	0.548027276992798	-0.0538154654204845
-1.62124717235565	-7.39824962615967	-3.92297410964966	-0.0607043206691742	0.54805862903595	-0.0541125908493996
-1.61972808837891	-7.40383768081665	-3.91727828979492	-0.0607408136129379	0.548056960105896	-0.054434034973383
-1.61703765392303	-7.39973783493042	-3.91993808746338	-0.0605811141431332	0.548089683055878	-0.0546567663550377
-1.61882960796356	-7.4011378288269	-3.92684674263	-0.0605943724513054	0.548291921615601	-0.0549560971558094
-1.62232732772827	-7.40054368972778	-3.92240595817566	-0.0606451891362667	0.548290491104126	-0.0550640933215618
-1.62167465686798	-7.40386867523193	-3.92745590209961	-0.060562502592802	0.548398196697235	-0.0553347952663898
-1.62067770957947	-7.39823722839355	-3.92885041236877	-0.0606003254652023	0.548366367816925	-0.0555251911282539
-1.62322270870209	-7.40051937103271	-3.93218612670898	-0.0605212077498436	0.548418700695038	-0.0556383468210697
-1.62515699863434	-7.39501142501831	-3.92269444465637	-0.0606427006423473	0.548512816429138	-0.0559582076966763
-1.62594997882843	-7.39467906951904	-3.92489886283875	-0.0604679770767689	0.548447370529175	-0.0562271811068058
-1.62572050094604	-7.40050411224365	-3.92606425285339	-0.0606100931763649	0.548437654972076	-0.0563083477318287
-1.62545228004456	-7.39305686950684	-3.93483734130859	-0.0606253370642662	0.548502087593079	-0.0563914515078068
-1.62977385520935	-7.39032125473022	-3.93043851852417	-0.0607011653482914	0.548536896705627	-0.0565322116017342
-1.62830471992493	-7.39379835128784	-3.92608952522278	-0.0608982592821121	0.548417389392853	-0.0562862791121006
-1.62305355072021	-7.38829183578491	-3.92739415168762	-0.0610497258603573	0.548334717750549	-0.0562605559825897
-1.63041543960571	-7.38165140151978	-3.91800713539124	-0.0611556395888329	0.548380672931671	-0.0565185062587261
-1.62929928302765	-7.38342237472534	-3.92620420455933	-0.0611711367964745	0.548245131969452	-0.0565763600170612
-1.63594007492065	-7.38310480117798	-3.92749714851379	-0.0611457191407681	0.54815536737442	-0.0567924119532108
-1.63537979125977	-7.38000249862671	-3.92467784881592	-0.0613264441490173	0.548108875751495	-0.0571711286902428
-1.64012658596039	-7.37919855117798	-3.9206976890564	-0.0614323355257511	0.547918617725372	-0.0573242604732513
-1.63673746585846	-7.3829197883606	-3.92440748214722	-0.0616611838340759	0.547699928283691	-0.0575212351977825
-1.63576328754425	-7.37565946578979	-3.91578388214111	-0.0616353899240494	0.547559857368469	-0.0578312464058399
-1.64183866977692	-7.37775039672852	-3.91116380691528	-0.0618784464895725	0.54738438129425	-0.0579661764204502
-1.64683675765991	-7.37820625305176	-3.91656541824341	-0.0619774162769318	0.547046601772308	-0.0580898225307465
-1.64389228820801	-7.37378549575806	-3.90966415405273	-0.0622022785246372	0.54682320356369	-0.0584136657416821
-1.64734995365143	-7.37447214126587	-3.90989327430725	-0.0623911954462528	0.546542048454285	-0.0583923794329166
-1.64921271800995	-7.37192869186401	-3.90279340744019	-0.0626462623476982	0.546239495277405	-0.0584761947393417
-1.65220630168915	-7.36553239822388	-3.89713311195374	-0.0627338215708733	0.545881509780884	-0.0586897134780884
-1.65293896198273	-7.37027502059937	-3.88806748390198	-0.0628844499588013	0.545646369457245	-0.0589395426213741
-1.65852725505829	-7.36586093902588	-3.89095377922058	-0.0630308464169502	0.545285999774933	-0.0592429749667645
-1.66236054897308	-7.36642599105835	-3.89003801345825	-0.063177652657032	0.544966757297516	-0.0594712644815445
-1.6626855134964	-7.37058782577515	-3.89099550247192	-0.0634521394968033	0.544572591781616	-0.0597438253462315
-1.66053950786591	-7.37084102630615	-3.88543367385864	-0.0636286661028862	0.544160306453705	-0.0597861558198929
-1.65335249900818	-7.37404012680054	-3.87835597991943	-0.0641161426901817	0.543847739696503	-0.059685256332159
-1.66026949882507	-7.36300182342529	-3.88085246086121	-0.0641933158040047	0.543691515922546	-0.0599220357835293
-1.65716230869293	-7.36807775497437	-3.87034726142883	-0.0643153637647629	0.543263614177704	-0.0601322054862976
-1.65948402881622	-7.37047719955444	-3.86787796020508	-0.0644078850746155	0.542885184288025	-0.0602772012352943
-1.65917229652405	-7.37549257278442	-3.86649441719055	-0.0647055059671402	0.542580187320709	-0.0604258477687836
-1.65597629547119	-7.37067985534668	-3.86058616638184	-0.0649794861674309	0.542306959629059	-0.0607077181339264
-1.65789890289307	-7.37155055999756	-3.86375856399536	-0.0651792660355568	0.542158246040344	-0.0609971024096012
-1.65507960319519	-7.3770604133606	-3.85231900215149	-0.0652320384979248	0.541867852210999	-0.0612987689673901
-1.66480004787445	-7.37717866897583	-3.8629252910614	-0.0653315261006355	0.541861593723297	-0.0617435649037361
-1.66283750534058	-7.38073539733887	-3.85177898406982	-0.0654273107647896	0.541640818119049	-0.0623009540140629
-1.65928041934967	-7.38729190826416	-3.85280442237854	-0.065552182495594	0.541532516479492	-0.0627299174666405
-1.65867257118225	-7.38605976104736	-3.85690379142761	-0.0656406953930855	0.541407823562622	-0.0629463195800781
-1.66186690330505	-7.38950872421265	-3.86033129692078	-0.0657427832484245	0.541438758373261	-0.0632787644863129
-1.65565943717957	-7.39071273803711	-3.85534238815308	-0.0659698471426964	0.541389584541321	-0.0634899809956551
-1.65949881076813	-7.3925838470459	-3.85490894317627	-0.0659861043095589	0.541397213935852	-0.0637386366724968
-1.66045713424683	-7.39716291427612	-3.85773348808289	-0.0660347193479538	0.541476428508759	-0.0640639811754227
-1.65559232234955	-7.39583969116211	-3.86317777633667	-0.0659532248973846	0.541584312915802	-0.0643674805760384
-1.65780818462372	-7.39818382263184	-3.86251139640808	-0.0661208555102348	0.541727542877197	-0.0647122040390968
-1.65229737758636	-7.40292549133301	-3.84992957115173	-0.0661845952272415	0.54170823097229	-0.0649622157216072
-1.65152382850647	-7.40932416915894	-3.86243605613709	-0.0661767199635506	0.541917860507965	-0.0651471987366676
-1.6484682559967	-7.40794229507446	-3.86008024215698	-0.0662705153226852	0.542045593261719	-0.0653455704450607
-1.64951539039612	-7.41328477859497	-3.86148023605347	-0.0663388893008232	0.542236685752869	-0.0656005069613457
-1.64418089389801	-7.41598892211914	-3.86204791069031	-0.0663707107305527	0.542430520057678	-0.0657410398125649
-1.64501750469208	-7.41842174530029	-3.86585235595703	-0.0664460957050323	0.542571723461151	-0.0658181607723236
-1.64337575435638	-7.41686534881592	-3.87514638900757	-0.0664057210087776	0.542781472206116	-0.0661978423595428
-1.63932847976685	-7.41652870178223	-3.87118291854858	-0.0664610043168068	0.542982876300812	-0.0664685145020485
-1.64701807498932	-7.42815351486206	-3.86613821983337	-0.0665175914764404	0.543152511119843	-0.0666812658309937
-1.64004456996918	-7.42937469482422	-3.86388778686523	-0.0665550976991653	0.543217837810516	-0.0670811235904694
-1.64081382751465	-7.43056392669678	-3.88143992424011	-0.0664248466491699	0.543492436408997	-0.0674035847187042
-1.63719117641449	-7.43173313140869	-3.88425135612488	-0.0664576813578606	0.543613970279694	-0.0677840411663055
-1.63819742202759	-7.43638753890991	-3.88216328620911	-0.0664125382900238	0.543773412704468	-0.0680645257234573
-1.63709938526154	-7.44156789779663	-3.87660694122314	-0.0664501935243607	0.54387754201889	-0.0683441236615181
-1.63319051265717	-7.44133281707764	-3.87710022926331	-0.0664897337555885	0.544002115726471	-0.0685656145215034
-1.63385784626007	-7.44560480117798	-3.8857626914978	-0.0663610845804214	0.54406750202179	-0.0686363503336906
-1.62674844264984	-7.44934129714966	-3.88523578643799	-0.0663562417030334	0.544112741947174	-0.0688761174678802
-1.62738060951233	-7.44443559646606	-3.8803858757019	-0.0664279907941818	0.544214904308319	-0.0689341202378273
-1.62477564811707	-7.45161199569702	-3.87710571289063	-0.0664106979966164	0.544235229492188	-0.0689416229724884
-1.62167191505432	-7.4507007598877	-3.88157176971436	-0.0663402453064919	0.544221937656403	-0.0689940005540848
-1.61867833137512	-7.45376443862915	-3.88557457923889	-0.0663137063384056	0.544269740581512	-0.0691144689917564
-1.61395943164825	-7.454430103302	-3.87742972373962	-0.0662758201360703	0.544194221496582	-0.0690219029784203
-1.61334133148193	-7.4584698677063	-3.88302731513977	-0.0663125962018967	0.544166743755341	-0.0689496919512749
-1.607945561409	-7.45951414108276	-3.88246369361877	-0.0662772729992867	0.544072449207306	-0.0689297616481781
-1.60205900669098	-7.45299434661865	-3.88056373596191	-0.066164568066597	0.544033527374268	-0.0688811764121056
-1.60189843177795	-7.45442771911621	-3.87434220314026	-0.0662861168384552	0.543825089931488	-0.0687667056918144
-1.60423099994659	-7.45488786697388	-3.87828993797302	-0.066069208085537	0.543782591819763	-0.0685531944036484
-1.59640502929688	-7.4546275138855	-3.88333177566528	-0.0660799145698547	0.543480694293976	-0.0683522596955299
-1.59499371051788	-7.45086097717285	-3.8760998249054	-0.065950483083725	0.543233633041382	-0.068191297352314
-1.59284853935242	-7.44943475723267	-3.87626194953918	-0.0659954771399498	0.543045997619629	-0.0679391175508499
-1.59109306335449	-7.44728946685791	-3.87594795227051	-0.0659007653594017	0.542800307273865	-0.0675377622246742
-1.58173322677612	-7.45106554031372	-3.86796569824219	-0.0657578706741333	0.54256534576416	-0.0673033893108368
-1.5818350315094	-7.44378471374512	-3.8664710521698	-0.0657137557864189	0.542289137840271	-0.0669622123241425
-1.57919001579285	-7.44257640838623	-3.87076377868652	-0.0656543001532555	0.542002081871033	-0.066506989300251
-1.57561671733856	-7.44303607940674	-3.86814379692078	-0.0655315518379211	0.54167503118515	-0.0661278367042542
-1.56849217414856	-7.44361639022827	-3.86292099952698	-0.0654975771903992	0.541475713253021	-0.0657630562782288
-1.56979441642761	-7.43644714355469	-3.86589789390564	-0.0653372406959534	0.541225731372833	-0.0653456225991249
-1.56430530548096	-7.43699026107788	-3.85645771026611	-0.0651743039488792	0.540904700756073	-0.0651128366589546
-1.56357181072235	-7.43561840057373	-3.85411310195923	-0.0648940205574036	0.540635824203491	-0.0646908357739449
-1.56026637554169	-7.43011903762817	-3.85940933227539	-0.0648469626903534	0.540540874004364	-0.0643178597092628
-1.55816614627838	-7.43417644500732	-3.85545110702515	-0.0646401643753052	0.540313899517059	-0.0639222264289856
-1.5485121011734	-7.42862939834595	-3.85924577713013	-0.0643790438771248	0.540086388587952	-0.063652977347374
-1.55161547660828	-7.43031883239746	-3.85519671440125	-0.0643199533224106	0.539991319179535	-0.0633248463273048
-1.54691433906555	-7.43081283569336	-3.8512225151062	-0.0639525800943375	0.539772689342499	-0.063069112598896
-1.54026091098785	-7.43136501312256	-3.86380362510681	-0.0637250691652298	0.539782166481018	-0.062814824283123
-1.54139649868011	-7.42815494537354	-3.85739970207214	-0.063479095697403	0.539781332015991	-0.0624551326036453
-1.53913176059723	-7.43086338043213	-3.8578565120697	-0.0633395537734032	0.539622664451599	-0.0622009634971619
-1.53411412239075	-7.42670631408691	-3.86378264427185	-0.062988355755806	0.539641320705414	-0.0619704090058804
-1.52814984321594	-7.42820262908936	-3.85760474205017	-0.0627913400530815	0.539680778980255	-0.061817329376936
-1.52732753753662	-7.42509794235229	-3.85602927207947	-0.0624776482582092	0.539779603481293	-0.0614998452365398
-1.52419638633728	-7.43013906478882	-3.86157178878784	-0.0622674189507961	0.539865136146545	-0.0612180754542351
-1.51868033409119	-7.42913675308228	-3.86206388473511	-0.0619552731513977	0.539904177188873	-0.0609861388802528
-1.51846897602081	-7.42968845367432	-3.87187838554382	-0.0616503469645977	0.540095269680023	-0.0607885420322418
-1.5127580165863	-7.42754936218262	-3.87014532089233	-0.0614298619329929	0.540174245834351	-0.0605380050837994
-1.51198947429657	-7.43237495422363	-3.87825012207031	-0.0611267983913422	0.540407061576843	-0.0602341666817665
-1.49895536899567	-7.43007898330688	-3.87198352813721	-0.0607334151864052	0.540555715560913	-0.0600997358560562
-1.49789476394653	-7.43692922592163	-3.88078927993774	-0.0605396032333374	0.540866374969482	-0.0597834289073944
-1.49357414245605	-7.43574476242065	-3.87703204154968	-0.060268621891737	0.540984392166138	-0.0594549439847469
-1.48862862586975	-7.43775272369385	-3.89394402503967	-0.0599747337400913	0.541294634342194	-0.0592788979411125
-1.48267066478729	-7.43692064285278	-3.89194464683533	-0.0596843883395195	0.541549146175385	-0.0591519437730312
-1.4823751449585	-7.43437099456787	-3.89870762825012	-0.0593211688101292	0.541852056980133	-0.0590128488838673
-1.47654616832733	-7.44026327133179	-3.89869904518127	-0.0591020993888378	0.542221069335938	-0.0589273013174534
-1.4725821018219	-7.44347429275513	-3.90245342254639	-0.0587351769208908	0.542463839054108	-0.0588079914450645
-1.4666496515274	-7.44753885269165	-3.90473222732544	-0.0583787895739079	0.54278439283371	-0.058882363140583
-1.46271157264709	-7.44643306732178	-3.90996360778809	-0.0580524057149887	0.543079912662506	-0.0587202683091164
-1.45884943008423	-7.4505295753479	-3.91672945022583	-0.0578004457056522	0.543431639671326	-0.0585491470992565
-1.45155811309814	-7.45105838775635	-3.91663098335266	-0.0573695190250874	0.543737947940826	-0.0584863312542439
-1.44318878650665	-7.45710802078247	-3.92902803421021	-0.0571032278239727	0.544127464294434	-0.0583437122404575
-1.44514191150665	-7.45854330062866	-3.93498516082764	-0.0567035637795925	0.544442117214203	-0.0583037994801998
-1.43428385257721	-7.46681880950928	-3.9321928024292	-0.0563988275825977	0.544693350791931	-0.0582869462668896
-1.42955684661865	-7.46366405487061	-3.94344663619995	-0.0560509264469147	0.545196354389191	-0.0581304542720318
-1.42516481876373	-7.46638250350952	-3.94238615036011	-0.0557708106935024	0.545566201210022	-0.0579874441027641
-1.42255640029907	-7.47476005554199	-3.94948124885559	-0.0552695989608765	0.545843660831451	-0.0578005462884903
-1.41080677509308	-7.47054052352905	-3.95635867118835	-0.0550070106983185	0.546229600906372	-0.0576840341091156
-1.41516613960266	-7.47562980651855	-3.95041131973267	-0.0547364316880703	0.546666741371155	-0.0575461871922016
-1.40213334560394	-7.47652196884155	-3.95124816894531	-0.0543879792094231	0.546888709068298	-0.0573638565838337
-1.39993000030518	-7.48103427886963	-3.96611094474792	-0.0540251508355141	0.547375380992889	-0.0571316964924335
-1.39409899711609	-7.48111248016357	-3.97604250907898	-0.0537734255194664	0.547675251960754	-0.057013276964426
-1.39366316795349	-7.4828028678894	-3.97917509078979	-0.05349525436759	0.548111975193024	-0.0568415969610214
-1.3883843421936	-7.48721408843994	-3.97677230834961	-0.0532363578677177	0.548414945602417	-0.056673988699913
-1.38468718528748	-7.48808479309082	-3.9858067035675	-0.0528115592896938	0.548725008964539	-0.0566087812185287
-1.3746440410614	-7.48763370513916	-3.98207306861877	-0.05268844217062	0.549124300479889	-0.0565594211220741
-1.37775921821594	-7.49373435974121	-3.98925256729126	-0.0523219592869282	0.549436092376709	-0.0563967451453209
-1.37052547931671	-7.49539041519165	-3.99345254898071	-0.0520762130618095	0.549659311771393	-0.0563123039901257
-1.36723756790161	-7.49513912200928	-4.00396585464478	-0.051840353757143	0.550037026405334	-0.0561910644173622
-1.36143839359283	-7.49899196624756	-4.00450134277344	-0.0516845844686031	0.550247669219971	-0.0560176074504852
-1.36118233203888	-7.50334596633911	-4.00238800048828	-0.0513245388865471	0.550630271434784	-0.0560777224600315
-1.34946572780609	-7.50208520889282	-4.00332641601563	-0.0511011891067028	0.550761699676514	-0.056034579873085
-1.35371541976929	-7.50484418869019	-4.00752735137939	-0.0509714037179947	0.551010489463806	-0.0558337233960629
-1.34648084640503	-7.50487232208252	-4.00754880905151	-0.0508940890431404	0.551144957542419	-0.0559068210422993
-1.34297478199005	-7.51092863082886	-4.02200698852539	-0.0506163686513901	0.551408350467682	-0.0559002906084061
-1.34817755222321	-7.5095796585083	-4.02326202392578	-0.0504800155758858	0.551512956619263	-0.0560080520808697
-1.33922898769379	-7.51877307891846	-4.01200342178345	-0.0503709241747856	0.55161714553833	-0.0560456365346909
-1.3390908241272	-7.51334095001221	-4.02418613433838	-0.050208006054163	0.551766157150269	-0.056037250906229
-1.33412766456604	-7.51750659942627	-4.0211124420166	-0.0502268522977829	0.551783800125122	-0.0559935048222542
-1.3385226726532	-7.52202177047729	-4.01975679397583	-0.0500634089112282	0.551820874214172	-0.0559412054717541
-1.32620334625244	-7.51855516433716	-4.02587747573853	-0.0499951392412186	0.551779687404633	-0.0559775084257126
-1.33111608028412	-7.52349233627319	-4.01785850524902	-0.0501143932342529	0.551805734634399	-0.0559353828430176
-1.32776975631714	-7.52508687973022	-4.01919364929199	-0.0498859994113445	0.551682651042938	-0.0559569224715233
-1.32706463336945	-7.52604150772095	-4.02153205871582	-0.0499339550733566	0.55163437128067	-0.0559768937528133
-1.33248805999756	-7.52187013626099	-4.0223822593689	-0.0499623604118824	0.551482260227203	-0.055970337241888
-1.3239678144455	-7.52292442321777	-4.0166974067688	-0.0498527064919472	0.551347255706787	-0.0560415275394917
-1.32847583293915	-7.52682971954346	-4.01452779769897	-0.049919106066227	0.551187634468079	-0.055975005030632
-1.33065938949585	-7.52407789230347	-4.01181507110596	-0.0500282943248749	0.550891697406769	-0.0558736734092236
-1.32829916477203	-7.52477264404297	-4.00736284255981	-0.0500221736729145	0.550653755664825	-0.0558516010642052
-1.33112013339996	-7.52020454406738	-4.01017093658447	-0.0500996373593807	0.550405502319336	-0.0556866563856602
-1.33194088935852	-7.52264499664307	-4.00177574157715	-0.0501953437924385	0.550025641918182	-0.0557007864117622
-1.33427608013153	-7.52132034301758	-3.99691939353943	-0.0502517074346542	0.549656927585602	-0.0557423308491707
-1.33143174648285	-7.52069282531738	-3.99863004684448	-0.0503800772130489	0.549323439598084	-0.0555716268718243
-1.33636343479156	-7.51688957214355	-3.99773859977722	-0.0504599772393703	0.548855423927307	-0.055530346930027
-1.33680987358093	-7.51911878585815	-3.99095153808594	-0.0506115593016148	0.548394381999969	-0.0554798655211926
-1.34415531158447	-7.51985692977905	-3.98927330970764	-0.0507136136293411	0.548112213611603	-0.0554574094712734
-1.34097838401794	-7.51343727111816	-3.97306537628174	-0.0509067848324776	0.547449052333832	-0.0554082468152046
-1.34016573429108	-7.51721096038818	-3.97662234306335	-0.0509208217263222	0.547009170055389	-0.0553343892097473
-1.34131050109863	-7.51526069641113	-3.97411966323853	-0.051082719117403	0.546576142311096	-0.0552480779588223
-1.34671580791473	-7.51514434814453	-3.96228504180908	-0.0512861162424088	0.546117722988129	-0.0551553964614868
-1.34813916683197	-7.51286363601685	-3.96463513374329	-0.0514204800128937	0.545479238033295	-0.0551348477602005
-1.34576666355133	-7.51135158538818	-3.96003293991089	-0.051437359303236	0.545029640197754	-0.0551162846386433
-1.34924638271332	-7.50893974304199	-3.94814586639404	-0.0516780056059361	0.544504106044769	-0.0551135912537575
-1.3555451631546	-7.5094952583313	-3.94025063514709	-0.0517288595438004	0.544031500816345	-0.0550035163760185
-1.35591685771942	-7.51066637039185	-3.94322991371155	-0.0518433339893818	0.543433010578156	-0.0550021231174469
-1.35646033287048	-7.50946235656738	-3.94665932655334	-0.0518783330917358	0.542966544628143	-0.0549527183175087
-1.35516941547394	-7.50928544998169	-3.93803000450134	-0.0520943067967892	0.542511999607086	-0.0549614541232586
-1.3630211353302	-7.50665998458862	-3.93068432807922	-0.0521906763315201	0.542045772075653	-0.0547813326120377
-1.35648357868195	-7.50939226150513	-3.92267870903015	-0.0522725768387318	0.541563630104065	-0.0548335537314415
-1.36013126373291	-7.50673866271973	-3.91579914093018	-0.0523236319422722	0.541198551654816	-0.0547900572419167
-1.36164629459381	-7.51131963729858	-3.91440606117249	-0.0524994805455208	0.540773212909698	-0.0546735823154449
-1.3654842376709	-7.50885152816772	-3.9190194606781	-0.0524650998413563	0.540398716926575	-0.0545287020504475
-1.35950076580048	-7.50857925415039	-3.91258215904236	-0.0525692887604237	0.539945542812347	-0.0544492304325104
-1.36340487003326	-7.50678873062134	-3.90379452705383	-0.0526345074176788	0.539728343486786	-0.0542970038950443
-1.36162173748016	-7.50459098815918	-3.9082818031311	-0.0527901947498322	0.539373993873596	-0.0541263855993748
-1.36276149749756	-7.50562000274658	-3.90060257911682	-0.0526435002684593	0.539122104644775	-0.0540332160890102
-1.36066007614136	-7.50956439971924	-3.89841151237488	-0.0526396743953228	0.538898050785065	-0.0539903156459332
-1.35686182975769	-7.50617980957031	-3.89616537094116	-0.0526830814778805	0.538548648357391	-0.0537930652499199
-1.36321222782135	-7.50584173202515	-3.90143299102783	-0.0526491850614548	0.538516402244568	-0.0535963326692581
-1.35840129852295	-7.50406408309937	-3.89257025718689	-0.0527303330600262	0.538235485553741	-0.0534601584076881
-1.35730707645416	-7.50571012496948	-3.89536809921265	-0.0526532530784607	0.538258373737335	-0.0532651469111443
-1.35471785068512	-7.50419521331787	-3.89370203018188	-0.0526286512613297	0.538144052028656	-0.0530458949506283
-1.35777771472931	-7.50315856933594	-3.89887261390686	-0.0525535829365253	0.538187146186829	-0.0528786182403564
-1.35323226451874	-7.50716400146484	-3.8833544254303	-0.0525512583553791	0.537994921207428	-0.052767138928175
-1.35301065444946	-7.50529384613037	-3.8856258392334	-0.0523629710078239	0.538020551204681	-0.0525448434054852
-1.35043334960938	-7.50303602218628	-3.89201021194458	-0.0524241104722023	0.538098275661469	-0.0523398965597153
-1.35155975818634	-7.49930953979492	-3.89187932014465	-0.0522707551717758	0.538131296634674	-0.0520952306687832
-1.34683001041412	-7.50178527832031	-3.89055037498474	-0.052232913672924	0.538126289844513	-0.0518445298075676
-1.34591245651245	-7.50040340423584	-3.89120817184448	-0.0520785190165043	0.53825056552887	-0.051568903028965
-1.34710323810577	-7.49705600738525	-3.89164924621582	-0.0521327219903469	0.53835541009903	-0.0514290668070316
-1.34501969814301	-7.50115013122559	-3.88537621498108	-0.0519537627696991	0.538333714008331	-0.0512830317020416
-1.33904027938843	-7.50314855575562	-3.89089393615723	-0.0518944784998894	0.538463234901428	-0.0511864870786667
-1.34262990951538	-7.50052118301392	-3.88870429992676	-0.0518463850021362	0.538683354854584	-0.051148172467947
-1.34179389476776	-7.50071144104004	-3.89068818092346	-0.0518912598490715	0.538720309734344	-0.0512260794639587
-1.34653341770172	-7.50497388839722	-3.89626574516296	-0.0517795048654079	0.538854539394379	-0.0512926504015923
-1.33980178833008	-7.5052433013916	-3.89797496795654	-0.0518956929445267	0.538934290409088	-0.0514804311096668
-1.343989610672	-7.50304174423218	-3.88971042633057	-0.0519899018108845	0.539104998111725	-0.0514798238873482
-1.3398540019989	-7.50796175003052	-3.89267706871033	-0.0520547181367874	0.53914737701416	-0.051359549164772
-1.33926618099213	-7.50360488891602	-3.89703774452209	-0.0520510375499725	0.539252758026123	-0.0510284528136253
-1.33415400981903	-7.50032567977905	-3.89966988563538	-0.0522870011627674	0.539387822151184	-0.0506464280188084
-1.33816063404083	-7.49776744842529	-3.89384841918945	-0.0523326024413109	0.53946727514267	-0.050150390714407
-1.32738816738129	-7.4967999458313	-3.8933117389679	-0.0524220913648605	0.539524793624878	-0.0498300418257713
-1.32397127151489	-7.49559307098389	-3.89607620239258	-0.052503764629364	0.539602100849152	-0.0494881458580494
-1.32415425777435	-7.49920701980591	-3.89584517478943	-0.0526895076036453	0.539688229560852	-0.0491539090871811
-1.31832730770111	-7.50037860870361	-3.89747524261475	-0.0527244322001934	0.539707124233246	-0.0488971918821335
-1.31222140789032	-7.49926090240479	-3.89243650436401	-0.05289576202631	0.53974586725235	-0.0485030226409435
-1.31008994579315	-7.49442291259766	-3.89315748214722	-0.0529316514730453	0.539832293987274	-0.0480000525712967
-1.30478715896606	-7.49073171615601	-3.89734745025635	-0.0530415251851082	0.539911210536957	-0.0473927371203899
-1.30313694477081	-7.49430751800537	-3.89338397979736	-0.0529847294092178	0.539789319038391	-0.046937633305788
-1.29367923736572	-7.4886155128479	-3.88980555534363	-0.0530476681888103	0.539683282375336	-0.0463149398565292
-1.2943719625473	-7.48666143417358	-3.89312958717346	-0.053107850253582	0.539768695831299	-0.0459293201565742
-1.28739488124847	-7.48860168457031	-3.88874936103821	-0.0530940629541874	0.539625823497772	-0.0455975048243999
-1.28849196434021	-7.49144887924194	-3.8959653377533	-0.053156603127718	0.539722084999084	-0.045318741351366
-1.28886592388153	-7.4882664680481	-3.88371133804321	-0.0532921552658081	0.539541125297546	-0.0451268590986729
-1.28436017036438	-7.49149799346924	-3.87925124168396	-0.0533027797937393	0.53942334651947	-0.0447977222502232
-1.27736055850983	-7.49234771728516	-3.88200116157532	-0.0533294230699539	0.539317011833191	-0.0445400327444077
-1.27865552902222	-7.48632621765137	-3.88355207443237	-0.0534337945282459	0.539270222187042	-0.0442353598773479
-1.28004133701324	-7.49021148681641	-3.87827301025391	-0.0534953474998474	0.539060652256012	-0.0442026928067207
-1.27925968170166	-7.49462699890137	-3.88337874412537	-0.0535421520471573	0.538916766643524	-0.0440735444426537
-1.27288699150085	-7.48875141143799	-3.8804132938385	-0.0536840707063675	0.538829922676086	-0.0442010462284088
-1.27814364433289	-7.49848175048828	-3.87120151519775	-0.053786713629961	0.53876119852066	-0.0442748367786407
-1.2713006734848	-7.50078105926514	-3.8747136592865	-0.0538583435118198	0.538471043109894	-0.0443078018724918
-1.27008068561554	-7.50388813018799	-3.87238883972168	-0.0540353506803513	0.538437604904175	-0.0444783046841621
-1.27348899841309	-7.50329446792603	-3.87759876251221	-0.054194264113903	0.538318753242493	-0.044488213956356
-1.26423013210297	-7.5099458694458	-3.86541509628296	-0.0542774759232998	0.538103461265564	-0.0446844808757305
-1.2662900686264	-7.51096868515015	-3.86906170845032	-0.0544301010668278	0.538186192512512	-0.0448461696505547
-1.26860332489014	-7.51636791229248	-3.86928987503052	-0.0546594597399235	0.538074970245361	-0.0449287556111813
-1.26568150520325	-7.51627254486084	-3.86930656433105	-0.0547095239162445	0.537980020046234	-0.0451010055840015
-1.26147174835205	-7.52039957046509	-3.86962914466858	-0.0549419894814491	0.537988007068634	-0.0451894551515579
-1.2657927274704	-7.52294683456421	-3.86888217926025	-0.0551080442965031	0.538098335266113	-0.0453174374997616
-1.26269745826721	-7.52548313140869	-3.8671703338623	-0.0552695766091347	0.537992358207703	-0.0454150512814522
-1.26229858398438	-7.52983331680298	-3.86167192459106	-0.0552746541798115	0.538052618503571	-0.0457046814262867
-1.25899755954742	-7.53016471862793	-3.86412405967712	-0.0555806159973145	0.538076817989349	-0.0457955747842789
-1.26589572429657	-7.53055763244629	-3.8680419921875	-0.0557367838919163	0.538232028484344	-0.0458883866667748
-1.26071667671204	-7.53753805160522	-3.86225724220276	-0.0559647642076015	0.538240790367126	-0.0460840724408627
-1.26126575469971	-7.54093170166016	-3.87294793128967	-0.0560768134891987	0.538439333438873	-0.0462366789579391
-1.26454210281372	-7.54101657867432	-3.86586475372314	-0.0562832728028297	0.538673996925354	-0.0464302748441696
-1.27005791664124	-7.54033803939819	-3.86965608596802	-0.0564099997282028	0.538695871829987	-0.0466969348490238
-1.2647408246994	-7.54804277420044	-3.86475253105164	-0.0566522032022476	0.538806080818176	-0.0469391047954559
-1.26343154907227	-7.5493950843811	-3.86465692520142	-0.0567355751991272	0.538940250873566	-0.0471164844930172
-1.26712119579315	-7.55150175094604	-3.87416386604309	-0.0569342970848084	0.539220035076141	-0.0472672618925571
-1.26497638225555	-7.54955816268921	-3.86946225166321	-0.057231642305851	0.53932398557663	-0.0474402084946632
-1.27168846130371	-7.55409240722656	-3.86488342285156	-0.0573198683559895	0.539512872695923	-0.0475973300635815
-1.26728808879852	-7.55374240875244	-3.87470769882202	-0.0574072077870369	0.539623141288757	-0.0477745309472084
-1.27158880233765	-7.5506706237793	-3.8727810382843	-0.0576482117176056	0.539911568164825	-0.0479873195290565
-1.27223241329193	-7.55384159088135	-3.86606526374817	-0.0577883161604404	0.539965689182281	-0.0480759926140308
-1.26851546764374	-7.55621480941772	-3.87744283676147	-0.0579021722078323	0.540098667144775	-0.0481961853802204
-1.2712824344635	-7.55569410324097	-3.87563252449036	-0.058117188513279	0.540335595607758	-0.0483218170702457
-1.27513742446899	-7.56158638000488	-3.87663650512695	-0.0583808608353138	0.540456414222717	-0.0484226681292057
-1.27414441108704	-7.56015014648438	-3.877032995224	-0.0584024228155613	0.540530681610107	-0.0485631041228771
-1.26876103878021	-7.56062507629395	-3.8713526725769	-0.0586420595645905	0.540700614452362	-0.048776026815176
-1.27482342720032	-7.56439399719238	-3.87561321258545	-0.0587919913232327	0.540806233882904	-0.048827763646841
-1.26895129680634	-7.56557464599609	-3.87717032432556	-0.0589270107448101	0.540835380554199	-0.0489235483109951
-1.27276122570038	-7.56438016891479	-3.87986636161804	-0.059197936207056	0.541064441204071	-0.0489321574568748
-1.27016568183899	-7.56561708450317	-3.88198184967041	-0.0593128651380539	0.541060447692871	-0.0489784143865108
-1.2702134847641	-7.56895399093628	-3.87417912483215	-0.059510350227356	0.541251063346863	-0.0491074807941914
-1.26841962337494	-7.56795501708984	-3.86890387535095	-0.0596917793154716	0.541261434555054	-0.0490886270999908
-1.27599692344666	-7.56452131271362	-3.88298773765564	-0.0598720125854015	0.541470646858215	-0.0490786209702492
-1.27491223812103	-7.56482934951782	-3.87791538238525	-0.0600639246404171	0.541535019874573	-0.0490927621722221
-1.27482604980469	-7.56377506256104	-3.88062524795532	-0.0601960942149162	0.541609168052673	-0.0491179451346397
-1.27408528327942	-7.56291913986206	-3.87722945213318	-0.0603879913687706	0.541756331920624	-0.0491023994982243
-1.2848744392395	-7.55902814865112	-3.88410782814026	-0.0605800375342369	0.541942417621613	-0.0491816028952599
-1.28053045272827	-7.5608434677124	-3.87189674377441	-0.0607541352510452	0.541914880275726	-0.0492624454200268
-1.28391790390015	-7.55841875076294	-3.88301873207092	-0.0609025321900845	0.542181193828583	-0.0492320880293846
-1.28764617443085	-7.55554914474487	-3.87926959991455	-0.0611933022737503	0.542244136333466	-0.0491807349026203
-1.28390789031982	-7.55470132827759	-3.88600182533264	-0.0612489096820354	0.542273819446564	-0.049250528216362
-1.29239702224731	-7.55319404602051	-3.8748185634613	-0.0615742392838001	0.542433321475983	-0.0493519604206085
-1.29050409793854	-7.55412626266479	-3.88303470611572	-0.0616743788123131	0.542441725730896	-0.0493123978376389
-1.29252254962921	-7.55252552032471	-3.88285899162292	-0.0618489049375057	0.542604029178619	-0.0493168272078037
-1.29411518573761	-7.5479211807251	-3.88407325744629	-0.0620375573635101	0.542711794376373	-0.0493581406772137
-1.30262684822083	-7.54626893997192	-3.88460326194763	-0.062223345041275	0.542827248573303	-0.0493133589625359
-1.3044046163559	-7.5456714630127	-3.88596773147583	-0.0623933859169483	0.542850255966187	-0.0493383258581162
-1.30356085300446	-7.54227352142334	-3.88538503646851	-0.0624853186309338	0.542847216129303	-0.0493888854980469
-1.30725181102753	-7.53906726837158	-3.87634801864624	-0.0627846792340279	0.54300457239151	-0.0494038537144661
-1.31631076335907	-7.54058170318604	-3.88410401344299	-0.0628767609596252	0.543062627315521	-0.049298357218504
-1.31226670742035	-7.53898572921753	-3.8814492225647	-0.0630989074707031	0.54308158159256	-0.0493151918053627
-1.32052767276764	-7.53247785568237	-3.88392400741577	-0.0632851496338844	0.543170988559723	-0.0492121241986752
-1.32140457630157	-7.52929925918579	-3.8823606967926	-0.0635327845811844	0.543251812458038	-0.0491339713335037
-1.32342302799225	-7.5311713218689	-3.88033533096313	-0.0635792687535286	0.54331636428833	-0.049146793782711
-1.3308709859848	-7.52186393737793	-3.87943148612976	-0.0637955367565155	0.543299376964569	-0.0490352585911751
-1.33257734775543	-7.51889753341675	-3.88385629653931	-0.0640221238136292	0.543341398239136	-0.0489474162459373
-1.33621144294739	-7.51628971099854	-3.89232659339905	-0.0641371607780457	0.543463885784149	-0.0488084144890308
-1.34395563602448	-7.51200485229492	-3.8789496421814	-0.0644126087427139	0.543538510799408	-0.0487707816064358
-1.34672570228577	-7.51207542419434	-3.87880444526672	-0.064478263258934	0.543504595756531	-0.0487275272607803
-1.34628319740295	-7.50607299804688	-3.88098955154419	-0.0645698234438896	0.543530225753784	-0.0485717616975307
-1.35366559028625	-7.50111198425293	-3.88460779190063	-0.0648841634392738	0.543675422668457	-0.0484615638852119
-1.35825037956238	-7.49964570999146	-3.88578271865845	-0.0648760497570038	0.543603658676147	-0.0483908653259277
-1.35585451126099	-7.49312305450439	-3.88854432106018	-0.0650157630443573	0.543686866760254	-0.0483642034232616
-1.36585676670074	-7.48888921737671	-3.88305902481079	-0.0651251524686813	0.54378604888916	-0.0482255332171917
-1.3665167093277	-7.49164295196533	-3.8776867389679	-0.0653220266103745	0.543821930885315	-0.0480513721704483
-1.3691258430481	-7.48746585845947	-3.88920044898987	-0.0652210563421249	0.5438631772995	-0.0479264110326767
-1.37244343757629	-7.47935581207275	-3.88651251792908	-0.0654429644346237	0.543936908245087	-0.0477450676262379
-1.37850773334503	-7.47935438156128	-3.88383054733276	-0.0654794573783875	0.544025599956512	-0.0475887060165405
-1.37428140640259	-7.47672510147095	-3.88625764846802	-0.0654215514659882	0.544107139110565	-0.0475362427532673
-1.38128280639648	-7.47714042663574	-3.88921499252319	-0.0655089244246483	0.544287085533142	-0.0473330020904541
-1.38480997085571	-7.47124624252319	-3.88790559768677	-0.0655109360814095	0.544377624988556	-0.0471129901707172
-1.38053774833679	-7.46779203414917	-3.88928747177124	-0.0654909461736679	0.544531762599945	-0.0469330027699471
-1.3873645067215	-7.46106910705566	-3.897136926651	-0.0654320567846298	0.544685959815979	-0.0466715805232525
-1.38895535469055	-7.46137428283691	-3.89363622665405	-0.0654577687382698	0.544875741004944	-0.0465067438781261
-1.38963425159454	-7.45775985717773	-3.8926100730896	-0.0652210712432861	0.544989407062531	-0.0463514588773251
-1.38741254806519	-7.45192623138428	-3.90146279335022	-0.0653337016701698	0.545265018939972	-0.0460874736309052
-1.39473700523376	-7.45160961151123	-3.90497374534607	-0.065176248550415	0.545526802539825	-0.04582230001688
-1.38931024074554	-7.45216083526611	-3.90957498550415	-0.0650996789336205	0.54571408033371	-0.0456600338220596
-1.39317917823792	-7.44707250595093	-3.91495037078857	-0.0649123936891556	0.546066880226135	-0.0454054139554501
-1.3935512304306	-7.44412326812744	-3.91697120666504	-0.0649002566933632	0.546309113502502	-0.0453005023300648
-1.3910745382309	-7.44317865371704	-3.90938520431519	-0.0647532418370247	0.546501159667969	-0.045107077807188
-1.39066660404205	-7.44489717483521	-3.92001938819885	-0.0646083056926727	0.546880424022675	-0.0448620170354843
-1.38700878620148	-7.43908357620239	-3.92453742027283	-0.0644239261746407	0.547208070755005	-0.0446811355650425
-1.39092791080475	-7.43951416015625	-3.93099784851074	-0.0644075348973274	0.547595798969269	-0.0444697700440884
-1.38859331607819	-7.4417781829834	-3.93505311012268	-0.0640859156847	0.547820866107941	-0.0442790128290653
-1.3834730386734	-7.43488788604736	-3.93556475639343	-0.0640224888920784	0.54819530248642	-0.0442042611539364
-1.38673317432404	-7.44055318832397	-3.93247413635254	-0.0639227777719498	0.548580408096313	-0.0440597906708717
-1.38454151153564	-7.43870687484741	-3.94545960426331	-0.063725046813488	0.548841595649719	-0.0438602864742279
-1.38210451602936	-7.43766593933105	-3.95056462287903	-0.0635860189795494	0.549300789833069	-0.0437670424580574
-1.3803882598877	-7.43472146987915	-3.95233130455017	-0.0635134801268578	0.549569308757782	-0.0435710474848747
-1.37613558769226	-7.43979454040527	-3.95092535018921	-0.0633271113038063	0.550005435943604	-0.0436022393405437
-1.38125884532928	-7.43637895584106	-3.95815634727478	-0.0632184743881226	0.550330340862274	-0.0433783419430256
-1.3746691942215	-7.43467378616333	-3.96031379699707	-0.0631669461727142	0.550479173660278	-0.0432829409837723
-1.37144720554352	-7.43576097488403	-3.97173070907593	-0.0630519688129425	0.550977110862732	-0.0431475453078747
-1.37433671951294	-7.43147659301758	-3.96699738502502	-0.0629469007253647	0.551296770572662	-0.0430724993348122
-1.3664083480835	-7.43957805633545	-3.96663284301758	-0.0629832521080971	0.551426470279694	-0.0430236719548702
-1.36218237876892	-7.43200778961182	-3.97245001792908	-0.0628629475831985	0.551762759685516	-0.0428665578365326
-1.36257767677307	-7.43252229690552	-3.97534966468811	-0.062964454293251	0.552051723003387	-0.0427448004484177
-1.36239922046661	-7.43617916107178	-3.97582387924194	-0.0629328489303589	0.552160799503326	-0.0426544211804867
-1.35716450214386	-7.43461227416992	-3.97979807853699	-0.0630071982741356	0.552388191223145	-0.0425869077444077
-1.35845530033112	-7.43072319030762	-3.97889304161072	-0.0630964934825897	0.552561640739441	-0.0425910167396069
-1.35522270202637	-7.42827224731445	-3.97255802154541	-0.0633021369576454	0.552693009376526	-0.0425791181623936
-1.35434007644653	-7.43169116973877	-3.97630000114441	-0.0633212104439735	0.552730739116669	-0.0425473600625992
-1.3490297794342	-7.42993402481079	-3.98367357254028	-0.0635031536221504	0.55278617143631	-0.0425080955028534
-1.35269093513489	-7.42665338516235	-3.97913599014282	-0.0637277066707611	0.552848696708679	-0.0424593202769756
-1.34946274757385	-7.42547082901001	-3.97389960289001	-0.0639384537935257	0.552736639976501	-0.0424527563154697
-1.34581363201141	-7.42304277420044	-3.96998429298401	-0.0641930252313614	0.552789270877838	-0.0425081551074982
-1.34789538383484	-7.42343664169312	-3.97786831855774	-0.0644997358322144	0.552487730979919	-0.0425069145858288
-1.34048235416412	-7.42256259918213	-3.9725193977356	-0.0647941902279854	0.552390336990356	-0.0426018200814724
-1.34885811805725	-7.41759395599365	-3.97346711158752	-0.065143920481205	0.552348911762238	-0.0425894223153591
-1.34691154956818	-7.41826438903809	-3.9689884185791	-0.0655365362763405	0.551995575428009	-0.0426366664469242
-1.3426661491394	-7.41609239578247	-3.96015548706055	-0.0658273175358772	0.551777899265289	-0.0426773317158222
-1.34636509418488	-7.41099977493286	-3.96061658859253	-0.0662955418229103	0.551524043083191	-0.0426167882978916
-1.3423171043396	-7.414137840271	-3.96197700500488	-0.0666663274168968	0.551188707351685	-0.0427100025117397
-1.34781277179718	-7.40940570831299	-3.95149183273315	-0.0672449767589569	0.551017940044403	-0.042907603085041
-1.34056353569031	-7.41272735595703	-3.94906878471375	-0.0675449222326279	0.550541758537292	-0.0431245975196362
-1.34150409698486	-7.40984058380127	-3.94702291488647	-0.0680857598781586	0.550229251384735	-0.0433241911232471
-1.34132528305054	-7.41592693328857	-3.94016337394714	-0.068590484559536	0.549742460250854	-0.043672151863575
-1.34085524082184	-7.41531848907471	-3.93606376647949	-0.0690673738718033	0.549524009227753	-0.0440959148108959
-1.34028208255768	-7.42161846160889	-3.92995381355286	-0.0696771368384361	0.549051821231842	-0.0444317050278187
-1.33380162715912	-7.42258501052856	-3.92049098014832	-0.0702496841549873	0.548682928085327	-0.0448442623019218
-1.34286320209503	-7.42181015014648	-3.92189121246338	-0.0706777796149254	0.548368453979492	-0.0452734306454659
-1.33786332607269	-7.42713356018066	-3.90921759605408	-0.0711838454008102	0.547833442687988	-0.0456940345466137
-1.33495604991913	-7.4261474609375	-3.91713261604309	-0.0717994198203087	0.547627449035645	-0.0460377112030983
-1.33748400211334	-7.42674779891968	-3.90876817703247	-0.0723382234573364	0.547305345535278	-0.0463815480470657
-1.33875441551208	-7.43112134933472	-3.90230989456177	-0.0728866159915924	0.547038078308105	-0.0467615872621536
-1.33368229866028	-7.43086528778076	-3.89763879776001	-0.0732740387320518	0.546614706516266	-0.0471059940755367
-1.34122812747955	-7.42958831787109	-3.89383006095886	-0.0739669799804688	0.546537280082703	-0.0474967695772648
-1.33667063713074	-7.43197822570801	-3.88745307922363	-0.0743933171033859	0.546088576316834	-0.0479110889136791
-1.33433520793915	-7.43389177322388	-3.89103078842163	-0.0750184282660484	0.54587858915329	-0.048262856900692
-1.34053981304169	-7.43477201461792	-3.89024615287781	-0.0755337402224541	0.545755505561829	-0.0485650636255741
-1.34016489982605	-7.43743848800659	-3.88272261619568	-0.0760825276374817	0.545488178730011	-0.0489097535610199
-1.33969414234161	-7.43636417388916	-3.88198232650757	-0.0765048563480377	0.545330822467804	-0.0492475219070911
-1.33497130870819	-7.43541383743286	-3.8737895488739	-0.0770128220319748	0.54520058631897	-0.0496315956115723
-1.34073877334595	-7.43504524230957	-3.86622595787048	-0.0774912163615227	0.545077204704285	-0.0499415099620819
-1.33892750740051	-7.43788003921509	-3.86758255958557	-0.0778590962290764	0.544930219650269	-0.0502474755048752
-1.33936333656311	-7.43683767318726	-3.87194919586182	-0.0784441605210304	0.545000612735748	-0.0505494102835655
-1.34167432785034	-7.435471534729	-3.86592245101929	-0.0788629725575447	0.544829249382019	-0.0507886558771133
-1.33727777004242	-7.43978548049927	-3.86607503890991	-0.0792417004704475	0.544812262058258	-0.0511795431375504
-1.34149193763733	-7.43626260757446	-3.87338161468506	-0.0797002539038658	0.544816553592682	-0.0513479374349117
-1.33401000499725	-7.44055461883545	-3.86281776428223	-0.0800339505076408	0.544769525527954	-0.0516524873673916
-1.33686947822571	-7.43871974945068	-3.87231206893921	-0.0804578065872192	0.544898390769959	-0.051863320171833
-1.33998930454254	-7.43949747085571	-3.85782265663147	-0.0807941406965256	0.544750571250916	-0.0521642118692398
-1.33077239990234	-7.4410285949707	-3.85990500450134	-0.081117182970047	0.544831931591034	-0.0524420291185379
-1.33505082130432	-7.437668800354	-3.86803436279297	-0.0814018324017525	0.545060694217682	-0.0526714287698269
-1.33685421943665	-7.44003534317017	-3.86423969268799	-0.0818331688642502	0.545055687427521	-0.0528911612927914
-1.33423840999603	-7.44155120849609	-3.86692476272583	-0.081912562251091	0.545148611068726	-0.0532173551619053
-1.33299124240875	-7.43844079971313	-3.85971689224243	-0.0822893381118774	0.545268416404724	-0.0534897521138191
-1.33479118347168	-7.4453558921814	-3.86274576187134	-0.0825688689947128	0.545350551605225	-0.053664356470108
-1.3315361738205	-7.44194507598877	-3.86661124229431	-0.0827307403087616	0.545444130897522	-0.0538879781961441
-1.33479869365692	-7.44045257568359	-3.86445283889771	-0.083159402012825	0.545612573623657	-0.0540348365902901
-1.33508205413818	-7.44081449508667	-3.87238240242004	-0.0832547917962074	0.545806467533112	-0.0541483834385872
-1.3338748216629	-7.44444704055786	-3.86750435829163	-0.0835066214203835	0.545924782752991	-0.0544107742607594
-1.33037400245667	-7.43857479095459	-3.8644392490387	-0.0837069526314735	0.54605907201767	-0.0545609593391418
-1.33650612831116	-7.43965911865234	-3.87141633033752	-0.0840038731694222	0.546167194843292	-0.0546277947723866
-1.33290004730225	-7.43878936767578	-3.86727690696716	-0.0840933471918106	0.546191930770874	-0.0547495447099209
-1.33273780345917	-7.4382700920105	-3.87100100517273	-0.0843608975410461	0.546373963356018	-0.0548504665493965
-1.33917582035065	-7.43336009979248	-3.87524509429932	-0.0844819024205208	0.546498477458954	-0.054926373064518
-1.33450984954834	-7.43610715866089	-3.86373424530029	-0.084685817360878	0.546437382698059	-0.0550763458013535
-1.33682215213776	-7.432785987854	-3.86183619499207	-0.0847436934709549	0.546498477458954	-0.0551267489790916
-1.33545911312103	-7.43132972717285	-3.87385940551758	-0.0850142985582352	0.546565771102905	-0.0551500804722309
-1.34219491481781	-7.4288477897644	-3.87121915817261	-0.0851138606667519	0.54656445980072	-0.0552002266049385
-1.33848989009857	-7.42905378341675	-3.86729121208191	-0.0851688235998154	0.546502828598022	-0.0552995577454567
-1.34486103057861	-7.42520141601563	-3.87003111839294	-0.0854047909379005	0.546620905399323	-0.055290125310421
-1.34246218204498	-7.42230463027954	-3.86435461044312	-0.0854666456580162	0.546374678611755	-0.0551408939063549
-1.34171462059021	-7.41874408721924	-3.87418222427368	-0.0856117531657219	0.54645711183548	-0.0550093501806259
-1.34699285030365	-7.41430997848511	-3.87635660171509	-0.0856634899973869	0.546445846557617	-0.0548963472247124
-1.34962129592896	-7.41549110412598	-3.87045526504517	-0.085831992328167	0.546355724334717	-0.0547752231359482
-1.34890258312225	-7.41272592544556	-3.86808300018311	-0.085885614156723	0.546164393424988	-0.0547218918800354
-1.3459552526474	-7.40765047073364	-3.86797642707825	-0.0859968066215515	0.546151518821716	-0.0547812655568123
-1.34794461727142	-7.40637350082397	-3.8549702167511	-0.0860542356967926	0.5459885597229	-0.0546622760593891
-1.35026180744171	-7.40857839584351	-3.85851001739502	-0.0861494466662407	0.54596471786499	-0.0545339025557041
-1.34798741340637	-7.40585470199585	-3.86200165748596	-0.0861091613769531	0.545757234096527	-0.0544658489525318
-1.35167014598846	-7.40413951873779	-3.86090493202209	-0.0861420780420303	0.54566901922226	-0.0543007217347622
-1.34891188144684	-7.40047311782837	-3.8571503162384	-0.0863199979066849	0.545521795749664	-0.0542257726192474
-1.35650515556335	-7.3960337638855	-3.85736465454102	-0.0863455608487129	0.545440077781677	-0.0540818944573402
-1.34908890724182	-7.39651012420654	-3.86026954650879	-0.0863839089870453	0.545260787010193	-0.0541068725287914
-1.35479819774628	-7.39226245880127	-3.85481977462769	-0.0863045305013657	0.545377612113953	-0.054160475730896
-1.36115837097168	-7.39245796203613	-3.85189843177795	-0.0864648520946503	0.54515939950943	-0.0540310256183147
-1.35870933532715	-7.39445543289185	-3.85581660270691	-0.0864855349063873	0.545056283473969	-0.0540833882987499
-1.35999739170074	-7.38783645629883	-3.85487794876099	-0.0866038501262665	0.545049130916595	-0.0540188513696194
-1.3667733669281	-7.38672065734863	-3.85782957077026	-0.0866095498204231	0.544995665550232	-0.0540401600301266
-1.36624836921692	-7.38469696044922	-3.85240960121155	-0.0866287127137184	0.544849276542664	-0.0541116036474705
-1.36590647697449	-7.38698959350586	-3.85173559188843	-0.0866049602627754	0.544878005981445	-0.0541015900671482
-1.36825275421143	-7.37770080566406	-3.85516476631165	-0.0867469981312752	0.544732928276062	-0.0540772825479507
-1.37100088596344	-7.37755727767944	-3.85219883918762	-0.0867840275168419	0.544731974601746	-0.0539843700826168
-1.37032616138458	-7.37891244888306	-3.8514084815979	-0.0868885591626167	0.544668734073639	-0.053942684084177
-1.37347519397736	-7.37705373764038	-3.85834741592407	-0.0868889316916466	0.544730424880981	-0.0538597032427788
-1.37694025039673	-7.37063121795654	-3.85555768013	-0.0869472846388817	0.544795691967011	-0.0538526363670826
-1.37719774246216	-7.37221956253052	-3.84953832626343	-0.0869740024209023	0.544752061367035	-0.0538663752377033
-1.37225270271301	-7.37118482589722	-3.84948921203613	-0.086984783411026	0.544699847698212	-0.0537587441504002
-1.37683510780334	-7.36749649047852	-3.85827875137329	-0.087109737098217	0.544876992702484	-0.0537103489041328
-1.3806985616684	-7.36929750442505	-3.85578370094299	-0.0870616659522057	0.544787764549255	-0.053621731698513
-1.37514996528625	-7.36526727676392	-3.85846638679504	-0.0871220082044601	0.544841170310974	-0.0536421984434128
-1.38022267818451	-7.364821434021	-3.85020542144775	-0.0871665552258492	0.544906139373779	-0.0536275021731853
-1.37897872924805	-7.36898899078369	-3.85538339614868	-0.0871963873505592	0.545018911361694	-0.0535744242370129
-1.38008487224579	-7.36264228820801	-3.85489153862	-0.0870416238903999	0.544986248016357	-0.0535077191889286
-1.37930941581726	-7.36493492126465	-3.8612060546875	-0.0870647504925728	0.545165419578552	-0.0534893907606602
-1.3797253370285	-7.36321878433228	-3.86141180992126	-0.0870919600129128	0.545193135738373	-0.0534842200577259
-1.38399040699005	-7.36462640762329	-3.86330819129944	-0.0870974063873291	0.545264840126038	-0.0533732511103153
-1.38114786148071	-7.36142110824585	-3.8624119758606	-0.0869835466146469	0.545260071754456	-0.0533560067415237
-1.38124001026154	-7.36115121841431	-3.86058282852173	-0.0869233980774879	0.545508325099945	-0.0534237697720528
-1.38306534290314	-7.36271238327026	-3.86595177650452	-0.0868899151682854	0.545449078083038	-0.053280133754015
-1.38295805454254	-7.36522436141968	-3.86933755874634	-0.0867879316210747	0.545523166656494	-0.0532265156507492
-1.37690556049347	-7.35957813262939	-3.86731910705566	-0.0867234915494919	0.545610249042511	-0.0531461052596569
-1.37952828407288	-7.35938167572021	-3.87053537368774	-0.0866755172610283	0.545760810375214	-0.052993755787611
-1.37982988357544	-7.35971975326538	-3.86928749084473	-0.0865208804607391	0.54571270942688	-0.0529175214469433
-1.37738144397736	-7.3628716468811	-3.86241936683655	-0.0863908529281616	0.545892477035522	-0.0528549142181873
-1.38220536708832	-7.35778141021729	-3.87245845794678	-0.0863073915243149	0.545928239822388	-0.052601657807827
-1.3780300617218	-7.35699987411499	-3.87438917160034	-0.0862131640315056	0.545976877212524	-0.0524899400770664
-1.37794041633606	-7.35684823989868	-3.87288498878479	-0.0860350728034973	0.546022474765778	-0.0523670427501202
-1.37780213356018	-7.35887432098389	-3.87825965881348	-0.0859576538205147	0.546159744262695	-0.0522120371460915
-1.38314425945282	-7.35274696350098	-3.87932443618774	-0.0857743248343468	0.546164453029633	-0.0520538873970509
-1.37789714336395	-7.35406875610352	-3.86936664581299	-0.0856251940131187	0.546165764331818	-0.0519923195242882
-1.38216936588287	-7.35052156448364	-3.88571381568909	-0.0854664519429207	0.546348512172699	-0.0518054105341434
-1.38184666633606	-7.35095834732056	-3.8770124912262	-0.0854096934199333	0.546286642551422	-0.0516451261937618
-1.38464176654816	-7.3518762588501	-3.88701105117798	-0.0851622968912125	0.546316683292389	-0.0514798164367676
-1.38167905807495	-7.34349536895752	-3.87714529037476	-0.0850662887096405	0.546369731426239	-0.0514210611581802
-1.38277339935303	-7.34933042526245	-3.87758755683899	-0.0849407240748405	0.546328008174896	-0.0512634292244911
-1.38301408290863	-7.34646844863892	-3.88364028930664	-0.0847135856747627	0.54633504152298	-0.051120400428772
-1.38336205482483	-7.34358882904053	-3.88468813896179	-0.0846457406878471	0.546401381492615	-0.0510305650532246
-1.38920080661774	-7.34016513824463	-3.88000679016113	-0.0845555290579796	0.546342015266418	-0.0508260801434517
-1.38227725028992	-7.34187650680542	-3.88282489776611	-0.08429354429245	0.546358585357666	-0.0507984980940819
-1.38913679122925	-7.34073495864868	-3.88082909584045	-0.0841559767723084	0.546416699886322	-0.0507133640348911
-1.38988506793976	-7.34061527252197	-3.88645815849304	-0.0841266363859177	0.54642778635025	-0.0505840368568897
-1.39199542999268	-7.34091997146606	-3.88593554496765	-0.0838891267776489	0.546413421630859	-0.0505422316491604
-1.38565325737	-7.34076642990112	-3.88598537445068	-0.0838294252753258	0.546376883983612	-0.0504634529352188
-1.3947582244873	-7.33548545837402	-3.89425539970398	-0.0837668254971504	0.546564698219299	-0.0504151545464993
-1.390580534935	-7.34083271026611	-3.88159489631653	-0.0835585743188858	0.546336114406586	-0.050408948212862
-1.38851809501648	-7.34104633331299	-3.89234852790833	-0.0834822207689285	0.546475887298584	-0.0504018664360046
-1.39288926124573	-7.3370795249939	-3.89348745346069	-0.0834181159734726	0.546517968177795	-0.0502411834895611
-1.38637137413025	-7.3399658203125	-3.88962888717651	-0.0833113789558411	0.5465367436409	-0.05013332888484
-1.39209342002869	-7.34061050415039	-3.89584708213806	-0.0830891653895378	0.546545922756195	-0.0500671193003654
-1.3935524225235	-7.33664035797119	-3.892906665802	-0.0832294002175331	0.546575546264648	-0.0501700937747955
-1.38885867595673	-7.34222030639648	-3.89038491249084	-0.0829361900687218	0.54659366607666	-0.0502072647213936
-1.38830459117889	-7.33880805969238	-3.89538502693176	-0.0829279497265816	0.546717405319214	-0.050227303057909
-1.3971232175827	-7.34537982940674	-3.89899182319641	-0.082941822707653	0.546767771244049	-0.0502406768500805
-1.39136397838593	-7.34124994277954	-3.89487051963806	-0.0826301276683807	0.546894073486328	-0.050218939781189
-1.39158594608307	-7.34053087234497	-3.88710308074951	-0.0827425941824913	0.546939432621002	-0.0502409972250462
-1.39873230457306	-7.34224128723145	-3.89749455451965	-0.0826229974627495	0.547066330909729	-0.050037257373333
-1.39276587963104	-7.34057521820068	-3.89909410476685	-0.0825466737151146	0.547133803367615	-0.0499877482652664
-1.39537191390991	-7.33747529983521	-3.90540909767151	-0.0825175270438194	0.547379493713379	-0.0499051474034786
-1.39868628978729	-7.33982944488525	-3.90715885162354	-0.082461953163147	0.547492504119873	-0.0498122945427895
-1.3910368680954	-7.3413257598877	-3.90302324295044	-0.0823263302445412	0.547624945640564	-0.0499604716897011
-1.39575612545013	-7.33805751800537	-3.90671110153198	-0.0823063552379608	0.547747850418091	-0.0498413816094399
-1.39451444149017	-7.3391489982605	-3.90079379081726	-0.0823744088411331	0.547847390174866	-0.0497928597033024
-1.3940407037735	-7.33854913711548	-3.91864609718323	-0.0821433216333389	0.548040688037872	-0.0497243031859398
-1.39501261711121	-7.33773136138916	-3.91161608695984	-0.0822524502873421	0.548225402832031	-0.0496781170368195
-1.39175343513489	-7.34348201751709	-3.90982222557068	-0.0821667164564133	0.548318147659302	-0.049611359834671
-1.38700008392334	-7.33821105957031	-3.91716194152832	-0.0820584818720818	0.548529148101807	-0.049494307488203
-1.38987290859222	-7.33860349655151	-3.91824674606323	-0.0820633322000504	0.548740327358246	-0.0494083352386951
-1.38902342319489	-7.34212684631348	-3.92119789123535	-0.0819428861141205	0.548834145069122	-0.0493425950407982
-1.38264119625092	-7.336829662323	-3.92649388313293	-0.0818908140063286	0.549042582511902	-0.0493192337453365
-1.38482713699341	-7.34302616119385	-3.92510318756104	-0.081869013607502	0.549195468425751	-0.0491848364472389
-1.37817704677582	-7.34606170654297	-3.93064403533936	-0.0816704407334328	0.549374580383301	-0.0491964742541313
-1.37797999382019	-7.34306001663208	-3.930335521698	-0.0817108005285263	0.549654066562653	-0.0491444170475006
-1.37696015834808	-7.34209585189819	-3.93163537979126	-0.0815940350294113	0.549829125404358	-0.0490774847567081
-1.37029564380646	-7.34724521636963	-3.93072724342346	-0.081475242972374	0.550081729888916	-0.0491605885326862
-1.37586677074432	-7.34536600112915	-3.94125819206238	-0.081445224583149	0.550330638885498	-0.0490779057145119
-1.3730765581131	-7.34445714950562	-3.93539237976074	-0.0814036056399345	0.550491631031036	-0.0491307862102985
-1.36822760105133	-7.34513187408447	-3.9443531036377	-0.0812340304255486	0.55081695318222	-0.0489947125315666
-1.37347769737244	-7.33798837661743	-3.95309734344482	-0.0812180712819099	0.551153540611267	-0.0487989261746407
-1.36657357215881	-7.34612894058228	-3.9446280002594	-0.0811870992183685	0.551280379295349	-0.0487350225448608
-1.36396598815918	-7.34052610397339	-3.95018172264099	-0.0810370743274689	0.551616430282593	-0.0485670641064644
-1.36507248878479	-7.340904712677	-3.94810914993286	-0.0811317190527916	0.551965355873108	-0.0484105534851551
-1.36227142810822	-7.34310102462769	-3.96916508674622	-0.0809313654899597	0.552177965641022	-0.0482040122151375
-1.3582409620285	-7.33596849441528	-3.95735645294189	-0.0809112787246704	0.552503049373627	-0.0480609834194183
-1.35868680477142	-7.34157609939575	-3.95729446411133	-0.080777145922184	0.552696347236633	-0.0478620640933514
-1.35663139820099	-7.33788537979126	-3.96539115905762	-0.0806033760309219	0.552998542785645	-0.0476848483085632
-1.35548579692841	-7.33258485794067	-3.96875786781311	-0.0806050077080727	0.55319207906723	-0.0474106185138226
-1.34874725341797	-7.33864641189575	-3.96766805648804	-0.0805173963308334	0.553379237651825	-0.0473738759756088
-1.35378575325012	-7.33280277252197	-3.9675886631012	-0.0804133713245392	0.553680419921875	-0.0470858998596668
-1.34577786922455	-7.33541345596313	-3.97036933898926	-0.0802607908844948	0.553834497928619	-0.0469518974423409
-1.34468853473663	-7.33535861968994	-3.97955775260925	-0.080258309841156	0.554052352905273	-0.0467875227332115
-1.34953427314758	-7.33370685577393	-3.97266960144043	-0.0801038816571236	0.554138422012329	-0.04669189453125
-1.33720231056213	-7.33379411697388	-3.97672343254089	-0.0800025686621666	0.554223537445068	-0.0464917570352554
-1.34192824363708	-7.3307089805603	-3.9812114238739	-0.0800286903977394	0.554414927959442	-0.0462002567946911
-1.3385773897171	-7.33230400085449	-3.98076558113098	-0.0798029899597168	0.554422378540039	-0.0460175797343254
-1.33343708515167	-7.32843494415283	-3.98330307006836	-0.0798175260424614	0.554494798183441	-0.0459032133221626
-1.33525156974792	-7.33067464828491	-3.97444272041321	-0.0797214508056641	0.554591536521912	-0.0456610210239887
-1.32970952987671	-7.33347415924072	-3.98190808296204	-0.0796159580349922	0.554534733295441	-0.045541487634182
-1.3290182352066	-7.32831382751465	-3.98669362068176	-0.0796778500080109	0.55459052324295	-0.0452327989041805
-1.32375168800354	-7.33420562744141	-3.98087954521179	-0.0795440748333931	0.5545734167099	-0.0451342836022377
-1.32661354541779	-7.33055734634399	-3.98190069198608	-0.0795183330774307	0.554598927497864	-0.0448894277215004
-1.32008266448975	-7.33297729492188	-3.97773742675781	-0.0795103833079338	0.554487824440002	-0.0445814318954945
-1.3194922208786	-7.33220148086548	-3.98632264137268	-0.0793641582131386	0.554482102394104	-0.0443144738674164
-1.32425904273987	-7.33102703094482	-3.96746850013733	-0.0793570429086685	0.554249703884125	-0.0442892760038376
-1.31488382816315	-7.32990264892578	-3.98079490661621	-0.0793450921773911	0.554220259189606	-0.0442096404731274
-1.32467877864838	-7.32888317108154	-3.98025584220886	-0.0794731453061104	0.554169356822968	-0.0439529418945313
-1.31834101676941	-7.32331228256226	-3.97549104690552	-0.0792675390839577	0.554002940654755	-0.0439330190420151
-1.3251656293869	-7.3225474357605	-3.96686744689941	-0.079464316368103	0.553848206996918	-0.0440573841333389
-1.32565140724182	-7.32540416717529	-3.96979951858521	-0.079490914940834	0.55359160900116	-0.0442055016756058
-1.32354760169983	-7.32062816619873	-3.97163677215576	-0.0796591266989708	0.553549885749817	-0.0439839065074921
-1.32314205169678	-7.3195219039917	-3.96996998786926	-0.0797557830810547	0.553257763385773	-0.043681163340807
-1.3258261680603	-7.32182264328003	-3.96057510375977	-0.0797325745224953	0.553071200847626	-0.0437157824635506
-1.32429444789886	-7.31484794616699	-3.96056723594666	-0.0799820125102997	0.552830457687378	-0.0435580611228943
-1.32375013828278	-7.31637001037598	-3.96394348144531	-0.0801190435886383	0.552605211734772	-0.0434265770018101
-1.32973730564117	-7.31617546081543	-3.95723342895508	-0.080189473927021	0.55245041847229	-0.0432852767407894
-1.32594084739685	-7.31120729446411	-3.94507551193237	-0.080375112593174	0.552099406719208	-0.0432792082428932
-1.32365167140961	-7.31715154647827	-3.952388048172	-0.0804034024477005	0.551912665367126	-0.0431886315345764
-1.32418298721313	-7.31184530258179	-3.94988942146301	-0.0805791318416595	0.551675260066986	-0.0430903360247612
-1.32817280292511	-7.31533098220825	-3.94512295722961	-0.0807740762829781	0.551405847072601	-0.0430583655834198
-1.32333159446716	-7.31070470809937	-3.94645500183105	-0.0807398185133934	0.5511075258255	-0.0430833213031292
-1.3197295665741	-7.31129169464111	-3.93612456321716	-0.0810024365782738	0.550836443901062	-0.0431439727544785
-1.32858610153198	-7.313392162323	-3.9392831325531	-0.0810993611812592	0.550633013248444	-0.0430980324745178
-1.32313895225525	-7.31555318832397	-3.93402123451233	-0.0811817348003387	0.550301790237427	-0.0431451015174389
-1.3251748085022	-7.31362247467041	-3.93643260002136	-0.0814255923032761	0.550184071063995	-0.0431655086576939
-1.32180178165436	-7.31832027435303	-3.92669916152954	-0.0814202725887299	0.549835801124573	-0.0432256050407887
-1.32196307182312	-7.31407737731934	-3.92288208007813	-0.0815659761428833	0.549558222293854	-0.0432556495070457
-1.32614457607269	-7.31633138656616	-3.9255907535553	-0.0818223804235458	0.549433946609497	-0.0432613678276539
-1.32108318805695	-7.31872892379761	-3.92184901237488	-0.0817962065339088	0.54915851354599	-0.0432679913938046
-1.3270822763443	-7.3135838508606	-3.92788314819336	-0.0820819810032845	0.549071550369263	-0.0433097556233406
-1.32574808597565	-7.31778955459595	-3.91366529464722	-0.0820732712745667	0.548723816871643	-0.0433933138847351
-1.32066905498505	-7.3169903755188	-3.91677045822144	-0.082249328494072	0.548538744449615	-0.0433350838720798
-1.32650506496429	-7.31626844406128	-3.91859173774719	-0.0823490843176842	0.54847526550293	-0.0433637835085392
-1.32567965984344	-7.3179178237915	-3.91347241401672	-0.0825609192252159	0.548244893550873	-0.043332751840353
-1.32826864719391	-7.31620073318481	-3.91677856445313	-0.0825187489390373	0.548080921173096	-0.0433613508939743
-1.32495093345642	-7.31234121322632	-3.91196131706238	-0.0827726051211357	0.547950804233551	-0.0433370359241962
-1.3289430141449	-7.31689119338989	-3.90937805175781	-0.0828082263469696	0.54768168926239	-0.0432454831898212
-1.32789146900177	-7.3129563331604	-3.90858817100525	-0.0827893018722534	0.547583878040314	-0.0432062596082687
-1.32726562023163	-7.31106519699097	-3.91091179847717	-0.0830089598894119	0.547410666942596	-0.0431018322706223
-1.32466971874237	-7.31852626800537	-3.90492177009583	-0.0830075144767761	0.547254681587219	-0.0431573502719402
-1.32914042472839	-7.31138038635254	-3.90403079986572	-0.0830558091402054	0.547039806842804	-0.0430801697075367
-1.32839596271515	-7.31108140945435	-3.89780378341675	-0.0830989852547646	0.546878635883331	-0.0430540144443512
-1.32842028141022	-7.3131799697876	-3.90351319313049	-0.0831092298030853	0.546764850616455	-0.0430208779871464
-1.32776808738708	-7.31234550476074	-3.90216946601868	-0.0831434205174446	0.546653389930725	-0.0429607406258583
-1.33445537090302	-7.31522464752197	-3.89360642433167	-0.0831237807869911	0.54635214805603	-0.0430143363773823
-1.32755184173584	-7.31135892868042	-3.89389157295227	-0.0831161960959435	0.546192646026611	-0.0429126583039761
-1.33309769630432	-7.31088495254517	-3.90206551551819	-0.0831462740898132	0.546101570129395	-0.0428387820720673
-1.3361052274704	-7.31356430053711	-3.89122700691223	-0.0830862373113632	0.545772671699524	-0.0427084192633629
-1.32751822471619	-7.30857133865356	-3.89509463310242	-0.0831230580806732	0.545637488365173	-0.0427335798740387
-1.33477449417114	-7.31282424926758	-3.88489460945129	-0.0831251889467239	0.545442998409271	-0.0425590388476849
-1.32898139953613	-7.31058073043823	-3.88616728782654	-0.0829042568802834	0.545037746429443	-0.0424164608120918
-1.33194530010223	-7.30934858322144	-3.88456511497498	-0.0828855186700821	0.54492199420929	-0.0423185974359512
-1.3361644744873	-7.30850839614868	-3.88539528846741	-0.0829059630632401	0.544622838497162	-0.0421327315270901
-1.33626389503479	-7.30884122848511	-3.88536024093628	-0.0828141644597054	0.54444545507431	-0.042021032422781
-1.3307740688324	-7.30766487121582	-3.88039898872375	-0.0826582983136177	0.544165849685669	-0.0419353917241097
-1.33354938030243	-7.31126356124878	-3.88363933563232	-0.0827644616365433	0.543871283531189	-0.0417292341589928
-1.33676326274872	-7.30782604217529	-3.87856459617615	-0.0825860947370529	0.543620944023132	-0.0416075997054577
-1.33248734474182	-7.30870819091797	-3.87812852859497	-0.0825685784220696	0.543313980102539	-0.0415084324777126
-1.33865249156952	-7.30387592315674	-3.87818050384521	-0.0824692323803902	0.543114304542542	-0.0412808358669281
-1.33405137062073	-7.30835247039795	-3.87276768684387	-0.0823517590761185	0.54261839389801	-0.0412598997354507
-1.3325971364975	-7.30392742156982	-3.87847995758057	-0.0822301730513573	0.542376756668091	-0.041011169552803
-1.33149826526642	-7.30257892608643	-3.87041974067688	-0.0822325348854065	0.542119383811951	-0.0408308692276478
-1.33836615085602	-7.30293846130371	-3.87042856216431	-0.0821421071887016	0.541787326335907	-0.0406365878880024
-1.33143723011017	-7.30521821975708	-3.86848616600037	-0.0820504277944565	0.541445076465607	-0.0404669269919395
-1.33512222766876	-7.30583906173706	-3.87157773971558	-0.0819273367524147	0.541225671768188	-0.0403065793216228
-1.33545196056366	-7.30340194702148	-3.8581874370575	-0.0819621160626411	0.540853321552277	-0.0401440896093845
-1.33239448070526	-7.30452013015747	-3.85677456855774	-0.0816879570484161	0.540468096733093	-0.0399501547217369
-1.32712662220001	-7.30222797393799	-3.8629732131958	-0.0816478803753853	0.540274560451508	-0.0398001410067081
-1.33379971981049	-7.30902910232544	-3.85846972465515	-0.0816324949264526	0.53998339176178	-0.039566408842802
-1.33095133304596	-7.30381631851196	-3.86165976524353	-0.0813661813735962	0.539579331874847	-0.0393743067979813
-1.32615554332733	-7.30335330963135	-3.85300302505493	-0.0813852176070213	0.539420545101166	-0.0392263308167458
-1.33317887783051	-7.30492925643921	-3.85125660896301	-0.0812222510576248	0.539154350757599	-0.0389778316020966
-1.32161962985992	-7.30532312393188	-3.85438394546509	-0.0810764506459236	0.538796722888947	-0.0388089679181576
-1.32612586021423	-7.3045129776001	-3.85360813140869	-0.0810273215174675	0.538657426834106	-0.0385177582502365
-1.32416844367981	-7.30100584030151	-3.84513640403748	-0.0808259174227715	0.538363873958588	-0.0383337996900082
-1.32447695732117	-7.30427837371826	-3.84720230102539	-0.0807012841105461	0.538200736045837	-0.0382135324180126
-1.31686103343964	-7.3038125038147	-3.84130549430847	-0.080562025308609	0.537917375564575	-0.0380619540810585
-1.32063639163971	-7.30510187149048	-3.83877110481262	-0.0803935378789902	0.537712216377258	-0.0378318764269352
-1.32136905193329	-7.30631637573242	-3.85058736801147	-0.0803451016545296	0.53751128911972	-0.0376633740961552
-1.31530010700226	-7.30579423904419	-3.83972716331482	-0.0801991149783134	0.53728199005127	-0.0374960526823998
-1.31612682342529	-7.30728101730347	-3.83871269226074	-0.0799822732806206	0.537103354930878	-0.0373966842889786
-1.31255054473877	-7.30388069152832	-3.84150338172913	-0.079803854227066	0.536918878555298	-0.0371694080531597
-1.31494557857513	-7.30634260177612	-3.84073328971863	-0.0796558633446693	0.536826848983765	-0.0370103530585766
-1.31287753582001	-7.30954027175903	-3.83575892448425	-0.0795431807637215	0.536535501480103	-0.036871787160635
-1.3086085319519	-7.31004762649536	-3.83751201629639	-0.0793422386050224	0.536489248275757	-0.036719236522913
-1.30662977695465	-7.30849504470825	-3.83633136749268	-0.0792646333575249	0.536284744739532	-0.0365036055445671
-1.30999410152435	-7.30624532699585	-3.840500831604	-0.0791029334068298	0.536268711090088	-0.0363089814782143
-1.30226099491119	-7.30893468856812	-3.83605051040649	-0.0789018124341965	0.536039173603058	-0.0361240692436695
-1.30289471149445	-7.3083553314209	-3.84833860397339	-0.0787842273712158	0.536051869392395	-0.0359497368335724
-1.30343210697174	-7.30400276184082	-3.83407282829285	-0.0786856040358543	0.535904049873352	-0.0358593687415123
-1.30116391181946	-7.31174087524414	-3.83091616630554	-0.0785284116864204	0.535751760005951	-0.0356834977865219
-1.29382693767548	-7.30699872970581	-3.83565950393677	-0.0783493220806122	0.535822629928589	-0.0354528464376926
-1.29673683643341	-7.30731821060181	-3.83805322647095	-0.0783003866672516	0.535871565341949	-0.0353227332234383
-1.29556679725647	-7.31042575836182	-3.83568120002747	-0.077994666993618	0.535660266876221	-0.0350979417562485
-1.2902934551239	-7.31131982803345	-3.83953809738159	-0.0779158473014832	0.535650491714478	-0.0350037105381489
-1.28860592842102	-7.30650758743286	-3.83555436134338	-0.0778011754155159	0.535631120204926	-0.0349004678428173
-1.28991711139679	-7.31293821334839	-3.83214497566223	-0.0777128487825394	0.535616815090179	-0.0347828008234501
-1.28587770462036	-7.31308603286743	-3.84036064147949	-0.0774670392274857	0.535570919513702	-0.0346323400735855
-1.28088402748108	-7.31380033493042	-3.84119963645935	-0.0774241834878922	0.53560870885849	-0.0345497839152813
-1.28640913963318	-7.31124877929688	-3.84164595603943	-0.077336497604847	0.535636186599731	-0.0343630723655224
-1.27372765541077	-7.31647205352783	-3.83811187744141	-0.0771575570106506	0.535588681697845	-0.0344201810657978
-1.2811975479126	-7.31821823120117	-3.8396327495575	-0.0770878121256828	0.535716116428375	-0.034345880150795
-1.27950942516327	-7.31586503982544	-3.84058928489685	-0.0769714787602425	0.535687148571014	-0.0342905186116695
-1.27792847156525	-7.3186993598938	-3.84124946594238	-0.0769115388393402	0.535702407360077	-0.034289363771677
-1.27049291133881	-7.32070732116699	-3.83918046951294	-0.0768709927797318	0.535707652568817	-0.0342649817466736
-1.27443742752075	-7.31672859191895	-3.845210313797	-0.0766612738370895	0.535798490047455	-0.0341539159417152
-1.27118706703186	-7.32037830352783	-3.84613585472107	-0.0767189189791679	0.535810053348541	-0.0340922959148884
-1.26886749267578	-7.32008743286133	-3.84303116798401	-0.0766444206237793	0.535700917243958	-0.0340824201703072
-1.26619672775269	-7.32579708099365	-3.83874583244324	-0.0766718313097954	0.535771489143372	-0.0341567508876324
-1.26621520519257	-7.32224082946777	-3.83812212944031	-0.076633632183075	0.535761475563049	-0.0340928286314011
-1.2657630443573	-7.32337045669556	-3.84740471839905	-0.076712004840374	0.535675048828125	-0.0340405106544495
-1.26379787921906	-7.32631969451904	-3.84172081947327	-0.076570950448513	0.535722255706787	-0.0340436324477196
-1.26234042644501	-7.32469129562378	-3.84198760986328	-0.0766450762748718	0.535682141780853	-0.0340930037200451
-1.26245880126953	-7.32568550109863	-3.83351254463196	-0.0767020285129547	0.535537719726563	-0.0341935493052006
-1.25701510906219	-7.32838582992554	-3.83442759513855	-0.0767226442694664	0.53554630279541	-0.0342317707836628
-1.2578843832016	-7.32696962356567	-3.84456849098206	-0.0767050012946129	0.535489857196808	-0.0342688672244549
-1.25535619258881	-7.32861614227295	-3.83795475959778	-0.07680644094944	0.535389482975006	-0.0343337133526802
-1.25660157203674	-7.33360481262207	-3.83635711669922	-0.0767357423901558	0.535312294960022	-0.0344499684870243
-1.25207102298737	-7.32657194137573	-3.83214092254639	-0.0768959745764732	0.535319089889526	-0.0346331410109997
-1.25231075286865	-7.33472013473511	-3.82693266868591	-0.0769370347261429	0.535210013389587	-0.0347030460834503
-1.24859488010406	-7.33499813079834	-3.834641456604	-0.0769094005227089	0.535089015960693	-0.0348038673400879
-1.24860966205597	-7.33639287948608	-3.83567714691162	-0.0769339501857758	0.535147428512573	-0.0349950566887856
-1.24900031089783	-7.33406925201416	-3.83076453208923	-0.0770507082343102	0.535138309001923	-0.0352232940495014
-1.24726188182831	-7.33884572982788	-3.83405327796936	-0.0770875364542007	0.535132050514221	-0.0353580787777901
-1.24495685100555	-7.34031963348389	-3.83480215072632	-0.0771347507834435	0.535090982913971	-0.0356337949633598
-1.24145066738129	-7.34037637710571	-3.83167719841003	-0.0770469903945923	0.535045862197876	-0.0359384007751942
-1.23631179332733	-7.33804702758789	-3.83515858650208	-0.0770823732018471	0.535154581069946	-0.0362778753042221
-1.23829543590546	-7.34301948547363	-3.82818460464478	-0.0772301107645035	0.535242855548859	-0.0365493260324001
-1.23698377609253	-7.34587287902832	-3.83441209793091	-0.077169194817543	0.5352383852005	-0.0368951596319675
-1.23417568206787	-7.34565210342407	-3.8406674861908	-0.0771134197711945	0.535252273082733	-0.0372082069516182
-1.23314571380615	-7.34516668319702	-3.84196448326111	-0.0771608278155327	0.535416781902313	-0.0375968217849731
-1.23542106151581	-7.3434591293335	-3.83518934249878	-0.077168695628643	0.535435140132904	-0.0380048230290413
-1.23006021976471	-7.35361051559448	-3.83607649803162	-0.0771582275629044	0.535521507263184	-0.0386293679475784
-1.23001885414124	-7.3518123626709	-3.84049725532532	-0.0771199911832809	0.535679340362549	-0.0392246134579182
-1.22903287410736	-7.35589742660522	-3.838871717453	-0.077178530395031	0.535771131515503	-0.0399051606655121
-1.22464108467102	-7.35685729980469	-3.84386944770813	-0.0770906880497932	0.535918474197388	-0.0405772961676121
-1.22533965110779	-7.3568754196167	-3.84240412712097	-0.077044390141964	0.536053717136383	-0.0412801578640938
-1.22250854969025	-7.36640071868896	-3.8391125202179	-0.0770392641425133	0.53614068031311	-0.0420080833137035
-1.21828496456146	-7.36821842193604	-3.84076261520386	-0.0769981145858765	0.536259889602661	-0.0426114946603775
-1.21845901012421	-7.37021160125732	-3.85149717330933	-0.0769961699843407	0.536487519741058	-0.0432142056524754
-1.21752679347992	-7.36991024017334	-3.8498842716217	-0.0770218446850777	0.53666889667511	-0.043832141906023
-1.21824061870575	-7.36856031417847	-3.85475397109985	-0.0769371092319489	0.536846995353699	-0.0444337278604507
-1.2163302898407	-7.37422227859497	-3.85063505172729	-0.0769738182425499	0.536979734897614	-0.0450065284967422
-1.21607995033264	-7.3749532699585	-3.85502219200134	-0.0768579170107841	0.537166178226471	-0.0455581657588482
-1.21638798713684	-7.3773512840271	-3.85984516143799	-0.0768823623657227	0.537427544593811	-0.0460837632417679
-1.2164021730423	-7.37504625320435	-3.86357402801514	-0.0768341720104218	0.537503004074097	-0.0466126538813114
-1.2183358669281	-7.37723779678345	-3.85855507850647	-0.0767801776528358	0.537731945514679	-0.0470973700284958
-1.21333789825439	-7.37910604476929	-3.85582900047302	-0.0767960622906685	0.537832736968994	-0.0474770963191986
-1.21818268299103	-7.37683486938477	-3.87149429321289	-0.0766763761639595	0.538172006607056	-0.0478463657200336
-1.21873676776886	-7.37765550613403	-3.86319947242737	-0.0767570436000824	0.538314461708069	-0.0481497757136822
-1.2202570438385	-7.38062334060669	-3.87331175804138	-0.076543390750885	0.538406372070313	-0.0484611727297306
-1.21814489364624	-7.37484264373779	-3.8703670501709	-0.076547384262085	0.538657188415527	-0.0487784892320633
-1.22402238845825	-7.37807559967041	-3.86756372451782	-0.0764650329947472	0.538880884647369	-0.0490179061889648
-1.22081613540649	-7.37782049179077	-3.87043833732605	-0.0764455571770668	0.538947463035584	-0.0492192730307579
-1.22700917720795	-7.37767601013184	-3.87726330757141	-0.0762960538268089	0.539287924766541	-0.0493865236639977
-1.22546768188477	-7.37807321548462	-3.8816659450531	-0.0762980207800865	0.539346039295197	-0.0496542379260063
-1.23118185997009	-7.3763108253479	-3.88355159759521	-0.0762205868959427	0.539475440979004	-0.0497971624135971
-1.23492157459259	-7.37896919250488	-3.88098740577698	-0.0762044340372086	0.539599001407623	-0.0498862862586975
-1.23710465431213	-7.37443923950195	-3.89070963859558	-0.0760793834924698	0.539681613445282	-0.050017673522234
-1.23979842662811	-7.37417078018188	-3.88859701156616	-0.0759267136454582	0.539881944656372	-0.0501601994037628
-1.24025344848633	-7.3726601600647	-3.88658595085144	-0.0759989321231842	0.539932727813721	-0.0503041185438633
-1.24850022792816	-7.37197065353394	-3.88718485832214	-0.0758898332715034	0.540075302124023	-0.0504684410989285
-1.248983502388	-7.37477493286133	-3.88920593261719	-0.075819618999958	0.540033221244812	-0.0505342334508896
-1.2534716129303	-7.37302923202515	-3.89225792884827	-0.0757756978273392	0.540152788162231	-0.0505907014012337
-1.2567104101181	-7.36898469924927	-3.89292693138123	-0.0758352875709534	0.540219306945801	-0.0506442412734032
-1.26483941078186	-7.36635065078735	-3.89001846313477	-0.0758048892021179	0.540262758731842	-0.0505779795348644
-1.26016867160797	-7.36283016204834	-3.89306259155273	-0.0756508931517601	0.540161788463593	-0.0507391132414341
-1.27466428279877	-7.36385297775269	-3.89227104187012	-0.0757324919104576	0.540256381034851	-0.0506928935647011
-1.27565670013428	-7.3582592010498	-3.89408612251282	-0.0757126212120056	0.540133535861969	-0.0506762266159058
-1.27808427810669	-7.35845613479614	-3.89193344116211	-0.0757557898759842	0.540154635906219	-0.0507255420088768
-1.28645813465118	-7.34904193878174	-3.89924550056458	-0.0756945759057999	0.540227055549622	-0.0506851859390736
-1.29238700866699	-7.34724950790405	-3.89372754096985	-0.0756630972027779	0.540095984935761	-0.0507203042507172
-1.29530537128448	-7.34629917144775	-3.885338306427	-0.0756318867206573	0.539939165115356	-0.0508308410644531
-1.2980819940567	-7.34812545776367	-3.88877987861633	-0.0756159424781799	0.539873838424683	-0.0508809164166451
-1.30307829380035	-7.34041833877563	-3.89181280136108	-0.0756711661815643	0.53974986076355	-0.0508769266307354
-1.30949020385742	-7.34321117401123	-3.89321136474609	-0.0757235437631607	0.539753556251526	-0.0509451031684875
-1.30970907211304	-7.33984327316284	-3.88596320152283	-0.0756956338882446	0.539604365825653	-0.0510514564812183
-1.3161209821701	-7.33964157104492	-3.89115810394287	-0.0756363198161125	0.539513409137726	-0.0511141568422318
-1.31980800628662	-7.33689785003662	-3.88985514640808	-0.0757631734013557	0.539479374885559	-0.0511822253465652
-1.32508432865143	-7.33591365814209	-3.87857007980347	-0.0757352337241173	0.539187967777252	-0.0512078925967216
-1.32408702373505	-7.33183908462524	-3.88431525230408	-0.0756858959794044	0.539151251316071	-0.0512474216520786
-1.33264398574829	-7.32987499237061	-3.89002418518066	-0.0757985785603523	0.539145886898041	-0.0511649884283543
-1.33504772186279	-7.32861852645874	-3.88366866111755	-0.0757313445210457	0.538964867591858	-0.0511509515345097
-1.34049129486084	-7.32593297958374	-3.89004135131836	-0.0757466182112694	0.538856267929077	-0.051132757216692
-1.34231162071228	-7.31896352767944	-3.8855984210968	-0.0756897702813149	0.538808345794678	-0.0512202084064484
-1.35085821151733	-7.3190860748291	-3.88044905662537	-0.0758423581719399	0.538827776908875	-0.0512399263679981
-1.35000872612	-7.31640815734863	-3.8854992389679	-0.0756765007972717	0.538623809814453	-0.0511528253555298
-1.35555839538574	-7.31326198577881	-3.88389658927917	-0.0757644101977348	0.538732707500458	-0.0511635951697826
-1.36176371574402	-7.30837535858154	-3.8866651058197	-0.0757521539926529	0.538636803627014	-0.0511300377547741
-1.36917817592621	-7.30930042266846	-3.88573884963989	-0.0758110135793686	0.538624823093414	-0.0510372184216976
-1.36624479293823	-7.30576133728027	-3.88268351554871	-0.0757313370704651	0.538543999195099	-0.0510098002851009
-1.37080037593842	-7.30226564407349	-3.88442277908325	-0.0755914524197578	0.538632094860077	-0.0509499199688435
-1.37285649776459	-7.30031442642212	-3.88146805763245	-0.0757319182157516	0.538613617420197	-0.0509014502167702
-1.38029682636261	-7.30292797088623	-3.88908863067627	-0.0756835490465164	0.538603723049164	-0.0507512502372265
-1.37873184680939	-7.29707479476929	-3.88749432563782	-0.0756092369556427	0.538597643375397	-0.0506932474672794
-1.38249719142914	-7.29688882827759	-3.88627505302429	-0.075731448829174	0.538720607757568	-0.0505426935851574
-1.38620162010193	-7.29519557952881	-3.88435482978821	-0.0756431668996811	0.538620412349701	-0.0504881031811237
-1.38681864738464	-7.29221773147583	-3.8834216594696	-0.0756943076848984	0.538737654685974	-0.0504434332251549
-1.39273869991302	-7.28851985931396	-3.88639879226685	-0.0756221041083336	0.538725674152374	-0.0503927171230316
-1.40228617191315	-7.28385734558105	-3.89625000953674	-0.0756327211856842	0.538941264152527	-0.0503067560493946
-1.40196919441223	-7.28017473220825	-3.89414715766907	-0.0756524801254272	0.538952350616455	-0.050296850502491
-1.40830385684967	-7.27524185180664	-3.88841509819031	-0.075519934296608	0.539100825786591	-0.0502640530467033
-1.40994906425476	-7.27681922912598	-3.89153027534485	-0.0755650028586388	0.539184331893921	-0.0502735115587711
-1.41829419136047	-7.2693886756897	-3.89834403991699	-0.0755364522337914	0.539318203926086	-0.0502342358231544
-1.41846120357513	-7.27152252197266	-3.88965582847595	-0.0755054950714111	0.53925746679306	-0.0503013469278812
-1.42401039600372	-7.26808977127075	-3.88684844970703	-0.0754117071628571	0.539388716220856	-0.0502509251236916
-1.4243940114975	-7.26841259002686	-3.89647817611694	-0.0755111947655678	0.539524018764496	-0.0501760467886925
-1.42992269992828	-7.26111888885498	-3.899662733078	-0.0754782035946846	0.539624512195587	-0.0501074343919754
-1.42635583877563	-7.26559829711914	-3.8982720375061	-0.0754490792751312	0.539645969867706	-0.0500288084149361
-1.43279731273651	-7.2622332572937	-3.90113377571106	-0.0754440128803253	0.539842426776886	-0.0499713718891144
-1.43117296695709	-7.25850391387939	-3.9000837802887	-0.0754790976643562	0.539838254451752	-0.0499413385987282
-1.43663442134857	-7.25640344619751	-3.8985161781311	-0.0753977298736572	0.539865374565125	-0.0498625487089157
-1.43222630023956	-7.26281309127808	-3.89885711669922	-0.0754768922924995	0.53991711139679	-0.0497272498905659
-1.43430948257446	-7.25689458847046	-3.90565729141235	-0.0754159763455391	0.540015518665314	-0.049602322280407
-1.43614411354065	-7.25516986846924	-3.90056490898132	-0.0754429548978806	0.540177941322327	-0.0495046935975552
-1.44211089611053	-7.25649881362915	-3.90474152565002	-0.075445868074894	0.540131688117981	-0.0493322163820267
-1.43903052806854	-7.25390577316284	-3.90752625465393	-0.0754173621535301	0.540144622325897	-0.0492461584508419
-1.44268131256104	-7.24937915802002	-3.89878082275391	-0.0755228698253632	0.540296673774719	-0.0491689257323742
-1.44213652610779	-7.25186443328857	-3.8981409072876	-0.075547106564045	0.54018497467041	-0.0490290075540543
-1.44621098041534	-7.25147390365601	-3.90988111495972	-0.0754794403910637	0.540278613567352	-0.0490138418972492
-1.45053493976593	-7.24588680267334	-3.90283107757568	-0.0755686163902283	0.54033237695694	-0.0488892570137978
-1.4540650844574	-7.24715137481689	-3.90686798095703	-0.0755404159426689	0.540339469909668	-0.0489039048552513
-1.45071697235107	-7.24445009231567	-3.90317106246948	-0.0755455121397972	0.54028844833374	-0.0489474684000015
-1.45782721042633	-7.24515962600708	-3.89953422546387	-0.0754737555980682	0.540350556373596	-0.0489982329308987
-1.45915019512177	-7.24384307861328	-3.90651488304138	-0.0755781978368759	0.540293574333191	-0.0489939041435719
-1.46686363220215	-7.24474954605103	-3.90469002723694	-0.0755365565419197	0.540267288684845	-0.0489688031375408
-1.46145105361938	-7.24580144882202	-3.90338611602783	-0.0755388215184212	0.540189266204834	-0.0490704327821732
-1.46955871582031	-7.24039220809937	-3.90749216079712	-0.0756122842431068	0.54026198387146	-0.0490045323967934
-1.46862101554871	-7.24403715133667	-3.90436625480652	-0.0756101533770561	0.540040910243988	-0.0490771159529686
-1.47106862068176	-7.24359846115112	-3.90679168701172	-0.0755277797579765	0.540080189704895	-0.0491064339876175
-1.47167599201202	-7.24160575866699	-3.90201163291931	-0.0756193175911903	0.539968371391296	-0.0490716993808746
-1.47442007064819	-7.24487924575806	-3.90225982666016	-0.0756113156676292	0.540002167224884	-0.0490049235522747
-1.47316563129425	-7.2456750869751	-3.89760041236877	-0.0756305232644081	0.53983998298645	-0.0490299873054028
-1.47603642940521	-7.24224853515625	-3.90106129646301	-0.0755427479743958	0.539806663990021	-0.0489782728254795
-1.47574663162231	-7.24501419067383	-3.90349626541138	-0.0755515620112419	0.539827108383179	-0.0489155240356922
-1.48011314868927	-7.2456750869751	-3.90601897239685	-0.0755710676312447	0.539758265018463	-0.0489431917667389
-1.48294472694397	-7.24653244018555	-3.90879201889038	-0.0754914209246635	0.53969806432724	-0.0489168651401997
-1.48063278198242	-7.24684286117554	-3.90077066421509	-0.0754880383610725	0.539624333381653	-0.0489691831171513
-1.47924196720123	-7.24973344802856	-3.90529131889343	-0.0753026604652405	0.539633631706238	-0.0488903820514679
-1.47797620296478	-7.24574041366577	-3.9060685634613	-0.0753790959715843	0.539706528186798	-0.048820324242115
-1.48221576213837	-7.25145292282104	-3.90337753295898	-0.0752644166350365	0.539670765399933	-0.0487659089267254
-1.47756946086884	-7.24989795684814	-3.90427231788635	-0.0751961767673492	0.539637088775635	-0.0486715249717236
-1.48104083538055	-7.24921655654907	-3.9155125617981	-0.0750748068094254	0.539746761322021	-0.0485541932284832
-1.47962772846222	-7.24870204925537	-3.90261006355286	-0.0750756189227104	0.539765596389771	-0.0484817884862423
-1.48158097267151	-7.2520866394043	-3.89826774597168	-0.0748641341924667	0.539812803268433	-0.0483626462519169
-1.47641777992249	-7.25254821777344	-3.90654325485229	-0.0747527927160263	0.539929568767548	-0.0481990575790405
-1.47932422161102	-7.2505669593811	-3.91488003730774	-0.0746908634901047	0.540004253387451	-0.0479944124817848
-1.47839117050171	-7.25105762481689	-3.91171002388	-0.0746626406908035	0.540025115013123	-0.0478339530527592
-1.47824263572693	-7.25186395645142	-3.91652011871338	-0.0744203552603722	0.540252864360809	-0.0476247407495975
-1.47561001777649	-7.25135040283203	-3.91866874694824	-0.0742660462856293	0.540333390235901	-0.0475018844008446
-1.48003423213959	-7.2468204498291	-3.91576290130615	-0.0741483941674232	0.540553629398346	-0.0473375432193279
-1.47610759735107	-7.25234365463257	-3.91877365112305	-0.0740019530057907	0.540551662445068	-0.0471131317317486
-1.4753931760788	-7.25336933135986	-3.92147254943848	-0.0737553238868713	0.540803670883179	-0.0469210036098957
-1.47471237182617	-7.24921798706055	-3.9234254360199	-0.0737079977989197	0.540931522846222	-0.0466934442520142
-1.47722029685974	-7.250816822052	-3.92812466621399	-0.0734497085213661	0.541112661361694	-0.0464156866073608
-1.46832489967346	-7.25015687942505	-3.92733097076416	-0.0732070133090019	0.541236877441406	-0.0463814623653889
-1.4713089466095	-7.25308799743652	-3.93058443069458	-0.0731389597058296	0.541425168514252	-0.046128835529089
-1.47252595424652	-7.25080823898315	-3.92706608772278	-0.072908416390419	0.54149454832077	-0.0458863042294979
-1.46537613868713	-7.25224208831787	-3.93833303451538	-0.0727640017867088	0.541684806346893	-0.0456972308456898
-1.47217786312103	-7.24628829956055	-3.94006037712097	-0.0725271478295326	0.541952610015869	-0.0454073138535023
-1.46609652042389	-7.25309419631958	-3.93651437759399	-0.0722767636179924	0.54192042350769	-0.0453349538147449
-1.46665918827057	-7.25007820129395	-3.94269108772278	-0.0720341727137566	0.542084813117981	-0.0451314449310303
-1.46452140808105	-7.24887657165527	-3.94459557533264	-0.0719400569796562	0.542302548885345	-0.0448728203773499
-1.46631836891174	-7.25453948974609	-3.94415855407715	-0.0716675370931625	0.542426109313965	-0.0446249954402447
-1.46707320213318	-7.24738121032715	-3.94839382171631	-0.0714151710271835	0.542596697807312	-0.0445200763642788
-1.46733736991882	-7.24657392501831	-3.94583368301392	-0.0714225322008133	0.542688071727753	-0.0443643219769001
-1.46718788146973	-7.25060892105103	-3.94961380958557	-0.0711023807525635	0.542786657810211	-0.0441574528813362
-1.4640634059906	-7.25083351135254	-3.95900201797485	-0.0708886757493019	0.542976915836334	-0.0439870581030846
-1.46952927112579	-7.24683618545532	-3.95890355110168	-0.0706904605031013	0.543136894702911	-0.0437997616827488
-1.46989381313324	-7.25019359588623	-3.95924782752991	-0.070555754005909	0.543175280094147	-0.0436976402997971
-1.47039437294006	-7.24809741973877	-3.96480417251587	-0.0703001767396927	0.543217539787292	-0.0436691977083683
-1.46761071681976	-7.24778366088867	-3.9637463092804	-0.0702226459980011	0.543395817279816	-0.0437890067696571
-1.47578322887421	-7.25099992752075	-3.95952129364014	-0.0700458213686943	0.543518126010895	-0.0438632369041443
-1.47462010383606	-7.25361394882202	-3.96218943595886	-0.07000482827425	0.543580770492554	-0.0441191829741001
-1.47931599617004	-7.25537490844727	-3.96376872062683	-0.0698076635599136	0.543634653091431	-0.0444754995405674
-1.4809467792511	-7.25458812713623	-3.9686963558197	-0.0700344145298004	0.543746829032898	-0.0448281168937683
-1.48395037651062	-7.25651168823242	-3.9713921546936	-0.0699968189001083	0.543754279613495	-0.0451377332210541
-1.48256766796112	-7.25845146179199	-3.96266055107117	-0.0701435059309006	0.54377156496048	-0.045285552740097
-1.49175667762756	-7.25275182723999	-3.96944546699524	-0.0701950490474701	0.543871641159058	-0.0449675023555756
-1.48870158195496	-7.25119495391846	-3.96787142753601	-0.0703765228390694	0.543848514556885	-0.0444598533213139
-1.48867869377136	-7.24310255050659	-3.9695508480072	-0.0703281685709953	0.543766260147095	-0.0439322888851166
-1.48784852027893	-7.23827171325684	-3.96531391143799	-0.0704066604375839	0.543885052204132	-0.0434496365487576
-1.49304449558258	-7.23868989944458	-3.96160507202148	-0.0704343765974045	0.54381662607193	-0.0431221686303616
-1.48521637916565	-7.23391485214233	-3.96291899681091	-0.0704445540904999	0.543714344501495	-0.0426439195871353
-1.48734045028687	-7.23005247116089	-3.96669387817383	-0.0705430284142494	0.543846845626831	-0.0422974638640881
-1.49433398246765	-7.23092842102051	-3.96286344528198	-0.0704101175069809	0.543703019618988	-0.0419488325715065
-1.49096584320068	-7.22865581512451	-3.9670684337616	-0.0704242065548897	0.543642342090607	-0.0416542142629623
-1.49674379825592	-7.22421073913574	-3.96500062942505	-0.0703200772404671	0.543670952320099	-0.0414724685251713
-1.49230194091797	-7.2250394821167	-3.95704984664917	-0.070283405482769	0.543435156345367	-0.0411770232021809
-1.4972277879715	-7.22648096084595	-3.96794414520264	-0.0700545310974121	0.54348236322403	-0.0407487191259861
-1.49549198150635	-7.21737146377563	-3.96570634841919	-0.0700419768691063	0.543411910533905	-0.040332555770874
-1.50059938430786	-7.21958208084106	-3.96097207069397	-0.069935530424118	0.543285846710205	-0.0399649254977703
-1.49368321895599	-7.21309471130371	-3.96106553077698	-0.069687694311142	0.543234407901764	-0.0396955013275146
-1.50026702880859	-7.21466159820557	-3.96080255508423	-0.0695787221193314	0.543325543403625	-0.0393473617732525
-1.50213241577148	-7.21372842788696	-3.96578693389893	-0.0692825242877007	0.543157041072845	-0.0390091873705387
-1.50136804580688	-7.20978593826294	-3.96574783325195	-0.0690867081284523	0.543240189552307	-0.0387906134128571
-1.50654780864716	-7.20622205734253	-3.97501564025879	-0.0689597427845001	0.543246150016785	-0.0385949835181236
-1.50620794296265	-7.20806312561035	-3.97001838684082	-0.0686846226453781	0.54320752620697	-0.0383634716272354
-1.50782930850983	-7.20539140701294	-3.96689772605896	-0.0683434456586838	0.54326194524765	-0.0383570306003094
-1.51045441627502	-7.20214080810547	-3.96971893310547	-0.0681954920291901	0.543226301670074	-0.0382665991783142
-1.51687121391296	-7.20084047317505	-3.97009563446045	-0.0680118501186371	0.543345272541046	-0.0381696932017803
-1.51392710208893	-7.20381546020508	-3.97266268730164	-0.0677178353071213	0.543296694755554	-0.0381416454911232
-1.52091753482819	-7.20369338989258	-3.98223996162415	-0.0675510764122009	0.543594360351563	-0.038103986531496
-1.52474057674408	-7.19965648651123	-3.97158932685852	-0.0673045888543129	0.543541550636292	-0.0381215810775757
-1.52248203754425	-7.2041449546814	-3.97399282455444	-0.0671284794807434	0.543531358242035	-0.0380781404674053
-1.52642726898193	-7.19971132278442	-3.98615264892578	-0.0668537467718124	0.543763875961304	-0.038048081099987
-1.53232932090759	-7.19973659515381	-3.97817468643188	-0.0667083114385605	0.543869614601135	-0.0379779115319252
-1.53442227840424	-7.20242691040039	-3.987300157547	-0.0664414688944817	0.543895721435547	-0.0379712879657745
-1.53090047836304	-7.19815731048584	-3.98293805122375	-0.0663749948143959	0.544025659561157	-0.0379507318139076
-1.53967452049255	-7.19984579086304	-3.97804117202759	-0.066203385591507	0.54414290189743	-0.0378199368715286
-1.53826224803925	-7.19665670394897	-3.99172687530518	-0.0659671351313591	0.544224143028259	-0.0377744100987911
-1.54334914684296	-7.19761085510254	-3.98831605911255	-0.0659862235188484	0.544395387172699	-0.0377216674387455
-1.54612755775452	-7.19540500640869	-3.99420595169067	-0.0658650770783424	0.544409573078156	-0.0375582911074162
-1.5440239906311	-7.19518041610718	-3.9943208694458	-0.0656918063759804	0.54454493522644	-0.0375235825777054
-1.54962277412415	-7.19155359268188	-3.98934054374695	-0.0655074119567871	0.544614851474762	-0.0373709350824356
-1.55263864994049	-7.1940450668335	-3.99433422088623	-0.0655737370252609	0.544671416282654	-0.0372096002101898
-1.55336344242096	-7.19209337234497	-3.99461770057678	-0.0653978288173676	0.544707298278809	-0.0371303968131542
-1.55329930782318	-7.18884944915771	-3.9999520778656	-0.0653654113411903	0.544841527938843	-0.037070207297802
-1.56622076034546	-7.19059944152832	-3.99686050415039	-0.0652354136109352	0.544904708862305	-0.0370811186730862
-1.56035554409027	-7.19008779525757	-3.98885917663574	-0.0651792213320732	0.544748246669769	-0.037049125880003
-1.56417989730835	-7.18830490112305	-3.99667620658875	-0.0650369599461555	0.544934332370758	-0.0369174592196941
-1.5683159828186	-7.18389272689819	-3.99450421333313	-0.0651108473539352	0.544968068599701	-0.0367612689733505
-1.56966519355774	-7.18460273742676	-3.99648213386536	-0.0650053098797798	0.54487019777298	-0.0365710407495499
-1.56875610351563	-7.18252992630005	-4.00170612335205	-0.0648380592465401	0.544846713542938	-0.036484133452177
-1.57257461547852	-7.18286752700806	-3.99375939369202	-0.0649136677384377	0.54482501745224	-0.0363848507404327
-1.57690668106079	-7.17790412902832	-4.00391006469727	-0.0646888986229897	0.544863700866699	-0.0362907350063324
-1.57478165626526	-7.1768045425415	-4.00059270858765	-0.064682625234127	0.544811844825745	-0.0361527726054192
-1.58246886730194	-7.17792510986328	-3.99755048751831	-0.0646412074565887	0.544759571552277	-0.0360099859535694
-1.57832229137421	-7.17286443710327	-3.99835729598999	-0.0644844770431519	0.544711828231812	-0.0360791124403477
-1.57978713512421	-7.17333602905273	-3.99694633483887	-0.0645741373300552	0.544775903224945	-0.0359030179679394
-1.58474671840668	-7.17272663116455	-4.00462341308594	-0.0645076110959053	0.544596135616302	-0.0356865711510181
-1.57927298545837	-7.17416143417358	-3.99943566322327	-0.0644471570849419	0.544601500034332	-0.0355626232922077
-1.58764660358429	-7.16771602630615	-4.00242185592651	-0.0644105896353722	0.544699251651764	-0.0353784635663033
-1.58611583709717	-7.16898632049561	-4.00096225738525	-0.0643429830670357	0.54446667432785	-0.0353273823857307
-1.58680236339569	-7.16928052902222	-3.99983620643616	-0.0642798542976379	0.544478893280029	-0.0352531671524048
-1.5913153886795	-7.16310596466064	-3.99921083450317	-0.0641761273145676	0.544451951980591	-0.0351543091237545
-1.59124827384949	-7.16744184494019	-3.99822330474854	-0.0641410052776337	0.544401109218597	-0.0350770130753517
-1.59513258934021	-7.16520690917969	-4.00359344482422	-0.063964381814003	0.544366896152496	-0.0349794439971447
-1.59640955924988	-7.16447925567627	-4.00311136245728	-0.0640111416578293	0.544311285018921	-0.0349648594856262
-1.597332239151	-7.16576290130615	-3.9947521686554	-0.0637731850147247	0.544201850891113	-0.0349735021591187
-1.59479975700378	-7.16067218780518	-4.00197124481201	-0.0637953653931618	0.544319331645966	-0.0348619520664215
-1.60370802879333	-7.16301155090332	-4.00387573242188	-0.0637908354401588	0.544259965419769	-0.0347916968166828
-1.60268652439117	-7.15832662582397	-4.00419855117798	-0.0635360702872276	0.544138312339783	-0.0347816608846188
-1.60179102420807	-7.16001844406128	-3.99836707115173	-0.0635950043797493	0.544175922870636	-0.0347953848540783
-1.60805451869965	-7.15824937820435	-3.99231123924255	-0.0634599179029465	0.544175028800964	-0.0346957556903362
-1.60822999477386	-7.16131496429443	-4.00654268264771	-0.0634020194411278	0.544106721878052	-0.0346103608608246
-1.60763144493103	-7.15543222427368	-4.00141191482544	-0.0632659867405891	0.544175922870636	-0.0344397388398647
-1.60456216335297	-7.15436410903931	-4.00248003005981	-0.0632503479719162	0.544115126132965	-0.0342003256082535
-1.60616910457611	-7.15544319152832	-4.0024242401123	-0.0631025955080986	0.544153571128845	-0.0340917035937309
-1.60325062274933	-7.15243482589722	-4.00530958175659	-0.0629884898662567	0.544176459312439	-0.0338562540709972
-1.60612154006958	-7.15288877487183	-4.00048828125	-0.0629239231348038	0.544179916381836	-0.0335871763527393
-1.6001797914505	-7.15324592590332	-4.00708389282227	-0.0626993030309677	0.544178068637848	-0.0335119552910328
-1.60411608219147	-7.15249347686768	-4.01099681854248	-0.06268510222435	0.544366896152496	-0.0334422439336777
-1.60284101963043	-7.15420579910278	-4.00578927993774	-0.0625123530626297	0.544382393360138	-0.0334502123296261
-1.59616804122925	-7.15603923797607	-4.00500679016113	-0.0624211691319942	0.544349551200867	-0.0333938263356686
-1.59885442256927	-7.15399885177612	-4.0139422416687	-0.0623728856444359	0.544642448425293	-0.0331927537918091
-1.59751689434052	-7.15489292144775	-4.00984621047974	-0.0622093193233013	0.544582366943359	-0.0330458506941795
-1.59408926963806	-7.15311717987061	-4.01898193359375	-0.0621012300252914	0.544690847396851	-0.0330447740852833
-1.59574067592621	-7.14800214767456	-4.0091757774353	-0.0620346516370773	0.544930577278137	-0.0330078639090061
-1.59273242950439	-7.15576267242432	-4.01099491119385	-0.0619799457490444	0.545001924037933	-0.0328012704849243
-1.58928382396698	-7.15537452697754	-4.02300262451172	-0.0617751479148865	0.545158863067627	-0.0326618328690529
-1.58881282806396	-7.1532416343689	-4.02393102645874	-0.0618343725800514	0.545307278633118	-0.0325742624700069
-1.58937764167786	-7.15814876556396	-4.02818822860718	-0.0616383031010628	0.545512497425079	-0.0323572680354118
-1.57584774494171	-7.15525722503662	-4.01909589767456	-0.0614799931645393	0.545596420764923	-0.0323271825909615
-1.57923817634583	-7.16380977630615	-4.0252480506897	-0.0615073852241039	0.545841813087463	-0.032155305147171
-1.57419395446777	-7.15880012512207	-4.02893495559692	-0.061244297772646	0.545895040035248	-0.0320682190358639
-1.56749606132507	-7.16401863098145	-4.0286808013916	-0.0612312071025372	0.546187579631805	-0.031898271292448
-1.56714153289795	-7.16353702545166	-4.03714370727539	-0.0610154345631599	0.546406388282776	-0.0316956080496311
-1.55748391151428	-7.16999864578247	-4.02810716629028	-0.0609455518424511	0.546485662460327	-0.0316030979156494
-1.55871057510376	-7.16997575759888	-4.03197193145752	-0.0607498846948147	0.546735465526581	-0.0313602462410927
-1.54990994930267	-7.1646671295166	-4.03552293777466	-0.0607339516282082	0.546920359134674	-0.0311334189027548
-1.55110788345337	-7.169921875	-4.03974199295044	-0.0605492740869522	0.547207653522491	-0.0309199690818787
-1.54392075538635	-7.16872882843018	-4.04376173019409	-0.0604075118899345	0.547238230705261	-0.0306934155523777
-1.54001212120056	-7.16979503631592	-4.03885650634766	-0.0604008622467518	0.547491133213043	-0.0305385775864124
-1.53817200660706	-7.17085886001587	-4.04434156417847	-0.0601128414273262	0.547615885734558	-0.0301239974796772
-1.53085315227509	-7.16834020614624	-4.05014705657959	-0.0599925518035889	0.547882735729218	-0.0298137124627829
-1.53265070915222	-7.17057657241821	-4.05071926116943	-0.0599469505250454	0.547936260700226	-0.0294454507529736
-1.5242178440094	-7.16615104675293	-4.04783535003662	-0.0596376433968544	0.54808509349823	-0.0293586365878582
-1.52221643924713	-7.17146158218384	-4.05145120620728	-0.0595674403011799	0.548298478126526	-0.0292069092392921
-1.52459645271301	-7.17316484451294	-4.05439138412476	-0.0594379231333733	0.548311829566956	-0.029127299785614
-1.51420331001282	-7.1728892326355	-4.05223321914673	-0.0592865608632565	0.548456072807312	-0.029081366956234
-1.51822900772095	-7.17288112640381	-4.05866718292236	-0.0591295994818211	0.548564612865448	-0.0290467627346516
-1.51269245147705	-7.17786455154419	-4.04990863800049	-0.0588723048567772	0.548483610153198	-0.0290479902178049
-1.5069522857666	-7.18040800094604	-4.06482791900635	-0.0588343590497971	0.548642873764038	-0.0289705414324999
-1.51014804840088	-7.18379020690918	-4.05612516403198	-0.0586996003985405	0.5486701130867	-0.029022017493844
-1.50106275081635	-7.18815755844116	-4.0576376914978	-0.0585873201489449	0.548613786697388	-0.0290805231779814
-1.50340914726257	-7.18907022476196	-4.06792259216309	-0.0583821088075638	0.548726737499237	-0.0291749835014343
-1.49846613407135	-7.19446516036987	-4.05045938491821	-0.0584907159209251	0.548636734485626	-0.029323386028409
-1.49376928806305	-7.19844627380371	-4.06805849075317	-0.0582982450723648	0.548619389533997	-0.0294091124087572
-1.49425148963928	-7.19619512557983	-4.05634307861328	-0.0583079047501087	0.54867559671402	-0.0294363852590322
-1.49687647819519	-7.20243263244629	-4.0534520149231	-0.0584006160497665	0.548600018024445	-0.0293487217277288
-1.48857581615448	-7.19839859008789	-4.05380201339722	-0.0582298934459686	0.548579394817352	-0.0293587110936642
-1.49442064762115	-7.19904088973999	-4.0493016242981	-0.0583702884614468	0.548494815826416	-0.0293428711593151
-1.48897314071655	-7.20282649993896	-4.05605697631836	-0.0583476312458515	0.548439264297485	-0.0294083822518587
-1.49243426322937	-7.19915628433228	-4.05436611175537	-0.058429054915905	0.548449337482452	-0.0292989611625671
-1.4904613494873	-7.19948387145996	-4.05547857284546	-0.0585457980632782	0.548296689987183	-0.0292007327079773
-1.49086737632751	-7.20028686523438	-4.04836368560791	-0.0583965741097927	0.548134326934814	-0.0292196124792099
-1.48944652080536	-7.19834899902344	-4.04793405532837	-0.0585557669401169	0.548024713993073	-0.0290966909378767
-1.49417889118195	-7.19593000411987	-4.04845762252808	-0.0585696846246719	0.547938883304596	-0.0290202908217907
-1.48667621612549	-7.19801092147827	-4.04627466201782	-0.0585939399898052	0.547665059566498	-0.0289069730788469
-1.49336385726929	-7.19677448272705	-4.05058908462524	-0.0586517378687859	0.547778785228729	-0.0288757309317589
-1.49390625953674	-7.19736289978027	-4.04374027252197	-0.0586762130260468	0.547399818897247	-0.028852665796876
-1.48642027378082	-7.2012939453125	-4.0392107963562	-0.0586755387485027	0.547295093536377	-0.0287771932780743
-1.49125671386719	-7.20088577270508	-4.04176425933838	-0.0587579496204853	0.547178745269775	-0.0286854468286037
-1.48957681655884	-7.20256185531616	-4.04037666320801	-0.0588206313550472	0.546952545642853	-0.0286166798323393
-1.4914333820343	-7.20235252380371	-4.03925085067749	-0.0587056502699852	0.546880960464478	-0.0286720357835293
-1.49147367477417	-7.20163726806641	-4.03592967987061	-0.05884924903512	0.546650528907776	-0.0286376271396875
-1.49023056030273	-7.20734405517578	-4.03464221954346	-0.058861680328846	0.546475470066071	-0.0286825746297836
-1.49287354946136	-7.20264673233032	-4.03402471542358	-0.0588800050318241	0.546413362026215	-0.0286688506603241
-1.49305391311646	-7.20357465744019	-4.03198385238647	-0.0590450242161751	0.546194076538086	-0.028673654422164
-1.49623227119446	-7.20522832870483	-4.03565311431885	-0.0590214170515537	0.546071708202362	-0.0287230908870697
-1.49267303943634	-7.20821619033813	-4.02746820449829	-0.0590842328965664	0.545946478843689	-0.0287084057927132
-1.49663376808167	-7.20391845703125	-4.02953577041626	-0.0591973662376404	0.545867741107941	-0.0285281892865896
-1.49622762203217	-7.20124578475952	-4.02658414840698	-0.059210404753685	0.545636117458344	-0.0283257532864809
-1.49484205245972	-7.20209503173828	-4.03107213973999	-0.0592915713787079	0.545703649520874	-0.0282127372920513
-1.50040900707245	-7.20064210891724	-4.02510976791382	-0.0592577867209911	0.545564830303192	-0.0280637852847576
-1.4950737953186	-7.20252323150635	-4.01832389831543	-0.05925627425313	0.545428872108459	-0.0278898812830448
-1.49634027481079	-7.19811677932739	-4.03103017807007	-0.059331264346838	0.545556426048279	-0.0276346579194069
-1.49795460700989	-7.20125722885132	-4.02170515060425	-0.0593730732798576	0.545439004898071	-0.0274376291781664
-1.49911403656006	-7.20171546936035	-4.02744579315186	-0.0592211186885834	0.545370936393738	-0.027312945574522
-1.49734354019165	-7.19600009918213	-4.0197958946228	-0.059326346963644	0.545509159564972	-0.027349267154932
-1.50067675113678	-7.20138931274414	-4.01733207702637	-0.0593500845134258	0.545480251312256	-0.0272134430706501
-1.50044929981232	-7.19975280761719	-4.02711153030396	-0.0592029988765717	0.545518577098846	-0.027042668312788
-1.50209534168243	-7.19562244415283	-4.02543067932129	-0.0591946952044964	0.54563707113266	-0.026870496571064
-1.50691318511963	-7.19530773162842	-4.03086376190186	-0.0591840408742428	0.545762181282043	-0.0266545508056879
-1.50183129310608	-7.19023084640503	-4.02811002731323	-0.058999877423048	0.545774817466736	-0.0265947915613651
-1.50928723812103	-7.19296073913574	-4.0294713973999	-0.0591121166944504	0.545996248722076	-0.0263762604445219
-1.50974929332733	-7.18953466415405	-4.02632856369019	-0.0590006150305271	0.546045303344727	-0.0261462181806564
-1.50328779220581	-7.18895769119263	-4.02990579605103	-0.0590762756764889	0.546196818351746	-0.0259232446551323
-1.5171285867691	-7.1874213218689	-4.03690528869629	-0.0589306801557541	0.546398997306824	-0.0257641300559044
-1.50996208190918	-7.18917846679688	-4.02706241607666	-0.0588421858847141	0.546379804611206	-0.025643415749073
-1.51357507705688	-7.17948579788208	-4.03407001495361	-0.0588609911501408	0.546649873256683	-0.0253889914602041
-1.52014303207397	-7.18383646011353	-4.03450298309326	-0.0587495379149914	0.546749711036682	-0.0251226313412189
-1.51188409328461	-7.17705059051514	-4.03808832168579	-0.0586889125406742	0.546836793422699	-0.0250373147428036
-1.52261447906494	-7.18106460571289	-4.03202152252197	-0.0587305501103401	0.547020137310028	-0.0248630288988352
-1.5182523727417	-7.17991542816162	-4.03676319122314	-0.0585003159940243	0.547141969203949	-0.0246894396841526
-1.52172338962555	-7.17512130737305	-4.03660869598389	-0.0586088337004185	0.547230005264282	-0.0244510844349861
-1.52257084846497	-7.17720651626587	-4.03945732116699	-0.0585009418427944	0.547361254692078	-0.0243182983249426
-1.52142906188965	-7.17266941070557	-4.03657054901123	-0.0584007799625397	0.547434866428375	-0.0242715403437614
-1.53008317947388	-7.17601299285889	-4.03996515274048	-0.0585029125213623	0.547636449337006	-0.0239772517234087
-1.52703285217285	-7.17367553710938	-4.04296159744263	-0.0584478825330734	0.547605752944946	-0.0238702073693275
-1.52733075618744	-7.16842603683472	-4.0440411567688	-0.058522742241621	0.547748327255249	-0.0237096101045609
-1.53020060062408	-7.17446660995483	-4.0358829498291	-0.0585380308330059	0.54765260219574	-0.0236301477998495
-1.52977764606476	-7.16884279251099	-4.04246377944946	-0.058464553207159	0.547769904136658	-0.0234732776880264
-1.53555405139923	-7.16783905029297	-4.03584432601929	-0.058595847338438	0.547812879085541	-0.0232867989689112
-1.53226923942566	-7.16774845123291	-4.04587459564209	-0.0585869029164314	0.547786712646484	-0.0232201814651489
-1.53795433044434	-7.16287803649902	-4.03591251373291	-0.0587794594466686	0.547779738903046	-0.0230776164680719
-1.53643810749054	-7.16343307495117	-4.03733062744141	-0.0586434155702591	0.547612488269806	-0.0228860657662153
-1.53999173641205	-7.1566481590271	-4.04228401184082	-0.0588060356676579	0.547701716423035	-0.022810373455286
-1.54550552368164	-7.1575608253479	-4.03832101821899	-0.0588763579726219	0.547537505626678	-0.0226495862007141
-1.53866982460022	-7.16030502319336	-4.03486108779907	-0.058858010917902	0.547468304634094	-0.0227316413074732
-1.54908692836761	-7.15500497817993	-4.0358715057373	-0.0590349063277245	0.547321557998657	-0.0224847048521042
-1.54719817638397	-7.15789318084717	-4.03172636032104	-0.0590649582445621	0.547115445137024	-0.0224293395876884
-1.54859185218811	-7.15348672866821	-4.03612995147705	-0.0591034740209579	0.547100424766541	-0.0223355311900377
-1.55775249004364	-7.15438461303711	-4.02764225006104	-0.0591269098222256	0.546882092952728	-0.0223173014819622
-1.55033779144287	-7.15291547775269	-4.02880668640137	-0.0591290891170502	0.546623408794403	-0.0222548674792051
-1.55594396591187	-7.14997625350952	-4.03303003311157	-0.059347715228796	0.546599805355072	-0.022207785397768
-1.55769073963165	-7.15178966522217	-4.02652788162231	-0.0593756437301636	0.546292543411255	-0.0221606492996216
-1.55551338195801	-7.15040063858032	-4.0291543006897	-0.0594902038574219	0.546136081218719	-0.0222197584807873
-1.56448531150818	-7.149169921875	-4.01915073394775	-0.0596123114228249	0.545946657657623	-0.0222285035997629
-1.56134057044983	-7.15055561065674	-4.01622343063354	-0.059625469148159	0.545671164989471	-0.0222379602491856
-1.56651067733765	-7.14610385894775	-4.02025699615479	-0.0596768781542778	0.545539319515228	-0.0222211424261332
-1.57146811485291	-7.14233684539795	-4.01849317550659	-0.059758834540844	0.54529732465744	-0.022202093154192
-1.56541788578033	-7.14715051651001	-4.0111608505249	-0.0598951429128647	0.545166373252869	-0.022403459995985
-1.57304632663727	-7.14533472061157	-4.01086902618408	-0.0600809119641781	0.544965922832489	-0.0223258975893259
-1.57240498065948	-7.14610719680786	-4.00766801834106	-0.0601507090032101	0.544702589511871	-0.0223450772464275
-1.57072687149048	-7.14684820175171	-4.0128288269043	-0.0601916164159775	0.54462069272995	-0.0223757065832615
-1.57962000370026	-7.14223432540894	-4.01486206054688	-0.0602161698043346	0.544399499893188	-0.0224771276116371
-1.57327401638031	-7.15020084381104	-4.0032057762146	-0.0603798553347588	0.54412043094635	-0.0225109308958054
-1.5763201713562	-7.14601373672485	-4.00876903533936	-0.0604135878384113	0.544140994548798	-0.0225131306797266
-1.5769739151001	-7.14598608016968	-3.99899864196777	-0.0606681071221828	0.543931245803833	-0.0225477367639542
-1.57881295681	-7.15159940719604	-4.0078010559082	-0.0606300048530102	0.54377943277359	-0.0226242896169424
-1.5767377614975	-7.14507341384888	-3.99608206748962	-0.0607666298747063	0.543667316436768	-0.0227940361946821
-1.5810112953186	-7.15373086929321	-3.99117493629456	-0.0608909390866756	0.543553709983826	-0.0228726547211409
-1.57727861404419	-7.15430641174316	-3.99967908859253	-0.0608458630740643	0.543384552001953	-0.0229134783148766
-1.57961821556091	-7.15332698822021	-3.99121594429016	-0.0610470958054066	0.543360352516174	-0.0229633674025536
-1.58330988883972	-7.15317296981812	-3.99597334861755	-0.0610504113137722	0.543279707431793	-0.0230335462838411
-1.57471942901611	-7.15340900421143	-3.99208426475525	-0.0610918700695038	0.543164312839508	-0.023091996088624
-1.58062362670898	-7.15769243240356	-3.99352335929871	-0.0612490102648735	0.543067932128906	-0.0230964198708534
-1.57888913154602	-7.15482807159424	-3.99210786819458	-0.061205729842186	0.542965471744537	-0.0230577979236841
-1.57381403446198	-7.1578106880188	-3.98968958854675	-0.0613408833742142	0.543015599250793	-0.0230916924774647
-1.58111298084259	-7.15574979782104	-3.98971247673035	-0.0613599270582199	0.542968094348907	-0.0231666322797537
-1.57257044315338	-7.15862941741943	-3.9864501953125	-0.0613693296909332	0.542763233184814	-0.0232196226716042
-1.56979358196259	-7.15795135498047	-3.98717379570007	-0.0614952147006989	0.542838633060455	-0.0231699645519257
-1.57172548770905	-7.16024494171143	-3.98382711410522	-0.0615240000188351	0.542725682258606	-0.0231185499578714
-1.56950914859772	-7.16248893737793	-3.98758101463318	-0.0615645945072174	0.542619943618774	-0.0232304856181145
-1.57388842105865	-7.15942192077637	-3.98370885848999	-0.0616991333663464	0.542647182941437	-0.0233144424855709
-1.56721985340118	-7.16313123703003	-3.98198390007019	-0.0616349801421165	0.542455554008484	-0.0232105869799852
-1.56510424613953	-7.16150093078613	-3.98447895050049	-0.0617396011948586	0.542452216148376	-0.0231781825423241
-1.56663346290588	-7.16131114959717	-3.98706293106079	-0.0618100352585316	0.542415916919708	-0.0230783987790346
-1.55399608612061	-7.15871381759644	-3.97899889945984	-0.0618049018085003	0.542379140853882	-0.0231166314333677
-1.5598349571228	-7.16409158706665	-3.98408341407776	-0.0619791522622108	0.542274951934814	-0.0229769870638847
-1.55765044689178	-7.16235733032227	-3.98042225837708	-0.0620027966797352	0.542137205600739	-0.0229078363627195
-1.55158650875092	-7.15951538085938	-3.98288178443909	-0.0621753595769405	0.542113780975342	-0.0228298977017403
-1.56207370758057	-7.15742683410645	-3.97681474685669	-0.0622080080211163	0.542076528072357	-0.0228724498301744
-1.55136430263519	-7.15685844421387	-3.97479748725891	-0.0622027963399887	0.541849672794342	-0.0229759719222784
-1.54838466644287	-7.15478610992432	-3.9802553653717	-0.0623479671776295	0.541849792003632	-0.0229308418929577
-1.54883456230164	-7.15741205215454	-3.97953724861145	-0.0625362694263458	0.541580319404602	-0.0228317808359861
-1.54222321510315	-7.16181421279907	-3.98087525367737	-0.0626659691333771	0.541497945785522	-0.0227698311209679
-1.54261708259583	-7.16055822372437	-3.96885013580322	-0.0628255978226662	0.541434705257416	-0.0226510539650917
-1.53384137153625	-7.16295337677002	-3.96790790557861	-0.0628948733210564	0.541175782680511	-0.0225284397602081
-1.52853333950043	-7.16422605514526	-3.97631001472473	-0.0630252212285995	0.541133046150208	-0.0224463324993849
-1.53077185153961	-7.16082620620728	-3.9653148651123	-0.063189223408699	0.540942490100861	-0.0222703665494919
-1.52008104324341	-7.16403579711914	-3.96510696411133	-0.0632952526211739	0.540724158287048	-0.0222431775182486
-1.51890742778778	-7.16223049163818	-3.96297693252563	-0.0633287206292152	0.54073578119278	-0.0222379695624113
-1.51537823677063	-7.1621413230896	-3.96217250823975	-0.0636108592152596	0.540546834468842	-0.0220616366714239
-1.51104235649109	-7.16439628601074	-3.96151924133301	-0.0636453106999397	0.540402948856354	-0.0220418628305197
-1.50579762458801	-7.15895509719849	-3.96139883995056	-0.0638121291995049	0.5403693318367	-0.0219191834330559
-1.50590872764587	-7.16551828384399	-3.96193432807922	-0.0638676732778549	0.540146172046661	-0.0219355672597885
-1.49881613254547	-7.16387128829956	-3.95331239700317	-0.0639035925269127	0.540105164051056	-0.0217999834567308
-1.49497282505035	-7.16050052642822	-3.95806789398193	-0.064139299094677	0.540071666240692	-0.021735729649663
-1.4933602809906	-7.16493463516235	-3.95651960372925	-0.0641481429338455	0.539959728717804	-0.0217288956046104
-1.48907816410065	-7.16230821609497	-3.96286225318909	-0.0641383901238441	0.539905607700348	-0.0217405967414379
-1.48365318775177	-7.16521215438843	-3.94934916496277	-0.0644212961196899	0.539807021617889	-0.0217034127563238
-1.48195922374725	-7.16620922088623	-3.95895171165466	-0.0643291026353836	0.539796710014343	-0.021614545956254
-1.48021507263184	-7.16073560714722	-3.9561710357666	-0.0644737854599953	0.539782106876373	-0.0216154437512159
-1.47909319400787	-7.16963195800781	-3.95373916625977	-0.0645894706249237	0.539754390716553	-0.0215689111500978
-1.47096371650696	-7.16335344314575	-3.94704031944275	-0.064540907740593	0.539705574512482	-0.0216380394995213
-1.46915280818939	-7.16745901107788	-3.95218729972839	-0.0647870898246765	0.539719820022583	-0.021686602383852
-1.46904897689819	-7.16857051849365	-3.95647692680359	-0.064786784350872	0.539673864841461	-0.0217034108936787
-1.46103405952454	-7.16988039016724	-3.9530234336853	-0.0649717524647713	0.539675414562225	-0.0217371415346861
-1.46274948120117	-7.16976690292358	-3.96048974990845	-0.0650568157434464	0.539777100086212	-0.0218095388263464
-1.45603919029236	-7.17175674438477	-3.94844579696655	-0.0651127174496651	0.539570927619934	-0.0218929089605808
-1.45267760753632	-7.17174530029297	-3.95779156684875	-0.0652942880988121	0.539720773696899	-0.0217759255319834
-1.45174431800842	-7.16793060302734	-3.95799160003662	-0.0654341354966164	0.539813280105591	-0.0214684139937162
-1.43779444694519	-7.17050886154175	-3.95066738128662	-0.0654464140534401	0.53965950012207	-0.0212973412126303
-1.44210731983185	-7.1705584526062	-3.96278357505798	-0.065460093319416	0.539842426776886	-0.0211491324007511
-1.43498706817627	-7.16897344589233	-3.94675326347351	-0.0656637996435165	0.539744317531586	-0.0210153311491013
-1.42829966545105	-7.17082357406616	-3.95513582229614	-0.0655786693096161	0.53986793756485	-0.0207874048501253
-1.42144775390625	-7.16834115982056	-3.96036648750305	-0.065640389919281	0.539878666400909	-0.0206276644021273
-1.42480254173279	-7.16933059692383	-3.9548065662384	-0.0657742097973824	0.539888739585876	-0.0204310063272715
-1.4142541885376	-7.1679801940918	-3.95709347724915	-0.0656371638178825	0.539934635162354	-0.0203249100595713
-1.40827643871307	-7.17028379440308	-3.95314693450928	-0.0658145025372505	0.539961874485016	-0.0203405562788248
-1.4079282283783	-7.17536497116089	-3.95515298843384	-0.0657325834035873	0.540035367012024	-0.0202570911496878
-1.40319442749023	-7.17151975631714	-3.95860004425049	-0.0657961443066597	0.540082395076752	-0.0202181003987789
-1.40243113040924	-7.17122840881348	-3.96333575248718	-0.0659054145216942	0.540245652198792	-0.0201571341603994
-1.39864540100098	-7.17474365234375	-3.95539498329163	-0.0658043324947357	0.540149807929993	-0.0202333983033895
-1.39311051368713	-7.17454624176025	-3.96513795852661	-0.0659334883093834	0.540167987346649	-0.020181966945529
-1.39417147636414	-7.17773389816284	-3.95580434799194	-0.0659695118665695	0.540265083312988	-0.0201709885150194
-1.39292466640472	-7.17707014083862	-3.96363806724548	-0.0658629015088081	0.540286600589752	-0.0201829969882965
-1.3884699344635	-7.17481708526611	-3.95140290260315	-0.0661246925592422	0.540282130241394	-0.0202506296336651
-1.38301265239716	-7.17800760269165	-3.95968794822693	-0.0660015642642975	0.540311634540558	-0.0202766954898834
-1.38763344287872	-7.17362213134766	-3.95786142349243	-0.06608846783638	0.540360450744629	-0.0202417131513357
-1.38743233680725	-7.17334079742432	-3.96055173873901	-0.066189669072628	0.540251135826111	-0.0202164109796286
-1.3828227519989	-7.16858863830566	-3.96298336982727	-0.0661493167281151	0.540392816066742	-0.0203245375305414
-1.38690960407257	-7.17079925537109	-3.96259760856628	-0.0662751942873001	0.540352880954742	-0.0203442014753819
-1.38382136821747	-7.17585468292236	-3.9639048576355	-0.0662951394915581	0.540308177471161	-0.020407784730196
-1.37918937206268	-7.1723780632019	-3.96806240081787	-0.0663883313536644	0.540318667888641	-0.0204455330967903
-1.38122248649597	-7.17275381088257	-3.95998668670654	-0.0665485858917236	0.540361762046814	-0.0204624515026808
-1.37772309780121	-7.17544507980347	-3.96155452728271	-0.0664733871817589	0.540222108364105	-0.0206178408116102
-1.37745046615601	-7.17245435714722	-3.96063256263733	-0.0666496902704239	0.540247440338135	-0.0206454042345285
-1.37527310848236	-7.1770806312561	-3.95827531814575	-0.0667006149888039	0.540217399597168	-0.0207120962440968
-1.37476563453674	-7.17485666275024	-3.96335506439209	-0.0666405186057091	0.540261089801788	-0.0207672026008368
-1.37226963043213	-7.17627620697021	-3.95549511909485	-0.0668599009513855	0.540104866027832	-0.0209325682371855
-1.37153077125549	-7.17963266372681	-3.96026563644409	-0.0667779892683029	0.540096163749695	-0.0209631472826004
-1.36995899677277	-7.17459774017334	-3.96511483192444	-0.0668250247836113	0.540133118629456	-0.0210276804864407
-1.36907041072845	-7.18052816390991	-3.96094846725464	-0.0669334828853607	0.540005922317505	-0.0210757553577423
-1.36334121227264	-7.17734384536743	-3.95906758308411	-0.0668899416923523	0.540144622325897	-0.0211647134274244
-1.36608004570007	-7.18060064315796	-3.96013236045837	-0.0670611262321472	0.540034055709839	-0.0211671274155378
-1.36351680755615	-7.18268823623657	-3.96257948875427	-0.0670011788606644	0.540086507797241	-0.021210927516222
-1.36377894878387	-7.178466796875	-3.96796917915344	-0.0671306475996971	0.540204882621765	-0.0211211089044809
-1.36311221122742	-7.18069076538086	-3.96258020401001	-0.067051887512207	0.540137767791748	-0.0212206598371267
-1.35782730579376	-7.18073654174805	-3.96605443954468	-0.067168653011322	0.54024338722229	-0.0212962385267019
-1.36167347431183	-7.17569971084595	-3.96904945373535	-0.0671436190605164	0.54042387008667	-0.02127905189991
-1.35697782039642	-7.18053579330444	-3.97060298919678	-0.0671699792146683	0.540467262268066	-0.021361755207181
-1.36025702953339	-7.18022441864014	-3.97054147720337	-0.0671599134802818	0.540620386600494	-0.0215328112244606
-1.35982036590576	-7.18383550643921	-3.9611222743988	-0.0673181936144829	0.540617108345032	-0.0216815192252398
-1.35294997692108	-7.1849479675293	-3.97509574890137	-0.0672535225749016	0.540822744369507	-0.0218332000076771
-1.36408698558807	-7.18346691131592	-3.9706654548645	-0.0673613250255585	0.541021883487701	-0.0219154488295317
-1.3543621301651	-7.17863655090332	-3.96989464759827	-0.067261703312397	0.541065335273743	-0.0220877844840288
-1.35788798332214	-7.1814079284668	-3.96710681915283	-0.0673365816473961	0.541367948055267	-0.0222559105604887
-1.36277568340302	-7.18604469299316	-3.97686290740967	-0.0673146694898605	0.541455507278442	-0.0223036929965019
-1.35534989833832	-7.17892265319824	-3.97536373138428	-0.0674586221575737	0.541679680347443	-0.0224226918071508
-1.35952067375183	-7.18107891082764	-3.98152756690979	-0.0674768388271332	0.541918277740479	-0.0225134044885635
-1.3579865694046	-7.18067026138306	-3.97481155395508	-0.0675342604517937	0.541927814483643	-0.0226353276520967
-1.35480904579163	-7.1812629699707	-3.986656665802	-0.0676274225115776	0.542237162590027	-0.0227796845138073
-1.36140394210815	-7.18029260635376	-3.98436045646667	-0.0677243620157242	0.542419672012329	-0.0228085797280073
-1.35474073886871	-7.18166208267212	-3.99222993850708	-0.0677613765001297	0.542599678039551	-0.0229377970099449
-1.35839056968689	-7.18151903152466	-3.99331665039063	-0.0678811147809029	0.542883515357971	-0.0231129769235849
-1.3574366569519	-7.18134689331055	-3.98362374305725	-0.0680405423045158	0.542854011058807	-0.023323580622673
-1.35376596450806	-7.18574523925781	-3.99183535575867	-0.0680778920650482	0.543073236942291	-0.0234690234065056
-1.35666656494141	-7.18310594558716	-3.99558711051941	-0.0683664306998253	0.543278098106384	-0.0236106999218464
-1.35919213294983	-7.18668651580811	-3.99466586112976	-0.0685544013977051	0.543379545211792	-0.0237799733877182
-1.35635006427765	-7.17883491516113	-3.98941397666931	-0.0684796869754791	0.54358696937561	-0.0240368489176035
-1.36164474487305	-7.18234777450562	-3.98958659172058	-0.0687321797013283	0.543644845485687	-0.0241226702928543
-1.36028981208801	-7.18263864517212	-3.99231648445129	-0.0688648223876953	0.543762028217316	-0.0243493784219027
-1.36304652690887	-7.17841958999634	-4.00284385681152	-0.0690444707870483	0.544003307819366	-0.0245138891041279
-1.36377286911011	-7.18166780471802	-3.99279880523682	-0.0691274777054787	0.543936312198639	-0.0247949622571468
-1.36493051052094	-7.18022489547729	-3.9991762638092	-0.0693085640668869	0.544164180755615	-0.0250804368406534
-1.36958086490631	-7.17346143722534	-4.00368452072144	-0.0695697665214539	0.544227004051209	-0.0252380799502134
-1.36303436756134	-7.17945909500122	-4.00144100189209	-0.0697107315063477	0.544244885444641	-0.0254384372383356
-1.37132453918457	-7.17821073532104	-4.00160932540894	-0.069981224834919	0.544502258300781	-0.025697672739625
-1.36940145492554	-7.17906045913696	-3.99317145347595	-0.070164367556572	0.544405281543732	-0.0258965771645308
-1.36753213405609	-7.17780113220215	-4.00309467315674	-0.0703587830066681	0.544562339782715	-0.0260782446712255
-1.37759351730347	-7.17963361740112	-4.00353956222534	-0.0707644075155258	0.544595897197723	-0.0261700972914696
-1.36847281455994	-7.17287445068359	-3.99722003936768	-0.0708625987172127	0.544680535793304	-0.0264730658382177
-1.37371814250946	-7.17434549331665	-3.99284625053406	-0.0712783262133598	0.54475724697113	-0.0266034752130508
-1.3749326467514	-7.17620801925659	-3.99988293647766	-0.0714692771434784	0.544824063777924	-0.0267639588564634
-1.37621319293976	-7.1691370010376	-4.0052433013916	-0.0717251226305962	0.545028030872345	-0.0268937777727842
-1.37493443489075	-7.17624187469482	-3.99502611160278	-0.0720802620053291	0.544913411140442	-0.0272479876875877
-1.37712478637695	-7.17390012741089	-4.00189304351807	-0.0722850486636162	0.545055985450745	-0.0274171531200409
-1.38395583629608	-7.17395067214966	-4.00314807891846	-0.0726931989192963	0.545220971107483	-0.0276035014539957
-1.38139450550079	-7.17485761642456	-4.00370502471924	-0.0729600712656975	0.545189619064331	-0.027870275080204
-1.38653564453125	-7.17162847518921	-4.00077104568481	-0.0732792094349861	0.545403242111206	-0.0281793717294931
-1.38391804695129	-7.17593908309937	-3.99372291564941	-0.0735892206430435	0.54538631439209	-0.0284308940172195
-1.38817143440247	-7.17546415328979	-4.00676584243774	-0.0738560631871223	0.545605421066284	-0.0286811534315348
-1.39542412757874	-7.17255210876465	-4.00565004348755	-0.0741897523403168	0.545691788196564	-0.0289235934615135
-1.3909775018692	-7.17421865463257	-4.00588083267212	-0.074441209435463	0.545719265937805	-0.0292593818157911
-1.40043020248413	-7.17361879348755	-4.00424003601074	-0.0748303458094597	0.545926868915558	-0.0295372568070889
-1.4003689289093	-7.17221069335938	-4.00347709655762	-0.0750683397054672	0.54595685005188	-0.0297579355537891
-1.39715945720673	-7.17209815979004	-4.00624656677246	-0.0754814296960831	0.546198785305023	-0.03003254160285
-1.40857434272766	-7.17281579971313	-4.00111770629883	-0.0758089870214462	0.546350717544556	-0.0302471611648798
-1.40203392505646	-7.17317724227905	-3.99579334259033	-0.0760629400610924	0.546333789825439	-0.0305418875068426
-1.40773177146912	-7.16742563247681	-4.00711393356323	-0.07648915797472	0.546626746654511	-0.0306744556874037
-1.41502940654755	-7.17021322250366	-4.00398254394531	-0.0767163559794426	0.546716392040253	-0.0308526419103146
-1.40884864330292	-7.16576147079468	-4.00890636444092	-0.0770602747797966	0.546798765659332	-0.0311445910483599
-1.4186452627182	-7.16761159896851	-3.99734854698181	-0.0775471404194832	0.546981036663055	-0.0312946066260338
-1.41561388969421	-7.16729927062988	-4.00972747802734	-0.077655240893364	0.547062993049622	-0.031486701220274
-1.41906261444092	-7.16276073455811	-4.0094518661499	-0.0781231001019478	0.547259449958801	-0.0317607149481773
-1.42505156993866	-7.16438484191895	-4.01096391677856	-0.0784643366932869	0.547457695007324	-0.0319550037384033
-1.41871023178101	-7.16193866729736	-4.00803136825562	-0.0787152796983719	0.547480404376984	-0.0322458855807781
-1.42938911914825	-7.16571617126465	-4.00958299636841	-0.0790960192680359	0.547637462615967	-0.0324048809707165
-1.43069958686829	-7.16054773330688	-4.00963306427002	-0.0793336629867554	0.547664761543274	-0.0325518101453781
-1.43057107925415	-7.16011476516724	-4.01593828201294	-0.0796824395656586	0.547841727733612	-0.0328890718519688
-1.43998384475708	-7.16622591018677	-4.00754451751709	-0.0799429789185524	0.547901213169098	-0.033225879073143
-1.43676280975342	-7.16109323501587	-4.0108585357666	-0.0802424848079681	0.548096358776093	-0.0334356836974621
-1.43987047672272	-7.16216325759888	-4.0092077255249	-0.0806368738412857	0.548258006572723	-0.0336568206548691
-1.44312918186188	-7.16760635375977	-4.01452541351318	-0.0808705687522888	0.548214137554169	-0.033900685608387
-1.44339978694916	-7.15644788742065	-4.01143646240234	-0.0812493041157722	0.548488438129425	-0.0341416373848915
-1.44526553153992	-7.16606616973877	-4.0070276260376	-0.081610269844532	0.548538506031036	-0.0342765860259533
-1.44862735271454	-7.16297292709351	-4.01521492004395	-0.0818168520927429	0.548697650432587	-0.0344821251928806
-1.45052075386047	-7.16056394577026	-4.00979137420654	-0.0822070091962814	0.548732757568359	-0.0346814170479774
-1.45014274120331	-7.16330432891846	-4.01450157165527	-0.0824562907218933	0.548862040042877	-0.034907903522253
-1.45486330986023	-7.15940570831299	-4.01106691360474	-0.0827031284570694	0.548962354660034	-0.0350802503526211
-1.45485484600067	-7.16291618347168	-4.0037841796875	-0.0829692631959915	0.548900127410889	-0.0351261161267757
-1.45847880840302	-7.15715074539185	-4.01805639266968	-0.0832242593169212	0.549045145511627	-0.035231102257967
-1.46782350540161	-7.15681838989258	-4.0147008895874	-0.0833358317613602	0.549073040485382	-0.0354651585221291
-1.46324002742767	-7.16042184829712	-4.01027297973633	-0.0835976675152779	0.549143135547638	-0.0357049107551575
-1.47025895118713	-7.15324974060059	-4.01421451568604	-0.0839357972145081	0.549350678920746	-0.035845473408699
-1.47339189052582	-7.15817928314209	-4.01574468612671	-0.0841049700975418	0.549341857433319	-0.0359198674559593
-1.47060704231262	-7.15478420257568	-4.01762294769287	-0.0843890160322189	0.549440562725067	-0.0361821800470352
-1.47907149791718	-7.15348863601685	-4.00971841812134	-0.0846329182386398	0.549571812152863	-0.0362828932702541
-1.47610831260681	-7.15515422821045	-4.01833868026733	-0.0847936868667603	0.549575865268707	-0.0364352129399776
-1.48138105869293	-7.15116739273071	-4.01738548278809	-0.0851287394762039	0.549749553203583	-0.0366134569048882
-1.4847058057785	-7.15627956390381	-4.01749753952026	-0.0851812213659287	0.549765527248383	-0.0368516780436039
-1.48439073562622	-7.1503963470459	-4.01499938964844	-0.085455909371376	0.549841523170471	-0.0370192937552929
-1.49141681194305	-7.15132093429565	-4.01508235931396	-0.0857699364423752	0.5499587059021	-0.0370684713125229
-1.49335432052612	-7.14947080612183	-4.02505731582642	-0.0858737751841545	0.550082981586456	-0.0372579880058765
-1.50226473808289	-7.14636707305908	-4.01655292510986	-0.0861342176795006	0.550097167491913	-0.0373650342226028
-1.49650728702545	-7.15060424804688	-4.01513576507568	-0.0863415822386742	0.550130069255829	-0.0375722162425518
-1.50480592250824	-7.14424419403076	-4.02688407897949	-0.0864782556891441	0.550262212753296	-0.0376727059483528
-1.51170146465302	-7.1460599899292	-4.02386426925659	-0.0867963954806328	0.550199925899506	-0.0377928540110588
-1.50487732887268	-7.14480876922607	-4.01856565475464	-0.0869351774454117	0.550278842449188	-0.0380174554884434
-1.51543772220612	-7.14402008056641	-4.01535940170288	-0.0871191024780273	0.550341188907623	-0.0380910076200962
-1.5117369890213	-7.1451849937439	-4.01744079589844	-0.0872683152556419	0.550289273262024	-0.038283996284008
-1.5209299325943	-7.14202642440796	-4.01732635498047	-0.0875391811132431	0.550487160682678	-0.0384634286165237
-1.52417147159576	-7.14298343658447	-4.01491641998291	-0.0876884609460831	0.550302863121033	-0.0385446473956108
-1.52490139007568	-7.14604711532593	-4.01155805587769	-0.0879208147525787	0.550388097763062	-0.0388179011642933
-1.53474617004395	-7.13658809661865	-4.0185923576355	-0.088112436234951	0.550433337688446	-0.0389112271368504
-1.53144943714142	-7.14189291000366	-4.01543998718262	-0.0882378146052361	0.550336241722107	-0.0390668585896492
-1.54344749450684	-7.13597822189331	-4.01691627502441	-0.0885763093829155	0.550414323806763	-0.03917271271348
-1.54255998134613	-7.13753938674927	-4.01344680786133	-0.0885879471898079	0.550248801708221	-0.0393000245094299
-1.54321253299713	-7.13612461090088	-4.01835918426514	-0.0888002887368202	0.550252735614777	-0.0394295193254948
-1.55288422107697	-7.1349196434021	-4.01901960372925	-0.0890675857663155	0.550269842147827	-0.0395474471151829
-1.55463790893555	-7.1337947845459	-4.01485109329224	-0.0891482681035995	0.550048530101776	-0.0396631211042404
-1.55432105064392	-7.1325535774231	-4.00658893585205	-0.0894649103283882	0.5501908659935	-0.0399444475769997
-1.56354606151581	-7.13711166381836	-4.01030445098877	-0.0895582213997841	0.550045967102051	-0.0400465801358223
-1.56136298179626	-7.13444900512695	-4.01645565032959	-0.0897413268685341	0.550080537796021	-0.040243573486805
-1.57094764709473	-7.13144207000732	-4.01195859909058	-0.0900381803512573	0.550072193145752	-0.0403336323797703
-1.572185754776	-7.1351637840271	-4.01221513748169	-0.089948870241642	0.549989819526672	-0.0405304469168186
-1.57831263542175	-7.12747716903687	-4.00837373733521	-0.0903369933366776	0.549923300743103	-0.0405851043760777
-1.581374168396	-7.13210201263428	-4.01210403442383	-0.0904894098639488	0.549911499023438	-0.040690042078495
-1.58370816707611	-7.12922859191895	-4.01553773880005	-0.0905613303184509	0.549914121627808	-0.0407350175082684
-1.58969283103943	-7.13036298751831	-3.99964499473572	-0.0908362567424774	0.549720287322998	-0.040926706045866
-1.5899395942688	-7.13230562210083	-4.01224088668823	-0.0909943878650665	0.549804091453552	-0.0410583466291428
-1.60265624523163	-7.12951374053955	-4.00834989547729	-0.0911901369690895	0.549817144870758	-0.0410925969481468
-1.59894919395447	-7.12476825714111	-4.00391149520874	-0.0911510810256004	0.549653768539429	-0.041317418217659
-1.6063392162323	-7.12606763839722	-4.00978851318359	-0.0915243178606033	0.549664378166199	-0.0414146855473518
-1.61237573623657	-7.12602472305298	-4.00833559036255	-0.0915676802396774	0.549637079238892	-0.0415410101413727
-1.61126148700714	-7.12191295623779	-4.00596809387207	-0.0917694643139839	0.549716770648956	-0.0416107289493084
-1.62155997753143	-7.12314224243164	-4.00365591049194	-0.0919304713606834	0.549691081047058	-0.0417109914124012
-1.62237167358398	-7.12135314941406	-4.00167989730835	-0.0919510126113892	0.549607336521149	-0.0418276898562908
-1.6272246837616	-7.11598443984985	-3.99818992614746	-0.0922524183988571	0.54970121383667	-0.0418005995452404
-1.63083004951477	-7.11953020095825	-4.00471687316895	-0.0922944471240044	0.549684166908264	-0.0418326370418072
-1.63567638397217	-7.11441040039063	-4.00447511672974	-0.0924389287829399	0.549737632274628	-0.0419000089168549
-1.63240933418274	-7.11313962936401	-3.99455046653748	-0.0926404595375061	0.549657642841339	-0.0419051386415958
-1.6380786895752	-7.11496114730835	-4.00385475158691	-0.0926095321774483	0.549858152866364	-0.0419141352176666
-1.64662265777588	-7.10935688018799	-4.0046820640564	-0.0929121375083923	0.549818813800812	-0.0417685359716415
-1.63870668411255	-7.1075553894043	-4.00140810012817	-0.0928313657641411	0.549903035163879	-0.0419011898338795
-1.65259921550751	-7.11135625839233	-4.00269222259521	-0.0930986031889915	0.549986124038696	-0.0417924262583256
-1.65197551250458	-7.10874223709106	-4.00056791305542	-0.093091182410717	0.550062894821167	-0.0417671911418438
-1.65283393859863	-7.10275888442993	-4.00770235061646	-0.0932658091187477	0.550171375274658	-0.0417155101895332
-1.66010105609894	-7.10571718215942	-4.00187206268311	-0.0933792367577553	0.550172328948975	-0.0417030714452267
-1.65868639945984	-7.1033091545105	-3.99990653991699	-0.0934283807873726	0.550280928611755	-0.0416715815663338
-1.65862679481506	-7.10056781768799	-4.00287961959839	-0.093609482049942	0.550474882125854	-0.0415950752794743
-1.66446220874786	-7.10254240036011	-4.00311803817749	-0.0936078652739525	0.550458788871765	-0.0415320806205273
-1.66386747360229	-7.10031461715698	-4.00392723083496	-0.0936878621578217	0.550523996353149	-0.0415224470198154
-1.67160522937775	-7.09831285476685	-3.99812722206116	-0.0938306525349617	0.550747632980347	-0.0415221974253654
-1.66909575462341	-7.09619855880737	-3.99824523925781	-0.0938990563154221	0.550761163234711	-0.041434783488512
-1.67214012145996	-7.09838676452637	-4.01089096069336	-0.0939196422696114	0.550952434539795	-0.0413901396095753
-1.68034815788269	-7.09242486953735	-4.00825309753418	-0.0940873920917511	0.551004111766815	-0.0412937253713608
-1.67129504680634	-7.09487390518188	-4.00179386138916	-0.0940817147493362	0.551072120666504	-0.0413711406290531
-1.68410277366638	-7.09546709060669	-4.00880432128906	-0.0942263156175613	0.551304280757904	-0.0412728898227215
-1.68739557266235	-7.0916862487793	-4.00958967208862	-0.094292439520359	0.551313519477844	-0.0412444956600666
-1.68704557418823	-7.08840751647949	-4.01216650009155	-0.094397246837616	0.551497519016266	-0.0411293692886829
-1.69270324707031	-7.09192085266113	-4.00341510772705	-0.0944039076566696	0.551417231559753	-0.0410825535655022
-1.69361770153046	-7.08450746536255	-4.01098251342773	-0.0944827944040298	0.5516517162323	-0.0409702695906162
-1.69808804988861	-7.08210182189941	-4.00466346740723	-0.0946870669722557	0.551712214946747	-0.0408705770969391
-1.70641994476318	-7.08347320556641	-4.00972509384155	-0.094687432050705	0.551791369915009	-0.0407668016850948
-1.70297026634216	-7.07727384567261	-4.01543283462524	-0.0947132632136345	0.551816344261169	-0.040777750313282
-1.71236622333527	-7.08004951477051	-4.01005458831787	-0.0948924794793129	0.551967978477478	-0.0407002419233322
-1.71154701709747	-7.07774972915649	-4.01760768890381	-0.0947176963090897	0.551952302455902	-0.0405883677303791
-1.71713674068451	-7.07253360748291	-4.01098489761353	-0.0950306355953217	0.551972210407257	-0.0404612421989441
-1.71315228939056	-7.07693338394165	-4.01106977462769	-0.0949814170598984	0.552066624164581	-0.0405282862484455
-1.72421193122864	-7.07445907592773	-4.01403093338013	-0.0951845124363899	0.55208420753479	-0.040386900305748
-1.72231411933899	-7.07227087020874	-4.01213407516479	-0.0952215418219566	0.552001476287842	-0.0403729788959026
-1.72563946247101	-7.07188558578491	-4.02066993713379	-0.0952882096171379	0.552130520343781	-0.0402787290513515
-1.73375535011292	-7.07185935974121	-4.00864362716675	-0.0954081639647484	0.551994383335114	-0.0402232483029366
-1.73098647594452	-7.06656646728516	-4.01320266723633	-0.0954171717166901	0.552042603492737	-0.040185235440731
-1.73478055000305	-7.07034301757813	-4.0124044418335	-0.0955629870295525	0.551989674568176	-0.0400787554681301
-1.73640596866608	-7.06744432449341	-4.0128927230835	-0.0954760164022446	0.551988840103149	-0.0400425903499126
-1.74533927440643	-7.06281471252441	-4.00194263458252	-0.0956145003437996	0.552042901515961	-0.0399775616824627
-1.74828386306763	-7.0667290687561	-4.01053953170776	-0.0956577211618423	0.551943302154541	-0.0399414114654064
-1.75467300415039	-7.06079196929932	-4.01422643661499	-0.0957416296005249	0.552062153816223	-0.0398709513247013
-1.75893938541412	-7.05786800384521	-4.00989580154419	-0.0958195626735687	0.551973283290863	-0.0397054478526115
-1.76012885570526	-7.0595703125	-4.00786113739014	-0.0958686247467995	0.552059471607208	-0.0397027209401131
-1.76843619346619	-7.05457305908203	-4.00735235214233	-0.0959768891334534	0.552067399024963	-0.0395637005567551
-1.76592087745667	-7.0561146736145	-4.00916528701782	-0.0960070416331291	0.552039444446564	-0.0394839271903038
-1.77553117275238	-7.05576038360596	-4.01642990112305	-0.0960926711559296	0.552135467529297	-0.0394804663956165
-1.77764773368835	-7.05061912536621	-4.00791215896606	-0.0960963070392609	0.552024662494659	-0.0394506640732288
-1.77638971805573	-7.05401372909546	-4.00668573379517	-0.096170648932457	0.55209618806839	-0.039419386535883
-1.78507149219513	-7.05078887939453	-4.00729131698608	-0.0962013080716133	0.552251398563385	-0.0393144637346268
-1.78711330890656	-7.05247020721436	-4.00631332397461	-0.0962117239832878	0.552182376384735	-0.0392610765993595
-1.78532099723816	-7.04719924926758	-4.0051155090332	-0.0962362661957741	0.552261710166931	-0.0392638333141804
-1.79435610771179	-7.05144119262695	-4.00941324234009	-0.0963281244039536	0.552320957183838	-0.0391664132475853
-1.79412484169006	-7.04407596588135	-4.01478290557861	-0.0963180959224701	0.552356421947479	-0.0390778072178364
-1.7976952791214	-7.04730701446533	-4.00762748718262	-0.0964097753167152	0.552357912063599	-0.0389773435890675
-1.79811251163483	-7.04543733596802	-4.01202058792114	-0.0963332056999207	0.552458941936493	-0.0390107333660126
-1.80559480190277	-7.04051542282104	-4.01152420043945	-0.0964054614305496	0.552461564540863	-0.0388473831117153
-1.80274987220764	-7.04351425170898	-4.01259231567383	-0.0962917059659958	0.552476286888123	-0.038782112300396
-1.81024181842804	-7.04108762741089	-4.01313257217407	-0.0964220017194748	0.552642643451691	-0.038694079965353
-1.81110548973083	-7.0404634475708	-4.00355243682861	-0.0963680222630501	0.552458345890045	-0.0386684834957123
-1.81160473823547	-7.03885889053345	-4.01341342926025	-0.0963350012898445	0.552679419517517	-0.038502536714077
-1.8205338716507	-7.03925561904907	-4.01585674285889	-0.0963478088378906	0.552752554416656	-0.0383593589067459
-1.81697750091553	-7.03475093841553	-4.01312923431396	-0.0962380841374397	0.552686810493469	-0.0382142961025238
-1.82184779644012	-7.0316596031189	-4.0108380317688	-0.0962141305208206	0.552931487560272	-0.038123145699501
-1.82957518100739	-7.03343772888184	-4.01161241531372	-0.0961239710450172	0.552873969078064	-0.0379279814660549
-1.82491230964661	-7.03220844268799	-4.01758337020874	-0.0960696935653687	0.552872538566589	-0.0378054045140743
-1.82819151878357	-7.02799415588379	-4.01456832885742	-0.0960603058338165	0.553021609783173	-0.0376138016581535
-1.82750177383423	-7.03200578689575	-4.00845670700073	-0.0959803014993668	0.552904009819031	-0.0374904721975327
-1.82875180244446	-7.02440500259399	-4.02018880844116	-0.0959049016237259	0.553088366985321	-0.0373462289571762
-1.83386957645416	-7.03050374984741	-4.01314353942871	-0.0958432257175446	0.553126096725464	-0.0371212773025036
-1.83400797843933	-7.02476406097412	-4.01922035217285	-0.0956867933273315	0.55322790145874	-0.0370184108614922
-1.83560466766357	-7.02640342712402	-4.00918769836426	-0.0956941097974777	0.553183019161224	-0.0369060374796391
-1.83583045005798	-7.02541828155518	-4.02261161804199	-0.095542423427105	0.553360641002655	-0.0367718078196049
-1.8389230966568	-7.02252531051636	-4.01860523223877	-0.0955031961202621	0.553395688533783	-0.0366198867559433
-1.84551703929901	-7.02636289596558	-4.01939582824707	-0.0954294204711914	0.553492605686188	-0.0364870019257069
-1.83807909488678	-7.02107763290405	-4.01870584487915	-0.0951964110136032	0.553468883037567	-0.036469753831625
-1.84539091587067	-7.02294635772705	-4.02350234985352	-0.0952397286891937	0.553576648235321	-0.0363519452512264
-1.84096896648407	-7.02421808242798	-4.02402782440186	-0.095047265291214	0.553617060184479	-0.0362747348845005
-1.84734165668488	-7.01818656921387	-4.02889490127563	-0.094950906932354	0.553785622119904	-0.0361754596233368
-1.84312975406647	-7.02401876449585	-4.02004480361938	-0.0948402807116508	0.5535848736763	-0.0362139903008938
-1.84651398658752	-7.02354669570923	-4.02534246444702	-0.0946727097034454	0.553703427314758	-0.0362781807780266
-1.8534939289093	-7.02094697952271	-4.02516889572144	-0.0946117490530014	0.553713023662567	-0.036139540374279
-1.85270094871521	-7.02621173858643	-4.02034854888916	-0.0944546163082123	0.553780674934387	-0.0360171236097813
-1.85801994800568	-7.01940059661865	-4.02813100814819	-0.0944576784968376	0.553911566734314	-0.0358946174383163
-1.85477864742279	-7.01875925064087	-4.01756811141968	-0.0943164378404617	0.553810894489288	-0.0356737039983273
-1.85021889209747	-7.02114963531494	-4.03391027450562	-0.094116747379303	0.553885042667389	-0.0354265198111534
-1.85795986652374	-7.01710939407349	-4.02777147293091	-0.0941327512264252	0.55394446849823	-0.0351860038936138
-1.85558652877808	-7.01694250106812	-4.03021144866943	-0.0939547792077065	0.553861856460571	-0.0350904315710068
-1.8581702709198	-7.01602840423584	-4.03083896636963	-0.09390988945961	0.553995668888092	-0.0350832939147949
-1.86023676395416	-7.02272129058838	-4.02934789657593	-0.0938285067677498	0.553944051265717	-0.0349739491939545
-1.85547769069672	-7.02066230773926	-4.0256667137146	-0.0936756655573845	0.553918898105621	-0.0349199995398521
-1.86246943473816	-7.01639652252197	-4.03122711181641	-0.0936040282249451	0.554032802581787	-0.0349001847207546
-1.8592072725296	-7.02045488357544	-4.01831817626953	-0.0935228914022446	0.553808510303497	-0.0349489077925682
-1.86389529705048	-7.021888256073	-4.03309011459351	-0.0933181419968605	0.553888738155365	-0.0348992571234703
-1.86428999900818	-7.01780796051025	-4.02829837799072	-0.0933378413319588	0.553900480270386	-0.0347924456000328
-1.86550295352936	-7.02584362030029	-4.02991580963135	-0.0932098627090454	0.553869366645813	-0.034753005951643
-1.86085426807404	-7.02127647399902	-4.02788496017456	-0.0930487662553787	0.553711533546448	-0.034760907292366
-1.86644506454468	-7.02131032943726	-4.02794551849365	-0.0930800810456276	0.553764164447784	-0.0347290188074112
-1.86281394958496	-7.02390289306641	-4.02240371704102	-0.092814028263092	0.553590178489685	-0.0347051881253719
-1.86239075660706	-7.02191114425659	-4.02635478973389	-0.0928455963730812	0.553625404834747	-0.0346069596707821
-1.86561989784241	-7.02725458145142	-4.02488660812378	-0.092761792242527	0.553496956825256	-0.0344959087669849
-1.86314046382904	-7.02147150039673	-4.02450323104858	-0.0925665721297264	0.553509950637817	-0.0344589613378048
-1.86274290084839	-7.02301931381226	-4.02939319610596	-0.0925693660974503	0.553328633308411	-0.0342580080032349
-1.85776960849762	-7.02770042419434	-4.02594518661499	-0.0924557819962502	0.553253054618835	-0.0341587662696838
-1.86395239830017	-7.020432472229	-4.0340256690979	-0.092369556427002	0.55325448513031	-0.0340294390916824
-1.85771048069	-7.02553272247314	-4.01683807373047	-0.092240110039711	0.553005576133728	-0.0340209975838661
-1.85993266105652	-7.02536153793335	-4.02805614471436	-0.0921208932995796	0.552994072437286	-0.0338603630661964
-1.86396539211273	-7.0248908996582	-4.02189588546753	-0.0920508950948715	0.552915155887604	-0.0337035618722439
-1.85869455337524	-7.02768659591675	-4.02693939208984	-0.0918646901845932	0.552648365497589	-0.0336181931197643
-1.8614639043808	-7.02360343933105	-4.01776361465454	-0.0917919352650642	0.552628517150879	-0.03355697914958
-1.8564829826355	-7.03028726577759	-4.01797151565552	-0.0916478857398033	0.552334785461426	-0.0334488414227962
-1.857834815979	-7.02823829650879	-4.02110242843628	-0.0915157049894333	0.55230575799942	-0.0332764834165573
-1.85940444469452	-7.03006792068481	-4.02034616470337	-0.0913671851158142	0.552151799201965	-0.0331062711775303
-1.84532105922699	-7.030921459198	-4.01870107650757	-0.0912210270762444	0.551947832107544	-0.0330566503107548
-1.85423970222473	-7.03231859207153	-4.02181911468506	-0.0911032557487488	0.55184131860733	-0.0328346267342567
-1.85008788108826	-7.03315925598145	-4.01599979400635	-0.0909083634614944	0.551612615585327	-0.0325983352959156
-1.84978020191193	-7.03068256378174	-4.01744365692139	-0.0907498374581337	0.551545917987823	-0.0323995165526867
-1.84379053115845	-7.03787565231323	-4.01095914840698	-0.0905658528208733	0.55124294757843	-0.0322125405073166
-1.8422304391861	-7.03287267684937	-4.0192928314209	-0.0903732106089592	0.551275193691254	-0.0319899581372738
-1.8458104133606	-7.03758716583252	-4.01758861541748	-0.0901712700724602	0.551024258136749	-0.0317557826638222
-1.83683323860168	-7.03416156768799	-4.01675081253052	-0.0899964794516563	0.550890266895294	-0.0316536948084831
-1.84036386013031	-7.03733682632446	-4.00962162017822	-0.0897956788539886	0.550735831260681	-0.0313506536185741
-1.83467590808868	-7.03898334503174	-4.01085519790649	-0.0895155593752861	0.550574362277985	-0.0312258657068014
-1.8331173658371	-7.03766536712646	-4.01207256317139	-0.0894545167684555	0.550494432449341	-0.0309127680957317
-1.82932209968567	-7.04379367828369	-4.00726699829102	-0.0890889167785645	0.550410687923431	-0.0307879820466042
-1.83057355880737	-7.03787899017334	-4.01599407196045	-0.0888945832848549	0.550278723239899	-0.0305290054529905
-1.82376980781555	-7.04003667831421	-4.00989675521851	-0.0887759104371071	0.550137519836426	-0.0302980616688728
-1.82275152206421	-7.04065322875977	-4.01805973052979	-0.0883777663111687	0.550054669380188	-0.030035812407732
-1.82279694080353	-7.03936910629272	-4.01229810714722	-0.0882652476429939	0.550028324127197	-0.0297788605093956
-1.81772744655609	-7.04715061187744	-4.00589513778687	-0.0879695117473602	0.549873352050781	-0.0296200308948755
-1.81508946418762	-7.04130506515503	-4.01487493515015	-0.0876987427473068	0.549867451190948	-0.0293159168213606
-1.81463754177094	-7.04275465011597	-4.00928354263306	-0.087457150220871	0.549672067165375	-0.0291141290217638
-1.80558252334595	-7.04316425323486	-4.01240873336792	-0.0872035175561905	0.549701511859894	-0.0289565194398165
-1.81138169765472	-7.0473518371582	-4.01215744018555	-0.0868828967213631	0.549663305282593	-0.0286516398191452
-1.80072772502899	-7.04631328582764	-4.01260948181152	-0.08659628033638	0.549501895904541	-0.0284897014498711
-1.79931461811066	-7.04759979248047	-4.00807476043701	-0.0864337980747223	0.549451172351837	-0.0281696934252977
-1.79971837997437	-7.0501856803894	-4.01168489456177	-0.0860171094536781	0.549452841281891	-0.0280752405524254
-1.79592788219452	-7.04679250717163	-4.01823377609253	-0.0858055353164673	0.549387991428375	-0.0277616158127785
-1.79271078109741	-7.0523533821106	-4.01407432556152	-0.0855026915669441	0.549293875694275	-0.0275088008493185
-1.78906226158142	-7.05231475830078	-4.00981950759888	-0.0851664170622826	0.549209356307983	-0.0272437036037445
-1.78783798217773	-7.05192518234253	-4.020827293396	-0.0849343538284302	0.549230873584747	-0.0269758701324463
-1.78496551513672	-7.04725694656372	-4.00721311569214	-0.0846454873681068	0.549092590808868	-0.0267233308404684
-1.77603542804718	-7.05484437942505	-4.01288080215454	-0.0843252167105675	0.548991024494171	-0.0264100674539804
-1.77826201915741	-7.05301856994629	-4.02067804336548	-0.0840141698718071	0.549108803272247	-0.0261185262352228
-1.77853310108185	-7.05226707458496	-4.01507902145386	-0.0837660655379295	0.548907697200775	-0.025881327688694
-1.77291738986969	-7.05448532104492	-4.02103996276855	-0.0833707079291344	0.54886794090271	-0.0257215034216642
-1.7712767124176	-7.05159711837769	-4.01547431945801	-0.0831559151411057	0.548833906650543	-0.0255073569715023
-1.77157974243164	-7.05868673324585	-4.02260828018188	-0.08285953104496	0.548714935779572	-0.0252777598798275
-1.77013385295868	-7.0539116859436	-4.01787853240967	-0.0823941975831985	0.548664748668671	-0.0251913573592901
-1.76954555511475	-7.05158424377441	-4.02184200286865	-0.0822235643863678	0.548545002937317	-0.0249373931437731
-1.76583588123322	-7.05929183959961	-4.0171799659729	-0.0817610025405884	0.548546314239502	-0.0248946007341146
-1.76747143268585	-7.05374431610107	-4.01986646652222	-0.0815262794494629	0.548364818096161	-0.0247426889836788
-1.76519966125488	-7.05539178848267	-4.01913690567017	-0.0812712460756302	0.548224210739136	-0.0244742259383202
-1.76678907871246	-7.05350065231323	-4.02540254592896	-0.0808959975838661	0.548250079154968	-0.0242622513324022
-1.76817262172699	-7.05440998077393	-4.01704931259155	-0.0806719437241554	0.548014461994171	-0.0240946356207132
-1.76050591468811	-7.05630016326904	-4.02070236206055	-0.0803515091538429	0.547868371009827	-0.0239785015583038
-1.76852583885193	-7.05325126647949	-4.02041101455688	-0.0801005959510803	0.547798275947571	-0.0237799417227507
-1.76721405982971	-7.05575704574585	-4.01974010467529	-0.0798312276601791	0.547578454017639	-0.023560194298625
-1.76241588592529	-7.0519118309021	-4.01701402664185	-0.0795761123299599	0.547439754009247	-0.0234734416007996
-1.77069902420044	-7.05216264724731	-4.01234292984009	-0.0792047902941704	0.54718428850174	-0.0233056005090475
-1.76609981060028	-7.0549898147583	-4.01963376998901	-0.0790087878704071	0.546934902667999	-0.0231346320360899
-1.76787805557251	-7.04952907562256	-4.02350807189941	-0.0788209661841393	0.546875774860382	-0.0229594856500626
-1.76793587207794	-7.05194044113159	-4.01672172546387	-0.0785158723592758	0.546472370624542	-0.0227753780782223
-1.7626725435257	-7.05060720443726	-4.00823354721069	-0.078292690217495	0.5462366938591	-0.0227366033941507
-1.76788318157196	-7.04925203323364	-4.01113557815552	-0.0780561417341232	0.545911550521851	-0.0224919207394123
-1.76363956928253	-7.05411863327026	-4.01475763320923	-0.0777428522706032	0.54555481672287	-0.022405419498682
-1.77043855190277	-7.05073833465576	-4.0009069442749	-0.0776154175400734	0.545281410217285	-0.0223488379269838
-1.7698826789856	-7.05305290222168	-4.01044702529907	-0.0772861838340759	0.544950366020203	-0.0222026500850916
-1.76931464672089	-7.05029296875	-4.00770711898804	-0.0770004093647003	0.544662773609161	-0.0221239160746336
-1.77545750141144	-7.05562877655029	-4.00498390197754	-0.0768750756978989	0.544450402259827	-0.0220246948301792
-1.77173638343811	-7.055588722229	-4.00793313980103	-0.0764640867710114	0.544012725353241	-0.0219434462487698
-1.77117311954498	-7.05117845535278	-3.99667453765869	-0.0763198733329773	0.543759703636169	-0.0219740327447653
-1.77301490306854	-7.06155872344971	-3.99733543395996	-0.0759842544794083	0.543308556079865	-0.0218609441071749
-1.77093648910522	-7.05759716033936	-3.99444675445557	-0.0757298246026039	0.543061017990112	-0.0218266826122999
-1.76827049255371	-7.05963516235352	-3.99809336662292	-0.0754799470305443	0.542704224586487	-0.0217813551425934
-1.76765418052673	-7.06061697006226	-3.98897814750671	-0.075101837515831	0.542255520820618	-0.0218713991343975
-1.7653135061264	-7.06002235412598	-3.98347496986389	-0.0749269276857376	0.54195511341095	-0.0218933019787073
-1.7687885761261	-7.06207704544067	-3.98433232307434	-0.0747610256075859	0.541661202907562	-0.0219742842018604
-1.76771605014801	-7.06597328186035	-3.98332548141479	-0.0744123533368111	0.541331708431244	-0.0221205223351717
-1.77110493183136	-7.06336784362793	-3.9750280380249	-0.0743863582611084	0.541036248207092	-0.0222705863416195
-1.77153062820435	-7.06610679626465	-3.97469782829285	-0.0741054490208626	0.540612936019897	-0.0223067961633205
-1.76418352127075	-7.06039333343506	-3.98259592056274	-0.0740805268287659	0.540400803089142	-0.0220820065587759
-1.77572214603424	-7.06229066848755	-3.97358179092407	-0.0739170610904694	0.540051400661469	-0.0218816138803959
-1.76860249042511	-7.05639743804932	-3.96945428848267	-0.073618195950985	0.539768934249878	-0.0219359043985605
-1.77410089969635	-7.05609083175659	-3.95928740501404	-0.0736781656742096	0.539398729801178	-0.0218920055776834
-1.77355802059174	-7.05707931518555	-3.96790075302124	-0.073447972536087	0.539020240306854	-0.021731236949563
-1.77182734012604	-7.0495777130127	-3.96391081809998	-0.0733754858374596	0.538882374763489	-0.0215965285897255
-1.77105259895325	-7.04974603652954	-3.95948100090027	-0.0732436925172806	0.538454473018646	-0.0213169306516647
-1.76958334445953	-7.04902696609497	-3.95052170753479	-0.073030412197113	0.53814834356308	-0.020779337733984
-1.76380109786987	-7.04103851318359	-3.94988012313843	-0.0729130804538727	0.537788510322571	-0.0197891481220722
-1.76859962940216	-7.02498722076416	-3.95093941688538	-0.0727114155888557	0.537620723247528	-0.018762307241559
-1.76023781299591	-7.02000856399536	-3.94595503807068	-0.072367787361145	0.537271499633789	-0.01774887368083
-1.76261353492737	-7.0113730430603	-3.94703507423401	-0.0722793862223625	0.537060260772705	-0.0165484678000212
-1.75585162639618	-7.00865745544434	-3.94596862792969	-0.071832962334156	0.536645114421844	-0.01538803614676
-1.74537706375122	-7.00253105163574	-3.94607758522034	-0.0715168714523315	0.536487638950348	-0.0145221864804626
-1.74905300140381	-7.00642681121826	-3.94434905052185	-0.0711552798748016	0.536300301551819	-0.0138175934553146
-1.74100470542908	-7.00677347183228	-3.94021987915039	-0.0707579925656319	0.5359827876091	-0.0131920520216227
-1.73267292976379	-7.00685977935791	-3.94263744354248	-0.0703087598085403	0.535857021808624	-0.0129977548494935
-1.73609006404877	-7.00822257995605	-3.93572926521301	-0.0698488503694534	0.53567898273468	-0.0128360399976373
-1.73114359378815	-7.01445722579956	-3.94161152839661	-0.0693080648779869	0.535528957843781	-0.0129010127857327
-1.73227512836456	-7.01316738128662	-3.94451475143433	-0.0690605640411377	0.535574555397034	-0.012998728081584
-1.72962725162506	-7.01507043838501	-3.94362759590149	-0.0686838999390602	0.535407721996307	-0.0130316978320479
-1.72842085361481	-7.02045106887817	-3.93887782096863	-0.0682372823357582	0.535469710826874	-0.0132730659097433
-1.72985553741455	-7.01657629013062	-3.94568538665771	-0.0678901597857475	0.535436451435089	-0.0134717486798763
-1.7242134809494	-7.02291679382324	-3.94201731681824	-0.0677032321691513	0.535433173179626	-0.0136873004958034
-1.72942399978638	-7.02110147476196	-3.94919919967651	-0.0676143243908882	0.535709738731384	-0.0137986280024052
-1.72419035434723	-7.0207839012146	-3.94047546386719	-0.0673429518938065	0.53577846288681	-0.0135948490351439
-1.71763575077057	-7.01792335510254	-3.95636343955994	-0.0672341585159302	0.535995364189148	-0.0131436660885811
-1.72009611129761	-7.01307773590088	-3.95664191246033	-0.0671108588576317	0.536316752433777	-0.0126048745587468
-1.71329784393311	-7.00976085662842	-3.96367812156677	-0.0667087286710739	0.536447942256927	-0.0120359035208821
-1.70532536506653	-7.00631952285767	-3.9612352848053	-0.0664925202727318	0.536870896816254	-0.0115719195455313
-1.70317769050598	-7.00407648086548	-3.95823192596436	-0.0662260502576828	0.537206411361694	-0.0108648762106895
-1.69310510158539	-7.0090765953064	-3.97246217727661	-0.0659739598631859	0.537461578845978	-0.0100938715040684
-1.68548047542572	-7.00178194046021	-3.97830128669739	-0.0655443891882896	0.537957608699799	-0.00956190656870604
-1.68081307411194	-7.00818157196045	-3.97861051559448	-0.0651452541351318	0.538329362869263	-0.00911601260304451
-1.67101621627808	-7.00570487976074	-3.98112821578979	-0.0647685080766678	0.538686633110046	-0.0088991392403841
-1.66551375389099	-7.01314783096313	-3.98793816566467	-0.0644089356064796	0.539213478565216	-0.00874259509146214
-1.66336965560913	-7.01622819900513	-3.99914932250977	-0.0638983026146889	0.539695858955383	-0.00854989420622587
-1.65990352630615	-7.01588344573975	-3.99310994148254	-0.0636236742138863	0.540126800537109	-0.00851407274603844
-1.65238773822784	-7.0224347114563	-4.00054550170898	-0.0631369426846504	0.540478527545929	-0.00836964230984449
-1.64348518848419	-7.02239513397217	-4.00735807418823	-0.0628642067313194	0.541061878204346	-0.00831413734704256
-1.64223718643188	-7.02735185623169	-4.00900506973267	-0.062487218528986	0.541373431682587	-0.00810564216226339
-1.6390175819397	-7.02809286117554	-4.01116037368774	-0.062214158475399	0.541988849639893	-0.00816367100924253
-1.63952696323395	-7.03130674362183	-4.01997423171997	-0.0618371702730656	0.542256295681	-0.0082009257748723
-1.62759721279144	-7.03303384780884	-4.02755784988403	-0.0616452470421791	0.542681276798248	-0.00826881639659405
-1.63248980045319	-7.03351879119873	-4.03300333023071	-0.0614081658422947	0.543118357658386	-0.0083064241334796
-1.62766206264496	-7.03937673568726	-4.02685308456421	-0.0611528009176254	0.543284177780151	-0.00857093278318644
-1.62440979480743	-7.04116868972778	-4.0314474105835	-0.0610278882086277	0.54365199804306	-0.00877971481531858
-1.62954866886139	-7.03696870803833	-4.03224229812622	-0.0608875565230846	0.543957650661469	-0.0090158972889185
-1.62049555778503	-7.04394483566284	-4.03924560546875	-0.0606518983840942	0.544040143489838	-0.00933133717626333
-1.62693631649017	-7.03992509841919	-4.03383207321167	-0.0607090666890144	0.544310986995697	-0.00988637749105692
-1.62780511379242	-7.04583692550659	-4.0470404624939	-0.0604745112359524	0.544475615024567	-0.0104798516258597
-1.63077092170715	-7.04543590545654	-4.04555511474609	-0.0605280175805092	0.544534862041473	-0.0107331164181232
-1.61930465698242	-7.05041456222534	-4.04322385787964	-0.0605306252837181	0.544543027877808	-0.010355681180954
-1.61610233783722	-7.04756736755371	-4.04171228408813	-0.0606456287205219	0.544618964195251	-0.00950316246598959
-1.60860562324524	-7.04265594482422	-4.03724050521851	-0.060601357370615	0.544380605220795	-0.00845322292298079
-1.5947197675705	-7.04312133789063	-4.03640604019165	-0.0606444031000137	0.544341564178467	-0.00766445277258754
-1.59566640853882	-7.03991556167603	-4.03811120986938	-0.0604420527815819	0.544224143028259	-0.00712770689278841
-1.59035587310791	-7.04518985748291	-4.03436708450317	-0.060379222035408	0.543999135494232	-0.00698097934946418
-1.58187115192413	-7.04606676101685	-4.02953910827637	-0.0602132007479668	0.543749630451202	-0.00665292469784617
-1.57766556739807	-7.04296827316284	-4.02961492538452	-0.0602049455046654	0.543623208999634	-0.00642976118251681
-1.57808375358582	-7.04690074920654	-4.02801847457886	-0.0601029954850674	0.543319821357727	-0.00612635398283601
-1.57228827476501	-7.04023122787476	-4.03066110610962	-0.0599703639745712	0.542958974838257	-0.00588353211060166
-1.57173097133636	-7.04359245300293	-4.01743936538696	-0.0599279776215553	0.542666137218475	-0.0057181459851563
-1.56900715827942	-7.04964828491211	-4.02659177780151	-0.0596264600753784	0.542294085025787	-0.00564389722421765
-1.57568538188934	-7.04341411590576	-4.01717329025269	-0.0596601739525795	0.541993021965027	-0.00560582894831896
-1.56632661819458	-7.04911756515503	-4.00829172134399	-0.0594897642731667	0.541563153266907	-0.00582763692364097
-1.57798182964325	-7.05232334136963	-4.00761032104492	-0.0595430210232735	0.541242659091949	-0.00595883093774319
-1.57789647579193	-7.05172824859619	-4.00561332702637	-0.0593431368470192	0.540815114974976	-0.00620684074237943
-1.57917141914368	-7.04840517044067	-4.00646543502808	-0.0593697093427181	0.540507137775421	-0.00648677768185735
-1.58780014514923	-7.05635690689087	-3.99444651603699	-0.0593674220144749	0.540057718753815	-0.00710807368159294
-1.58981347084045	-7.05057287216187	-3.99889755249023	-0.0592081099748611	0.539835333824158	-0.00755745777860284
-1.59944379329681	-7.05303907394409	-3.99479031562805	-0.0593647286295891	0.539313197135925	-0.00786541029810905
-1.60236036777496	-7.05155944824219	-3.99278116226196	-0.0592316091060638	0.538951635360718	-0.00800830684602261
-1.60433661937714	-7.04504776000977	-3.98119592666626	-0.0594724789261818	0.538630843162537	-0.00785961374640465
-1.60402345657349	-7.0467586517334	-3.97625684738159	-0.0595139190554619	0.538180828094482	-0.00765835074707866
-1.60317540168762	-7.042396068573	-3.98113369941711	-0.0594465471804142	0.537849366664886	-0.00694672856479883
-1.60916948318481	-7.03109884262085	-3.97105550765991	-0.0595668815076351	0.537526071071625	-0.00618793023750186
-1.60304045677185	-7.03342723846436	-3.96513080596924	-0.0594703741371632	0.537190914154053	-0.00575131271034479
-1.61218583583832	-7.02307415008545	-3.96293473243713	-0.0592898651957512	0.53680956363678	-0.00513931596651673
-1.61214649677277	-7.02067232131958	-3.95522999763489	-0.059351347386837	0.536369323730469	-0.00491021014750004
-1.60949659347534	-7.01927852630615	-3.95994710922241	-0.0591895431280136	0.536147952079773	-0.00472587114199996
-1.62099719047546	-7.02050495147705	-3.94785785675049	-0.0590865090489388	0.535688281059265	-0.00464620161801577
-1.61582541465759	-7.01509237289429	-3.94207811355591	-0.0590194053947926	0.535289347171783	-0.00457727815955877
-1.62420558929443	-7.01208591461182	-3.94809985160828	-0.0589761510491371	0.535073697566986	-0.004593460354954
-1.63119494915009	-7.01764297485352	-3.94118571281433	-0.0589374080300331	0.534654855728149	-0.00477614160627127
-1.63387036323547	-7.01580142974854	-3.93996834754944	-0.0587907806038857	0.534279465675354	-0.00502020586282015
-1.64665710926056	-7.01109504699707	-3.92821264266968	-0.058828741312027	0.534058272838593	-0.00560844130814075
-1.65856337547302	-7.01848649978638	-3.92261719703674	-0.0587012991309166	0.533646881580353	-0.00686567323282361
-1.66385841369629	-7.01905345916748	-3.93422746658325	-0.0587211735546589	0.533413231372833	-0.00729946000501513
-1.67368602752686	-7.02168893814087	-3.92669987678528	-0.0588824413716793	0.533011734485626	-0.00712343351915479
-1.66624712944031	-7.02284336090088	-3.91277456283569	-0.0589646846055985	0.532694578170776	-0.00688356999307871
-1.67259132862091	-7.01627779006958	-3.91568970680237	-0.0591402091085911	0.532373368740082	-0.00601678434759378
-1.67204737663269	-7.01083564758301	-3.90600895881653	-0.0592701770365238	0.53203296661377	-0.00559003883972764
-1.67149662971497	-7.00992870330811	-3.90475869178772	-0.0591400936245918	0.53182590007782	-0.00530756451189518
-1.67380368709564	-7.00598239898682	-3.9027988910675	-0.0592653863132	0.531532049179077	-0.00495158089324832
-1.68112576007843	-7.00831270217896	-3.89763879776001	-0.0592061877250671	0.531310737133026	-0.0049719181843102
-1.67493915557861	-7.00858020782471	-3.89080047607422	-0.0591373927891254	0.530892074108124	-0.00497738411650062
-1.68063342571259	-7.00764608383179	-3.89488315582275	-0.0592803843319416	0.530837953090668	-0.0047903573140502
-1.68886923789978	-7.00757932662964	-3.88581442832947	-0.0592740625143051	0.530550897121429	-0.00476744910702109
-1.6868816614151	-7.00975322723389	-3.88720726966858	-0.0592607632279396	0.530287683010101	-0.0048160208389163
-1.69161903858185	-7.00545263290405	-3.88105869293213	-0.0592555925250053	0.530145764350891	-0.0048293499276042
-1.69425821304321	-7.00708055496216	-3.87379479408264	-0.0592854730784893	0.529812812805176	-0.00486009800806642
-1.69968092441559	-7.00901079177856	-3.87828016281128	-0.0592315495014191	0.529675006866455	-0.00488407257944345
-1.7031158208847	-7.00517892837524	-3.87576127052307	-0.0593056380748749	0.529497623443604	-0.00493212649598718
-1.71611094474792	-7.00687170028687	-3.88037967681885	-0.0593478195369244	0.529329717159271	-0.0050335437990725
-1.71922028064728	-7.00266647338867	-3.87688660621643	-0.0592929236590862	0.529144644737244	-0.00522924866527319
-1.72544193267822	-7.00461578369141	-3.87576961517334	-0.0592315308749676	0.528976202011108	-0.00556236878037453
-1.73021149635315	-7.00622510910034	-3.86315441131592	-0.0593707114458084	0.528849601745605	-0.00589120667427778
-1.74232566356659	-7.00390625	-3.86138844490051	-0.0593232735991478	0.528710126876831	-0.00623851595446467
-1.74925565719604	-7.00729084014893	-3.86753153800964	-0.0593330226838589	0.528461635112762	-0.00662489235401154
-1.75778436660767	-7.00667810440063	-3.86615037918091	-0.0594046525657177	0.528462111949921	-0.00702349934726954
-1.76441037654877	-7.00597381591797	-3.86517429351807	-0.0594442114233971	0.528281807899475	-0.00733389891684055
-1.77572691440582	-7.00426530838013	-3.86373591423035	-0.0593342818319798	0.528211772441864	-0.00773735623806715
-1.77535998821259	-7.0078501701355	-3.85769510269165	-0.0592770390212536	0.528091907501221	-0.00819883495569229
-1.7902809381485	-7.00421047210693	-3.86506247520447	-0.0593576394021511	0.527997016906738	-0.0084257610142231
-1.79622888565063	-7.0075569152832	-3.86549067497253	-0.0594105646014214	0.527842700481415	-0.00872435420751572
-1.80256199836731	-7.00544261932373	-3.862140417099	-0.0592807121574879	0.52775102853775	-0.00889054033905268
-1.8055499792099	-7.00561237335205	-3.85765314102173	-0.05935338139534	0.527664184570313	-0.00896837748587132
-1.82077121734619	-7.00252771377563	-3.8620913028717	-0.0593637898564339	0.527693092823029	-0.00906226597726345
-1.81769621372223	-7.00411748886108	-3.85227632522583	-0.0593365579843521	0.527456283569336	-0.00918938498944044
-1.82617473602295	-6.9997501373291	-3.85453796386719	-0.0592356771230698	0.527421772480011	-0.00924341659992933
-1.82909572124481	-6.99467134475708	-3.86180329322815	-0.0593106150627136	0.527475714683533	-0.00925564114004374
-1.83930921554565	-6.99778032302856	-3.85758304595947	-0.0593010112643242	0.52738893032074	-0.00926816277205944
-1.8409698009491	-6.99567365646362	-3.86055159568787	-0.0592058524489403	0.52726823091507	-0.0093253655359149
-1.84797596931458	-6.99334335327148	-3.86008310317993	-0.059208981692791	0.527353405952454	-0.00935140904039145
-1.84966337680817	-6.99272108078003	-3.8485164642334	-0.0591336265206337	0.527110517024994	-0.0094333840534091
-1.85779440402985	-6.99685764312744	-3.85792326927185	-0.0589545704424381	0.527153670787811	-0.00946279801428318
-1.85681211948395	-6.99119663238525	-3.8594331741333	-0.0588817000389099	0.527156472206116	-0.00950158946216106
-1.86874103546143	-6.99484348297119	-3.85972785949707	-0.0588665455579758	0.527219355106354	-0.00957607664167881
-1.87317764759064	-6.99315786361694	-3.86035227775574	-0.0587025247514248	0.527131795883179	-0.00963205005973578
-1.8744992017746	-6.99070262908936	-3.86074209213257	-0.0585218966007233	0.527126789093018	-0.00980205554515123
-1.88018047809601	-6.99204635620117	-3.85195803642273	-0.0585641451179981	0.52714079618454	-0.00990338064730167
-1.88931453227997	-6.99336433410645	-3.860924243927	-0.0582739040255547	0.527045547962189	-0.00996474642306566
-1.88704836368561	-6.98777532577515	-3.85840344429016	-0.0580352805554867	0.527096033096313	-0.0100821340456605
-1.89363443851471	-6.99193859100342	-3.86261749267578	-0.0579304620623589	0.527163505554199	-0.0100998925045133
-1.898557305336	-6.98770809173584	-3.86516189575195	-0.0578039921820164	0.527064502239227	-0.01014718785882
-1.90148866176605	-6.9907660484314	-3.86391401290894	-0.0575397461652756	0.527100324630737	-0.0102438982576132
-1.90063786506653	-6.98752498626709	-3.8596510887146	-0.0572757124900818	0.527025818824768	-0.0103520173579454
-1.91038298606873	-6.98772048950195	-3.86298203468323	-0.0571687668561935	0.527082920074463	-0.0103253554552794
-1.91274559497833	-6.98800373077393	-3.86449360847473	-0.0569311007857323	0.527016520500183	-0.0103634307160974
-1.91201210021973	-6.98929643630981	-3.86517286300659	-0.056670781224966	0.52706390619278	-0.0104034673422575
-1.91475808620453	-6.98206281661987	-3.87032699584961	-0.0564012974500656	0.527128338813782	-0.0103402948006988
-1.92365169525146	-6.98634195327759	-3.87569856643677	-0.0561949945986271	0.527124464511871	-0.0103746261447668
-1.92524516582489	-6.98538780212402	-3.86606287956238	-0.0557653158903122	0.527077794075012	-0.0104155680164695
-1.92322897911072	-6.98142099380493	-3.87872934341431	-0.0555736385285854	0.527086496353149	-0.0104105900973082
-1.92519474029541	-6.98105096817017	-3.87636828422546	-0.0552749112248421	0.527095377445221	-0.0103898998349905
-1.92975461483002	-6.98118019104004	-3.87874364852905	-0.0549956969916821	0.527159631252289	-0.010276909917593
-1.92949533462524	-6.97963380813599	-3.88588738441467	-0.0545929111540318	0.527230203151703	-0.0100505705922842
-1.93272161483765	-6.97572708129883	-3.88182401657104	-0.0544696673750877	0.527321815490723	-0.00996433570981026
-1.93104183673859	-6.97757816314697	-3.88266944885254	-0.0539349243044853	0.527231514453888	-0.0100957481190562
-1.92755806446075	-6.97799587249756	-3.88952207565308	-0.0536289140582085	0.527295708656311	-0.0102078039199114
-1.93437278270721	-6.97737216949463	-3.89814805984497	-0.0532192327082157	0.527458369731903	-0.0104123679921031
-1.93542838096619	-6.97807788848877	-3.89510917663574	-0.0529258698225021	0.527465403079987	-0.0107102934271097
-1.93782949447632	-6.98017644882202	-3.90653705596924	-0.0524145737290382	0.527593016624451	-0.0110188536345959
-1.93659579753876	-6.97559213638306	-3.90319871902466	-0.0520952120423317	0.527688205242157	-0.0114849451929331
-1.94458377361298	-6.98286008834839	-3.9006495475769	-0.0517025217413902	0.527840256690979	-0.0119537590071559
-1.94682705402374	-6.98651695251465	-3.90829420089722	-0.0511887595057487	0.527861893177032	-0.0130008719861507
-1.95525801181793	-6.99463844299316	-3.90825581550598	-0.0508645251393318	0.528043508529663	-0.0143462363630533
-1.95871460437775	-6.9984827041626	-3.91365718841553	-0.0507437661290169	0.528072416782379	-0.0152572514489293
-1.96722495555878	-6.99456548690796	-3.9146134853363	-0.0503441765904427	0.528112471103668	-0.0157868638634682
-1.96348237991333	-6.99767398834229	-3.91996574401855	-0.0499827899038792	0.528261601924896	-0.0162490867078304
-1.96808385848999	-6.99496507644653	-3.92489910125732	-0.0494750067591667	0.528355717658997	-0.016620684415102
-1.97243916988373	-6.99646043777466	-3.92278289794922	-0.0491563379764557	0.528352856636047	-0.0168315041810274
-1.97589159011841	-6.99435663223267	-3.93005108833313	-0.0486751198768616	0.528392016887665	-0.0170229636132717
-1.96757221221924	-6.98897123336792	-3.93000912666321	-0.048226822167635	0.52851527929306	-0.0170445330440998
-1.97708225250244	-6.98487615585327	-3.93745040893555	-0.0477189496159554	0.528608977794647	-0.0170604065060616
-1.97709906101227	-6.98220634460449	-3.93269801139832	-0.0472446754574776	0.528596520423889	-0.0171714778989553
-1.97819995880127	-6.98656034469604	-3.9398980140686	-0.0466504693031311	0.528697907924652	-0.0173043925315142
-1.9760879278183	-6.97940301895142	-3.9490020275116	-0.0461698360741138	0.528683185577393	-0.0172843467444181
-1.97966194152832	-6.98304271697998	-3.95129346847534	-0.0456494428217411	0.528798699378967	-0.0173276327550411
-1.9719340801239	-6.98317384719849	-3.94886922836304	-0.0449795424938202	0.528688609600067	-0.0173932723701
-1.97115099430084	-6.98810529708862	-3.96188831329346	-0.0444864369928837	0.528807818889618	-0.0174502488225698
-1.96794021129608	-6.99225759506226	-3.95690035820007	-0.0440394803881645	0.528834998607636	-0.0176318194717169
-1.96589040756226	-6.99644804000854	-3.95522141456604	-0.0436574406921864	0.528818607330322	-0.0175988506525755
-1.952232837677	-6.99908018112183	-3.95485734939575	-0.0433500409126282	0.528818547725677	-0.017323799431324
-1.95099687576294	-6.99127817153931	-3.96129202842712	-0.043108344078064	0.529009699821472	-0.0169054567813873
-1.94614100456238	-6.98621416091919	-3.95936560630798	-0.0427163951098919	0.528879761695862	-0.016491437330842
-1.94002902507782	-6.98656749725342	-3.97556591033936	-0.0423375554382801	0.529054701328278	-0.0159762874245644
-1.92479133605957	-6.99030017852783	-3.96900272369385	-0.0423064567148685	0.529076874256134	-0.0153873935341835
-1.92230975627899	-6.98686695098877	-3.96696281433105	-0.0421936623752117	0.529228985309601	-0.0146541632711887
-1.90943026542664	-6.97144508361816	-3.96716475486755	-0.0418559387326241	0.529438495635986	-0.0139120854437351
-1.89868879318237	-6.98164749145508	-3.97396755218506	-0.0414953976869583	0.529652714729309	-0.0131741715595126
-1.88670885562897	-6.98413372039795	-3.97994303703308	-0.041593212634325	0.529809057712555	-0.0124728782102466
-1.88147020339966	-6.97326564788818	-3.97574043273926	-0.0415157452225685	0.530095338821411	-0.0117990393191576
-1.86007499694824	-6.9702033996582	-3.97970294952393	-0.0411712937057018	0.530311346054077	-0.0112320818006992
-1.8614205121994	-6.96278381347656	-3.97521781921387	-0.0410066694021225	0.530812382698059	-0.0104267550632358
-1.87221777439117	-6.93500947952271	-3.98401737213135	-0.0404042303562164	0.531184375286102	-0.010843706317246
-1.87523150444031	-6.93115186691284	-3.99692106246948	-0.0396492294967175	0.531686067581177	-0.0111148804426193
-1.86830294132233	-6.9368462562561	-4.01148557662964	-0.0391270630061626	0.532171547412872	-0.01084272749722
-1.86513686180115	-6.93886756896973	-4.00651073455811	-0.0389174781739712	0.532595813274384	-0.0108824577182531
-1.85574245452881	-6.92250108718872	-4.00670623779297	-0.037979993969202	0.533210158348084	-0.0108341658487916
-1.84401905536652	-6.93220615386963	-4.01790618896484	-0.0374238379299641	0.533692598342896	-0.0100759118795395
-1.84562814235687	-6.93336820602417	-4.02922058105469	-0.0367513000965118	0.534287333488464	-0.00971481669694185
-1.83125483989716	-6.93492317199707	-4.02519559860229	-0.0364284850656986	0.534816980361938	-0.00963716395199299
-1.82295405864716	-6.92929410934448	-4.04050970077515	-0.0355981700122356	0.535537242889404	-0.00910050421953201
-1.82095301151276	-6.92967081069946	-4.05346488952637	-0.0350816063582897	0.536274790763855	-0.0085901515558362
-1.81943988800049	-6.93127870559692	-4.04957246780396	-0.0347063727676868	0.536786675453186	-0.0083813201636076
-1.80948567390442	-6.93669366836548	-4.05153560638428	-0.0344907939434052	0.5374356508255	-0.00815343949943781
-1.80652666091919	-6.93542861938477	-4.06399869918823	-0.0344210267066956	0.538111507892609	-0.00785552151501179
-1.80556464195251	-6.91675806045532	-4.06388854980469	-0.0341276451945305	0.538800597190857	-0.00756376748904586
-1.7987973690033	-6.92110872268677	-4.07880878448486	-0.0336474515497684	0.539389669895172	-0.00726226856932044
-1.79843640327454	-6.92665243148804	-4.08295822143555	-0.0336161069571972	0.539974570274353	-0.00695470022037625
-1.78340804576874	-6.93115329742432	-4.08431768417358	-0.0335743837058544	0.540383219718933	-0.00694277882575989
-1.78428447246552	-6.91305541992188	-4.0858850479126	-0.0334821753203869	0.541045725345612	-0.00678674224764109
-1.77770709991455	-6.9217381477356	-4.09820556640625	-0.0330309681594372	0.541641712188721	-0.00637410208582878
-1.77567529678345	-6.92666673660278	-4.09839153289795	-0.0331059470772743	0.542016208171844	-0.00616241432726383
-1.76670408248901	-6.9211163520813	-4.09358167648315	-0.033131554722786	0.542407870292664	-0.00614912807941437
-1.76101791858673	-6.91204214096069	-4.1123104095459	-0.032678060233593	0.543007135391235	-0.00582522293552756
-1.76350486278534	-6.91817426681519	-4.10997772216797	-0.0325464457273483	0.543324410915375	-0.00557151809334755
-1.74919140338898	-6.92852592468262	-4.11135005950928	-0.032536193728447	0.543620824813843	-0.00566664710640907
-1.75221264362335	-6.92555618286133	-4.11391162872314	-0.0326856300234795	0.544197976589203	-0.0058374535292387
-1.74440586566925	-6.92838430404663	-4.12021398544312	-0.0326541773974895	0.544493794441223	-0.00572013994678855
-1.73756265640259	-6.91978979110718	-4.11859464645386	-0.0326925702393055	0.544898629188538	-0.00568455411121249
-1.7516975402832	-6.92194175720215	-4.12376642227173	-0.0327824763953686	0.545244991779327	-0.00566959520801902
-1.73963165283203	-6.92465305328369	-4.13062047958374	-0.0328627340495586	0.545513808727264	-0.00567266810685396
-1.74387288093567	-6.92024755477905	-4.12736892700195	-0.0330148451030254	0.545745432376862	-0.00559306377544999
-1.74081790447235	-6.91219425201416	-4.13311719894409	-0.0329800955951214	0.545974791049957	-0.00560385594144464
-1.74650347232819	-6.9144721031189	-4.13273477554321	-0.0330854579806328	0.546204805374146	-0.00550033338367939
-1.73986101150513	-6.91909599304199	-4.13155126571655	-0.0331281907856464	0.546384572982788	-0.00562571128830314
-1.74536693096161	-6.91408920288086	-4.12478876113892	-0.0333027802407742	0.546608686447144	-0.00583580136299133
-1.73881483078003	-6.91830921173096	-4.13499307632446	-0.0333301909267902	0.546691358089447	-0.00597207201644778
-1.73940074443817	-6.91733074188232	-4.13635683059692	-0.0335645899176598	0.546911954879761	-0.00605144910514355
-1.73989355564117	-6.92257738113403	-4.13620901107788	-0.0337219201028347	0.546958863735199	-0.00612808577716351
-1.73709106445313	-6.91537570953369	-4.1333270072937	-0.0337934903800488	0.547145247459412	-0.00633387314155698
-1.73822438716888	-6.91652202606201	-4.13178873062134	-0.0340493097901344	0.547147810459137	-0.00633649481460452
-1.73323631286621	-6.91719913482666	-4.1291708946228	-0.0342057310044765	0.547242701053619	-0.0063696475699544
-1.73993241786957	-6.91071081161499	-4.13369131088257	-0.0342409200966358	0.547292470932007	-0.00640499405562878
-1.73587083816528	-6.91840028762817	-4.12482929229736	-0.0344344526529312	0.547207057476044	-0.00651744054630399
-1.73534297943115	-6.91373825073242	-4.13016319274902	-0.0346645899116993	0.547426283359528	-0.00662373425439
-1.73766303062439	-6.91349506378174	-4.12835216522217	-0.0348357670009136	0.547347486019135	-0.00667275302112103
-1.73180770874023	-6.91431093215942	-4.13341522216797	-0.0349245145916939	0.547398388385773	-0.00697258720174432
-1.73799383640289	-6.9166374206543	-4.11889743804932	-0.0351731479167938	0.54738175868988	-0.0070957113057375
-1.73855650424957	-6.91504764556885	-4.12547206878662	-0.0352294407784939	0.547420859336853	-0.0072472938336432
-1.7389280796051	-6.91145372390747	-4.12047910690308	-0.0355299487709999	0.547344088554382	-0.00733985332772136
-1.73590445518494	-6.91880512237549	-4.12327289581299	-0.0357441231608391	0.547394096851349	-0.00757378293201327
-1.74422872066498	-6.91486883163452	-4.11976528167725	-0.0360269248485565	0.547412931919098	-0.00756938382983208
-1.74235200881958	-6.91192770004272	-4.1127233505249	-0.0362609997391701	0.547218978404999	-0.00765149528160691
-1.74096143245697	-6.91009569168091	-4.11746644973755	-0.0365640670061111	0.547371506690979	-0.00770181883126497
-1.74966418743134	-6.91233825683594	-4.11168766021729	-0.0368558391928673	0.547236740589142	-0.0078348508104682
-1.74356985092163	-6.90881586074829	-4.11191844940186	-0.0371202640235424	0.547211229801178	-0.00790977012366056
-1.74801480770111	-6.90744304656982	-4.10910654067993	-0.0375177934765816	0.547302544116974	-0.00802928395569324
-1.75148522853851	-6.90718603134155	-4.10885572433472	-0.0377159863710403	0.547186315059662	-0.00815331190824509
-1.7492241859436	-6.90349531173706	-4.10708427429199	-0.0381857007741928	0.54713386297226	-0.00834491103887558
-1.75573062896729	-6.90654468536377	-4.10328197479248	-0.0384773686528206	0.547048568725586	-0.00851459056138992
-1.76002609729767	-6.90124750137329	-4.10761880874634	-0.0388809256255627	0.547134280204773	-0.00865232478827238
-1.76310884952545	-6.90424776077271	-4.09558439254761	-0.0391860716044903	0.546976268291473	-0.00887289177626371
-1.76065158843994	-6.90431833267212	-4.09777450561523	-0.0395762473344803	0.546924352645874	-0.00914527382701635
-1.77335679531097	-6.8984375	-4.10041475296021	-0.0400300733745098	0.546968042850494	-0.0092392461374402
-1.76998448371887	-6.90227794647217	-4.09938716888428	-0.0403312332928181	0.546898126602173	-0.00948662869632244
-1.77694916725159	-6.8988676071167	-4.07995986938477	-0.0408713966608047	0.54675966501236	-0.00972814951092005
-1.77998554706573	-6.90072679519653	-4.09046983718872	-0.0411651059985161	0.546726405620575	-0.0100046722218394
-1.78496062755585	-6.89624500274658	-4.09223461151123	-0.0416582599282265	0.546754360198975	-0.0102101834490895
-1.79016435146332	-6.89854049682617	-4.08794498443604	-0.0421909876167774	0.546669781208038	-0.0104739181697369
-1.78899455070496	-6.89325189590454	-4.08570957183838	-0.0424915514886379	0.546670019626617	-0.0108574731275439
-1.8033949136734	-6.89810609817505	-4.08449840545654	-0.0430457219481468	0.546633541584015	-0.0110064009204507
-1.80138504505157	-6.89717054367065	-4.07852029800415	-0.0435219295322895	0.54657906293869	-0.0112974923104048
-1.81554436683655	-6.89195203781128	-4.08356285095215	-0.0440620556473732	0.546653807163239	-0.011517483741045
-1.81722664833069	-6.89142274856567	-4.07414293289185	-0.0444290675222874	0.546493589878082	-0.0119255278259516
-1.82163596153259	-6.89073133468628	-4.08092212677002	-0.0449682325124741	0.546492516994476	-0.0122777400538325
-1.83027458190918	-6.8930344581604	-4.07883214950562	-0.045448262244463	0.546454966068268	-0.0125987408682704
-1.82797968387604	-6.89162683486938	-4.07585620880127	-0.045964177697897	0.546323120594025	-0.0129037443548441
-1.83798849582672	-6.89131355285645	-4.07544231414795	-0.0465281903743744	0.546437978744507	-0.0132531160488725
-1.84071433544159	-6.89025735855103	-4.05911254882813	-0.0469332635402679	0.546132147312164	-0.0136182177811861
-1.84347641468048	-6.89201211929321	-4.07206392288208	-0.0474325940012932	0.54628449678421	-0.0139564862474799
-1.85596024990082	-6.89390325546265	-4.06966209411621	-0.0479404293000698	0.546194851398468	-0.014078862965107
-1.85520279407501	-6.88943290710449	-4.06920623779297	-0.048322219401598	0.54596084356308	-0.0143825756385922
-1.86254191398621	-6.88760375976563	-4.05997753143311	-0.0488415472209454	0.546022832393646	-0.0146100027486682
-1.86963713169098	-6.88904333114624	-4.06256771087646	-0.0492422394454479	0.545823752880096	-0.0147997355088592
-1.87423145771027	-6.88111639022827	-4.06263637542725	-0.0497406050562859	0.54581218957901	-0.0149637488648295
-1.88357353210449	-6.88231658935547	-4.06013154983521	-0.0501436740159988	0.545754969120026	-0.0152310449630022
-1.88818740844727	-6.88245058059692	-4.05038404464722	-0.050390001386404	0.545586287975311	-0.0155034177005291
-1.89685547351837	-6.87615823745728	-4.05310964584351	-0.0509353801608086	0.545618295669556	-0.0156760104000568
-1.90102958679199	-6.88183069229126	-4.04911088943481	-0.0512050688266754	0.545431971549988	-0.0158405900001526
-1.9099794626236	-6.87769031524658	-4.05113315582275	-0.0515943095088005	0.54542064666748	-0.0160526745021343
-1.91220235824585	-6.8780460357666	-4.04541254043579	-0.052037239074707	0.545231103897095	-0.0162332262843847
-1.91611540317535	-6.8759446144104	-4.055091381073	-0.0522886887192726	0.54514342546463	-0.0162761509418488
-1.92820739746094	-6.87101316452026	-4.05175876617432	-0.0526368357241154	0.545053005218506	-0.0162970200181007
-1.9242947101593	-6.86860799789429	-4.04790496826172	-0.0529172532260418	0.544838190078735	-0.0163800604641438
-1.93180763721466	-6.86705350875854	-4.04243946075439	-0.0531576164066792	0.544768214225769	-0.0163309443742037
-1.94103765487671	-6.86577749252319	-4.04112768173218	-0.0534823462367058	0.5445197224617	-0.0162372719496489
-1.93788504600525	-6.86488437652588	-4.03863334655762	-0.0536885224282742	0.544432818889618	-0.0162059832364321
-1.94934487342834	-6.85969305038452	-4.04049777984619	-0.0540274828672409	0.544229984283447	-0.0160752963274717
-1.9442675113678	-6.85964202880859	-4.03480768203735	-0.0541069135069847	0.54394143819809	-0.0160965118557215
-1.94913959503174	-6.85584354400635	-4.03366899490356	-0.0544451139867306	0.543871819972992	-0.015922375023365
-1.9578492641449	-6.85748910903931	-4.02874135971069	-0.0544160790741444	0.543512165546417	-0.0157947894185781
-1.95498669147491	-6.85001134872437	-4.03235626220703	-0.0546310096979141	0.543321788311005	-0.0157603491097689
-1.96144807338715	-6.85196018218994	-4.01888036727905	-0.0547885075211525	0.543090164661407	-0.0155951930209994
-1.96340155601501	-6.85121774673462	-4.02581977844238	-0.0547252781689167	0.542810618877411	-0.0154242683202028
-1.96644699573517	-6.84606647491455	-4.01753664016724	-0.0549728907644749	0.542521476745605	-0.0152201959863305
-1.96619892120361	-6.84634447097778	-4.0151629447937	-0.0549645237624645	0.542207062244415	-0.0149836102500558
-1.97059607505798	-6.84111881256104	-4.00939273834229	-0.0549673698842525	0.541968405246735	-0.014760403893888
-1.9664580821991	-6.84297943115234	-4.01025152206421	-0.0551497340202332	0.541653692722321	-0.0141383167356253
-1.94945800304413	-6.86036205291748	-3.99341130256653	-0.0560680739581585	0.540893256664276	-0.0128873866051435
-1.96395015716553	-6.81991481781006	-3.99664640426636	-0.0560830011963844	0.541017293930054	-0.012527740560472
-1.95179927349091	-6.82048225402832	-3.99374127388	-0.0560147948563099	0.540694177150726	-0.011867418885231
-1.96757185459137	-6.81693840026855	-3.99452233314514	-0.0557576790452003	0.54039740562439	-0.0110296802595258
-1.97271811962128	-6.8196120262146	-3.99242854118347	-0.0556222833693028	0.540079236030579	-0.0111948736011982
-1.96440470218658	-6.80746793746948	-3.99304580688477	-0.0554678030312061	0.539780676364899	-0.0114441523328424
-1.9701042175293	-6.81802129745483	-3.9864649772644	-0.0553212650120258	0.539528667926788	-0.0112180178985
-1.968022108078	-6.81962156295776	-3.98814487457275	-0.0550832971930504	0.539108157157898	-0.0111380657181144
-1.96435916423798	-6.82442188262939	-3.98213768005371	-0.0551159381866455	0.538906395435333	-0.011145836673677
-1.96741354465485	-6.82024049758911	-3.98711848258972	-0.0548779964447021	0.538641095161438	-0.010966126807034
-1.95784282684326	-6.82507658004761	-3.98249673843384	-0.054750170558691	0.538304030895233	-0.0108596840873361
-1.96699833869934	-6.81832218170166	-3.98274159431458	-0.0545892417430878	0.538172364234924	-0.0104187168180943
-1.96293222904205	-6.81887245178223	-3.9783022403717	-0.0544234327971935	0.537805020809174	-0.00991723965853453
-1.95519304275513	-6.81879663467407	-3.98337602615356	-0.0542636513710022	0.537763297557831	-0.00932499580085278
-1.96327364444733	-6.81067562103271	-3.97744941711426	-0.0540846027433872	0.537394344806671	-0.00883280206471682
-1.9527975320816	-6.81178379058838	-3.96966457366943	-0.0538770332932472	0.537163197994232	-0.00831807032227516
-1.9490031003952	-6.80580568313599	-3.97589373588562	-0.0536678768694401	0.537113726139069	-0.00772320013493299
-1.94742155075073	-6.80602598190308	-3.96883869171143	-0.0535329841077328	0.536776900291443	-0.00722914934158325
-1.94245278835297	-6.80596494674683	-3.97858595848084	-0.053198728710413	0.536630034446716	-0.0068459496833384
-1.94146072864532	-6.79906225204468	-3.9714515209198	-0.0529387705028057	0.536509096622467	-0.00648390874266624
-1.93870306015015	-6.80555438995361	-3.9677677154541	-0.0527060627937317	0.536253988742828	-0.00614223536103964
-1.93403875827789	-6.80194044113159	-3.97593569755554	-0.0522555261850357	0.536082625389099	-0.00590485753491521
-1.93523931503296	-6.79976511001587	-3.97451090812683	-0.051959827542305	0.535883188247681	-0.00571513408794999
-1.92970263957977	-6.80466508865356	-3.97186708450317	-0.0515233166515827	0.535745561122894	-0.00551312789320946
-1.92479276657104	-6.80238342285156	-3.96227288246155	-0.0510890819132328	0.535486936569214	-0.00528804305940866
-1.92427921295166	-6.80659055709839	-3.96755027770996	-0.0509187467396259	0.535199642181396	-0.00495689595118165
-1.9159083366394	-6.80781507492065	-3.96862506866455	-0.0505743660032749	0.534941494464874	-0.00461031589657068
-1.91077721118927	-6.8063702583313	-3.96863341331482	-0.0503113716840744	0.534754574298859	-0.00416313856840134
-1.91539120674133	-6.80531167984009	-3.96048164367676	-0.0499873384833336	0.534431397914886	-0.00374247855506837
-1.90418350696564	-6.80631732940674	-3.96413850784302	-0.0495622009038925	0.534052193164825	-0.00330061698332429
-1.90525436401367	-6.80167150497437	-3.96515464782715	-0.0493002496659756	0.533892750740051	-0.00283177453093231
-1.90479063987732	-6.80603885650635	-3.96160840988159	-0.0488770976662636	0.533552765846252	-0.00244779675267637
-1.89559495449066	-6.8038272857666	-3.96244215965271	-0.0484464913606644	0.533176124095917	-0.00211853347718716
-1.89708411693573	-6.80680131912231	-3.95229125022888	-0.0481599345803261	0.53293365240097	-0.00187050004024059
-1.88681769371033	-6.80981492996216	-3.95019316673279	-0.0476059019565582	0.532398045063019	-0.00171555124688894
-1.88139796257019	-6.81430912017822	-3.95569014549255	-0.0471777133643627	0.532080948352814	-0.00149913399945945
-1.88298439979553	-6.81314897537231	-3.95058560371399	-0.0467724017798901	0.531693160533905	-0.0011878126533702
-1.87096393108368	-6.81597757339478	-3.94789242744446	-0.04623082280159	0.531189024448395	-0.00106246257200837
-1.86981451511383	-6.81700992584229	-3.9473397731781	-0.0458059534430504	0.530873000621796	-0.000796528242062777
-1.86476361751556	-6.81868076324463	-3.94871258735657	-0.0453721210360527	0.530347645282745	-0.000463512347778305
-1.85586929321289	-6.82268190383911	-3.93866991996765	-0.0449568703770638	0.529966056346893	-9.00424638530239E-05
-1.85722362995148	-6.82054615020752	-3.94983649253845	-0.0444023869931698	0.529625833034515	0.000319881539326161
-1.84736275672913	-6.8282299041748	-3.93814587593079	-0.0440122187137604	0.528969883918762	0.00062429130775854
-1.84053599834442	-6.82504415512085	-3.94660997390747	-0.0434865653514862	0.528674304485321	0.00105156528297812
-1.83606588840485	-6.82592058181763	-3.93685793876648	-0.0431034825742245	0.528290867805481	0.00150465010665357
-1.82680821418762	-6.83096742630005	-3.93927001953125	-0.0426598563790321	0.527831792831421	0.00186146853957325
-1.82578814029694	-6.82941818237305	-3.9348042011261	-0.0421928726136684	0.527532935142517	0.00223738281056285
-1.81203246116638	-6.8352370262146	-3.92798781394959	-0.0416426993906498	0.527021706104279	0.00256381696090102
-1.80901038646698	-6.83858489990234	-3.9371976852417	-0.0411159880459309	0.526885509490967	0.00292399269528687
-1.80425179004669	-6.83656787872314	-3.93522524833679	-0.0406996756792068	0.526473045349121	0.00321617675945163
-1.79826986789703	-6.8464994430542	-3.92515325546265	-0.0401864498853683	0.526186883449554	0.00337833003140986
-1.78935050964355	-6.84277486801147	-3.92570877075195	-0.0395641848444939	0.526017963886261	0.00353774381801486
-1.78638887405396	-6.85307741165161	-3.92020058631897	-0.0392793565988541	0.52570629119873	0.00379223679192364
-1.77941596508026	-6.8564281463623	-3.92845821380615	-0.0387733019888401	0.525439858436584	0.00393695058301091
-1.77192974090576	-6.85389566421509	-3.92887282371521	-0.0383453853428364	0.525300025939941	0.00420770142227411
-1.76590085029602	-6.8585901260376	-3.9258918762207	-0.0378984548151493	0.525073349475861	0.00436837878078222
-1.76228845119476	-6.86393547058105	-3.9173538684845	-0.0374426990747452	0.524914860725403	0.00447967881336808
-1.75159192085266	-6.86316204071045	-3.92170667648315	-0.037194237112999	0.524853229522705	0.00472899060696363
-1.75153052806854	-6.86887311935425	-3.92124223709106	-0.0368539430201054	0.524699091911316	0.00493502477183938
-1.74039113521576	-6.87032175064087	-3.927485704422	-0.0364250428974628	0.524527013301849	0.00515539012849331
-1.73951613903046	-6.87380170822144	-3.92276906967163	-0.036212183535099	0.524545669555664	0.00526694348081946
-1.72934401035309	-6.87656402587891	-3.91502118110657	-0.0359489992260933	0.524332821369171	0.00541643472388387
-1.72013461589813	-6.87888145446777	-3.92614793777466	-0.0356259793043137	0.524279236793518	0.00554482219740748
-1.71851241588593	-6.88439130783081	-3.92767834663391	-0.0354483611881733	0.524317145347595	0.00574687495827675
-1.7065646648407	-6.88640165328979	-3.92560458183289	-0.0351295582950115	0.524042308330536	0.00588406762108207
-1.69751787185669	-6.88853979110718	-3.9232931137085	-0.0348441600799561	0.524155676364899	0.00592844001948833
-1.69170463085175	-6.89731931686401	-3.91852188110352	-0.034719180315733	0.523996531963348	0.00603024894371629
-1.68362367153168	-6.90539216995239	-3.92928671836853	-0.0345042571425438	0.523883819580078	0.00594566576182842
-1.67949414253235	-6.91161966323853	-3.92497897148132	-0.0343676991760731	0.523908078670502	0.00533174956217408
-1.67431879043579	-6.92813730239868	-3.92677927017212	-0.0345092415809631	0.523846328258514	0.00431687850505114
-1.66845536231995	-6.93547677993774	-3.92334175109863	-0.0345095954835415	0.523804724216461	0.00378564232960343
-1.65980243682861	-6.93013525009155	-3.9147469997406	-0.03470204398036	0.523743569850922	0.00403242139145732
-1.65376901626587	-6.93077611923218	-3.92329668998718	-0.0347969047725201	0.523686408996582	0.00437957094982266
-1.65021181106567	-6.9317045211792	-3.92714142799377	-0.0346337147057056	0.523686289787292	0.0046952161937952
-1.64604198932648	-6.92811822891235	-3.92312550544739	-0.0347904227674007	0.52361261844635	0.00499570043757558
-1.63525903224945	-6.92970848083496	-3.9224066734314	-0.0346268601715565	0.523552298545837	0.00544675951823592
-1.62537467479706	-6.92598962783813	-3.9277548789978	-0.0346669219434261	0.523687660694122	0.00590430805459619
-1.62490451335907	-6.92782831192017	-3.92604279518127	-0.0347253680229187	0.523608863353729	0.00636542215943336
-1.61329424381256	-6.9243106842041	-3.92683935165405	-0.0344429574906826	0.523551225662231	0.00679196696728468
-1.60790383815765	-6.92415285110474	-3.91736006736755	-0.0344125926494598	0.523593842983246	0.00709085632115602
-1.60232877731323	-6.92906284332275	-3.92593431472778	-0.034195315092802	0.523526549339294	0.00740001583471894
-1.5923957824707	-6.92864179611206	-3.92459988594055	-0.0340034365653992	0.523506104946136	0.00769138243049383
-1.58554792404175	-6.93322706222534	-3.92582941055298	-0.0339263156056404	0.523535370826721	0.00796576961874962
-1.5806177854538	-6.93738222122192	-3.92348504066467	-0.0335626602172852	0.523420214653015	0.00804826617240906
-1.57474970817566	-6.93597412109375	-3.92168951034546	-0.0334744229912758	0.523338258266449	0.00810276344418526
[truncated: 11,331 more rows]
