# Supplementary material for: Identification of Haptic Based Guiding Using Hard Reins
Source: PLoS One. 2015 Jul 22;10(7):e0132020. doi: 10.1371/journal.pone.0132020 (PMC4511788; doi:10.1371/journal.pone.0132020)
Supplement: S6 File — (ZIP) [file pone.0132020.s006.zip › Exp2_ForceData2/Subject9/path2/T5.csv]

Force X (N)	Force Y (N)	Force Z (N)	Torque X (N-m)	Torque Y (N-m)	Torque Z (N-m)	Frequency = 10000	Averaging Level = 16	F/T Serial Number = FT11772	Time Started = 19/12/2012 16:32:38
-0.388752609491348	-7.70891714096069	-3.34191107749939	-0.0399504862725735	0.511232674121857	-0.02154491096735
-0.386544406414032	-7.71011114120483	-3.34412360191345	-0.0399331413209438	0.51114946603775	-0.0215722639113665
-0.390934705734253	-7.70424461364746	-3.33967924118042	-0.039849516004324	0.511090219020844	-0.0215099230408669
-0.38991242647171	-7.71151924133301	-3.34642958641052	-0.0398445688188076	0.511168837547302	-0.0215327944606543
-0.38615682721138	-7.705397605896	-3.33828663825989	-0.0398698709905148	0.510996282100677	-0.0215584617108107
-0.392380088567734	-7.70491552352905	-3.34310150146484	-0.0398220866918564	0.511101245880127	-0.0215180069208145
-0.387928038835526	-7.70523357391357	-3.33803486824036	-0.0400108881294727	0.510995984077454	-0.0214707255363464
-0.3871790766716	-7.70397853851318	-3.34264731407166	-0.0399609841406345	0.510896384716034	-0.0214907471090555
-0.390845686197281	-7.70053625106812	-3.34528136253357	-0.0398545376956463	0.510852873325348	-0.0214590337127447
-0.389104217290878	-7.70771598815918	-3.34025931358337	-0.0400192141532898	0.510849237442017	-0.0214002430438995
-0.388899296522141	-7.69498443603516	-3.33525514602661	-0.0400642864406109	0.510573625564575	-0.0214849449694157
-0.393365919589996	-7.70355129241943	-3.33831882476807	-0.0400350578129292	0.510603725910187	-0.0213512778282166
-0.390159010887146	-7.69607639312744	-3.33144330978394	-0.040114589035511	0.510529398918152	-0.0214028526097536
-0.387575924396515	-7.69651651382446	-3.34128189086914	-0.0401838980615139	0.510374188423157	-0.0214013457298279
-0.395790010690689	-7.69297361373901	-3.32947993278503	-0.0401932969689369	0.510214269161224	-0.0213995575904846
-0.392360091209412	-7.6997332572937	-3.33791351318359	-0.0402742810547352	0.510199844837189	-0.0214097481220961
-0.392901062965393	-7.69031620025635	-3.32611107826233	-0.0404133498668671	0.509921967983246	-0.0214811079204082
-0.398873448371887	-7.69570398330688	-3.33554697036743	-0.0403998196125031	0.509898900985718	-0.0214573200792074
-0.397033631801605	-7.68934345245361	-3.31910252571106	-0.0405762866139412	0.509827971458435	-0.0214808974415064
-0.391624063253403	-7.69577407836914	-3.33589434623718	-0.0406741090118885	0.509630084037781	-0.0216346327215433
-0.395364552736282	-7.68945550918579	-3.31533980369568	-0.0407218858599663	0.50944459438324	-0.0215788781642914
-0.398259818553925	-7.69451522827148	-3.33415365219116	-0.0408304966986179	0.509355664253235	-0.0217334199696779
-0.392535090446472	-7.69402408599854	-3.3146378993988	-0.0410488992929459	0.509146690368652	-0.021746851503849
-0.394578844308853	-7.68790435791016	-3.33219528198242	-0.0410362705588341	0.509010434150696	-0.0220058690756559
-0.398638069629669	-7.69270133972168	-3.31528878211975	-0.0412181206047535	0.508938491344452	-0.021887868642807
-0.391915887594223	-7.69282197952271	-3.31756162643433	-0.0414297021925449	0.508722841739655	-0.0222051907330751
-0.397712498903275	-7.69301891326904	-3.31680727005005	-0.0414634793996811	0.508579671382904	-0.0221855528652668
-0.396635830402374	-7.69289302825928	-3.3170268535614	-0.0415790155529976	0.508374691009521	-0.0223936680704355
-0.399804055690765	-7.69703435897827	-3.30554342269897	-0.041781410574913	0.508414387702942	-0.0225192084908485
-0.396529614925385	-7.69427585601807	-3.31280970573425	-0.0418743342161179	0.508144915103912	-0.0228031631559134
-0.401613563299179	-7.69867897033691	-3.30771350860596	-0.0420330874621868	0.508049368858337	-0.0228764973580837
-0.397968322038651	-7.69501304626465	-3.30773496627808	-0.0422295816242695	0.507895350456238	-0.0232534855604172
-0.403195798397064	-7.69930171966553	-3.30564117431641	-0.0424237549304962	0.507724821567535	-0.0233484115451574
-0.402470231056213	-7.69671058654785	-3.30697703361511	-0.0423983335494995	0.507541239261627	-0.0236432366073132
-0.402298748493195	-7.70533084869385	-3.30744099617004	-0.042712077498436	0.507549822330475	-0.0238360241055489
-0.396562099456787	-7.69897556304932	-3.30142569541931	-0.042826946824789	0.507270157337189	-0.0242132470011711
-0.40337935090065	-7.70130348205566	-3.30658459663391	-0.0429630018770695	0.507282972335815	-0.0244344975799322
-0.39987176656723	-7.70226335525513	-3.29906892776489	-0.0432057455182076	0.507165014743805	-0.0247083567082882
-0.404772967100143	-7.70628356933594	-3.29873728752136	-0.0433212444186211	0.507106244564056	-0.0249667055904865
-0.406810343265533	-7.70221662521362	-3.29201173782349	-0.0433627068996429	0.506953060626984	-0.0252051521092653
-0.406192451715469	-7.71124076843262	-3.30155277252197	-0.0435484685003757	0.506944835186005	-0.0255508311092854
-0.407722920179367	-7.7081036567688	-3.29378962516785	-0.0437639579176903	0.506920278072357	-0.025790786370635
-0.406758189201355	-7.7045783996582	-3.30394458770752	-0.0438252687454224	0.506722807884216	-0.0261652413755655
-0.415258705615997	-7.70964002609253	-3.28691649436951	-0.0439523197710514	0.506887376308441	-0.0263408981263638
-0.411265730857849	-7.71182823181152	-3.29581308364868	-0.0441787056624889	0.506841123104095	-0.0267465971410275
-0.413442820310593	-7.71137857437134	-3.29159545898438	-0.0442923046648502	0.506857395172119	-0.026892913505435
-0.416978389024735	-7.71238660812378	-3.29715442657471	-0.0442740507423878	0.506839632987976	-0.0272687412798405
-0.41426357626915	-7.71422100067139	-3.289391040802	-0.0444973893463612	0.506937146186829	-0.0273847728967667
-0.413886338472366	-7.71158599853516	-3.29490423202515	-0.0445525795221329	0.506852507591248	-0.0278411172330379
-0.419500976800919	-7.71627902984619	-3.29441857337952	-0.0446048602461815	0.506975650787354	-0.0279759708791971
-0.415446072816849	-7.71796274185181	-3.28909301757813	-0.0447854734957218	0.506950199604034	-0.02826271019876
-0.415681213140488	-7.71910285949707	-3.29828882217407	-0.0448336228728294	0.507079541683197	-0.0285001564770937
-0.41491574048996	-7.71661472320557	-3.28955745697021	-0.0447971001267433	0.507082164287567	-0.0286350753158331
-0.414872080087662	-7.72602558135986	-3.30062389373779	-0.0450163148343563	0.50729513168335	-0.0289033930748701
-0.414840489625931	-7.71933746337891	-3.29106044769287	-0.0450326837599278	0.507284462451935	-0.0290399435907602
-0.413980484008789	-7.72475099563599	-3.30141282081604	-0.0451249442994595	0.507309913635254	-0.0292393416166306
-0.416032820940018	-7.72484874725342	-3.29095840454102	-0.0452606789767742	0.507543921470642	-0.0292432270944119
-0.409860700368881	-7.72467422485352	-3.30575489997864	-0.0452711135149002	0.507622361183167	-0.0295595414936543
-0.407806158065796	-7.72499942779541	-3.28882932662964	-0.0453231818974018	0.507649481296539	-0.0295640174299479
-0.411259859800339	-7.72043800354004	-3.30487823486328	-0.0453011952340603	0.507752418518066	-0.0297096353024244
-0.409451335668564	-7.73232984542847	-3.29740452766418	-0.0454019978642464	0.507869243621826	-0.0297845136374235
-0.404359430074692	-7.7245512008667	-3.29784560203552	-0.0454244017601013	0.507889986038208	-0.0299884602427483
-0.406876593828201	-7.72982835769653	-3.3122398853302	-0.0453434474766254	0.507987678050995	-0.0300967842340469
-0.405609399080276	-7.7292628288269	-3.29410886764526	-0.0455290339887142	0.508208870887756	-0.0301066543906927
-0.397606372833252	-7.73217248916626	-3.30989694595337	-0.0455770753324032	0.508133828639984	-0.0303878542035818
-0.399694114923477	-7.73541736602783	-3.30361127853394	-0.0455525331199169	0.50829404592514	-0.0303978603333235
-0.396926641464233	-7.73013544082642	-3.30159568786621	-0.0454428568482399	0.508241236209869	-0.0304806251078844
-0.394374161958694	-7.7394871711731	-3.31442666053772	-0.0455675199627876	0.508398413658142	-0.0306867994368076
-0.39246940612793	-7.74213361740112	-3.30147504806519	-0.0456628575921059	0.508462429046631	-0.0306859780102968
-0.386105746030808	-7.73811149597168	-3.30269646644592	-0.0455742478370667	0.50831001996994	-0.0309377741068602
-0.388614237308502	-7.74473762512207	-3.31020045280457	-0.0455768257379532	0.508486211299896	-0.0309282653033733
-0.384234964847565	-7.74408912658691	-3.30150198936462	-0.0457378216087818	0.508482277393341	-0.0310403257608414
-0.378114104270935	-7.74738836288452	-3.31481504440308	-0.045771636068821	0.508437931537628	-0.0312456525862217
-0.381563007831573	-7.74575328826904	-3.29767775535584	-0.0456724315881729	0.50842273235321	-0.0311730541288853
-0.378121435642242	-7.74930810928345	-3.31339931488037	-0.0456213541328907	0.508408606052399	-0.0314009338617325
-0.374777525663376	-7.75213479995728	-3.30544900894165	-0.0457349605858326	0.508373081684113	-0.0312780663371086
-0.37155294418335	-7.74854135513306	-3.29679298400879	-0.0457873791456223	0.508232653141022	-0.0314693786203861
-0.373254179954529	-7.75268745422363	-3.30759906768799	-0.0457353442907333	0.508210599422455	-0.0314237512648106
-0.369279384613037	-7.75672006607056	-3.2979793548584	-0.0458477772772312	0.508131206035614	-0.0315078794956207
-0.364970445632935	-7.75622987747192	-3.30589747428894	-0.0458407774567604	0.508031964302063	-0.0316079519689083
-0.365561187267303	-7.75096893310547	-3.29876565933228	-0.0457466430962086	0.507899641990662	-0.031568568199873
-0.364477634429932	-7.76121139526367	-3.30684733390808	-0.0458156727254391	0.50785768032074	-0.0317040272057056
-0.357441186904907	-7.75971555709839	-3.29454255104065	-0.0459040217101574	0.507643342018127	-0.0317182093858719
-0.360776364803314	-7.76067590713501	-3.30382561683655	-0.0458768121898174	0.507538795471191	-0.0318012088537216
-0.358676731586456	-7.7615065574646	-3.28965497016907	-0.0459461100399494	0.507481217384338	-0.0317891985177994
-0.352367788553238	-7.76673698425293	-3.30759620666504	-0.0459776967763901	0.507398247718811	-0.0319486297667027
-0.351360082626343	-7.76398944854736	-3.28289604187012	-0.0458882711827755	0.507153630256653	-0.0318971909582615
-0.351723581552505	-7.76537561416626	-3.30192375183105	-0.045901820063591	0.507052838802338	-0.032073613256216
-0.347947627305985	-7.77079725265503	-3.28752636909485	-0.0460602268576622	0.506962776184082	-0.0319834239780903
-0.347252547740936	-7.7652153968811	-3.29091668128967	-0.0459930412471294	0.506774067878723	-0.0321375504136086
-0.348582834005356	-7.77466917037964	-3.29326987266541	-0.0459664762020111	0.506792604923248	-0.0319280810654163
-0.343448758125305	-7.7691707611084	-3.28765439987183	-0.0461251139640808	0.506729423999786	-0.0320239439606667
-0.340144544839859	-7.7730884552002	-3.29574537277222	-0.0460284762084484	0.506600558757782	-0.0320953279733658
-0.34336131811142	-7.77263689041138	-3.28480410575867	-0.0460964404046535	0.506521701812744	-0.0319644324481487
-0.340821653604507	-7.77167177200317	-3.29242825508118	-0.0460097156465054	0.506496489048004	-0.0319699048995972
-0.337212443351746	-7.77618312835693	-3.2885434627533	-0.0461575388908386	0.506494343280792	-0.0318952277302742
-0.332678556442261	-7.77032423019409	-3.28083777427673	-0.0461482666432858	0.506365418434143	-0.0319073162972927
-0.340212374925613	-7.77254962921143	-3.29944467544556	-0.0460040681064129	0.506353080272675	-0.0319157131016254
-0.339981377124786	-7.77249050140381	-3.28215575218201	-0.0461380295455456	0.506490230560303	-0.0317142456769943
-0.332107424736023	-7.7746753692627	-3.28777647018433	-0.0461571253836155	0.506420254707336	-0.031878624111414
-0.332207053899765	-7.77348756790161	-3.29034781455994	-0.0461138486862183	0.506441473960876	-0.0318391174077988
-0.335829764604568	-7.76826333999634	-3.27885580062866	-0.0460311770439148	0.506372153759003	-0.0317879430949688
-0.334197342395782	-7.77220487594604	-3.29437232017517	-0.0459799841046333	0.506525695323944	-0.032073587179184
-0.329386472702026	-7.77878189086914	-3.29300546646118	-0.0461247973144054	0.506595075130463	-0.0319849513471127
-0.329255551099777	-7.77407360076904	-3.28164339065552	-0.0460845455527306	0.506466031074524	-0.03219298645854
-0.332647144794464	-7.77805328369141	-3.2990095615387	-0.0459990613162518	0.506581366062164	-0.0322757549583912
-0.326728999614716	-7.78207874298096	-3.28076696395874	-0.0461039282381535	0.506628811359406	-0.0322985909879208
-0.319835752248764	-7.77896595001221	-3.29835867881775	-0.0460979230701923	0.506665766239166	-0.0325589738786221
-0.328797101974487	-7.77908754348755	-3.28493404388428	-0.045990526676178	0.506687521934509	-0.0324632413685322
-0.327114820480347	-7.77965641021729	-3.29325747489929	-0.045992523431778	0.506729602813721	-0.032613929361105
-0.32424184679985	-7.79055166244507	-3.2921998500824	-0.046108391135931	0.506852924823761	-0.0325006879866123
-0.318806737661362	-7.78277254104614	-3.28814315795898	-0.0460790731012821	0.506755173206329	-0.0328163988888264
-0.317572563886642	-7.7887225151062	-3.30880832672119	-0.046040665358305	0.506890892982483	-0.0329797938466072
-0.314262449741364	-7.79141998291016	-3.28886151313782	-0.0461012721061707	0.50703901052475	-0.0330063477158546
-0.304996997117996	-7.79372882843018	-3.30894136428833	-0.0461313501000404	0.5069899559021	-0.0332643203437328
-0.304938912391663	-7.79590511322021	-3.29128241539001	-0.0461380444467068	0.507100939750671	-0.0332229062914848
-0.305046498775482	-7.79361867904663	-3.29397034645081	-0.0460783019661903	0.507135212421417	-0.0334241352975369
-0.301928639411926	-7.80160903930664	-3.30450296401978	-0.0461588650941849	0.507391810417175	-0.0334609672427177
-0.300719797611237	-7.79887580871582	-3.29003715515137	-0.0461702160537243	0.507360637187958	-0.0336501635611057
-0.303718268871307	-7.79840135574341	-3.31335282325745	-0.0461035184562206	0.507452666759491	-0.0338111147284508
-0.306118011474609	-7.80146980285645	-3.29605484008789	-0.0460813120007515	0.507693767547607	-0.0337571166455746
-0.299303442239761	-7.7988715171814	-3.30362677574158	-0.0461723729968071	0.507736027240753	-0.0339498408138752
-0.302523821592331	-7.80424022674561	-3.30175638198853	-0.0461708642542362	0.507882714271545	-0.0339546389877796
-0.302214056253433	-7.80136442184448	-3.29667544364929	-0.0460858009755611	0.507989048957825	-0.0339122265577316
-0.298156380653381	-7.805832862854	-3.31073784828186	-0.0461202673614025	0.508137702941895	-0.034098993986845
-0.296571642160416	-7.80950975418091	-3.29746961593628	-0.04627625644207	0.508253991603851	-0.0340836867690086
-0.297920554876328	-7.80520915985107	-3.31156897544861	-0.0462155044078827	0.50822514295578	-0.0341455563902855
-0.302183300256729	-7.80412530899048	-3.30477833747864	-0.0462017245590687	0.508451521396637	-0.0339028425514698
-0.297923177480698	-7.80352878570557	-3.3063325881958	-0.0463302880525589	0.508513152599335	-0.0336492322385311
-0.293712645769119	-7.80229091644287	-3.31311631202698	-0.0462820827960968	0.508560061454773	-0.033509436994791
-0.297076225280762	-7.79476690292358	-3.30328297615051	-0.0461963601410389	0.508586287498474	-0.033391647040844
-0.295917898416519	-7.80198431015015	-3.31447625160217	-0.0463342033326626	0.508599400520325	-0.0334606692194939
-0.295029073953629	-7.80097150802612	-3.30421280860901	-0.0463535226881504	0.508584082126617	-0.033454418182373
-0.298060148954391	-7.79967021942139	-3.31450414657593	-0.046260628849268	0.508614599704742	-0.0335972607135773
-0.297105133533478	-7.801598072052	-3.29902791976929	-0.0463171526789665	0.508694291114807	-0.0334367118775845
-0.291403591632843	-7.79757452011108	-3.31084203720093	-0.0463922321796417	0.508594334125519	-0.0335618108510971
-0.295576691627502	-7.80232048034668	-3.3046932220459	-0.0464486107230186	0.508564412593842	-0.0334111601114273
-0.299015283584595	-7.79746723175049	-3.30369281768799	-0.0463889986276627	0.508451163768768	-0.0333784520626068
-0.299521237611771	-7.80415201187134	-3.31046390533447	-0.0464585497975349	0.50850385427475	-0.0333045683801174
-0.295767456293106	-7.79708957672119	-3.30202102661133	-0.0465238317847252	0.508303880691528	-0.0332690961658955
-0.297136902809143	-7.79645156860352	-3.31119847297668	-0.0464700981974602	0.508262991905212	-0.0332158543169498
-0.297660499811172	-7.79835796356201	-3.30045795440674	-0.0466322861611843	0.508235931396484	-0.0331505462527275
-0.292711555957794	-7.79786539077759	-3.31355905532837	-0.0467405915260315	0.50809907913208	-0.0331832282245159
-0.298549294471741	-7.79573917388916	-3.29797196388245	-0.0466876924037933	0.507945597171783	-0.0330136008560658
-0.300098776817322	-7.79828882217407	-3.30902814865112	-0.046686302870512	0.507915437221527	-0.0331766195595264
-0.296434074640274	-7.79651117324829	-3.29705476760864	-0.0467833131551743	0.50781786441803	-0.0329977050423622
-0.299069702625275	-7.79360771179199	-3.30655312538147	-0.0468084029853344	0.507583618164063	-0.033208716660738
-0.303128153085709	-7.79366683959961	-3.30028700828552	-0.0468795970082283	0.507617473602295	-0.033088993281126
-0.299410969018936	-7.79583311080933	-3.29852986335754	-0.0470840521156788	0.507400214672089	-0.0331492833793163
-0.301767259836197	-7.7950267791748	-3.29310631752014	-0.0471023954451084	0.507348597049713	-0.0331098921597004
-0.304450005292892	-7.79071760177612	-3.28670597076416	-0.0471097119152546	0.50717169046402	-0.0330725349485874
-0.304668426513672	-7.79785537719727	-3.29855442047119	-0.0472340881824493	0.507150530815125	-0.0331511497497559
-0.303458154201508	-7.79105710983276	-3.28532433509827	-0.0473146326839924	0.506925702095032	-0.0330912955105305
-0.307882905006409	-7.79154872894287	-3.30164432525635	-0.0473512187600136	0.506787240505219	-0.0332000963389874
-0.313515245914459	-7.79236316680908	-3.27946448326111	-0.0475053749978542	0.506803393363953	-0.0330975465476513
-0.307570934295654	-7.79085636138916	-3.2940526008606	-0.047630812972784	0.506653785705566	-0.0332761108875275
-0.311493158340454	-7.78996276855469	-3.27986025810242	-0.0476227775216103	0.506488561630249	-0.033221036195755
-0.315593332052231	-7.78581237792969	-3.29334259033203	-0.0476137474179268	0.506428420543671	-0.0333686470985413
-0.316241264343262	-7.79314088821411	-3.28792548179626	-0.0477961413562298	0.50633704662323	-0.0333634577691555
-0.316475510597229	-7.78508043289185	-3.28056502342224	-0.0478680431842804	0.506170332431793	-0.0335505045950413
-0.322208106517792	-7.7904806137085	-3.2950336933136	-0.0477729104459286	0.506197214126587	-0.0335660539567471
-0.324039310216904	-7.78754758834839	-3.27185368537903	-0.0479303821921349	0.50618451833725	-0.0335912555456162
-0.321329027414322	-7.78719568252563	-3.28134942054749	-0.0479479916393757	0.506034433841705	-0.0337832011282444
-0.320687294006348	-7.7878942489624	-3.28053879737854	-0.0480190180242062	0.505944192409515	-0.0338585004210472
-0.327234297990799	-7.78244400024414	-3.27269172668457	-0.0479221232235432	0.505929112434387	-0.033840112388134
-0.329112470149994	-7.79037666320801	-3.29002904891968	-0.0480086542665958	0.505980551242828	-0.0340450927615166
-0.326537132263184	-7.78906059265137	-3.27770280838013	-0.0481025502085686	0.505932927131653	-0.0339511670172215
-0.328297406435013	-7.78170919418335	-3.27960658073425	-0.0480311997234821	0.505796194076538	-0.0341221615672112
-0.332859724760056	-7.78271436691284	-3.28473830223084	-0.0479927323758602	0.506014704704285	-0.0340181104838848
-0.331216156482697	-7.78312492370605	-3.27097988128662	-0.0480653680860996	0.505935609340668	-0.0339927561581135
-0.333260029554367	-7.78085708618164	-3.28845596313477	-0.0480777584016323	0.506040215492249	-0.0341240502893925
-0.329594373703003	-7.78491878509521	-3.28447866439819	-0.0480616465210915	0.506066858768463	-0.0340322144329548
-0.336572617292404	-7.77291345596313	-3.27415442466736	-0.0478862226009369	0.506116211414337	-0.0339546874165535
-0.336775213479996	-7.77888870239258	-3.2894880771637	-0.0479282289743423	0.506143689155579	-0.0340174622833729
-0.336669355630875	-7.78230237960815	-3.28505754470825	-0.047986626625061	0.506305634975433	-0.0338363014161587
-0.335140973329544	-7.77404069900513	-3.27874135971069	-0.0478963106870651	0.506222784519196	-0.033880703151226
-0.339997708797455	-7.77647495269775	-3.29511332511902	-0.0478103384375572	0.506371200084686	-0.0338486321270466
-0.34277069568634	-7.77630996704102	-3.27985620498657	-0.0477840974926949	0.506542026996613	-0.0336604453623295
-0.336663037538528	-7.77253818511963	-3.28683161735535	-0.047782689332962	0.506565749645233	-0.0338172093033791
-0.338704705238342	-7.77316045761108	-3.28718113899231	-0.0477507896721363	0.506648063659668	-0.0336050055921078
-0.339969873428345	-7.76665592193604	-3.28180170059204	-0.0476180277764797	0.506760120391846	-0.0335993729531765
-0.343986868858337	-7.77500581741333	-3.30040836334229	-0.0475921742618084	0.506895899772644	-0.0335855782032013
-0.340673089027405	-7.77028846740723	-3.27990555763245	-0.0476014390587807	0.506893455982208	-0.0335202999413013
-0.342457354068756	-7.76607227325439	-3.29700803756714	-0.0475235357880592	0.50697785615921	-0.0335967130959034
-0.345106393098831	-7.77344608306885	-3.29042673110962	-0.047480396926403	0.507138431072235	-0.0334241576492786
-0.344225287437439	-7.7667407989502	-3.2881817817688	-0.0474691763520241	0.50722074508667	-0.033410519361496
-0.343036651611328	-7.772864818573	-3.30107927322388	-0.0474643930792809	0.507258772850037	-0.033534113317728
-0.344041794538498	-7.76320552825928	-3.29039978981018	-0.0473527796566486	0.507325828075409	-0.0333564653992653
-0.347425043582916	-7.76128244400024	-3.28924179077148	-0.0472797751426697	0.507279813289642	-0.0334113389253616
-0.350925385951996	-7.76547002792358	-3.30533218383789	-0.0473109632730484	0.507424414157867	-0.0334159024059772
-0.347738981246948	-7.76678133010864	-3.28409433364868	-0.0473159290850163	0.507349073886871	-0.0333462096750736
-0.348379820585251	-7.76268625259399	-3.30348825454712	-0.0472421273589134	0.507329821586609	-0.0335232876241207
-0.354393184185028	-7.76568698883057	-3.28945398330688	-0.0472337156534195	0.50735741853714	-0.0333560220897198
-0.349627315998077	-7.76558494567871	-3.28943133354187	-0.047318808734417	0.50736266374588	-0.0335163101553917
-0.350884228944778	-7.76886463165283	-3.30186772346497	-0.0472710505127907	0.507230997085571	-0.0335445106029511
-0.352482855319977	-7.76423263549805	-3.27966117858887	-0.0471930541098118	0.507216036319733	-0.0334758944809437
-0.355352878570557	-7.76505422592163	-3.29877281188965	-0.0472197160124779	0.507061779499054	-0.0335729718208313
-0.3565554022789	-7.77159690856934	-3.30333232879639	-0.047240573912859	0.507181584835052	-0.0335924066603184
-0.350253582000732	-7.76746606826782	-3.28159189224243	-0.0473683103919029	0.506871998310089	-0.0335729271173477
-0.355041891336441	-7.76514291763306	-3.29452300071716	-0.0472012460231781	0.506816744804382	-0.0337169282138348
-0.358622342348099	-7.76759338378906	-3.28995060920715	-0.0472395084798336	0.506807148456573	-0.0335808023810387
-0.354786723852158	-7.770423412323	-3.28469634056091	-0.0473209358751774	0.506713628768921	-0.0336957536637783
-0.354276418685913	-7.76931285858154	-3.29078674316406	-0.0473238006234169	0.50662499666214	-0.0337425880134106
-0.356627285480499	-7.76755571365356	-3.26906871795654	-0.0472536347806454	0.506501078605652	-0.0335903987288475
-0.35790166258812	-7.76696634292603	-3.29146122932434	-0.0472682192921638	0.506462395191193	-0.0337123684585094
-0.357527852058411	-7.77442693710327	-3.28303456306458	-0.0473817624151707	0.506425142288208	-0.0336505509912968
-0.354821711778641	-7.76812601089478	-3.28078055381775	-0.0473784729838371	0.506241083145142	-0.0337544418871403
-0.358669847249985	-7.77012634277344	-3.28825926780701	-0.0472895838320255	0.506205379962921	-0.0337493978440762
-0.357133865356445	-7.77083539962769	-3.2730712890625	-0.0474348664283752	0.506280839443207	-0.0336856953799725
-0.352778285741806	-7.77301502227783	-3.29283547401428	-0.0474424324929714	0.506121039390564	-0.0338851436972618
-0.355248242616653	-7.77248287200928	-3.28276824951172	-0.0473168529570103	0.506209254264832	-0.033822063356638
-0.352407723665237	-7.77006387710571	-3.27980256080627	-0.0472277924418449	0.50603860616684	-0.03386415168643
-0.350811183452606	-7.77694988250732	-3.29293322563171	-0.0473188757896423	0.506147503852844	-0.0339170806109905
-0.347849488258362	-7.77281284332275	-3.27592182159424	-0.0473856329917908	0.506025433540344	-0.0339357703924179
-0.351445645093918	-7.77431440353394	-3.28939867019653	-0.0472518727183342	0.505943357944489	-0.0340636037290096
-0.352648079395294	-7.77795648574829	-3.27259826660156	-0.0472814925014973	0.50618040561676	-0.0339208655059338
-0.34707111120224	-7.77623462677002	-3.28211188316345	-0.0473358742892742	0.506067156791687	-0.0341074019670486
-0.342450112104416	-7.77783346176147	-3.28450202941895	-0.0473037771880627	0.506057679653168	-0.0340829566121101
-0.349016487598419	-7.77620887756348	-3.27676796913147	-0.0471627824008465	0.505977988243103	-0.0339991711080074
-0.344390422105789	-7.7807765007019	-3.28706932067871	-0.0471057556569576	0.506016671657562	-0.0341756418347359
-0.340256601572037	-7.78202486038208	-3.28333950042725	-0.0471986122429371	0.50602662563324	-0.0339667610824108
-0.337395191192627	-7.77908849716187	-3.27314066886902	-0.0472299158573151	0.505895018577576	-0.0341247022151947
-0.341691374778748	-7.78103446960449	-3.29476642608643	-0.0470797903835773	0.505934000015259	-0.0341153778135777
-0.342341750860214	-7.78128528594971	-3.27260732650757	-0.0471597239375114	0.505994319915771	-0.0339220687747002
-0.330772370100021	-7.77998542785645	-3.28371787071228	-0.0471646301448345	0.505932688713074	-0.0341009199619293
-0.334285587072372	-7.78744983673096	-3.28294658660889	-0.0471232533454895	0.505915641784668	-0.0339379571378231
-0.338824212551117	-7.7819619178772	-3.2735767364502	-0.0470043905079365	0.505787014961243	-0.033845130354166
-0.333834320306778	-7.78479862213135	-3.2788360118866	-0.0469737388193607	0.50578784942627	-0.0339091531932354
-0.33031553030014	-7.78799724578857	-3.27912664413452	-0.0470927953720093	0.505862414836884	-0.0337275192141533
-0.326910614967346	-7.78652715682983	-3.27483582496643	-0.0469990819692612	0.505600273609161	-0.0337274856865406
-0.328041017055511	-7.78675270080566	-3.28860878944397	-0.0468686260282993	0.505633533000946	-0.0337220691144466
-0.327464938163757	-7.7899227142334	-3.27181935310364	-0.0468882955610752	0.505641937255859	-0.033523790538311
-0.320773124694824	-7.78448104858398	-3.28034043312073	-0.0469060651957989	0.505495429039001	-0.0335065647959709
-0.319883763790131	-7.79273557662964	-3.28439879417419	-0.0468739494681358	0.505419492721558	-0.0334029495716095
-0.318752437829971	-7.7863450050354	-3.2660059928894	-0.0467470362782478	0.505395174026489	-0.033215656876564
-0.319817721843719	-7.78787088394165	-3.27937030792236	-0.0466871336102486	0.505291283130646	-0.0332726836204529
-0.31684535741806	-7.79399251937866	-3.28118538856506	-0.0467298068106174	0.505286753177643	-0.0330957174301147
-0.312755227088928	-7.79478454589844	-3.26417207717896	-0.0467643029987812	0.505063831806183	-0.032965462654829
-0.311614185571671	-7.78837728500366	-3.28637194633484	-0.0465218313038349	0.50501012802124	-0.0329878889024258
-0.31713405251503	-7.79077005386353	-3.27413892745972	-0.0465094447135925	0.505026459693909	-0.0327047929167748
-0.308361828327179	-7.7921838760376	-3.27147340774536	-0.0465423837304115	0.504967629909515	-0.0327349118888378
-0.30840128660202	-7.79762125015259	-3.27875828742981	-0.0464658625423908	0.504797995090485	-0.0325726307928562
-0.308510780334473	-7.79051399230957	-3.26452684402466	-0.0462644770741463	0.504776835441589	-0.0324151702225208
-0.309068322181702	-7.79310655593872	-3.28187155723572	-0.0461893267929554	0.504742085933685	-0.0324115790426731
-0.304262280464172	-7.79711055755615	-3.26797866821289	-0.0461939424276352	0.504692137241364	-0.0322531014680862
-0.305689424276352	-7.79036855697632	-3.27582812309265	-0.0460240878164768	0.504488587379456	-0.0323142781853676
-0.309567362070084	-7.79833221435547	-3.26958894729614	-0.0458935424685478	0.504542887210846	-0.0320183858275414
-0.301863580942154	-7.7931489944458	-3.26803827285767	-0.0459237918257713	0.504555642604828	-0.0320113375782967
-0.301377058029175	-7.79728221893311	-3.28446960449219	-0.0457805581390858	0.504495322704315	-0.0319233238697052
-0.306891351938248	-7.78967380523682	-3.26212000846863	-0.0455677136778831	0.504534184932709	-0.0316580384969711
-0.304991394281387	-7.79245328903198	-3.28297209739685	-0.0454428307712078	0.50449275970459	-0.0316636972129345
-0.302155613899231	-7.79769659042358	-3.26815938949585	-0.0454900525510311	0.504582583904266	-0.0313706696033478
-0.302535951137543	-7.787757396698	-3.27475500106812	-0.0452917329967022	0.504498362541199	-0.031397357583046
-0.306521505117416	-7.79193878173828	-3.27744293212891	-0.0450980663299561	0.504579544067383	-0.0311353877186775
-0.304434984922409	-7.7917628288269	-3.26851296424866	-0.0450638793408871	0.504619598388672	-0.0309665314853191
-0.300375312566757	-7.79183197021484	-3.2841055393219	-0.0449103191494942	0.504619121551514	-0.030966155230999
-0.298848807811737	-7.79043817520142	-3.27963280677795	-0.0447805151343346	0.504719197750092	-0.0307018756866455
-0.305017381906509	-7.78592824935913	-3.27925515174866	-0.0445351786911488	0.504655003547668	-0.0305674616247416
-0.304794043302536	-7.79522132873535	-3.29233765602112	-0.0444558374583721	0.504852294921875	-0.0305272992700338
-0.304902702569962	-7.78971576690674	-3.27766466140747	-0.0443793646991253	0.504925787448883	-0.0303079951554537
-0.305145561695099	-7.78874969482422	-3.28813409805298	-0.0441206954419613	0.504947423934937	-0.0302820894867182
-0.306395262479782	-7.79087591171265	-3.28329300880432	-0.0440485887229443	0.505066454410553	-0.0300156362354755
-0.303518176078796	-7.7883939743042	-3.28721642494202	-0.043927039951086	0.50506317615509	-0.030094301328063
-0.307241201400757	-7.79169511795044	-3.29087018966675	-0.0437020622193813	0.505201995372772	-0.029891449958086
-0.308049947023392	-7.78469371795654	-3.27824187278748	-0.0434745661914349	0.505254089832306	-0.0298198908567429
-0.308656692504883	-7.79103231430054	-3.29439687728882	-0.0433693751692772	0.505426168441772	-0.02978490665555
-0.308424890041351	-7.78829765319824	-3.28205513954163	-0.0433202683925629	0.505462944507599	-0.0295968223363161
-0.30991792678833	-7.78537654876709	-3.29455065727234	-0.0430875197052956	0.505491137504578	-0.0296583510935307
-0.315091848373413	-7.78873348236084	-3.28563284873962	-0.0429203063249588	0.505683898925781	-0.0293882675468922
-0.309847772121429	-7.78679275512695	-3.29345536231995	-0.0429004170000553	0.505758106708527	-0.0293953977525234
-0.312542200088501	-7.78408193588257	-3.29019260406494	-0.0426973886787891	0.505787074565887	-0.029209092259407
-0.318105220794678	-7.78156852722168	-3.2940514087677	-0.0424913093447685	0.505794823169708	-0.0291025470942259
-0.320473462343216	-7.78544998168945	-3.31124091148376	-0.0423873737454414	0.506031692028046	-0.029033524915576
-0.319915324449539	-7.7802414894104	-3.29395437240601	-0.0423000007867813	0.506060063838959	-0.0287630949169397
-0.321178078651428	-7.77539157867432	-3.3001856803894	-0.0421239025890827	0.506102919578552	-0.0287863183766603
-0.327855318784714	-7.77608919143677	-3.300288438797	-0.0419709272682667	0.506179928779602	-0.0285176169127226
-0.328576415777206	-7.7743763923645	-3.29773092269897	-0.0419003814458847	0.506235361099243	-0.0284666623920202
-0.327335834503174	-7.77628564834595	-3.3071870803833	-0.0417888946831226	0.506353914737701	-0.0282834637910128
-0.331789255142212	-7.77251672744751	-3.29361724853516	-0.0416739508509636	0.506347477436066	-0.028128394857049
-0.330022275447845	-7.77276420593262	-3.31357073783875	-0.0415424816310406	0.506502389907837	-0.0280897822231054
-0.331462293863297	-7.77340698242188	-3.29984736442566	-0.0415141694247723	0.506543695926666	-0.0279063992202282
-0.335591614246368	-7.76888227462769	-3.31092643737793	-0.0413410477340221	0.506553173065186	-0.0279050655663013
-0.339509278535843	-7.76941871643066	-3.30613708496094	-0.0412780120968819	0.506707727909088	-0.0277004390954971
-0.3325275182724	-7.76877164840698	-3.31443071365356	-0.0411735735833645	0.506693720817566	-0.027669059112668
-0.336868077516556	-7.76416921615601	-3.30273413658142	-0.0410428792238235	0.506854057312012	-0.0274723283946514
-0.339265137910843	-7.76689147949219	-3.32316017150879	-0.0410111397504807	0.506967306137085	-0.0274416040629148
-0.338911682367325	-7.76611757278442	-3.3013436794281	-0.0409480333328247	0.506964862346649	-0.0272169467061758
-0.336400955915451	-7.75910472869873	-3.31969380378723	-0.0408285856246948	0.50693154335022	-0.0273047126829624
-0.341450273990631	-7.76573181152344	-3.30897283554077	-0.0407944805920124	0.507125020027161	-0.0269294530153275
-0.334719449281693	-7.76190805435181	-3.3106997013092	-0.0408692993223667	0.507173836231232	-0.0270431842654943
-0.335883378982544	-7.76060104370117	-3.3215229511261	-0.0407056361436844	0.507289350032806	-0.0268705189228058
-0.339338302612305	-7.75892019271851	-3.31245994567871	-0.0406214855611324	0.507329225540161	-0.0267720930278301
-0.337541341781616	-7.7617654800415	-3.32067060470581	-0.0405801087617874	0.507460415363312	-0.0266773123294115
-0.334669649600983	-7.7597017288208	-3.31114888191223	-0.0406423099339008	0.507398664951324	-0.0265638548880816
-0.338906705379486	-7.76224756240845	-3.32326436042786	-0.0405022092163563	0.50753527879715	-0.0265075713396072
-0.333796769380569	-7.75917148590088	-3.32239675521851	-0.0405305027961731	0.507609307765961	-0.0264263637363911
-0.331609457731247	-7.76233196258545	-3.32303214073181	-0.0404881052672863	0.507658183574677	-0.0264206845313311
-0.337035357952118	-7.7555046081543	-3.31498336791992	-0.0404110886156559	0.507718443870544	-0.0262346044182777
-0.33739185333252	-7.76067638397217	-3.33022475242615	-0.0404482558369637	0.507768988609314	-0.0262144133448601
-0.33419668674469	-7.75801372528076	-3.31259560585022	-0.0404502712190151	0.507685542106628	-0.0262319296598434
-0.335143238306046	-7.7567720413208	-3.33064937591553	-0.0402511395514011	0.507807672023773	-0.0261730328202248
-0.3348548412323	-7.7600736618042	-3.31837701797485	-0.0403636619448662	0.507849991321564	-0.0260670688003302
-0.331480175256729	-7.76111698150635	-3.32633805274963	-0.0403593108057976	0.50792783498764	-0.0260893888771534
-0.332734704017639	-7.75303936004639	-3.31425023078918	-0.0402711108326912	0.507861256599426	-0.026004072278738
-0.333843290805817	-7.76412534713745	-3.32677793502808	-0.0403682515025139	0.507963716983795	-0.0260079614818096
-0.32711923122406	-7.75986337661743	-3.30935287475586	-0.0403409637510777	0.507848739624023	-0.0259318314492702
-0.329793661832809	-7.75999307632446	-3.33070778846741	-0.0402215681970119	0.507834255695343	-0.0260179489850998
-0.330072909593582	-7.76041221618652	-3.31859874725342	-0.0403295792639256	0.507853507995605	-0.0258317086845636
-0.321506083011627	-7.75928258895874	-3.32893705368042	-0.0404075048863888	0.507842421531677	-0.0259985793381929
-0.325940132141113	-7.76038312911987	-3.30983638763428	-0.0403458401560783	0.507766127586365	-0.0257933866232634
-0.32682865858078	-7.76175165176392	-3.32445359230042	-0.0403562225401402	0.507761836051941	-0.0258810874074697
-0.322969287633896	-7.76868104934692	-3.32145500183105	-0.0404283665120602	0.507691860198975	-0.0258022658526897
-0.323006272315979	-7.76199674606323	-3.3213632106781	-0.0403304547071457	0.507556319236755	-0.025890501216054
-0.324482262134552	-7.76466798782349	-3.31078147888184	-0.0403655134141445	0.507646024227142	-0.0257314499467611
-0.320696890354156	-7.76518869400024	-3.3151159286499	-0.040500458329916	0.5074822306633	-0.0258122216910124
-0.31858828663826	-7.76582765579224	-3.30928373336792	-0.0404519774019718	0.507412910461426	-0.0257101040333509
-0.32173153758049	-7.75974321365356	-3.32093811035156	-0.0404282994568348	0.507285118103027	-0.0257061831653118
-0.320025771856308	-7.76784801483154	-3.31699919700623	-0.040549136698246	0.507277131080627	-0.0256412103772163
-0.318487882614136	-7.76309585571289	-3.31831979751587	-0.0405658259987831	0.507086515426636	-0.025742644444108
-0.32227611541748	-7.76735496520996	-3.31578159332275	-0.0405859090387821	0.507076978683472	-0.0255367886275053
-0.314780026674271	-7.76622200012207	-3.31246733665466	-0.0407349951565266	0.506918430328369	-0.0256047341972589
-0.314283937215805	-7.76573753356934	-3.30418682098389	-0.0407832749187946	0.506843626499176	-0.025495296344161
-0.314872592687607	-7.76126098632813	-3.30681467056274	-0.0407316461205482	0.50658655166626	-0.0254137180745602
-0.312880098819733	-7.76914930343628	-3.3181688785553	-0.0408210419118404	0.506582617759705	-0.0254047587513924
-0.308462351560593	-7.76333045959473	-3.29938745498657	-0.0409145578742027	0.506353497505188	-0.0253402907401323
-0.31007108092308	-7.76487588882446	-3.30835604667664	-0.0408941172063351	0.506284117698669	-0.0253417287021875
-0.311429977416992	-7.76442432403564	-3.30117344856262	-0.0410819612443447	0.506234586238861	-0.0252031330019236
-0.305063188076019	-7.76516008377075	-3.30619478225708	-0.0412160158157349	0.506040215492249	-0.0252891350537539
-0.307821393013	-7.76635122299194	-3.29369521141052	-0.0412343554198742	0.505908071994781	-0.0250850450247526
-0.309998571872711	-7.76298570632935	-3.30576515197754	-0.0412684082984924	0.505709230899811	-0.0251265857368708
-0.304545134305954	-7.7707691192627	-3.294682264328	-0.0415113493800163	0.505724787712097	-0.0250369217246771
-0.302006751298904	-7.7617564201355	-3.29191660881042	-0.041592463850975	0.505418241024017	-0.0250769294798374
-0.308677822351456	-7.76588487625122	-3.29642915725708	-0.0415741130709648	0.505313992500305	-0.0250286590307951
-0.307118624448776	-7.76573133468628	-3.28229451179504	-0.0417769439518452	0.505173861980438	-0.024942871183157
-0.29861131310463	-7.76905155181885	-3.29622387886047	-0.0419385246932507	0.505052089691162	-0.025008786469698
-0.300248473882675	-7.76387691497803	-3.28089046478271	-0.0419561006128788	0.504880249500275	-0.0248275026679039
-0.301248252391815	-7.76676368713379	-3.30265974998474	-0.0420468151569366	0.504778504371643	-0.0248834043741226
-0.295125424861908	-7.76935768127441	-3.28273391723633	-0.0422367416322231	0.504705667495728	-0.0247781444340944
-0.297523677349091	-7.76357698440552	-3.28678703308105	-0.0423002131283283	0.504427552223206	-0.0248872172087431
-0.298546522855759	-7.77037715911865	-3.28551888465881	-0.0423327460885048	0.504459619522095	-0.0246919319033623
-0.290642827749252	-7.7685809135437	-3.27959871292114	-0.0425769574940205	0.50439453125	-0.0247941929847002
-0.288591325283051	-7.77041530609131	-3.28438329696655	-0.0425894483923912	0.504303276538849	-0.0246821660548449
-0.290943413972855	-7.76719188690186	-3.27513837814331	-0.0426524505019188	0.504216074943542	-0.0246575865894556
-0.285586893558502	-7.77151775360107	-3.2883939743042	-0.0427575372159481	0.504294335842133	-0.0245643947273493
-0.285218149423599	-7.76684951782227	-3.27569150924683	-0.0429439842700958	0.504071414470673	-0.0245263017714024
-0.284375190734863	-7.77005481719971	-3.28951144218445	-0.04285554215312	0.504224121570587	-0.0244551356881857
-0.2826167345047	-7.7716121673584	-3.27689027786255	-0.043059166520834	0.504253387451172	-0.0242611281573772
-0.273739695549011	-7.76832151412964	-3.28629064559937	-0.0431982465088367	0.504239737987518	-0.0243710353970528
-0.279333800077438	-7.76686191558838	-3.28251886367798	-0.0431165993213654	0.504349112510681	-0.0240955632179976
-0.281111299991608	-7.76425886154175	-3.28646659851074	-0.0431776307523251	0.50439178943634	-0.0240338928997517
-0.276920646429062	-7.7706241607666	-3.28843832015991	-0.0433585606515408	0.504615843296051	-0.0239276345819235
-0.271648675203323	-7.76477909088135	-3.28055286407471	-0.0434405021369457	0.504476130008698	-0.0238474179059267
-0.276749551296234	-7.76839447021484	-3.28414058685303	-0.0434219129383564	0.504652440547943	-0.0237578246742487
-0.271144777536392	-7.76258373260498	-3.28086161613464	-0.0435280315577984	0.504733800888062	-0.023814020678401
-0.272100687026978	-7.76605033874512	-3.28850317001343	-0.043561365455389	0.504813730716705	-0.0236884541809559
-0.27588278055191	-7.76075029373169	-3.28149485588074	-0.043476577848196	0.504927694797516	-0.0236575249582529
-0.274378746747971	-7.76950120925903	-3.29837846755981	-0.0436300747096539	0.505106806755066	-0.0237081758677959
-0.270110934972763	-7.76322984695435	-3.27343726158142	-0.0436991974711418	0.505151569843292	-0.0236986093223095
-0.273952722549438	-7.76398849487305	-3.29476428031921	-0.0435747765004635	0.505284249782562	-0.0238026063889265
-0.276409357786179	-7.76793718338013	-3.27865076065063	-0.0436864197254181	0.505404889583588	-0.0235841888934374
-0.270501911640167	-7.76582050323486	-3.29735970497131	-0.0436885580420494	0.505537807941437	-0.0237577669322491
-0.273522883653641	-7.76702785491943	-3.29377293586731	-0.0437173806130886	0.50562196969986	-0.0235398598015308
-0.272594541311264	-7.76127004623413	-3.28805637359619	-0.0436418317258358	0.505688309669495	-0.0236239098012447
-0.274656862020493	-7.76679992675781	-3.30000901222229	-0.0437085442245007	0.505858898162842	-0.0236017126590014
-0.273634016513824	-7.76567935943604	-3.28528118133545	-0.0437883585691452	0.505791246891022	-0.0236460361629725
-0.276445865631104	-7.76504611968994	-3.30818271636963	-0.0435860641300678	0.505873084068298	-0.0237197652459145
-0.275801151990891	-7.76851081848145	-3.29291844367981	-0.0436575338244438	0.505999505519867	-0.0235972870141268
-0.270571857690811	-7.76478862762451	-3.30257439613342	-0.0437695682048798	0.506112813949585	-0.0237748380750418
-0.276521354913712	-7.76282930374146	-3.29045987129211	-0.0436573140323162	0.506055653095245	-0.0236216299235821
-0.281354367733002	-7.76233243942261	-3.30105113983154	-0.0435924492776394	0.506136119365692	-0.0237214956432581
-0.28087654709816	-7.76682329177856	-3.29602885246277	-0.0436811558902264	0.506222426891327	-0.023601520806551
-0.281062752008438	-7.76130962371826	-3.29815030097961	-0.0435686931014061	0.506094932556152	-0.0237566046416759
-0.287930637598038	-7.76441144943237	-3.29519176483154	-0.0436341986060143	0.506195247173309	-0.0236246474087238
-0.286870360374451	-7.76200437545776	-3.29553031921387	-0.0436642579734325	0.506140351295471	-0.0236905999481678
-0.290617078542709	-7.76150035858154	-3.30168461799622	-0.043637540191412	0.506069779396057	-0.0236557368189096
-0.298385500907898	-7.75627899169922	-3.2920835018158	-0.0435192361474037	0.505986928939819	-0.0235964599996805
-0.300571382045746	-7.75959825515747	-3.30051159858704	-0.0434913747012615	0.506001949310303	-0.0237197168171406
-0.298580050468445	-7.75968265533447	-3.28965139389038	-0.0436288118362427	0.505888879299164	-0.0236430410295725
-0.304082721471787	-7.75440692901611	-3.2968282699585	-0.0435263551771641	0.505646228790283	-0.0237898696213961
-0.310859262943268	-7.75856161117554	-3.2876935005188	-0.0434598177671433	0.505568504333496	-0.0237474087625742
-0.309011936187744	-7.75602769851685	-3.29470705986023	-0.0435136370360851	0.505460739135742	-0.0238458495587111
-0.314990669488907	-7.75885248184204	-3.28614497184753	-0.0434880703687668	0.505318164825439	-0.0237388573586941
-0.319435328245163	-7.7530779838562	-3.29398250579834	-0.043378122150898	0.50518399477005	-0.0238911211490631
-0.31833028793335	-7.75675249099731	-3.28111815452576	-0.0434116683900356	0.504990756511688	-0.0237337183207273
-0.319256067276001	-7.75235414505005	-3.27800440788269	-0.0433861501514912	0.504718422889709	-0.0238689109683037
-0.327087849378586	-7.75141000747681	-3.28897738456726	-0.0433239452540874	0.504626452922821	-0.0237673223018646
-0.324474662542343	-7.75217294692993	-3.28350925445557	-0.0433831736445427	0.504416763782501	-0.0238339100033045
-0.325248271226883	-7.75313329696655	-3.28546476364136	-0.0432342253625393	0.504303634166718	-0.0237617362290621
-0.330623596906662	-7.744797706604	-3.2749354839325	-0.0430592149496078	0.504079163074493	-0.0236836187541485
-0.329260766506195	-7.75396156311035	-3.28352546691895	-0.0430694073438644	0.504021346569061	-0.0236518159508705
-0.329441040754318	-7.7472972869873	-3.27238059043884	-0.0430889204144478	0.503838777542114	-0.0235318131744862
-0.332861512899399	-7.74923849105835	-3.28188323974609	-0.042894821614027	0.503641784191132	-0.0235041491687298
-0.335334718227386	-7.74812364578247	-3.2676956653595	-0.0428857058286667	0.503558158874512	-0.0232758261263371
-0.329960465431213	-7.74897050857544	-3.28284335136414	-0.0427945293486118	0.503486931324005	-0.0232907738536596
-0.330053329467773	-7.74833345413208	-3.26795291900635	-0.0426421575248241	0.50333034992218	-0.0230541247874498
-0.332372188568115	-7.74554014205933	-3.27924132347107	-0.0424818024039268	0.503265380859375	-0.0230501536279917
-0.328006505966187	-7.75163125991821	-3.2756142616272	-0.0424908027052879	0.503265857696533	-0.0227606501430273
-0.326169371604919	-7.74649333953857	-3.27508664131165	-0.0423064157366753	0.503033220767975	-0.0227699875831604
-0.326906025409698	-7.74912023544312	-3.27757287025452	-0.0421333946287632	0.503161191940308	-0.0224802549928427
-0.320061028003693	-7.74937915802002	-3.26661562919617	-0.0421251729130745	0.503154575824738	-0.0223642569035292
-0.317184060811996	-7.7514386177063	-3.28323459625244	-0.0420088209211826	0.50320041179657	-0.0222329515963793
-0.318600505590439	-7.74590444564819	-3.26732921600342	-0.0417473390698433	0.503173530101776	-0.0219299327582121
-0.312880277633667	-7.75278663635254	-3.28334474563599	-0.0416046418249607	0.503284513950348	-0.0218577720224857
-0.308404207229614	-7.74856901168823	-3.27166628837585	-0.0415786653757095	0.503336012363434	-0.0214692838490009
-0.303499758243561	-7.74745607376099	-3.27753114700317	-0.0413277372717857	0.503334760665894	-0.0214662328362465
-0.305487632751465	-7.74752521514893	-3.27329277992249	-0.0411860607564449	0.503525733947754	-0.0211118441075087
-0.298514574766159	-7.74933195114136	-3.28017997741699	-0.0411595217883587	0.503570973873138	-0.021081019192934
-0.297296732664108	-7.75136041641235	-3.28147029876709	-0.0409227609634399	0.503655076026917	-0.0207792241126299
-0.294327110052109	-7.74771070480347	-3.28763747215271	-0.0407599583268166	0.503733575344086	-0.0205655805766582
-0.290826708078384	-7.75345516204834	-3.28649616241455	-0.0406893119215965	0.503920018672943	-0.0203598067164421
-0.285388112068176	-7.74548149108887	-3.28370213508606	-0.0405622497200966	0.503912091255188	-0.0202600676566362
-0.285895973443985	-7.75068092346191	-3.28961753845215	-0.0404096692800522	0.504031479358673	-0.020020293071866
-0.279700815677643	-7.74940395355225	-3.2871720790863	-0.0403901636600494	0.50414252281189	-0.0198643002659082
-0.277810364961624	-7.7507119178772	-3.29143857955933	-0.0402383357286453	0.504226386547089	-0.0195896960794926
-0.276877045631409	-7.74904680252075	-3.29228711128235	-0.0400789827108383	0.504197061061859	-0.019434355199337
-0.270129173994064	-7.75409889221191	-3.29497623443604	-0.0401068292558193	0.504404008388519	-0.0192373022437096
-0.267639070749283	-7.75020551681519	-3.2901599407196	-0.0399481914937496	0.504323363304138	-0.0191168505698442
-0.26845121383667	-7.75146722793579	-3.29281806945801	-0.0398350283503532	0.504357039928436	-0.0189739149063826
-0.262202173471451	-7.75246429443359	-3.29070615768433	-0.0398975647985935	0.50439840555191	-0.0188193824142218
-0.258978873491287	-7.75384330749512	-3.2948899269104	-0.039817325770855	0.504423856735229	-0.0186770930886269
-0.258900254964828	-7.74900388717651	-3.2884635925293	-0.0397200360894203	0.504428505897522	-0.0185355693101883
-0.257264107465744	-7.75881290435791	-3.30146074295044	-0.0397404655814171	0.504485130310059	-0.0184631515294313
-0.252774178981781	-7.7534294128418	-3.28547501564026	-0.039708711206913	0.504361093044281	-0.0183475371450186
-0.253943055868149	-7.75525236129761	-3.2995491027832	-0.039663165807724	0.504409193992615	-0.018322978168726
-0.250875204801559	-7.7541561126709	-3.28672075271606	-0.0397422797977924	0.504305779933929	-0.0181476734578609
-0.247168272733688	-7.75745153427124	-3.29653000831604	-0.0396797619760036	0.50425523519516	-0.0182481240481138
-0.253055840730667	-7.75187587738037	-3.28299570083618	-0.0396015532314777	0.504170000553131	-0.0179550778120756
-0.247148752212524	-7.7581901550293	-3.29532361030579	-0.0397027246654034	0.504167973995209	-0.0179819613695145
-0.245080053806305	-7.75496196746826	-3.28085541725159	-0.0398065485060215	0.504042208194733	-0.0178603027015924
-0.248074904084206	-7.75582408905029	-3.29505634307861	-0.0397512353956699	0.503937482833862	-0.0179165434092283
-0.250310212373734	-7.75730514526367	-3.27514052391052	-0.0398861393332481	0.503905057907104	-0.0178630407899618
-0.243962898850441	-7.7566933631897	-3.2973644733429	-0.039997573941946	0.503722608089447	-0.0179852787405252
-0.249376133084297	-7.76031541824341	-3.28424000740051	-0.0399465374648571	0.503670692443848	-0.0178242698311806
-0.250054687261581	-7.75463151931763	-3.28626537322998	-0.0398965664207935	0.503522098064423	-0.0179442185908556
-0.250350743532181	-7.76175451278687	-3.28221845626831	-0.0401510708034039	0.503466367721558	-0.0178893432021141
-0.249765083193779	-7.7569375038147	-3.28127264976501	-0.0401366651058197	0.503251552581787	-0.0180421341210604
-0.253226220607758	-7.75810384750366	-3.28191924095154	-0.0402019321918488	0.503246366977692	-0.0179750323295593
-0.250157743692398	-7.75883865356445	-3.28241991996765	-0.0403379574418068	0.503086149692535	-0.018080223351717
-0.248698428273201	-7.7632360458374	-3.28338360786438	-0.0404173359274864	0.503055036067963	-0.0180895458906889
-0.254601925611496	-7.75437688827515	-3.27364277839661	-0.0403588749468327	0.502896964550018	-0.0180482976138592
-0.252123206853867	-7.76301383972168	-3.27784705162048	-0.0404813513159752	0.502932012081146	-0.0181726198643446
-0.251901388168335	-7.75942897796631	-3.2698233127594	-0.0406165011227131	0.502711713314056	-0.0182645805180073
-0.254142731428146	-7.76110172271729	-3.27777624130249	-0.0406182035803795	0.502633213996887	-0.0183325447142124
-0.254833370447159	-7.76174402236938	-3.26611638069153	-0.0407870784401894	0.502692341804504	-0.0183861032128334
-0.247749641537666	-7.76407051086426	-3.28022241592407	-0.040836539119482	0.502600729465485	-0.0185195188969374
-0.255488723516464	-7.76175737380981	-3.2588164806366	-0.040777426213026	0.502524673938751	-0.0185133405029774
-0.252188950777054	-7.76064586639404	-3.28000354766846	-0.0408469848334789	0.502543866634369	-0.0186880398541689
-0.252030611038208	-7.76806354522705	-3.26676321029663	-0.0410240925848484	0.502511620521545	-0.0185864381492138
-0.250430643558502	-7.76027536392212	-3.27086019515991	-0.041047640144825	0.502470016479492	-0.0188358277082443
-0.253010660409927	-7.76841688156128	-3.27433800697327	-0.0410784706473351	0.502560317516327	-0.0187143441289663
-0.247298002243042	-7.7663779258728	-3.26661920547485	-0.0412024520337582	0.50258195400238	-0.0188683569431305
-0.245240435004234	-7.76769733428955	-3.27350807189941	-0.0412114672362804	0.502670705318451	-0.0189163535833359
-0.250068008899689	-7.7634162902832	-3.26770520210266	-0.0411763265728951	0.502651393413544	-0.0188622586429119
-0.247411951422691	-7.77422666549683	-3.27289581298828	-0.0412931740283966	0.50280749797821	-0.0189611483365297
-0.243575841188431	-7.76958608627319	-3.26949834823608	-0.0414043515920639	0.502737402915955	-0.0191125608980656
-0.247421756386757	-7.77361249923706	-3.27887392044067	-0.0412730351090431	0.502888262271881	-0.0191128682345152
-0.246013581752777	-7.77024459838867	-3.26820945739746	-0.0414524488151073	0.503032565116882	-0.0192175675183535
-0.240870207548141	-7.77558326721191	-3.27899599075317	-0.0414576083421707	0.503107607364655	-0.0193255022168159
-0.243858724832535	-7.77254629135132	-3.26692461967468	-0.0413523428142071	0.503199458122253	-0.019354447722435
-0.244875639677048	-7.77841186523438	-3.28900933265686	-0.0413488745689392	0.503331899642944	-0.0195037387311459
-0.241373986005783	-7.7778000831604	-3.26934671401978	-0.0414573699235916	0.503306329250336	-0.0195425357669592
-0.244149923324585	-7.77776098251343	-3.2793927192688	-0.0413295887410641	0.503456294536591	-0.019669383764267
-0.244202852249146	-7.78159523010254	-3.27307343482971	-0.0413947142660618	0.503617286682129	-0.0197008140385151
-0.235092878341675	-7.78417778015137	-3.28360247612	-0.0414695553481579	0.503678679466248	-0.019904775545001
-0.24278236925602	-7.78054141998291	-3.27409625053406	-0.0412488728761673	0.503784775733948	-0.0198974814265966
-0.243506416678429	-7.78504419326782	-3.29267001152039	-0.0413049720227718	0.503924906253815	-0.0199965629726648
-0.235577777028084	-7.78769779205322	-3.26938986778259	-0.0413693860173225	0.503912508487701	-0.0200220290571451
-0.240621909499168	-7.78544902801514	-3.29599142074585	-0.0410842038691044	0.504022777080536	-0.0200935527682304
-0.241342380642891	-7.78984022140503	-3.27783679962158	-0.0412027128040791	0.504154980182648	-0.0199469048529863
-0.234958276152611	-7.78462028503418	-3.28933477401733	-0.0412522703409195	0.504256248474121	-0.0201496761292219
-0.238857477903366	-7.78741788864136	-3.28137421607971	-0.0410997904837132	0.504267394542694	-0.0199239086359739
-0.24015074968338	-7.78490018844604	-3.28534340858459	-0.0410188026726246	0.504314541816711	-0.0199457481503487
-0.239534541964531	-7.79046869277954	-3.28807020187378	-0.0410676635801792	0.504393637180328	-0.0198486465960741
-0.238515853881836	-7.78299856185913	-3.28594136238098	-0.0409596972167492	0.504326641559601	-0.0198288336396217
-0.242050871253014	-7.78631210327148	-3.29125094413757	-0.0408507138490677	0.504442632198334	-0.0196547545492649
-0.238794460892677	-7.78166246414185	-3.28659152984619	-0.040850818157196	0.504432260990143	-0.0195890255272388
-0.240796059370041	-7.78458309173584	-3.28675031661987	-0.0408617854118347	0.504427015781403	-0.0194462239742279
-0.24650102853775	-7.77971363067627	-3.2833845615387	-0.0406672954559326	0.504421710968018	-0.0193513687700033
-0.246477678418159	-7.78496503829956	-3.29121518135071	-0.0406700670719147	0.504389643669128	-0.0191847756505013
-0.244230687618256	-7.77805519104004	-3.28303337097168	-0.0406446680426598	0.50427234172821	-0.0191555321216583
-0.249138280749321	-7.7792797088623	-3.28913164138794	-0.0405624024569988	0.504323303699493	-0.0189229920506477
-0.246748745441437	-7.77827739715576	-3.28708219528198	-0.0404931157827377	0.504226505756378	-0.0188939794898033
-0.248777166008949	-7.77608394622803	-3.27772617340088	-0.0404571369290352	0.504126846790314	-0.0187214575707912
-0.252953201532364	-7.77549266815186	-3.2928524017334	-0.0403561107814312	0.504068493843079	-0.0186298061162233
-0.249694898724556	-7.77578544616699	-3.27907180786133	-0.0404148101806641	0.503945410251617	-0.0183800496160984
-0.257751792669296	-7.77057027816772	-3.28677248954773	-0.0402045138180256	0.503784596920013	-0.0183977857232094
-0.259727001190186	-7.77251434326172	-3.27644801139832	-0.0402223281562328	0.503896772861481	-0.0180881191045046
-0.253312706947327	-7.77207565307617	-3.29084992408752	-0.0402209646999836	0.503718852996826	-0.0180394798517227
-0.257921010255814	-7.76881408691406	-3.27371191978455	-0.0401414632797241	0.50367546081543	-0.0177956912666559
-0.259684532880783	-7.77019262313843	-3.29303240776062	-0.0400950387120247	0.503653943538666	-0.0176816917955875
-0.25539556145668	-7.76942205429077	-3.27119398117065	-0.0401394739747047	0.503522276878357	-0.0174506399780512
-0.263022482395172	-7.76236915588379	-3.28435707092285	-0.0399529710412025	0.503457009792328	-0.0173888597637415
-0.26410898566246	-7.76555490493774	-3.27685117721558	-0.0399981662631035	0.503395676612854	-0.0171095728874207
-0.258930116891861	-7.76214504241943	-3.28381657600403	-0.0400028266012669	0.503358125686646	-0.0170990340411663
-0.26280489563942	-7.76124000549316	-3.27593302726746	-0.0399757064878941	0.5033358335495	-0.0167926345020533
-0.26601305603981	-7.75907707214355	-3.28836464881897	-0.0398452281951904	0.503262281417847	-0.016713585704565
-0.262350052595139	-7.7573447227478	-3.27151083946228	-0.0399549715220928	0.503288567066193	-0.0164249613881111
-0.2681884765625	-7.75017976760864	-3.28852725028992	-0.0399082824587822	0.503090620040894	-0.0164219979196787
-0.271313101053238	-7.75663948059082	-3.27383875846863	-0.03989502415061	0.503170073032379	-0.0160944405943155
-0.266569405794144	-7.74998044967651	-3.27896785736084	-0.0399399809539318	0.503119707107544	-0.0161383524537086
-0.270974606275558	-7.74890851974487	-3.27568697929382	-0.0399149172008038	0.503052353858948	-0.0159178860485554
-0.272952020168304	-7.74307012557983	-3.2704336643219	-0.0398359000682831	0.50301206111908	-0.0158735532313585
-0.272074162960052	-7.74779891967773	-3.27812671661377	-0.0400139912962914	0.503094375133514	-0.0157160051167011
-0.270811706781387	-7.7433648109436	-3.27688670158386	-0.0399677827954292	0.502867579460144	-0.0157815590500832
-0.277253538370132	-7.74584484100342	-3.27424454689026	-0.0399201288819313	0.502955973148346	-0.0156347062438726
-0.274360626935959	-7.74777889251709	-3.27327299118042	-0.0400994867086411	0.502903640270233	-0.015653520822525
-0.272415339946747	-7.74658966064453	-3.27846646308899	-0.0401212684810162	0.502887666225433	-0.0156757384538651
-0.280206650495529	-7.74033546447754	-3.26456904411316	-0.0400675423443317	0.502794146537781	-0.0156326852738857
-0.278989136219025	-7.74812889099121	-3.2821056842804	-0.0401693172752857	0.502795994281769	-0.0157899670302868
-0.277149051427841	-7.74735641479492	-3.26621341705322	-0.0402932614088058	0.502666473388672	-0.0157774072140455
-0.280420243740082	-7.74495649337769	-3.28041434288025	-0.0402333773672581	0.502599477767944	-0.0159644093364477
-0.280338168144226	-7.74728727340698	-3.26617503166199	-0.0403960235416889	0.502717435359955	-0.0158598516136408
-0.275396376848221	-7.74566078186035	-3.27869844436646	-0.0405000746250153	0.502646565437317	-0.0161052010953426
-0.281566113233566	-7.74547815322876	-3.25934219360352	-0.0404954217374325	0.50252503156662	-0.0160693861544132
-0.280537128448486	-7.74653577804565	-3.27578210830688	-0.0405454002320766	0.502542316913605	-0.0162516999989748
-0.28213906288147	-7.75080156326294	-3.2738254070282	-0.0407238155603409	0.502574741840363	-0.0162615571171045
-0.282246172428131	-7.74627828598022	-3.27063059806824	-0.0407206788659096	0.502370953559875	-0.0165210142731667
-0.284021109342575	-7.74748754501343	-3.26502203941345	-0.0408187620341778	0.502537846565247	-0.0164413936436176
-0.279659032821655	-7.74791574478149	-3.27234172821045	-0.0409551225602627	0.502455055713654	-0.0166869442909956
-0.281294912099838	-7.74885082244873	-3.2596378326416	-0.0409987010061741	0.502380013465881	-0.0166750866919756
-0.284347146749496	-7.74612236022949	-3.27075624465942	-0.0410203374922276	0.50242692232132	-0.016856437548995
-0.28201225399971	-7.756272315979	-3.2685534954071	-0.0411993004381657	0.502469182014465	-0.0168803427368402
-0.282674074172974	-7.7484188079834	-3.26699495315552	-0.0412510149180889	0.502330422401428	-0.0170851945877075
-0.287430435419083	-7.75399446487427	-3.26688170433044	-0.0412883795797825	0.502410352230072	-0.016993360593915
-0.281396776437759	-7.75142526626587	-3.26588106155396	-0.0414948463439941	0.50234043598175	-0.0172474626451731
-0.280800610780716	-7.75413751602173	-3.25429368019104	-0.0415008813142776	0.50232070684433	-0.0172534454613924
-0.286016374826431	-7.75461721420288	-3.26840901374817	-0.0415873192250729	0.50236177444458	-0.017375759780407
-0.281342715024948	-7.76016664505005	-3.26567316055298	-0.0417908951640129	0.502370595932007	-0.0174107849597931
-0.282734781503677	-7.75383329391479	-3.27043437957764	-0.0417533330619335	0.502239763736725	-0.0176757480949163
-0.28084459900856	-7.76253747940063	-3.26879024505615	-0.041878093034029	0.502332150936127	-0.0175901036709547
-0.274545639753342	-7.76389980316162	-3.26773571968079	-0.0420395024120808	0.502332508563995	-0.0178309604525566
-0.277281314134598	-7.76148986816406	-3.2626211643219	-0.0420587249100208	0.502311766147614	-0.0178546775132418
-0.276294767856598	-7.76618051528931	-3.2719578742981	-0.0421316921710968	0.502302646636963	-0.0180676132440567
-0.274474054574966	-7.76596832275391	-3.25856065750122	-0.0423516780138016	0.502342164516449	-0.018097311258316
-0.276006579399109	-7.76398658752441	-3.27435946464539	-0.0422984436154366	0.5022833943367	-0.0183538850396872
-0.278331756591797	-7.76877784729004	-3.2563648223877	-0.0424188449978828	0.502349317073822	-0.0183501169085503
-0.271674036979675	-7.76675939559937	-3.2712562084198	-0.0426410175859928	0.502293229103088	-0.0186659209430218
-0.274448603391647	-7.76957416534424	-3.26636457443237	-0.0427225269377232	0.502338945865631	-0.0186523161828518
-0.276280105113983	-7.76776170730591	-3.26585078239441	-0.0427289381623268	0.502346813678741	-0.0189251210540533
-0.272650808095932	-7.77549839019775	-3.26713514328003	-0.0429807901382446	0.502365589141846	-0.0189993102103472
-0.26872581243515	-7.76948833465576	-3.26005792617798	-0.0430873408913612	0.502173185348511	-0.0192419178783894
-0.278325915336609	-7.77189111709595	-3.26351833343506	-0.0430673286318779	0.502269983291626	-0.0194131527096033
-0.273024201393127	-7.7744779586792	-3.25832295417786	-0.0433097258210182	0.502202332019806	-0.0195015706121922
-0.267283469438553	-7.77724075317383	-3.26930856704712	-0.0434845797717571	0.502160131931305	-0.019818902015686
-0.27464833855629	-7.7718448638916	-3.2511625289917	-0.0434882529079914	0.502083301544189	-0.0198473259806633
-0.275132745504379	-7.77786493301392	-3.26635909080505	-0.0436360351741314	0.50210303068161	-0.0202163569629192
-0.275288730859756	-7.78089141845703	-3.25732970237732	-0.0437658429145813	0.50206857919693	-0.0203104764223099
-0.270698219537735	-7.77739238739014	-3.26289772987366	-0.0438440553843975	0.501920104026794	-0.0205883532762527
-0.273491322994232	-7.78052711486816	-3.25580739974976	-0.0439769588410854	0.501936554908752	-0.0207333751022816
-0.272838145494461	-7.77944850921631	-3.25728273391724	-0.0441554486751556	0.501870810985565	-0.0209777243435383
-0.27378910779953	-7.78516530990601	-3.26033449172974	-0.0443151630461216	0.501789212226868	-0.0212100204080343
-0.274884045124054	-7.78044176101685	-3.24921107292175	-0.0443378575146198	0.501682639122009	-0.0213279109448195
-0.274582475423813	-7.78782367706299	-3.2664897441864	-0.0443893857300282	0.501742124557495	-0.0216020811349154
-0.269408285617828	-7.78537702560425	-3.25344800949097	-0.04464091360569	0.501672208309174	-0.0216795895248652
-0.268401384353638	-7.78314447402954	-3.25881624221802	-0.044669933617115	0.501549065113068	-0.0219970159232616
-0.271579146385193	-7.79002618789673	-3.24275207519531	-0.0447590611875057	0.501649916172028	-0.0220172870904207
-0.264299660921097	-7.79102754592896	-3.25828099250793	-0.0448818244040012	0.501588046550751	-0.0222971234470606
-0.257427394390106	-7.7937798500061	-3.25775170326233	-0.04497155174613	0.501658320426941	-0.0224220063537359
-0.258804172277451	-7.78931856155396	-3.24805402755737	-0.0449595376849175	0.501682221889496	-0.0224843639880419
-0.256584107875824	-7.79703283309937	-3.25945329666138	-0.0450869612395763	0.501764357089996	-0.0227171611040831
-0.250693887472153	-7.80053281784058	-3.2483012676239	-0.0451739840209484	0.501858651638031	-0.0227510072290897
-0.245731264352798	-7.79665279388428	-3.26178932189941	-0.0451255813241005	0.501840233802795	-0.0229545515030622
-0.247500941157341	-7.80213356018066	-3.25421857833862	-0.0452538132667542	0.502048313617706	-0.0229327958077192
-0.238282471895218	-7.80078840255737	-3.25860476493835	-0.0452922359108925	0.502148568630219	-0.0231087170541286
-0.237641870975494	-7.80592346191406	-3.26059865951538	-0.0453554131090641	0.502311289310455	-0.023126982152462
-0.237440451979637	-7.8016357421875	-3.25588965415955	-0.0452786348760128	0.502425372600555	-0.0231962539255619
-0.232341334223747	-7.80966281890869	-3.26743006706238	-0.0453297533094883	0.502609491348267	-0.0233043078333139
-0.2245963960886	-7.8064866065979	-3.25411438941956	-0.0454535074532032	0.502682447433472	-0.0232293829321861
-0.224056422710419	-7.80746364593506	-3.26749539375305	-0.0453327894210815	0.502770602703094	-0.0234299264848232
-0.22512874007225	-7.80933380126953	-3.25631403923035	-0.0453414767980576	0.503117740154266	-0.023310350254178
-0.218851819634438	-7.81279182434082	-3.27327680587769	-0.04542201384902	0.503185391426086	-0.0234044808894396
-0.216274410486221	-7.81445217132568	-3.273512840271	-0.0454433113336563	0.503387570381165	-0.0234594494104385
-0.219202488660812	-7.80609369277954	-3.26230144500732	-0.0453022941946983	0.503483772277832	-0.0233929399400949
-0.220178306102753	-7.81501245498657	-3.27790594100952	-0.0453433655202389	0.503631770610809	-0.0235692709684372
-0.217649087309837	-7.81712341308594	-3.270503282547	-0.0453815385699272	0.503803133964539	-0.0235173515975475
-0.216395601630211	-7.81153631210327	-3.27633714675903	-0.0452497527003288	0.503866076469421	-0.0237314682453871
-0.222226187586784	-7.81542444229126	-3.27182722091675	-0.0452763289213181	0.50412255525589	-0.0237231086939573
-0.220452174544334	-7.81132316589355	-3.27132225036621	-0.0453563965857029	0.504170596599579	-0.023817028850317
-0.220076963305473	-7.8156361579895	-3.28649997711182	-0.045314222574234	0.504199266433716	-0.0240061972290277
-0.226049989461899	-7.81363010406494	-3.27381372451782	-0.0452436581254005	0.504344999790192	-0.0239693187177181
-0.228648379445076	-7.81394529342651	-3.28330564498901	-0.0451764464378357	0.504477918148041	-0.0242073573172092
-0.225711300969124	-7.81249475479126	-3.28065633773804	-0.0453139171004295	0.504574477672577	-0.0241974648088217
-0.227396354079247	-7.81269264221191	-3.27834558486938	-0.0452471077442169	0.504423022270203	-0.0243568662554026
-0.236680328845978	-7.81053161621094	-3.28698325157166	-0.0451140403747559	0.504637241363525	-0.0244312789291143
-0.239173099398613	-7.81071710586548	-3.27065181732178	-0.0452821105718613	0.504724264144897	-0.0243619680404663
-0.233558848500252	-7.80698251724243	-3.28292608261108	-0.0452567152678967	0.504717171192169	-0.024633826687932
-0.24299781024456	-7.80711650848389	-3.27726459503174	-0.0452580526471138	0.504686534404755	-0.0244868975132704
-0.248332127928734	-7.80196905136108	-3.27757048606873	-0.045146893709898	0.504769265651703	-0.0246513076126575
-0.245875656604767	-7.8105993270874	-3.2901623249054	-0.0452990308403969	0.504821360111237	-0.0246642213314772
-0.248370617628098	-7.80125188827515	-3.26845741271973	-0.0453140512108803	0.504783809185028	-0.0246598683297634
-0.256976395845413	-7.79782390594482	-3.28922891616821	-0.045203372836113	0.50476086139679	-0.0248110629618168
-0.262129873037338	-7.8014988899231	-3.27680587768555	-0.0452699363231659	0.504902243614197	-0.0246344562619925
-0.25719153881073	-7.79712343215942	-3.28529763221741	-0.0453097783029079	0.504816889762878	-0.0248201545327902
-0.260933309793472	-7.79942846298218	-3.28387379646301	-0.0452439002692699	0.504822075366974	-0.0247386209666729
-0.266976982355118	-7.78808784484863	-3.27110505104065	-0.0451915487647057	0.504867196083069	-0.02467280626297
-0.269281148910522	-7.79540729522705	-3.29734086990356	-0.0452312603592873	0.504953265190125	-0.0247757900506258
-0.270484805107117	-7.79338598251343	-3.26937484741211	-0.0453227385878563	0.504876017570496	-0.0246923994272947
-0.272296458482742	-7.78796911239624	-3.2922203540802	-0.0451645180583	0.504850029945374	-0.0248248670250177
-0.279025465250015	-7.79073667526245	-3.27530837059021	-0.0452440567314625	0.505010783672333	-0.0246674157679081
-0.27122437953949	-7.78513479232788	-3.28718304634094	-0.0453369542956352	0.505024075508118	-0.0248249247670174
-0.280186146497726	-7.78772449493408	-3.2815580368042	-0.0452915132045746	0.505041003227234	-0.0247095730155706
-0.282797574996948	-7.78265047073364	-3.27594232559204	-0.0451965071260929	0.505126178264618	-0.0247435607016087
-0.28277388215065	-7.7866735458374	-3.2922055721283	-0.0453045219182968	0.505272150039673	-0.0247283596545458
-0.281675159931183	-7.78227567672729	-3.2755241394043	-0.0453352592885494	0.505194246768951	-0.0246679410338402
-0.286877512931824	-7.77682828903198	-3.30015277862549	-0.0452374666929245	0.505335628986359	-0.0247934926301241
-0.290058434009552	-7.78112936019897	-3.27580857276917	-0.0452821291983128	0.505577087402344	-0.0246500726789236
-0.285937815904617	-7.7809362411499	-3.29251408576965	-0.0452966764569283	0.50567364692688	-0.0248101502656937
-0.288885533809662	-7.77981328964233	-3.28718256950378	-0.045283492654562	0.505827903747559	-0.0246848221868277
-0.290470659732819	-7.77386522293091	-3.28615546226501	-0.0451963543891907	0.505875408649445	-0.0247686859220266
-0.290929436683655	-7.78091716766357	-3.30038714408875	-0.0453067161142826	0.506196320056915	-0.0247419402003288
-0.28929528594017	-7.77883815765381	-3.28398728370667	-0.0453180931508541	0.506215929985046	-0.0247649699449539
-0.293528169393539	-7.77505540847778	-3.30750322341919	-0.0452034585177898	0.506506204605103	-0.0248781815171242
-0.293928444385529	-7.77909278869629	-3.29047226905823	-0.0452816188335419	0.506762206554413	-0.0247559510171413
-0.285680294036865	-7.77575826644897	-3.30478143692017	-0.0453033223748207	0.506933450698853	-0.0249819345772266
-0.294502824544907	-7.7743239402771	-3.29975128173828	-0.0452765300869942	0.507123649120331	-0.0248090382665396
-0.291939049959183	-7.77379512786865	-3.30857253074646	-0.0451830178499222	0.507373929023743	-0.0249584950506687
-0.290389895439148	-7.77767276763916	-3.30449342727661	-0.0452520810067654	0.507612824440002	-0.0248940456658602
-0.289711594581604	-7.77277135848999	-3.31152772903442	-0.0451089665293694	0.507778763771057	-0.0250621307641268
-0.293024927377701	-7.7753438949585	-3.30992937088013	-0.0451477132737637	0.508113443851471	-0.0249591041356325
-0.286609083414078	-7.77607202529907	-3.31558632850647	-0.0452144108712673	0.50828754901886	-0.0250471830368042
-0.289711624383926	-7.77882814407349	-3.31710481643677	-0.0452296622097492	0.508542835712433	-0.0250120908021927
-0.29171347618103	-7.77459621429443	-3.31465792655945	-0.0450637228786945	0.508743762969971	-0.0249875877052546
-0.291727840900421	-7.78515863418579	-3.32343626022339	-0.0450686849653721	0.509035289287567	-0.0250153578817844
-0.284635990858078	-7.77719879150391	-3.31783199310303	-0.0451174527406693	0.509095728397369	-0.0250046849250793
-0.291420131921768	-7.78015518188477	-3.32949709892273	-0.0450197011232376	0.509391307830811	-0.0250159930437803
-0.289441704750061	-7.78095483779907	-3.31980609893799	-0.0451702326536179	0.509564995765686	-0.0250833127647638
-0.283383101224899	-7.78413391113281	-3.33095645904541	-0.0451424941420555	0.509710669517517	-0.0250851828604937
-0.286766141653061	-7.77985858917236	-3.32946157455444	-0.0450048968195915	0.509813725948334	-0.0249831713736057
-0.281541556119919	-7.78916835784912	-3.33322143554688	-0.0451564304530621	0.509958446025848	-0.0249377246946096
-0.273722440004349	-7.78299808502197	-3.3244686126709	-0.0451201535761356	0.509933948516846	-0.0249225161969662
-0.27565985918045	-7.78891897201538	-3.33747577667236	-0.0451023615896702	0.510136902332306	-0.0246686283499002
-0.270634889602661	-7.78726530075073	-3.32878518104553	-0.0451417714357376	0.510148704051971	-0.0246840063482523
-0.270340949296951	-7.78770542144775	-3.32849621772766	-0.0451349355280399	0.510170459747314	-0.0246257111430168
-0.274741947650909	-7.78487873077393	-3.33495616912842	-0.04506890848279	0.510215163230896	-0.024628046900034
-0.272611856460571	-7.79112005233765	-3.33608078956604	-0.0451928153634071	0.510252356529236	-0.0246544517576694
-0.274142950773239	-7.78503894805908	-3.33266949653625	-0.0451012775301933	0.510104238986969	-0.0248549524694681
-0.278952598571777	-7.79313707351685	-3.33193826675415	-0.0450640134513378	0.510187387466431	-0.0247662961483002
-0.273073315620422	-7.78926229476929	-3.3314573764801	-0.0451964735984802	0.510144233703613	-0.0250311493873596
-0.273571133613586	-7.79113483428955	-3.33242177963257	-0.0451210848987103	0.510095298290253	-0.0250905770808458
-0.278010725975037	-7.79429912567139	-3.33378934860229	-0.0452005565166473	0.509957551956177	-0.0252821184694767
-0.278486698865891	-7.79427099227905	-3.3314847946167	-0.0452155657112598	0.509926736354828	-0.0253331270068884
-0.281063467264175	-7.79247331619263	-3.32517504692078	-0.0452192351222038	0.509636700153351	-0.0255542788654566
-0.284959733486176	-7.798903465271	-3.32223033905029	-0.0451513193547726	0.509596586227417	-0.0255049355328083
-0.280475616455078	-7.79729604721069	-3.3281466960907	-0.0453450493514538	0.509375512599945	-0.0256461016833782
-0.284241199493408	-7.79593372344971	-3.32170271873474	-0.0452949367463589	0.509234726428986	-0.0255935955792665
-0.290162831544876	-7.79417705535889	-3.31531643867493	-0.0452876575291157	0.509048461914063	-0.0256285648792982
-0.28900346159935	-7.79489755630493	-3.32216310501099	-0.0454545505344868	0.508849680423737	-0.025538707152009
-0.288202494382858	-7.79293203353882	-3.32105565071106	-0.0454531610012054	0.508385241031647	-0.0255753081291914
-0.296301662921906	-7.79468059539795	-3.30646157264709	-0.0454486049711704	0.508288264274597	-0.0254648961126804
-0.292063117027283	-7.7923846244812	-3.32230615615845	-0.0456180609762669	0.507942199707031	-0.0254614222794771
-0.295341163873672	-7.79328966140747	-3.31049084663391	-0.0456366315484047	0.50766134262085	-0.0252743065357208
-0.29777318239212	-7.785315990448	-3.30823612213135	-0.0455473773181438	0.507348835468292	-0.0253325626254082
-0.296374768018723	-7.79450511932373	-3.31115031242371	-0.0458155535161495	0.507185995578766	-0.0251987017691135
-0.296184062957764	-7.78708362579346	-3.29564690589905	-0.0458087548613548	0.506685793399811	-0.0252752043306828
-0.303163528442383	-7.78961086273193	-3.30763721466064	-0.0457919873297215	0.50641405582428	-0.0251759197562933
-0.302404165267944	-7.79023265838623	-3.28944277763367	-0.0458889454603195	0.506172776222229	-0.0251997150480747
-0.304542362689972	-7.79068231582642	-3.30059885978699	-0.0460315383970737	0.505820333957672	-0.0253020860254765
-0.310637265443802	-7.78674411773682	-3.28032732009888	-0.0458825081586838	0.505490601062775	-0.0252053868025541
-0.306359499692917	-7.79261779785156	-3.29361820220947	-0.0459546856582165	0.50525975227356	-0.0252783838659525
-0.303121507167816	-7.78706789016724	-3.28078293800354	-0.0461235381662846	0.504939556121826	-0.0250633433461189
-0.30720391869545	-7.78221654891968	-3.28645801544189	-0.0460829213261604	0.504557251930237	-0.0250470787286758
-0.307434469461441	-7.78610563278198	-3.27209639549255	-0.0461772531270981	0.504496037960052	-0.0246262568980455
-0.298038393259048	-7.78605556488037	-3.28263783454895	-0.0462851412594318	0.504162430763245	-0.0245944261550903
-0.299922227859497	-7.78668832778931	-3.27022862434387	-0.0462269149720669	0.503939926624298	-0.0243792179971933
-0.301703363656998	-7.78048753738403	-3.27830696105957	-0.0462356731295586	0.503767073154449	-0.0242525190114975
-0.302573531866074	-7.7862229347229	-3.27687740325928	-0.0463521368801594	0.503656387329102	-0.0239469707012177
-0.30208945274353	-7.77337598800659	-3.26541614532471	-0.046331200748682	0.50339013338089	-0.0237826909869909
-0.308864772319794	-7.77334260940552	-3.28118991851807	-0.0462036095559597	0.503336369991302	-0.0235452055931091
-0.308849602937698	-7.77181100845337	-3.25705933570862	-0.0463798344135284	0.503275752067566	-0.0233309008181095
-0.304522424936295	-7.77073907852173	-3.27909398078918	-0.0463642627000809	0.503084659576416	-0.0232247170060873
-0.309574365615845	-7.77005338668823	-3.26205253601074	-0.0463256575167179	0.50301206111908	-0.0229552872478962
-0.31275686621666	-7.76511335372925	-3.27155995368958	-0.0461797975003719	0.502899825572968	-0.022877236828208
-0.308972775936127	-7.76987648010254	-3.26704978942871	-0.0463070422410965	0.502949357032776	-0.0226412527263165
-0.309397608041763	-7.7583794593811	-3.25916385650635	-0.0463365130126476	0.502769231796265	-0.0225039701908827
-0.314720779657364	-7.76281213760376	-3.26997303962708	-0.0462193638086319	0.502767324447632	-0.0222912020981312
-0.31391653418541	-7.76023149490356	-3.25520014762878	-0.0462784580886364	0.50283294916153	-0.022118404507637
-0.307517021894455	-7.76041603088379	-3.27583503723145	-0.0462259612977505	0.502712905406952	-0.0220745652914047
-0.310129821300507	-7.75554800033569	-3.2531464099884	-0.0461688190698624	0.50264173746109	-0.0218040701001883
-0.309717059135437	-7.75584602355957	-3.27698397636414	-0.0461885556578636	0.502718687057495	-0.0217302348464727
-0.308753460645676	-7.75814485549927	-3.26384115219116	-0.0462724231183529	0.502682089805603	-0.0213895812630653
-0.307696521282196	-7.75090837478638	-3.26783585548401	-0.0461957305669785	0.502602815628052	-0.0213249642401934
-0.311423420906067	-7.75405168533325	-3.27215719223022	-0.0460821092128754	0.502733707427979	-0.0210457742214203
-0.307695925235748	-7.74740982055664	-3.26111364364624	-0.0461750738322735	0.502780377864838	-0.020876333117485
-0.307866334915161	-7.74796676635742	-3.27343606948853	-0.0461221486330032	0.502764642238617	-0.0207776390016079
-0.317895829677582	-7.74010515213013	-3.26203441619873	-0.0459639579057693	0.502761542797089	-0.0206209793686867
-0.314959704875946	-7.74652051925659	-3.28042125701904	-0.0460430420935154	0.502862989902496	-0.0205636862665415
-0.314996719360352	-7.73959827423096	-3.26743459701538	-0.0460406765341759	0.502866744995117	-0.0203482881188393
-0.317659258842468	-7.74128484725952	-3.27932691574097	-0.0459779389202595	0.502873063087463	-0.0202878639101982
-0.319376677274704	-7.73748636245728	-3.26509523391724	-0.0460111424326897	0.50303727388382	-0.020041624084115
-0.312886834144592	-7.73728179931641	-3.27899408340454	-0.0460220351815224	0.502976894378662	-0.0201280191540718
-0.317920029163361	-7.73932218551636	-3.27594065666199	-0.045920804142952	0.503096401691437	-0.0199445560574532
-0.318065613508224	-7.73505640029907	-3.26417827606201	-0.0458115823566914	0.503113687038422	-0.019818339496851
-0.316944867372513	-7.73820781707764	-3.28541731834412	-0.0458549857139587	0.503363609313965	-0.019792327657342
-0.316157788038254	-7.73461103439331	-3.26668381690979	-0.0458735525608063	0.503220856189728	-0.0196286775171757
-0.316889345645905	-7.73399782180786	-3.28052926063538	-0.0457729510962963	0.503288090229034	-0.0196908582001925
-0.319278806447983	-7.73532962799072	-3.27556753158569	-0.0457661859691143	0.503452718257904	-0.0193820632994175
-0.31168258190155	-7.73475790023804	-3.2788097858429	-0.0459200665354729	0.503548204898834	-0.0194352250546217
-0.31081959605217	-7.73367023468018	-3.27897262573242	-0.0457954071462154	0.503645062446594	-0.0192980784922838
-0.315690457820892	-7.73063182830811	-3.2831826210022	-0.0457823574542999	0.503659963607788	-0.0192472580820322
-0.314111560583115	-7.7349739074707	-3.28976011276245	-0.0457808040082455	0.503847002983093	-0.0192733276635408
-0.31173038482666	-7.73110723495483	-3.27298283576965	-0.0458305291831493	0.50385183095932	-0.0191585626453161
-0.313731729984283	-7.73021841049194	-3.2964870929718	-0.0457557886838913	0.503962993621826	-0.0192769337445498
-0.32010880112648	-7.73018503189087	-3.27990937232971	-0.0458020307123661	0.504113614559174	-0.0191477779299021
-0.314564347267151	-7.73219966888428	-3.2872040271759	-0.0458536371588707	0.50415313243866	-0.019342178478837
-0.317814707756042	-7.72947549819946	-3.28450989723206	-0.0457910038530827	0.504198670387268	-0.0192040093243122
-0.321152865886688	-7.73018503189087	-3.28761386871338	-0.0457395911216736	0.504263341426849	-0.0193122196942568
-0.318200320005417	-7.73715257644653	-3.28655767440796	-0.0458936430513859	0.504470229148865	-0.0193505045026541
-0.316760659217834	-7.72910308837891	-3.28135251998901	-0.0458657369017601	0.504363894462585	-0.0194719359278679
-0.32210111618042	-7.73058366775513	-3.29514861106873	-0.0458266697824001	0.504410564899445	-0.0196171924471855
-0.324202626943588	-7.7347846031189	-3.28552961349487	-0.0459291227161884	0.504542887210846	-0.0196232907474041
-0.320678621530533	-7.73694562911987	-3.29475498199463	-0.0459774658083916	0.504557013511658	-0.0198398660868406
-0.320550829172134	-7.73342561721802	-3.28312110900879	-0.0458765737712383	0.504607379436493	-0.0198355112224817
-0.326108902692795	-7.73311376571655	-3.29630875587463	-0.0459256246685982	0.504656791687012	-0.0200416166335344
-0.322266161441803	-7.73804998397827	-3.2871208190918	-0.0460741072893143	0.504626929759979	-0.0201745554804802
-0.326088279485703	-7.73307609558105	-3.29272246360779	-0.0460069254040718	0.504564344882965	-0.0204657483845949
-0.331908017396927	-7.74113893508911	-3.28780698776245	-0.0460130423307419	0.504707872867584	-0.0204999726265669
-0.325534254312515	-7.74066495895386	-3.28850913047791	-0.0460856892168522	0.50467586517334	-0.0208589602261782
-0.32862314581871	-7.74060297012329	-3.28876662254334	-0.0460324846208096	0.504700422286987	-0.0208927784115076
-0.332320600748062	-7.74236249923706	-3.29442095756531	-0.0460484400391579	0.504688799381256	-0.0212132669985294
-0.329664468765259	-7.74541664123535	-3.28891968727112	-0.0461435504257679	0.504692494869232	-0.0213410165160894
-0.332087188959122	-7.74306535720825	-3.29328584671021	-0.046054620295763	0.504578828811646	-0.0216681119054556
-0.334746718406677	-7.74948596954346	-3.29744172096252	-0.0460528768599033	0.504694044589996	-0.0217049643397331
-0.332969427108765	-7.74957656860352	-3.29284811019897	-0.0461079590022564	0.504689037799835	-0.0219850931316614
-0.332565754652023	-7.75339317321777	-3.302077293396	-0.0461798459291458	0.504725396633148	-0.0222825258970261
-0.33614107966423	-7.74768304824829	-3.28907585144043	-0.0460192337632179	0.504681587219238	-0.0223355125635862
-0.337591111660004	-7.75683641433716	-3.30175685882568	-0.0460243411362171	0.504740238189697	-0.0225393939763308
-0.332880795001984	-7.75876474380493	-3.28814816474915	-0.0461105443537235	0.504668116569519	-0.0226277951151133
-0.336996555328369	-7.7531099319458	-3.30206656455994	-0.0459236316382885	0.504710555076599	-0.0228225942701101
-0.336289584636688	-7.75951099395752	-3.28994393348694	-0.0459101498126984	0.504719734191895	-0.0227849632501602
-0.332937628030777	-7.75708723068237	-3.3022186756134	-0.0458794832229614	0.5047767162323	-0.0231056157499552
-0.33647409081459	-7.75599050521851	-3.28910541534424	-0.0457977987825871	0.50470894575119	-0.0230138935148716
-0.339091151952744	-7.76028060913086	-3.30000782012939	-0.0456600412726402	0.504802823066711	-0.0231855548918247
-0.338869243860245	-7.76586961746216	-3.29729819297791	-0.0456455647945404	0.504910707473755	-0.023155590519309
-0.331240445375443	-7.76108694076538	-3.29365706443787	-0.0455067493021488	0.504785895347595	-0.0232268180698156
-0.33759942650795	-7.76066493988037	-3.30175256729126	-0.0453317314386368	0.504851162433624	-0.0233242232352495
-0.336287409067154	-7.76399612426758	-3.29434609413147	-0.0452251397073269	0.504907071590424	-0.0231864023953676
-0.332727342844009	-7.76704120635986	-3.30700278282166	-0.0451623983681202	0.504964232444763	-0.0233531426638365
-0.334975838661194	-7.76466655731201	-3.29691529273987	-0.044875543564558	0.504950702190399	-0.0231210496276617
-0.333155393600464	-7.76659822463989	-3.30724596977234	-0.0446652546525002	0.505018651485443	-0.0232114661484957
-0.329194605350494	-7.76992893218994	-3.30121684074402	-0.0446088649332523	0.505169868469238	-0.0229973923414946
-0.326975762844086	-7.76511192321777	-3.30607533454895	-0.044348020106554	0.50507253408432	-0.0230022929608822
-0.329687654972076	-7.76866960525513	-3.31103992462158	-0.0441041588783264	0.505283176898956	-0.0228113010525703
-0.3250832259655	-7.77020263671875	-3.30775260925293	-0.0439835004508495	0.505407392978668	-0.0226562805473804
-0.317516714334488	-7.77224588394165	-3.31547999382019	-0.0438085980713367	0.505487322807312	-0.0225114859640598
-0.319637417793274	-7.76735305786133	-3.30698776245117	-0.0434566885232925	0.505532383918762	-0.0222849287092686
-0.316740810871124	-7.77240896224976	-3.32164621353149	-0.0432231537997723	0.505700826644897	-0.0221039764583111
-0.309730798006058	-7.77265691757202	-3.31378507614136	-0.0429643429815769	0.505705773830414	-0.021899713203311
-0.311133712530136	-7.77237272262573	-3.3299388885498	-0.0426300577819347	0.505879819393158	-0.0217903144657612
-0.307431012392044	-7.7755069732666	-3.31822299957275	-0.0424567237496376	0.50603973865509	-0.0215693227946758
-0.302009910345078	-7.77543592453003	-3.33157873153687	-0.0421570129692554	0.506225168704987	-0.0214031580835581
-0.300465822219849	-7.77442073822021	-3.31929063796997	-0.0418945327401161	0.506245136260986	-0.0211198907345533
-0.295324265956879	-7.77762603759766	-3.33763742446899	-0.0416836217045784	0.506554245948792	-0.0209668669849634
-0.29150202870369	-7.77696800231934	-3.3295202255249	-0.0413753464818001	0.506552577018738	-0.0207153800874949
-0.290997952222824	-7.77759075164795	-3.34128642082214	-0.041025023907423	0.506604611873627	-0.0206534471362829
-0.289768666028976	-7.7810845375061	-3.33018779754639	-0.040831096470356	0.506893932819366	-0.0202798172831535
-0.2790207862854	-7.78004789352417	-3.34217095375061	-0.0407053716480732	0.506953775882721	-0.0202412232756615
-0.274117738008499	-7.78173685073853	-3.33156299591064	-0.0403855741024017	0.50697124004364	-0.0198947489261627
-0.275538265705109	-7.77858591079712	-3.34736728668213	-0.0400812104344368	0.507091879844666	-0.0198230743408203
-0.270535081624985	-7.7854528427124	-3.34122467041016	-0.0399518497288227	0.5071741938591	-0.0194953791797161
-0.269471675157547	-7.78060293197632	-3.3429901599884	-0.0396355725824833	0.507170438766479	-0.0194114670157433
-0.27277347445488	-7.78568744659424	-3.34191513061523	-0.0394440330564976	0.507309854030609	-0.0190640948712826
-0.259064257144928	-7.78514051437378	-3.35071635246277	-0.0393091179430485	0.50724846124649	-0.0189972780644894
-0.261900961399078	-7.78110218048096	-3.33563804626465	-0.0390126220881939	0.507253170013428	-0.0186873450875282
-0.25953221321106	-7.78771877288818	-3.36094355583191	-0.038884375244379	0.507329523563385	-0.0185536425560713
-0.252937883138657	-7.7847785949707	-3.33984422683716	-0.03877042979002	0.507119596004486	-0.0182253681123257
-0.252963721752167	-7.78786468505859	-3.35043835639954	-0.0385160483419895	0.507195651531219	-0.0181939601898193
-0.249715194106102	-7.78599452972412	-3.33869552612305	-0.0384260565042496	0.50714772939682	-0.0179139468818903
-0.245567813515663	-7.78976821899414	-3.35167503356934	-0.0383397676050663	0.507018029689789	-0.0177854932844639
-0.245143443346024	-7.78400707244873	-3.34015035629272	-0.038059689104557	0.506976127624512	-0.0175238493829966
-0.243142053484917	-7.79173231124878	-3.35259056091309	-0.0380249693989754	0.506883502006531	-0.0174281913787127
-0.237253591418266	-7.78525018692017	-3.33965730667114	-0.0379196777939796	0.506663620471954	-0.0172621179372072
-0.241265177726746	-7.78740930557251	-3.34475827217102	-0.0378211438655853	0.506623089313507	-0.0170646421611309
-0.233900114893913	-7.78520774841309	-3.34321641921997	-0.0377952717244625	0.506512045860291	-0.0168814063072205
-0.234834387898445	-7.78883504867554	-3.34811210632324	-0.0377358607947826	0.506357192993164	-0.0166907459497452
-0.236418589949608	-7.78458881378174	-3.34600758552551	-0.0376123711466789	0.506194889545441	-0.0165672767907381
-0.233401507139206	-7.79152297973633	-3.34588098526001	-0.0375698655843735	0.506089746952057	-0.0163156855851412
-0.229223698377609	-7.78325891494751	-3.33783483505249	-0.0375057868659496	0.505741119384766	-0.0162953864783049
-0.232194557785988	-7.78626823425293	-3.33696484565735	-0.0374493710696697	0.505832970142365	-0.0159915834665298
-0.226374253630638	-7.78777170181274	-3.34228014945984	-0.0375613793730736	0.505535244941711	-0.015957236289978
-0.226437672972679	-7.78419780731201	-3.32866334915161	-0.0374719649553299	0.505349278450012	-0.0157091841101646
-0.229632094502449	-7.77965927124023	-3.3416531085968	-0.037328265607357	0.505198180675507	-0.0156813710927963
-0.226254135370255	-7.78831243515015	-3.330486536026	-0.0374789945781231	0.505115449428558	-0.0154832769185305
-0.224763154983521	-7.78051900863647	-3.33225917816162	-0.0373927354812622	0.50488954782486	-0.0154841057956219
-0.230296120047569	-7.78303909301758	-3.33053517341614	-0.0373803004622459	0.504826068878174	-0.0152109880000353
-0.221004337072372	-7.78597688674927	-3.32972478866577	-0.0375152789056301	0.504625856876373	-0.0152512351050973
-0.224728465080261	-7.78197145462036	-3.32408308982849	-0.0374015159904957	0.504530668258667	-0.0150797199457884
-0.226757496595383	-7.78216457366943	-3.3354434967041	-0.0373853519558907	0.504408061504364	-0.015094855800271
-0.221270322799683	-7.7843451499939	-3.32299304008484	-0.037547443062067	0.504272997379303	-0.0149505380541086
-0.226560801267624	-7.77763843536377	-3.3320689201355	-0.0374590381979942	0.504108428955078	-0.0150745064020157
-0.230018466711044	-7.78502130508423	-3.32128977775574	-0.0375174805521965	0.504075229167938	-0.0148456785827875
-0.224030986428261	-7.78069591522217	-3.32290577888489	-0.0376285687088966	0.504004180431366	-0.0150494612753391
-0.224079713225365	-7.78173112869263	-3.32317233085632	-0.0376172661781311	0.503903806209564	-0.014912380836904
-0.22908079624176	-7.77930688858032	-3.32126021385193	-0.0376466438174248	0.503760576248169	-0.0149444369599223
-0.230525404214859	-7.78580379486084	-3.32123279571533	-0.0377942509949207	0.503749370574951	-0.0149582158774137
-0.229998528957367	-7.77814102172852	-3.31181788444519	-0.0378429517149925	0.503517210483551	-0.0150137916207314
-0.235593840479851	-7.78211450576782	-3.31980085372925	-0.0378163158893585	0.50355052947998	-0.0150001207366586
-0.232967913150787	-7.77744960784912	-3.31482124328613	-0.0379938669502735	0.50348573923111	-0.0151408649981022
-0.233869731426239	-7.78032398223877	-3.31276798248291	-0.0381128564476967	0.503461956977844	-0.0151680177077651
-0.239916205406189	-7.77491140365601	-3.31149363517761	-0.0380928590893745	0.503354907035828	-0.0153069877997041
-0.242591440677643	-7.78307723999023	-3.32546901702881	-0.0382442437112331	0.503439545631409	-0.0154523001983762
-0.24066074192524	-7.77978324890137	-3.3006865978241	-0.0383676663041115	0.503239810466766	-0.015640826895833
-0.247759386897087	-7.7799243927002	-3.32503485679626	-0.0382714867591858	0.503278017044067	-0.0157969612628222
-0.250952750444412	-7.78436470031738	-3.30798101425171	-0.0385387986898422	0.503323316574097	-0.0157919973134995
-0.243347957730293	-7.78101015090942	-3.31478977203369	-0.03864810988307	0.503251671791077	-0.0162072088569403
-0.25192853808403	-7.7791895866394	-3.30352830886841	-0.0386734567582607	0.50319904088974	-0.0161785390228033
-0.256345897912979	-7.78091287612915	-3.31320238113403	-0.0386795252561569	0.503200769424438	-0.0164654217660427
-0.256588190793991	-7.78590726852417	-3.30778956413269	-0.0388480983674526	0.503221035003662	-0.0166021883487701
-0.254429996013641	-7.78010988235474	-3.30847525596619	-0.0388553477823734	0.503156125545502	-0.0168699901551008
-0.261429041624069	-7.78294801712036	-3.31298351287842	-0.038926437497139	0.503268957138062	-0.0168937779963017
-0.261006206274033	-7.77971458435059	-3.30965662002563	-0.0391206331551075	0.503281116485596	-0.0170558784157038
-0.262171357870102	-7.78242444992065	-3.31412553787231	-0.0391303561627865	0.503312289714813	-0.0172697193920612
-0.267594128847122	-7.78138017654419	-3.30013823509216	-0.0391288474202156	0.503367364406586	-0.0172575004398823
-0.270062297582626	-7.78122472763062	-3.31305575370789	-0.039183646440506	0.503385365009308	-0.0175573695451021
-0.269561380147934	-7.78195238113403	-3.30748915672302	-0.0393656566739082	0.503519654273987	-0.0175333060324192
-0.27038961648941	-7.77841997146606	-3.30652570724487	-0.0394106097519398	0.503391444683075	-0.0177608784288168
-0.279285937547684	-7.77753639221191	-3.30910611152649	-0.0393245555460453	0.503627061843872	-0.0178296770900488
-0.280723392963409	-7.77943515777588	-3.3081738948822	-0.0394995100796223	0.503613531589508	-0.0179320741444826
-0.279561072587967	-7.78155517578125	-3.31552839279175	-0.039528276771307	0.503719031810761	-0.0180443897843361
-0.285633891820908	-7.76967763900757	-3.30487632751465	-0.0394855961203575	0.503699660301209	-0.0181195009499788
-0.288548529148102	-7.77695274353027	-3.32055044174194	-0.0395436473190784	0.503859460353851	-0.0181935094296932
-0.288661897182465	-7.77774477005005	-3.29798460006714	-0.0396551005542278	0.503856599330902	-0.0182014014571905
-0.291995882987976	-7.77113056182861	-3.32105016708374	-0.0395357459783554	0.503848612308502	-0.0183697137981653
-0.295246511697769	-7.77242040634155	-3.30463361740112	-0.039627481251955	0.504048824310303	-0.0182208605110645
-0.293452113866806	-7.76791429519653	-3.30693054199219	-0.0397265292704105	0.504063963890076	-0.0183355063199997
-0.297590583562851	-7.76859140396118	-3.31405901908875	-0.0397129096090794	0.504118263721466	-0.0182721316814423
-0.300983816385269	-7.76386165618896	-3.30250549316406	-0.0396854728460312	0.504127323627472	-0.0182218942791224
-0.302404820919037	-7.769690990448	-3.32286667823792	-0.0397351682186127	0.504210114479065	-0.0182251408696175
-0.299535095691681	-7.76018476486206	-3.30512952804565	-0.0398154966533184	0.504216551780701	-0.018131710588932
-0.306731462478638	-7.7597804069519	-3.32038760185242	-0.0396782383322716	0.50415164232254	-0.0181585866957903
-0.309113651514053	-7.7613377571106	-3.3036470413208	-0.0397195890545845	0.504270315170288	-0.0180397294461727
-0.304932028055191	-7.75857830047607	-3.31483221054077	-0.0398129634559155	0.504247307777405	-0.0180629566311836
-0.310030400753021	-7.75879573822021	-3.31218528747559	-0.0398325398564339	0.504298627376556	-0.0179094821214676
-0.312665969133377	-7.74804353713989	-3.30498504638672	-0.0395798496901989	0.504254937171936	-0.0178360752761364
-0.312055796384811	-7.75616073608398	-3.3222508430481	-0.0396974384784698	0.504300355911255	-0.0178082622587681
-0.311611086130142	-7.75250482559204	-3.29895544052124	-0.0397985763847828	0.504229187965393	-0.0176603347063065
-0.315831422805786	-7.74916744232178	-3.32244277000427	-0.0395853109657764	0.504174530506134	-0.0176400113850832
-0.316447556018829	-7.74801206588745	-3.30029916763306	-0.0396726727485657	0.504219472408295	-0.0174412727355957
-0.314508587121964	-7.74358081817627	-3.31732034683228	-0.0397317297756672	0.504218757152557	-0.0174931157380342
-0.320129662752151	-7.74158620834351	-3.30132627487183	-0.0395907834172249	0.504181683063507	-0.0171255059540272
-0.320843875408173	-7.74222850799561	-3.31416869163513	-0.0395718812942505	0.504117906093597	-0.017125565558672
-0.320552676916122	-7.74486684799194	-3.30988144874573	-0.0395852662622929	0.504215180873871	-0.0168314389884472
-0.317383289337158	-7.73548889160156	-3.30703687667847	-0.0395488888025284	0.504039943218231	-0.0167359262704849
-0.321838945150375	-7.73577928543091	-3.31187772750854	-0.0394588969647884	0.504114210605621	-0.0165049992501736
-0.320017755031586	-7.73293161392212	-3.3061351776123	-0.039555799216032	0.504065215587616	-0.0163599252700806
-0.317648082971573	-7.73502206802368	-3.31525278091431	-0.0395279191434383	0.504061222076416	-0.0162791628390551
-0.321657538414001	-7.72766017913818	-3.30030751228333	-0.0393583439290524	0.503986120223999	-0.0159462206065655
-0.319777220487595	-7.73534917831421	-3.31564164161682	-0.0393308885395527	0.503990113735199	-0.0159601625055075
-0.315239667892456	-7.73173999786377	-3.30579280853271	-0.0393515788018703	0.504015982151031	-0.0156995318830013
-0.319247514009476	-7.73006772994995	-3.3134491443634	-0.0392699241638184	0.503891408443451	-0.0157815497368574
-0.324035972356796	-7.72855997085571	-3.29876756668091	-0.0392406955361366	0.504012227058411	-0.015533484518528
-0.317550927400589	-7.72987985610962	-3.30721974372864	-0.0392833650112152	0.50385582447052	-0.0155714182183146
-0.318571925163269	-7.73193407058716	-3.30021643638611	-0.039195504039526	0.503833532333374	-0.0154246306046844
-0.321159899234772	-7.72780847549438	-3.30617332458496	-0.0390777811408043	0.503881692886353	-0.0154636977240443
-0.316459208726883	-7.73453378677368	-3.31024885177612	-0.0391552187502384	0.503949046134949	-0.0152377132326365
-0.315695583820343	-7.72536087036133	-3.30391478538513	-0.0391448102891445	0.503820061683655	-0.0153122944757342
-0.32079803943634	-7.72978782653809	-3.31392931938171	-0.039010614156723	0.503926873207092	-0.0151514178141952
-0.317662328481674	-7.73390293121338	-3.29926323890686	-0.0390372611582279	0.503897428512573	-0.0150946890935302
-0.313873171806335	-7.73153352737427	-3.31634092330933	-0.0389589369297028	0.503919541835785	-0.0151081830263138
-0.312033414840698	-7.73101377487183	-3.29010343551636	-0.0388518832623959	0.503860116004944	-0.014891067519784
-0.315028935670853	-7.72515678405762	-3.31548404693604	-0.0388307832181454	0.503891348838806	-0.0149387661367655
-0.312755674123764	-7.73658752441406	-3.30927228927612	-0.038890928030014	0.503980576992035	-0.0147823775187135
-0.30690523982048	-7.72973728179932	-3.29928159713745	-0.038892712444067	0.5038942694664	-0.0148318419232965
-0.311168938875198	-7.73569011688232	-3.3078715801239	-0.0387553498148918	0.503980934619904	-0.014735703356564
-0.308294087648392	-7.73251152038574	-3.29846501350403	-0.0388410799205303	0.504100501537323	-0.0147409550845623
-0.306367695331573	-7.73577785491943	-3.30921196937561	-0.0388352088630199	0.504053711891174	-0.0147939929738641
-0.306241571903229	-7.73602962493896	-3.29776239395142	-0.0386890023946762	0.504024147987366	-0.0146039389073849
-0.306945770978928	-7.73402214050293	-3.30927348136902	-0.0386572852730751	0.50408011674881	-0.0147091522812843
-0.304560393095016	-7.74022340774536	-3.30493927001953	-0.038726020604372	0.504185736179352	-0.0146163878962398
-0.302305907011032	-7.73251342773438	-3.30490398406982	-0.03868493065238	0.504058718681335	-0.0147488126531243
-0.306395411491394	-7.73600912094116	-3.31215786933899	-0.0386565923690796	0.504189133644104	-0.0146562959998846
-0.304122179746628	-7.73941040039063	-3.29698896408081	-0.038758784532547	0.504232823848724	-0.0146013041958213
-0.301528781652451	-7.73946666717529	-3.31393313407898	-0.0387846231460571	0.504243195056915	-0.014627555385232
-0.30380967259407	-7.73398637771606	-3.29075241088867	-0.0386455059051514	0.504187881946564	-0.0144097190350294
-0.300604790449142	-7.73595380783081	-3.31195640563965	-0.0386244542896748	0.504268765449524	-0.0144204320386052
-0.301934421062469	-7.74081945419312	-3.29870676994324	-0.0387166887521744	0.504291355609894	-0.0142402444034815
-0.302558362483978	-7.73087978363037	-3.30337333679199	-0.0386866070330143	0.504184782505035	-0.0143813127651811
-0.309736490249634	-7.73856735229492	-3.30442452430725	-0.0386272445321083	0.504303693771362	-0.0141902985051274
-0.305743783712387	-7.73272085189819	-3.29793643951416	-0.0386919640004635	0.504294335842133	-0.0142192794010043
-0.305135041475296	-7.73225927352905	-3.30821299552917	-0.0386678762733936	0.504275441169739	-0.0141934538260102
-0.31004935503006	-7.72916030883789	-3.29565095901489	-0.0385656617581844	0.504174113273621	-0.0141684776172042
-0.312548905611038	-7.73380470275879	-3.31256532669067	-0.0385484658181667	0.504294335842133	-0.0142752770334482
-0.31041544675827	-7.73063230514526	-3.29527759552002	-0.0386986136436462	0.504191875457764	-0.0141581939533353
-0.313708633184433	-7.72838401794434	-3.30808353424072	-0.0386333353817463	0.504178404808044	-0.0142625728622079
-0.320866942405701	-7.72838687896729	-3.29811024665833	-0.038645152002573	0.504290103912354	-0.0140899838879704
-0.317008465528488	-7.72924327850342	-3.30097961425781	-0.0387580879032612	0.504173576831818	-0.0141922701150179
-0.321124792098999	-7.73082113265991	-3.29826521873474	-0.0386944115161896	0.504212439060211	-0.0141024198383093
-0.323521554470062	-7.72492837905884	-3.29651832580566	-0.0385749563574791	0.504108667373657	-0.0140944700688124
-0.322031110525131	-7.72715663909912	-3.30293440818787	-0.0387139096856117	0.504301130771637	-0.0140594663098454
-0.322927117347717	-7.71891975402832	-3.29391145706177	-0.0387591421604156	0.504126012325287	-0.0141001353040338
-0.328658580780029	-7.72383689880371	-3.30463790893555	-0.0387494936585426	0.504132926464081	-0.0140804527327418
-0.330326199531555	-7.72272109985352	-3.28999090194702	-0.0387370623648167	0.504229843616486	-0.0140090771019459
-0.328652381896973	-7.72380352020264	-3.31098055839539	-0.0388440564274788	0.504172146320343	-0.0140858702361584
-0.331221640110016	-7.71863031387329	-3.28775095939636	-0.0387144386768341	0.50421679019928	-0.0140328165143728
-0.332639187574387	-7.71719551086426	-3.31050395965576	-0.0387796498835087	0.504250228404999	-0.0141384182497859
-0.334767699241638	-7.72292757034302	-3.29918789863586	-0.0388652831315994	0.504270553588867	-0.0141515182331204
-0.337018221616745	-7.71546792984009	-3.29634022712708	-0.0389698520302773	0.504173636436462	-0.0142453387379646
-0.341377913951874	-7.71957921981812	-3.3034553527832	-0.0388266295194626	0.504266798496246	-0.0143131148070097
-0.342739433050156	-7.71612787246704	-3.29225659370422	-0.0389942564070225	0.504353046417236	-0.0143472384661436
-0.342453926801682	-7.71732759475708	-3.3085765838623	-0.0389657467603683	0.50438928604126	-0.0145640391856432
-0.346957921981812	-7.71876859664917	-3.29085063934326	-0.0389196537435055	0.504426956176758	-0.0144651802256703
-0.347620606422424	-7.71267986297607	-3.30060863494873	-0.0388658419251442	0.504450082778931	-0.0146260727196932
-0.34895932674408	-7.72161388397217	-3.30076313018799	-0.0389737412333488	0.504669964313507	-0.0146539993584156
-0.350159972906113	-7.71077585220337	-3.29745984077454	-0.0389910489320755	0.50464254617691	-0.0147898243740201
-0.353779733181	-7.71436977386475	-3.30660700798035	-0.0389151237905025	0.504742920398712	-0.0148028647527099
-0.354622453451157	-7.71491193771362	-3.29554510116577	-0.0390298888087273	0.504890203475952	-0.014969346113503
-0.353131353855133	-7.71744680404663	-3.30908942222595	-0.0390460565686226	0.505047678947449	-0.0150754228234291
-0.356463044881821	-7.71055316925049	-3.29343748092651	-0.0389193817973137	0.505124032497406	-0.015083228237927
-0.359155148267746	-7.71362686157227	-3.3157594203949	-0.0389710478484631	0.505348742008209	-0.0152802439406514
-0.359708517789841	-7.71545839309692	-3.29956722259521	-0.0390307679772377	0.505488753318787	-0.0152567978948355
-0.360101401805878	-7.70931911468506	-3.3078932762146	-0.0389497689902782	0.505531549453735	-0.015451823361218
-0.365556329488754	-7.71736288070679	-3.30475234985352	-0.0389254465699196	0.505789220333099	-0.0153601011261344
-0.361188530921936	-7.71167421340942	-3.30048084259033	-0.0390517190098763	0.506004989147186	-0.0155270425602794
-0.358348339796066	-7.71217441558838	-3.32084321975708	-0.0389750935137272	0.506150424480438	-0.0156694892793894
-0.365293323993683	-7.71024894714355	-3.2988269329071	-0.0389010570943356	0.506304621696472	-0.0155355809256434
-0.365981817245483	-7.71167516708374	-3.31827664375305	-0.038776233792305	0.506491720676422	-0.0156609453260899
-0.360948771238327	-7.71590900421143	-3.3040771484375	-0.0389893874526024	0.506727635860443	-0.0156112797558308
-0.361990630626678	-7.70667171478271	-3.3201858997345	-0.0388177558779716	0.506783306598663	-0.0157770477235317
-0.363801717758179	-7.7096209526062	-3.31370830535889	-0.0388155989348888	0.506997108459473	-0.0156512167304754
-0.359132140874863	-7.71280479431152	-3.32010006904602	-0.0388467013835907	0.507168114185333	-0.0158374141901731
-0.359413772821426	-7.71408891677856	-3.32578992843628	-0.0387957654893398	0.507258474826813	-0.0157680865377188
-0.35973197221756	-7.71141958236694	-3.30735635757446	-0.0387159027159214	0.50740247964859	-0.0158438701182604
-0.360464155673981	-7.71842765808105	-3.33205580711365	-0.038768332451582	0.507695853710175	-0.0159327276051044
-0.354906380176544	-7.71424245834351	-3.31314587593079	-0.0388092063367367	0.507657468318939	-0.0159423742443323
-0.35596963763237	-7.71309661865234	-3.32738757133484	-0.0386698171496391	0.507737576961517	-0.0161218270659447
-0.358726561069489	-7.71551752090454	-3.31889271736145	-0.0386546030640602	0.507942140102386	-0.0159125737845898
-0.353466153144836	-7.71436595916748	-3.3254406452179	-0.0386894047260284	0.508020639419556	-0.0161471497267485
-0.353207021951675	-7.71510076522827	-3.32403683662415	-0.0386697240173817	0.508165955543518	-0.0160687267780304
-0.352266669273376	-7.71400165557861	-3.32253956794739	-0.0386096946895123	0.508129596710205	-0.0161670986562967
-0.352841168642044	-7.71905088424683	-3.32296204566956	-0.0386836342513561	0.508275806903839	-0.0161405801773071
-0.349978566169739	-7.71690559387207	-3.31419515609741	-0.0386328548192978	0.508105576038361	-0.0161939132958651
-0.351163923740387	-7.71671438217163	-3.33191919326782	-0.0385103635489941	0.508216321468353	-0.0162793267518282
-0.350622177124023	-7.71698522567749	-3.3166983127594	-0.0386703535914421	0.508214831352234	-0.0161922760307789
-0.342874139547348	-7.71946620941162	-3.32312178611755	-0.0386613272130489	0.508153319358826	-0.0164706278592348
-0.347258776426315	-7.72009229660034	-3.31804490089417	-0.038594413548708	0.508088052272797	-0.0163493361324072
-0.348856300115585	-7.71789312362671	-3.31388449668884	-0.0384910814464092	0.50803929567337	-0.0165235735476017
-0.343632131814957	-7.72407531738281	-3.3267138004303	-0.0385891422629356	0.508104205131531	-0.0166247002780437
-0.34222412109375	-7.72067499160767	-3.30973649024963	-0.0385728105902672	0.507863938808441	-0.0166245941072702
-0.347188949584961	-7.72410249710083	-3.32046151161194	-0.038495659828186	0.507811725139618	-0.0168595481663942
-0.348524510860443	-7.72726774215698	-3.30912470817566	-0.038480568677187	0.507733464241028	-0.0167282223701477
-0.339170724153519	-7.72859048843384	-3.32045531272888	-0.038532417267561	0.507609188556671	-0.0169971399009228
-0.341850221157074	-7.72702932357788	-3.31051254272461	-0.0384914167225361	0.507579803466797	-0.0168907269835472
-0.342917412519455	-7.72566938400269	-3.31648635864258	-0.0384767688810825	0.507406413555145	-0.0170064847916365
-0.341974526643753	-7.72767496109009	-3.31120610237122	-0.0385725721716881	0.507310032844543	-0.0169591791927814
-0.342010080814362	-7.72541809082031	-3.30826616287231	-0.0385039076209068	0.507025003433228	-0.017052449285984
-0.343246906995773	-7.72848320007324	-3.3139853477478	-0.038434810936451	0.507082939147949	-0.0170242786407471
-0.340097934007645	-7.72669982910156	-3.29856491088867	-0.0385169088840485	0.506931483745575	-0.0169854536652565
-0.336076408624649	-7.73241138458252	-3.31020760536194	-0.0385955087840557	0.506808996200562	-0.0171299614012241
-0.342398852109909	-7.72468948364258	-3.29765272140503	-0.0384387411177158	0.506627440452576	-0.0170112829655409
-0.341431140899658	-7.73087167739868	-3.30736112594604	-0.038381353020668	0.506556034088135	-0.0171045009046793
-0.339336067438126	-7.73262786865234	-3.29339170455933	-0.0384735837578774	0.506439745426178	-0.0170988366007805
-0.339100390672684	-7.72478008270264	-3.30621361732483	-0.0383969023823738	0.506287217140198	-0.0172412469983101
-0.339692085981369	-7.73196363449097	-3.29363346099854	-0.0383622571825981	0.506254732608795	-0.0171853415668011
-0.337894111871719	-7.72933435440063	-3.29637289047241	-0.0384286381304264	0.506234049797058	-0.0173062589019537
-0.335944831371307	-7.73200654983521	-3.30090761184692	-0.0383883006870747	0.506117224693298	-0.0173130109906197
-0.3383629322052	-7.72497272491455	-3.28722190856934	-0.0382386893033981	0.506047308444977	-0.0173030868172646
-0.336819291114807	-7.73193788528442	-3.30780506134033	-0.0382566712796688	0.506063103675842	-0.0174333900213242
-0.331936955451965	-7.7309308052063	-3.2908091545105	-0.0382765308022499	0.505971372127533	-0.0172917041927576
-0.330905705690384	-7.72804403305054	-3.30019044876099	-0.0381787680089474	0.505819618701935	-0.0174649674445391
-0.336306750774384	-7.73683929443359	-3.29305052757263	-0.0381023474037647	0.506025731563568	-0.0172209143638611
-0.325154572725296	-7.73186683654785	-3.29628229141235	-0.0381419062614441	0.50594288110733	-0.017403980717063
-0.322107970714569	-7.73610782623291	-3.29518866539001	-0.0381226241588593	0.505944907665253	-0.0172256957739592
-0.324229121208191	-7.73150110244751	-3.29225707054138	-0.0379474796354771	0.505936086177826	-0.0172855947166681
-0.321749925613403	-7.73978328704834	-3.30033802986145	-0.0380004346370697	0.506080627441406	-0.0172213613986969
-0.316038131713867	-7.73710680007935	-3.29162955284119	-0.0379364341497421	0.505977153778076	-0.017283396795392
-0.318010568618774	-7.73955535888672	-3.3025848865509	-0.037791907787323	0.506193339824677	-0.0173072814941406
-0.311390280723572	-7.7432975769043	-3.29316639900208	-0.0377547591924667	0.506251871585846	-0.0172663275152445
-0.305206328630447	-7.74494123458862	-3.30448246002197	-0.03774618729949	0.506306946277618	-0.0173750277608633
-0.310375779867172	-7.73914527893066	-3.29272317886353	-0.0376083329319954	0.506352066993713	-0.0172682236880064
-0.308182209730148	-7.74701642990112	-3.30755972862244	-0.0375661440193653	0.506560385227203	-0.0174142196774483
-0.30126428604126	-7.74904012680054	-3.29614400863647	-0.037556130439043	0.506639957427979	-0.0173114966601133
-0.298495024442673	-7.74704170227051	-3.30680680274963	-0.0373580530285835	0.506638288497925	-0.0174319352954626
-0.299952507019043	-7.74877691268921	-3.30799078941345	-0.0372585095465183	0.506895661354065	-0.0173600614070892
-0.29680535197258	-7.74851751327515	-3.29951977729797	-0.0373352505266666	0.507000625133514	-0.0172890052199364
-0.29185676574707	-7.75257635116577	-3.31399154663086	-0.0372478142380714	0.507103085517883	-0.0173546895384789
-0.294488966464996	-7.74846839904785	-3.30566167831421	-0.0371870175004005	0.50719678401947	-0.0171401556581259
-0.290999531745911	-7.75366067886353	-3.31997013092041	-0.0369899161159992	0.507384538650513	-0.0172152910381556
-0.28926882147789	-7.7514123916626	-3.30623126029968	-0.0370551943778992	0.507582664489746	-0.0170303341001272
-0.288583725690842	-7.74809646606445	-3.31737732887268	-0.0368417389690876	0.507553100585938	-0.0170151256024837
-0.292823523283005	-7.74930477142334	-3.3043270111084	-0.0368039160966873	0.50779265165329	-0.0167454425245523
-0.288401395082474	-7.74566030502319	-3.32003974914551	-0.03674041852355	0.507891058921814	-0.016691442579031
-0.289358168840408	-7.74442005157471	-3.3115565776825	-0.0365249067544937	0.507968008518219	-0.0164372101426125
-0.288697689771652	-7.74488687515259	-3.31343173980713	-0.0364648662507534	0.508035838603973	-0.0165362153202295
-0.28368067741394	-7.75144863128662	-3.31464910507202	-0.0365734547376633	0.508165895938873	-0.0164434816688299
-0.281297415494919	-7.7511739730835	-3.30935406684875	-0.0364765152335167	0.508182287216187	-0.0165615826845169
-0.285917043685913	-7.75087404251099	-3.31856060028076	-0.0363935492932796	0.508352220058441	-0.0164109673351049
-0.282685816287994	-7.75218439102173	-3.31890463829041	-0.0364323928952217	0.508363425731659	-0.0163557063788176
-0.278138667345047	-7.75129747390747	-3.3255832195282	-0.0364234745502472	0.508393585681915	-0.0163272600620985
-0.278198331594467	-7.74666023254395	-3.31273746490479	-0.0362503938376904	0.508350849151611	-0.0161320175975561
-0.277725547552109	-7.75385713577271	-3.32206201553345	-0.0363155007362366	0.508459568023682	-0.0162170045077801
-0.278417587280273	-7.7505841255188	-3.31325840950012	-0.0363055504858494	0.508389711380005	-0.0161348041146994
-0.281561642885208	-7.74701738357544	-3.3256950378418	-0.0361873283982277	0.508372485637665	-0.0162312034517527
-0.283965855836868	-7.75083827972412	-3.31410384178162	-0.0362338535487652	0.508476197719574	-0.0159842651337385
-0.280750602483749	-7.74822807312012	-3.32757520675659	-0.0362671315670013	0.508448719978333	-0.0160967446863651
-0.281770408153534	-7.74752712249756	-3.30835437774658	-0.0362398363649845	0.508339583873749	-0.0159183982759714
-0.288638651371002	-7.74427175521851	-3.32040524482727	-0.0361763723194599	0.508352875709534	-0.0159645713865757
-0.287732571363449	-7.75080394744873	-3.31529879570007	-0.0362690500915051	0.508322834968567	-0.0157861318439245
-0.285471767187119	-7.74147415161133	-3.31426191329956	-0.0361995846033096	0.508173525333405	-0.0157575868070126
-0.291449457406998	-7.74662828445435	-3.31774091720581	-0.0361443199217319	0.508178174495697	-0.0155609594658017
-0.287859052419662	-7.74420738220215	-3.31182980537415	-0.0363119207322598	0.508126556873322	-0.015489581041038
-0.287097126245499	-7.74499320983887	-3.3169150352478	-0.0363121926784515	0.508013665676117	-0.0154332341626287
-0.292897939682007	-7.73963451385498	-3.30754923820496	-0.0363272875547409	0.507889807224274	-0.0152846751734614
-0.29279088973999	-7.74485778808594	-3.31587886810303	-0.0363558642566204	0.507846832275391	-0.0153595237061381
-0.292019486427307	-7.7388858795166	-3.30128812789917	-0.0364558324217796	0.50763076543808	-0.015268487855792
-0.295449465513229	-7.74038124084473	-3.31180047988892	-0.0364133529365063	0.507579207420349	-0.0153162078931928
-0.299162119626999	-7.73798418045044	-3.30147361755371	-0.0365528166294098	0.507499933242798	-0.0151899652555585
-0.297477126121521	-7.73768997192383	-3.30894136428833	-0.0366559326648712	0.50738912820816	-0.0153775662183762
-0.306408137083054	-7.73738479614258	-3.29708433151245	-0.0366729572415352	0.507286310195923	-0.0152253722772002
-0.309711694717407	-7.73248910903931	-3.29790067672729	-0.0366372466087341	0.507063746452332	-0.0152743579819798
-0.312560051679611	-7.74065160751343	-3.30580615997314	-0.0367976278066635	0.507172882556915	-0.0153676113113761
-0.31509804725647	-7.73123073577881	-3.29303121566772	-0.036913774907589	0.506888270378113	-0.015348638407886
-0.322768211364746	-7.73119068145752	-3.3067831993103	-0.0368912816047668	0.506777346134186	-0.0154511006549001
-0.32999187707901	-7.73183679580688	-3.28975868225098	-0.0370255708694458	0.506802082061768	-0.01536725461483
-0.326285302639008	-7.73003768920898	-3.29696869850159	-0.0371385179460049	0.50660502910614	-0.0154703417792916
-0.334091365337372	-7.72448968887329	-3.28797721862793	-0.0370796173810959	0.506544649600983	-0.015422347933054
-0.338266223669052	-7.72094392776489	-3.29934501647949	-0.0370860248804092	0.50658118724823	-0.0154522899538279
-0.341209024190903	-7.72516298294067	-3.28771424293518	-0.0372874289751053	0.506538331508636	-0.0154434237629175
-0.344187676906586	-7.71728277206421	-3.29180502891541	-0.0372944474220276	0.506403267383575	-0.015542327426374
-0.350032567977905	-7.72060537338257	-3.29567551612854	-0.037285178899765	0.506551086902618	-0.0153425987809896
-0.352582156658173	-7.71568918228149	-3.28390645980835	-0.0373794436454773	0.506543397903442	-0.0153636680915952
-0.348908275365829	-7.71536636352539	-3.30195617675781	-0.0373821668326855	0.506538569927216	-0.0153825199231505
-0.357144087553024	-7.71138572692871	-3.28545212745667	-0.0373037420213223	0.506546854972839	-0.0151697006076574
-0.358126580715179	-7.71072769165039	-3.30559158325195	-0.0373002290725708	0.506639778614044	-0.015203520655632
-0.361369729042053	-7.71301889419556	-3.28949332237244	-0.0374665781855583	0.506739795207977	-0.0150185152888298
-0.362065434455872	-7.69993209838867	-3.29824781417847	-0.0373280495405197	0.50675094127655	-0.0150768263265491
-0.370164930820465	-7.70486688613892	-3.29991006851196	-0.0372933372855186	0.506954669952393	-0.0148610873147845
-0.370593726634979	-7.70106935501099	-3.29049944877625	-0.0374285019934177	0.507099807262421	-0.0147565593943
-0.367541313171387	-7.7003231048584	-3.30700850486755	-0.0373708978295326	0.507172703742981	-0.0147126195952296
-0.372218638658524	-7.69337701797485	-3.2912335395813	-0.0372365787625313	0.507379055023193	-0.0144795831292868
-0.375061899423599	-7.69524002075195	-3.31145000457764	-0.0372097566723824	0.50756961107254	-0.0144590958952904
-0.37545058131218	-7.69503688812256	-3.29893469810486	-0.0373005531728268	0.507764458656311	-0.0142959337681532
-0.37641516327858	-7.68564176559448	-3.30008339881897	-0.0371757820248604	0.507759988307953	-0.0143234124407172
-0.383909821510315	-7.69196033477783	-3.30580496788025	-0.0370279587805271	0.50814950466156	-0.0140635911375284
-0.380299210548401	-7.68738317489624	-3.30131673812866	-0.037137009203434	0.508304119110107	-0.0140610691159964
-0.378721386194229	-7.68537425994873	-3.3174409866333	-0.0370598472654819	0.50838828086853	-0.0140360854566097
-0.383729130029678	-7.6830267906189	-3.29997801780701	-0.0369422808289528	0.508624255657196	-0.0139065831899643
-0.385534077882767	-7.68592166900635	-3.31810021400452	-0.0368764437735081	0.508871793746948	-0.0139077492058277
-0.381573170423508	-7.68573188781738	-3.30466079711914	-0.0369901210069656	0.508935034275055	-0.0138068199157715
-0.385643988847733	-7.6804780960083	-3.32244110107422	-0.0367200076580048	0.509148836135864	-0.0138160558417439
-0.387032628059387	-7.68181467056274	-3.31755065917969	-0.0368338376283646	0.50935560464859	-0.0136392172425985
-0.381200909614563	-7.67936229705811	-3.31940746307373	-0.0368951633572578	0.509533107280731	-0.013724154792726
-0.385622352361679	-7.67937135696411	-3.31490635871887	-0.036706954240799	0.509701669216156	-0.0134927853941917
-0.387857019901276	-7.67915058135986	-3.32661199569702	-0.036678422242403	0.509900689125061	-0.0134728429839015
-0.384791016578674	-7.67834806442261	-3.31613659858704	-0.0368010103702545	0.510039210319519	-0.013367504812777
-0.38107231259346	-7.67396879196167	-3.33376288414001	-0.0366178415715694	0.510144174098969	-0.0133909489959478
-0.386068940162659	-7.67572784423828	-3.31974959373474	-0.0367015488445759	0.51036137342453	-0.0131345251575112
-0.377042084932327	-7.67618083953857	-3.33236122131348	-0.0367767661809921	0.510469913482666	-0.0132695389911532
-0.384750872850418	-7.6712474822998	-3.32182431221008	-0.0366843715310097	0.51054710149765	-0.0130191240459681
-0.385511815547943	-7.67273569107056	-3.33332943916321	-0.0366484746336937	0.510706543922424	-0.0131795592606068
-0.379859089851379	-7.676100730896	-3.32425737380981	-0.0367416962981224	0.510724306106567	-0.0129932928830385
-0.382799416780472	-7.67627668380737	-3.3366003036499	-0.0366689451038837	0.510769188404083	-0.0131037784740329
-0.385051071643829	-7.67343854904175	-3.32347440719604	-0.0367865860462189	0.510870933532715	-0.0129517950117588
-0.37803715467453	-7.67349290847778	-3.33679294586182	-0.0367941297590733	0.510900378227234	-0.0130991758778691
-0.383111894130707	-7.67188835144043	-3.32553648948669	-0.0367729887366295	0.510837912559509	-0.0130054512992501
-0.383573204278946	-7.67967128753662	-3.34062433242798	-0.0368929021060467	0.510947704315186	-0.0131362909451127
-0.380214273929596	-7.67623662948608	-3.3258535861969	-0.0369414761662483	0.510805428028107	-0.013056050054729
-0.384796589612961	-7.67659950256348	-3.33412623405457	-0.0369234755635262	0.510752439498901	-0.0132055217400193
-0.38495084643364	-7.67774820327759	-3.32024884223938	-0.0370674468576908	0.510810792446136	-0.013184622861445
-0.380858719348907	-7.67973613739014	-3.3381986618042	-0.0370923802256584	0.510730504989624	-0.0133226988837123
-0.38406503200531	-7.67429447174072	-3.31274914741516	-0.0370939895510674	0.510611653327942	-0.0132739841938019
-0.386130034923553	-7.67826318740845	-3.33271384239197	-0.0371581129729748	0.510601818561554	-0.0134509215131402
-0.381528347730637	-7.68018198013306	-3.31831884384155	-0.0372889488935471	0.510475516319275	-0.0134477177634835
-0.384362518787384	-7.67580127716064	-3.32504987716675	-0.0372969470918179	0.51027524471283	-0.0136451683938503
-0.391231089830399	-7.67883968353271	-3.31961560249329	-0.0373284183442593	0.510316610336304	-0.0135510750114918
-0.384316831827164	-7.68210077285767	-3.32598614692688	-0.0375056453049183	0.510237991809845	-0.0137628326192498
-0.3881596326828	-7.6803731918335	-3.31075572967529	-0.0374817587435246	0.510169148445129	-0.0137236528098583
-0.390741676092148	-7.67650699615479	-3.32507300376892	-0.0375382117927074	0.510006248950958	-0.0138697316870093
-0.390626430511475	-7.68188333511353	-3.32169580459595	-0.0376381017267704	0.510033547878265	-0.0138835785910487
-0.392861574888229	-7.67539739608765	-3.32173728942871	-0.0376646257936955	0.509786307811737	-0.0140028474852443
-0.397940754890442	-7.68194532394409	-3.31781935691834	-0.0377005748450756	0.509762704372406	-0.0139469457790256
-0.391953527927399	-7.67805194854736	-3.31464219093323	-0.0378259383141994	0.509689271450043	-0.014098129235208
-0.393162429332733	-7.6784987449646	-3.32085514068604	-0.0378606766462326	0.509583592414856	-0.014133065007627
-0.398742288351059	-7.67652320861816	-3.30891895294189	-0.0378040038049221	0.509460508823395	-0.014145839959383
-0.398631155490875	-7.67956733703613	-3.32618832588196	-0.037933599203825	0.509446680545807	-0.0142246298491955
-0.400665402412415	-7.67934942245483	-3.30696725845337	-0.0379792042076588	0.509217917919159	-0.0142718320712447
-0.400976836681366	-7.67682981491089	-3.32086181640625	-0.037938080728054	0.509195029735565	-0.0143685704097152
-0.400203853845596	-7.68008470535278	-3.30860900878906	-0.0380587838590145	0.509114921092987	-0.0142597174271941
-0.395516693592072	-7.67957544326782	-3.31456542015076	-0.0380898527801037	0.509049832820892	-0.0145264668390155
-0.400948345661163	-7.6812744140625	-3.31263780593872	-0.0380674302577972	0.508923947811127	-0.014404559507966
-0.402797669172287	-7.67919969558716	-3.30854749679565	-0.0380407944321632	0.508909106254578	-0.0145251164212823
-0.40245658159256	-7.68430519104004	-3.31622219085693	-0.0381276868283749	0.508954405784607	-0.014637996442616
-0.398275941610336	-7.68084716796875	-3.3042299747467	-0.0380854718387127	0.50879317522049	-0.0146508542820811
-0.401896685361862	-7.68326807022095	-3.31608009338379	-0.0381099432706833	0.508784413337708	-0.0148077430203557
-0.399344325065613	-7.68293285369873	-3.30648422241211	-0.0381464287638664	0.508811771869659	-0.0148286977782845
-0.399608552455902	-7.68610048294067	-3.3139853477478	-0.0382067188620567	0.508799374103546	-0.0149279469624162
-0.400033503770828	-7.67965650558472	-3.3035843372345	-0.0379675514996052	0.50884610414505	-0.014920923858881
-0.399375796318054	-7.6886682510376	-3.31914067268372	-0.0380676090717316	0.508981466293335	-0.0150795402005315
-0.393401652574539	-7.68403911590576	-3.30352926254272	-0.0380297116935253	0.508912682533264	-0.0150880012661219
-0.39551904797554	-7.68287181854248	-3.32118320465088	-0.0379354767501354	0.508977055549622	-0.0152970654889941
-0.397917926311493	-7.68694305419922	-3.30091595649719	-0.0380310192704201	0.509192407131195	-0.0151836816221476
-0.390938818454742	-7.68924999237061	-3.31872415542603	-0.0380635410547256	0.509253144264221	-0.0153818307444453
-0.39239627122879	-7.68740177154541	-3.30404758453369	-0.0379187315702438	0.509268343448639	-0.0153410481289029
-0.393388003110886	-7.69227600097656	-3.31911969184875	-0.0379195399582386	0.509426057338715	-0.0155216008424759
-0.386534482240677	-7.6917724609375	-3.3148455619812	-0.037988506257534	0.509611308574677	-0.0155175542458892
-0.38679563999176	-7.68860721588135	-3.32392168045044	-0.037835605442524	0.509623944759369	-0.0157854650169611
-0.388973861932755	-7.69485664367676	-3.30926609039307	-0.0378916226327419	0.509859025478363	-0.015712657943368
-0.383184164762497	-7.69502687454224	-3.32712388038635	-0.0379578098654747	0.509900748729706	-0.0159553326666355
-0.385009407997131	-7.70188283920288	-3.31304931640625	-0.0379318594932556	0.51007491350174	-0.0159442033618689
-0.382723569869995	-7.69722080230713	-3.32338166236877	-0.0378119312226772	0.510163426399231	-0.016175365075469
-0.378677546977997	-7.70530080795288	-3.32555627822876	-0.0379240475594997	0.510415077209473	-0.0162148270756006
-0.375378757715225	-7.69775056838989	-3.31947445869446	-0.0378644950687885	0.510371506214142	-0.0164658222347498
-0.379691958427429	-7.7053484916687	-3.33069348335266	-0.0378322191536427	0.510536909103394	-0.01652642339468
-0.376516968011856	-7.70812702178955	-3.31760621070862	-0.0379084907472134	0.510687947273254	-0.0165735203772783
-0.370929807424545	-7.70905447006226	-3.33416938781738	-0.0379495844244957	0.510896980762482	-0.0168262552469969
-0.370128720998764	-7.7087984085083	-3.31645321846008	-0.0378724746406078	0.51089882850647	-0.0167952477931976
-0.369155496358871	-7.71429300308228	-3.33892393112183	-0.0379026606678963	0.511068820953369	-0.0170843843370676
-0.365618407726288	-7.71855735778809	-3.3266441822052	-0.0379371121525764	0.511106431484222	-0.0170646365731955
-0.36235573887825	-7.713219165802	-3.32419729232788	-0.0378835462033749	0.51104873418808	-0.0173462629318237
-0.362093955278397	-7.71833848953247	-3.33675670623779	-0.0378916785120964	0.511225938796997	-0.0173954293131828
-0.360183954238892	-7.72125625610352	-3.32302355766296	-0.0380477011203766	0.51135379076004	-0.0175085887312889
-0.354710191488266	-7.72459316253662	-3.33695220947266	-0.0380660928785801	0.511318445205688	-0.0176916737109423
-0.358975678682327	-7.72277307510376	-3.32675361633301	-0.0379597544670105	0.511303246021271	-0.0176943130791187
-0.356624811887741	-7.7297739982605	-3.33898329734802	-0.0379411466419697	0.511489748954773	-0.0179782789200544
-0.350417643785477	-7.72860527038574	-3.32904958724976	-0.0380927249789238	0.511460542678833	-0.0179201439023018
-0.348680049180985	-7.72862482070923	-3.33808612823486	-0.0380158089101315	0.511405527591705	-0.0182230658829212
-0.352397322654724	-7.73144340515137	-3.32395243644714	-0.038085650652647	0.51156747341156	-0.0181940980255604
-0.345446079969406	-7.73484945297241	-3.34374761581421	-0.0381449908018112	0.511507987976074	-0.0184565354138613
-0.349225342273712	-7.73570251464844	-3.32545208930969	-0.0381423234939575	0.511557042598724	-0.0184282399713993
-0.346553534269333	-7.73333597183228	-3.33869481086731	-0.0380705632269382	0.511526584625244	-0.0186361614614725
-0.343925893306732	-7.74016380310059	-3.33135724067688	-0.0382159389555454	0.511572778224945	-0.018588162958622
-0.344243466854095	-7.73718214035034	-3.33904623985291	-0.0381024293601513	0.511478245258331	-0.0187877956777811
-0.350099444389343	-7.73908233642578	-3.33196830749512	-0.0381836630403996	0.51153838634491	-0.0187610909342766
-0.344087779521942	-7.73809623718262	-3.34193134307861	-0.0382365100085735	0.511449992656708	-0.0189707521349192
-0.346436947584152	-7.73789739608765	-3.32240056991577	-0.0381637327373028	0.511411726474762	-0.0188881438225508
-0.34698286652565	-7.73798704147339	-3.34396052360535	-0.0380973294377327	0.511436700820923	-0.018986226990819
-0.345220148563385	-7.74117088317871	-3.32967567443848	-0.0382317714393139	0.511460781097412	-0.0189741868525743
-0.344661235809326	-7.734543800354	-3.33756279945374	-0.0381159633398056	0.511293292045593	-0.0190923549234867
-0.349371910095215	-7.73848009109497	-3.33245635032654	-0.0380761809647083	0.511203587055206	-0.0190099142491817
-0.346919059753418	-7.74123907089233	-3.32598376274109	-0.0382365547120571	0.511228382587433	-0.0190920364111662
-0.342805176973343	-7.74264717102051	-3.34679198265076	-0.0381173603236675	0.51110702753067	-0.0191803313791752
-0.347054600715637	-7.73911237716675	-3.3270571231842	-0.0380381792783737	0.51113897562027	-0.0190895292907953
-0.346904277801514	-7.74394273757935	-3.3415858745575	-0.0380673184990883	0.511077165603638	-0.0191501025110483
-0.342133581638336	-7.73910331726074	-3.32903242111206	-0.038105919957161	0.510935187339783	-0.0190897770226002
-0.349796295166016	-7.73682022094727	-3.34470462799072	-0.0379504673182964	0.510941684246063	-0.0192495789378881
-0.350534707307816	-7.74029064178467	-3.3251588344574	-0.0378853604197502	0.510910451412201	-0.0190253537148237
-0.346728652715683	-7.73905229568481	-3.33954238891602	-0.0379083305597305	0.510871589183807	-0.0191867798566818
-0.351151347160339	-7.73569536209106	-3.32531023025513	-0.037737600505352	0.510890364646912	-0.0189839713275433
-0.35475155711174	-7.73800611495972	-3.33900237083435	-0.0376878380775452	0.510923206806183	-0.0190267078578472
-0.350530952215195	-7.73594093322754	-3.32708978652954	-0.0377200208604336	0.510888516902924	-0.018853573128581
-0.354841977357864	-7.73274755477905	-3.33993601799011	-0.0375201068818569	0.510816097259521	-0.0188854448497295
-0.356330096721649	-7.73796033859253	-3.33141446113586	-0.0374308302998543	0.510881781578064	-0.0186133272945881
-0.353554636240005	-7.73006534576416	-3.33493828773499	-0.0373530350625515	0.510915756225586	-0.018672838807106
-0.352878868579865	-7.73467969894409	-3.3385443687439	-0.0373011566698551	0.510928928852081	-0.0184993296861649
-0.355163961648941	-7.72496938705444	-3.33182668685913	-0.0371030271053314	0.510938048362732	-0.0183574128895998
-0.358523011207581	-7.73121166229248	-3.34937524795532	-0.0369951017200947	0.511046767234802	-0.018258998170495
-0.355698525905609	-7.72883653640747	-3.33313775062561	-0.0369458496570587	0.510953843593597	-0.0181648377329111
-0.359730035066605	-7.72273826599121	-3.34614682197571	-0.0366855524480343	0.511107861995697	-0.0181038416922092
-0.361325860023499	-7.72516012191772	-3.33663582801819	-0.0366670079529285	0.511188924312592	-0.0179062075912952
-0.353533923625946	-7.72420835494995	-3.34521317481995	-0.0365841165184975	0.51130348443985	-0.0179538410156965
-0.362078487873077	-7.71990633010864	-3.33755898475647	-0.0363725833594799	0.511343955993652	-0.0177177488803864
-0.36143085360527	-7.72125291824341	-3.34669518470764	-0.0362041331827641	0.511439979076386	-0.0177470780909061
-0.362361282110214	-7.72328901290894	-3.33874654769897	-0.0361379943788052	0.511514246463776	-0.0175535250455141
-0.362010985612869	-7.7159481048584	-3.3549919128418	-0.0358512550592422	0.511548936367035	-0.0175831019878387
-0.363311320543289	-7.7188286781311	-3.33945608139038	-0.0358058921992779	0.511770308017731	-0.0173640921711922
-0.357905685901642	-7.71358299255371	-3.35296678543091	-0.0357106067240238	0.511916697025299	-0.0173836182802916
-0.362610995769501	-7.71553468704224	-3.34062361717224	-0.0355955883860588	0.51193779706955	-0.017099104821682
-0.366298228502274	-7.71523380279541	-3.35295224189758	-0.0353524759411812	0.512114822864532	-0.0171024538576603
-0.362215340137482	-7.71621084213257	-3.35210824012756	-0.0353468284010887	0.512188315391541	-0.0169167444109917
-0.368044555187225	-7.71082544326782	-3.35531949996948	-0.0351541116833687	0.512291312217712	-0.0169579014182091
-0.369498193264008	-7.70940256118774	-3.34921383857727	-0.0350786373019218	0.512531936168671	-0.0166763234883547
-0.366380095481873	-7.70965099334717	-3.36226511001587	-0.0350662171840668	0.512596607208252	-0.0166440308094025
-0.369110733270645	-7.70436191558838	-3.34744358062744	-0.034919586032629	0.512642681598663	-0.0164581593126059
-0.372489362955093	-7.70214033126831	-3.36563539505005	-0.0348091647028923	0.512831151485443	-0.0164231527596712
-0.37238347530365	-7.70396041870117	-3.35270071029663	-0.0348487086594105	0.512848198413849	-0.0162285547703505
-0.377979964017868	-7.6957426071167	-3.35792517662048	-0.034676767885685	0.512866616249084	-0.0163005031645298
-0.386671781539917	-7.69636583328247	-3.35371804237366	-0.0346304513514042	0.513027727603912	-0.0161142852157354
-0.380805373191834	-7.69655227661133	-3.3660876750946	-0.0346828512847424	0.512952446937561	-0.0162165425717831
-0.389908969402313	-7.690025806427	-3.34912848472595	-0.0345306396484375	0.51307737827301	-0.0160942915827036
-0.395661056041718	-7.68806838989258	-3.36032629013062	-0.0344962552189827	0.513086259365082	-0.0161639600992203
-0.396877706050873	-7.6898045539856	-3.35544776916504	-0.0345602817833424	0.513144075870514	-0.0161177609115839
-0.399988800287247	-7.68456268310547	-3.35920286178589	-0.0345031842589378	0.513051807880402	-0.0162917673587799
-0.412092804908752	-7.68707084655762	-3.35712051391602	-0.0344225727021694	0.513161599636078	-0.0161262322217226
-0.407403141260147	-7.68154621124268	-3.36068224906921	-0.0344957001507282	0.513066172599792	-0.0163133442401886
-0.411706387996674	-7.68226957321167	-3.36095547676086	-0.034454770386219	0.513119041919708	-0.0162261296063662
-0.417305260896683	-7.67647981643677	-3.3581166267395	-0.0344201400876045	0.512996375560761	-0.0162895694375038
-0.42014816403389	-7.67835283279419	-3.36137986183167	-0.034463182091713	0.513106405735016	-0.0162661150097847
-0.422741204500198	-7.6715874671936	-3.35905289649963	-0.0344391949474812	0.512884855270386	-0.016341919079423
-0.42796978354454	-7.67647361755371	-3.35186719894409	-0.0344111435115337	0.512945652008057	-0.0161868017166853
-0.425348430871964	-7.67074155807495	-3.35498523712158	-0.0345614440739155	0.512935340404511	-0.0162763223052025
-0.431448370218277	-7.66933870315552	-3.35267663002014	-0.0345128253102303	0.512842535972595	-0.0161432363092899
-0.433613151311874	-7.66729545593262	-3.35384678840637	-0.0344763807952404	0.512818574905396	-0.0161896776407957
-0.436841249465942	-7.66902875900269	-3.35329604148865	-0.0346148274838924	0.512833774089813	-0.0160782132297754
-0.434115350246429	-7.66253709793091	-3.35122656822205	-0.034597210586071	0.5125492811203	-0.0161292180418968
-0.442016154527664	-7.66296434402466	-3.35009670257568	-0.0345748327672482	0.512691617012024	-0.0160097554326057
-0.440574377775192	-7.66394090652466	-3.35405111312866	-0.0347021631896496	0.512627840042114	-0.0159983523190022
-0.443989604711533	-7.66346740722656	-3.34641647338867	-0.0346813164651394	0.512521505355835	-0.0158831477165222
-0.447933405637741	-7.6597318649292	-3.35686349868774	-0.0346409417688847	0.512479424476624	-0.0159809645265341
-0.445671290159225	-7.6610279083252	-3.34559965133667	-0.0347913466393948	0.512478232383728	-0.0157966520637274
-0.447103023529053	-7.65860939025879	-3.35654163360596	-0.0347373932600021	0.512339234352112	-0.0159165523946285
-0.452176988124847	-7.65846395492554	-3.34527587890625	-0.0348008386790752	0.512403786182404	-0.0157393123954535
-0.447653025388718	-7.66131973266602	-3.3568320274353	-0.0349489413201809	0.512271106243134	-0.0158165991306305
-0.449639052152634	-7.66129398345947	-3.33870458602905	-0.034947793930769	0.512304365634918	-0.015716377645731
-0.450670748949051	-7.65569067001343	-3.34772682189941	-0.0348310768604279	0.512251555919647	-0.0157589893788099
-0.448837429285049	-7.66181039810181	-3.34476661682129	-0.0350175611674786	0.512309849262238	-0.0156508721411228
-0.447071731090546	-7.65375709533691	-3.34870481491089	-0.0350596383213997	0.512191653251648	-0.0157694518566132
-0.45045280456543	-7.65937805175781	-3.34251642227173	-0.0351157262921333	0.512261629104614	-0.0156062161549926
-0.445915728807449	-7.66300058364868	-3.34389162063599	-0.0351806543767452	0.512214362621307	-0.0157167706638575
-0.442899435758591	-7.66362953186035	-3.34831714630127	-0.0352003984153271	0.512235343456268	-0.0156542677432299
-0.445235520601273	-7.65887451171875	-3.34418439865112	-0.0350998863577843	0.512187123298645	-0.0156546160578728
-0.440298587083817	-7.6659951210022	-3.34836053848267	-0.0353187508881092	0.512342274188995	-0.0156204616650939
-0.437566012144089	-7.65976524353027	-3.33723211288452	-0.0353499948978424	0.512251615524292	-0.0156798139214516
-0.442568868398666	-7.66491222381592	-3.34777808189392	-0.0353056080639362	0.512291550636292	-0.015662357211113
-0.434299379587173	-7.66606903076172	-3.34221649169922	-0.0354481562972069	0.512412309646606	-0.0157016422599554
-0.436036378145218	-7.66902637481689	-3.35001015663147	-0.0355119556188583	0.512385666370392	-0.0157058089971542
-0.434439331293106	-7.66773509979248	-3.34456419944763	-0.03542710095644	0.512461006641388	-0.0157160963863134
-0.434332758188248	-7.67198467254639	-3.35284662246704	-0.035503376275301	0.512570679187775	-0.0157948322594166
-0.426189422607422	-7.67137145996094	-3.34124612808228	-0.0356949791312218	0.512440264225006	-0.015770236030221
-0.430953770875931	-7.67250156402588	-3.35056829452515	-0.0355936586856842	0.512555539608002	-0.0158812738955021
-0.424763292074203	-7.67519855499268	-3.34594225883484	-0.0358126871287823	0.512556493282318	-0.0158965233713388
-0.420690298080444	-7.6783390045166	-3.35154962539673	-0.0358435995876789	0.512487947940826	-0.0159430000931025
-0.418687105178833	-7.67622375488281	-3.34262466430664	-0.0358364619314671	0.512522995471954	-0.0159413386136293
-0.419381380081177	-7.68195295333862	-3.355388879776	-0.0358497649431229	0.512599766254425	-0.0159892309457064
-0.413050800561905	-7.67992496490479	-3.33863949775696	-0.0359814167022705	0.51241534948349	-0.016075611114502
-0.415042012929916	-7.67853450775146	-3.35042500495911	-0.0359764434397221	0.512487590312958	-0.0161015801131725
-0.409589558839798	-7.68233013153076	-3.34564852714539	-0.0361309498548508	0.512461066246033	-0.0161411203444004
-0.407281577587128	-7.6862096786499	-3.35135936737061	-0.0361982956528664	0.512381434440613	-0.0161522086709738
-0.410843938589096	-7.68321323394775	-3.34955024719238	-0.0361501201987267	0.512368500232697	-0.0162081327289343
-0.408533990383148	-7.69332599639893	-3.34681534767151	-0.0362272411584854	0.512277722358704	-0.0162307880818844
-0.401722222566605	-7.68636894226074	-3.33482503890991	-0.0363962464034557	0.512111306190491	-0.016311090439558
-0.403888523578644	-7.68950891494751	-3.34463214874268	-0.0362807251513004	0.512098848819733	-0.0162718817591667
-0.399748414754868	-7.69161510467529	-3.33233070373535	-0.0365196391940117	0.512006938457489	-0.0163195878267288
-0.395034551620483	-7.69399785995483	-3.3341064453125	-0.0365642979741097	0.511841177940369	-0.0163575150072575
-0.399231374263763	-7.68904685974121	-3.33590888977051	-0.0364883467555046	0.511698722839355	-0.0163373108953238
-0.394148290157318	-7.69757699966431	-3.33351731300354	-0.0367011502385139	0.511597990989685	-0.0163305103778839
-0.390995562076569	-7.69114398956299	-3.33479404449463	-0.0367554277181625	0.511346936225891	-0.0165402833372355
-0.396957755088806	-7.69890689849854	-3.33452892303467	-0.0366750359535217	0.511291325092316	-0.0164419189095497
-0.391228258609772	-7.69789934158325	-3.33204221725464	-0.03690380230546	0.511157989501953	-0.0165647026151419
-0.38852521777153	-7.69955015182495	-3.33540368080139	-0.0368954055011272	0.511036336421967	-0.016655907034874
-0.393843799829483	-7.69624376296997	-3.32518219947815	-0.0368302948772907	0.510783553123474	-0.0166260115802288
-0.390179336071014	-7.70275449752808	-3.33176565170288	-0.0369319804012775	0.510782778263092	-0.016707943752408
-0.389892518520355	-7.69908714294434	-3.31843447685242	-0.0370473191142082	0.510543167591095	-0.0166424922645092
-0.392323732376099	-7.70047426223755	-3.3267068862915	-0.0370137579739094	0.510410010814667	-0.0167616866528988
-0.391866952180862	-7.70086145401001	-3.31879186630249	-0.0371648333966732	0.51036524772644	-0.01669049449265
-0.388496845960617	-7.70129060745239	-3.32703638076782	-0.037153210490942	0.510173857212067	-0.0168864205479622
-0.392618983983994	-7.70155668258667	-3.31145763397217	-0.0371579714119434	0.510104656219482	-0.0167882647365332
-0.394624263048172	-7.6984429359436	-3.32663536071777	-0.0371061563491821	0.510018408298492	-0.0168777294456959
-0.390725433826447	-7.7045783996582	-3.3219850063324	-0.0372820869088173	0.510020196437836	-0.0169174019247293
-0.392190396785736	-7.69663286209106	-3.31591582298279	-0.0372551269829273	0.509733855724335	-0.0170412994921207
-0.398524075746536	-7.70039224624634	-3.31513237953186	-0.0372203327715397	0.50968062877655	-0.0170180164277554
-0.395078182220459	-7.70051860809326	-3.31072854995728	-0.0373389162123203	0.509630680084229	-0.0171262808144093
-0.394932150840759	-7.7016863822937	-3.32125377655029	-0.0373564697802067	0.509476780891418	-0.0171657670289278
-0.399042040109634	-7.69543552398682	-3.302090883255	-0.0372810028493404	0.509472370147705	-0.0171436667442322
-0.400196045637131	-7.69451236724854	-3.31972622871399	-0.0373239293694496	0.50939929485321	-0.0172347631305456
-0.398418813943863	-7.69917058944702	-3.31228041648865	-0.0374078080058098	0.509372115135193	-0.0171986557543278
-0.403504371643066	-7.69227695465088	-3.30794906616211	-0.0374496132135391	0.509208023548126	-0.0172912906855345
-0.404658228158951	-7.69754219055176	-3.31586241722107	-0.0373585633933544	0.509168326854706	-0.017307460308075
-0.410056412220001	-7.69196033477783	-3.30454659461975	-0.0375085808336735	0.509200811386108	-0.017243692651391
-0.402367413043976	-7.69498443603516	-3.31516742706299	-0.0375195182859898	0.509033441543579	-0.0174658186733723
-0.410960793495178	-7.68940734863281	-3.2974681854248	-0.0374720729887486	0.509007036685944	-0.0173208992928267
-0.414326906204224	-7.69070291519165	-3.31559443473816	-0.0374872162938118	0.508956491947174	-0.0175011847168207
-0.412904858589172	-7.69437408447266	-3.30797553062439	-0.0376313664019108	0.509089827537537	-0.0175519026815891
-0.415686070919037	-7.68417072296143	-3.3080906867981	-0.0376530028879642	0.50888204574585	-0.0176871381700039
-0.421812772750854	-7.68831777572632	-3.30566954612732	-0.0376063361763954	0.508918285369873	-0.0177314560860395
-0.421973168849945	-7.68808460235596	-3.29739356040955	-0.0378314629197121	0.508969247341156	-0.017776720225811
-0.420383155345917	-7.69036531448364	-3.31679034233093	-0.0378104709088802	0.508849084377289	-0.0178705826401711
-0.422960788011551	-7.68588829040527	-3.29881501197815	-0.0378336943686008	0.508833110332489	-0.0178466457873583
-0.426475644111633	-7.68301868438721	-3.3118314743042	-0.0378178134560585	0.508924186229706	-0.0179918427020311
-0.42519348859787	-7.68573188781738	-3.29746651649475	-0.037933673709631	0.508946657180786	-0.0179028660058975
-0.42888879776001	-7.67981243133545	-3.31170678138733	-0.0379153415560722	0.508862316608429	-0.018102802336216
-0.434156239032745	-7.68520498275757	-3.30172824859619	-0.0378718785941601	0.50894033908844	-0.0179397501051426
-0.425176918506622	-7.67895412445068	-3.30067539215088	-0.0380358137190342	0.50906378030777	-0.0180639512836933
-0.426765263080597	-7.68246603012085	-3.31359934806824	-0.0380692556500435	0.509072363376617	-0.0180558785796165
-0.429278194904327	-7.67789602279663	-3.2931957244873	-0.0380429141223431	0.509091019630432	-0.0179411470890045
-0.432101368904114	-7.67768573760986	-3.31880688667297	-0.0381419882178307	0.509219408035278	-0.0180051885545254
-0.429561227560043	-7.68071746826172	-3.29621243476868	-0.0382907204329968	0.50928145647049	-0.0178570486605167
-0.428811728954315	-7.67096138000488	-3.30480527877808	-0.038199495524168	0.509326934814453	-0.0180253218859434
-0.435217410326004	-7.67919301986694	-3.3103985786438	-0.0381438657641411	0.509472191333771	-0.0178767833858728
-0.43140721321106	-7.67536020278931	-3.30377388000488	-0.0382908843457699	0.509627640247345	-0.0179101377725601
-0.429165452718735	-7.67876625061035	-3.32274317741394	-0.0383008234202862	0.509628236293793	-0.0178832951933146
-0.426498532295227	-7.67279434204102	-3.30140900611877	-0.038215346634388	0.509765148162842	-0.0177802331745625
-0.427676796913147	-7.67773628234863	-3.32327175140381	-0.038304328918457	0.509996831417084	-0.0178190246224403
-0.421937704086304	-7.67788362503052	-3.30551195144653	-0.0384199656546116	0.510001838207245	-0.0176644083112478
-0.426267862319946	-7.67208194732666	-3.31606554985046	-0.0382656753063202	0.510115683078766	-0.017767783254385
-0.424667984247208	-7.67615461349487	-3.3094162940979	-0.0383442118763924	0.510386645793915	-0.0175461508333683
-0.417110830545425	-7.67645120620728	-3.31494164466858	-0.0384787917137146	0.510441780090332	-0.0177078768610954
-0.417263984680176	-7.67656660079956	-3.31413269042969	-0.0383308343589306	0.510729074478149	-0.0175170842558146
-0.41850608587265	-7.675705909729	-3.31673431396484	-0.0383514277637005	0.510871469974518	-0.017584016546607
-0.415620476007462	-7.68080902099609	-3.3272066116333	-0.0384427830576897	0.511094689369202	-0.0175401400774717
-0.414309024810791	-7.67971134185791	-3.3154571056366	-0.0384991131722927	0.511136531829834	-0.0175676085054874
-0.415245532989502	-7.681471824646	-3.32320427894592	-0.0383849889039993	0.51136314868927	-0.017591031268239
-0.410800725221634	-7.68205213546753	-3.31752252578735	-0.038507666438818	0.51157408952713	-0.0175723172724247
-0.403687804937363	-7.68252325057983	-3.33238911628723	-0.0386139079928398	0.511737287044525	-0.017849437892437
-0.408546656370163	-7.68019533157349	-3.32161664962769	-0.0384773649275303	0.511860609054565	-0.0177374444901943
-0.405076920986176	-7.68391561508179	-3.33447980880737	-0.0384286306798458	0.512051999568939	-0.0179374292492867
-0.403656303882599	-7.6913046836853	-3.32659268379211	-0.038560938090086	0.512353241443634	-0.0180100779980421
-0.397287726402283	-7.68733310699463	-3.32862210273743	-0.0385894067585468	0.512410879135132	-0.0181655865162611
-0.403024345636368	-7.69237661361694	-3.33937788009644	-0.038455244153738	0.512669563293457	-0.0182923376560211
-0.401050478219986	-7.69430828094482	-3.33266305923462	-0.0385759510099888	0.512933075428009	-0.0183524284511805
-0.39228692650795	-7.69793272018433	-3.34577107429504	-0.038617230951786	0.513063192367554	-0.0185709707438946
-0.39509117603302	-7.69628858566284	-3.3344669342041	-0.0384958311915398	0.513272643089294	-0.0185544081032276
-0.394600659608841	-7.69984674453735	-3.34744453430176	-0.038514282554388	0.513387501239777	-0.0187407750636339
-0.392272621393204	-7.7013840675354	-3.34392666816711	-0.0385991297662258	0.513654172420502	-0.0187581237405539
-0.38965693116188	-7.70069694519043	-3.33397340774536	-0.0386216454207897	0.513662755489349	-0.0188183523714542
-0.393729329109192	-7.70175933837891	-3.35042953491211	-0.0385313779115677	0.513976693153381	-0.0190192013978958
-0.392870247364044	-7.70457124710083	-3.33804988861084	-0.0385576114058495	0.514186918735504	-0.0189482942223549
-0.38898366689682	-7.70546102523804	-3.34716844558716	-0.0385823287069798	0.514329552650452	-0.01923300139606
-0.395974189043045	-7.70485353469849	-3.34719252586365	-0.0386096462607384	0.514421701431274	-0.019180566072464
-0.394384890794754	-7.70626449584961	-3.35117793083191	-0.0385168790817261	0.51454895734787	-0.0194164626300335
-0.39374652504921	-7.71277475357056	-3.35640120506287	-0.0386164486408234	0.514841675758362	-0.0195138771086931
-0.391383498907089	-7.70482969284058	-3.34614443778992	-0.0386013016104698	0.514756262302399	-0.0195326264947653
-0.400497257709503	-7.70650625228882	-3.35990262031555	-0.0385439619421959	0.514886617660522	-0.0196883920580149
-0.403474122285843	-7.70788860321045	-3.34888219833374	-0.0385517850518227	0.515080749988556	-0.0196875929832459
-0.397497534751892	-7.71296882629395	-3.35810494422913	-0.0386053472757339	0.515122175216675	-0.0199249312281609
-0.402656942605972	-7.7086935043335	-3.34965372085571	-0.0385072715580463	0.51518702507019	-0.0199505928903818
-0.404990762472153	-7.71641540527344	-3.36668014526367	-0.0385924763977528	0.515301287174225	-0.0200886409729719
-0.401587575674057	-7.71281337738037	-3.35045766830444	-0.0386538617312908	0.515300691127777	-0.020072229206562
-0.404382079839706	-7.71027851104736	-3.36358404159546	-0.038559764623642	0.515239238739014	-0.0202234275639057
-0.407686293125153	-7.71670007705688	-3.34942007064819	-0.0386479534208775	0.515332043170929	-0.0200477242469788
-0.405238509178162	-7.71152877807617	-3.36032247543335	-0.0387407056987286	0.515362560749054	-0.020181480795145
-0.404280781745911	-7.71547842025757	-3.36119365692139	-0.0387538224458694	0.515343844890594	-0.0202448423951864
-0.412211716175079	-7.70839595794678	-3.34604501724243	-0.0387194864451885	0.515309512615204	-0.0200671721249819
-0.412202030420303	-7.7105278968811	-3.35853624343872	-0.0387251041829586	0.515270113945007	-0.0201596431434155
-0.412380963563919	-7.71302556991577	-3.35553884506226	-0.0388769172132015	0.515412509441376	-0.0201494283974171
-0.416049540042877	-7.70633125305176	-3.34910368919373	-0.0388038381934166	0.515203535556793	-0.0201704408973455
-0.423311084508896	-7.71012449264526	-3.35802292823792	-0.0387736782431602	0.515326619148254	-0.0202502254396677
-0.425783663988113	-7.70740938186646	-3.34812903404236	-0.0388519577682018	0.515271425247192	-0.0202429890632629
-0.422764956951141	-7.7071213722229	-3.35740685462952	-0.0388804599642754	0.515267312526703	-0.0204563662409782
-0.427034676074982	-7.70536088943481	-3.34974479675293	-0.0388833619654179	0.515250086784363	-0.0203411243855953
-0.430458545684814	-7.70454359054565	-3.35123372077942	-0.0389227755367756	0.515185058116913	-0.020377466455102
-0.430105865001678	-7.7077693939209	-3.35102772712708	-0.0389714166522026	0.515300154685974	-0.0203044004738331
-0.429919004440308	-7.70485830307007	-3.33915019035339	-0.0389903970062733	0.515151977539063	-0.0201673153787851
-0.432658344507217	-7.70196914672852	-3.357088804245	-0.0389310233294964	0.515161991119385	-0.0202608685940504
-0.434908628463745	-7.70102596282959	-3.34277772903442	-0.039036825299263	0.515221059322357	-0.0200311578810215
-0.432155519723892	-7.6976203918457	-3.35033321380615	-0.0390692539513111	0.51521772146225	-0.0201979912817478
-0.438095986843109	-7.69699287414551	-3.3519492149353	-0.039092592895031	0.515244960784912	-0.0200277287513018
-0.442203402519226	-7.69374179840088	-3.34124445915222	-0.0390877313911915	0.515172898769379	-0.0200070682913065
-0.44706991314888	-7.69754266738892	-3.35761976242065	-0.0391632243990898	0.515396058559418	-0.0201205909252167
-0.446128994226456	-7.69303703308105	-3.33946919441223	-0.0391534827649593	0.515298902988434	-0.0200537126511335
-0.449752479791641	-7.68667221069336	-3.35362148284912	-0.0391064025461674	0.515286922454834	-0.020335340872407
-0.457827508449554	-7.69442796707153	-3.34700655937195	-0.0390993990004063	0.515395045280457	-0.0202180296182632
-0.456676661968231	-7.68972110748291	-3.35045337677002	-0.0392165407538414	0.515492916107178	-0.0204217135906219
-0.46068748831749	-7.68963241577148	-3.3549976348877	-0.0391685217618942	0.5154669880867	-0.0204716008156538
-0.465720027685165	-7.68550729751587	-3.34139323234558	-0.0391809605062008	0.515459835529327	-0.0205458253622055
-0.472131967544556	-7.68790912628174	-3.35843205451965	-0.0391651131212711	0.51564359664917	-0.0206058379262686
-0.469379663467407	-7.68628740310669	-3.34562277793884	-0.0392794162034988	0.515567123889923	-0.0206428393721581
-0.475914150476456	-7.68566036224365	-3.35896301269531	-0.0391582436859608	0.51570188999176	-0.0207013227045536
-0.476252228021622	-7.68376111984253	-3.34793400764465	-0.0392088629305363	0.515758275985718	-0.020628510043025
-0.473486751317978	-7.68644618988037	-3.35708117485046	-0.0392565354704857	0.515793144702911	-0.0208007730543613
-0.483250677585602	-7.67920064926147	-3.34637260437012	-0.039211668074131	0.515837430953979	-0.0206030197441578
-0.483426094055176	-7.68001222610474	-3.35556626319885	-0.0390890054404736	0.515906751155853	-0.0207091681659222
-0.483403503894806	-7.68587303161621	-3.35268044471741	-0.0392104834318161	0.516093015670776	-0.0206484012305737
-0.480075776576996	-7.67597341537476	-3.35192656517029	-0.039095688611269	0.515939891338348	-0.0206223279237747
-0.487932115793228	-7.67891931533813	-3.36243391036987	-0.0390330776572227	0.516152799129486	-0.0205879863351583
-0.487513840198517	-7.67774534225464	-3.35136151313782	-0.0390329547226429	0.516246259212494	-0.0204509403556585
-0.485714375972748	-7.6788854598999	-3.36271929740906	-0.0391106531023979	0.516280770301819	-0.0205200146883726
-0.490134119987488	-7.67497491836548	-3.35062837600708	-0.0389004312455654	0.516344249248505	-0.020291468128562
-0.489304065704346	-7.67593145370483	-3.36718344688416	-0.0388396307826042	0.516438722610474	-0.0203327517956495
-0.488463878631592	-7.67775058746338	-3.35459136962891	-0.0389470346271992	0.516533732414246	-0.0201190952211618
-0.490682542324066	-7.67114543914795	-3.35829472541809	-0.0387779660522938	0.516404747962952	-0.0201408714056015
-0.493355065584183	-7.67393589019775	-3.35954570770264	-0.0386609509587288	0.516585230827332	-0.0199597626924515
-0.490364521741867	-7.67132139205933	-3.36336278915405	-0.0386846885085106	0.516664266586304	-0.0198868066072464
-0.485670149326324	-7.67254114151001	-3.36462759971619	-0.0386621989309788	0.516617000102997	-0.0198184940963984
-0.490845620632172	-7.66486358642578	-3.35402822494507	-0.0385712385177612	0.516649663448334	-0.0196156520396471
-0.492283135652542	-7.67046165466309	-3.37316107749939	-0.0385148115456104	0.516615808010101	-0.0195682849735022
-0.489244818687439	-7.67049217224121	-3.35455584526062	-0.0385829135775566	0.516626298427582	-0.0194193348288536
-0.489183902740479	-7.66409873962402	-3.3679735660553	-0.0384489670395851	0.51652729511261	-0.0193443968892097
-0.490989506244659	-7.66824626922607	-3.35828161239624	-0.0384597070515156	0.516523241996765	-0.0190382953733206
-0.485054910182953	-7.66251134872437	-3.36406588554382	-0.0385100245475769	0.516434669494629	-0.019090948626399
-0.485518455505371	-7.66796875	-3.36196947097778	-0.0384608991444111	0.516344487667084	-0.0188177805393934
-0.487269788980484	-7.66198921203613	-3.35262179374695	-0.038291472941637	0.51621001958847	-0.0186713691800833
-0.486964762210846	-7.66066455841064	-3.36501455307007	-0.038314089179039	0.516161203384399	-0.018644442781806
-0.483897119760513	-7.66338872909546	-3.35773539543152	-0.0384039543569088	0.516054809093475	-0.0183486696332693
-0.483107358217239	-7.65991830825806	-3.35121297836304	-0.0383647680282593	0.515764594078064	-0.0183102153241634
-0.482804208993912	-7.66093921661377	-3.35914540290833	-0.0383356958627701	0.515766859054565	-0.0181442126631737
-0.478276908397675	-7.66045522689819	-3.35049271583557	-0.0385035127401352	0.515612900257111	-0.0179340075701475
-0.471398115158081	-7.6616415977478	-3.35640621185303	-0.0385026037693024	0.515421867370605	-0.017953297123313
-0.475726217031479	-7.65902471542358	-3.34605646133423	-0.0385020785033703	0.515276670455933	-0.0177092533558607
-0.473307907581329	-7.65838527679443	-3.35294532775879	-0.0384421236813068	0.515008866786957	-0.0176268257200718
-0.469598740339279	-7.66415691375732	-3.35660481452942	-0.0385963171720505	0.515039622783661	-0.0174541994929314
-0.463221400976181	-7.6615309715271	-3.3362181186676	-0.0387005619704723	0.514671683311462	-0.0173178371042013
-0.466277331113815	-7.65732097625732	-3.35102820396423	-0.0386359766125679	0.51453161239624	-0.0174336712807417
-0.46605572104454	-7.6638822555542	-3.33569502830505	-0.0387211665511131	0.514437675476074	-0.0171146299690008
-0.456321716308594	-7.66410160064697	-3.3388946056366	-0.0388604551553726	0.514254748821259	-0.0172418858855963
-0.452984899282455	-7.66746282577515	-3.34882259368896	-0.0389513894915581	0.514047801494598	-0.0171830412000418
-0.455675810575485	-7.66376924514771	-3.33124303817749	-0.0389435552060604	0.513857007026672	-0.017098369076848
-0.455040782690048	-7.66652774810791	-3.34347057342529	-0.0390005744993687	0.513686835765839	-0.0171716548502445
-0.448871850967407	-7.67609739303589	-3.33518314361572	-0.0392226725816727	0.513649046421051	-0.017086137086153
-0.446038395166397	-7.6678466796875	-3.33253240585327	-0.0392653197050095	0.513275980949402	-0.0171894747763872
-0.446754813194275	-7.67120218276978	-3.33911204338074	-0.0392399989068508	0.513089239597321	-0.0173276532441378
-0.44967645406723	-7.67543077468872	-3.32782530784607	-0.0393220856785774	0.513109803199768	-0.0171796251088381
-0.4398472905159	-7.67626285552979	-3.33041834831238	-0.0395414084196091	0.512900829315186	-0.0173949226737022
-0.441192924976349	-7.67629337310791	-3.33379721641541	-0.0395580865442753	0.512777268886566	-0.0173700787127018
-0.4416563808918	-7.67631435394287	-3.31862711906433	-0.0395718514919281	0.51255875825882	-0.0173667501658201
-0.44045078754425	-7.67880821228027	-3.33284759521484	-0.0396171659231186	0.512561678886414	-0.0175005011260509
-0.433461964130402	-7.68123817443848	-3.31460452079773	-0.0398114956915379	0.512376964092255	-0.0173482820391655
-0.432886630296707	-7.67523956298828	-3.3240110874176	-0.0397881008684635	0.512208580970764	-0.0175526309758425
-0.44013050198555	-7.67870330810547	-3.32839846611023	-0.0398027300834656	0.512203693389893	-0.0174356196075678
-0.434769719839096	-7.68045568466187	-3.31313276290894	-0.039996936917305	0.512044847011566	-0.0174510721117258
-0.431341052055359	-7.67933559417725	-3.33160281181335	-0.0400315523147583	0.512007415294647	-0.0174708776175976
-0.435720443725586	-7.67591142654419	-3.31291675567627	-0.0399238951504231	0.511885643005371	-0.0173214394599199
-0.430075585842133	-7.67839002609253	-3.3294506072998	-0.0399828851222992	0.51189249753952	-0.0173839442431927
-0.428225487470627	-7.67774343490601	-3.31172609329224	-0.040145106613636	0.511707305908203	-0.0171223245561123
-0.426729202270508	-7.67398452758789	-3.31677198410034	-0.0401129871606827	0.511563360691071	-0.0172823145985603
-0.433716058731079	-7.680739402771	-3.31854939460754	-0.040124099701643	0.511651337146759	-0.0170148089528084
-0.426969289779663	-7.67794847488403	-3.30973672866821	-0.0402522385120392	0.511541187763214	-0.0171103980392218
-0.421564221382141	-7.67770862579346	-3.32233881950378	-0.0402547046542168	0.51142019033432	-0.0170158334076405
-0.425877392292023	-7.67401027679443	-3.30757236480713	-0.0402135923504829	0.511339902877808	-0.0169684011489153
-0.423418641090393	-7.67856931686401	-3.32254481315613	-0.0401752032339573	0.511323213577271	-0.0169739592820406
-0.421358555555344	-7.67622327804565	-3.30608463287354	-0.0402715504169464	0.511218845844269	-0.0168090909719467
-0.419940412044525	-7.67593145370483	-3.31973886489868	-0.0402457565069199	0.511115252971649	-0.0168958269059658
-0.422723531723022	-7.67592525482178	-3.3035888671875	-0.0402706898748875	0.511101603507996	-0.0166890770196915
-0.415499955415726	-7.67714786529541	-3.31984066963196	-0.0403171703219414	0.511018216609955	-0.0168077889829874
-0.421584933996201	-7.67559719085693	-3.30308747291565	-0.0402647219598293	0.510969638824463	-0.0165879167616367
-0.424319177865982	-7.67279767990112	-3.323162317276	-0.0401775129139423	0.510894238948822	-0.0166517235338688
-0.420776873826981	-7.67988395690918	-3.31024980545044	-0.0402845777571201	0.510901629924774	-0.0165567882359028
-0.419275611639023	-7.66875696182251	-3.31401205062866	-0.0402414798736572	0.510697484016418	-0.0165929906070232
-0.424168616533279	-7.67515087127686	-3.31692552566528	-0.0401754267513752	0.510683953762054	-0.0164524987339973
-0.421263843774796	-7.67152404785156	-3.30556321144104	-0.0402672588825226	0.510746657848358	-0.0164241716265678
-0.419784754514694	-7.67484378814697	-3.32501792907715	-0.0402178354561329	0.510668277740479	-0.0163973793387413
-0.422652363777161	-7.66929817199707	-3.30107021331787	-0.0400635302066803	0.510637283325195	-0.0162529516965151
-0.422680050134659	-7.67145252227783	-3.32389545440674	-0.0400999337434769	0.510719001293182	-0.0162652675062418
-0.420026451349258	-7.67096996307373	-3.30420398712158	-0.0401433259248734	0.510709047317505	-0.0160816963762045
-0.421530216932297	-7.66619253158569	-3.31430292129517	-0.0399937480688095	0.510592103004456	-0.0161156244575977
-0.425853937864304	-7.672043800354	-3.31624221801758	-0.0399039164185524	0.510703563690186	-0.015871599316597
-0.422972142696381	-7.66507768630981	-3.30760765075684	-0.0399657338857651	0.510775327682495	-0.0159043930470943
-0.419504910707474	-7.66894102096558	-3.32233500480652	-0.0398896113038063	0.510713279247284	-0.0158297400921583
-0.425953477621078	-7.6623330116272	-3.31118822097778	-0.0397862382233143	0.510740578174591	-0.015725065022707
-0.426228791475296	-7.66698265075684	-3.31876730918884	-0.0397572889924049	0.51087760925293	-0.0156951975077391
-0.425708800554276	-7.66039609909058	-3.31195902824402	-0.0397721715271473	0.510759890079498	-0.0156206972897053
-0.427487730979919	-7.66135740280151	-3.32802057266235	-0.0395731776952744	0.510838747024536	-0.0157109368592501
-0.432170391082764	-7.65761423110962	-3.30911135673523	-0.0395957678556442	0.510905861854553	-0.0154990181326866
-0.427007049322128	-7.65753030776978	-3.3188464641571	-0.0396049469709396	0.510901272296906	-0.0157031957060099
-0.4361212849617	-7.65473604202271	-3.31394267082214	-0.0394717678427696	0.510933935642242	-0.0155209852382541
-0.437819123268127	-7.65541410446167	-3.32269048690796	-0.0393868386745453	0.510927617549896	-0.015640065073967
-0.435866743326187	-7.66134881973267	-3.32129192352295	-0.0394577793776989	0.511031925678253	-0.0156761985272169
-0.436615288257599	-7.65506982803345	-3.31467127799988	-0.0394410751760006	0.510902583599091	-0.0157453808933496
-0.448445618152618	-7.65459394454956	-3.32181191444397	-0.039272777736187	0.510890781879425	-0.01598727889359
-0.455603450536728	-7.65675020217896	-3.31247067451477	-0.0392450653016567	0.510937809944153	-0.0159706622362137
-0.444532662630081	-7.66075229644775	-3.32657551765442	-0.0392309799790382	0.510825574398041	-0.0163803584873676
-0.446983695030212	-7.66040229797363	-3.32258296012878	-0.0391337499022484	0.510848879814148	-0.0163952205330133
-0.450066566467285	-7.65273857116699	-3.31203675270081	-0.0391695983707905	0.510744750499725	-0.01645253226161
-0.44835153222084	-7.65872001647949	-3.3268461227417	-0.0391013287007809	0.510744094848633	-0.0163364410400391
-0.44745934009552	-7.66391754150391	-3.30572724342346	-0.0392574816942215	0.510709166526794	-0.0162106603384018
-0.444641888141632	-7.66041421890259	-3.32178592681885	-0.0391267575323582	0.510591983795166	-0.0163746364414692
-0.444994300603867	-7.65975522994995	-3.31433081626892	-0.0389799699187279	0.510672867298126	-0.0163060761988163
-0.441488087177277	-7.65561866760254	-3.3104293346405	-0.0389894135296345	0.510617733001709	-0.0163401532918215
-0.446485131978989	-7.65929698944092	-3.32695245742798	-0.0389089696109295	0.510646045207977	-0.0162629783153534
-0.453158736228943	-7.65091705322266	-3.31096482276917	-0.0388140454888344	0.510614931583405	-0.0161978714168072
-0.455190420150757	-7.65320253372192	-3.3333728313446	-0.0387679822742939	0.510725438594818	-0.0161899700760841
-0.452694743871689	-7.6553053855896	-3.31036114692688	-0.0387552678585052	0.510642051696777	-0.0160764902830124
-0.44945627450943	-7.64958143234253	-3.31632614135742	-0.0386249423027039	0.510568559169769	-0.0161801502108574
-0.453071981668472	-7.65733480453491	-3.32704663276672	-0.0384521596133709	0.510690689086914	-0.0160777196288109
-0.450378894805908	-7.65018796920776	-3.3179726600647	-0.0384397991001606	0.510818183422089	-0.0160574056208134
-0.447051286697388	-7.65169906616211	-3.33164548873901	-0.0383763238787651	0.510765075683594	-0.0161434486508369
-0.449790984392166	-7.65216064453125	-3.31721878051758	-0.0382483899593353	0.51083379983902	-0.0158596187829971
-0.447817772626877	-7.64971303939819	-3.32767105102539	-0.0380280427634716	0.510839223861694	-0.0157989636063576
-0.445030987262726	-7.65878534317017	-3.32852721214294	-0.0380347371101379	0.511086106300354	-0.0157666113227606
-0.4399553835392	-7.65133714675903	-3.32117629051209	-0.0379215143620968	0.510966300964355	-0.0156195620074868
-0.440911561250687	-7.64928150177002	-3.32220911979675	-0.0377129130065441	0.511131644248962	-0.0156243965029716
-0.442604869604111	-7.65338754653931	-3.32518839836121	-0.037627100944519	0.511319935321808	-0.0153162386268377
-0.432055175304413	-7.65115594863892	-3.32798480987549	-0.0375806465744972	0.511378347873688	-0.0153274852782488
-0.429963886737823	-7.65164947509766	-3.33370566368103	-0.0374128371477127	0.511448621749878	-0.0151599962264299
-0.433728367090225	-7.65012502670288	-3.32454442977905	-0.037215992808342	0.511536657810211	-0.0149171957746148
-0.427950322628021	-7.65694999694824	-3.34533500671387	-0.0370433740317822	0.511732995510101	-0.0148895503953099
-0.425228148698807	-7.65743350982666	-3.33208894729614	-0.0370442569255829	0.511846482753754	-0.0147300818935037
-0.421388864517212	-7.64956092834473	-3.33667182922363	-0.0368056297302246	0.511867821216583	-0.0148303294554353
-0.42525589466095	-7.65824842453003	-3.34321546554565	-0.0366376005113125	0.512009859085083	-0.0146597567945719
-0.418971121311188	-7.65666580200195	-3.33707284927368	-0.0366208367049694	0.512175679206848	-0.0146275330334902
-0.411673575639725	-7.65759706497192	-3.35125398635864	-0.0364563427865505	0.512277066707611	-0.0146807292476296
-0.409310936927795	-7.6576714515686	-3.33523225784302	-0.0362377762794495	0.512301445007324	-0.0145283797755837
-0.408701658248901	-7.65612030029297	-3.35003638267517	-0.0360446833074093	0.512430012226105	-0.014590697363019
-0.404555588960648	-7.6662449836731	-3.35027647018433	-0.0360018350183964	0.512563765048981	-0.0145286172628403
-0.398185163736343	-7.65882778167725	-3.34404635429382	-0.0358554683625698	0.512623727321625	-0.0145824095234275
-0.400435984134674	-7.66330909729004	-3.35778331756592	-0.0356290936470032	0.512707710266113	-0.014563599601388
-0.398654788732529	-7.66034460067749	-3.34086394309998	-0.0355905592441559	0.512892186641693	-0.0144888060167432
-0.391106754541397	-7.66707849502563	-3.35816860198975	-0.035533994436264	0.512925565242767	-0.014614530839026
-0.388767749071121	-7.66981077194214	-3.34609794616699	-0.035381656140089	0.512950122356415	-0.0144572053104639
-0.384903848171234	-7.67048788070679	-3.35945963859558	-0.0351686589419842	0.513050198554993	-0.0145403165370226
-0.377433061599731	-7.67719888687134	-3.3556821346283	-0.0351664423942566	0.513168275356293	-0.0144546842202544
-0.374326467514038	-7.67229175567627	-3.34657335281372	-0.0350403785705566	0.513092458248138	-0.0144987432286143
-0.372967481613159	-7.67899465560913	-3.36465072631836	-0.0348920337855816	0.513137221336365	-0.0145669095218182
-0.36761212348938	-7.68084096908569	-3.35238981246948	-0.0348986424505711	0.513190805912018	-0.0144924521446228
-0.35876390337944	-7.68636417388916	-3.36779356002808	-0.0348422490060329	0.51323789358139	-0.0146093768998981
-0.357699811458588	-7.68941164016724	-3.34855914115906	-0.0346308201551437	0.513284087181091	-0.0145205976441503
-0.354837328195572	-7.68679475784302	-3.36342716217041	-0.034529585391283	0.513244807720184	-0.0146307963877916
-0.349779307842255	-7.70116329193115	-3.36233568191528	-0.0345351696014404	0.513394355773926	-0.0146156288683414
-0.341151058673859	-7.69543886184692	-3.35357165336609	-0.0344586484134197	0.513222992420197	-0.0147087555378675
-0.341258853673935	-7.70215749740601	-3.37270879745483	-0.0342797748744488	0.513345122337341	-0.0147768333554268
-0.336020022630692	-7.70243263244629	-3.35170245170593	-0.0343118458986282	0.513429045677185	-0.0147250266745687
-0.32856485247612	-7.7069673538208	-3.37400531768799	-0.0342611446976662	0.513396799564362	-0.014880751259625
-0.325507640838623	-7.70853042602539	-3.35309720039368	-0.0341879613697529	0.513402163982391	-0.0146954245865345
-0.32329598069191	-7.71158885955811	-3.37301397323608	-0.0339957848191261	0.513448059558868	-0.0147762093693018
-0.315142720937729	-7.71885251998901	-3.35964107513428	-0.0341154113411903	0.513543426990509	-0.0146263847127557
-0.310967117547989	-7.71222496032715	-3.36027574539185	-0.0340480245649815	0.513472378253937	-0.0147657552734017
-0.315325260162354	-7.71714687347412	-3.36553549766541	-0.0339743047952652	0.513505101203918	-0.0145954880863428
-0.307489603757858	-7.72116470336914	-3.36088347434998	-0.0340034812688828	0.513534665107727	-0.0146333631128073
-0.306562781333923	-7.72364950180054	-3.36851906776428	-0.0339715927839279	0.513576328754425	-0.0145884631201625
-0.306420266628265	-7.71912670135498	-3.36070895195007	-0.0338329970836639	0.513481199741364	-0.0145005071535707
-0.3024001121521	-7.72432136535645	-3.37303757667542	-0.0338797718286514	0.513666093349457	-0.0145237594842911
-0.29879441857338	-7.71968841552734	-3.3645715713501	-0.0338817089796066	0.513450026512146	-0.0144599471241236
-0.304033577442169	-7.72613716125488	-3.3706111907959	-0.0337560810148716	0.513536632061005	-0.0144041180610657
-0.299573659896851	-7.72537994384766	-3.35400724411011	-0.0338976383209229	0.513586461544037	-0.0143467644229531
-0.298174321651459	-7.72611474990845	-3.36970543861389	-0.0338093116879463	0.513444840908051	-0.0143241500481963
-0.296440601348877	-7.72327136993408	-3.36377859115601	-0.0336720943450928	0.513450384140015	-0.0142227113246918
-0.296741515398026	-7.72879791259766	-3.36220502853394	-0.03381222859025	0.513529062271118	-0.0141788916662335
-0.292474389076233	-7.72433090209961	-3.36124801635742	-0.0337752252817154	0.51327919960022	-0.0140977492555976
-0.296597003936768	-7.72654390335083	-3.36473846435547	-0.0337272733449936	0.513325333595276	-0.0140313534066081
-0.295061767101288	-7.72174501419067	-3.3612003326416	-0.0337946936488152	0.51322877407074	-0.0138868456706405
-0.293035417795181	-7.72678565979004	-3.36466193199158	-0.033868208527565	0.513190090656281	-0.0138385202735662
-0.299625277519226	-7.71873474121094	-3.35413885116577	-0.0337310656905174	0.5130934715271	-0.0136599633842707
-0.300565302371979	-7.72545719146729	-3.37250232696533	-0.0338217094540596	0.513101994991302	-0.013629543595016
-0.29863503575325	-7.71705150604248	-3.34621906280518	-0.0338838472962379	0.512922704219818	-0.013360814191401
-0.304934948682785	-7.71553993225098	-3.3677065372467	-0.0337281711399555	0.512818217277527	-0.0133617408573627
-0.305350691080093	-7.71344900131226	-3.35002207756042	-0.0339069217443466	0.512718498706818	-0.013162849470973
-0.305524408817291	-7.71254253387451	-3.35660266876221	-0.0339463762938976	0.512605011463165	-0.013121354393661
-0.313017696142197	-7.70807695388794	-3.34695029258728	-0.0339009650051594	0.512471258640289	-0.0128989173099399
-0.314983248710632	-7.71171045303345	-3.36372900009155	-0.0339157022535801	0.512388169765472	-0.0128721166402102
-0.315730214118958	-7.7050929069519	-3.34788537025452	-0.0340940319001675	0.512265741825104	-0.0127108003944159
-0.323130637407303	-7.70182514190674	-3.35908246040344	-0.0339644961059093	0.512105643749237	-0.0126918014138937
-0.327859252691269	-7.70110464096069	-3.33946371078491	-0.0340390838682652	0.51202791929245	-0.0124830817803741
-0.32692751288414	-7.69987058639526	-3.35695171356201	-0.0342294462025166	0.511838138103485	-0.012515751644969
-0.335313439369202	-7.69626808166504	-3.34042382240295	-0.0341448523104191	0.511618375778198	-0.0122532062232494
-0.33870342373848	-7.69447374343872	-3.34707975387573	-0.0341602675616741	0.511521577835083	-0.0122815333306789
-0.339607626199722	-7.69365262985229	-3.34172892570496	-0.0343420319259167	0.511403203010559	-0.0120439482852817
-0.343298316001892	-7.68704128265381	-3.33878350257874	-0.0343150235712528	0.511119544506073	-0.0121426284313202
-0.357116430997849	-7.68466949462891	-3.3361508846283	-0.0343429557979107	0.511137723922729	-0.0118910185992718
-0.357691496610641	-7.68436241149902	-3.33381032943726	-0.0345742478966713	0.510950863361359	-0.0118633592501283
-0.361302107572556	-7.68158054351807	-3.34422016143799	-0.0345499999821186	0.510882496833801	-0.0117777893319726
-0.370372086763382	-7.67232704162598	-3.32504892349243	-0.0345114208757877	0.51071035861969	-0.011593559756875
-0.372712284326553	-7.67756271362305	-3.34086656570435	-0.0346362553536892	0.510716795921326	-0.0115965623408556
-0.379609256982803	-7.67052364349365	-3.33092856407166	-0.0347690992057323	0.510554611682892	-0.0113934902474284
-0.387033849954605	-7.6631236076355	-3.33531212806702	-0.0347084067761898	0.510358095169067	-0.0113847963511944
-0.393098801374435	-7.66504430770874	-3.32533955574036	-0.0347978696227074	0.510501801967621	-0.0111158657819033
-0.395236164331436	-7.65736818313599	-3.33286237716675	-0.034888431429863	0.510430455207825	-0.0111104063689709
-0.402034074068069	-7.65309906005859	-3.3248302936554	-0.0349455177783966	0.510359704494476	-0.0108919320628047
-0.411991268396378	-7.64401054382324	-3.32698321342468	-0.0348419211804867	0.510357022285461	-0.0108153279870749
-0.415443181991577	-7.65079498291016	-3.33803391456604	-0.0350171700119972	0.51044625043869	-0.0106801120564342
-0.418060779571533	-7.63916540145874	-3.32275795936584	-0.0350330881774426	0.510359346866608	-0.0104749202728271
-0.427844822406769	-7.63665151596069	-3.33457827568054	-0.0349624678492546	0.510407149791718	-0.0103782378137112
-0.433998852968216	-7.63083267211914	-3.32283353805542	-0.0351079776883125	0.510594129562378	-0.0101677319034934
-0.434245139360428	-7.62835121154785	-3.33775281906128	-0.0351850725710392	0.510560572147369	-0.0101399021223187
-0.447129487991333	-7.62463998794556	-3.32099103927612	-0.0352037586271763	0.510661959648132	-0.00985593255609274
-0.449192047119141	-7.62224388122559	-3.33846974372864	-0.0351962223649025	0.510804057121277	-0.00980700738728046
-0.450591892004013	-7.61672210693359	-3.3224401473999	-0.0353199876844883	0.510894894599915	-0.00951467268168926
-0.455065727233887	-7.60936117172241	-3.33426213264465	-0.0352959707379341	0.510935187339783	-0.00949437078088522
-0.463109880685806	-7.60799360275269	-3.32819509506226	-0.0353270322084427	0.511115491390228	-0.00921031460165977
-0.462904334068298	-7.60326671600342	-3.33291387557983	-0.035372506827116	0.511270999908447	-0.009204993955791
-0.470826268196106	-7.59935522079468	-3.33362913131714	-0.0354048535227776	0.511385560035706	-0.00899355672299862
-0.474693775177002	-7.59484672546387	-3.33563661575317	-0.0353662297129631	0.511506795883179	-0.00885926559567451
-0.477005153894424	-7.59741449356079	-3.3455331325531	-0.0355114303529263	0.511771023273468	-0.00876257754862309
-0.47905421257019	-7.58843803405762	-3.33673739433289	-0.0355802699923515	0.511794865131378	-0.00868947245180607
-0.487402379512787	-7.58719205856323	-3.34428238868713	-0.0354938171803951	0.511951982975006	-0.00860088784247637
-0.490528404712677	-7.58739805221558	-3.33152151107788	-0.0356231555342674	0.512232184410095	-0.00848843157291412
-0.488305032253265	-7.58467721939087	-3.35002303123474	-0.0356191135942936	0.512336313724518	-0.00851866975426674
-0.494284301996231	-7.57670450210571	-3.33490896224976	-0.0355643220245838	0.512530207633972	-0.00835441797971725
-0.496041536331177	-7.5807466506958	-3.35272455215454	-0.0356753170490265	0.51270455121994	-0.00840701814740896
-0.4970543384552	-7.57489395141602	-3.33825254440308	-0.0357950478792191	0.512711524963379	-0.00830876082181931
-0.501627683639526	-7.57519006729126	-3.34943580627441	-0.0357594601809978	0.512853860855103	-0.00840664654970169
-0.505311846733093	-7.57310438156128	-3.34450507164001	-0.0358603484928608	0.513057947158813	-0.00833796244114637
-0.505079090595245	-7.57542037963867	-3.35214471817017	-0.0360052883625031	0.513137340545654	-0.00842883437871933
-0.510535359382629	-7.56916236877441	-3.34489583969116	-0.0359634160995483	0.513258457183838	-0.00841028057038784
-0.513606309890747	-7.57139682769775	-3.35751390457153	-0.0360520742833614	0.513382434844971	-0.00855170842260122
-0.512133479118347	-7.57106590270996	-3.3362934589386	-0.03615827485919	0.513391256332397	-0.00857311114668846
-0.519597887992859	-7.56594324111938	-3.35445284843445	-0.0362283997237682	0.51337605714798	-0.00877856463193893
-0.524152040481567	-7.56964778900146	-3.33849477767944	-0.0363141633570194	0.513495564460754	-0.00868478137999773
-0.521953284740448	-7.56882286071777	-3.35382771492004	-0.0364463068544865	0.513432741165161	-0.00901666469871998
-0.527939200401306	-7.56508493423462	-3.34216237068176	-0.0364407934248447	0.513395130634308	-0.00893211923539639
-0.531611204147339	-7.57172298431396	-3.35739469528198	-0.0365526266396046	0.513364732265472	-0.00917034223675728
-0.530812382698059	-7.56679010391235	-3.34062337875366	-0.0367302633821964	0.513197064399719	-0.00929304398596287
-0.535757780075073	-7.56438255310059	-3.35511565208435	-0.0367513298988342	0.513092041015625	-0.00943962950259447
-0.540208518505096	-7.56818580627441	-3.3311972618103	-0.0369411483407021	0.513005018234253	-0.00952455773949623
-0.538889527320862	-7.56713771820068	-3.35006713867188	-0.0371289029717445	0.512899160385132	-0.00981251150369644
-0.54597669839859	-7.56713676452637	-3.32918000221252	-0.0371761135756969	0.512691736221313	-0.00978640839457512
-0.54672384262085	-7.56760168075562	-3.34002304077148	-0.0372088477015495	0.512466132640839	-0.0100777558982372
-0.547363638877869	-7.56754589080811	-3.33575773239136	-0.0374672301113606	0.512415289878845	-0.0100922202691436
-0.547533214092255	-7.56633424758911	-3.34283351898193	-0.0374747030436993	0.51203441619873	-0.0103808771818876
-0.555065095424652	-7.57045793533325	-3.32749676704407	-0.0376178026199341	0.511926591396332	-0.0103185959160328
-0.552249431610107	-7.57068109512329	-3.3359215259552	-0.0378061532974243	0.511661887168884	-0.0106154922395945
-0.556369662284851	-7.57222080230713	-3.31724667549133	-0.0378480777144432	0.51144540309906	-0.010631431825459
-0.55446445941925	-7.5688796043396	-3.32793164253235	-0.0378178730607033	0.511201143264771	-0.0108382813632488
-0.553331077098846	-7.57620048522949	-3.31915783882141	-0.0380037128925323	0.511027812957764	-0.0108577618375421
-0.553003787994385	-7.57024812698364	-3.32322072982788	-0.0380686707794666	0.510769844055176	-0.0111164189875126
-0.559054017066956	-7.5767502784729	-3.32359790802002	-0.0380818098783493	0.510659217834473	-0.0110571375116706
-0.553137958049774	-7.57764625549316	-3.31028914451599	-0.0382662825286388	0.510459363460541	-0.0112393712624907
-0.54869818687439	-7.58173179626465	-3.32232427597046	-0.0382867865264416	0.510341703891754	-0.0112862205132842
-0.546960353851318	-7.57832670211792	-3.3049533367157	-0.0381947383284569	0.510169148445129	-0.0112683176994324
-0.547442555427551	-7.5834584236145	-3.31772398948669	-0.0383360870182514	0.510189294815063	-0.0113941701129079
-0.540610015392303	-7.58333683013916	-3.31070780754089	-0.0384103208780289	0.509995520114899	-0.0113753620535135
-0.540373146533966	-7.58228826522827	-3.32048487663269	-0.0383258797228336	0.509901940822601	-0.0115747330710292
-0.538063049316406	-7.58836841583252	-3.30643177032471	-0.0383441895246506	0.509956181049347	-0.0113678323104978
-0.528871297836304	-7.59082794189453	-3.31404542922974	-0.038414228707552	0.509837090969086	-0.0116014685481787
-0.523669838905334	-7.59459161758423	-3.30957245826721	-0.0383453592658043	0.50981616973877	-0.011561693623662
-0.521781265735626	-7.59336519241333	-3.31197094917297	-0.0382393896579742	0.509799361228943	-0.0116566577926278
-0.515580356121063	-7.60450267791748	-3.31379961967468	-0.0382613502442837	0.509898662567139	-0.0116968369111419
-0.511052548885345	-7.60089445114136	-3.31145191192627	-0.0382858999073505	0.509757518768311	-0.0117680542171001
-0.506296396255493	-7.60741996765137	-3.32602310180664	-0.0380598604679108	0.509898543357849	-0.0118623320013285
-0.499779164791107	-7.61002731323242	-3.31128144264221	-0.0381574742496014	0.509955942630768	-0.011917807161808
-0.49014288187027	-7.61327219009399	-3.32402920722961	-0.0381474271416664	0.509978950023651	-0.0121251186355948
-0.489968448877335	-7.61555337905884	-3.30824589729309	-0.0379284843802452	0.510038733482361	-0.0120526673272252
-0.483085811138153	-7.62259244918823	-3.32496881484985	-0.0378620103001595	0.510137259960175	-0.0122409239411354
-0.474329650402069	-7.63075304031372	-3.324054479599	-0.0379119850695133	0.510292530059814	-0.0122696179896593
-0.464510470628738	-7.6236515045166	-3.31715726852417	-0.0378115698695183	0.510223746299744	-0.0124552799388766
-0.466208279132843	-7.63396167755127	-3.32910633087158	-0.0376517064869404	0.510365664958954	-0.0125030055642128
-0.458161383867264	-7.63804244995117	-3.32472109794617	-0.0376125350594521	0.510557234287262	-0.0125570697709918
-0.448272794485092	-7.64643907546997	-3.33783864974976	-0.0375516414642334	0.510615527629852	-0.0127574056386948
-0.447573304176331	-7.64377403259277	-3.32273530960083	-0.0373981297016144	0.510757625102997	-0.0126980915665627
-0.442585706710815	-7.64631700515747	-3.34334063529968	-0.0372965112328529	0.510830760002136	-0.0128410533070564
-0.431674093008041	-7.65706062316895	-3.32932710647583	-0.0372968800365925	0.510922372341156	-0.0128027955070138
-0.431060194969177	-7.65511894226074	-3.3385374546051	-0.0371444262564182	0.510913550853729	-0.0130126858130097
-0.427864342927933	-7.66416263580322	-3.33295798301697	-0.0370132811367512	0.511161327362061	-0.0128641510382295
-0.414997160434723	-7.66405725479126	-3.34007024765015	-0.0370237305760384	0.511217832565308	-0.0131197851151228
-0.413301140069962	-7.66712808609009	-3.33554291725159	-0.0368707552552223	0.511320114135742	-0.0130265718325973
-0.40635821223259	-7.66693735122681	-3.33515357971191	-0.0367292985320091	0.511260628700256	-0.0130438013002276
-0.404757857322693	-7.67385864257813	-3.35574889183044	-0.0366592071950436	0.511384069919586	-0.0131385512650013
-0.39738142490387	-7.67749929428101	-3.33441805839539	-0.0366181917488575	0.511310338973999	-0.0131182074546814
-0.393108487129211	-7.67716932296753	-3.34894561767578	-0.0363626964390278	0.511319816112518	-0.0132186906412244
-0.388887465000153	-7.68304491043091	-3.33217644691467	-0.0363785028457642	0.511436998844147	-0.013047986663878
-0.37763699889183	-7.68493175506592	-3.34735369682312	-0.0363488644361496	0.511374056339264	-0.0132508389651775
-0.377796530723572	-7.68932676315308	-3.34694480895996	-0.0361889041960239	0.511422336101532	-0.0130578819662333
-0.371297419071198	-7.68821907043457	-3.33696627616882	-0.0360027775168419	0.511369347572327	-0.0130669185891747
-0.368189930915833	-7.69488477706909	-3.35726237297058	-0.0359986089169979	0.511472702026367	-0.0131133506074548
-0.359591841697693	-7.69361591339111	-3.33823585510254	-0.0358576402068138	0.511351883411407	-0.0130715938284993
-0.359697192907333	-7.69805240631104	-3.35096096992493	-0.0357993058860302	0.51127827167511	-0.0131648350507021
-0.353875011205673	-7.69972467422485	-3.34091711044312	-0.0357377268373966	0.511289238929749	-0.0130919832736254
-0.347112089395523	-7.70431327819824	-3.34826350212097	-0.0356321968138218	0.511245250701904	-0.0132318027317524
-0.345205664634705	-7.70564270019531	-3.34259843826294	-0.0355608388781548	0.511310875415802	-0.0131071768701077
-0.341263264417648	-7.70732831954956	-3.34918975830078	-0.035404410213232	0.511210024356842	-0.0132764792069793
-0.337762594223022	-7.71280479431152	-3.34511303901672	-0.0354352071881294	0.51121324300766	-0.0131547199562192
-0.33484023809433	-7.71081686019897	-3.34592580795288	-0.0353672541677952	0.510995328426361	-0.0133228590711951
-0.334056258201599	-7.71778631210327	-3.34250617027283	-0.035159382969141	0.5111123919487	-0.0132893631234765
-0.322583049535751	-7.71530532836914	-3.34123158454895	-0.035263903439045	0.511029064655304	-0.0133661888539791
-0.321432799100876	-7.72410297393799	-3.34450960159302	-0.0352427773177624	0.510972023010254	-0.013507841154933
-0.322349280118942	-7.71586942672729	-3.33373808860779	-0.0350985750555992	0.51087099313736	-0.0134018724784255
-0.321538627147675	-7.72550630569458	-3.35265946388245	-0.0350639447569847	0.510871171951294	-0.0135786281898618
-0.314321577548981	-7.73177671432495	-3.34079694747925	-0.0351510904729366	0.510942459106445	-0.013582200743258
-0.309188157320023	-7.72599411010742	-3.34400010108948	-0.0350745841860771	0.510647177696228	-0.01368547976017
-0.311933219432831	-7.72900152206421	-3.34953188896179	-0.0349717624485493	0.510655999183655	-0.0138335907831788
-0.31171926856041	-7.73223781585693	-3.33912396430969	-0.0350349955260754	0.510619580745697	-0.0138054713606834
-0.301653504371643	-7.73542594909668	-3.34944534301758	-0.0351182408630848	0.510505497455597	-0.0139920450747013
-0.302526861429214	-7.73741865158081	-3.33085942268372	-0.0350191704928875	0.510496735572815	-0.0139804510399699
-0.304456233978271	-7.73529148101807	-3.34355163574219	-0.0350405126810074	0.510378360748291	-0.0141959972679615
-0.301473438739777	-7.74031734466553	-3.3385283946991	-0.035115409642458	0.510402500629425	-0.0142069151625037
-0.298371285200119	-7.73664999008179	-3.33632779121399	-0.0351143218576908	0.510141968727112	-0.0143726365640759
-0.299698412418365	-7.7448558807373	-3.34232115745544	-0.0351051315665245	0.510233521461487	-0.0145143298432231
-0.294538199901581	-7.74518775939941	-3.32825446128845	-0.0352162048220634	0.510168790817261	-0.0145710604265332
-0.289817094802856	-7.74743604660034	-3.34220218658447	-0.0353502929210663	0.510066390037537	-0.0148313827812672
-0.293678283691406	-7.74671220779419	-3.32889294624329	-0.0352769494056702	0.510017573833466	-0.0147703057155013
-0.2939712703228	-7.74754190444946	-3.3287832736969	-0.0352336503565311	0.509954929351807	-0.0150012755766511
-0.29317232966423	-7.75512218475342	-3.34275364875793	-0.0354324020445347	0.510073363780975	-0.0151334656402469
-0.290556192398071	-7.75077676773071	-3.32415318489075	-0.0355318039655685	0.509898245334625	-0.0152668235823512
-0.292358458042145	-7.74978685379028	-3.33996272087097	-0.0354961268603802	0.50981992483139	-0.0155582446604967
-0.298528015613556	-7.75708818435669	-3.32992434501648	-0.0355643667280674	0.509972393512726	-0.0154715133830905
-0.291886419057846	-7.75633764266968	-3.32788848876953	-0.0357758216559887	0.509964048862457	-0.0157848186790943
-0.289736062288284	-7.75732755661011	-3.34134984016418	-0.0358013771474361	0.509967565536499	-0.01594896055758
-0.295420557260513	-7.75313282012939	-3.31905770301819	-0.0358340926468372	0.509957015514374	-0.0159409213811159
-0.294647306203842	-7.75937032699585	-3.33291268348694	-0.0358208268880844	0.509962797164917	-0.0161416418850422
-0.294429838657379	-7.76450967788696	-3.32654190063477	-0.036015696823597	0.510134875774384	-0.016237897798419
-0.296854138374329	-7.75487852096558	-3.32819294929504	-0.0360633954405785	0.510058581829071	-0.0164430718868971
-0.300026386976242	-7.76112461090088	-3.33729290962219	-0.0360846593976021	0.510131776332855	-0.0165122281759977
-0.302032709121704	-7.76000070571899	-3.32735633850098	-0.0362284146249294	0.510252058506012	-0.016558850184083
-0.295207977294922	-7.7622971534729	-3.33648276329041	-0.0363609045743942	0.510255634784698	-0.0167198944836855
-0.301262736320496	-7.75694036483765	-3.32430338859558	-0.0363390371203423	0.51035749912262	-0.0167232546955347
-0.305427223443985	-7.75490379333496	-3.3352427482605	-0.0363755561411381	0.510423421859741	-0.0167959649115801
-0.309176951646805	-7.75940847396851	-3.34147977828979	-0.0364150032401085	0.510607421398163	-0.0168098751455545
-0.309370368719101	-7.7535982131958	-3.32625985145569	-0.0365479774773121	0.510594725608826	-0.0167966019362211
-0.313002526760101	-7.75317096710205	-3.34535932540894	-0.0366187766194344	0.510726928710938	-0.0169474128633738
-0.318186342716217	-7.74899482727051	-3.3294882774353	-0.0366700738668442	0.510855853557587	-0.0167974531650543
-0.317158669233322	-7.74948978424072	-3.34400463104248	-0.0367596596479416	0.510853052139282	-0.016996318474412
-0.323019444942474	-7.74819803237915	-3.3367133140564	-0.0368142947554588	0.51095712184906	-0.0169127658009529
-0.327991425991058	-7.74198150634766	-3.34053587913513	-0.0367089174687862	0.511046826839447	-0.0169699676334858
-0.329181104898453	-7.74956941604614	-3.34817862510681	-0.0369351096451283	0.511301338672638	-0.0170634351670742
-0.331962406635284	-7.74189901351929	-3.33395028114319	-0.0369737148284912	0.511173665523529	-0.0170778855681419
-0.338581204414368	-7.73981714248657	-3.34907221794128	-0.0369446985423565	0.511176109313965	-0.0172185227274895
-0.344053983688354	-7.74032640457153	-3.33483147621155	-0.0369917042553425	0.511396467685699	-0.0170843899250031
-0.339857041835785	-7.74014616012573	-3.3469774723053	-0.0371098853647709	0.51145327091217	-0.017255499958992
-0.344502627849579	-7.73688459396362	-3.33832240104675	-0.0370595306158066	0.511528730392456	-0.0171601101756096
-0.352293014526367	-7.73321437835693	-3.34458923339844	-0.0370726063847542	0.511485874652863	-0.0172461606562138
-0.355219841003418	-7.73718452453613	-3.34379363059998	-0.0370945632457733	0.511690557003021	-0.0172580908983946
-0.357660949230194	-7.72823143005371	-3.3426525592804	-0.0372541956603527	0.511635482311249	-0.017202140763402
-0.365636616945267	-7.72788572311401	-3.34793543815613	-0.037073478102684	0.511789798736572	-0.017301619052887
-0.369777470827103	-7.72723770141602	-3.3362340927124	-0.0372356064617634	0.511859595775604	-0.0171716958284378
-0.367123603820801	-7.72447443008423	-3.34703898429871	-0.0373165458440781	0.51185804605484	-0.017244590446353
-0.375420302152634	-7.72227668762207	-3.34837365150452	-0.037229735404253	0.511862218379974	-0.0171177536249161
-0.376806706190109	-7.71686983108521	-3.33881735801697	-0.0371264852583408	0.511910378932953	-0.0170501545071602
-0.383199214935303	-7.71891641616821	-3.35103869438171	-0.0372393876314163	0.512036502361298	-0.0170960612595081
-0.383105844259262	-7.71889925003052	-3.34182596206665	-0.0372954830527306	0.511919856071472	-0.0169328115880489
-0.385335385799408	-7.70916843414307	-3.34406495094299	-0.0372379757463932	0.511810481548309	-0.0170160010457039
-0.393125921487808	-7.71439647674561	-3.34998393058777	-0.0371861420571804	0.511977851390839	-0.0167661979794502
-0.389589667320251	-7.71044254302979	-3.3389151096344	-0.0373127572238445	0.511946260929108	-0.0167995467782021
-0.390961050987244	-7.70872735977173	-3.35286402702332	-0.037311252206564	0.51188325881958	-0.0168136246502399
-0.398361951112747	-7.70566129684448	-3.33336520195007	-0.0372222326695919	0.511801362037659	-0.016585648059845
-0.396849632263184	-7.70279741287231	-3.35094594955444	-0.0370910838246346	0.511758029460907	-0.0166313108056784
-0.397840857505798	-7.70626068115234	-3.34564304351807	-0.037169273942709	0.511751234531403	-0.0164397526532412
-0.393714666366577	-7.69806480407715	-3.33963513374329	-0.0371794551610947	0.511512994766235	-0.01640784740448
-0.403922766447067	-7.70153856277466	-3.35015344619751	-0.0370978713035584	0.511415541172028	-0.0163558255881071
-0.402630299329758	-7.70048475265503	-3.33334803581238	-0.0371894426643848	0.511458992958069	-0.0161326881498098
-0.398532390594482	-7.69928026199341	-3.34436559677124	-0.0371776446700096	0.511352241039276	-0.0161313898861408
-0.399014413356781	-7.69931888580322	-3.33949732780457	-0.0371724665164948	0.51119190454483	-0.015981812030077
-0.403077930212021	-7.69410991668701	-3.33331918716431	-0.0369997918605804	0.511028945446014	-0.0158321131020784
-0.401704579591751	-7.70255422592163	-3.34476351737976	-0.0370100475847721	0.511052012443542	-0.0158594399690628
-0.396140515804291	-7.69809627532959	-3.33220672607422	-0.0370950475335121	0.510813593864441	-0.0156411435455084
-0.394575983285904	-7.69279098510742	-3.33357357978821	-0.0369892679154873	0.510605037212372	-0.015681179240346
-0.401440232992172	-7.69717645645142	-3.34997773170471	-0.0368865728378296	0.510592520236969	-0.0155219007283449
-0.398830622434616	-7.6981406211853	-3.32385563850403	-0.0369092188775539	0.510430932044983	-0.0153128113597631
-0.391272217035294	-7.69353485107422	-3.33951425552368	-0.0369258038699627	0.510247528553009	-0.0153498630970716
-0.395396798849106	-7.6973295211792	-3.32191109657288	-0.0368652865290642	0.510105729103088	-0.0149991950020194
-0.395032107830048	-7.69196796417236	-3.33385062217712	-0.0368008874356747	0.509913504123688	-0.0149850184097886
-0.393060803413391	-7.69998264312744	-3.33585000038147	-0.0368520431220531	0.509730339050293	-0.0148023627698421
-0.386368274688721	-7.69192552566528	-3.31914949417114	-0.0369124002754688	0.509529709815979	-0.0146160442382097
-0.387718826532364	-7.68954133987427	-3.33243060112	-0.0368531458079815	0.509252727031708	-0.0145288649946451
-0.388371199369431	-7.69107580184937	-3.31528735160828	-0.0369291342794895	0.50917387008667	-0.0142371617257595
-0.382400095462799	-7.68991279602051	-3.32814478874207	-0.0369839780032635	0.508923649787903	-0.0141722690314054
-0.383399695158005	-7.69042682647705	-3.31388449668884	-0.037013441324234	0.508687138557434	-0.0138937337324023
-0.384532511234283	-7.68495082855225	-3.31939578056335	-0.0369045250117779	0.508439898490906	-0.013849038630724
-0.381660312414169	-7.69183254241943	-3.31733179092407	-0.0370650589466095	0.508256494998932	-0.0135451564565301
-0.37875097990036	-7.6863579750061	-3.29908180236816	-0.0371246971189976	0.507785499095917	-0.0135283134877682
-0.381758213043213	-7.68507814407349	-3.32021307945251	-0.0370584912598133	0.507542729377747	-0.0134226381778717
-0.378969609737396	-7.6871542930603	-3.29749250411987	-0.037233117967844	0.507381916046143	-0.0131431985646486
-0.372207820415497	-7.68148422241211	-3.3088219165802	-0.0373981185257435	0.50703752040863	-0.013213412836194
-0.376388013362885	-7.68408155441284	-3.29118299484253	-0.0375033468008041	0.506664991378784	-0.0128977578133345
-0.373866587877274	-7.67866849899292	-3.29368829727173	-0.0374138318002224	0.506328403949738	-0.0128059694543481
-0.373034924268723	-7.68778991699219	-3.29935741424561	-0.0376420393586159	0.506108522415161	-0.0127906491979957
-0.366405963897705	-7.68439817428589	-3.283536195755	-0.037861093878746	0.505783140659332	-0.0126110725104809
-0.367847353219986	-7.68098831176758	-3.29037356376648	-0.0378905050456524	0.505309402942657	-0.0126930642873049
-0.369682192802429	-7.6839599609375	-3.28339695930481	-0.0379765741527081	0.505122900009155	-0.0125135025009513
-0.364462852478027	-7.68589448928833	-3.27306056022644	-0.0382955074310303	0.504891455173492	-0.0124428458511829
-0.358717501163483	-7.68435716629028	-3.28385019302368	-0.0384014546871185	0.504595875740051	-0.0126340705901384
-0.359768569469452	-7.68821144104004	-3.2725133895874	-0.0385710746049881	0.504295825958252	-0.012433348223567
-0.359723269939423	-7.68218183517456	-3.26395106315613	-0.0386561416089535	0.504054307937622	-0.0125373648479581
-0.360325008630753	-7.6883225440979	-3.28034663200378	-0.0388505794107914	0.503916263580322	-0.0126791391521692
-0.353179574012756	-7.69088411331177	-3.2632749080658	-0.0391924604773521	0.503634393215179	-0.0126946065574884
-0.356987982988358	-7.68973255157471	-3.26443767547607	-0.0392326079308987	0.50333297252655	-0.0129491277039051
-0.355151534080505	-7.69355249404907	-3.26724529266357	-0.0393702760338783	0.503233015537262	-0.013084483332932
-0.353853136301041	-7.69279098510742	-3.25933599472046	-0.0396415628492832	0.503132402896881	-0.0132360784336925
-0.346492081880569	-7.69680118560791	-3.25731372833252	-0.0398939996957779	0.502978563308716	-0.0136262876912951
-0.351190775632858	-7.69929790496826	-3.25672507286072	-0.0400536060333252	0.502777338027954	-0.0136643601581454
-0.354318171739578	-7.69828319549561	-3.2482054233551	-0.0401337295770645	0.502743780612946	-0.0139359589666128
-0.351095348596573	-7.70378303527832	-3.2690052986145	-0.0404475070536137	0.50276380777359	-0.0142342718318105
-0.345049411058426	-7.70964336395264	-3.25292086601257	-0.0407053530216217	0.502654016017914	-0.0143797667697072
-0.344078719615936	-7.7045955657959	-3.25400948524475	-0.0408318042755127	0.502500355243683	-0.0147171039134264
-0.344979494810104	-7.70984554290771	-3.26582837104797	-0.0409469828009605	0.50255024433136	-0.0149285290390253
-0.342857271432877	-7.7100772857666	-3.25184965133667	-0.041238147765398	0.50269228219986	-0.0150717338547111
-0.33802592754364	-7.71098613739014	-3.25692653656006	-0.041436456143856	0.502635598182678	-0.0154550345614552
-0.335659176111221	-7.71872520446777	-3.26470375061035	-0.0415556952357292	0.502798199653625	-0.0157016851007938
-0.33456215262413	-7.71859931945801	-3.24588656425476	-0.0416972078382969	0.502852320671082	-0.0158008206635714
-0.335308909416199	-7.71927881240845	-3.2653489112854	-0.0417709350585938	0.502963542938232	-0.0162205919623375
-0.330412179231644	-7.72958087921143	-3.26475358009338	-0.0419543497264385	0.503243505954742	-0.0163450222462416
-0.324409008026123	-7.72634601593018	-3.25220680236816	-0.0421890504658222	0.503298878669739	-0.0166328139603138
-0.324292123317719	-7.72755670547485	-3.26782512664795	-0.0421532951295376	0.503460586071014	-0.0169899854809046
-0.323414236307144	-7.73403835296631	-3.26898217201233	-0.0422895886003971	0.503748953342438	-0.0171071048825979
-0.320681273937225	-7.73880863189697	-3.25831627845764	-0.0424548909068108	0.504039406776428	-0.0173231884837151
-0.309470623731613	-7.73693132400513	-3.27236318588257	-0.042502973228693	0.504315316677094	-0.0176995173096657
-0.311044931411743	-7.74029731750488	-3.264004945755	-0.0425721630454063	0.504542410373688	-0.0178326442837715
-0.310429930686951	-7.7403130531311	-3.27160692214966	-0.0425271913409233	0.504787623882294	-0.0180931594222784
-0.307993561029434	-7.74847316741943	-3.28165078163147	-0.0425257571041584	0.505173623561859	-0.0183967277407646
-0.304905772209167	-7.75137901306152	-3.27729725837708	-0.0426935404539108	0.505599796772003	-0.01852104999125
-0.300302803516388	-7.74918699264526	-3.27624797821045	-0.042619489133358	0.50562047958374	-0.0189206507056952
-0.304758757352829	-7.75101232528687	-3.29729270935059	-0.0425347164273262	0.506049811840057	-0.0192309971898794
-0.304498940706253	-7.75724315643311	-3.27957534790039	-0.0426704622805119	0.506452679634094	-0.0193312000483274
-0.294243693351746	-7.75457620620728	-3.28987693786621	-0.0427320040762424	0.506638884544373	-0.0197870600968599
-0.296119302511215	-7.76639795303345	-3.298832654953	-0.0426652655005455	0.50700980424881	-0.0199582614004612
-0.294054985046387	-7.76257276535034	-3.2902147769928	-0.0425387546420097	0.507263243198395	-0.0201230812817812
-0.293749243021011	-7.76349830627441	-3.30311179161072	-0.0424992255866528	0.50747674703598	-0.0205274485051632
-0.291366964578629	-7.77150630950928	-3.30751299858093	-0.04256571829319	0.507838368415833	-0.0206378027796745
-0.289751201868057	-7.77014636993408	-3.29222583770752	-0.042573943734169	0.50793594121933	-0.0208858773112297
-0.290568441152573	-7.76992702484131	-3.31796622276306	-0.0423842705786228	0.508253157138824	-0.0212021693587303
-0.29481628537178	-7.77583122253418	-3.30262517929077	-0.042371928691864	0.508586764335632	-0.0212521161884069
-0.289214670658112	-7.77612686157227	-3.30800032615662	-0.0423791892826557	0.508713006973267	-0.0215802155435085
-0.288736522197723	-7.78175258636475	-3.31894874572754	-0.0423203185200691	0.50888466835022	-0.0216690041124821
-0.293781727552414	-7.77445650100708	-3.30623888969421	-0.0421401225030422	0.509038984775543	-0.0217917896807194
-0.294035583734512	-7.78223085403442	-3.32670283317566	-0.0421183370053768	0.509272694587708	-0.0220333002507687
-0.295316219329834	-7.7801456451416	-3.31112623214722	-0.0420861504971981	0.509374141693115	-0.0220449678599834
-0.292282342910767	-7.77791023254395	-3.31871366500854	-0.0419181473553181	0.509359240531921	-0.0222830791026354
-0.297618746757507	-7.78330850601196	-3.32604813575745	-0.0417968519032002	0.509566485881805	-0.0222415700554848
-0.296612232923508	-7.77891254425049	-3.31357002258301	-0.0417627282440662	0.509708523750305	-0.0222832374274731
-0.294794231653214	-7.77848196029663	-3.3276035785675	-0.0416765585541725	0.509675920009613	-0.0224660560488701
-0.299809038639069	-7.78191328048706	-3.31862902641296	-0.0415464602410793	0.509758710861206	-0.0223282035440207
-0.301123410463333	-7.77647161483765	-3.32378029823303	-0.0413364954292774	0.509815454483032	-0.0223160721361637
-0.300943493843079	-7.78167581558228	-3.33430171012878	-0.0413212887942791	0.510008633136749	-0.0224334485828877
-0.302299678325653	-7.78205442428589	-3.31913685798645	-0.0412971749901772	0.509951591491699	-0.0222802348434925
-0.302619397640228	-7.77436637878418	-3.32291889190674	-0.0410360842943192	0.509892404079437	-0.0224426984786987
-0.307712495326996	-7.78070211410522	-3.33194065093994	-0.0408999286592007	0.510038495063782	-0.0222052745521069
-0.306015282869339	-7.7749285697937	-3.32120847702026	-0.0408940725028515	0.510038375854492	-0.0222436208277941
-0.304482519626617	-7.77781248092651	-3.3411865234375	-0.0407822206616402	0.510047972202301	-0.0222556628286839
-0.309592336416245	-7.77892112731934	-3.32009196281433	-0.0406141318380833	0.509994447231293	-0.0221028719097376
-0.308868378400803	-7.77390384674072	-3.33368730545044	-0.0403853692114353	0.50995010137558	-0.0221237875521183
-0.306018561124802	-7.78212881088257	-3.33542776107788	-0.0403436683118343	0.510084629058838	-0.0220534335821867
-0.303775191307068	-7.77752494812012	-3.32575440406799	-0.0402361452579498	0.509956657886505	-0.0220032744109631
-0.306543231010437	-7.77883005142212	-3.33602905273438	-0.0399579852819443	0.509904265403748	-0.0220295339822769
-0.307887732982636	-7.77804708480835	-3.32914590835571	-0.0399410240352154	0.510067462921143	-0.0218470618128777
-0.299338102340698	-7.77889585494995	-3.33630037307739	-0.039857804775238	0.50995934009552	-0.0219363905489445
-0.298846215009689	-7.7801775932312	-3.33247804641724	-0.0396694540977478	0.509973704814911	-0.0218456536531448
-0.299813270568848	-7.77775526046753	-3.32929873466492	-0.0394840873777866	0.509955823421478	-0.0217155963182449
-0.296723961830139	-7.78813409805298	-3.34333276748657	-0.0394357182085514	0.510014593601227	-0.0217340011149645
-0.293580949306488	-7.7815580368042	-3.33177042007446	-0.0393732450902462	0.510055243968964	-0.0215643458068371
-0.291060507297516	-7.78074884414673	-3.33665561676025	-0.0391014330089092	0.50997006893158	-0.0216376185417175
-0.295591413974762	-7.78249835968018	-3.33758354187012	-0.0390439741313457	0.510066270828247	-0.0214034449309111
-0.290718704462051	-7.78557729721069	-3.3309121131897	-0.0389925539493561	0.51007091999054	-0.0213258750736713
-0.283901929855347	-7.78440952301025	-3.34415507316589	-0.0389348231256008	0.5101278424263	-0.0213559009134769
-0.284822195768356	-7.78466892242432	-3.32651305198669	-0.0387121513485909	0.51013195514679	-0.0211394820362329
-0.283422440290451	-7.78608846664429	-3.34487414360046	-0.0385928452014923	0.510165452957153	-0.0212091524153948
-0.281392693519592	-7.78927373886108	-3.34012055397034	-0.0385768935084343	0.510224103927612	-0.0210191421210766
-0.275181919336319	-7.78683233261108	-3.33914685249329	-0.038486871868372	0.51012247800827	-0.0210872963070869
-0.277378708124161	-7.79032135009766	-3.3423924446106	-0.0383033901453018	0.510251402854919	-0.0209131930023432
-0.27199000120163	-7.79037141799927	-3.33725380897522	-0.0383861474692822	0.510326743125916	-0.0209184121340513
-0.267635762691498	-7.79119205474854	-3.35085654258728	-0.0382434651255608	0.510277211666107	-0.0210478361696005
-0.268388718366623	-7.79481840133667	-3.33584523200989	-0.0381213054060936	0.510260403156281	-0.0208236947655678
-0.26748713850975	-7.79020833969116	-3.34057569503784	-0.0379367955029011	0.510364651679993	-0.0209936387836933
-0.263954073190689	-7.7987847328186	-3.35352277755737	-0.0380029007792473	0.510417580604553	-0.0208759121596813
-0.255016565322876	-7.79723262786865	-3.33554315567017	-0.0379737578332424	0.510309219360352	-0.0208834242075682
-0.254784196615219	-7.79922437667847	-3.35229277610779	-0.0377438068389893	0.510271310806274	-0.0209678169339895
-0.253636837005615	-7.804123878479	-3.33881568908691	-0.037841409444809	0.510438501834869	-0.0207724869251251
-0.244750142097473	-7.80180215835571	-3.34038281440735	-0.0378908850252628	0.51035064458847	-0.0208887327462435
-0.244256496429443	-7.80751705169678	-3.34711289405823	-0.0377961620688438	0.510296165943146	-0.0207997281104326
-0.242919102311134	-7.80304479598999	-3.33714509010315	-0.0377203188836575	0.510296165943146	-0.0207401961088181
-0.240066394209862	-7.81360769271851	-3.35309839248657	-0.0377453155815601	0.510232508182526	-0.0207907594740391
-0.232181519269943	-7.81015872955322	-3.33672976493835	-0.0379214882850647	0.510184705257416	-0.0206837598234415
-0.232170596718788	-7.80752658843994	-3.34983325004578	-0.0378542393445969	0.509988725185394	-0.0207846481353045
-0.235496625304222	-7.81191349029541	-3.33493781089783	-0.0378576591610909	0.510013282299042	-0.0206120871007442
-0.230216443538666	-7.80974292755127	-3.33362126350403	-0.0379717946052551	0.509867131710052	-0.0205526202917099
-0.223723530769348	-7.81285715103149	-3.3418128490448	-0.0380644537508488	0.509754717350006	-0.0206226445734501
-0.228270918130875	-7.80935001373291	-3.32598972320557	-0.0380407199263573	0.509571075439453	-0.0204138122498989
-0.224248915910721	-7.81069040298462	-3.33677649497986	-0.0381889790296555	0.509338080883026	-0.0205295365303755
-0.224671393632889	-7.8170051574707	-3.33576226234436	-0.0383041463792324	0.509266972541809	-0.0203943476080894
-0.218466073274612	-7.81088352203369	-3.32163429260254	-0.0384298488497734	0.50888592004776	-0.0204341858625412
-0.223086625337601	-7.80752468109131	-3.33602929115295	-0.0384874902665615	0.508708357810974	-0.0205001197755337
-0.223108351230621	-7.81314706802368	-3.31198716163635	-0.0386589132249355	0.508515417575836	-0.0202665720134974
-0.220319867134094	-7.80964612960815	-3.32064247131348	-0.0389022305607796	0.508278131484985	-0.0203940980136395
-0.215637847781181	-7.81334114074707	-3.32061386108398	-0.0390720702707767	0.507977962493896	-0.0204449482262135
-0.226347371935844	-7.80670166015625	-3.30622100830078	-0.0390863381326199	0.507666528224945	-0.0203872341662645
-0.229180991649628	-7.80724334716797	-3.31479525566101	-0.0392661094665527	0.507339417934418	-0.0205149762332439
-0.23045651614666	-7.8134822845459	-3.31106376647949	-0.0395826809108257	0.50721949338913	-0.020570045337081
-0.228331178426743	-7.80671358108521	-3.29364800453186	-0.0397849045693874	0.50676429271698	-0.0206268299371004
-0.235471785068512	-7.80110502243042	-3.30926942825317	-0.0398288667201996	0.506339311599731	-0.0209396779537201
-0.241982340812683	-7.80993032455444	-3.29779934883118	-0.0400180108845234	0.506132543087006	-0.0207878425717354
-0.240640923380852	-7.80327844619751	-3.28303670883179	-0.0403149649500847	0.505921423435211	-0.0210237298160791
-0.2394048422575	-7.80659198760986	-3.30079317092896	-0.0405699126422405	0.505481243133545	-0.0213382467627525
-0.245102524757385	-7.80643129348755	-3.28283071517944	-0.0407411903142929	0.505187571048737	-0.0213089417666197
-0.250580698251724	-7.80414867401123	-3.28226566314697	-0.040807381272316	0.504811108112335	-0.0215608924627304
-0.251832127571106	-7.8069019317627	-3.29363322257996	-0.0411268845200539	0.504620671272278	-0.0218271296471357
-0.254505604505539	-7.80825424194336	-3.27048254013062	-0.0413507781922817	0.504363119602203	-0.0217845495790243
-0.254875659942627	-7.8003888130188	-3.26576519012451	-0.0414896942675114	0.503988981246948	-0.0220518354326487
-0.262119352817535	-7.80046844482422	-3.2828266620636	-0.0415533743798733	0.503771603107452	-0.0222730953246355
-0.26940044760704	-7.80255270004272	-3.26897931098938	-0.0418355688452721	0.503705143928528	-0.0222727246582508
-0.268221497535706	-7.80518007278442	-3.26153159141541	-0.0420879200100899	0.503464579582214	-0.0224679745733738
-0.26853084564209	-7.80056095123291	-3.27585935592651	-0.0422056652605534	0.503326654434204	-0.0226311646401882
-0.273576080799103	-7.79743194580078	-3.2573082447052	-0.0423251241445541	0.50314337015152	-0.0225774310529232
-0.275696158409119	-7.79679250717163	-3.26578974723816	-0.0423549897968769	0.503007292747498	-0.0228726156055927
-0.277669161558151	-7.80707120895386	-3.2710485458374	-0.0426090657711029	0.503024756908417	-0.0229730326682329
-0.277207911014557	-7.80127382278442	-3.25797939300537	-0.0427817068994045	0.502955079078674	-0.0229795705527067
-0.277470946311951	-7.79864645004272	-3.25915908813477	-0.0428802184760571	0.502744436264038	-0.0232418365776539
-0.284199237823486	-7.79908466339111	-3.27658557891846	-0.0427979342639446	0.502795398235321	-0.0233483351767063
-0.285854578018188	-7.80014801025391	-3.25362491607666	-0.042934600263834	0.502883672714233	-0.0232633259147406
-0.283278107643127	-7.79592800140381	-3.26062560081482	-0.0429780185222626	0.502854526042938	-0.0234965737909079
-0.284684628248215	-7.80031824111938	-3.26989269256592	-0.0431154109537601	0.502981543540955	-0.0235688891261816
-0.287097811698914	-7.79938364028931	-3.26102566719055	-0.0430301241576672	0.503081619739532	-0.023463599383831
-0.289406061172485	-7.79431581497192	-3.25849199295044	-0.0430082567036152	0.503057479858398	-0.0235965233296156
-0.290195643901825	-7.79776859283447	-3.27796649932861	-0.0430157445371151	0.503190040588379	-0.0236818827688694
-0.288866609334946	-7.80232906341553	-3.27673435211182	-0.0431045889854431	0.503479778766632	-0.02370610460639
-0.290093541145325	-7.79916095733643	-3.26325798034668	-0.0432115830481052	0.503531396389008	-0.0235854554921389
-0.288443475961685	-7.79420471191406	-3.2649462223053	-0.0430370010435581	0.50357311964035	-0.0237075723707676
-0.291693866252899	-7.79667568206787	-3.28087186813354	-0.0429648831486702	0.503820598125458	-0.0236669946461916
-0.294737756252289	-7.79506731033325	-3.26841592788696	-0.0430229157209396	0.504050135612488	-0.02354396879673
-0.292245090007782	-7.79611921310425	-3.27064442634583	-0.0430213771760464	0.504095613956451	-0.0236075408756733
-0.28978243470192	-7.79341125488281	-3.28754019737244	-0.0429216884076595	0.504386425018311	-0.0236825384199619
-0.294216960668564	-7.79281044006348	-3.27159690856934	-0.0428693778812885	0.504405438899994	-0.0234304293990135
-0.295402973890305	-7.78856468200684	-3.27239394187927	-0.0427090786397457	0.504507899284363	-0.0234124213457108
-0.296233266592026	-7.79182910919189	-3.28503918647766	-0.0426637940108776	0.504658579826355	-0.02347531914711
-0.296391934156418	-7.79484081268311	-3.28891634941101	-0.0427109114825726	0.504890382289886	-0.0232667662203312
-0.291828751564026	-7.79254388809204	-3.27168154716492	-0.0427209362387657	0.504744291305542	-0.0232442170381546
-0.294607073068619	-7.78626823425293	-3.28715372085571	-0.0425306633114815	0.504840612411499	-0.0232962183654308
-0.297782242298126	-7.78950595855713	-3.28829503059387	-0.042467899620533	0.504941582679749	-0.0232352633029222
-0.302877932786942	-7.79133939743042	-3.28509473800659	-0.0424869693815708	0.505034029483795	-0.0230073910206556
-0.294854819774628	-7.78768825531006	-3.27579212188721	-0.042556494474411	0.505055785179138	-0.0230078417807817
-0.29462593793869	-7.78911924362183	-3.29361128807068	-0.0425516180694103	0.504977643489838	-0.0230582226067781
-0.297861695289612	-7.79087018966675	-3.28785705566406	-0.0424280576407909	0.505045890808105	-0.0228923764079809
-0.300485640764236	-7.78686714172363	-3.27120685577393	-0.0422848500311375	0.504938542842865	-0.022781990468502
-0.302257120609283	-7.7823920249939	-3.28416442871094	-0.0422678589820862	0.504828691482544	-0.0228082835674286
-0.300567209720612	-7.79069900512695	-3.29145288467407	-0.0422985330224037	0.504853188991547	-0.0227705426514149
-0.298043340444565	-7.78739547729492	-3.28543615341187	-0.0423315167427063	0.504796802997589	-0.0225199796259403
-0.29532179236412	-7.78393077850342	-3.26996397972107	-0.0423549115657806	0.50452721118927	-0.0225326921790838
-0.303226828575134	-7.78259420394897	-3.29013419151306	-0.0422240123152733	0.504432380199432	-0.0225450545549393
-0.305105924606323	-7.78675270080566	-3.27452230453491	-0.0422749370336533	0.504409074783325	-0.0223205015063286
-0.300476849079132	-7.78261280059814	-3.27455925941467	-0.0423288568854332	0.504223644733429	-0.0222503058612347
-0.29801282286644	-7.78490781784058	-3.28713417053223	-0.0422803871333599	0.504033267498016	-0.0223270617425442
-0.300022453069687	-7.78491163253784	-3.28101253509521	-0.0422705560922623	0.503892481327057	-0.0220466237515211
-0.300798237323761	-7.77856254577637	-3.261075258255	-0.0421155393123627	0.503759741783142	-0.0219779741019011
-0.299819082021713	-7.78098917007446	-3.27634572982788	-0.0420820824801922	0.503577351570129	-0.0220155753195286
-0.298313111066818	-7.78776073455811	-3.27913069725037	-0.0421133078634739	0.503598093986511	-0.0219505615532398
-0.294429987668991	-7.78821992874146	-3.26544237136841	-0.0422406010329723	0.503419160842896	-0.0218088552355766
-0.294660925865173	-7.78394746780396	-3.26528859138489	-0.0421819314360619	0.503123939037323	-0.0218866635113955
-0.29306823015213	-7.78642749786377	-3.27743053436279	-0.0419976413249969	0.503090798854828	-0.0219027511775494
-0.296841591596603	-7.78646755218506	-3.26539134979248	-0.0420105941593647	0.503106415271759	-0.0217381212860346
-0.292664140462875	-7.79015588760376	-3.26587533950806	-0.042148657143116	0.503006994724274	-0.0218706261366606
-0.287357300519943	-7.7889461517334	-3.28286671638489	-0.0420893207192421	0.502911388874054	-0.021979009732604
-0.28446751832962	-7.79044675827026	-3.26742696762085	-0.0420364774763584	0.502768933773041	-0.0218864493072033
-0.287730395793915	-7.79144048690796	-3.26013445854187	-0.0419519245624542	0.502766311168671	-0.0218638479709625
-0.281298667192459	-7.78949022293091	-3.26731395721436	-0.0419634059071541	0.502744734287262	-0.0220337454229593
-0.279875904321671	-7.79510068893433	-3.27328538894653	-0.0419618673622608	0.502806723117828	-0.022089621052146
-0.273280471563339	-7.80333852767944	-3.2739884853363	-0.042009636759758	0.5028156042099	-0.0220444556325674
-0.266332715749741	-7.79939651489258	-3.25300121307373	-0.0420282185077667	0.502775251865387	-0.0220741108059883
-0.267824620008469	-7.79853582382202	-3.27086710929871	-0.0419382527470589	0.502751111984253	-0.0222692005336285
-0.262450844049454	-7.80419683456421	-3.27680897712708	-0.0418271459639072	0.502924203872681	-0.0223713647574186
-0.261216729879379	-7.80647611618042	-3.26923608779907	-0.0418135412037373	0.503050923347473	-0.022331839427352
-0.253489077091217	-7.80846357345581	-3.26219987869263	-0.041881650686264	0.503110945224762	-0.0225183498114347
-0.247502714395523	-7.81036424636841	-3.28004598617554	-0.0418574139475822	0.503269672393799	-0.0227272268384695
-0.243752658367157	-7.81320762634277	-3.27968597412109	-0.0418091602623463	0.503437280654907	-0.0227716527879238
-0.24476033449173	-7.81454086303711	-3.26432824134827	-0.0417134314775467	0.503533542156219	-0.0227870922535658
-0.239286199212074	-7.81525325775146	-3.28360104560852	-0.0415728986263275	0.503702282905579	-0.0230187568813562
-0.233523175120354	-7.82621145248413	-3.28917908668518	-0.0416441895067692	0.503914535045624	-0.0232019517570734
-0.230730354785919	-7.8302845954895	-3.28651690483093	-0.0417122691869736	0.50412905216217	-0.0232311077415943
-0.219265908002853	-7.82914447784424	-3.27230072021484	-0.0417346395552158	0.504215776920319	-0.0233812183141708
-0.217647179961205	-7.83130025863647	-3.29031538963318	-0.0415486954152584	0.504378259181976	-0.0236665345728397
-0.218609422445297	-7.83756685256958	-3.29248094558716	-0.0414359383285046	0.50469034910202	-0.0237532034516335
-0.211754634976387	-7.84327936172485	-3.28484702110291	-0.0415361635386944	0.504922866821289	-0.0237430650740862
-0.203260764479637	-7.84137868881226	-3.28721451759338	-0.0415969081223011	0.505084991455078	-0.0240396820008755
-0.195998594164848	-7.85192203521729	-3.29735517501831	-0.0416027642786503	0.505334198474884	-0.0242173708975315
-0.194038674235344	-7.85027837753296	-3.29472947120667	-0.0414805598556995	0.505535125732422	-0.024242689833045
-0.191687867045403	-7.84934091567993	-3.29317855834961	-0.0414243265986443	0.505672574043274	-0.0244834143668413
-0.187037140130997	-7.85895967483521	-3.31129813194275	-0.0414149947464466	0.505923569202423	-0.0247157327830791
-0.179754734039307	-7.86860466003418	-3.30584669113159	-0.0415317267179489	0.506197392940521	-0.0248078741133213
-0.174220487475395	-7.86182641983032	-3.29467558860779	-0.0415108539164066	0.50622546672821	-0.0249453783035278
-0.174524083733559	-7.86575746536255	-3.30858945846558	-0.0413556806743145	0.506421446800232	-0.0252742078155279
-0.172635659575462	-7.87529850006104	-3.3194260597229	-0.0412244759500027	0.5066938996315	-0.0252761114388704
-0.168705150485039	-7.87121963500977	-3.30057263374329	-0.0412743017077446	0.506955444812775	-0.0253997892141342
-0.160300940275192	-7.88037490844727	-3.31276774406433	-0.0412991791963577	0.506983876228333	-0.0256285946816206
-0.151569172739983	-7.88204145431519	-3.31980466842651	-0.0412575416266918	0.507198333740234	-0.0258782971650362
-0.151179745793343	-7.88476800918579	-3.30285739898682	-0.0412302277982235	0.507212281227112	-0.0258596315979958
-0.151259630918503	-7.88309717178345	-3.30956888198853	-0.0411317236721516	0.507364273071289	-0.0260253790766001
-0.147582694888115	-7.88713884353638	-3.32016372680664	-0.0410329885780811	0.507519483566284	-0.0262557696551085
-0.144911378622055	-7.89494848251343	-3.33275818824768	-0.0410447046160698	0.507661283016205	-0.0263425391167402
-0.142316892743111	-7.89758825302124	-3.31346988677979	-0.0411711558699608	0.507689237594604	-0.0264167916029692
-0.138456836342812	-7.89277791976929	-3.30675387382507	-0.0411132462322712	0.50758558511734	-0.0265255253762007
-0.138795137405396	-7.89349269866943	-3.32412242889404	-0.0409721285104752	0.507572591304779	-0.0268141310662031
-0.137761324644089	-7.89957475662231	-3.32315707206726	-0.0408935546875	0.507692039012909	-0.0267629623413086
-0.136737570166588	-7.89796304702759	-3.31276202201843	-0.0410207957029343	0.507735669612885	-0.0268927551805973
-0.132112115621567	-7.90131235122681	-3.32366943359375	-0.041105080395937	0.507563829421997	-0.0270900838077068
-0.128582149744034	-7.90479469299316	-3.33191275596619	-0.040997177362442	0.507505774497986	-0.0271066129207611
-0.128247052431107	-7.90257453918457	-3.30928945541382	-0.0409541577100754	0.50740510225296	-0.0270727053284645
-0.132933855056763	-7.89709711074829	-3.31554293632507	-0.0408824384212494	0.507312119007111	-0.0271930377930403
-0.12621958553791	-7.9082145690918	-3.32635021209717	-0.0409070365130901	0.507241308689117	-0.0273698065429926
-0.124357737600803	-7.91015338897705	-3.3186821937561	-0.0409837774932384	0.507080852985382	-0.027262419462204
-0.12264883518219	-7.9091739654541	-3.30179405212402	-0.0409840978682041	0.506779849529266	-0.0273690987378359
-0.122738637030125	-7.91081476211548	-3.32340455055237	-0.0409842766821384	0.506724059581757	-0.0275560058653355
-0.123663909733295	-7.91115474700928	-3.31603217124939	-0.0409058257937431	0.506594181060791	-0.0275894533842802
-0.128315344452858	-7.91245460510254	-3.29975056648254	-0.040955301374197	0.506482124328613	-0.0274901688098907
-0.119222745299339	-7.91280078887939	-3.30807209014893	-0.0410196408629417	0.506321668624878	-0.027739031240344
-0.11668173968792	-7.91559314727783	-3.31294846534729	-0.0410954840481281	0.506128191947937	-0.0277393497526646
-0.122161194682121	-7.91266822814941	-3.3002598285675	-0.0409774780273438	0.505963683128357	-0.0276004187762737
-0.125485390424728	-7.91434192657471	-3.30338978767395	-0.0409325510263443	0.505783021450043	-0.0277093984186649
-0.121708020567894	-7.9184045791626	-3.31689620018005	-0.0410143919289112	0.505736172199249	-0.0277973134070635
-0.120825320482254	-7.91793727874756	-3.29174757003784	-0.0410867258906364	0.505519568920136	-0.0277065690606833
-0.122434578835964	-7.91327619552612	-3.29209446907043	-0.0411288365721703	0.505235433578491	-0.027752336114645
-0.123853251338005	-7.91315031051636	-3.30872178077698	-0.041018083691597	0.505268037319183	-0.0278180800378323
-0.128442347049713	-7.91240930557251	-3.29275035858154	-0.0411692894995213	0.505202889442444	-0.0276700276881456
-0.129217520356178	-7.91235637664795	-3.29136037826538	-0.0411768406629562	0.505009591579437	-0.0277417208999395
-0.126030698418617	-7.91112518310547	-3.3094482421875	-0.0411713495850563	0.504991471767426	-0.0277755185961723
-0.128245398402214	-7.91034317016602	-3.29352140426636	-0.0411736853420734	0.50482589006424	-0.0276901163160801
-0.135670050978661	-7.90577793121338	-3.28888463973999	-0.0412013940513134	0.504657089710236	-0.0275876093655825
-0.138320207595825	-7.90530395507813	-3.29980278015137	-0.0411373935639858	0.50465452671051	-0.0277418978512287
-0.139314487576485	-7.90641307830811	-3.30286073684692	-0.041290570050478	0.504571378231049	-0.0275708939880133
-0.143510699272156	-7.90522623062134	-3.28232836723328	-0.04130894318223	0.504412114620209	-0.0275951027870178
-0.14357154071331	-7.89646482467651	-3.29073095321655	-0.0412693172693253	0.50426721572876	-0.0276422072201967
-0.153805777430534	-7.89664602279663	-3.30465507507324	-0.041326392441988	0.504286170005798	-0.0276405848562717
-0.160211786627769	-7.89862537384033	-3.28567695617676	-0.0413572825491428	0.504221439361572	-0.0274595580995083
-0.157610073685646	-7.88998603820801	-3.28020095825195	-0.0415549948811531	0.504131436347961	-0.0275025982409716
-0.161785498261452	-7.89133644104004	-3.2852725982666	-0.0415724292397499	0.503961503505707	-0.0276771951466799
-0.165973305702209	-7.89135265350342	-3.29558873176575	-0.041654359549284	0.503825426101685	-0.0276241134852171
-0.172137826681137	-7.88587427139282	-3.27724146842957	-0.0416447781026363	0.503755033016205	-0.0274693090468645
-0.179093360900879	-7.88046073913574	-3.27956438064575	-0.0416893139481544	0.503522038459778	-0.0274430382996798
-0.184871181845665	-7.87714529037476	-3.2871720790863	-0.0417082943022251	0.503451526165009	-0.0275589171797037
-0.186169743537903	-7.87947845458984	-3.29392004013062	-0.0419328995049	0.503392934799194	-0.0275012832134962
-0.192727193236351	-7.88002490997314	-3.28163695335388	-0.0420410521328449	0.503250181674957	-0.0273936055600643
-0.192703366279602	-7.86811590194702	-3.26513862609863	-0.0421427376568317	0.503048956394196	-0.0274176951497793
-0.202193066477776	-7.86262273788452	-3.28066563606262	-0.042168315500021	0.502852618694305	-0.027531199157238
-0.211042955517769	-7.86103534698486	-3.27898359298706	-0.0422224178910255	0.502849698066711	-0.0274982266128063
-0.216221123933792	-7.86254453659058	-3.26299667358398	-0.0424427054822445	0.502758026123047	-0.0272508934140205
-0.219021290540695	-7.85267305374146	-3.26532411575317	-0.0425788387656212	0.50256621837616	-0.0273559577763081
-0.220880299806595	-7.8530969619751	-3.26932644844055	-0.0427598394453526	0.50245326757431	-0.0274405442178249
-0.225282654166222	-7.84901666641235	-3.27176785469055	-0.042898528277874	0.502274513244629	-0.0274006817489862
-0.231464371085167	-7.84714126586914	-3.26586079597473	-0.0430059209465981	0.50221461057663	-0.0272322781383991
-0.237094804644585	-7.84083557128906	-3.25497651100159	-0.0431345142424107	0.50201028585434	-0.0271173771470785
-0.24288247525692	-7.83123874664307	-3.2630763053894	-0.0432366505265236	0.501756548881531	-0.0272241439670324
-0.244180083274841	-7.83960580825806	-3.26809024810791	-0.0434643216431141	0.50171023607254	-0.027239391580224
-0.245497539639473	-7.83657026290894	-3.26408457756042	-0.0436797216534615	0.5015789270401	-0.0270447377115488
-0.24712535738945	-7.82893800735474	-3.24393749237061	-0.0439192391932011	0.501303553581238	-0.0270512104034424
-0.248229041695595	-7.82275533676147	-3.25471949577332	-0.0440726727247238	0.501090943813324	-0.0271175373345613
-0.25483050942421	-7.81925868988037	-3.26510190963745	-0.044153206050396	0.500999689102173	-0.0271022599190474
-0.261125892400742	-7.82573795318604	-3.24736309051514	-0.0443636402487755	0.500885248184204	-0.0268950406461954
-0.256628960371017	-7.81969928741455	-3.23851251602173	-0.0447067506611347	0.500710010528564	-0.0269076786935329
-0.253806799650192	-7.81695747375488	-3.24922108650208	-0.0449154488742352	0.500506579875946	-0.0271301213651896
-0.257126361131668	-7.82038450241089	-3.25445604324341	-0.0450735501945019	0.500293076038361	-0.027029924094677
-0.255737811326981	-7.81625509262085	-3.23208975791931	-0.0452335104346275	0.500157713890076	-0.0269562192261219
-0.258717119693756	-7.81290340423584	-3.23547601699829	-0.045414250344038	0.500004947185516	-0.0270126555114985
-0.258170634508133	-7.82065916061401	-3.24747252464294	-0.0456943139433861	0.49988180398941	-0.0271316636353731
-0.254481106996536	-7.82296705245972	-3.23492026329041	-0.0459572337567806	0.49977508187294	-0.0270036924630404
-0.253523081541061	-7.81791496276855	-3.22977924346924	-0.0462003163993359	0.499561309814453	-0.0270542744547129
-0.249067947268486	-7.81634187698364	-3.22759437561035	-0.0463941879570484	0.499301582574844	-0.0272121708840132
-0.248792245984077	-7.82116651535034	-3.24123096466064	-0.0466509759426117	0.499146848917007	-0.027214091271162
-0.246904239058495	-7.82125377655029	-3.21853852272034	-0.0468373596668243	0.499042332172394	-0.0271236971020699
-0.242545858025551	-7.82601642608643	-3.22222518920898	-0.0471995398402214	0.498795330524445	-0.0272250976413488
-0.232442408800125	-7.82735872268677	-3.22530770301819	-0.0474918484687805	0.498634666204453	-0.027379197999835
-0.235812962055206	-7.82593536376953	-3.21283197402954	-0.0476537831127644	0.498383373022079	-0.0272472072392702
-0.23371197283268	-7.8260498046875	-3.20751404762268	-0.0478224866092205	0.498208731412888	-0.0273395664989948
-0.227080583572388	-7.82785367965698	-3.21469926834106	-0.0480658821761608	0.497902780771255	-0.0275150313973427
-0.225769266486168	-7.83521032333374	-3.21797251701355	-0.048297431319952	0.49778887629509	-0.0274562817066908
-0.216891139745712	-7.83978414535522	-3.20787000656128	-0.0486545823514462	0.497618287801743	-0.0274337492883205
-0.216820299625397	-7.83576250076294	-3.19208025932312	-0.0489656962454319	0.497288674116135	-0.0274037942290306
-0.209692284464836	-7.83376455307007	-3.19915628433228	-0.0491788163781166	0.4969083070755	-0.0275715664029121
-0.205979079008102	-7.83887624740601	-3.2040011882782	-0.0493257269263268	0.496672600507736	-0.0276074521243572
[truncated: 14,493 more rows]
