# Supplementary material for: Identification of Haptic Based Guiding Using Hard Reins
Source: PLoS One. 2015 Jul 22;10(7):e0132020. doi: 10.1371/journal.pone.0132020 (PMC4511788; doi:10.1371/journal.pone.0132020)
Supplement: S6 File — (ZIP) [file pone.0132020.s006.zip › Exp2_ForceData2/Subject9/path2/T6.csv]

Force X (N)	Force Y (N)	Force Z (N)	Torque X (N-m)	Torque Y (N-m)	Torque Z (N-m)	Frequency = 10000	Averaging Level = 16	F/T Serial Number = FT11772	Time Started = 19/12/2012 16:36:01
-1.22974741458893	-7.87425994873047	-3.73760175704956	-0.0399212837219238	0.522882282733917	-0.0502668432891369
-1.23251080513	-7.87897109985352	-3.73912000656128	-0.0396145693957806	0.522880375385284	-0.0499994419515133
-1.22949349880219	-7.87436962127686	-3.74387884140015	-0.0394130796194077	0.523069322109222	-0.0496627204120159
-1.22874927520752	-7.87631940841675	-3.74304413795471	-0.0392675288021564	0.523132741451263	-0.0494373962283134
-1.22775089740753	-7.8706750869751	-3.74736094474792	-0.0389428324997425	0.523172557353973	-0.0491592362523079
-1.22729158401489	-7.87180709838867	-3.74544858932495	-0.0387235507369041	0.52340167760849	-0.0488935634493828
-1.22766494750977	-7.86986064910889	-3.75335216522217	-0.0385735630989075	0.523428082466125	-0.0485906451940537
-1.2219398021698	-7.8733983039856	-3.75280451774597	-0.0383324399590492	0.523542702198029	-0.0483324527740479
-1.2214423418045	-7.86687278747559	-3.75053763389587	-0.0380917862057686	0.523708403110504	-0.047994077205658
-1.22283053398132	-7.86934518814087	-3.75020408630371	-0.0378500930964947	0.523704767227173	-0.0477809943258762
-1.21927034854889	-7.86823034286499	-3.75503540039063	-0.0376166664063931	0.523903846740723	-0.0475249029695988
-1.21861827373505	-7.86818504333496	-3.75477433204651	-0.0374839045107365	0.523948729038239	-0.0472210198640823
-1.21762156486511	-7.86358022689819	-3.76625871658325	-0.0372869707643986	0.524005711078644	-0.0469656474888325
-1.2198258638382	-7.8644380569458	-3.76052403450012	-0.0370644330978394	0.524124026298523	-0.0467312298715115
-1.221031665802	-7.86550378799438	-3.76113724708557	-0.0369061753153801	0.524119198322296	-0.0464559122920036
-1.21624672412872	-7.86525630950928	-3.76452851295471	-0.0366403721272945	0.524171113967896	-0.0461986549198627
-1.21822643280029	-7.8619909286499	-3.76296329498291	-0.0364582650363445	0.524120509624481	-0.0459886528551579
-1.21789538860321	-7.86117029190063	-3.76476693153381	-0.0363130085170269	0.524212300777435	-0.045790608972311
-1.21632993221283	-7.86365175247192	-3.76304006576538	-0.0361606441438198	0.52418977022171	-0.0455177426338196
-1.21501016616821	-7.86192846298218	-3.76974105834961	-0.0359938442707062	0.524121999740601	-0.0452397540211678
-1.21776187419891	-7.86084747314453	-3.76917290687561	-0.0357849523425102	0.524254381656647	-0.045019093900919
-1.21812701225281	-7.85977077484131	-3.7666118144989	-0.0357278846204281	0.52415806055069	-0.0447877459228039
-1.21667122840881	-7.86132621765137	-3.76575922966003	-0.035598061978817	0.524145245552063	-0.0445335917174816
-1.21757233142853	-7.85854768753052	-3.76511836051941	-0.0355064943432808	0.524020731449127	-0.0442541316151619
-1.21849763393402	-7.85597944259644	-3.76409268379211	-0.0353960208594799	0.524029016494751	-0.0440179631114006
-1.21788763999939	-7.85779666900635	-3.76387906074524	-0.0353559628129005	0.52399617433548	-0.0438341423869133
-1.21928429603577	-7.85528230667114	-3.76245021820068	-0.0352933034300804	0.523833811283112	-0.0436323508620262
-1.22371470928192	-7.85580587387085	-3.76291799545288	-0.0350673422217369	0.523888409137726	-0.0434045903384686
-1.22181868553162	-7.85424280166626	-3.76563048362732	-0.0350427180528641	0.523783683776855	-0.0432725362479687
-1.22009420394897	-7.8541259765625	-3.76189970970154	-0.0349799133837223	0.523652970790863	-0.0431138090789318
-1.22807466983795	-7.85270547866821	-3.76694893836975	-0.0349177941679955	0.523610591888428	-0.0428970046341419
-1.22623515129089	-7.84919786453247	-3.76239943504334	-0.0349319539964199	0.523555397987366	-0.0427832305431366
-1.23208451271057	-7.85265350341797	-3.75965070724487	-0.0349615924060345	0.523486495018005	-0.042590793222189
-1.23146200180054	-7.84952926635742	-3.75735259056091	-0.0349330119788647	0.523320734500885	-0.0423716604709625
-1.23575234413147	-7.84536504745483	-3.76326632499695	-0.0348336696624756	0.523276269435883	-0.0422229655086994
-1.24032843112946	-7.84693050384521	-3.76755928993225	-0.0348299331963062	0.523236155509949	-0.04212811216712
-1.23786926269531	-7.84749317169189	-3.75308179855347	-0.0349090434610844	0.523112058639526	-0.0420297682285309
-1.25010645389557	-7.84614992141724	-3.75926160812378	-0.0348859503865242	0.523084342479706	-0.0419373512268066
-1.25161075592041	-7.84209489822388	-3.75952768325806	-0.0348137319087982	0.52305406332016	-0.0418830700218678
-1.2492743730545	-7.84256029129028	-3.74990153312683	-0.0349177718162537	0.52296394109726	-0.0419254824519157
-1.25829696655273	-7.844642162323	-3.75662851333618	-0.0348376519978046	0.522770881652832	-0.041874997317791
-1.26371765136719	-7.84277677536011	-3.76011395454407	-0.0347798727452755	0.522818982601166	-0.0419281311333179
-1.26416635513306	-7.8459587097168	-3.75311994552612	-0.0348983556032181	0.522742986679077	-0.0420984663069248
-1.27306187152863	-7.84677410125732	-3.75930714607239	-0.0348607748746872	0.522548854351044	-0.0421390347182751
-1.27442955970764	-7.84505319595337	-3.75427269935608	-0.0348629802465439	0.522482514381409	-0.0422031357884407
-1.27811312675476	-7.84637498855591	-3.74952578544617	-0.0350279808044434	0.522470474243164	-0.0423423387110233
-1.28760278224945	-7.84571599960327	-3.75393486022949	-0.0350222922861576	0.52237343788147	-0.042354017496109
-1.29115748405457	-7.84463357925415	-3.75389719009399	-0.0351272411644459	0.522286057472229	-0.0424057208001614
-1.29179525375366	-7.84361934661865	-3.75312852859497	-0.0353329703211784	0.522262215614319	-0.0426060855388641
-1.29585874080658	-7.84621429443359	-3.74843120574951	-0.035344373434782	0.522071957588196	-0.0426752865314484
-1.30132043361664	-7.84208726882935	-3.75011897087097	-0.0355152823030949	0.522092521190643	-0.0427779220044613
-1.30870831012726	-7.84485578536987	-3.74915981292725	-0.0354843698441982	0.522088289260864	-0.0427928082644939
-1.30911040306091	-7.84463739395142	-3.75017905235291	-0.035568505525589	0.521957635879517	-0.0429646708071232
-1.31280982494354	-7.84734010696411	-3.74831414222717	-0.035560455173254	0.52188777923584	-0.0430760607123375
-1.31724560260773	-7.84821033477783	-3.75311613082886	-0.0357165969908237	0.521822929382324	-0.0433111749589443
-1.31465411186218	-7.84876775741577	-3.74838399887085	-0.035841166973114	0.521805703639984	-0.0435259453952312
-1.32469093799591	-7.84900856018066	-3.7426335811615	-0.035939883440733	0.521804809570313	-0.0437248423695564
-1.33039176464081	-7.84770202636719	-3.74653577804565	-0.0358997657895088	0.521783530712128	-0.0437812656164169
-1.33191657066345	-7.85125732421875	-3.7498083114624	-0.0359862893819809	0.52173924446106	-0.0439523905515671
-1.3352609872818	-7.8490309715271	-3.74459218978882	-0.0360384993255138	0.521831870079041	-0.0441123619675636
-1.34162640571594	-7.85193777084351	-3.74119520187378	-0.0360849015414715	0.521691024303436	-0.0442550294101238
-1.34983777999878	-7.85267543792725	-3.74303650856018	-0.0361600443720818	0.521832227706909	-0.0443618148565292
-1.34828805923462	-7.84857273101807	-3.74780559539795	-0.0362146906554699	0.521844208240509	-0.0443745627999306
-1.35015070438385	-7.85067415237427	-3.74610686302185	-0.0362111069262028	0.52178293466568	-0.0445953719317913
-1.35641229152679	-7.85073566436768	-3.74359059333801	-0.0362913720309734	0.52183985710144	-0.0445998534560204
-1.35804903507233	-7.85021924972534	-3.74882030487061	-0.0364050939679146	0.521891415119171	-0.0447696298360825
-1.36150014400482	-7.84835004806519	-3.74367713928223	-0.0363608822226524	0.521898686885834	-0.0449177771806717
-1.37078356742859	-7.85117149353027	-3.74579071998596	-0.03635049238801	0.521933197975159	-0.0448652282357216
-1.36943030357361	-7.84842014312744	-3.74836158752441	-0.0364461615681648	0.52195930480957	-0.0448836199939251
-1.37201869487762	-7.85038185119629	-3.74327898025513	-0.0365446731448174	0.521884977817535	-0.0450397916138172
-1.37649595737457	-7.84652853012085	-3.74315547943115	-0.0365888550877571	0.521965324878693	-0.0449787862598896
-1.37974762916565	-7.84572315216064	-3.74672317504883	-0.0365885347127914	0.52193957567215	-0.0449425131082535
-1.3846880197525	-7.84181976318359	-3.748286485672	-0.0365468375384808	0.522080600261688	-0.0448161028325558
-1.38318943977356	-7.84197425842285	-3.74478006362915	-0.0364985205233097	0.522037863731384	-0.0446965992450714
-1.38965773582458	-7.84275817871094	-3.74228405952454	-0.0363836884498596	0.521956086158752	-0.0447453372180462
-1.38822591304779	-7.84264993667603	-3.747971534729	-0.0364114306867123	0.522048890590668	-0.0446903184056282
-1.39006853103638	-7.84370613098145	-3.74792790412903	-0.0364770889282227	0.521987438201904	-0.0447256490588188
-1.39534938335419	-7.84158515930176	-3.74391865730286	-0.0365725345909595	0.5219686627388	-0.0446886718273163
-1.39692735671997	-7.84326457977295	-3.74523901939392	-0.0366011224687099	0.521894633769989	-0.0445991158485413
-1.39838302135468	-7.83718967437744	-3.74309420585632	-0.0366465635597706	0.521922588348389	-0.0445601865649223
-1.40174758434296	-7.83612155914307	-3.74539017677307	-0.0367633625864983	0.521920919418335	-0.0444457083940506
-1.39901566505432	-7.83343744277954	-3.73481893539429	-0.0367572940886021	0.521794617176056	-0.0442850850522518
-1.40195548534393	-7.83496999740601	-3.74585103988647	-0.0368460267782211	0.52184921503067	-0.0441630594432354
-1.40266096591949	-7.83093214035034	-3.7432918548584	-0.0367551445960999	0.52175909280777	-0.0440466180443764
-1.40534675121307	-7.83190488815308	-3.74228239059448	-0.0367619395256042	0.521777510643005	-0.0439731739461422
-1.40672159194946	-7.83172988891602	-3.74724745750427	-0.0367796681821346	0.52163690328598	-0.0438438095152378
-1.40671253204346	-7.83225679397583	-3.74184823036194	-0.0368562936782837	0.521676480770111	-0.0438695661723614
-1.40730059146881	-7.83178281784058	-3.73486495018005	-0.0368620604276657	0.521548509597778	-0.0439138971269131
-1.41245114803314	-7.83338117599487	-3.73850107192993	-0.037011694163084	0.521545171737671	-0.0439271032810211
-1.41369414329529	-7.83233308792114	-3.736567735672	-0.0371388718485832	0.521398067474365	-0.0439842417836189
-1.41763806343079	-7.83156538009644	-3.7408401966095	-0.0371367260813713	0.521484553813934	-0.0440219677984715
-1.42113852500916	-7.82975244522095	-3.73428630828857	-0.0372851714491844	0.521405279636383	-0.0438467413187027
-1.41848397254944	-7.83010387420654	-3.73717045783997	-0.0374033525586128	0.521338284015656	-0.0438060089945793
-1.42302811145782	-7.8240327835083	-3.74013805389404	-0.0373708121478558	0.521367073059082	-0.0437297783792019
-1.42135369777679	-7.82655572891235	-3.72904086112976	-0.0373273529112339	0.521326065063477	-0.0437332205474377
-1.42224419116974	-7.82603216171265	-3.73764324188232	-0.0372792929410934	0.521453440189362	-0.0437564328312874
-1.42416191101074	-7.82712030410767	-3.74041295051575	-0.0372711084783077	0.521321535110474	-0.0437587946653366
-1.4227249622345	-7.82783031463623	-3.7388219833374	-0.037262175232172	0.521324276924133	-0.0440147556364536
-1.43185031414032	-7.83038377761841	-3.73849987983704	-0.0373377613723278	0.521461546421051	-0.0441353432834148
-1.43149983882904	-7.8353328704834	-3.73054170608521	-0.0375178530812263	0.521374106407166	-0.0442793034017086
-1.43109536170959	-7.83492994308472	-3.74706697463989	-0.0374728702008724	0.521378219127655	-0.0442804358899593
-1.43014442920685	-7.83196115493774	-3.73829889297485	-0.0375030338764191	0.521403431892395	-0.0442550145089626
-1.42769753932953	-7.83480358123779	-3.73385691642761	-0.0376635640859604	0.52146452665329	-0.0442576594650745
-1.4294273853302	-7.83393526077271	-3.73872947692871	-0.0377221181988716	0.52147775888443	-0.044267363846302
-1.42445361614227	-7.83103275299072	-3.73650884628296	-0.0377063788473606	0.521572351455688	-0.044280119240284
-1.42871415615082	-7.83377742767334	-3.7371506690979	-0.0378268361091614	0.521660447120667	-0.0442924797534943
-1.42437863349915	-7.83520078659058	-3.73802614212036	-0.0378825478255749	0.521666169166565	-0.0443174690008163
-1.42353355884552	-7.832200050354	-3.74338936805725	-0.0379491411149502	0.52170330286026	-0.0443278513848782
-1.42300868034363	-7.8357982635498	-3.73569655418396	-0.0380836129188538	0.52177894115448	-0.0444843173027039
-1.42103099822998	-7.83834648132324	-3.7350013256073	-0.0382537841796875	0.521823585033417	-0.0444082096219063
-1.42076730728149	-7.8349609375	-3.73159718513489	-0.0383674502372742	0.521888613700867	-0.0444617420434952
-1.42182755470276	-7.83331155776978	-3.74251389503479	-0.0384721718728542	0.52202707529068	-0.0445448979735374
-1.42001211643219	-7.83613586425781	-3.73601150512695	-0.038662988692522	0.522035479545593	-0.0446297749876976
-1.41839814186096	-7.83654260635376	-3.73566699028015	-0.0388376452028751	0.522141754627228	-0.0446488000452518
-1.42125236988068	-7.8351583480835	-3.73715281486511	-0.0389209724962711	0.52218371629715	-0.0447140783071518
-1.41854560375214	-7.83710241317749	-3.72630047798157	-0.0391413904726505	0.52228057384491	-0.0447537191212177
-1.41983270645142	-7.83542203903198	-3.7326340675354	-0.0392999984323978	0.522349178791046	-0.0447962209582329
-1.41670942306519	-7.83382320404053	-3.73996567726135	-0.0393942147493362	0.522425293922424	-0.0448614023625851
-1.41562736034393	-7.83739280700684	-3.73440980911255	-0.0396288149058819	0.522524833679199	-0.0449094884097576
-1.41439366340637	-7.83907413482666	-3.73713564872742	-0.0397463776171207	0.522622525691986	-0.0449694469571114
-1.41673338413239	-7.83625793457031	-3.73965835571289	-0.0398342944681644	0.522700846195221	-0.0449913740158081
-1.41347408294678	-7.83795261383057	-3.73522543907166	-0.039919774979353	0.522797048091888	-0.045100275427103
-1.41579759120941	-7.83940458297729	-3.73478698730469	-0.04001060500741	0.5229132771492	-0.0452168807387352
-1.41355335712433	-7.83945894241333	-3.73704934120178	-0.0400766059756279	0.522898495197296	-0.0453335754573345
-1.41588914394379	-7.84325742721558	-3.74284625053406	-0.0400610268115997	0.523003697395325	-0.0454341508448124
-1.40972363948822	-7.8445086479187	-3.73814463615417	-0.040234599262476	0.523071050643921	-0.0456857234239578
-1.41085505485535	-7.8514199256897	-3.74024653434753	-0.0403435751795769	0.523148477077484	-0.045851107686758
-1.41370820999146	-7.84747219085693	-3.75210738182068	-0.040428601205349	0.523226618766785	-0.0459732860326767
-1.40994381904602	-7.84899663925171	-3.74933314323425	-0.0406443886458874	0.523282885551453	-0.0461144149303436
-1.40921247005463	-7.84900856018066	-3.7490496635437	-0.0406982451677322	0.523359298706055	-0.0462691970169544
-1.40822398662567	-7.84838390350342	-3.74188208580017	-0.0408820547163486	0.523415148258209	-0.0462977364659309
-1.40880608558655	-7.84948635101318	-3.74910020828247	-0.0409473590552807	0.523605704307556	-0.0463481061160564
-1.40889704227448	-7.8488187789917	-3.75364208221436	-0.0411100164055824	0.523702025413513	-0.0465044565498829
-1.40082049369812	-7.85154724121094	-3.74188995361328	-0.0411875285208225	0.52377325296402	-0.0465282574295998
-1.40484440326691	-7.8487663269043	-3.75198817253113	-0.0412572212517262	0.523887395858765	-0.0466337762773037
-1.40448749065399	-7.85099792480469	-3.75480055809021	-0.0413537546992302	0.524019539356232	-0.0467699691653252
-1.40149354934692	-7.85324144363403	-3.7486412525177	-0.0415858589112759	0.524086356163025	-0.046973779797554
-1.40572500228882	-7.85480928421021	-3.74821758270264	-0.0415631122887135	0.524174809455872	-0.0470439083874226
-1.40652883052826	-7.85530853271484	-3.7518253326416	-0.0416649281978607	0.524354636669159	-0.0471328683197498
-1.4023095369339	-7.85483407974243	-3.75628042221069	-0.0418345890939236	0.524510502815247	-0.0473575256764889
-1.40234327316284	-7.86162233352661	-3.75077676773071	-0.0418668277561665	0.524521946907043	-0.0475244447588921
-1.40334665775299	-7.85912179946899	-3.75330233573914	-0.0419494546949863	0.524653971195221	-0.04771339148283
-1.40077757835388	-7.86370611190796	-3.75670742988586	-0.0420274026691914	0.524813950061798	-0.047982469201088
-1.40161144733429	-7.86441230773926	-3.75776171684265	-0.042109090834856	0.524867236614227	-0.0482232645153999
-1.40239310264587	-7.86932373046875	-3.75587153434753	-0.042146373540163	0.524958491325378	-0.0483679845929146
-1.4010454416275	-7.86683082580566	-3.76659989356995	-0.042156171053648	0.525030672550201	-0.0485312603414059
-1.4013694524765	-7.86970138549805	-3.75901436805725	-0.0422225631773472	0.525113940238953	-0.0487261489033699
-1.40192019939423	-7.87088060379028	-3.75352811813354	-0.042318269610405	0.525115013122559	-0.0488752499222755
-1.40422344207764	-7.8733549118042	-3.76237154006958	-0.0423867702484131	0.525144696235657	-0.0490439794957638
-1.40553164482117	-7.8771185874939	-3.76139044761658	-0.0424634180963039	0.525206208229065	-0.0492424927651882
-1.40285897254944	-7.87457656860352	-3.7613308429718	-0.042601116001606	0.525193870067596	-0.0493942946195602
-1.4032461643219	-7.87744617462158	-3.75751113891602	-0.0427511259913445	0.525092601776123	-0.0495514534413815
-1.4097113609314	-7.88047075271606	-3.75510811805725	-0.0428137108683586	0.525028228759766	-0.0496602691709995
-1.40714275836945	-7.88013887405396	-3.76178860664368	-0.0429419204592705	0.525060713291168	-0.0497567504644394
-1.41064810752869	-7.87878179550171	-3.75470995903015	-0.0429945848882198	0.524960279464722	-0.0499550402164459
-1.40863978862762	-7.87798261642456	-3.75048995018005	-0.0430733822286129	0.524885475635529	-0.0500111319124699
-1.41125428676605	-7.88264226913452	-3.7537796497345	-0.0432404167950153	0.524755299091339	-0.0500948280096054
-1.41169703006744	-7.88144111633301	-3.75602293014526	-0.0433590486645699	0.524683892726898	-0.0502366349101067
-1.40988349914551	-7.88148927688599	-3.74786400794983	-0.0434823669493198	0.524527013301849	-0.0504272095859051
-1.41415464878082	-7.88516092300415	-3.74896478652954	-0.0435277558863163	0.524395346641541	-0.0505624897778034
-1.41141867637634	-7.88670253753662	-3.74794244766235	-0.0435984395444393	0.524331390857697	-0.0506315231323242
-1.40923976898193	-7.89158916473389	-3.74735951423645	-0.0437878258526325	0.524168789386749	-0.0508273765444756
-1.40964949131012	-7.88962841033936	-3.74247336387634	-0.0438228361308575	0.524017572402954	-0.0510065145790577
-1.41079986095428	-7.89498615264893	-3.73835420608521	-0.0439404211938381	0.523963868618011	-0.0511226654052734
-1.41179943084717	-7.89604330062866	-3.7463493347168	-0.0440339148044586	0.523832559585571	-0.0512583144009113
-1.40964555740356	-7.89929628372192	-3.73594951629639	-0.0441418364644051	0.523769319057465	-0.0514100566506386
-1.41221165657043	-7.89979028701782	-3.73874378204346	-0.0441582538187504	0.523556709289551	-0.0516063384711742
-1.41026425361633	-7.90187692642212	-3.73625707626343	-0.0442745722830296	0.523472905158997	-0.0517472960054874
-1.40899348258972	-7.90711784362793	-3.73955154418945	-0.0443962514400482	0.523433804512024	-0.0519515722990036
-1.40655505657196	-7.90521955490112	-3.736407995224	-0.0444393530488014	0.523325622081757	-0.052135843783617
-1.40706169605255	-7.9068431854248	-3.73029065132141	-0.0444942787289619	0.523273468017578	-0.0522632300853729
-1.40719866752625	-7.91516923904419	-3.73454785346985	-0.0446229428052902	0.523244440555573	-0.0524486564099789
-1.40104448795319	-7.91657495498657	-3.72536373138428	-0.0447046309709549	0.523195564746857	-0.0526324920356274
-1.40426075458527	-7.92167234420776	-3.73355889320374	-0.0447836965322495	0.523151576519012	-0.0528405383229256
-1.40327382087708	-7.91890048980713	-3.72401523590088	-0.0447577945888042	0.523107469081879	-0.0530055239796638
-1.39912128448486	-7.92530155181885	-3.73038578033447	-0.0448790043592453	0.523157000541687	-0.0532696805894375
-1.40084898471832	-7.92994070053101	-3.73296809196472	-0.0449560768902302	0.52312970161438	-0.0534151941537857
-1.39457058906555	-7.92941617965698	-3.73028612136841	-0.0450518876314163	0.523079991340637	-0.0536457188427448
-1.39494323730469	-7.93390035629272	-3.73304033279419	-0.0450354181230068	0.523150861263275	-0.0538623332977295
-1.3938684463501	-7.9374852180481	-3.72423958778381	-0.0451306328177452	0.523163080215454	-0.0541166178882122
-1.38876676559448	-7.9432806968689	-3.72979307174683	-0.045218002051115	0.5231614112854	-0.0543631352484226
-1.39066088199615	-7.94536972045898	-3.72853326797485	-0.0451812148094177	0.523163914680481	-0.054578248411417
-1.38643360137939	-7.95152854919434	-3.72149634361267	-0.0452956147491932	0.523211419582367	-0.0548917278647423
-1.38497698307037	-7.95617485046387	-3.72050714492798	-0.0454326309263706	0.523185431957245	-0.055097296833992
-1.38296020030975	-7.95662450790405	-3.7259349822998	-0.0453100390732288	0.523203909397125	-0.0554031543433666
-1.38003289699554	-7.96387815475464	-3.72366666793823	-0.0454630330204964	0.523273169994354	-0.0556575544178486
-1.37811148166656	-7.9671049118042	-3.72032403945923	-0.0454806387424469	0.523308038711548	-0.0559313148260117
-1.37411832809448	-7.97252893447876	-3.72377896308899	-0.0454641878604889	0.523249626159668	-0.0561396777629852
-1.37319314479828	-7.97303628921509	-3.72466611862183	-0.0455155968666077	0.523361563682556	-0.0563848838210106
-1.36869776248932	-7.9807186126709	-3.72097969055176	-0.0455770939588547	0.523431658744812	-0.0566270761191845
-1.36412954330444	-7.98271894454956	-3.72432327270508	-0.0456851981580257	0.523379683494568	-0.0567788407206535
-1.36261034011841	-7.98873662948608	-3.72277092933655	-0.0457192473113537	0.523398399353027	-0.0568268373608589
-1.3583722114563	-7.98836755752563	-3.72220492362976	-0.045781172811985	0.523337304592133	-0.0570417270064354
-1.3557608127594	-7.99047708511353	-3.72337222099304	-0.0458261631429195	0.52346396446228	-0.0571684613823891
-1.35092878341675	-7.99474096298218	-3.71700525283813	-0.0459650307893753	0.523400545120239	-0.0573011748492718
-1.35260200500488	-7.99729585647583	-3.72043442726135	-0.0459453053772449	0.523448646068573	-0.0573543645441532
-1.3480099439621	-7.99534702301025	-3.71862578392029	-0.0459346435964108	0.523541748523712	-0.0573770403862
-1.34373581409454	-7.99886226654053	-3.71777892112732	-0.0461365468800068	0.523521542549133	-0.0575202442705631
-1.34319841861725	-8.00159931182861	-3.71820473670959	-0.0460332073271275	0.523601353168488	-0.0574923120439053
-1.34043252468109	-8.0013370513916	-3.72319173812866	-0.0460174903273582	0.523566126823425	-0.0574956350028515
-1.3398425579071	-8.00311374664307	-3.72490787506104	-0.0460530407726765	0.523673951625824	-0.0575568825006485
-1.3329211473465	-8.00646495819092	-3.71706008911133	-0.0460477024316788	0.523707866668701	-0.0575855821371078
-1.33119857311249	-8.00660419464111	-3.71577548980713	-0.0460889562964439	0.52370411157608	-0.0575935058295727
-1.33138692378998	-8.00568389892578	-3.71835088729858	-0.0460603162646294	0.523829877376556	-0.0575891211628914
-1.3252500295639	-8.00908660888672	-3.72027277946472	-0.0460784994065762	0.523821353912354	-0.0575773492455482
-1.32451164722443	-8.00746631622314	-3.71879649162292	-0.0461535826325417	0.523934781551361	-0.0576316900551319
-1.32225596904755	-8.00993633270264	-3.71756529808044	-0.0461194962263107	0.523930728435516	-0.0576589144766331
-1.31963133811951	-8.0128755569458	-3.72187495231628	-0.0460949316620827	0.524025797843933	-0.057693287730217
-1.31687676906586	-8.00825977325439	-3.72910594940186	-0.0461174361407757	0.524078011512756	-0.0577566102147102
-1.31567537784576	-8.01283740997314	-3.71758460998535	-0.0461374409496784	0.524048447608948	-0.0578432828187943
-1.31303238868713	-8.0102014541626	-3.72203993797302	-0.0461585372686386	0.524207592010498	-0.0577830336987972
-1.31326937675476	-8.01426792144775	-3.72740864753723	-0.0461714006960392	0.52414345741272	-0.0578593052923679
-1.31110572814941	-8.01290702819824	-3.72725939750671	-0.0462542921304703	0.52419650554657	-0.0579318292438984
-1.307257771492	-8.01110553741455	-3.71824765205383	-0.0461696274578571	0.524110853672028	-0.0579452142119408
-1.30681300163269	-8.0156078338623	-3.72310400009155	-0.0461887530982494	0.524156987667084	-0.057970717549324
-1.30374157428741	-8.01620769500732	-3.72868156433105	-0.0461941584944725	0.52426141500473	-0.0579766146838665
-1.29928147792816	-8.01625633239746	-3.71976542472839	-0.0462543144822121	0.524189412593842	-0.0580151155591011
-1.29808211326599	-8.01583385467529	-3.7227349281311	-0.046209804713726	0.524110436439514	-0.0581032559275627
-1.29594612121582	-8.02210521697998	-3.71956300735474	-0.0462052524089813	0.524149179458618	-0.0580302141606808
-1.29288601875305	-8.02209186553955	-3.72308397293091	-0.0462090037763119	0.524046123027802	-0.0580596588551998
-1.29007911682129	-8.02085304260254	-3.72700953483582	-0.0462125390768051	0.524025022983551	-0.0580708011984825
-1.2880265712738	-8.01955032348633	-3.71367287635803	-0.046157144010067	0.523917078971863	-0.0580881722271442
-1.28723096847534	-8.02190494537354	-3.72629046440125	-0.0462013408541679	0.523961782455444	-0.0581450387835503
-1.2847284078598	-8.02438259124756	-3.72346234321594	-0.0462179109454155	0.523835122585297	-0.0581072382628918
-1.28274869918823	-8.02129554748535	-3.72418093681335	-0.0461505688726902	0.523790657520294	-0.0582223609089851
-1.2828506231308	-8.02632236480713	-3.71380710601807	-0.0462356694042683	0.523703455924988	-0.058256559073925
-1.28231656551361	-8.02686595916748	-3.7186758518219	-0.0461683571338654	0.523601830005646	-0.0583257935941219
-1.27972507476807	-8.02682209014893	-3.72285747528076	-0.0461073257029057	0.523474156856537	-0.0583312064409256
-1.28063368797302	-8.02899837493896	-3.71761226654053	-0.0461315661668777	0.523421704769135	-0.0584615729749203
-1.27639102935791	-8.03367137908936	-3.71934533119202	-0.0460859537124634	0.523434102535248	-0.0584676973521709
-1.27207612991333	-8.02950286865234	-3.71889472007751	-0.0460916943848133	0.523278832435608	-0.0584976598620415
-1.26925611495972	-8.03098106384277	-3.72450423240662	-0.0461185052990913	0.523155152797699	-0.058524277061224
-1.27079033851624	-8.03268432617188	-3.71561098098755	-0.0460213869810104	0.5232173204422	-0.0585822723805904
-1.27034485340118	-8.03563785552979	-3.71747589111328	-0.0461711212992668	0.52306079864502	-0.0586505085229874
-1.26567661762238	-8.03812694549561	-3.72239232063293	-0.0461554601788521	0.522989213466644	-0.0586074180901051
-1.26519215106964	-8.03314876556396	-3.72246026992798	-0.0461766235530376	0.522914588451386	-0.0585909113287926
-1.26397693157196	-8.0380687713623	-3.71699190139771	-0.0463046990334988	0.52286970615387	-0.0586312152445316
-1.25989198684692	-8.03926181793213	-3.71673154830933	-0.0464836247265339	0.522794425487518	-0.0586782246828079
-1.25331735610962	-8.03804397583008	-3.71658873558044	-0.0465196147561073	0.522659599781036	-0.0588212870061398
-1.2582802772522	-8.04097366333008	-3.71758770942688	-0.0464552566409111	0.522676348686218	-0.0589895248413086
-1.24826443195343	-8.04573440551758	-3.71523308753967	-0.0465527437627316	0.522493004798889	-0.0591552443802357
-1.24642050266266	-8.05031871795654	-3.72084188461304	-0.0466069243848324	0.522514700889587	-0.0592772848904133
-1.2452232837677	-8.04958152770996	-3.71728873252869	-0.0466188602149487	0.522484719753265	-0.0593234337866306
-1.24197685718536	-8.05380249023438	-3.71146583557129	-0.0465762540698051	0.522496402263641	-0.0592844858765602
-1.2409040927887	-8.05110263824463	-3.72080731391907	-0.0465451665222645	0.522431492805481	-0.0591441839933395
-1.23765647411346	-8.04834079742432	-3.72327184677124	-0.0463942885398865	0.522495925426483	-0.0590639486908913
-1.23835456371307	-8.05209541320801	-3.71425175666809	-0.0463666804134846	0.522581458091736	-0.0590923875570297
-1.2357816696167	-8.05404376983643	-3.7182674407959	-0.0464547574520111	0.522577404975891	-0.0591115579009056
-1.23761296272278	-8.04957103729248	-3.72276544570923	-0.0463614501059055	0.52255654335022	-0.0590053834021091
-1.23369765281677	-8.04983806610107	-3.71728658676147	-0.0463283397257328	0.522698938846588	-0.0588599294424057
-1.23314106464386	-8.04831027984619	-3.72432160377502	-0.0463780649006367	0.522844672203064	-0.058696735650301
-1.22841656208038	-8.04837608337402	-3.72405338287354	-0.0463611930608749	0.522794723510742	-0.058583814650774
-1.23223292827606	-8.04786014556885	-3.73050498962402	-0.0462719649076462	0.523029148578644	-0.0584471970796585
-1.2270919084549	-8.04603672027588	-3.73354363441467	-0.0463342666625977	0.523145198822021	-0.0582883134484291
-1.22141790390015	-8.04479026794434	-3.73042440414429	-0.0462989956140518	0.523136675357819	-0.0577432736754417
-1.22524869441986	-8.0378885269165	-3.73678541183472	-0.0461502447724342	0.523367166519165	-0.0575732551515102
-1.22574412822723	-8.04624271392822	-3.73666644096375	-0.0461108312010765	0.523613572120667	-0.0582932569086552
-1.2257661819458	-8.04834461212158	-3.73538661003113	-0.0462112687528133	0.523684978485107	-0.0587469451129436
-1.22572886943817	-8.04808139801025	-3.73823523521423	-0.0461479984223843	0.523855626583099	-0.0584346242249012
-1.22047889232635	-8.04235076904297	-3.73939299583435	-0.0462430045008659	0.523988723754883	-0.058113370090723
-1.21863162517548	-8.04435348510742	-3.73857402801514	-0.0462060160934925	0.524115145206451	-0.0579710602760315
-1.22287309169769	-8.04097652435303	-3.74881362915039	-0.0460699126124382	0.524384379386902	-0.0577222928404808
-1.21463537216187	-8.0420036315918	-3.74751853942871	-0.046047393232584	0.524514138698578	-0.0578096657991409
-1.21372783184052	-8.04348564147949	-3.74697804450989	-0.0459637492895126	0.524629831314087	-0.0580335445702076
-1.21510303020477	-8.04658126831055	-3.75358510017395	-0.0457143858075142	0.524932563304901	-0.0581148117780685
-1.21417498588562	-8.04263496398926	-3.75432753562927	-0.0455599203705788	0.525102138519287	-0.0580470487475395
-1.20863938331604	-8.04535865783691	-3.74825692176819	-0.0454005859792233	0.525253117084503	-0.0578739456832409
-1.20750594139099	-8.04286289215088	-3.76126456260681	-0.0451526269316673	0.525472581386566	-0.0576524287462235
-1.20982873439789	-8.04029178619385	-3.76643538475037	-0.0448785461485386	0.525643408298492	-0.0575074404478073
-1.2076268196106	-8.04531002044678	-3.76496696472168	-0.0446368679404259	0.525866866111755	-0.0574438869953156
-1.20896053314209	-8.04259395599365	-3.76721262931824	-0.0443931333720684	0.526003837585449	-0.0573585815727711
-1.2088850736618	-8.03838062286377	-3.77124834060669	-0.0441120676696301	0.526222229003906	-0.0572847425937653
-1.20533013343811	-8.04121589660645	-3.7716372013092	-0.0438547357916832	0.526382386684418	-0.0571011230349541
-1.20794248580933	-8.03922748565674	-3.77401304244995	-0.0436926707625389	0.526528060436249	-0.0568575859069824
-1.20630705356598	-8.03494644165039	-3.77523899078369	-0.043510090559721	0.526691436767578	-0.0564639419317245
-1.20488262176514	-8.03509330749512	-3.77854132652283	-0.043396670371294	0.526740312576294	-0.0561102256178856
-1.20454251766205	-8.02705192565918	-3.77916955947876	-0.0432438589632511	0.526781737804413	-0.0557147040963173
-1.20388126373291	-8.0251579284668	-3.78229236602783	-0.0431165955960751	0.526778042316437	-0.0555255003273487
-1.20412635803223	-8.02768802642822	-3.78421354293823	-0.0430016778409481	0.526887655258179	-0.0553249679505825
-1.20316958427429	-8.02421760559082	-3.77901864051819	-0.0428498536348343	0.526782929897308	-0.055098332464695
-1.20444440841675	-8.02062225341797	-3.78528070449829	-0.0427670702338219	0.526781797409058	-0.0548815466463566
-1.20517802238464	-8.02424621582031	-3.77745318412781	-0.0426808260381222	0.526607871055603	-0.0547551885247231
-1.20312690734863	-8.02412509918213	-3.77952361106873	-0.0425360985100269	0.526552081108093	-0.0545678026974201
-1.20190942287445	-8.02124404907227	-3.78121042251587	-0.0423822775483131	0.526394009590149	-0.0545362681150436
-1.20166325569153	-8.02348804473877	-3.77410173416138	-0.0423445962369442	0.526256382465363	-0.0544809736311436
-1.20371389389038	-8.0220193862915	-3.77926921844482	-0.0422501340508461	0.526059448719025	-0.0542446933686733
-1.20109927654266	-8.01969909667969	-3.77576565742493	-0.0422247499227524	0.525959491729736	-0.054088294506073
-1.2022590637207	-8.0212287902832	-3.77196526527405	-0.0422124154865742	0.525683283805847	-0.0541125126183033
-1.20512664318085	-8.02101135253906	-3.77656173706055	-0.0420929342508316	0.525540053844452	-0.0541225336492062
-1.20453727245331	-8.01751232147217	-3.7707097530365	-0.0420172400772572	0.525291740894318	-0.0540879555046558
-1.20384061336517	-8.02213287353516	-3.76053047180176	-0.0420520193874836	0.525068879127502	-0.0538690388202667
-1.21034622192383	-8.01670360565186	-3.76921510696411	-0.0418880395591259	0.524852335453033	-0.0536492355167866
-1.2074271440506	-8.01707077026367	-3.75832843780518	-0.0419746935367584	0.524676322937012	-0.0535054877400398
-1.20908749103546	-8.01247406005859	-3.75791668891907	-0.0419905856251717	0.524358332157135	-0.0532668232917786
-1.21176862716675	-8.01345348358154	-3.7645947933197	-0.0418796129524708	0.524240136146545	-0.053082387894392
-1.20949947834015	-8.01297760009766	-3.7590925693512	-0.0419947728514671	0.524024724960327	-0.0529767870903015
-1.21075081825256	-8.00891971588135	-3.7578809261322	-0.0419837944209576	0.52374130487442	-0.0527707748115063
-1.21241557598114	-8.00638580322266	-3.75784134864807	-0.0419400110840797	0.523600220680237	-0.052671030163765
-1.21279191970825	-8.00982666015625	-3.75393223762512	-0.0420998223125935	0.523386597633362	-0.0525865703821182
-1.21298241615295	-8.00359058380127	-3.74647331237793	-0.0420843102037907	0.52310574054718	-0.052472498267889
-1.215207695961	-8.00697803497314	-3.74814367294312	-0.0419604256749153	0.523018658161163	-0.0524144247174263
-1.21222686767578	-8.00644397735596	-3.74801397323608	-0.0420394949615002	0.522885501384735	-0.0523045845329762
-1.21626126766205	-8.00559902191162	-3.75147080421448	-0.0419147238135338	0.52262818813324	-0.0522422082722187
-1.21931576728821	-8.00529193878174	-3.74741291999817	-0.0418106205761433	0.522603511810303	-0.0522024072706699
-1.22229433059692	-8.00869369506836	-3.74314117431641	-0.0418581068515778	0.522477090358734	-0.0523027256131172
-1.21667504310608	-8.00339031219482	-3.7446665763855	-0.041799284517765	0.522235333919525	-0.0522831156849861
-1.22070920467377	-8.00747489929199	-3.74672150611877	-0.0417557470500469	0.522244811058044	-0.0522879064083099
-1.21988809108734	-8.0068998336792	-3.74126100540161	-0.0418128855526447	0.52215576171875	-0.052209485322237
-1.22195875644684	-8.0023775100708	-3.74785208702087	-0.041696660220623	0.522041141986847	-0.0520379208028317
-1.21707761287689	-8.00033187866211	-3.73903059959412	-0.0416257940232754	0.522038280963898	-0.0518679171800613
-1.2204270362854	-8.00358200073242	-3.74115967750549	-0.0416226796805859	0.522003352642059	-0.0517645739018917
-1.21487081050873	-7.99917078018188	-3.74480414390564	-0.0414688028395176	0.521904766559601	-0.0516967624425888
-1.2188640832901	-8.0057315826416	-3.74913454055786	-0.0414698533713818	0.521984338760376	-0.0517158396542072
-1.21705293655396	-8.00610637664795	-3.7437858581543	-0.0414521582424641	0.521948456764221	-0.0518533475697041
-1.2159069776535	-8.00305461883545	-3.74229669570923	-0.0413995608687401	0.521890461444855	-0.0519316978752613
-1.21425533294678	-8.00294971466064	-3.74661564826965	-0.0413945205509663	0.521992027759552	-0.0519577711820602
-1.21045291423798	-8.00465679168701	-3.74085116386414	-0.0413416549563408	0.522026658058167	-0.0519158653914928
-1.20905315876007	-8.00390625	-3.74034690856934	-0.041312899440527	0.522002339363098	-0.0518060438334942
-1.21180880069733	-8.00540447235107	-3.75048160552979	-0.0411758124828339	0.522064208984375	-0.0516642779111862
-1.21045970916748	-7.9995641708374	-3.7419798374176	-0.0412001833319664	0.52215850353241	-0.0516429655253887
-1.20988929271698	-8.00190448760986	-3.74512600898743	-0.0411700643599033	0.522144675254822	-0.05159867182374
-1.21306049823761	-8.00030612945557	-3.74384260177612	-0.0411359332501888	0.522203862667084	-0.051594790071249
-1.21479201316833	-7.99972057342529	-3.74495959281921	-0.0411020740866661	0.522261083126068	-0.0516293235123158
-1.21707248687744	-8.00400352478027	-3.74520206451416	-0.0411625504493713	0.522328436374664	-0.0517885833978653
-1.21318125724792	-8.00296974182129	-3.74349665641785	-0.0411935858428478	0.522372364997864	-0.051933329552412
-1.2130184173584	-8.0046968460083	-3.74883008003235	-0.0411797054111958	0.522368252277374	-0.0521034300327301
-1.2083306312561	-8.00745582580566	-3.75215649604797	-0.0412023179233074	0.522574663162231	-0.0522289648652077
-1.20317137241364	-8.00921535491943	-3.74434804916382	-0.0411932803690434	0.522555828094482	-0.0522743314504623
-1.2044221162796	-8.00954914093018	-3.74791789054871	-0.0412375181913376	0.522602438926697	-0.0522785596549511
-1.20244610309601	-8.01165008544922	-3.74196529388428	-0.0411561504006386	0.522694766521454	-0.0522738844156265
-1.19969236850739	-8.0095043182373	-3.74255657196045	-0.0412456579506397	0.522645831108093	-0.0522268489003181
-1.20351827144623	-8.01057910919189	-3.74685883522034	-0.0411709621548653	0.522693157196045	-0.0522594824433327
-1.20283627510071	-8.0106897354126	-3.75045299530029	-0.0411587208509445	0.522851943969727	-0.0524041205644608
-1.20105922222137	-8.01270484924316	-3.74360513687134	-0.041286863386631	0.52281528711319	-0.05249248072505
-1.20545339584351	-8.0136890411377	-3.75608062744141	-0.0411993451416492	0.522872388362885	-0.0525560900568962
-1.19961357116699	-8.01456546783447	-3.74564814567566	-0.0411562733352184	0.522895872592926	-0.0526894778013229
-1.19455647468567	-8.0141716003418	-3.74306917190552	-0.0412821993231773	0.5228271484375	-0.0528660081326962
-1.19861209392548	-8.01773643493652	-3.74589943885803	-0.0411380454897881	0.522792041301727	-0.0528949312865734
-1.19949471950531	-8.01779842376709	-3.74585247039795	-0.041216105222702	0.522859930992126	-0.0531022362411022
-1.19795703887939	-8.02229499816895	-3.74068164825439	-0.0413885898888111	0.522711217403412	-0.0533862672746181
-1.20069766044617	-8.01996040344238	-3.74339938163757	-0.0413507968187332	0.522714078426361	-0.0534811429679394
-1.20181608200073	-8.02250576019287	-3.74318170547485	-0.0414372831583023	0.522623538970947	-0.0535717904567719
-1.19772100448608	-8.02205944061279	-3.74039649963379	-0.0416158437728882	0.522469937801361	-0.0536171421408653
-1.20236539840698	-8.02172565460205	-3.73981738090515	-0.0415295213460922	0.522436320781708	-0.0536506026983261
-1.20409262180328	-8.01956653594971	-3.74276304244995	-0.0416081063449383	0.522403359413147	-0.0536481849849224
-1.20194506645203	-8.02259540557861	-3.73098587989807	-0.0417130626738071	0.52219569683075	-0.0536994189023972
-1.21045994758606	-8.02046203613281	-3.73881530761719	-0.0415171571075916	0.522140264511108	-0.0537225864827633
-1.21058738231659	-8.0229663848877	-3.73447489738464	-0.0415282212197781	0.522059917449951	-0.053876519203186
-1.20630860328674	-8.02593040466309	-3.7294499874115	-0.0416774488985538	0.521895229816437	-0.0540388524532318
-1.21155607700348	-8.02521514892578	-3.73007369041443	-0.0416242331266403	0.521631240844727	-0.0541680380702019
-1.21795582771301	-8.02401447296143	-3.73507118225098	-0.0416186265647411	0.521657407283783	-0.0542815774679184
-1.21387052536011	-8.026535987854	-3.7265830039978	-0.0417061671614647	0.521401464939117	-0.054350059479475
-1.22155320644379	-8.02313423156738	-3.72920036315918	-0.0415578410029411	0.521291196346283	-0.0543089397251606
-1.22037374973297	-8.02246761322021	-3.72902202606201	-0.0415417402982712	0.521197497844696	-0.0542902760207653
-1.22267389297485	-8.0215425491333	-3.71958708763123	-0.0416807122528553	0.520955562591553	-0.054346639662981
-1.2279771566391	-8.02041435241699	-3.72605967521667	-0.041594710201025	0.52081161737442	-0.0543519966304302
-1.23157703876495	-8.01703071594238	-3.72379636764526	-0.0416837334632874	0.520769476890564	-0.0543021410703659
-1.2276257276535	-8.01724433898926	-3.71488785743713	-0.0416389815509319	0.520521700382233	-0.0542545430362225
-1.23411929607391	-8.01556587219238	-3.72133827209473	-0.0415697731077671	0.520396649837494	-0.0540937818586826
-1.23744821548462	-8.01067733764648	-3.72401714324951	-0.0414178483188152	0.520236015319824	-0.0540211908519268
-1.23344373703003	-8.01241207122803	-3.71889233589172	-0.041534885764122	0.520053207874298	-0.054063193500042
-1.24111843109131	-8.01270294189453	-3.71249485015869	-0.0414211228489876	0.519912242889404	-0.0539018213748932
-1.24284160137177	-8.01151371002197	-3.72180676460266	-0.041265930980444	0.519766092300415	-0.0538623183965683
-1.2432187795639	-8.00915336608887	-3.71062445640564	-0.0412580296397209	0.519692778587341	-0.05377247184515
-1.24629294872284	-8.00968837738037	-3.71090269088745	-0.0410865359008312	0.519449353218079	-0.0537133440375328
-1.24824607372284	-8.00475025177002	-3.71070075035095	-0.0410331450402737	0.519373953342438	-0.0536271743476391
-1.25118637084961	-8.00722980499268	-3.70988988876343	-0.0409647971391678	0.519317865371704	-0.0535045601427555
-1.25182592868805	-8.00171089172363	-3.70490574836731	-0.0408976227045059	0.519060730934143	-0.0532993450760841
-1.25351870059967	-7.99963903427124	-3.70712614059448	-0.0407300218939781	0.518889665603638	-0.0530433431267738
-1.25567293167114	-7.99671268463135	-3.70783066749573	-0.0406813770532608	0.518886506557465	-0.0528714619576931
-1.25245082378387	-7.99682807922363	-3.70490622520447	-0.0406042635440826	0.518683612346649	-0.0526423379778862
-1.25424492359161	-7.99172210693359	-3.70488858222961	-0.0404307767748833	0.518656373023987	-0.0524528101086617
-1.25729060173035	-7.99255704879761	-3.71216344833374	-0.040252398699522	0.518544018268585	-0.0523589253425598
-1.25509357452393	-7.98999786376953	-3.70021390914917	-0.0402105376124382	0.518393993377686	-0.0522733591496944
-1.2567697763443	-7.98917770385742	-3.69972276687622	-0.0400506816804409	0.518259644508362	-0.0521029084920883
-1.25926828384399	-7.98855495452881	-3.7031877040863	-0.0399433895945549	0.518172204494476	-0.0518969967961311
-1.2577201128006	-7.98650598526001	-3.70224833488464	-0.0398369319736958	0.51814478635788	-0.0517071336507797
-1.25809478759766	-7.98521566390991	-3.69606137275696	-0.0397630333900452	0.517994105815887	-0.0514623112976551
-1.25885498523712	-7.98374557495117	-3.69650983810425	-0.0396699085831642	0.517890632152557	-0.051219567656517
-1.26039898395538	-7.98264074325562	-3.70214366912842	-0.0395483411848545	0.517821848392487	-0.0510123819112778
-1.25541436672211	-7.97686147689819	-3.69448804855347	-0.0395307391881943	0.51782613992691	-0.0509022176265717
-1.2577565908432	-7.97777128219604	-3.68846344947815	-0.039434090256691	0.517642676830292	-0.0506494827568531
-1.26294314861298	-7.97643232345581	-3.69305896759033	-0.0392428562045097	0.517606556415558	-0.0504628755152225
-1.25778305530548	-7.97347974777222	-3.69677758216858	-0.0393795035779476	0.517589151859283	-0.050180085003376
-1.26127243041992	-7.97253799438477	-3.69322419166565	-0.039199136197567	0.517406463623047	-0.0499500520527363
-1.25724077224731	-7.96710920333862	-3.68929076194763	-0.0391017869114876	0.517302095890045	-0.0496814362704754
-1.25877559185028	-7.96881818771362	-3.69178032875061	-0.0390779748558998	0.517244219779968	-0.0494666732847691
-1.25829267501831	-7.96902322769165	-3.69402265548706	-0.0389679931104183	0.517196416854858	-0.0492938421666622
-1.25163984298706	-7.9659857749939	-3.68748426437378	-0.0389688387513161	0.517108738422394	-0.0492380522191525
-1.2532217502594	-7.97045087814331	-3.68884229660034	-0.0388257838785648	0.516973614692688	-0.0490896366536617
-1.24919497966766	-7.96800088882446	-3.69266819953918	-0.0387738682329655	0.516998708248138	-0.0489582940936089
-1.24898993968964	-7.97107839584351	-3.69170737266541	-0.0386981815099716	0.516941368579865	-0.0488554760813713
-1.24964785575867	-7.96798896789551	-3.69127798080444	-0.0385175533592701	0.516847789287567	-0.0486831963062286
-1.24989497661591	-7.96908378601074	-3.69538974761963	-0.0383906215429306	0.516819953918457	-0.0484749153256416
-1.24471879005432	-7.96262693405151	-3.6892032623291	-0.0383017733693123	0.516826331615448	-0.0482827834784985
-1.2514625787735	-7.96623420715332	-3.68609857559204	-0.0380775108933449	0.516693294048309	-0.0479776188731194
-1.24891376495361	-7.96439504623413	-3.6929452419281	-0.0380333922803402	0.516708433628082	-0.0477231033146381
-1.24535441398621	-7.96590137481689	-3.68886637687683	-0.0380108170211315	0.516638696193695	-0.0474988371133804
-1.24859571456909	-7.96127223968506	-3.69328451156616	-0.0378356538712978	0.516573429107666	-0.0472810491919518
-1.24440443515778	-7.96624040603638	-3.68824505805969	-0.037802092730999	0.516580283641815	-0.0470171459019184
-1.24057996273041	-7.96289157867432	-3.69092035293579	-0.0377269089221954	0.516542136669159	-0.0469555854797363
-1.24397444725037	-7.96969509124756	-3.68895149230957	-0.0375168733298779	0.516379237174988	-0.0468857735395432
-1.23991334438324	-7.96956014633179	-3.68679046630859	-0.0374077521264553	0.516424775123596	-0.046754501760006
-1.2351588010788	-7.97400331497192	-3.69244194030762	-0.0374394357204437	0.516389191150665	-0.0466796383261681
-1.23807120323181	-7.96968841552734	-3.68792057037354	-0.0372128486633301	0.516355454921722	-0.046640258282423
-1.23509001731873	-7.97591018676758	-3.68559980392456	-0.037255059927702	0.516264796257019	-0.0463958121836185
-1.23370325565338	-7.9775857925415	-3.69127559661865	-0.0372605137526989	0.516180157661438	-0.0463157780468464
-1.232008934021	-7.97383546829224	-3.68224692344666	-0.0372181832790375	0.516114354133606	-0.0461693964898586
-1.22840619087219	-7.97481822967529	-3.68653917312622	-0.0372322984039783	0.516019105911255	-0.0459796376526356
-1.22821760177612	-7.97795486450195	-3.68974947929382	-0.0372669138014317	0.5160031914711	-0.0458732210099697
-1.22734546661377	-7.97318267822266	-3.68501472473145	-0.0371764004230499	0.515890061855316	-0.0458647310733795
-1.22533738613129	-7.98109912872314	-3.68504047393799	-0.0372527725994587	0.515874266624451	-0.0456859394907951
-1.22381329536438	-7.98175477981567	-3.68869757652283	-0.0372616201639175	0.515826940536499	-0.0455225817859173
-1.21935713291168	-7.98295736312866	-3.68901824951172	-0.0372694507241249	0.515820860862732	-0.0454084612429142
-1.21626484394073	-7.98232507705688	-3.6842303276062	-0.0371963270008564	0.515684485435486	-0.0454036705195904
-1.2126407623291	-7.98395729064941	-3.68697738647461	-0.0372041612863541	0.515756666660309	-0.0453745871782303
-1.21026480197906	-7.98612976074219	-3.68673634529114	-0.0371032506227493	0.515701830387115	-0.0452787354588509
-1.20832479000092	-7.98736906051636	-3.68227791786194	-0.037044495344162	0.5157830119133	-0.0452736727893353
-1.21019268035889	-7.99281644821167	-3.68781423568726	-0.036959458142519	0.515788614749908	-0.045122753828764
-1.19859528541565	-7.99355220794678	-3.68927621841431	-0.0368587970733643	0.515793323516846	-0.0450784787535667
-1.20244204998016	-7.9930305480957	-3.68890380859375	-0.0366899892687798	0.515877485275269	-0.0450540632009506
-1.19871914386749	-7.99615621566772	-3.68103551864624	-0.0366240851581097	0.515944242477417	-0.0450605861842632
-1.20019280910492	-7.99893712997437	-3.6891942024231	-0.036508072167635	0.516034841537476	-0.0450702495872974
-1.19729053974152	-7.99758768081665	-3.69508147239685	-0.0364435650408268	0.516122281551361	-0.0449072979390621
-1.19709300994873	-7.99882364273071	-3.69302892684937	-0.0362989604473114	0.516249358654022	-0.0449109487235546
-1.19833672046661	-8.00399971008301	-3.70126342773438	-0.0362310856580734	0.516319036483765	-0.0447035320103168
-1.19583058357239	-7.99756622314453	-3.69512867927551	-0.0360969491302967	0.51647937297821	-0.044570304453373
-1.19582009315491	-8.00072765350342	-3.69163393974304	-0.0360040292143822	0.516484797000885	-0.0444953963160515
-1.19687712192535	-8.00320720672607	-3.70092749595642	-0.0358743965625763	0.516689598560333	-0.0443857163190842
-1.19739878177643	-8.0032901763916	-3.69867300987244	-0.0358318202197552	0.516762733459473	-0.0442828014492989
-1.19479668140411	-7.99652004241943	-3.70101165771484	-0.0357414074242115	0.516812384128571	-0.0442659184336662
-1.20032501220703	-8.00451564788818	-3.70504307746887	-0.0356579832732677	0.516948640346527	-0.0442031174898148
-1.19435882568359	-8.00305652618408	-3.70123338699341	-0.0356525480747223	0.51695704460144	-0.0441461093723774
-1.19823431968689	-8.00333118438721	-3.70627617835999	-0.0355882346630096	0.517025709152222	-0.0440856665372849
-1.19799530506134	-7.99896621704102	-3.70278787612915	-0.0354273840785027	0.517071604728699	-0.0440358966588974
-1.19782507419586	-8.00082874298096	-3.7066912651062	-0.0355167761445045	0.517098009586334	-0.043998010456562
-1.20069491863251	-7.99749088287354	-3.70699906349182	-0.035347618162632	0.517119884490967	-0.0439445711672306
-1.20256793498993	-8.0013427734375	-3.70707607269287	-0.0353316143155098	0.517206966876984	-0.0439121574163437
-1.20076978206635	-8.00284194946289	-3.69816541671753	-0.0353612899780273	0.517175912857056	-0.043818473815918
-1.20138263702393	-7.9995436668396	-3.71159076690674	-0.0352574661374092	0.517173767089844	-0.0438355281949043
-1.20417869091034	-8.00064849853516	-3.70642566680908	-0.0351858623325825	0.517172396183014	-0.0438070967793465
-1.20421373844147	-8.0027904510498	-3.70584440231323	-0.0352190621197224	0.517245650291443	-0.0437505654990673
-1.20442807674408	-8.00088596343994	-3.70847392082214	-0.0351466611027718	0.517162322998047	-0.0437138862907887
-1.20380675792694	-8.00065135955811	-3.70718932151794	-0.0350723154842854	0.517189145088196	-0.0436540134251118
-1.20989155769348	-8.00240993499756	-3.70472455024719	-0.0350307561457157	0.517257750034332	-0.0436382964253426
-1.20994222164154	-8.00197982788086	-3.70735383033752	-0.034932903945446	0.517167448997498	-0.0436034239828587
-1.21040201187134	-8.00008964538574	-3.70439386367798	-0.0348798409104347	0.517203986644745	-0.0435772016644478
-1.21223783493042	-8.00008106231689	-3.70334267616272	-0.0348700918257236	0.517211854457855	-0.043608795851469
-1.21647441387177	-7.99968910217285	-3.71337866783142	-0.0348657593131065	0.517190933227539	-0.0436277948319912
-1.21398329734802	-7.99643850326538	-3.70995688438416	-0.0348154082894325	0.517241537570953	-0.043527465313673
-1.22128868103027	-7.99810600280762	-3.71179676055908	-0.0347910821437836	0.517282247543335	-0.0435531362891197
-1.22068154811859	-7.99893426895142	-3.70425415039063	-0.0347683355212212	0.517297804355621	-0.0435008183121681
-1.22143864631653	-7.99994707107544	-3.70765948295593	-0.034724485129118	0.517294526100159	-0.0434776842594147
-1.22616446018219	-7.99845600128174	-3.70690250396729	-0.0346788428723812	0.517378032207489	-0.0435710400342941
-1.22450792789459	-8.00375366210938	-3.70208334922791	-0.034611914306879	0.517409861087799	-0.04366584867239
-1.22718560695648	-8.00240993499756	-3.70849680900574	-0.0346616059541702	0.517431318759918	-0.0437101572751999
-1.23008227348328	-7.99809265136719	-3.71353578567505	-0.034491702914238	0.51750785112381	-0.0438418090343475
-1.2309228181839	-8.00234031677246	-3.70771861076355	-0.0345583222806454	0.517564475536346	-0.0439313612878323
-1.23203110694885	-8.00404930114746	-3.71355557441711	-0.0346267335116863	0.517669439315796	-0.0440791398286819
-1.23591804504395	-8.00378227233887	-3.71256804466248	-0.034539308398962	0.517775356769562	-0.0441387929022312
-1.23551189899445	-8.00498199462891	-3.70565366744995	-0.0345387905836105	0.517879843711853	-0.0442824885249138
-1.24117434024811	-8.00714492797852	-3.70911383628845	-0.0346471443772316	0.518056929111481	-0.0443338304758072
-1.23724555969238	-8.00467586517334	-3.70766592025757	-0.0345714464783669	0.517987847328186	-0.0444038398563862
-1.24245619773865	-8.01162147521973	-3.70951437950134	-0.0346344821155071	0.518256008625031	-0.0445805266499519
-1.24015867710114	-8.01195049285889	-3.7069137096405	-0.0347330160439014	0.518233358860016	-0.0447686575353146
-1.23940289020538	-8.01383209228516	-3.70825171470642	-0.0347784981131554	0.51831716299057	-0.0448746234178543
-1.24460577964783	-8.01124858856201	-3.71328687667847	-0.034797839820385	0.518503606319427	-0.0450247377157211
-1.24651706218719	-8.01307582855225	-3.70652770996094	-0.0348582528531551	0.51866227388382	-0.0452068336308002
-1.24722409248352	-8.01573181152344	-3.71154928207397	-0.0349988751113415	0.518667936325073	-0.0454284884035587
-1.2479475736618	-8.0172176361084	-3.71143245697021	-0.0350169874727726	0.51871383190155	-0.0455548465251923
-1.25288593769073	-8.01643657684326	-3.71285319328308	-0.0351071804761887	0.518808543682098	-0.0457837991416454
-1.24992406368256	-8.02052593231201	-3.70564746856689	-0.0352702513337135	0.518897950649261	-0.0459865257143974
-1.25387477874756	-8.023193359375	-3.70181775093079	-0.0353822596371174	0.518951416015625	-0.046169351786375
-1.25261926651001	-8.0236759185791	-3.70756340026855	-0.0354962348937988	0.518908977508545	-0.0463805608451366
-1.25186133384705	-8.02840709686279	-3.7071168422699	-0.0355122834444046	0.518973767757416	-0.0466166958212852
-1.25091862678528	-8.02587509155273	-3.70223498344421	-0.035783339291811	0.518929183483124	-0.0467795431613922
-1.25606465339661	-8.03080272674561	-3.70778274536133	-0.0358397327363491	0.518985152244568	-0.0469414107501507
-1.25820624828339	-8.02835178375244	-3.71341681480408	-0.0359428822994232	0.519099175930023	-0.0470752418041229
-1.25379741191864	-8.03242588043213	-3.69860506057739	-0.0362020917236805	0.518968045711517	-0.047202080488205
-1.25877487659454	-8.03009700775146	-3.70580005645752	-0.0362891145050526	0.519001185894012	-0.0473969280719757
-1.25890612602234	-8.03201389312744	-3.70876312255859	-0.0363401025533676	0.518956363201141	-0.047596488147974
-1.25541794300079	-8.03256130218506	-3.69950008392334	-0.0366385728120804	0.518838167190552	-0.047874353826046
-1.26064229011536	-8.03643131256104	-3.69722843170166	-0.0367915891110897	0.518762111663818	-0.0479752086102962
-1.26346945762634	-8.03632354736328	-3.70847415924072	-0.0369011051952839	0.518823385238647	-0.0481838621199131
-1.26011490821838	-8.03736305236816	-3.68768882751465	-0.0371399410068989	0.518668711185455	-0.0482776649296284
-1.26414668560028	-8.03574180603027	-3.6928174495697	-0.0372635461390018	0.518620729446411	-0.0483717806637287
-1.26223635673523	-8.03298950195313	-3.69718861579895	-0.0374293327331543	0.518530786037445	-0.0484877750277519
-1.26360487937927	-8.03725528717041	-3.68783235549927	-0.0377763621509075	0.518498659133911	-0.0486700721085072
-1.26936435699463	-8.03827953338623	-3.68730306625366	-0.0378767214715481	0.518432378768921	-0.0487256534397602
-1.2697821855545	-8.03664970397949	-3.68757605552673	-0.0379988253116608	0.518351197242737	-0.0488262139260769
-1.26959443092346	-8.04116249084473	-3.6898090839386	-0.0382744818925858	0.518340528011322	-0.0489805117249489
-1.26949691772461	-8.04295635223389	-3.68370461463928	-0.0383265651762486	0.518164992332459	-0.0490940809249878
-1.27530539035797	-8.03990268707275	-3.6874475479126	-0.0385612286627293	0.51820832490921	-0.0491972081363201
-1.27552700042725	-8.04456043243408	-3.68650531768799	-0.0386278070509434	0.518226385116577	-0.0494148172438145
-1.27377760410309	-8.0468053817749	-3.67906332015991	-0.0388491302728653	0.51815927028656	-0.0496057942509651
-1.27769184112549	-8.04922866821289	-3.68097901344299	-0.0389680415391922	0.518135249614716	-0.0497547872364521
-1.28409087657928	-8.04508876800537	-3.68673181533813	-0.0390362329781055	0.518250465393066	-0.049981240183115
-1.27654504776001	-8.04828643798828	-3.67874574661255	-0.0392196550965309	0.51817512512207	-0.0501725561916828
-1.28160512447357	-8.05029201507568	-3.67445778846741	-0.039336770772934	0.518254518508911	-0.0503397099673748
-1.28530669212341	-8.05048179626465	-3.67937922477722	-0.0393919385969639	0.518314123153687	-0.0504304431378841
-1.2862229347229	-8.05271530151367	-3.68411755561829	-0.0395453907549381	0.518355071544647	-0.0506103597581387
-1.28724467754364	-8.05150413513184	-3.67993521690369	-0.0396344475448132	0.518432080745697	-0.0507528521120548
-1.28819906711578	-8.05277824401855	-3.67917203903198	-0.0396260693669319	0.518395721912384	-0.0508436411619186
-1.29048025608063	-8.05060005187988	-3.68902397155762	-0.0397618636488914	0.518622994422913	-0.0509731397032738
-1.28963530063629	-8.05626487731934	-3.67993831634521	-0.0398613177239895	0.518681466579437	-0.051038458943367
-1.29175436496735	-8.05353832244873	-3.683260679245	-0.039870522916317	0.518703162670136	-0.0511240996420383
-1.29571437835693	-8.05577373504639	-3.68607258796692	-0.0399159938097	0.518927216529846	-0.0511165969073772
-1.29257833957672	-8.05431747436523	-3.68392038345337	-0.0399913527071476	0.519099593162537	-0.0512983649969101
-1.29541802406311	-8.05567932128906	-3.68383002281189	-0.0400803610682487	0.519132852554321	-0.0513447299599648
-1.30112206935883	-8.05779647827148	-3.68710470199585	-0.0399634018540382	0.519348800182343	-0.0514398403465748
-1.29614579677582	-8.05851173400879	-3.68931317329407	-0.0400597713887692	0.519496858119965	-0.0515394397079945
-1.29642820358276	-8.05769824981689	-3.69252872467041	-0.0400445610284805	0.519565105438232	-0.0517035499215126
-1.30157113075256	-8.05839061737061	-3.69877171516418	-0.0400048643350601	0.519845247268677	-0.0516454130411148
-1.29926323890686	-8.05869579315186	-3.69861030578613	-0.0400481075048447	0.519906938076019	-0.0517051964998245
-1.30127930641174	-8.05883598327637	-3.69938254356384	-0.0399952419102192	0.52009254693985	-0.0518248304724693
-1.30287504196167	-8.05892086029053	-3.69449424743652	-0.0399292930960655	0.520249009132385	-0.0518457777798176
-1.30311739444733	-8.05762958526611	-3.70313429832459	-0.0398923978209496	0.520336210727692	-0.0518848039209843
-1.30450260639191	-8.06361484527588	-3.70591235160828	-0.0398232005536556	0.520594596862793	-0.0519695058465004
-1.30155766010284	-8.05771160125732	-3.69831013679504	-0.0397387221455574	0.520664632320404	-0.0520567819476128
-1.30458009243011	-8.06341552734375	-3.70564770698547	-0.0397173762321472	0.520787417888641	-0.0520534366369247
-1.30179178714752	-8.06522846221924	-3.71486830711365	-0.039565671235323	0.520953834056854	-0.0521553866565228
-1.30110383033752	-8.06404876708984	-3.70605492591858	-0.0394571386277676	0.521050274372101	-0.0522102378308773
-1.30744695663452	-8.06774616241455	-3.7116391658783	-0.0393321290612221	0.521146535873413	-0.052275262773037
-1.3052818775177	-8.06879329681396	-3.71946597099304	-0.0392035320401192	0.52138614654541	-0.0523130260407925
-1.30013763904572	-8.06925487518311	-3.71392440795898	-0.0391480177640915	0.521363794803619	-0.0524068512022495
-1.30431318283081	-8.07304096221924	-3.71410489082336	-0.0389702543616295	0.521600425243378	-0.0523949041962624
-1.30311596393585	-8.07409381866455	-3.72460651397705	-0.038814838975668	0.52168333530426	-0.0523170568048954
-1.29906630516052	-8.07241344451904	-3.71574640274048	-0.0387334898114204	0.52180290222168	-0.0524811893701553
-1.30368721485138	-8.07723426818848	-3.71829891204834	-0.0385504923760891	0.521845400333405	-0.0524684302508831
-1.30328154563904	-8.07595252990723	-3.72331118583679	-0.0383800864219666	0.522034525871277	-0.0524284504354
-1.29885840415955	-8.08024215698242	-3.72129082679749	-0.0383702106773853	0.522097051143646	-0.0525385476648808
-1.300785779953	-8.08294868469238	-3.7258152961731	-0.0380924940109253	0.522189974784851	-0.0526151470839977
-1.29958784580231	-8.08401679992676	-3.72552156448364	-0.0379751920700073	0.522323548793793	-0.0526641607284546
-1.29251086711884	-8.08483695983887	-3.72609257698059	-0.037804551422596	0.522420942783356	-0.0527794770896435
-1.2975081205368	-8.09065246582031	-3.72645545005798	-0.0375938080251217	0.522419095039368	-0.0528897643089294
-1.29165136814117	-8.09453582763672	-3.73032331466675	-0.0374487154185772	0.522574782371521	-0.0529876351356506
-1.28686761856079	-8.09861087799072	-3.73323178291321	-0.0372700467705727	0.522597253322601	-0.0531446188688278
-1.28659796714783	-8.09793186187744	-3.73127579689026	-0.0370886102318764	0.522690176963806	-0.0533388406038284
-1.2857780456543	-8.10518836975098	-3.7310574054718	-0.0369766354560852	0.522740840911865	-0.0533576235175133
-1.2795125246048	-8.10704040527344	-3.73312449455261	-0.0369058586657047	0.522779762744904	-0.0535552650690079
-1.27823293209076	-8.11072254180908	-3.73505401611328	-0.036750752478838	0.522825360298157	-0.0536665469408035
-1.27318644523621	-8.11446857452393	-3.73410987854004	-0.0366163142025471	0.522841811180115	-0.0538452155888081
-1.27134358882904	-8.11910343170166	-3.74146127700806	-0.0366193763911724	0.522926688194275	-0.0539662204682827
-1.26879644393921	-8.11591339111328	-3.73679232597351	-0.0363751091063023	0.522887885570526	-0.0540933907032013
-1.26483595371246	-8.12496280670166	-3.73164772987366	-0.03636659309268	0.522967040538788	-0.0541747622191906
-1.26072490215302	-8.12677669525146	-3.73743367195129	-0.03627048432827	0.522992253303528	-0.0544392243027687
-1.25934457778931	-8.13009166717529	-3.73405909538269	-0.0360835045576096	0.522953450679779	-0.0547172762453556
-1.25404024124146	-8.1352481842041	-3.7314305305481	-0.0360460095107555	0.522967219352722	-0.054998978972435
-1.25148034095764	-8.14149188995361	-3.73351049423218	-0.0360274277627468	0.522959291934967	-0.0551677830517292
-1.24676764011383	-8.14474296569824	-3.73299217224121	-0.0359477996826172	0.522917747497559	-0.05537124350667
-1.24421298503876	-8.1473970413208	-3.7252357006073	-0.0358424186706543	0.522957801818848	-0.0554403737187386
-1.24201560020447	-8.15149402618408	-3.7380039691925	-0.0357501059770584	0.522938072681427	-0.0555250085890293
-1.23482429981232	-8.15202713012695	-3.73656225204468	-0.0357303693890572	0.523007035255432	-0.0556625202298164
-1.23341882228851	-8.15553951263428	-3.73337483406067	-0.0356074050068855	0.52295309305191	-0.0557936280965805
-1.22980928421021	-8.16310882568359	-3.73398971557617	-0.0356304831802845	0.522940754890442	-0.0560232698917389
-1.2287632226944	-8.16226100921631	-3.73368763923645	-0.0357078798115253	0.522831678390503	-0.05647973716259
-1.23080086708069	-8.16950798034668	-3.72288274765015	-0.0357929281890392	0.522906601428986	-0.0569261461496353
-1.23436319828033	-8.16812038421631	-3.72469544410706	-0.0359785258769989	0.522826910018921	-0.056972436606884
-1.22661209106445	-8.16238212585449	-3.72826838493347	-0.0362234152853489	0.522793292999268	-0.0567478835582733
-1.22739517688751	-8.15875625610352	-3.72018122673035	-0.0363103710114956	0.52269035577774	-0.0564440451562405
-1.22542226314545	-8.15812492370605	-3.72468447685242	-0.0364537350833416	0.522719383239746	-0.056354146450758
-1.21581721305847	-8.16355133056641	-3.72867488861084	-0.0365735553205013	0.522643685340881	-0.0565069653093815
-1.210693359375	-8.16684913635254	-3.72698974609375	-0.0365201123058796	0.522540271282196	-0.0569775365293026
-1.20613193511963	-8.17930698394775	-3.7175989151001	-0.0365329049527645	0.522563934326172	-0.0574727393686771
-1.2000857591629	-8.18896675109863	-3.71792244911194	-0.0364330857992172	0.522467195987701	-0.0580597370862961
-1.1969963312149	-8.19093227386475	-3.71990275382996	-0.0362501889467239	0.522373914718628	-0.0586393959820271
-1.19831502437592	-8.1990909576416	-3.71124386787415	-0.0361198894679546	0.522292673587799	-0.059098657220602
-1.19553816318512	-8.20817184448242	-3.71698451042175	-0.0360633544623852	0.522292852401733	-0.0594701692461967
-1.19604897499084	-8.20578098297119	-3.71910166740417	-0.0360170938074589	0.522156715393066	-0.0597144104540348
-1.1957014799118	-8.20647144317627	-3.72130060195923	-0.0359181202948093	0.522128760814667	-0.059865228831768
-1.19700241088867	-8.20863628387451	-3.7149338722229	-0.035852175205946	0.521971881389618	-0.0598861239850521
-1.19209206104279	-8.20496273040771	-3.7147421836853	-0.0357943400740623	0.521888077259064	-0.0599148198962212
-1.192755818367	-8.20712566375732	-3.70571160316467	-0.0357899479568005	0.52179229259491	-0.05990169942379
-1.1888906955719	-8.20841121673584	-3.70447635650635	-0.0356575213372707	0.521736681461334	-0.0598157197237015
-1.18377733230591	-8.20883846282959	-3.69949817657471	-0.0357458330690861	0.521547019481659	-0.0597521364688873
-1.17902719974518	-8.20940494537354	-3.7085919380188	-0.0355731025338173	0.52135443687439	-0.059817336499691
-1.17833185195923	-8.2089262008667	-3.70441031455994	-0.0355285853147507	0.521372854709625	-0.0598539002239704
-1.1745274066925	-8.21272945404053	-3.70231652259827	-0.0355526469647884	0.521143853664398	-0.059881217777729
-1.17051029205322	-8.2150182723999	-3.70744633674622	-0.0353674553334713	0.520971477031708	-0.0598862320184708
-1.16683864593506	-8.21447944641113	-3.6990704536438	-0.0353044718503952	0.520819067955017	-0.0599192231893539
-1.16266977787018	-8.2171630859375	-3.69798278808594	-0.0352383367717266	0.520692706108093	-0.0600031204521656
-1.16009616851807	-8.22164821624756	-3.69805431365967	-0.0351686924695969	0.520565688610077	-0.060027115046978
-1.15273582935333	-8.22000503540039	-3.69425058364868	-0.0351346284151077	0.520367026329041	-0.0600783638656139
-1.15861928462982	-8.22369956970215	-3.69398999214172	-0.0350113771855831	0.520320773124695	-0.0600672625005245
-1.15272033214569	-8.22282981872559	-3.69037246704102	-0.034855343401432	0.520126640796661	-0.0600426755845547
-1.1503609418869	-8.22431468963623	-3.68657827377319	-0.0348024666309357	0.51998645067215	-0.0600255541503429
-1.15368890762329	-8.22199821472168	-3.6888153553009	-0.0346533991396427	0.519922316074371	-0.0599969327449799
-1.14830613136292	-8.22543716430664	-3.67964720726013	-0.0346280224621296	0.519798398017883	-0.0599755384027958
-1.15349102020264	-8.22454452514648	-3.68772864341736	-0.0345649607479572	0.519740581512451	-0.0599292851984501
-1.14966678619385	-8.22110557556152	-3.68496084213257	-0.0344124250113964	0.519583165645599	-0.0598926693201065
-1.15064978599548	-8.22174167633057	-3.68228578567505	-0.0344112887978554	0.519501328468323	-0.0598132088780403
-1.14771997928619	-8.22769832611084	-3.6815230846405	-0.0344074033200741	0.519401490688324	-0.0597498863935471
-1.15160489082336	-8.21965599060059	-3.68518114089966	-0.0342895872890949	0.519279539585114	-0.0595989711582661
-1.1525012254715	-8.2180347442627	-3.67660713195801	-0.0342273637652397	0.519181489944458	-0.0595175474882126
-1.15476262569427	-8.21693801879883	-3.67669534683228	-0.0343037247657776	0.51911336183548	-0.0592979453504086
-1.15234470367432	-8.21547412872314	-3.68184399604797	-0.0342524982988834	0.518985092639923	-0.0592071563005447
-1.15487051010132	-8.21631908416748	-3.68483424186707	-0.0342583246529102	0.51901763677597	-0.0590811297297478
-1.15546071529388	-8.21584320068359	-3.67820262908936	-0.0343207158148289	0.518889188766479	-0.0589353516697884
-1.15247642993927	-8.21275901794434	-3.67748403549194	-0.0343247428536415	0.518775820732117	-0.0587828941643238
-1.15564346313477	-8.21075344085693	-3.67796492576599	-0.0342532955110073	0.518779516220093	-0.058615505695343
-1.15449643135071	-8.21021461486816	-3.67373394966125	-0.0342894606292248	0.518746435642242	-0.0584814548492432
-1.15642070770264	-8.2106876373291	-3.67143940925598	-0.0344108268618584	0.518617808818817	-0.0582783222198486
-1.15863418579102	-8.20743179321289	-3.67515349388123	-0.0341920256614685	0.518635094165802	-0.0580004751682281
-1.15636312961578	-8.20226764678955	-3.67089509963989	-0.0343583486974239	0.518531799316406	-0.0578494407236576
-1.1531503200531	-8.20458793640137	-3.66331601142883	-0.0344734340906143	0.518459260463715	-0.0575008019804955
-1.15812027454376	-8.20162868499756	-3.67220664024353	-0.0344257541000843	0.518479287624359	-0.0572382546961308
-1.158935546875	-8.19933605194092	-3.67239189147949	-0.0344419106841087	0.518474221229553	-0.0570305585861206
-1.15802013874054	-8.20118427276611	-3.66288232803345	-0.034545611590147	0.51855480670929	-0.0567135587334633
-1.15747177600861	-8.19875144958496	-3.66911840438843	-0.0344966948032379	0.518466055393219	-0.0564796514809132
-1.16085648536682	-8.19608688354492	-3.66711139678955	-0.0344089418649673	0.518517673015594	-0.0561928600072861
-1.1600124835968	-8.19636058807373	-3.6673572063446	-0.0344793610274792	0.51854544878006	-0.0559224151074886
-1.1617705821991	-8.19492626190186	-3.65991067886353	-0.0345211625099182	0.518587112426758	-0.0556477010250092
-1.1646249294281	-8.19291591644287	-3.66785573959351	-0.0344729050993919	0.518592953681946	-0.0553013384342194
-1.16160833835602	-8.19365978240967	-3.66819095611572	-0.0344368629157543	0.518605709075928	-0.0550122447311878
-1.15863168239594	-8.18926048278809	-3.6659369468689	-0.0345462001860142	0.518565356731415	-0.054723035544157
-1.16335844993591	-8.19235229492188	-3.66795992851257	-0.0344734005630016	0.518628060817719	-0.0543448477983475
-1.1621927022934	-8.18873500823975	-3.67514586448669	-0.0344187505543232	0.518690645694733	-0.0540105327963829
-1.15885257720947	-8.19236660003662	-3.66457152366638	-0.0345599316060543	0.518651902675629	-0.053702212870121
-1.16529023647308	-8.18762969970703	-3.67041158676147	-0.0344862677156925	0.518679141998291	-0.0533699356019497
-1.16199469566345	-8.18730163574219	-3.66459465026855	-0.0343834944069386	0.518692314624786	-0.0530568435788155
-1.15998482704163	-8.18780136108398	-3.65978765487671	-0.0345013812184334	0.518634736537933	-0.052864421159029
-1.16386950016022	-8.18722915649414	-3.66730690002441	-0.0344851575791836	0.518628895282745	-0.0525695569813252
-1.16389453411102	-8.18506240844727	-3.67244338989258	-0.0343375317752361	0.51868611574173	-0.052277896553278
-1.15824508666992	-8.18486976623535	-3.6683611869812	-0.0344412550330162	0.518638491630554	-0.0520943999290466
-1.16261374950409	-8.18483734130859	-3.66888999938965	-0.0343138910830021	0.518502175807953	-0.0517734289169312
-1.16147637367249	-8.18076515197754	-3.67186832427979	-0.034241296350956	0.518499374389648	-0.051468376070261
-1.15804719924927	-8.18396759033203	-3.67106533050537	-0.0344205461442471	0.518464505672455	-0.0512943454086781
-1.15776288509369	-8.18229293823242	-3.66726231575012	-0.034322950989008	0.518390655517578	-0.0508863590657711
-1.15626919269562	-8.17938613891602	-3.67223453521729	-0.0342068411409855	0.518217384815216	-0.0505951233208179
-1.15150880813599	-8.18025588989258	-3.67428278923035	-0.0343280881643295	0.518193244934082	-0.0503927618265152
-1.15043568611145	-8.1812858581543	-3.67028880119324	-0.034186877310276	0.518010854721069	-0.0499868206679821
-1.14960825443268	-8.17583465576172	-3.67321181297302	-0.0341733284294605	0.517980635166168	-0.0496589504182339
-1.15289485454559	-8.17477416992188	-3.67142152786255	-0.0341059565544128	0.517930865287781	-0.0493914932012558
-1.14584350585938	-8.17626857757568	-3.67330932617188	-0.0341138578951359	0.517721474170685	-0.0491088591516018
-1.14664328098297	-8.17483043670654	-3.66642427444458	-0.033971406519413	0.517583310604095	-0.0487790517508984
-1.14401137828827	-8.17119407653809	-3.67981362342834	-0.0339446514844894	0.517508745193481	-0.0485991761088371
-1.13930261135101	-8.17560291290283	-3.67636895179749	-0.033811878412962	0.517300248146057	-0.0482982583343983
-1.14170575141907	-8.17272758483887	-3.67025828361511	-0.0337370820343494	0.517182230949402	-0.047950953245163
-1.1412068605423	-8.17208480834961	-3.67767858505249	-0.0335154943168163	0.517158567905426	-0.047726184129715
-1.13317322731018	-8.17166805267334	-3.66695857048035	-0.0334818512201309	0.517059922218323	-0.0475756414234638
-1.131551861763	-8.17477703094482	-3.67180514335632	-0.0333527810871601	0.51689076423645	-0.0472596846520901
-1.13298165798187	-8.17276191711426	-3.67851328849792	-0.0331674925982952	0.516901612281799	-0.0468400605022907
-1.12764525413513	-8.17296695709229	-3.67273759841919	-0.0329526737332344	0.516821801662445	-0.0466260649263859
-1.12999999523163	-8.17427825927734	-3.6725058555603	-0.0327926091849804	0.51680052280426	-0.0468836911022663
-1.13349640369415	-8.18069839477539	-3.6791627407074	-0.032620370388031	0.516853988170624	-0.0470945462584496
-1.12385737895966	-8.18024921417236	-3.67960810661316	-0.0324901938438416	0.516741991043091	-0.0470614768564701
-1.12133026123047	-8.18019199371338	-3.67240262031555	-0.0323597341775894	0.51666134595871	-0.0466446056962013
-1.12276232242584	-8.17997550964355	-3.68079113960266	-0.0321879722177982	0.516746997833252	-0.0462439693510532
-1.11180698871613	-8.18171882629395	-3.68278098106384	-0.032020591199398	0.516767084598541	-0.0459183603525162
-1.10578370094299	-8.18188190460205	-3.68472695350647	-0.0319365933537483	0.516717851161957	-0.0456348992884159
-1.1049427986145	-8.18418502807617	-3.68466377258301	-0.0316371731460094	0.516740143299103	-0.0454065203666687
-1.09379470348358	-8.18289661407471	-3.68873357772827	-0.0314446836709976	0.516642093658447	-0.0452935695648193
-1.09234297275543	-8.18642711639404	-3.68389010429382	-0.0313029438257217	0.51675933599472	-0.0451355651021004
-1.09041619300842	-8.18845844268799	-3.69239449501038	-0.0310019310563803	0.516737759113312	-0.0448904633522034
-1.07814133167267	-8.18851852416992	-3.69296407699585	-0.0307664554566145	0.516812086105347	-0.0447176098823547
-1.07417964935303	-8.19141578674316	-3.6922082901001	-0.0305511932820082	0.516860604286194	-0.044485229998827
-1.07172250747681	-8.1929817199707	-3.69658660888672	-0.0302700474858284	0.51696389913559	-0.0442095436155796
-1.06307947635651	-8.19322681427002	-3.70156979560852	-0.0300693940371275	0.516914129257202	-0.044024370610714
-1.0582447052002	-8.19260025024414	-3.69779753684998	-0.0298291407525539	0.517024695873261	-0.0437045209109783
-1.05747556686401	-8.19565773010254	-3.70690298080444	-0.0295554995536804	0.517109155654907	-0.0434873811900616
-1.04776775836945	-8.19517707824707	-3.70532608032227	-0.0293032173067331	0.517252445220947	-0.0431600883603096
-1.04376757144928	-8.19675827026367	-3.70705819129944	-0.0291685666888952	0.517387986183167	-0.0427402630448341
-1.03939497470856	-8.19674968719482	-3.71764969825745	-0.0287480484694242	0.51754355430603	-0.0423408523201942
-1.03259170055389	-8.19648742675781	-3.71159529685974	-0.0285809952765703	0.517730951309204	-0.0419534146785736
-1.03000390529633	-8.19833755493164	-3.71195340156555	-0.0282367430627346	0.517881512641907	-0.041511632502079
-1.02627825737	-8.19525623321533	-3.71960711479187	-0.0280254147946835	0.518116056919098	-0.0411062464118004
-1.01620137691498	-8.19799995422363	-3.72356128692627	-0.0276894923299551	0.518215954303741	-0.0407282151281834
-1.01422107219696	-8.1965799331665	-3.72629189491272	-0.0274252202361822	0.518410086631775	-0.0403227396309376
-1.00772285461426	-8.19646644592285	-3.73128581047058	-0.0271038208156824	0.518673539161682	-0.0399548634886742
-1.00413310527802	-8.19649791717529	-3.73375701904297	-0.0268539898097515	0.51884526014328	-0.0395244397222996
-1.00048565864563	-8.19420623779297	-3.73647832870483	-0.0265396405011415	0.519055902957916	-0.0390483401715755
-0.996364533901215	-8.19372463226318	-3.73591279983521	-0.0263923685997725	0.51937609910965	-0.0386584103107452
-0.994804203510284	-8.19317626953125	-3.7413957118988	-0.0260550230741501	0.519455432891846	-0.0381794907152653
-0.990574777126312	-8.18911361694336	-3.74521112442017	-0.0257347300648689	0.519727170467377	-0.0376974493265152
-0.984127402305603	-8.18494987487793	-3.74566721916199	-0.0255620535463095	0.519984483718872	-0.0373382493853569
-0.984919905662537	-8.18618869781494	-3.75110292434692	-0.0252788718789816	0.52013087272644	-0.036750178784132
-0.983135282993317	-8.18018627166748	-3.75849962234497	-0.0250022951513529	0.520487785339355	-0.0362640395760536
-0.973006844520569	-8.18053531646729	-3.75478649139404	-0.0248360093683004	0.520585775375366	-0.0358255617320538
-0.976019382476807	-8.17788696289063	-3.76104378700256	-0.0246230568736792	0.520723521709442	-0.0353969000279903
-0.973715424537659	-8.17535781860352	-3.76566576957703	-0.0243561454117298	0.520984351634979	-0.0349541455507278
-0.968534588813782	-8.16955089569092	-3.76005601882935	-0.0241994969546795	0.521053969860077	-0.0345100313425064
-0.970698893070221	-8.16943550109863	-3.77085137367249	-0.0239246338605881	0.521200597286224	-0.0341006256639957
-0.962362885475159	-8.16923522949219	-3.76807379722595	-0.0237828195095062	0.521327018737793	-0.0337599813938141
-0.965140223503113	-8.16441249847412	-3.77221035957336	-0.0234686583280563	0.521411955356598	-0.0332338362932205
-0.961457431316376	-8.16182041168213	-3.77053022384644	-0.0232996623963118	0.521550357341766	-0.0329167991876602
-0.961241126060486	-8.16115379333496	-3.76642918586731	-0.0232010614126921	0.521474182605743	-0.0324566401541233
-0.964616239070892	-8.15555667877197	-3.77261686325073	-0.0228559467941523	0.521617829799652	-0.0320148840546608
-0.962324440479279	-8.15004634857178	-3.76911377906799	-0.0226715225726366	0.521628856658936	-0.0315529964864254
-0.959767758846283	-8.15090370178223	-3.7688570022583	-0.0225296411663294	0.521492123603821	-0.0310438983142376
-0.965033233165741	-8.14583683013916	-3.77356648445129	-0.0222865305840969	0.521603286266327	-0.0305425375699997
-0.96928870677948	-8.14301776885986	-3.76470589637756	-0.0222206152975559	0.521607339382172	-0.0300912391394377
-0.965950667858124	-8.13585758209229	-3.77411246299744	-0.0220291782170534	0.521451234817505	-0.0296228583902121
-0.97051602602005	-8.13459968566895	-3.76700282096863	-0.021918997168541	0.52134245634079	-0.0291853994131088
-0.969024121761322	-8.13236522674561	-3.76348233222961	-0.0217598211020231	0.521275341510773	-0.0285997893661261
-0.974626243114471	-8.12129211425781	-3.76446652412415	-0.0215830970555544	0.521175920963287	-0.0281312093138695
-0.974127590656281	-8.12362003326416	-3.75246715545654	-0.0215488243848085	0.521027684211731	-0.0275878328830004
-0.977201819419861	-8.10996055603027	-3.75999307632446	-0.0214957129210234	0.520906269550323	-0.0270630624145269
-0.985496282577515	-8.10908794403076	-3.75781583786011	-0.0215201321989298	0.520833373069763	-0.0266071911901236
-0.983428955078125	-8.10401439666748	-3.75481295585632	-0.0214488413184881	0.520635664463043	-0.0260873045772314
-0.988880693912506	-8.09193325042725	-3.7512674331665	-0.021354541182518	0.520448684692383	-0.0256173871457577
-0.991746842861176	-8.0914945602417	-3.74793910980225	-0.0213871672749519	0.520359635353088	-0.0252176374197006
-0.993553996086121	-8.08228874206543	-3.74978399276733	-0.0212911982089281	0.520071446895599	-0.0247641056776047
-0.997509837150574	-8.07707500457764	-3.74446272850037	-0.0212484020739794	0.519962430000305	-0.0243703685700893
-0.998281300067902	-8.07395935058594	-3.73811721801758	-0.0213117152452469	0.519746899604797	-0.023892929777503
-1.00342452526093	-8.06604385375977	-3.74626135826111	-0.0211894940584898	0.519591629505157	-0.0235750526189804
-1.0054703950882	-8.06307983398438	-3.73548173904419	-0.0212244931608438	0.519427478313446	-0.0233175400644541
-1.00901985168457	-8.0601167678833	-3.73933243751526	-0.0212356448173523	0.519164264202118	-0.0229422990232706
-1.01102244853973	-8.05332088470459	-3.72928214073181	-0.0211981609463692	0.519056141376495	-0.0226607415825129
-1.01962220668793	-8.05256175994873	-3.72753286361694	-0.0212083701044321	0.518917620182037	-0.0223608333617449
-1.01395606994629	-8.0433874130249	-3.73147225379944	-0.021267157047987	0.518707871437073	-0.0220803115516901
-1.02216780185699	-8.04107093811035	-3.72184586524963	-0.0213000178337097	0.518595039844513	-0.0218032840639353
-1.02256691455841	-8.03986072540283	-3.72418570518494	-0.0213905982673168	0.518457531929016	-0.021479994058609
-1.02341294288635	-8.03096771240234	-3.72077488899231	-0.0213980283588171	0.518341422080994	-0.0213647056370974
-1.02979981899261	-8.03023338317871	-3.71607255935669	-0.0214580614119768	0.51815265417099	-0.0210981536656618
-1.0288987159729	-8.02395629882813	-3.71441507339478	-0.0215101912617683	0.518008470535278	-0.0208879020065069
-1.03450095653534	-8.02180957794189	-3.70487475395203	-0.0215032044798136	0.517831325531006	-0.0207883790135384
-1.03819870948792	-8.02315998077393	-3.70917654037476	-0.02168133482337	0.517795324325562	-0.0206426866352558
-1.04014158248901	-8.01219463348389	-3.70240378379822	-0.0217532720416784	0.517625272274017	-0.0205926578491926
-1.04543542861938	-8.01485061645508	-3.70073294639587	-0.0218398049473763	0.517540454864502	-0.0204259343445301
-1.04355704784393	-8.00904750823975	-3.70365190505981	-0.0220430307090282	0.517475247383118	-0.020392743870616
-1.05061233043671	-8.00819396972656	-3.69565367698669	-0.0220581647008657	0.517293334007263	-0.0203773714601994
-1.04996657371521	-8.00674057006836	-3.69883823394775	-0.0222084242850542	0.517309665679932	-0.0202662628144026
-1.05419254302979	-8.00168228149414	-3.69176411628723	-0.0223545506596565	0.517107546329498	-0.0203007385134697
-1.05834186077118	-8.0008020401001	-3.68663811683655	-0.0224657133221626	0.517018675804138	-0.0202336739748716
-1.05815458297729	-7.99729681015015	-3.68367123603821	-0.0226913914084435	0.517004132270813	-0.0203571133315563
-1.06617558002472	-7.99793386459351	-3.68311762809753	-0.0226994547992945	0.516902565956116	-0.0203450974076986
-1.06287789344788	-7.99680995941162	-3.68444609642029	-0.0229210704565048	0.516866564750671	-0.0204747226089239
-1.0668351650238	-7.9930739402771	-3.67494082450867	-0.0231142919510603	0.516683280467987	-0.0204997323453426
-1.06898415088654	-7.99611186981201	-3.67904853820801	-0.0232854373753071	0.516659259796143	-0.020544620230794
-1.06610870361328	-7.99556970596313	-3.66916680335999	-0.0235066898167133	0.516606986522675	-0.0206166263669729
-1.07223379611969	-7.99498462677002	-3.67231583595276	-0.0236043818295002	0.516560018062592	-0.0206880141049623
-1.06944453716278	-7.99672698974609	-3.66380405426025	-0.0238412618637085	0.516439020633698	-0.0208648126572371
-1.07081139087677	-7.9935622215271	-3.66761708259583	-0.0239698216319084	0.51643967628479	-0.0208912249654531
-1.07141017913818	-7.99580383300781	-3.66020011901855	-0.0241695903241634	0.516452610492706	-0.0211253296583891
-1.07546103000641	-7.99604320526123	-3.65917873382568	-0.0242204517126083	0.516306579113007	-0.0212258622050285
-1.07471644878387	-7.9956750869751	-3.66172957420349	-0.0243818238377571	0.51641458272934	-0.0213255416601896
-1.07444715499878	-7.99757671356201	-3.6614875793457	-0.0246151573956013	0.516313910484314	-0.0214726254343987
-1.07788169384003	-7.99408435821533	-3.66568326950073	-0.024650365114212	0.516346752643585	-0.0215945057570934
-1.07785630226135	-7.99860048294067	-3.65381956100464	-0.0248648393899202	0.516304016113281	-0.0217224471271038
-1.07965636253357	-7.9976921081543	-3.65610241889954	-0.0249989163130522	0.516230523586273	-0.0217526275664568
-1.07944917678833	-7.99414682388306	-3.64992761611938	-0.0251126904040575	0.516264975070953	-0.0219803135842085
-1.07821905612946	-7.99962377548218	-3.63737392425537	-0.025287015363574	0.516251862049103	-0.0220430847257376
-1.08037388324738	-7.99732875823975	-3.64682388305664	-0.0253134313970804	0.516276895999908	-0.0220856256783009
-1.07761061191559	-7.99884939193726	-3.64309167861938	-0.0255796443670988	0.516248762607574	-0.0221812762320042
-1.07861661911011	-7.99776411056519	-3.64585614204407	-0.0256519690155983	0.516165852546692	-0.0221982859075069
-1.08207857608795	-7.99832439422607	-3.64491415023804	-0.0257434006780386	0.516313970088959	-0.0222613532096148
-1.07987701892853	-8.00002956390381	-3.64005184173584	-0.0258854236453772	0.516258955001831	-0.0223961025476456
-1.08421611785889	-7.99587440490723	-3.64544534683228	-0.0258635822683573	0.516240119934082	-0.0224034208804369
-1.08164966106415	-7.99976015090942	-3.6319944858551	-0.02599061653018	0.516215264797211	-0.0225356165319681
-1.08497047424316	-8.00020790100098	-3.63966989517212	-0.0261506643146276	0.516194760799408	-0.0226672235876322
-1.08996021747589	-7.99818229675293	-3.63862538337708	-0.0260415803641081	0.516301453113556	-0.0228230655193329
-1.08572626113892	-8.00228881835938	-3.63690447807312	-0.0261909961700439	0.516214787960052	-0.0229175761342049
-1.08911859989166	-7.99886417388916	-3.63446426391602	-0.0262108687311411	0.51618629693985	-0.0230162162333727
-1.08991265296936	-8.00163650512695	-3.63461661338806	-0.0263951830565929	0.516306102275848	-0.0231590233743191
-1.09136343002319	-7.99960374832153	-3.63584280014038	-0.026365028694272	0.516225457191467	-0.0232394561171532
-1.0899875164032	-7.99422168731689	-3.6277277469635	-0.0263618007302284	0.516268193721771	-0.0233340077102184
-1.08987236022949	-7.99942445755005	-3.6322283744812	-0.0266285073012114	0.5162553191185	-0.023423919454217
-1.09382724761963	-7.99527215957642	-3.63229203224182	-0.0266619548201561	0.516210436820984	-0.023475144058466
-1.0925509929657	-7.99631452560425	-3.62525868415833	-0.0267184767872095	0.516317784786224	-0.023553155362606
-1.09419071674347	-7.99331903457642	-3.62835788726807	-0.0268812980502844	0.516326606273651	-0.023554103448987
-1.09546387195587	-7.98989152908325	-3.62639713287354	-0.0268422774970531	0.516447901725769	-0.0236545503139496
-1.09686040878296	-7.99338865280151	-3.63035082817078	-0.0268483068794012	0.516449332237244	-0.0236330386251211
-1.09495723247528	-7.98763799667358	-3.63425827026367	-0.0268070437014103	0.516557991504669	-0.0237348657101393
-1.09374511241913	-7.99167823791504	-3.62190246582031	-0.0269070081412792	0.516541659832001	-0.0238855611532927
-1.0978639125824	-7.99639940261841	-3.63227438926697	-0.0269812475889921	0.516694366931915	-0.0239830408245325
-1.09739196300507	-7.99092102050781	-3.62689900398254	-0.0269386917352676	0.516796469688416	-0.0242061298340559
-1.1009773015976	-7.99377012252808	-3.62916421890259	-0.0269840694963932	0.516886830329895	-0.0242602657526731
-1.09665477275848	-7.99176597595215	-3.62869715690613	-0.0269950181245804	0.517017543315887	-0.0243488326668739
-1.10284554958344	-7.99052715301514	-3.62865519523621	-0.0270093120634556	0.517166376113892	-0.0245680753141642
-1.10095763206482	-7.98882246017456	-3.63268423080444	-0.0269688330590725	0.51729416847229	-0.0246559865772724
-1.101229429245	-7.98603296279907	-3.63871717453003	-0.0270039420574903	0.517487645149231	-0.0247061364352703
-1.10194933414459	-7.98570823669434	-3.63508081436157	-0.0269554741680622	0.517654597759247	-0.0248709525913
-1.10503208637238	-7.98843383789063	-3.63398265838623	-0.0269281528890133	0.517851173877716	-0.0249329134821892
-1.10452961921692	-7.98437595367432	-3.6367506980896	-0.0267928950488567	0.518015801906586	-0.0251317843794823
-1.10519158840179	-7.98874235153198	-3.64305424690247	-0.026708759367466	0.518210172653198	-0.0252478923648596
-1.10746800899506	-7.98981714248657	-3.6446053981781	-0.0267381370067596	0.518512070178986	-0.0253946837037802
-1.10554981231689	-7.98796844482422	-3.6447114944458	-0.026560939848423	0.518631041049957	-0.0256711766123772
-1.1067236661911	-7.99318695068359	-3.65104055404663	-0.0264941584318876	0.518869459629059	-0.0258469395339489
-1.10260629653931	-7.99499225616455	-3.65194892883301	-0.0264918282628059	0.519217491149902	-0.0260862857103348
-1.10857665538788	-7.99624300003052	-3.64620351791382	-0.0263465400785208	0.519428372383118	-0.0262977425009012
-1.10444664955139	-7.99971675872803	-3.64986753463745	-0.0262182187289	0.519736170768738	-0.0264498051255941
-1.10206592082977	-8.00020217895508	-3.65782785415649	-0.0262003168463707	0.519938111305237	-0.026653490960598
-1.10500597953796	-7.99719953536987	-3.65913271903992	-0.026048231869936	0.52022248506546	-0.0267675295472145
-1.10584306716919	-8.00188636779785	-3.66972899436951	-0.025938730686903	0.520471096038818	-0.0268942005932331
-1.10215628147125	-7.99753999710083	-3.66033053398132	-0.0257983710616827	0.520752608776093	-0.0270903091877699
-1.1073192358017	-8.00461196899414	-3.66822266578674	-0.0257056839764118	0.520974338054657	-0.0271966960281134
-1.10339605808258	-8.00140857696533	-3.67330455780029	-0.0255139544606209	0.521239876747131	-0.0274844169616699
-1.1047830581665	-8.00306034088135	-3.67368197441101	-0.0254122242331505	0.521481156349182	-0.0276204701513052
-1.10249638557434	-8.0040225982666	-3.68137359619141	-0.0253368951380253	0.521725594997406	-0.0279241949319839
-1.09974884986877	-8.00522232055664	-3.67678260803223	-0.0251738335937262	0.521951198577881	-0.028094369918108
-1.09942388534546	-8.00989151000977	-3.68814182281494	-0.0250225439667702	0.522212088108063	-0.0282776951789856
-1.09277510643005	-8.01303100585938	-3.68521642684937	-0.0249512735754251	0.522445201873779	-0.0284616257995367
-1.09352207183838	-8.01079177856445	-3.68273901939392	-0.0247768424451351	0.522689819335938	-0.0285955220460892
-1.09189248085022	-8.01178932189941	-3.6998188495636	-0.024663295596838	0.522940933704376	-0.02869220264256
-1.08774030208588	-8.01210880279541	-3.68926882743835	-0.0244900211691856	0.523165166378021	-0.0288519095629454
-1.09154486656189	-8.01407241821289	-3.70561575889587	-0.0242697820067406	0.523376762866974	-0.0290422961115837
-1.08497798442841	-8.01725196838379	-3.69502949714661	-0.0242051985114813	0.523609697818756	-0.0292628202587366
-1.08718359470367	-8.01643657684326	-3.71063709259033	-0.0240065436810255	0.52384614944458	-0.0293369721621275
-1.08351755142212	-8.01923561096191	-3.70549035072327	-0.0238898582756519	0.524055361747742	-0.0296158455312252
-1.08122968673706	-8.0221586227417	-3.71068000793457	-0.0237223096191883	0.524141728878021	-0.0297462921589613
-1.07990860939026	-8.02577686309814	-3.7133584022522	-0.0235204212367535	0.52442455291748	-0.029943810775876
-1.07435500621796	-8.02855205535889	-3.71800637245178	-0.0234687831252813	0.524565100669861	-0.0303702261298895
-1.07922160625458	-8.02753639221191	-3.71453738212585	-0.0231550503522158	0.524691700935364	-0.0305195134133101
-1.07621037960052	-8.0283899307251	-3.72333908081055	-0.0229897275567055	0.524817585945129	-0.0307667404413223
-1.07244217395782	-8.03279781341553	-3.72029399871826	-0.0229378528892994	0.524906814098358	-0.0308960676193237
-1.07448410987854	-8.03260135650635	-3.72625112533569	-0.0227030962705612	0.525025963783264	-0.0310850255191326
-1.06970226764679	-8.0370979309082	-3.72431540489197	-0.0226737186312675	0.525111138820648	-0.0312520675361156
-1.07302761077881	-8.03440856933594	-3.731769323349	-0.0224669054150581	0.525169193744659	-0.031431533396244
-1.06871151924133	-8.03487300872803	-3.72766447067261	-0.0223485082387924	0.525257766246796	-0.0316323488950729
-1.06485950946808	-8.03667259216309	-3.72866225242615	-0.0222326070070267	0.525177419185638	-0.0318075977265835
-1.06787633895874	-8.03782367706299	-3.73241996765137	-0.0220383033156395	0.525283753871918	-0.0320051349699497
-1.06481206417084	-8.04376029968262	-3.73120212554932	-0.0220261160284281	0.525175213813782	-0.0320833697915077
-1.06706154346466	-8.03766536712646	-3.73698544502258	-0.0218368135392666	0.525127351284027	-0.0322320647537708
-1.06338369846344	-8.04355907440186	-3.73093676567078	-0.021758334711194	0.525079131126404	-0.0323387607932091
-1.06132161617279	-8.03889179229736	-3.73431754112244	-0.0216490030288696	0.525038242340088	-0.0324773192405701
-1.06170094013214	-8.04352474212646	-3.72571682929993	-0.0216630008071661	0.524977505207062	-0.0326818600296974
-1.06111228466034	-8.04343318939209	-3.73173809051514	-0.021534213796258	0.524854719638824	-0.0327645726501942
-1.06197500228882	-8.03992652893066	-3.73160862922668	-0.0213288906961679	0.524699687957764	-0.0329690277576447
-1.06033134460449	-8.0441198348999	-3.73489665985107	-0.0213276874274015	0.524573862552643	-0.0330527536571026
-1.06315982341766	-8.04189109802246	-3.72828221321106	-0.0212567131966352	0.524500668048859	-0.0331798084080219
-1.06129252910614	-8.04553127288818	-3.72864413261414	-0.0211758930236101	0.524317681789398	-0.0332465954124928
-1.06115686893463	-8.04135131835938	-3.7253680229187	-0.0210732780396938	0.524117290973663	-0.0333759523928165
-1.06114602088928	-8.04441356658936	-3.72327017784119	-0.0210432391613722	0.523950338363647	-0.0334066264331341
-1.05916929244995	-8.04294872283936	-3.7267439365387	-0.0210234075784683	0.523769557476044	-0.0335348322987556
-1.06188762187958	-8.04726409912109	-3.72241377830505	-0.0208843164145947	0.523690402507782	-0.0336464866995811
-1.05887126922607	-8.04622650146484	-3.72418808937073	-0.0210195351392031	0.523525953292847	-0.0337184853851795
-1.06057417392731	-8.04536724090576	-3.72139024734497	-0.0208155885338783	0.523334264755249	-0.0338863022625446
-1.06059789657593	-8.04359149932861	-3.72035956382751	-0.0208148155361414	0.523301422595978	-0.0338873229920864
-1.055016040802	-8.04778671264648	-3.71846747398376	-0.0208215471357107	0.523085415363312	-0.0340547524392605
-1.05891680717468	-8.04643440246582	-3.71524953842163	-0.0207540784031153	0.522928237915039	-0.0341725237667561
-1.05656480789185	-8.04678153991699	-3.72252631187439	-0.0207784418016672	0.52281379699707	-0.0343267284333706
-1.05909705162048	-8.04787158966064	-3.71363687515259	-0.0206524599343538	0.5226771235466	-0.0345080979168415
-1.05773663520813	-8.04705905914307	-3.72002100944519	-0.0207378305494785	0.522639334201813	-0.0346798859536648
-1.05620718002319	-8.04803466796875	-3.71466207504272	-0.0206865984946489	0.522472977638245	-0.0349502116441727
-1.06095147132874	-8.0492696762085	-3.72137761116028	-0.0207111109048128	0.522564351558685	-0.0351171307265759
-1.05814611911774	-8.04787349700928	-3.71665453910828	-0.0207553952932358	0.522523283958435	-0.0354194939136505
-1.05842387676239	-8.05264949798584	-3.71606588363647	-0.0207820422947407	0.522370874881744	-0.0356965884566307
-1.05648279190063	-8.05289649963379	-3.72007918357849	-0.0208389889448881	0.522461831569672	-0.0360316708683968
-1.05787491798401	-8.05448913574219	-3.71111488342285	-0.0208278521895409	0.522387742996216	-0.0364110916852951
-1.06025874614716	-8.05703735351563	-3.71603941917419	-0.0208733044564724	0.522443115711212	-0.0366858690977097
-1.05366635322571	-8.05908870697021	-3.71808362007141	-0.0209633931517601	0.522403597831726	-0.0371325388550758
-1.05626797676086	-8.06078910827637	-3.71185946464539	-0.0209374614059925	0.52240777015686	-0.0374951139092445
-1.05969190597534	-8.06099605560303	-3.71897792816162	-0.0210810713469982	0.522588431835175	-0.0378778129816055
-1.05734086036682	-8.06515121459961	-3.71387124061584	-0.0211166031658649	0.522556126117706	-0.0382924415171146
-1.05836200714111	-8.06505393981934	-3.71904253959656	-0.0210973024368286	0.522637128829956	-0.0386712104082108
-1.05638492107391	-8.06808471679688	-3.7173798084259	-0.0213143583387136	0.522722542285919	-0.0392323508858681
-1.05898118019104	-8.07126426696777	-3.71370458602905	-0.0212872866541147	0.522721409797668	-0.0395991764962673
-1.06101047992706	-8.07172107696533	-3.7220458984375	-0.0213633552193642	0.522924244403839	-0.0400493294000626
-1.05616128444672	-8.07553291320801	-3.70956039428711	-0.0215231515467167	0.522893369197845	-0.0404316857457161
-1.06096148490906	-8.07593250274658	-3.71814846992493	-0.0215445980429649	0.522941946983337	-0.0408792831003666
-1.06219279766083	-8.08109474182129	-3.71600198745728	-0.0216156244277954	0.523010075092316	-0.0413608774542809
-1.06195425987244	-8.08100891113281	-3.71687054634094	-0.0217311605811119	0.523037672042847	-0.0417893715202808
-1.06439578533173	-8.0801944732666	-3.72001099586487	-0.0218262132257223	0.523113965988159	-0.0421682521700859
-1.06250751018524	-8.08466720581055	-3.71370935440063	-0.0220011174678802	0.523148596286774	-0.0425983481109142
-1.06703794002533	-8.08643817901611	-3.72354650497437	-0.0220777709037066	0.523171663284302	-0.0428980961441994
-1.06785309314728	-8.08641147613525	-3.71814227104187	-0.0221713837236166	0.52318263053894	-0.0432684533298016
-1.06742930412292	-8.087890625	-3.71176147460938	-0.0223616492003202	0.523139119148254	-0.0436106510460377
-1.07227981090546	-8.08976554870605	-3.71875667572021	-0.0223660208284855	0.523153841495514	-0.0439854487776756
-1.07024347782135	-8.08810424804688	-3.71117687225342	-0.0226259380578995	0.523143649101257	-0.0443854108452797
-1.07378828525543	-8.08872699737549	-3.71638178825378	-0.0227263271808624	0.523011684417725	-0.0447084307670593
-1.07649600505829	-8.08759212493896	-3.71604824066162	-0.0228495392948389	0.523045420646667	-0.0450562834739685
-1.07714438438416	-8.09351444244385	-3.7097156047821	-0.0230661984533072	0.522986471652985	-0.045355562120676
-1.07678961753845	-8.0880765914917	-3.71273303031921	-0.0231470074504614	0.52279394865036	-0.0456613041460514
-1.08117139339447	-8.08930206298828	-3.71208739280701	-0.0233406107872725	0.522850751876831	-0.0460362061858177
-1.08168458938599	-8.09448051452637	-3.70856976509094	-0.0235067866742611	0.522725999355316	-0.0463058277964592
-1.08577573299408	-8.09175777435303	-3.71325492858887	-0.0235337745398283	0.522584736347198	-0.0466356240212917
-1.08362376689911	-8.09209156036377	-3.70175576210022	-0.0237154718488455	0.5225470662117	-0.0469478219747543
-1.08584105968475	-8.09131526947021	-3.70386934280396	-0.0238592755049467	0.522304117679596	-0.0471742227673531
-1.09125554561615	-8.09358406066895	-3.70394968986511	-0.0239563696086407	0.522212743759155	-0.0475540012121201
-1.08958327770233	-8.09474945068359	-3.70016431808472	-0.0241444353014231	0.522047400474548	-0.0478802174329758
-1.09410870075226	-8.09221172332764	-3.70128989219666	-0.02426628023386	0.521871864795685	-0.0481685101985931
-1.09888088703156	-8.08994293212891	-3.70328044891357	-0.0243872907012701	0.52178943157196	-0.0484803132712841
-1.10102784633636	-8.09393978118896	-3.70011734962463	-0.0245173890143633	0.521561741828918	-0.0486539155244827
-1.10143506526947	-8.08998489379883	-3.69904136657715	-0.0245448183268309	0.52136892080307	-0.0489299856126308
-1.10766541957855	-8.09380149841309	-3.69677948951721	-0.0247344728559256	0.521219611167908	-0.0492341816425323
-1.10874664783478	-8.09189414978027	-3.69476079940796	-0.0247877165675163	0.521001935005188	-0.0494909919798374
-1.11686754226685	-8.08990478515625	-3.69577193260193	-0.0248072668910027	0.52078765630722	-0.0498300716280937
-1.11842024326324	-8.09121036529541	-3.6900908946991	-0.025086360052228	0.520689070224762	-0.0501183308660984
-1.12330615520477	-8.08987617492676	-3.69167351722717	-0.0251190103590488	0.520400524139404	-0.0503724403679371
-1.12882077693939	-8.09119987487793	-3.68712496757507	-0.0252711847424507	0.520281255245209	-0.050665907561779
-1.12839865684509	-8.09123420715332	-3.68491625785828	-0.0253955312073231	0.51999568939209	-0.0508231297135353
-1.13342225551605	-8.09115123748779	-3.68781113624573	-0.0254506450146437	0.519854605197906	-0.0509838275611401
-1.13506352901459	-8.09000968933105	-3.68162369728088	-0.0255015213042498	0.519658327102661	-0.0511763878166676
-1.13704836368561	-8.0892505645752	-3.68815517425537	-0.0257024262100458	0.519458889961243	-0.0512137301266193
-1.14050269126892	-8.08609294891357	-3.68252062797546	-0.025699608027935	0.519319474697113	-0.0514689460396767
-1.14616870880127	-8.08895301818848	-3.68378090858459	-0.0257391203194857	0.519126892089844	-0.0515524633228779
-1.14442837238312	-8.08406066894531	-3.6777720451355	-0.0258254092186689	0.518938481807709	-0.0516528449952602
-1.15062284469604	-8.0890645980835	-3.68018770217896	-0.0258988533169031	0.518780529499054	-0.0518692620098591
-1.15282547473907	-8.09093379974365	-3.67882323265076	-0.0258231684565544	0.518754422664642	-0.0519714802503586
-1.15340268611908	-8.08935737609863	-3.68180727958679	-0.0258349999785423	0.518566608428955	-0.0520950667560101
-1.15608990192413	-8.08742141723633	-3.68024849891663	-0.0258572734892368	0.518516004085541	-0.0522282756865025
-1.15779256820679	-8.09469795227051	-3.67828369140625	-0.0258381385356188	0.518434703350067	-0.0522948689758778
-1.15530288219452	-8.09450721740723	-3.67739915847778	-0.0258587133139372	0.518360912799835	-0.05224534496665
-1.1606559753418	-8.09344482421875	-3.67425513267517	-0.0257923826575279	0.518300354480743	-0.0522865690290928
-1.15892934799194	-8.09422969818115	-3.67696857452393	-0.0256967209279537	0.518392622470856	-0.0521726422011852
-1.1602555513382	-8.09361743927002	-3.67491054534912	-0.0256397910416126	0.518364548683167	-0.0520284995436668
-1.15806126594543	-8.09144115447998	-3.68015718460083	-0.0254850555211306	0.518365144729614	-0.0519579499959946
-1.16224253177643	-8.09741878509521	-3.6800332069397	-0.0253875833004713	0.518518030643463	-0.0517726913094521
-1.16008806228638	-8.09312629699707	-3.68562364578247	-0.0252084527164698	0.518537640571594	-0.0515904612839222
-1.16025972366333	-8.09273052215576	-3.67780995368958	-0.0250964257866144	0.51865291595459	-0.0514366738498211
-1.15925848484039	-8.09342193603516	-3.68733263015747	-0.0248500257730484	0.518801510334015	-0.0512062013149261
-1.15887093544006	-8.0914249420166	-3.68925261497498	-0.0247744638472795	0.518914759159088	-0.0509631000459194
-1.15451681613922	-8.08830451965332	-3.69318199157715	-0.0245453529059887	0.518991529941559	-0.0507889986038208
-1.15928661823273	-8.09073352813721	-3.6932373046875	-0.024333780631423	0.519270777702332	-0.0504730418324471
-1.15545582771301	-8.08838558197021	-3.69458818435669	-0.0241383090615273	0.519357144832611	-0.0501589328050613
-1.15522384643555	-8.08840942382813	-3.70100617408752	-0.0239395368844271	0.519520998001099	-0.0498725771903992
-1.15278494358063	-8.08692264556885	-3.69733142852783	-0.0236600656062365	0.519727528095245	-0.0494644194841385
-1.14926040172577	-8.08962249755859	-3.70324897766113	-0.0234923716634512	0.519882440567017	-0.0491421185433865
-1.14845156669617	-8.08550548553467	-3.71264004707336	-0.0232638716697693	0.519978404045105	-0.048744473606348
-1.14386105537415	-8.08217716217041	-3.71070265769959	-0.022987263277173	0.520180404186249	-0.048306480050087
-1.13976728916168	-8.08501529693604	-3.71212697029114	-0.0228404812514782	0.520281374454498	-0.0478148236870766
-1.13763725757599	-8.0826473236084	-3.72171401977539	-0.0224603023380041	0.520438730716705	-0.0473179332911968
-1.13642275333405	-8.07818794250488	-3.7160542011261	-0.0221538580954075	0.520596086978912	-0.0468051396310329
-1.13282430171967	-8.07995414733887	-3.71447920799255	-0.022035289555788	0.520771563053131	-0.0463322103023529
-1.13066506385803	-8.07678318023682	-3.72772026062012	-0.0217290334403515	0.520780861377716	-0.0458634346723557
-1.12667798995972	-8.07508373260498	-3.71748781204224	-0.0214633867144585	0.520954668521881	-0.0453277043998241
-1.12500703334808	-8.0744571685791	-3.72231936454773	-0.0213114488869905	0.521047711372375	-0.0447999723255634
-1.12464642524719	-8.07513523101807	-3.7293484210968	-0.0209283865988255	0.521099030971527	-0.0443546064198017
-1.12188696861267	-8.07174301147461	-3.73008322715759	-0.0206530392169952	0.521290302276611	-0.0438473634421825
-1.12016582489014	-8.06905937194824	-3.73313927650452	-0.0205047335475683	0.521261990070343	-0.0433908812701702
-1.11746942996979	-8.06704616546631	-3.73330855369568	-0.0201882068067789	0.521420121192932	-0.0429339408874512
-1.11981618404388	-8.07068538665771	-3.73822355270386	-0.0199213474988937	0.521547019481659	-0.0424987301230431
-1.11650061607361	-8.06572532653809	-3.737229347229	-0.0196986515074968	0.521598219871521	-0.0421381294727325
-1.11865544319153	-8.06550693511963	-3.73189854621887	-0.0193838980048895	0.521680891513824	-0.0417996533215046
-1.11566853523254	-8.06716060638428	-3.7432165145874	-0.0191790349781513	0.521758258342743	-0.0414723791182041
-1.11700510978699	-8.060622215271	-3.74501752853394	-0.0188825111836195	0.521805644035339	-0.0412682481110096
-1.12137889862061	-8.06207847595215	-3.74231433868408	-0.0186547990888357	0.52186530828476	-0.0409118644893169
-1.11695683002472	-8.06020641326904	-3.74643850326538	-0.0184522699564695	0.521873772144318	-0.040576945990324
-1.12257695198059	-8.05696296691895	-3.7447464466095	-0.0181525703519583	0.521916270256042	-0.0402383543550968
-1.12270176410675	-8.05871963500977	-3.75037431716919	-0.0180471111088991	0.521939098834991	-0.0399050563573837
-1.12595081329346	-8.04932594299316	-3.75346446037292	-0.0176748856902123	0.521887421607971	-0.0396236330270767
-1.13188195228577	-8.05341148376465	-3.75312805175781	-0.0175552032887936	0.521964550018311	-0.0392355881631374
-1.12868189811707	-8.049147605896	-3.75604796409607	-0.0174004435539246	0.521959245204926	-0.0389728769659996
-1.13626778125763	-8.04745864868164	-3.74969959259033	-0.0170549675822258	0.521772682666779	-0.0386545099318028
-1.13710534572601	-8.04561805725098	-3.75540232658386	-0.0169266778975725	0.52181488275528	-0.0383267253637314
-1.1377546787262	-8.04131889343262	-3.74392533302307	-0.0167044345289469	0.521644413471222	-0.0379870496690273
-1.14261198043823	-8.04130935668945	-3.75429177284241	-0.0165005531162024	0.521549999713898	-0.0376206152141094
-1.14039218425751	-8.03832721710205	-3.75011873245239	-0.0163448341190815	0.52136242389679	-0.0373332016170025
-1.14729130268097	-8.03664875030518	-3.75472831726074	-0.0160539485514164	0.521199882030487	-0.0369174554944038
-1.14518809318542	-8.03476905822754	-3.7511773109436	-0.0159106180071831	0.521044313907623	-0.0366449579596519
-1.15578508377075	-8.03127288818359	-3.75041747093201	-0.0155865894630551	0.520872890949249	-0.0361996442079544
-1.15626001358032	-8.02852916717529	-3.74848461151123	-0.0154909957200289	0.520595014095306	-0.035884115844965
-1.16231942176819	-8.02633380889893	-3.74130129814148	-0.0152333397418261	0.520310342311859	-0.0354350246489048
-1.16661047935486	-8.01985645294189	-3.74296641349792	-0.0151347564533353	0.520176827907562	-0.0350962094962597
-1.16914308071136	-8.01715755462646	-3.74336743354797	-0.0148871140554547	0.51975405216217	-0.0346619077026844
-1.1729428768158	-8.01129817962646	-3.74994921684265	-0.0146195469424129	0.519507825374603	-0.0341908484697342
-1.17737925052643	-8.00469875335693	-3.73416352272034	-0.0145246209576726	0.519209504127502	-0.0337343104183674
-1.18460667133331	-8.00028038024902	-3.74530053138733	-0.0142100444063544	0.518877446651459	-0.0331568531692028
-1.18902432918549	-7.99214887619019	-3.74036526679993	-0.0141063211485744	0.518611907958984	-0.0326282866299152
-1.19299256801605	-7.98530578613281	-3.7345883846283	-0.0139476712793112	0.518214046955109	-0.0320674367249012
-1.19803333282471	-7.97643089294434	-3.72844910621643	-0.0137017033994198	0.517891705036163	-0.0314935930073261
-1.20236825942993	-7.97099637985229	-3.7257513999939	-0.0135596264153719	0.517544388771057	-0.0308726225048304
-1.21087384223938	-7.96303462982178	-3.72873115539551	-0.0132826045155525	0.517167329788208	-0.0302554182708263
-1.21076583862305	-7.96009302139282	-3.71741938591003	-0.0132266627624631	0.516839683055878	-0.0296385735273361
-1.21901607513428	-7.95047998428345	-3.72705841064453	-0.0129276812076569	0.516391932964325	-0.0289895348250866
-1.22076439857483	-7.94568824768066	-3.71189260482788	-0.0127901611849666	0.516047835350037	-0.0283063407987356
-1.22704589366913	-7.93480110168457	-3.71461939811707	-0.0125772748142481	0.515688538551331	-0.027637530118227
-1.23643553256989	-7.92895984649658	-3.71104383468628	-0.0124340867623687	0.515360891819	-0.0270517524331808
-1.23668563365936	-7.92213726043701	-3.70822167396545	-0.0122330309823155	0.514866054058075	-0.026376873254776
-1.24455106258392	-7.91377210617065	-3.70195436477661	-0.0120947174727917	0.514474034309387	-0.0258017498999834
-1.24264168739319	-7.91047334671021	-3.6967077255249	-0.0120397517457604	0.514019548892975	-0.0252001825720072
-1.2515960931778	-7.90017223358154	-3.69439935684204	-0.0118356943130493	0.513642251491547	-0.0246525015681982
-1.25702106952667	-7.89948225021362	-3.69053745269775	-0.0117184650152922	0.513210713863373	-0.0240404475480318
-1.2597451210022	-7.88737773895264	-3.68162369728088	-0.0116134593263268	0.512739717960358	-0.0234738774597645
-1.26493418216705	-7.88259840011597	-3.67276263237	-0.0115388724952936	0.512332797050476	-0.0229428596794605
-1.26648819446564	-7.87515258789063	-3.67594933509827	-0.0114996898919344	0.511892974376678	-0.0224040001630783
-1.27296245098114	-7.8710618019104	-3.66758966445923	-0.0114443944767118	0.511514842510223	-0.0219736266881227
-1.27589273452759	-7.86681175231934	-3.66965126991272	-0.0115010654553771	0.510982990264893	-0.0215034615248442
-1.28186523914337	-7.86019611358643	-3.66264748573303	-0.011316517367959	0.510552167892456	-0.0211615990847349
-1.28424143791199	-7.86059522628784	-3.66112375259399	-0.0113850021734834	0.510228037834167	-0.0206593126058578
-1.28293633460999	-7.85344791412354	-3.6503050327301	-0.0113744093105197	0.509701669216156	-0.02036496065557
-1.29069805145264	-7.85339784622192	-3.64680504798889	-0.0114294486120343	0.509312987327576	-0.0200275182723999
-1.28947830200195	-7.84818077087402	-3.63962388038635	-0.011507018469274	0.508893847465515	-0.0198365822434425
-1.29933524131775	-7.84652376174927	-3.64535856246948	-0.0114375511184335	0.508564472198486	-0.0196234248578548
-1.29720413684845	-7.84583759307861	-3.63577723503113	-0.0115807363763452	0.508190631866455	-0.0195016469806433
-1.30409061908722	-7.84412670135498	-3.63500666618347	-0.011537317186594	0.507850348949432	-0.0193677917122841
-1.30165314674377	-7.84420776367188	-3.62596702575684	-0.0116889551281929	0.507516503334045	-0.0193573553115129
-1.30732333660126	-7.84172487258911	-3.62405800819397	-0.0116976667195559	0.507178843021393	-0.0193524491041899
-1.31227588653564	-7.84543704986572	-3.62586045265198	-0.011775660328567	0.507020533084869	-0.0193923842161894
-1.31118762493134	-7.84376049041748	-3.61895227432251	-0.0117621039971709	0.506726145744324	-0.0194255355745554
-1.32056653499603	-7.84244823455811	-3.61860418319702	-0.0118038421496749	0.506527364253998	-0.0194034241139889
-1.31997525691986	-7.84215068817139	-3.61633896827698	-0.0119542395696044	0.506309747695923	-0.0195364058017731
-1.3263955116272	-7.8437614440918	-3.61348557472229	-0.0120048793032765	0.506139934062958	-0.0195826627314091
-1.32981741428375	-7.84542751312256	-3.61773729324341	-0.0120642427355051	0.506088554859161	-0.019655816257
-1.32964384555817	-7.8489842414856	-3.60863590240479	-0.0121566345915198	0.505884766578674	-0.0198158547282219
-1.3346734046936	-7.8454442024231	-3.61005783081055	-0.0121656954288483	0.50581830739975	-0.0199271980673075
-1.3339102268219	-7.8521556854248	-3.61003279685974	-0.0123341288417578	0.505715787410736	-0.0200941357761621
-1.34022760391235	-7.85119199752808	-3.60934805870056	-0.0123028624802828	0.505734324455261	-0.020267391577363
-1.34182548522949	-7.85280275344849	-3.60608243942261	-0.0124310683459044	0.505671143531799	-0.0205120779573917
-1.34395563602448	-7.85452651977539	-3.60574722290039	-0.0124856755137444	0.505596935749054	-0.0206609275192022
-1.3474485874176	-7.85544204711914	-3.60698413848877	-0.0124970423057675	0.505672872066498	-0.020863076671958
-1.34893774986267	-7.86193323135376	-3.60955619812012	-0.0126762064173818	0.50562447309494	-0.0210900120437145
-1.35114979743958	-7.85992527008057	-3.61109352111816	-0.0126252342015505	0.505575895309448	-0.0212484989315271
-1.35444581508636	-7.86494112014771	-3.60974907875061	-0.0126862386241555	0.505682766437531	-0.021364064887166
-1.35520875453949	-7.86640071868896	-3.60587692260742	-0.0127948503941298	0.505651831626892	-0.0214450731873512
-1.36015510559082	-7.8651556968689	-3.61161756515503	-0.0127475867047906	0.50572007894516	-0.0216020531952381
-1.35934805870056	-7.86952638626099	-3.60963082313538	-0.0128173260018229	0.50564831495285	-0.0216440539807081
-1.35922253131866	-7.86748075485229	-3.60769510269165	-0.0127740874886513	0.505729794502258	-0.0217579044401646
-1.36143267154694	-7.87369441986084	-3.60898756980896	-0.0129355890676379	0.505748689174652	-0.021820142865181
-1.36182534694672	-7.87109422683716	-3.61670589447021	-0.0127934860065579	0.505764186382294	-0.0218767300248146
-1.36364006996155	-7.87288808822632	-3.61324906349182	-0.0127964168787003	0.505749762058258	-0.0218941103667021
-1.36540818214417	-7.87348699569702	-3.61798119544983	-0.0128435892984271	0.505712449550629	-0.0217983033508062
-1.36570739746094	-7.8709659576416	-3.61320400238037	-0.0127603057771921	0.505772292613983	-0.0218310598284006
-1.36888825893402	-7.8768048286438	-3.61442232131958	-0.0127532947808504	0.505763947963715	-0.0217214077711105
-1.36673259735107	-7.87547159194946	-3.61688351631165	-0.0126368897035718	0.505756378173828	-0.0216829385608435
-1.36746454238892	-7.87614583969116	-3.61571788787842	-0.0125726321712136	0.50577437877655	-0.021583566442132
-1.3674955368042	-7.87530136108398	-3.62304711341858	-0.0125331720337272	0.505767941474915	-0.0214172024279833
-1.36895728111267	-7.87613296508789	-3.61486768722534	-0.012371614575386	0.505756378173828	-0.0212927646934986
-1.36791300773621	-7.87614011764526	-3.62292504310608	-0.0122433006763458	0.505809128284454	-0.0211430862545967
-1.37071931362152	-7.87350177764893	-3.61914944648743	-0.0119945490732789	0.50573742389679	-0.0210166517645121
-1.36928176879883	-7.87271404266357	-3.62483835220337	-0.0119252363219857	0.505804121494293	-0.0207115802913904
-1.36622250080109	-7.87236976623535	-3.61931967735291	-0.0117901135236025	0.50580883026123	-0.0206165555864573
-1.37060511112213	-7.87504291534424	-3.62028455734253	-0.0115777542814612	0.505786657333374	-0.0202985480427742
-1.36891543865204	-7.86723709106445	-3.62469696998596	-0.0113771734759212	0.505896627902985	-0.0201575588434935
-1.37203538417816	-7.86999940872192	-3.63519024848938	-0.0110687287524343	0.505934357643127	-0.019859965890646
-1.36897373199463	-7.87046718597412	-3.63924384117126	-0.010898127220571	0.505975842475891	-0.0197117812931538
-1.37184286117554	-7.86803245544434	-3.63522934913635	-0.010635300539434	0.506068766117096	-0.0194127727299929
-1.36761152744293	-7.86935949325562	-3.63778829574585	-0.010399404913187	0.506093859672546	-0.0192189104855061
-1.37190532684326	-7.86843061447144	-3.63227510452271	-0.0100585203617811	0.50616866350174	-0.0189005304127932
-1.36741459369659	-7.86689138412476	-3.64176273345947	-0.00980160571634769	0.506271839141846	-0.0187273826450109
-1.36668288707733	-7.86754751205444	-3.64619040489197	-0.00943150836974382	0.506284058094025	-0.0184253957122564
-1.36802589893341	-7.86489915847778	-3.65411067008972	-0.00903174560517073	0.5064777135849	-0.0181588362902403
-1.36590111255646	-7.8657374382019	-3.65002250671387	-0.00884071458131075	0.506559729576111	-0.0178387686610222
-1.36678397655487	-7.86309480667114	-3.65902614593506	-0.00836764648556709	0.506746113300323	-0.0175275206565857
-1.36030697822571	-7.86831283569336	-3.65288114547729	-0.00810157507658005	0.50676041841507	-0.0172269865870476
-1.36484885215759	-7.86473369598389	-3.66500854492188	-0.00760448863729835	0.506993174552917	-0.0170351695269346
-1.36152184009552	-7.87079954147339	-3.66480350494385	-0.0072973920032382	0.507221043109894	-0.0167448073625565
-1.36087679862976	-7.86790370941162	-3.68050384521484	-0.00669565238058567	0.507341682910919	-0.0165368113666773
-1.35851562023163	-7.87425756454468	-3.67180943489075	-0.00636634463444352	0.507632255554199	-0.0163077991455793
-1.35848200321198	-7.87191534042358	-3.67664623260498	-0.00588638801127672	0.507768213748932	-0.0160697363317013
-1.35377895832062	-7.87695360183716	-3.67200803756714	-0.00552410399541259	0.508058845996857	-0.0159366745501757
-1.35187983512878	-7.87482929229736	-3.69095277786255	-0.00507482513785362	0.508236587047577	-0.0158685613423586
-1.35490036010742	-7.8829984664917	-3.69286894798279	-0.00460118101909757	0.508566856384277	-0.0157333165407181
-1.347527384758	-7.88065528869629	-3.69986581802368	-0.00412296131253242	0.508789479732513	-0.0156121710315347
-1.34923505783081	-7.88495588302612	-3.69247817993164	-0.0036961471196264	0.509084701538086	-0.0155230741947889
-1.34417462348938	-7.88377809524536	-3.70441961288452	-0.00323856715112925	0.509269595146179	-0.0154723366722465
-1.34398198127747	-7.89148283004761	-3.70560240745544	-0.00277008977718651	0.509566724300385	-0.015390682965517
-1.33871138095856	-7.89438390731812	-3.71029615402222	-0.00241565308533609	0.509929895401001	-0.0153450751677155
-1.33868980407715	-7.89893245697021	-3.71866273880005	-0.0019257056992501	0.510076224803925	-0.0152834746986628
-1.33607804775238	-7.90233707427979	-3.71638798713684	-0.00159116194117814	0.510338246822357	-0.0153419459238648
-1.3331892490387	-7.90372323989868	-3.71756649017334	-0.00115341320633888	0.51056969165802	-0.0153219401836395
-1.32620549201965	-7.90711450576782	-3.72606086730957	-0.000872482138220221	0.510799109935761	-0.0154231749475002
-1.3345205783844	-7.91447877883911	-3.72998332977295	-0.000421169301262125	0.510877013206482	-0.0153789268806577
-1.32575249671936	-7.91443252563477	-3.72059011459351	-0.000140926378662698	0.511106193065643	-0.0154783306643367
-1.32590162754059	-7.91457271575928	-3.72980546951294	0.00028361237491481	0.511268615722656	-0.0155699569731951
-1.32128846645355	-7.92415714263916	-3.7278037071228	0.000349517707945779	0.51133793592453	-0.0157270506024361
-1.3250185251236	-7.92335557937622	-3.73627161979675	0.000778146437369287	0.511506259441376	-0.0157571025192738
-1.31875050067902	-7.92903566360474	-3.72562432289124	0.000929300498683006	0.511500060558319	-0.015874220058322
-1.32378244400024	-7.93016052246094	-3.73786473274231	0.00120472675189376	0.511610805988312	-0.0159786213189363
-1.31994819641113	-7.93512725830078	-3.73513698577881	0.00135464954655617	0.51162201166153	-0.0161194838583469
-1.32131409645081	-7.93523073196411	-3.73416113853455	0.0016005935613066	0.51167905330658	-0.0162195414304733
-1.31726670265198	-7.93866014480591	-3.72938299179077	0.00168672960717231	0.51161915063858	-0.0162709783762693
-1.32059109210968	-7.93538188934326	-3.73404002189636	0.0019007243681699	0.511585414409637	-0.0164110343903303
-1.32029855251312	-7.93759441375732	-3.73500466346741	0.00187918543815613	0.511507451534271	-0.016527745872736
-1.32277143001556	-7.9381217956543	-3.73623156547546	0.00204421393573284	0.51144939661026	-0.0167366787791252
-1.32125020027161	-7.94471311569214	-3.73756814002991	0.00197382131591439	0.511340200901031	-0.0168893299996853
-1.32664775848389	-7.93906879425049	-3.73008441925049	0.00209143594838679	0.511256337165833	-0.0171222947537899
-1.3254976272583	-7.94468259811401	-3.73606896400452	0.00210831430740654	0.511183023452759	-0.0173307992517948
-1.32702696323395	-7.94004201889038	-3.73396611213684	0.00215185852721334	0.511040091514587	-0.0176028441637754
-1.33007037639618	-7.9453649520874	-3.73438835144043	0.00216406211256981	0.510942339897156	-0.0176837369799614
-1.33084607124329	-7.94527053833008	-3.72387409210205	0.00210664188489318	0.510807454586029	-0.0178585220128298
-1.33287906646729	-7.94203233718872	-3.72710537910461	0.00202702987007797	0.510720670223236	-0.0180638618767262
-1.33271908760071	-7.94237232208252	-3.72340655326843	0.00199396815150976	0.510534524917603	-0.0183555036783218
-1.33792722225189	-7.94795179367065	-3.73775362968445	0.00198632036335766	0.510560393333435	-0.0185109581798315
-1.33684968948364	-7.94461107254028	-3.72283482551575	0.00191449467092752	0.510498464107513	-0.0187075231224298
-1.34582018852234	-7.94649648666382	-3.73096799850464	0.00184400926809758	0.510415136814117	-0.0188715253025293
-1.34117269515991	-7.94414901733398	-3.72449469566345	0.00179291691165417	0.510295391082764	-0.0191026665270329
-1.3477646112442	-7.94141483306885	-3.72676467895508	0.00176357559394091	0.510360896587372	-0.019271107390523
-1.34521591663361	-7.94290113449097	-3.71946382522583	0.00154821667820215	0.510324120521545	-0.019554391503334
-1.35203564167023	-7.9436559677124	-3.7298481464386	0.00155554001685232	0.51031357049942	-0.0197258517146111
-1.35397267341614	-7.94495391845703	-3.72783374786377	0.00140594993717968	0.51048731803894	-0.0199930816888809
-1.35525512695313	-7.94306182861328	-3.72699785232544	0.00131186575163156	0.510454952716827	-0.0202278830111027
-1.35662662982941	-7.94560384750366	-3.72784018516541	0.00123175710905343	0.510580062866211	-0.0205117799341679
-1.35527431964874	-7.94612216949463	-3.72293567657471	0.00105517136398703	0.510613322257996	-0.0208137407898903
-1.36125230789185	-7.94818210601807	-3.7268385887146	0.00109455781057477	0.510872542858124	-0.0211288630962372
-1.35788488388062	-7.94961071014404	-3.73803496360779	0.000889474467840046	0.511045694351196	-0.0215061772614717
-1.364177942276	-7.94845390319824	-3.73807716369629	0.000920029648113996	0.511219203472137	-0.021768381819129
-1.36049127578735	-7.95192289352417	-3.72977805137634	0.00071429560193792	0.511531949043274	-0.0221686027944088
-1.3611296415329	-7.95159578323364	-3.7396080493927	0.000560764048714191	0.511712491512299	-0.0224642269313335
-1.36384451389313	-7.95473194122314	-3.74219346046448	0.000451152212917805	0.512080848217011	-0.0228532012552023
-1.35766088962555	-7.95783948898315	-3.73982071876526	0.000286670721834525	0.51239937543869	-0.0231422893702984
-1.35959649085999	-7.95514678955078	-3.7453453540802	0.000263975671259686	0.512723863124847	-0.0235000047832727
-1.35826110839844	-7.95978593826294	-3.75054693222046	-2.33118626056239E-05	0.513114213943481	-0.0238567087799311
-1.35783994197845	-7.95927953720093	-3.7513165473938	-5.9238347603241E-05	0.51347416639328	-0.0241950321942568
-1.35497188568115	-7.96681594848633	-3.75871062278748	-0.000311081123072654	0.513952374458313	-0.0244362726807594
-1.35683465003967	-7.96466493606567	-3.75698637962341	-0.000365207641152665	0.514340221881866	-0.0248518604785204
-1.35427367687225	-7.96822309494019	-3.76155471801758	-0.000577322847675532	0.514821946620941	-0.0251478478312492
-1.34918200969696	-7.96744012832642	-3.76595783233643	-0.000796787673607469	0.515124201774597	-0.0255463644862175
-1.34968996047974	-7.97330856323242	-3.76383829116821	-0.00101193960290402	0.515686869621277	-0.0258790049701929
-1.34237039089203	-7.97326231002808	-3.76772022247314	-0.00125320581719279	0.516226530075073	-0.0262364596128464
-1.34370827674866	-7.97832822799683	-3.76709532737732	-0.00142504659015685	0.516588628292084	-0.0265065338462591
-1.33906519412994	-7.98034858703613	-3.77753829956055	-0.00168255483731627	0.517147302627563	-0.0268800184130669
-1.33632302284241	-7.98066663742065	-3.7690212726593	-0.00196493649855256	0.517548263072968	-0.027139799669385
-1.33280527591705	-7.98168277740479	-3.7809100151062	-0.00233838614076376	0.518077850341797	-0.0275432765483856
-1.33048057556152	-7.98459005355835	-3.77885150909424	-0.0025609889999032	0.518406271934509	-0.0278262104839087
-1.32757902145386	-7.98480367660522	-3.78557920455933	-0.00284986547194421	0.518917500972748	-0.028142973780632
-1.32343137264252	-7.98596525192261	-3.77931499481201	-0.00331103219650686	0.519264221191406	-0.0284331161528826
-1.32355999946594	-7.98847532272339	-3.79042625427246	-0.00361947948113084	0.519704818725586	-0.0287347733974457
-1.31698310375214	-7.99030303955078	-3.78099822998047	-0.00412812456488609	0.520006656646729	-0.0290704555809498
-1.31817054748535	-7.98783445358276	-3.79757499694824	-0.00435577426105738	0.520325541496277	-0.0293316058814526
-1.30976021289825	-7.99125576019287	-3.7818386554718	-0.00499564036726952	0.520571112632751	-0.0296663101762533
-1.31196069717407	-7.98977661132813	-3.79141688346863	-0.00533429486677051	0.520813643932343	-0.0298985298722982
-1.30689370632172	-7.99309062957764	-3.78449249267578	-0.00590081047266722	0.521074235439301	-0.0300824400037527
-1.30628442764282	-7.99118614196777	-3.78930473327637	-0.00635060062631965	0.521232306957245	-0.0302958991378546
-1.30061280727386	-7.98976850509644	-3.77950882911682	-0.00694630900397897	0.521430671215057	-0.0305162761360407
-1.29835283756256	-7.98912239074707	-3.78968787193298	-0.0073964917100966	0.521457850933075	-0.030721427872777
-1.29436588287354	-7.99033069610596	-3.78302717208862	-0.00796895194798708	0.521655023097992	-0.0309233199805021
-1.29283404350281	-7.99292755126953	-3.7828733921051	-0.00861334148794413	0.521684408187866	-0.0310943182557821
-1.28917646408081	-7.9896354675293	-3.78378057479858	-0.00910177547484636	0.521780490875244	-0.0312260072678328
-1.28675091266632	-7.9929518699646	-3.77611041069031	-0.00978036783635616	0.521714925765991	-0.0313887819647789
-1.28403103351593	-7.98739385604858	-3.7757134437561	-0.0103404885157943	0.521693110466003	-0.0315160676836967
-1.28403556346893	-7.99314069747925	-3.76646733283997	-0.011028784327209	0.52169531583786	-0.03168885409832
-1.27934014797211	-7.98975086212158	-3.77025747299194	-0.0115527976304293	0.521611332893372	-0.0318884886801243
-1.27993822097778	-7.99002933502197	-3.76646828651428	-0.0121586006134748	0.521593451499939	-0.032019168138504
-1.27201128005981	-7.99034214019775	-3.76704216003418	-0.0128802014514804	0.52140599489212	-0.0321785509586334
-1.27226638793945	-7.98873996734619	-3.75682997703552	-0.0134755494073033	0.521365642547607	-0.032265443354845
-1.26847732067108	-7.98905086517334	-3.7589955329895	-0.0141493789851665	0.521234929561615	-0.0323509946465492
-1.26518893241882	-7.98530864715576	-3.75206780433655	-0.0147368293255568	0.521106958389282	-0.0324103906750679
-1.26540648937225	-7.98835754394531	-3.74818396568298	-0.0154138067737222	0.520975053310394	-0.0323624685406685
-1.26046514511108	-7.98217582702637	-3.74138450622559	-0.0159612763673067	0.520831227302551	-0.0324414148926735
-1.2578786611557	-7.98320722579956	-3.74364542961121	-0.0165093634277582	0.520699799060822	-0.0323698967695236
-1.25296461582184	-7.98608732223511	-3.74190735816956	-0.017197048291564	0.520489990711212	-0.0324339717626572
-1.25321555137634	-7.98036193847656	-3.73796033859253	-0.0177385080605745	0.520393967628479	-0.0324668288230896
-1.24748027324677	-7.98196220397949	-3.73656797409058	-0.0183773320168257	0.520333170890808	-0.0324260219931602
-1.2449004650116	-7.97911214828491	-3.73068070411682	-0.0189325902611017	0.52020525932312	-0.0324637554585934
-1.24280428886414	-7.97696924209595	-3.72469973564148	-0.0194854885339737	0.520143628120422	-0.0324456319212914
-1.24038064479828	-7.97604417800903	-3.72369861602783	-0.0199811309576035	0.520069658756256	-0.0324495881795883
-1.24099612236023	-7.9746527671814	-3.72173595428467	-0.0204484630376101	0.520062208175659	-0.0323851518332958
-1.23222374916077	-7.97208166122437	-3.7222728729248	-0.0210024006664753	0.520046055316925	-0.0323737673461437
-1.23359763622284	-7.97338914871216	-3.7161386013031	-0.0213831719011068	0.519933223724365	-0.032367005944252
-1.23247277736664	-7.97397899627686	-3.72842311859131	-0.0218777190893888	0.520030438899994	-0.0322764068841934
-1.22903954982758	-7.97204065322876	-3.71006393432617	-0.0221614371985197	0.519993484020233	-0.0322629436850548
-1.23053109645844	-7.97004413604736	-3.72201871871948	-0.0224880240857601	0.52010577917099	-0.0321272239089012
-1.22106182575226	-7.96710443496704	-3.70592331886292	-0.0229303538799286	0.520072460174561	-0.0320697836577892
-1.22323143482208	-7.96404361724854	-3.71157670021057	-0.0231709964573383	0.520081460475922	-0.0319497250020504
-1.22023296356201	-7.96518707275391	-3.71744537353516	-0.0235580615699291	0.520269334316254	-0.0319563783705235
-1.21753442287445	-7.96335029602051	-3.71233701705933	-0.0237197428941727	0.520294427871704	-0.0318662188947201
-1.21577966213226	-7.95759057998657	-3.72288393974304	-0.0238360371440649	0.520495474338531	-0.0317542143166065
-1.21216201782227	-7.95868730545044	-3.71794676780701	-0.0242606420069933	0.520461142063141	-0.0316595621407032
-1.21307873725891	-7.95359230041504	-3.72771978378296	-0.0244427304714918	0.520601272583008	-0.0315201804041862
-1.20398879051208	-7.95462083816528	-3.71913862228394	-0.0247513595968485	0.520762264728546	-0.0313096828758717
-1.20498442649841	-7.94505214691162	-3.72181224822998	-0.024724381044507	0.52088075876236	-0.0309276562184095
-1.20018434524536	-7.94206571578979	-3.72373366355896	-0.0249504558742046	0.521022319793701	-0.0306639783084393
-1.19948065280914	-7.9360408782959	-3.72392058372498	-0.0251006949692965	0.52114725112915	-0.030499991029501
-1.19813799858093	-7.93565654754639	-3.73029518127441	-0.0251243095844984	0.521407842636108	-0.0303288996219635
-1.19258236885071	-7.9304780960083	-3.72759342193604	-0.0252995751798153	0.521597683429718	-0.030063021928072
-1.19469022750854	-7.92337036132813	-3.73976302146912	-0.0253489371389151	0.52166748046875	-0.0296699684113264
-1.19150519371033	-7.92474031448364	-3.73232483863831	-0.0254342518746853	0.521868884563446	-0.0294426437467337
-1.19289886951447	-7.91325950622559	-3.7341775894165	-0.0254323817789555	0.522089540958405	-0.0292677320539951
-1.19550931453705	-7.91072845458984	-3.73887777328491	-0.0254752039909363	0.522345781326294	-0.0289807375520468
-1.19858694076538	-7.90312576293945	-3.73640084266663	-0.025506729260087	0.522382318973541	-0.0286661144345999
-1.20011043548584	-7.90641832351685	-3.73329472541809	-0.025597557425499	0.522527098655701	-0.0285529065877199
-1.19370520114899	-7.90114593505859	-3.74524617195129	-0.025564081966877	0.522652804851532	-0.0282107423990965
-1.19307851791382	-7.89348316192627	-3.74190783500671	-0.0254021026194096	0.522860527038574	-0.0277397111058235
-1.1865873336792	-7.8893871307373	-3.74298334121704	-0.0254572108387947	0.522900700569153	-0.0269774962216616
-1.18818950653076	-7.88512849807739	-3.73878812789917	-0.0254757255315781	0.52288556098938	-0.0265005957335234
-1.18004882335663	-7.88297176361084	-3.74048066139221	-0.025666855275631	0.52304744720459	-0.0260062478482723
-1.17405188083649	-7.87205123901367	-3.74255728721619	-0.0254421345889568	0.523139774799347	-0.0254247970879078
-1.17432546615601	-7.8708381652832	-3.75017786026001	-0.0252540670335293	0.523332357406616	-0.0245642680674791
-1.1702116727829	-7.86273241043091	-3.73641872406006	-0.0251841098070145	0.523393630981445	-0.0239722561091185
-1.17299818992615	-7.85946035385132	-3.74539160728455	-0.0250678844749928	0.523468494415283	-0.0235357526689768
-1.16591966152191	-7.85196876525879	-3.7410991191864	-0.0250060111284256	0.523435473442078	-0.0231223274022341
-1.16840279102325	-7.85232353210449	-3.74504399299622	-0.025092588737607	0.52354234457016	-0.0226225517690182
-1.16685247421265	-7.84264802932739	-3.74444198608398	-0.0249849315732718	0.523749351501465	-0.0222858395427465
-1.16956901550293	-7.83789825439453	-3.75109243392944	-0.0246715843677521	0.523690104484558	-0.0215295031666756
-1.16447722911835	-7.83261632919312	-3.74671292304993	-0.0245290379971266	0.52380907535553	-0.0208974219858646
-1.1659277677536	-7.82689666748047	-3.75043320655823	-0.0244985707104206	0.523687362670898	-0.0203488413244486
-1.16144275665283	-7.82374048233032	-3.74690079689026	-0.0245372038334608	0.5238037109375	-0.020040862262249
-1.16181671619415	-7.81928396224976	-3.74681115150452	-0.0243253875523806	0.523776352405548	-0.0194199159741402
-1.16277325153351	-7.81336069107056	-3.75276565551758	-0.0241477210074663	0.52382504940033	-0.0186925809830427
-1.16528511047363	-7.80650806427002	-3.74425172805786	-0.0239295475184917	0.523670375347137	-0.0179741103202105
-1.16692554950714	-7.80393123626709	-3.74298810958862	-0.0238177850842476	0.523717045783997	-0.0175601616501808
-1.16255903244019	-7.79729604721069	-3.74789357185364	-0.0236810129135847	0.523467183113098	-0.0171076394617558
-1.1650173664093	-7.79370403289795	-3.74655485153198	-0.0235594641417265	0.523472726345062	-0.0166156627237797
-1.16097390651703	-7.78519868850708	-3.74148058891296	-0.0235176626592875	0.523225784301758	-0.0159228816628456
-1.16492354869843	-7.78320217132568	-3.73034644126892	-0.0234768912196159	0.523190081119537	-0.01538713183254
-1.16467928886414	-7.77418184280396	-3.73740029335022	-0.0233155637979507	0.522888720035553	-0.0149268116801977
-1.16475832462311	-7.77434635162354	-3.73732805252075	-0.0232679452747107	0.522679448127747	-0.0142976706847548
-1.16279244422913	-7.76551914215088	-3.73327493667603	-0.0231236238032579	0.522469818592072	-0.0136900739744306
-1.16554379463196	-7.76235961914063	-3.72021579742432	-0.0229994934052229	0.522206664085388	-0.0132052777335048
-1.16283237934113	-7.75352048873901	-3.73162508010864	-0.0229287762194872	0.521841824054718	-0.0128350406885147
-1.16695177555084	-7.75557518005371	-3.72630953788757	-0.0229630209505558	0.521483659744263	-0.012394773773849
-1.16334223747253	-7.74889183044434	-3.71149682998657	-0.023110369220376	0.521188080310822	-0.0121088260784745
-1.16834807395935	-7.74447727203369	-3.71747851371765	-0.0229557640850544	0.520835757255554	-0.0115952147170901
-1.1681102514267	-7.73702526092529	-3.7140736579895	-0.0227933637797832	0.52042031288147	-0.0111612733453512
-1.1723108291626	-7.73496770858765	-3.71213483810425	-0.0228770952671766	0.519975244998932	-0.0106471944600344
-1.16878318786621	-7.73313617706299	-3.6973705291748	-0.0230597965419292	0.519548177719116	-0.0104748960584402
-1.17478549480438	-7.72804880142212	-3.69982862472534	-0.0230516903102398	0.519179463386536	-0.0101504260674119
-1.17311763763428	-7.7208456993103	-3.68865704536438	-0.02305918186903	0.518722653388977	-0.00976482313126326
-1.17738580703735	-7.71588230133057	-3.69202065467834	-0.0230960063636303	0.518313765525818	-0.00914668850600719
-1.17347157001495	-7.71510410308838	-3.68454313278198	-0.0232197437435389	0.517819285392761	-0.0089431582018733
-1.17576706409454	-7.70636606216431	-3.68608689308167	-0.0230227764695883	0.517533898353577	-0.0085363844409585
-1.17106974124908	-7.70190572738647	-3.67243719100952	-0.0231862086802721	0.51698362827301	-0.00814519450068474
-1.17747867107391	-7.70061683654785	-3.67369914054871	-0.0232662204653025	0.516653537750244	-0.00784749537706375
-1.17198264598846	-7.70455360412598	-3.66440606117249	-0.0233416128903627	0.516376912593842	-0.00760658644139767
-1.17199754714966	-7.69831705093384	-3.67284727096558	-0.0231278482824564	0.515959501266479	-0.00721743144094944
-1.16723442077637	-7.70172500610352	-3.66203570365906	-0.0233081765472889	0.515577137470245	-0.0068496442399919
-1.17141449451447	-7.69497203826904	-3.66102838516235	-0.0234341602772474	0.515295505523682	-0.00672623701393604
-1.16842198371887	-7.69716787338257	-3.65464758872986	-0.0234695691615343	0.51509702205658	-0.00657764216884971
-1.17064607143402	-7.69052410125732	-3.66043639183044	-0.0233609117567539	0.514845430850983	-0.00623762933537364
-1.17021644115448	-7.69281244277954	-3.65003538131714	-0.0232541114091873	0.514650583267212	-0.005888347979635
-1.16704976558685	-7.68965768814087	-3.64639163017273	-0.0232141055166721	0.51452362537384	-0.00558567931875587
-1.16618669033051	-7.69145822525024	-3.64999079704285	-0.0232919659465551	0.51434063911438	-0.00542829977348447
-1.166011095047	-7.68649196624756	-3.64519619941711	-0.023285461589694	0.514212548732758	-0.00543531076982617
-1.16918432712555	-7.69088983535767	-3.65047883987427	-0.0233156029134989	0.514262080192566	-0.00516673643141985
-1.16629540920258	-7.68716526031494	-3.63906693458557	-0.0232702922075987	0.514146506786346	-0.00497607747092843
-1.1651508808136	-7.68432903289795	-3.64803051948547	-0.0232323594391346	0.514183938503265	-0.00471565034240484
-1.16327607631683	-7.68246269226074	-3.64212846755981	-0.0231613349169493	0.51410573720932	-0.0046781599521637
-1.16781258583069	-7.68525505065918	-3.64726638793945	-0.0231290571391582	0.514234960079193	-0.00459498539566994
-1.1611715555191	-7.68333578109741	-3.63545846939087	-0.0231207814067602	0.514216184616089	-0.004453144967556
-1.16520643234253	-7.68258953094482	-3.64320659637451	-0.0230149738490582	0.514456629753113	-0.00431777397170663
-1.16129541397095	-7.68387985229492	-3.64769911766052	-0.0229130424559116	0.514422953128815	-0.00421681720763445
-1.16405391693115	-7.68239593505859	-3.64918756484985	-0.0228602662682533	0.51472795009613	-0.00422683684155345
-1.16072273254395	-7.68077182769775	-3.64525604248047	-0.0229813884943724	0.514796078205109	-0.00419581169262528
-1.16603648662567	-7.68021249771118	-3.64899373054504	-0.0227780248969793	0.514985680580139	-0.00404600147157907
-1.15839123725891	-7.68266439437866	-3.64296674728394	-0.022734098136425	0.515074193477631	-0.00394884450361133
-1.16203463077545	-7.67935609817505	-3.65383625030518	-0.0225819610059261	0.515285611152649	-0.00400615157559514
-1.15798878669739	-7.68355560302734	-3.65476298332214	-0.0227337516844273	0.515517890453339	-0.0040443311445415
-1.15977954864502	-7.68137693405151	-3.65449476242065	-0.0226162765175104	0.515720665454865	-0.00410998333245516
-1.15703880786896	-7.68478441238403	-3.65106058120728	-0.0226645097136498	0.515921533107758	-0.00401086127385497
-1.1584587097168	-7.67935657501221	-3.65237474441528	-0.0224266424775124	0.51605212688446	-0.00383105920627713
-1.15365087985992	-7.68377923965454	-3.65403485298157	-0.0225152168422937	0.516178965568542	-0.00387709983624518
-1.15254950523376	-7.68399858474731	-3.65777468681335	-0.0226014498621225	0.516341209411621	-0.00403246842324734
-1.15347051620483	-7.68536281585693	-3.65828776359558	-0.0225896183401346	0.516565024852753	-0.00415414711460471
-1.15402865409851	-7.68231630325317	-3.65632772445679	-0.0225249752402306	0.516766250133514	-0.00407677004113793
-1.14857232570648	-7.6838812828064	-3.66109395027161	-0.0226062163710594	0.516865849494934	-0.0039844186976552
-1.15115869045258	-7.68311166763306	-3.66009092330933	-0.0225962661206722	0.516997337341309	-0.00406591081991792
-1.14933657646179	-7.68356084823608	-3.66483521461487	-0.0225514266639948	0.51709371805191	-0.00406699255108833
-1.14829015731812	-7.68316984176636	-3.6552107334137	-0.0224857665598392	0.517123162746429	-0.00401014508679509
-1.14494907855988	-7.6828932762146	-3.6683042049408	-0.0224713515490294	0.517259001731873	-0.00401282636448741
-1.14327967166901	-7.69038057327271	-3.66041278839111	-0.0226006601005793	0.517131745815277	-0.00402109138667583
-1.14297187328339	-7.68961143493652	-3.66312050819397	-0.022699199616909	0.517239272594452	-0.00420025689527392
-1.1388304233551	-7.68871831893921	-3.65037059783936	-0.0227117966860533	0.517230808734894	-0.00421869847923517
-1.13928079605103	-7.68949174880981	-3.65926790237427	-0.0227797087281942	0.517240703105927	-0.00421457923948765
-1.13928496837616	-7.69096946716309	-3.65831708908081	-0.0227577779442072	0.516993045806885	-0.00410843687132001
-1.13653242588043	-7.69701385498047	-3.64732551574707	-0.0230310708284378	0.516970157623291	-0.00428102817386389
-1.13782787322998	-7.68887710571289	-3.65378427505493	-0.0231020785868168	0.516880452632904	-0.00442119827494025
-1.13092291355133	-7.69277191162109	-3.65129590034485	-0.0232679769396782	0.516666412353516	-0.00437489477917552
-1.13493466377258	-7.69152975082397	-3.65340399742126	-0.0233151447027922	0.516528248786926	-0.00421891873702407
-1.13302564620972	-7.69572162628174	-3.6466588973999	-0.0235150195658207	0.516360878944397	-0.00427843723446131
-1.1283403635025	-7.68938970565796	-3.64322185516357	-0.0236310381442308	0.51615709066391	-0.0043454822152853
-1.12691926956177	-7.69338512420654	-3.64484143257141	-0.023875443264842	0.515977561473846	-0.00445442274212837
-1.12837338447571	-7.69436740875244	-3.64312171936035	-0.0239878799766302	0.515657246112823	-0.0045085116289556
-1.12575912475586	-7.70121002197266	-3.64094924926758	-0.0241833832114935	0.51545923948288	-0.00448375940322876
-1.12629413604736	-7.69253492355347	-3.62472414970398	-0.0242944397032261	0.515309810638428	-0.00462013250216842
-1.1233286857605	-7.6952018737793	-3.63838005065918	-0.0243979506194592	0.515068292617798	-0.00480257207527757
-1.1273136138916	-7.70155048370361	-3.6274778842926	-0.0244323052465916	0.514739513397217	-0.0049185436218977
-1.12354922294617	-7.70456981658936	-3.6216254234314	-0.0248163733631372	0.514557421207428	-0.00509780505672097
-1.12640976905823	-7.70045948028564	-3.62128615379334	-0.0249524898827076	0.514468312263489	-0.00539272744208574
-1.11803936958313	-7.70406341552734	-3.63247156143188	-0.0252001602202654	0.514177739620209	-0.00552489515393972
-1.12631642818451	-7.70668935775757	-3.61666440963745	-0.0252543818205595	0.513893902301788	-0.0054984618909657
-1.12243103981018	-7.70794916152954	-3.61686515808105	-0.0254560466855764	0.513783752918243	-0.005755087826401
-1.12174463272095	-7.71074724197388	-3.60445857048035	-0.0255774408578873	0.513552844524384	-0.00584180653095245
-1.12152242660522	-7.71097564697266	-3.60726714134216	-0.0256831739097834	0.513435482978821	-0.00608824845403433
-1.1192319393158	-7.71284532546997	-3.61098456382751	-0.0256911087781191	0.513218879699707	-0.00629810383543372
-1.12285542488098	-7.7144603729248	-3.61902451515198	-0.0257813464850187	0.513153314590454	-0.00651165470480919
-1.12304270267487	-7.71999788284302	-3.61179995536804	-0.0259637553244829	0.512921750545502	-0.00672308169305325
-1.12106692790985	-7.71972513198853	-3.60113286972046	-0.026050828397274	0.512850046157837	-0.00711167650297284
-1.11924850940704	-7.72358369827271	-3.60204482078552	-0.0261858142912388	0.5126131772995	-0.00741934962570667
-1.12033331394196	-7.72792434692383	-3.60878968238831	-0.0262527745217085	0.512589812278748	-0.00762522080913186
-1.11623275279999	-7.73106002807617	-3.60711622238159	-0.0263971406966448	0.512524306774139	-0.00774474535137415
-1.11661875247955	-7.72953653335571	-3.60334014892578	-0.0263370536267757	0.512409150600433	-0.00789907108992338
-1.11292004585266	-7.73678588867188	-3.60204386711121	-0.0264782477170229	0.512206375598907	-0.0080176517367363
-1.11322665214539	-7.73760366439819	-3.5965268611908	-0.0265641808509827	0.512247025966644	-0.00830442737787962
-1.10633897781372	-7.74191427230835	-3.60334777832031	-0.0267374608665705	0.51208633184433	-0.00853372178971767
-1.10699439048767	-7.74189805984497	-3.59272313117981	-0.0267013683915138	0.512001872062683	-0.0087308818474412
-1.100945353508	-7.75153160095215	-3.60222816467285	-0.0266628731042147	0.512007355690002	-0.00884857960045338
-1.09905779361725	-7.74914121627808	-3.59755063056946	-0.0266119353473186	0.511881172657013	-0.00910568796098232
-1.09417200088501	-7.75850009918213	-3.59680485725403	-0.0269769430160522	0.511764168739319	-0.00933322124183178
-1.09497940540314	-7.75801038742065	-3.59357452392578	-0.0269462745636702	0.511718213558197	-0.00980268325656652
-1.09045362472534	-7.76252794265747	-3.60258722305298	-0.0269858669489622	0.511765241622925	-0.00987226609140635
-1.08674657344818	-7.76612567901611	-3.59071087837219	-0.0270338207483292	0.511542916297913	-0.00996307283639908
-1.08456742763519	-7.7680811882019	-3.59562373161316	-0.0270092245191336	0.511468231678009	-0.0101060848683119
-1.07614135742188	-7.77001953125	-3.59647631645203	-0.0271080564707518	0.511439323425293	-0.0104417009279132
-1.07540941238403	-7.77605962753296	-3.60012412071228	-0.0271871350705624	0.511342585086823	-0.0105665074661374
-1.06745588779449	-7.77774858474731	-3.5963728427887	-0.0272743497043848	0.511270642280579	-0.0108018992468715
-1.06923305988312	-7.78029298782349	-3.59518384933472	-0.0272300038486719	0.51125168800354	-0.0109003195539117
-1.05956447124481	-7.78530740737915	-3.59248781204224	-0.0273289270699024	0.511030733585358	-0.0111384494230151
-1.05544698238373	-7.78936862945557	-3.5939929485321	-0.027291975915432	0.510899007320404	-0.0112843187525868
-1.04964172840118	-7.79338693618774	-3.59136009216309	-0.0274017620831728	0.51094388961792	-0.0116481650620699
-1.04739165306091	-7.79775285720825	-3.59528303146362	-0.0274049807339907	0.510709464550018	-0.0118785053491592
-1.04335415363312	-7.8016209602356	-3.60172963142395	-0.0274079218506813	0.510716021060944	-0.0120832426473498
-1.03801584243774	-7.80206632614136	-3.59267854690552	-0.0275559686124325	0.510542035102844	-0.0122262630611658
-1.03706753253937	-7.80367374420166	-3.59281802177429	-0.0275239180773497	0.510496377944946	-0.0124901998788118
-1.0279552936554	-7.81284046173096	-3.59309148788452	-0.0276356842368841	0.510327637195587	-0.0126183265820146
-1.02697467803955	-7.81452131271362	-3.60191607475281	-0.0276008322834969	0.510337054729462	-0.0128209237009287
-1.02089023590088	-7.81869029998779	-3.59841680526733	-0.0277386214584112	0.510102510452271	-0.012983382679522
-1.01806890964508	-7.82060432434082	-3.60038256645203	-0.0277855414897203	0.510116636753082	-0.0132159469649196
-1.009610414505	-7.8280143737793	-3.59143590927124	-0.0279732998460531	0.509970486164093	-0.0133653180673718
-1.00701403617859	-7.82418823242188	-3.59066009521484	-0.0279992073774338	0.509816646575928	-0.0135120842605829
-1.00363636016846	-7.83317804336548	-3.58770108222961	-0.0281091090291739	0.509815156459808	-0.0137068349868059
-0.99891859292984	-7.83004570007324	-3.59589409828186	-0.0281636994332075	0.509629428386688	-0.0138433603569865
-0.995150327682495	-7.83784770965576	-3.59892630577087	-0.0281195249408484	0.509575724601746	-0.0139007428660989
-0.986146092414856	-7.84176588058472	-3.59994387626648	-0.0282644126564264	0.509481310844421	-0.0140696857124567
-0.98313170671463	-7.84228801727295	-3.59555864334106	-0.0282720532268286	0.50932639837265	-0.0142834782600403
-0.977984726428986	-7.84919738769531	-3.59216594696045	-0.0284064225852489	0.509163498878479	-0.0144179407507181
-0.973629355430603	-7.85219860076904	-3.5922966003418	-0.028417456895113	0.509156584739685	-0.0146923875436187
-0.97096711397171	-7.85700702667236	-3.60018038749695	-0.0285059437155724	0.508983254432678	-0.0149110583588481
-0.965828418731689	-7.86020469665527	-3.59507012367249	-0.0284751113504171	0.508851647377014	-0.0152207463979721
-0.9630366563797	-7.86590385437012	-3.60238265991211	-0.0285295192152262	0.508854031562805	-0.0153381675481796
-0.956265866756439	-7.86431121826172	-3.59588313102722	-0.028594559058547	0.508717715740204	-0.0155402477830648
-0.95588618516922	-7.87150621414185	-3.59689879417419	-0.0286587085574865	0.508680284023285	-0.0156339164823294
-0.947616755962372	-7.8728551864624	-3.59899139404297	-0.0286501459777355	0.508693218231201	-0.0158602856099606
-0.948385834693909	-7.87559270858765	-3.60063004493713	-0.0285579953342676	0.508618831634521	-0.0159460883587599
-0.939470767974854	-7.87649536132813	-3.60231399536133	-0.0287024937570095	0.508645296096802	-0.0161105319857597
-0.93706613779068	-7.88059425354004	-3.60298180580139	-0.0287020020186901	0.50851982831955	-0.01631517149508
-0.937021315097809	-7.88496780395508	-3.6117250919342	-0.0287143215537071	0.508578181266785	-0.0163695234805346
-0.930355072021484	-7.88706684112549	-3.60565090179443	-0.0287307035177946	0.508588016033173	-0.0166141428053379
-0.932178795337677	-7.88845634460449	-3.60773730278015	-0.0286709740757942	0.508563458919525	-0.0167369041591883
-0.924921333789825	-7.89031314849854	-3.60758519172668	-0.0287565235048532	0.508612334728241	-0.016969645395875
-0.92599630355835	-7.89296531677246	-3.60856485366821	-0.0287102367728949	0.508608162403107	-0.0170852113515139
-0.924654483795166	-7.89795732498169	-3.61213445663452	-0.0286313239485025	0.508738994598389	-0.0173934176564217
-0.921939969062805	-7.89717102050781	-3.61269903182983	-0.0286356937140226	0.508702278137207	-0.0176302958279848
-0.923977315425873	-7.89766693115234	-3.62669634819031	-0.0284350402653217	0.508850991725922	-0.0177847947925329
-0.917692482471466	-7.90619564056396	-3.6180305480957	-0.0284651890397072	0.508945882320404	-0.0179557129740715
-0.917813122272491	-7.90487289428711	-3.62162137031555	-0.0283039472997189	0.508996844291687	-0.0181394051760435
-0.917969703674316	-7.91023254394531	-3.61786699295044	-0.0283174868673086	0.509171843528748	-0.0183277130126953
-0.917532861232758	-7.91029691696167	-3.62938904762268	-0.0280999355018139	0.509237706661224	-0.0185013841837645
-0.913249969482422	-7.91614675521851	-3.62445330619812	-0.0281214192509651	0.509391784667969	-0.0187325533479452
-0.916903257369995	-7.91677856445313	-3.6359555721283	-0.0279300976544619	0.509491205215454	-0.0189645234495401
-0.914786219596863	-7.91767835617065	-3.63248419761658	-0.0277993958443403	0.509753167629242	-0.0192062109708786
-0.91749095916748	-7.92610168457031	-3.64259457588196	-0.0278463866561651	0.50986647605896	-0.0194465145468712
-0.915434062480927	-7.92362022399902	-3.65113043785095	-0.0276268143206835	0.510061621665955	-0.019761610776186
-0.914947509765625	-7.93259334564209	-3.63891053199768	-0.0275855083018541	0.510314464569092	-0.0200420431792736
-0.917203366756439	-7.93217372894287	-3.64193296432495	-0.0273772701621056	0.51042228937149	-0.0202935710549355
-0.916475236415863	-7.93692779541016	-3.64388179779053	-0.0273401327431202	0.510680258274078	-0.0205567348748446
-0.917589962482452	-7.94069385528564	-3.65563488006592	-0.0272049624472857	0.510862112045288	-0.0208865627646446
-0.919799327850342	-7.94122314453125	-3.65596580505371	-0.026957681402564	0.511094033718109	-0.0212153811007738
-0.918152451515198	-7.94776773452759	-3.65725803375244	-0.0270007476210594	0.511290669441223	-0.0215247888118029
-0.922565579414368	-7.94904184341431	-3.66853356361389	-0.0267134346067905	0.511471390724182	-0.0218822583556175
-0.922673940658569	-7.95323991775513	-3.66829228401184	-0.026579238474369	0.511780917644501	-0.022213701158762
-0.92076587677002	-7.95173358917236	-3.67071533203125	-0.0264710728079081	0.511898040771484	-0.0225122775882483
-0.926870107650757	-7.95637226104736	-3.66821312904358	-0.0263696033507586	0.512150526046753	-0.0228347517549992
-0.924430668354034	-7.96200561523438	-3.67642283439636	-0.0262674074620008	0.512367904186249	-0.0230838134884834
-0.926099359989166	-7.96098184585571	-3.6771092414856	-0.0260866526514292	0.51245528459549	-0.0233526285737753
-0.924844741821289	-7.96579504013062	-3.68234276771545	-0.0260354187339544	0.51275622844696	-0.0236643645912409
-0.925278007984161	-7.96491575241089	-3.68390989303589	-0.0258770827203989	0.512793362140656	-0.0239493269473314
-0.929348587989807	-7.96917295455933	-3.68493175506592	-0.0257882475852966	0.512965381145477	-0.0241529252380133
-0.925027012825012	-7.97123146057129	-3.68801832199097	-0.0257764086127281	0.513080775737762	-0.0243854392319918
-0.932925343513489	-7.97249746322632	-3.69047832489014	-0.0255958549678326	0.513157069683075	-0.0246343873441219
-0.934272825717926	-7.97525882720947	-3.69564890861511	-0.0256276335567236	0.513335764408112	-0.0247613564133644
-0.933855772018433	-7.97857284545898	-3.68444466590881	-0.025584289804101	0.513363003730774	-0.0250568296760321
-0.939823746681213	-7.98050260543823	-3.69137191772461	-0.0255320686846972	0.513400733470917	-0.02518430352211
-0.939248442649841	-7.98048067092896	-3.69527554512024	-0.025506803765893	0.513499617576599	-0.0253873933106661
-0.94489985704422	-7.98412799835205	-3.68964958190918	-0.0253391675651073	0.513519823551178	-0.0255090165883303
-0.943432509899139	-7.98678827285767	-3.69481134414673	-0.025386730208993	0.513557136058807	-0.0257601328194141
-0.945340752601624	-7.9883017539978	-3.68846416473389	-0.0252865571528673	0.51351010799408	-0.0261274743825197
-0.951356649398804	-7.99221181869507	-3.70057010650635	-0.0251874309033155	0.513562023639679	-0.0262882634997368
-0.952474176883698	-7.99400329589844	-3.6883807182312	-0.0252330433577299	0.513539373874664	-0.026698412373662
-0.95614629983902	-8.00137615203857	-3.69378685951233	-0.0251746643334627	0.51337605714798	-0.0269954930990934
-0.957533240318298	-8.00526428222656	-3.69294548034668	-0.0252773072570562	0.513446867465973	-0.0273290630429983
-0.961416959762573	-8.00598621368408	-3.68408203125	-0.0253474712371826	0.513383805751801	-0.0275171771645546
-0.965213119983673	-8.00495338439941	-3.69126319885254	-0.0252584163099527	0.513428509235382	-0.0275861527770758
-0.96703827381134	-8.01021671295166	-3.68640661239624	-0.0253264028578997	0.513320565223694	-0.0277639031410217
-0.972840487957001	-8.01062297821045	-3.69131684303284	-0.0252482797950506	0.513383567333221	-0.0279500596225262
-0.969462037086487	-8.01427173614502	-3.68927955627441	-0.0254857912659645	0.513345539569855	-0.0283722244203091
-0.976988732814789	-8.01496887207031	-3.69800519943237	-0.025511559098959	0.513295114040375	-0.028611833229661
-0.97789204120636	-8.01981639862061	-3.6908552646637	-0.0256832428276539	0.513321697711945	-0.0289095733314753
-0.981265187263489	-8.02276134490967	-3.6944694519043	-0.0256982762366533	0.513336539268494	-0.0289832856506109
-0.981760561466217	-8.02047538757324	-3.68430042266846	-0.0257637966424227	0.513338088989258	-0.0292499586939812
-0.980883002281189	-8.02466201782227	-3.68684864044189	-0.0257851183414459	0.513300180435181	-0.0294661521911621
-0.986803829669952	-8.02529811859131	-3.70006084442139	-0.0257969349622726	0.513391971588135	-0.0296902600675821
-0.986264824867249	-8.03003597259521	-3.68908500671387	-0.0259935781359673	0.513452112674713	-0.0300133414566517
-0.987049221992493	-8.03057193756104	-3.6935076713562	-0.0260097552090883	0.513382434844971	-0.0303155537694693
-0.988644123077393	-8.04037380218506	-3.69069719314575	-0.026248075067997	0.513450920581818	-0.0306218732148409
-0.988001883029938	-8.04538536071777	-3.68766164779663	-0.0264426432549953	0.51344621181488	-0.0309560280293226
-0.993324279785156	-8.04413509368896	-3.69179487228394	-0.0265588667243719	0.51359897851944	-0.0313238576054573
-0.990832924842834	-8.04633903503418	-3.68641805648804	-0.026600668206811	0.513580679893494	-0.0315021947026253
-0.98797482252121	-8.0457181930542	-3.69600081443787	-0.0267001781612635	0.513587176799774	-0.0316657423973084
-0.99194210767746	-8.05102729797363	-3.6910674571991	-0.0268367230892181	0.513732612133026	-0.0318902991712093
-0.98751300573349	-8.05521869659424	-3.69693231582642	-0.0269488468766212	0.513701140880585	-0.0322117209434509
-0.984628081321716	-8.05278015136719	-3.68883109092712	-0.0270955823361874	0.513745903968811	-0.03261648863554
-0.98337060213089	-8.06420803070068	-3.69061660766602	-0.0274553243070841	0.513871550559998	-0.0330872647464275
-0.984164357185364	-8.06643104553223	-3.69639801979065	-0.0276075471192598	0.513880550861359	-0.0335775353014469
-0.98685622215271	-8.06818675994873	-3.69557905197144	-0.0275550875812769	0.514086723327637	-0.0338277779519558
-0.980424463748932	-8.06846714019775	-3.69935131072998	-0.0276059359312058	0.514103949069977	-0.0339066348969936
-0.984173059463501	-8.07484245300293	-3.6932098865509	-0.0276940725743771	0.514145970344543	-0.034325085580349
-0.979942917823792	-8.0817985534668	-3.69826650619507	-0.0279303044080734	0.514263391494751	-0.0348340906202793
-0.978544294834137	-8.08353996276855	-3.6987624168396	-0.0282220970839262	0.514278709888458	-0.0354398638010025
-0.978586494922638	-8.08886337280273	-3.68894243240356	-0.0285436660051346	0.514345467090607	-0.0357632040977478
-0.975845217704773	-8.09157848358154	-3.69533061981201	-0.0286777671426535	0.514419496059418	-0.0360192842781544
-0.975570797920227	-8.08917617797852	-3.69195485115051	-0.0286814793944359	0.514444589614868	-0.0361970886588097
-0.973923623561859	-8.09557437896729	-3.69404911994934	-0.0288907643407583	0.514507234096527	-0.0365575402975082
-0.969562113285065	-8.09646797180176	-3.69379305839539	-0.0291256420314312	0.514439344406128	-0.0369800888001919
-0.971700370311737	-8.10572528839111	-3.69013094902039	-0.0293802171945572	0.514501392841339	-0.0374679155647755
-0.967167794704437	-8.10449123382568	-3.69390916824341	-0.0295643582940102	0.514566779136658	-0.0378183275461197
-0.969908833503723	-8.10747337341309	-3.69041466712952	-0.0295871030539274	0.514593124389648	-0.0380235090851784
-0.967445433139801	-8.10864734649658	-3.69667792320251	-0.0297059677541256	0.514560043811798	-0.0383075512945652
-0.963117480278015	-8.11779594421387	-3.69394540786743	-0.0299501698464155	0.514436542987823	-0.038918424397707
-0.965958893299103	-8.12394046783447	-3.6859450340271	-0.0301998648792505	0.514448940753937	-0.0394842326641083
-0.965000510215759	-8.12651062011719	-3.68669939041138	-0.0305217392742634	0.51434600353241	-0.0399734191596508
-0.964260160923004	-8.12951183319092	-3.67994451522827	-0.0306411776691675	0.514291405677795	-0.0403257980942726
-0.963060140609741	-8.13268280029297	-3.68995428085327	-0.0308805741369724	0.51428884267807	-0.0406562052667141
-0.962623596191406	-8.1336145401001	-3.67967796325684	-0.0309974141418934	0.514139413833618	-0.0410586595535278
-0.964672744274139	-8.13638210296631	-3.68316841125488	-0.0312114581465721	0.514140129089355	-0.0413203127682209
-0.961625754833221	-8.13614368438721	-3.68807196617126	-0.0314606502652168	0.514033138751984	-0.041765283793211
-0.964151620864868	-8.14013290405273	-3.68328309059143	-0.0315742269158363	0.513855218887329	-0.0421764925122261
-0.965815365314484	-8.14595413208008	-3.68438863754272	-0.0317763388156891	0.513912498950958	-0.0426242239773273
-0.961353302001953	-8.14876079559326	-3.67479085922241	-0.0319731384515762	0.513803362846375	-0.0430983901023865
-0.965161859989166	-8.15145874023438	-3.68201589584351	-0.0320236757397652	0.513607800006866	-0.0434871502220631
-0.964167535305023	-8.15788841247559	-3.6785101890564	-0.0322849974036217	0.513552367687225	-0.044013787060976
-0.964716196060181	-8.15891361236572	-3.66800355911255	-0.032475408166647	0.513406157493591	-0.0444640927016735
-0.967410385608673	-8.16174125671387	-3.6731321811676	-0.0326492972671986	0.513270795345306	-0.0448010265827179
-0.965209901332855	-8.16741180419922	-3.66460037231445	-0.0329338051378727	0.513198375701904	-0.0452321767807007
-0.968734562397003	-8.16403961181641	-3.66781616210938	-0.0331403128802776	0.513069927692413	-0.0455208569765091
-0.970295429229736	-8.16984462738037	-3.66659808158875	-0.0332237631082535	0.51297801733017	-0.0457176379859447
-0.965602934360504	-8.16716384887695	-3.66582226753235	-0.033339262008667	0.512787461280823	-0.0459131821990013
-0.968780755996704	-8.16844940185547	-3.65746331214905	-0.0334089323878288	0.512575328350067	-0.046142041683197
-0.971137583255768	-8.17240428924561	-3.66166496276855	-0.0335774570703506	0.512539207935333	-0.0464427955448627
-0.967583477497101	-8.17241096496582	-3.65604376792908	-0.0336491949856281	0.512277603149414	-0.0467100255191326
-0.972543120384216	-8.17254257202148	-3.65276145935059	-0.0336756445467472	0.512190520763397	-0.046886257827282
-0.968583285808563	-8.17774295806885	-3.65069842338562	-0.0338073074817657	0.512006998062134	-0.0472083650529385
-0.970855414867401	-8.18166828155518	-3.65112209320068	-0.0338789112865925	0.511702358722687	-0.0474613197147846
-0.975562870502472	-8.18055820465088	-3.65727281570435	-0.0339326784014702	0.511678993701935	-0.0476591736078262
-0.969610273838043	-8.18305110931396	-3.64096426963806	-0.0341194570064545	0.511419594287872	-0.0478503406047821
-0.978351891040802	-8.17797088623047	-3.65758943557739	-0.0340767279267311	0.511156857013702	-0.0479267053306103
-0.974919259548187	-8.1781063079834	-3.64850234985352	-0.0341575480997562	0.510956645011902	-0.0480071008205414
-0.974827170372009	-8.1776647567749	-3.63627767562866	-0.0343275554478168	0.510693073272705	-0.0480551198124886
-0.978152930736542	-8.17791271209717	-3.64512395858765	-0.0343673899769783	0.51043301820755	-0.0479739531874657
-0.980135798454285	-8.17373657226563	-3.64391112327576	-0.0344462096691132	0.510237097740173	-0.0480198860168457
-0.977496743202209	-8.17532920837402	-3.63553237915039	-0.0345606580376625	0.509927034378052	-0.048018641769886
-0.982268333435059	-8.17024993896484	-3.6402792930603	-0.0345678590238094	0.50963032245636	-0.0479926131665707
-0.981985628604889	-8.17165184020996	-3.63399529457092	-0.0345108211040497	0.509453535079956	-0.048053290694952
-0.982005596160889	-8.16787052154541	-3.6304132938385	-0.0346335954964161	0.509042680263519	-0.0480667054653168
-0.98602694272995	-8.17022705078125	-3.63404059410095	-0.0345964506268501	0.508732318878174	-0.0480667948722839
-0.988993704319	-8.17036914825439	-3.62948274612427	-0.0346614867448807	0.50853168964386	-0.0480647198855877
-0.987800419330597	-8.17064952850342	-3.61981844902039	-0.0347492359578609	0.508167147636414	-0.0480336807668209
-0.989090442657471	-8.1681661605835	-3.62177157402039	-0.034692145884037	0.507814705371857	-0.0479444935917854
-0.988375902175903	-8.168776512146	-3.61796998977661	-0.034653764218092	0.507512390613556	-0.0479127466678619
-0.990614950656891	-8.16585636138916	-3.61378955841064	-0.034670427441597	0.507232189178467	-0.0477755665779114
-0.993184208869934	-8.16360950469971	-3.61704730987549	-0.0345923751592636	0.506828963756561	-0.0476983971893787
-0.993009686470032	-8.16393184661865	-3.61538338661194	-0.0345282889902592	0.506605863571167	-0.0476646237075329
-0.991841435432434	-8.16281414031982	-3.61061859130859	-0.0345526561141014	0.506217181682587	-0.047547847032547
-0.99974662065506	-8.15883350372314	-3.61509990692139	-0.0344939492642879	0.505907535552979	-0.0474855937063694
-0.999263286590576	-8.16011142730713	-3.60811614990234	-0.0343980528414249	0.505594491958618	-0.0474495515227318
-0.998685896396637	-8.15634536743164	-3.60343909263611	-0.0343714356422424	0.505239129066467	-0.0473434589803219
-1.00227904319763	-8.15535163879395	-3.61411309242249	-0.0343099348247051	0.50499027967453	-0.0472707860171795
-1.00411355495453	-8.15593433380127	-3.60677528381348	-0.0342339053750038	0.504782676696777	-0.0471658408641815
-1.00419914722443	-8.15437889099121	-3.60117387771606	-0.0342460013926029	0.504360675811768	-0.0470607429742813
-1.01181316375732	-8.14907455444336	-3.60470104217529	-0.03411003947258	0.50416624546051	-0.0468627475202084
-1.01314353942871	-8.15099239349365	-3.60069847106934	-0.0338981747627258	0.503946840763092	-0.0467743873596191
-1.01175713539124	-8.14615821838379	-3.59593963623047	-0.0338902249932289	0.503619909286499	-0.0465986393392086
-1.01618564128876	-8.14632892608643	-3.60352778434753	-0.0337398089468479	0.503404498100281	-0.0464248768985271
-1.01538741588593	-8.14618968963623	-3.60137438774109	-0.033615805208683	0.503290832042694	-0.0463005639612675
-1.01560008525848	-8.14286231994629	-3.59215998649597	-0.0335245169699192	0.503022611141205	-0.0461418628692627
-1.02259635925293	-8.14188385009766	-3.59998154640198	-0.0333032719790936	0.502901911735535	-0.0459626689553261
-1.02186930179596	-8.14290237426758	-3.60065793991089	-0.0331299006938934	0.502686321735382	-0.0458472967147827
-1.02324950695038	-8.13909149169922	-3.59713578224182	-0.0330480076372623	0.502519905567169	-0.0456470772624016
-1.02667939662933	-8.13866233825684	-3.60194826126099	-0.0327256806194782	0.502463638782501	-0.0455341376364231
-1.02618646621704	-8.13706016540527	-3.60266065597534	-0.032523799687624	0.502400279045105	-0.0454171299934387
-1.0236428976059	-8.13769054412842	-3.59831428527832	-0.0323795452713966	0.502231955528259	-0.0452194139361382
-1.02799928188324	-8.13316535949707	-3.60626649856567	-0.0320710092782974	0.502256333827972	-0.0450226478278637
-1.02910351753235	-8.13251304626465	-3.60538077354431	-0.0317942015826702	0.502260625362396	-0.0448135696351528
-1.02701306343079	-8.13030815124512	-3.60390424728394	-0.0315740555524826	0.50220113992691	-0.0446171872317791
-1.03037476539612	-8.13092041015625	-3.60469603538513	-0.0311714261770248	0.50219714641571	-0.0443364232778549
-1.0299586057663	-8.12811374664307	-3.61146187782288	-0.0309454146772623	0.502362191677094	-0.0440964438021183
-1.02711045742035	-8.12713241577148	-3.60968065261841	-0.0307539459317923	0.502374291419983	-0.0438661351799965
-1.0313413143158	-8.12612438201904	-3.61576128005981	-0.030390240252018	0.502339124679565	-0.043544415384531
-1.02665209770203	-8.12336158752441	-3.62071323394775	-0.0300138462334871	0.502528846263886	-0.0432488508522511
-1.02507960796356	-8.12133312225342	-3.61823749542236	-0.0297489874064922	0.502610385417938	-0.042937409132719
-1.02695941925049	-8.11952686309814	-3.6227970123291	-0.0293768029659987	0.502725720405579	-0.0425759665668011
-1.02923357486725	-8.11612701416016	-3.6269416809082	-0.0290456172078848	0.502951741218567	-0.0422511994838715
-1.02343940734863	-8.1173620223999	-3.62357664108276	-0.0287358462810516	0.50300008058548	-0.0418755523860455
-1.02617597579956	-8.11086368560791	-3.62962746620178	-0.0283497087657452	0.503156244754791	-0.0414505824446678
-1.02657425403595	-8.11044597625732	-3.63125967979431	-0.0279442202299833	0.503369033336639	-0.0411380045115948
-1.02560448646545	-8.10720157623291	-3.63915324211121	-0.0276069585233927	0.503422260284424	-0.0406689532101154
-1.02503597736359	-8.10512828826904	-3.64166879653931	-0.0272233728319407	0.503633677959442	-0.0403595305979252
-1.02270352840424	-8.10622692108154	-3.63788104057312	-0.026865353807807	0.503657102584839	-0.0399874486029148
-1.02514839172363	-8.10057163238525	-3.64928913116455	-0.0264138374477625	0.50385046005249	-0.0395376123487949
-1.02865374088287	-8.09762382507324	-3.64342856407166	-0.0260113570839167	0.504042744636536	-0.0392218381166458
-1.0229115486145	-8.09313201904297	-3.64998173713684	-0.025672348216176	0.504028022289276	-0.0387953519821167
-1.02747619152069	-8.09086513519287	-3.658616065979	-0.0251934956759214	0.504274725914001	-0.038411807268858
-1.02371656894684	-8.0915060043335	-3.65106987953186	-0.0249005574733019	0.504327476024628	-0.0379699766635895
-1.02551126480103	-8.08623027801514	-3.66241383552551	-0.024480426684022	0.504372715950012	-0.0374670177698135
-1.02456200122833	-8.0847635269165	-3.65439105033875	-0.0240537039935589	0.504510343074799	-0.037078533321619
-1.02080047130585	-8.08157825469971	-3.66354560852051	-0.0237692836672068	0.504502415657043	-0.036590252071619
-1.02600085735321	-8.0756368637085	-3.66839241981506	-0.0232750177383423	0.504606783390045	-0.036181628704071
-1.02422821521759	-8.0775089263916	-3.66185617446899	-0.0229638908058405	0.504729866981506	-0.0357261188328266
-1.02407598495483	-8.0704231262207	-3.66857743263245	-0.0225494094192982	0.504671573638916	-0.035233948379755
-1.02713251113892	-8.06924915313721	-3.67153167724609	-0.0221590101718903	0.504868984222412	-0.0348069071769714
-1.02417075634003	-8.06699562072754	-3.67540168762207	-0.021827332675457	0.504802703857422	-0.0343514271080494
-1.02289950847626	-8.06099414825439	-3.67493200302124	-0.0214367844164371	0.504926025867462	-0.0339688323438168
-1.02212965488434	-8.06208610534668	-3.67121195793152	-0.0211602132767439	0.504969835281372	-0.0335554331541061
-1.02267611026764	-8.06058216094971	-3.68210864067078	-0.0207797922194004	0.505000829696655	-0.0331036001443863
-1.02583527565002	-8.05774688720703	-3.67653656005859	-0.0203589834272861	0.505199790000916	-0.0326599255204201
-1.02363133430481	-8.05619144439697	-3.6819953918457	-0.020159350708127	0.505189716815948	-0.0322227999567986
-1.02114546298981	-8.04968166351318	-3.6831750869751	-0.0196693409234285	0.505327463150024	-0.0318757370114326
-1.02200734615326	-8.05085277557373	-3.68568849563599	-0.0194382611662149	0.505472183227539	-0.031380657106638
-1.02377724647522	-8.04528331756592	-3.68921065330505	-0.0190090443938971	0.505642294883728	-0.0309594552963972
-1.02432429790497	-8.0451192855835	-3.68544030189514	-0.018664538860321	0.505818426609039	-0.0304756946861744
-1.02117908000946	-8.03978538513184	-3.68688464164734	-0.0182660184800625	0.505931317806244	-0.0300676822662354
-1.02277934551239	-8.03499889373779	-3.68999814987183	-0.0178116075694561	0.506207287311554	-0.0296682883054018
-1.02592027187347	-8.03585052490234	-3.69766783714294	-0.0175083074718714	0.506320774555206	-0.0293277129530907
-1.02705037593842	-8.0335807800293	-3.70152568817139	-0.0171851348131895	0.506604254245758	-0.0291340928524733
-1.02963149547577	-8.03359413146973	-3.70132923126221	-0.0169247966259718	0.50684118270874	-0.0288621708750725
-1.0324535369873	-8.03081893920898	-3.70915794372559	-0.0166220888495445	0.507129013538361	-0.0286181010305882
-1.03453385829926	-8.03099727630615	-3.70776176452637	-0.0161735489964485	0.507380068302155	-0.0282845515757799
-1.03594172000885	-8.0301342010498	-3.71646571159363	-0.015811150893569	0.507604598999023	-0.0280169732868671
-1.03547561168671	-8.02681350708008	-3.71314311027527	-0.0154494531452656	0.507858276367188	-0.027835126966238
-1.04158544540405	-8.02567005157471	-3.71860361099243	-0.0151396095752716	0.50819331407547	-0.027639128267765
-1.04129278659821	-8.0230016708374	-3.71667885780334	-0.0147429322823882	0.508392572402954	-0.0277001280337572
-1.04559981822968	-8.02436923980713	-3.72441554069519	-0.0144865792244673	0.508657932281494	-0.0274855028837919
-1.04378306865692	-8.02604293823242	-3.72303557395935	-0.0143800051882863	0.508916735649109	-0.0275461561977863
-1.05285453796387	-8.02719402313232	-3.72565221786499	-0.014099626801908	0.509081602096558	-0.0275346394628286
-1.05039513111115	-8.02423477172852	-3.72301864624023	-0.0140105336904526	0.509338021278381	-0.0275587998330593
-1.05462741851807	-8.0195426940918	-3.72553944587708	-0.0137143544852734	0.509515523910522	-0.027325103059411
-1.05479502677917	-8.0205717086792	-3.73547458648682	-0.0135744530707598	0.509783267974854	-0.0271907877177
-1.05980932712555	-8.01814842224121	-3.74041438102722	-0.013240440748632	0.509924352169037	-0.0268455389887095
-1.05855822563171	-8.01899528503418	-3.74479269981384	-0.0131308129057288	0.510188043117523	-0.0267174914479256
-1.05859100818634	-8.01740741729736	-3.73816204071045	-0.0131164556369185	0.510247230529785	-0.0266947280615568
-1.06366121768951	-8.01299285888672	-3.73430371284485	-0.0130792064592242	0.510432302951813	-0.0266837161034346
-1.06405055522919	-8.01442623138428	-3.73390126228333	-0.0130536323413253	0.510583639144897	-0.0265619549900293
-1.06846213340759	-8.00543403625488	-3.74207997322083	-0.0127241928130388	0.510711550712585	-0.0263170469552279
-1.06594789028168	-8.00733184814453	-3.74216747283936	-0.0126914717257023	0.510760307312012	-0.0260299053043127
-1.07105278968811	-8.00170612335205	-3.74930548667908	-0.0124203655868769	0.510868787765503	-0.0258989352732897
-1.07012617588043	-8.00541400909424	-3.74316716194153	-0.0124310059472919	0.510803639888763	-0.0258217845112085
-1.0728245973587	-7.99969530105591	-3.74803233146667	-0.0123506309464574	0.510904133319855	-0.0258540287613869
-1.07658362388611	-8.00370311737061	-3.74078845977783	-0.0123378140851855	0.51100367307663	-0.025811854749918
-1.07630634307861	-7.99938583374023	-3.74559807777405	-0.0120848575606942	0.511038601398468	-0.0256612282246351
-1.07933938503265	-8.00299167633057	-3.74853873252869	-0.012035321444273	0.5110884308815	-0.0255069695413113
-1.07858431339264	-8.00027465820313	-3.75407791137695	-0.011946564540267	0.511070489883423	-0.0253774560987949
-1.07944869995117	-8.00072288513184	-3.74509692192078	-0.0119018461555243	0.511075258255005	-0.0251942630857229
-1.07823586463928	-7.99947261810303	-3.74756097793579	-0.0119151119142771	0.511082172393799	-0.0249215718358755
-1.08059525489807	-7.99311208724976	-3.73907804489136	-0.0117463953793049	0.511080741882324	-0.0246313810348511
-1.0787341594696	-7.99465322494507	-3.75484251976013	-0.0117653626948595	0.511122643947601	-0.0242563206702471
-1.07955753803253	-7.98687076568604	-3.7441828250885	-0.0115127936005592	0.511145293712616	-0.023846784606576
-1.08222270011902	-7.98972749710083	-3.74870085716248	-0.0113685354590416	0.511201977729797	-0.0233334321528673
-1.08151376247406	-7.98421192169189	-3.74344420433044	-0.0111722070723772	0.511219203472137	-0.0230173151940107
-1.08085322380066	-7.98414850234985	-3.74903512001038	-0.0109816892072558	0.511288464069366	-0.0227414984256029
-1.08288741111755	-7.98023653030396	-3.74573802947998	-0.0107600642368197	0.511214315891266	-0.0226469282060862
-1.08986854553223	-7.98123693466187	-3.74864411354065	-0.0105909006670117	0.511358499526978	-0.0224001202732325
-1.08806908130646	-7.98039960861206	-3.74771022796631	-0.0104504255577922	0.511426329612732	-0.0223906915634871
-1.09406006336212	-7.98371744155884	-3.74280667304993	-0.0102930692955852	0.511309444904327	-0.0222197901457548
-1.09258449077606	-7.98178195953369	-3.74755644798279	-0.0101173985749483	0.511423349380493	-0.0219380911439657
-1.09625697135925	-7.97642230987549	-3.73949217796326	-0.00994216091930866	0.511280655860901	-0.0214750282466412
-1.09800636768341	-7.97221612930298	-3.74670314788818	-0.00970875658094883	0.511361718177795	-0.0210640598088503
-1.09784913063049	-7.96558475494385	-3.74395751953125	-0.00949858967214823	0.511268436908722	-0.0206689424812794
-1.10325229167938	-7.96351099014282	-3.75251889228821	-0.00930154602974653	0.511244833469391	-0.0202250815927982
-1.09988820552826	-7.96233558654785	-3.74540019035339	-0.00930606480687857	0.511108577251434	-0.0199376326054335
-1.10634136199951	-7.9550347328186	-3.74679374694824	-0.00900993309915066	0.511111855506897	-0.0194496959447861
-1.10796689987183	-7.95591974258423	-3.73486924171448	-0.00892891455441713	0.511014640331268	-0.0191128924489021
-1.11330389976501	-7.95080852508545	-3.73941040039063	-0.00871596578508615	0.510939240455627	-0.018811171874404
-1.11191189289093	-7.94761037826538	-3.73600602149963	-0.00867784302681684	0.510767877101898	-0.018543491140008
-1.12183129787445	-7.94205856323242	-3.74737071990967	-0.00842345505952835	0.510672748088837	-0.0182366445660591
-1.12178313732147	-7.94100952148438	-3.72853350639343	-0.00838310364633799	0.510451793670654	-0.0178121346980333
-1.12698912620544	-7.93238735198975	-3.73410749435425	-0.00832982826977968	0.510356366634369	-0.0173675436526537
-1.13654839992523	-7.93102502822876	-3.72742962837219	-0.00830876361578703	0.510221183300018	-0.0170390289276838
-1.13981819152832	-7.92606401443481	-3.73560500144959	-0.00811751466244459	0.509990632534027	-0.0167092122137547
-1.14761292934418	-7.92441463470459	-3.72874712944031	-0.0080771567299962	0.509831070899963	-0.0163697246462107
-1.14945590496063	-7.91424369812012	-3.72663354873657	-0.00801611505448818	0.509523212909698	-0.0160118490457535
-1.1580650806427	-7.91081237792969	-3.72572255134583	-0.00793274864554405	0.509381711483002	-0.0157642178237438
-1.15594625473022	-7.91265439987183	-3.71862483024597	-0.00808330532163382	0.509129405021667	-0.0154621787369251
-1.16614878177643	-7.90232276916504	-3.70939445495605	-0.00793701596558094	0.508897066116333	-0.0152717977762222
-1.16954231262207	-7.90287065505981	-3.71619558334351	-0.00812377687543631	0.508636891841888	-0.0150311859324574
-1.1804187297821	-7.89592790603638	-3.70951747894287	-0.00804721005260944	0.508441030979156	-0.0147649748250842
-1.18146753311157	-7.89103317260742	-3.70405960083008	-0.00813838094472885	0.50820392370224	-0.0144774736836553
-1.19300186634064	-7.88615226745605	-3.69679403305054	-0.00810906384140253	0.507886052131653	-0.0143047841265798
-1.19080376625061	-7.88492250442505	-3.70202708244324	-0.00828040577471256	0.507706105709076	-0.0140932705253363
-1.19949793815613	-7.87660121917725	-3.69767355918884	-0.00834595039486885	0.507398724555969	-0.0138405868783593
-1.20746207237244	-7.87527322769165	-3.69142293930054	-0.00841724500060081	0.507221281528473	-0.0135545218363404
-1.21543622016907	-7.87016582489014	-3.68491744995117	-0.00848901737481356	0.50694727897644	-0.0133406249806285
-1.21964764595032	-7.86665105819702	-3.69131398200989	-0.00866441242396832	0.506819725036621	-0.0132515328004956
-1.22687602043152	-7.86333513259888	-3.68931794166565	-0.00869111064821482	0.506519436836243	-0.0130339059978724
-1.23276567459106	-7.85790872573853	-3.68847823143005	-0.00875156279653311	0.506416618824005	-0.0128909824416041
-1.23693704605103	-7.85595226287842	-3.6768012046814	-0.00897783134132624	0.506227314472198	-0.0127672804519534
-1.24932932853699	-7.84792566299438	-3.68158316612244	-0.00894489418715239	0.506129860877991	-0.0126430280506611
-1.24953126907349	-7.84936809539795	-3.67127847671509	-0.00908525474369526	0.50598281621933	-0.0125410417094827
-1.26146245002747	-7.84030914306641	-3.67095232009888	-0.00906784366816282	0.505815088748932	-0.012421409599483
-1.2668708562851	-7.84267520904541	-3.6697690486908	-0.00924217142164707	0.505764365196228	-0.0123648103326559
-1.27297294139862	-7.83283424377441	-3.67675399780273	-0.00928723532706499	0.505615711212158	-0.012243171222508
-1.2797304391861	-7.83626174926758	-3.66882181167603	-0.0094305370002985	0.505663156509399	-0.0121183414012194
-1.28846800327301	-7.82810020446777	-3.66928386688232	-0.00944676622748375	0.505518972873688	-0.0119436830282211
-1.29429054260254	-7.82673740386963	-3.66031193733215	-0.009567741304636	0.505522727966309	-0.0119137391448021
-1.29977428913116	-7.82218933105469	-3.66874194145203	-0.00961820222437382	0.505425333976746	-0.011828824877739
-1.30938899517059	-7.82543897628784	-3.66492438316345	-0.0096921706572175	0.505469799041748	-0.0117249470204115
-1.30955946445465	-7.81638956069946	-3.66852355003357	-0.00976628065109253	0.505393803119659	-0.0116076022386551
-1.31998288631439	-7.8142237663269	-3.65794801712036	-0.00981030985713005	0.505435645580292	-0.0114853791892529
-1.32345700263977	-7.80853366851807	-3.66404676437378	-0.00988013576716185	0.505372583866119	-0.0113975638523698
-1.33339750766754	-7.80781173706055	-3.6672055721283	-0.00990447029471397	0.505377948284149	-0.0113034350797534
-1.33292746543884	-7.80368614196777	-3.66300106048584	-0.0100287366658449	0.50545996427536	-0.0112281646579504
-1.34327661991119	-7.80392980575562	-3.66323566436768	-0.0100605972111225	0.505460619926453	-0.0110422391444445
-1.34893691539764	-7.7982234954834	-3.66499400138855	-0.0100454008206725	0.505489468574524	-0.0110543994233012
-1.35801291465759	-7.79515743255615	-3.66859364509583	-0.0100058428943157	0.505595684051514	-0.0108988741412759
-1.35956573486328	-7.78820371627808	-3.66042542457581	-0.0101165091618896	0.505596101284027	-0.0108641441911459
-1.36783540248871	-7.78997468948364	-3.66497397422791	-0.0101115275174379	0.505554378032684	-0.0106747718527913
-1.37178456783295	-7.78636932373047	-3.66159105300903	-0.0102248210459948	0.505674839019775	-0.0106263719499111
-1.37954699993134	-7.78309774398804	-3.66265392303467	-0.0101593788713217	0.505668818950653	-0.0104429917410016
-1.38135898113251	-7.78187942504883	-3.66180467605591	-0.0102139683440328	0.505759835243225	-0.0105009227991104
-1.39219415187836	-7.77676820755005	-3.66876363754272	-0.0102103240787983	0.505798041820526	-0.0102986516430974
-1.39567375183105	-7.77536869049072	-3.66387939453125	-0.0102482475340366	0.506030440330505	-0.0102365827187896
-1.40302538871765	-7.76896524429321	-3.66791439056396	-0.0102138677611947	0.505968451499939	-0.0100016333162785
-1.40749084949493	-7.7665901184082	-3.66611170768738	-0.0102333975955844	0.506118595600128	-0.00997994281351566
-1.41280102729797	-7.76112079620361	-3.67069482803345	-0.010172818787396	0.50615930557251	-0.00982493907213211
-1.41880059242249	-7.76409196853638	-3.66470503807068	-0.0102607365697622	0.506299614906311	-0.00984545424580574
-1.42483329772949	-7.76015186309814	-3.66746592521667	-0.0102478172630072	0.506354629993439	-0.00967009644955397
-1.42885053157806	-7.75634860992432	-3.66022515296936	-0.0102745117619634	0.506505489349365	-0.00955847557634115
-1.43553125858307	-7.75158214569092	-3.6758885383606	-0.0102486908435822	0.506552219390869	-0.00958740804344416
-1.44369375705719	-7.7516770362854	-3.6703770160675	-0.0101457415148616	0.506734907627106	-0.00950688868761063
-1.44830775260925	-7.74837970733643	-3.67749261856079	-0.010152705013752	0.506803929805756	-0.00939848367124796
-1.45788145065308	-7.74642467498779	-3.667231798172	-0.0101268328726292	0.50702953338623	-0.00932932831346989
-1.45939040184021	-7.73811340332031	-3.67770743370056	-0.0100806839764118	0.507016599178314	-0.00936062261462212
-1.47173631191254	-7.73914527893066	-3.6818962097168	-0.0099501321092248	0.507248401641846	-0.00921186897903681
-1.47293126583099	-7.7348575592041	-3.68040585517883	-0.0100063998252153	0.507357656955719	-0.00922482833266258
-1.48358035087585	-7.73232173919678	-3.68136787414551	-0.00993264280259609	0.507524728775024	-0.00902496371418238
-1.48712873458862	-7.72603416442871	-3.68065404891968	-0.00987665820866823	0.507659912109375	-0.00906913727521896
-1.49587297439575	-7.7243013381958	-3.68818736076355	-0.00967097654938698	0.507828056812286	-0.00889234617352486
-1.49941718578339	-7.72100782394409	-3.68748545646667	-0.00965853594243526	0.508005559444427	-0.00885211676359177
-1.51027417182922	-7.71924161911011	-3.68637824058533	-0.00948733184486628	0.508058309555054	-0.00863721966743469
-1.51024889945984	-7.71466541290283	-3.68125796318054	-0.0095643037930131	0.508200943470001	-0.00865794159471989
-1.51827692985535	-7.71072912216187	-3.69215226173401	-0.00938158109784126	0.508431911468506	-0.00858673360198736
-1.52243888378143	-7.70920181274414	-3.68912672996521	-0.00947881862521172	0.508597135543823	-0.00850810110569
-1.53534293174744	-7.70655918121338	-3.68915057182312	-0.00925157684832811	0.508817851543427	-0.00833769235759974
-1.53506934642792	-7.70463371276855	-3.68595743179321	-0.0093049043789506	0.508891403675079	-0.00819714367389679
-1.54274523258209	-7.6968150138855	-3.69703984260559	-0.00912495143711567	0.509115278720856	-0.00804437603801489
-1.54668569564819	-7.69573736190796	-3.70297503471375	-0.00913264974951744	0.509288787841797	-0.00789029430598021
-1.55500638484955	-7.6900486946106	-3.70246839523315	-0.00893030036240816	0.50946831703186	-0.00772698642686009
-1.55789816379547	-7.68928050994873	-3.6995644569397	-0.0089314766228199	0.509728610515594	-0.00751645350828767
-1.56402516365051	-7.68539142608643	-3.70484495162964	-0.00872451160103083	0.509890198707581	-0.0073579391464591
-1.56644594669342	-7.68125247955322	-3.71284508705139	-0.00860331300646067	0.510089159011841	-0.00717057147994637
-1.57582426071167	-7.67911386489868	-3.70195055007935	-0.00844498164951801	0.510337769985199	-0.0070118778385222
-1.57505691051483	-7.67570543289185	-3.70633292198181	-0.00839738361537457	0.510485351085663	-0.00702719250693917
-1.58487975597382	-7.67488956451416	-3.71571707725525	-0.00824849773198366	0.510707974433899	-0.0068619716912508
-1.58522164821625	-7.67212009429932	-3.71310663223267	-0.00829462520778179	0.510916173458099	-0.0066816033795476
-1.59425032138824	-7.66732740402222	-3.71838068962097	-0.00809317827224731	0.511152744293213	-0.0063798357732594
-1.59343087673187	-7.66014099121094	-3.72065377235413	-0.00800904259085655	0.511391699314117	-0.0061849826015532
-1.60328578948975	-7.65680313110352	-3.7272834777832	-0.00781761389225721	0.511622309684753	-0.00580468773841858
-1.60137236118317	-7.65479040145874	-3.72316837310791	-0.00770379137247801	0.511874496936798	-0.00550280744209886
-1.6079808473587	-7.6474175453186	-3.72698259353638	-0.0074065774679184	0.512129485607147	-0.00510456738993526
-1.60416913032532	-7.64273738861084	-3.72318577766418	-0.00734309386461973	0.512196600437164	-0.00500744581222534
-1.61377918720245	-7.64208841323853	-3.7418041229248	-0.00709827896207571	0.512544989585876	-0.00482155848294497
-1.61457240581512	-7.6414647102356	-3.73525476455688	-0.00689947698265314	0.512735605239868	-0.00460739759728312
-1.61918091773987	-7.63955307006836	-3.73757266998291	-0.00672861468046904	0.513002157211304	-0.00435404246672988
-1.62113237380981	-7.63521337509155	-3.73570823669434	-0.00665745977312326	0.513065576553345	-0.00415360555052757
-1.62584841251373	-7.63291263580322	-3.74716949462891	-0.00640679989010096	0.513496577739716	-0.0039891367778182
-1.62705087661743	-7.6289324760437	-3.74458026885986	-0.00633701775223017	0.51363617181778	-0.00356179173104465
-1.62863266468048	-7.6283860206604	-3.7414493560791	-0.00626022601500154	0.51389491558075	-0.003279282245785
-1.63216805458069	-7.61947822570801	-3.75338745117188	-0.006126977968961	0.514011859893799	-0.00308233918622136
-1.63747441768646	-7.62231016159058	-3.75434613227844	-0.0060272142291069	0.514336049556732	-0.00272996001876891
-1.63786709308624	-7.60925149917603	-3.75425720214844	-0.0057225706987083	0.514526546001434	-0.0022996908519417
-1.63769471645355	-7.61089181900024	-3.76597356796265	-0.00558467209339142	0.514711081981659	-0.00204157480038702
-1.6405953168869	-7.60582590103149	-3.76392579078674	-0.00540280481800437	0.514862954616547	-0.00180298276245594
-1.63886177539825	-7.61078929901123	-3.76267385482788	-0.00554771721363068	0.515126526355743	-0.0016743871383369
-1.63973093032837	-7.60702133178711	-3.75563430786133	-0.00542655261233449	0.515250027179718	-0.00158084637951106
-1.64023613929749	-7.60142612457275	-3.7693989276886	-0.00538694951683283	0.515618562698364	-0.00125270453281701
-1.64823567867279	-7.60000514984131	-3.77332901954651	-0.00506938574835658	0.515826642513275	-0.000853694218676537
-1.64264738559723	-7.59466314315796	-3.76357245445251	-0.00502617983147502	0.515986740589142	-0.000437404378317297
-1.64527440071106	-7.59254360198975	-3.78047704696655	-0.00488217361271381	0.516223728656769	-0.000205693606403656
-1.64379501342773	-7.58976697921753	-3.77923512458801	-0.00478235119953752	0.51642894744873	2.44675466092303E-05
-1.64847278594971	-7.58735990524292	-3.77611136436462	-0.00454459805041552	0.516770839691162	0.000396777089918032
-1.64432311058044	-7.58761310577393	-3.78089046478271	-0.00445217778906226	0.516812801361084	0.000608261034358293
-1.64464354515076	-7.59010648727417	-3.7895405292511	-0.00433299783617258	0.517122983932495	0.000704140868037939
-1.64854025840759	-7.57992649078369	-3.7878429889679	-0.00406502746045589	0.517308413982391	0.000949776091147214
-1.64687550067902	-7.58226346969604	-3.79340386390686	-0.00396311236545444	0.517550051212311	0.00114155455958098
-1.6517870426178	-7.57990837097168	-3.79657196998596	-0.00365983345545828	0.517684698104858	0.00151166401337832
-1.64679408073425	-7.58265686035156	-3.79013299942017	-0.00374040356837213	0.517831563949585	0.00180776754859835
-1.65110647678375	-7.5764365196228	-3.79384064674377	-0.00364597397856414	0.517946541309357	0.00201052986085415
-1.6506621837616	-7.5708270072937	-3.80017685890198	-0.00358814047649503	0.518249690532684	0.00232763052918017
-1.6536877155304	-7.56927347183228	-3.79990601539612	-0.00338870892301202	0.518368780612946	0.0029917482752353
-1.65127754211426	-7.56466579437256	-3.80882358551025	-0.00324945105239749	0.518430233001709	0.00339464098215103
-1.64967262744904	-7.56418371200562	-3.80901217460632	-0.00314291333779693	0.518675982952118	0.00381800881586969
-1.65204191207886	-7.55504035949707	-3.81057047843933	-0.00289470166899264	0.518749535083771	0.00420325342565775
-1.64552283287048	-7.56069707870483	-3.8144223690033	-0.00282632792368531	0.518864214420319	0.0045655663125217
-1.6517790555954	-7.5567569732666	-3.80680012702942	-0.00272163469344378	0.518993139266968	0.00488199526444077
-1.64748990535736	-7.55438137054443	-3.81377840042114	-0.00258996267803013	0.518985211849213	0.00512045854702592
-1.64817714691162	-7.55424690246582	-3.81206226348877	-0.00250282231718302	0.519212245941162	0.00548510579392314
-1.65103006362915	-7.54460859298706	-3.80808925628662	-0.00223945337347686	0.519259929656982	0.00586010655388236
-1.6461592912674	-7.54591846466064	-3.81751132011414	-0.0021312739700079	0.519428014755249	0.00627987226471305
-1.65002453327179	-7.5419225692749	-3.81029987335205	-0.00189382652752101	0.519508481025696	0.00690600322559476
-1.64552557468414	-7.534996509552	-3.82332110404968	-0.0017556844977662	0.519535064697266	0.00716915400698781
-1.64401721954346	-7.53963756561279	-3.81886100769043	-0.00166980712674558	0.519667446613312	0.0076467664912343
-1.64765441417694	-7.52864599227905	-3.81514501571655	-0.00146346865221858	0.519749641418457	0.00795268267393112
-1.64047062397003	-7.53075265884399	-3.82916760444641	-0.00149881991092116	0.519900262355804	0.00820488110184669
-1.64414632320404	-7.52775382995605	-3.82417345046997	-0.00134419533424079	0.520009160041809	0.00869613513350487
-1.64139759540558	-7.52481412887573	-3.83388066291809	-0.00122665823437274	0.519983232021332	0.00895912945270538
-1.63792562484741	-7.52435445785522	-3.81919074058533	-0.00123981025535613	0.520195364952087	0.00941661931574345
-1.64031732082367	-7.51598501205444	-3.82874798774719	-0.000950858695432544	0.520338535308838	0.00974343344569206
-1.63360369205475	-7.5114049911499	-3.83148550987244	-0.000968509586527944	0.520372033119202	0.0102420635521412
-1.6383798122406	-7.51273536682129	-3.83071780204773	-0.00093576917424798	0.520536959171295	0.0106093427166343
-1.63671863079071	-7.51143741607666	-3.83359456062317	-0.000762762560043484	0.520634353160858	0.0110130980610847
-1.63165473937988	-7.50036525726318	-3.8330090045929	-0.000782508752308786	0.520719826221466	0.0113271363079548
-1.63506615161896	-7.50254821777344	-3.8444995880127	-0.000681629695463926	0.520885944366455	0.0116943595930934
-1.63185429573059	-7.49533414840698	-3.83088397979736	-0.000501936243381351	0.52096289396286	0.0120518757030368
-1.62413537502289	-7.496422290802	-3.84606266021729	-0.000569025636650622	0.521117210388184	0.0122336111962795
-1.63174557685852	-7.49157810211182	-3.83263111114502	-0.000391017179936171	0.521211385726929	0.0126309068873525
-1.62549555301666	-7.48646116256714	-3.84616446495056	-0.00031601102091372	0.521218776702881	0.0127780716866255
-1.623415350914	-7.48913669586182	-3.84430599212646	-0.000397738418541849	0.521413207054138	0.0131375323981047
-1.62448108196259	-7.47984409332275	-3.84669709205627	-0.000131862558191642	0.52148711681366	0.013397722505033
-1.622034907341	-7.47937774658203	-3.84997200965881	-0.000101731799077243	0.521615445613861	0.0137226497754455
-1.61963891983032	-7.47755002975464	-3.84903645515442	-0.000132894827402197	0.521730959415436	0.0137993348762393
-1.62353622913361	-7.47770261764526	-3.8503041267395	2.4135444618878E-05	0.521866142749786	0.0140258213505149
-1.61934566497803	-7.46712255477905	-3.85135769844055	4.14035785070155E-05	0.521910548210144	0.0142400059849024
-1.62238442897797	-7.47195720672607	-3.85440683364868	9.95601658360101E-05	0.522143065929413	0.0146115822717547
-1.62089395523071	-7.46495342254639	-3.84829640388489	0.000208809186005965	0.522169828414917	0.0148951755836606
-1.62005984783173	-7.46115875244141	-3.84831976890564	0.000150832114741206	0.522325396537781	0.0152161745354533
-1.61794102191925	-7.45920705795288	-3.85735464096069	0.00015773945779074	0.522460877895355	0.0153848780319095
-1.62530088424683	-7.45604562759399	-3.85868382453918	0.000256651168456301	0.522629022598267	0.0158687438815832
-1.61711120605469	-7.4500470161438	-3.86462211608887	0.000329328962834552	0.522593021392822	0.0159704312682152
-1.6165691614151	-7.45202112197876	-3.85585927963257	0.000273301906418055	0.522836148738861	0.0163762029260397
-1.61935985088348	-7.44322156906128	-3.86330533027649	0.00039065201417543	0.522902071475983	0.0165719259530306
-1.61274218559265	-7.44255828857422	-3.86580657958984	0.000334166863467544	0.523014545440674	0.0168244671076536
-1.61121773719788	-7.43892335891724	-3.86213898658752	0.000323449552524835	0.523131966590881	0.0170629005879164
-1.61454439163208	-7.43662786483765	-3.8595016002655	0.000427429244155064	0.52318286895752	0.0173484962433577
-1.60809683799744	-7.43345069885254	-3.85700821876526	0.000329465954564512	0.523243367671967	0.01749880425632
-1.60936045646667	-7.43522787094116	-3.86928725242615	0.00041522752144374	0.523463726043701	0.0177621934562922
-1.61071538925171	-7.42674493789673	-3.86838245391846	0.000475520937470719	0.523470163345337	0.0179480146616697
-1.60666346549988	-7.42576837539673	-3.86453604698181	0.000359102064976469	0.523462295532227	0.0182630382478237
-1.60417890548706	-7.42155456542969	-3.86496543884277	0.000353350886143744	0.523545384407043	0.018333300948143
-1.60605156421661	-7.4176287651062	-3.8671669960022	0.000389309949241579	0.523655235767365	0.0186672303825617
-1.60065734386444	-7.41164112091064	-3.86706566810608	0.000274843449005857	0.523567795753479	0.0188257284462452
-1.60106837749481	-7.41562128067017	-3.87100291252136	0.000199484376935288	0.523712933063507	0.0191353727132082
-1.59934055805206	-7.40507221221924	-3.85484790802002	0.000276709528407082	0.523664772510529	0.0194509830325842
-1.59270477294922	-7.40856742858887	-3.87449836730957	0.000136529779410921	0.523700833320618	0.0195701792836189
-1.59456837177277	-7.40487813949585	-3.86340522766113	0.000125756618217565	0.523736417293549	0.0199040081351995
-1.59292101860046	-7.40013599395752	-3.87233233451843	0.000103801845398266	0.523647010326386	0.0200343821197748
-1.58867752552032	-7.39817380905151	-3.85740065574646	-5.02673283335753E-05	0.523613631725311	0.0203140918165445
-1.58822274208069	-7.39411687850952	-3.87025094032288	5.85485076953773E-06	0.523638010025024	0.0204014293849468
-1.59082388877869	-7.39262819290161	-3.86083388328552	-7.98443434177898E-05	0.523534536361694	0.020693339407444
-1.58145487308502	-7.39107036590576	-3.86662149429321	-0.000175926339579746	0.523541927337646	0.0207418631762266
-1.58712017536163	-7.3877010345459	-3.85459494590759	-0.000177058027475141	0.523538649082184	0.0211060401052237
-1.58011782169342	-7.37971591949463	-3.86594271659851	-0.000247393210884184	0.523280501365662	0.0211058352142572
-1.58120858669281	-7.38420057296753	-3.8568708896637	-0.000318570790113881	0.523299634456635	0.0213888101279736
-1.58022820949554	-7.38024759292603	-3.85711812973022	-0.000323434709571302	0.523158073425293	0.0214463323354721
-1.57901036739349	-7.3784351348877	-3.85024547576904	-0.000437542097643018	0.523074865341187	0.0216091722249985
-1.57344484329224	-7.37527179718018	-3.85566687583923	-0.000574593606870621	0.522966504096985	0.0215808097273111
-1.58060157299042	-7.37707376480103	-3.84801530838013	-0.000684974133037031	0.522842943668365	0.0218887776136398
-1.57399499416351	-7.37111759185791	-3.85331964492798	-0.0006327407900244	0.522596061229706	0.0218127071857452
-1.57453942298889	-7.37122058868408	-3.84464287757874	-0.000823799928184599	0.522517442703247	0.0219513494521379
-1.5782516002655	-7.36636877059937	-3.851482629776	-0.000824297487270087	0.522349059581757	0.0220085475593805
-1.57164788246155	-7.36878347396851	-3.84529399871826	-0.00100007676519454	0.522151827812195	0.0221138093620539
-1.57589590549469	-7.3666729927063	-3.83418393135071	-0.00120819499716163	0.522009432315826	0.0221313796937466
-1.57562720775604	-7.36433887481689	-3.84839034080505	-0.00124545325525105	0.521763920783997	0.0221098847687244
-1.57235991954803	-7.36233806610107	-3.82669043540955	-0.00144358479883522	0.521514892578125	0.0223184358328581
-1.5756903886795	-7.36523580551147	-3.83797526359558	-0.00154854927677661	0.521364986896515	0.0222325995564461
-1.57342743873596	-7.35746383666992	-3.82125735282898	-0.00170543161220849	0.521013259887695	0.0223348680883646
-1.57150554656982	-7.35823726654053	-3.82768082618713	-0.00188949843868613	0.520823061466217	0.0222443751990795
-1.57652115821838	-7.36002492904663	-3.8163959980011	-0.00198568194173276	0.520595848560333	0.022425664588809
-1.57340490818024	-7.35274744033813	-3.82037091255188	-0.00208868947811425	0.520204901695251	0.0222804173827171
-1.57160103321075	-7.35686302185059	-3.80686211585999	-0.00238402374088764	0.519991755485535	0.0224345102906227
-1.57477223873138	-7.35200595855713	-3.81695652008057	-0.00235736300237477	0.519693374633789	0.0223300568759441
-1.57111215591431	-7.35195827484131	-3.80499863624573	-0.0025849649682641	0.519399106502533	0.0224111024290323
-1.56996059417725	-7.35244274139404	-3.80328154563904	-0.00278788013383746	0.519117832183838	0.0223223306238651
-1.57251763343811	-7.35148763656616	-3.7994122505188	-0.00292312074452639	0.518837511539459	0.0222694650292397
-1.56820142269135	-7.35003995895386	-3.79454326629639	-0.00310450210236013	0.518406927585602	0.0220653507858515
-1.57237374782562	-7.35276317596436	-3.79364013671875	-0.00326830381527543	0.518226683139801	0.0221020169556141
-1.57420933246613	-7.3459997177124	-3.78386831283569	-0.00346615328453481	0.517851769924164	0.0220403503626585
-1.57139813899994	-7.34841394424438	-3.78795552253723	-0.00363772688433528	0.517580926418304	0.0219429265707731
-1.57762610912323	-7.35103702545166	-3.77939486503601	-0.00380613259039819	0.517338454723358	0.0219294223934412
-1.57689964771271	-7.347008228302	-3.78010368347168	-0.00389226921834052	0.516933977603912	0.0217694696038961
-1.57498717308044	-7.35001373291016	-3.77213859558105	-0.00417957082390785	0.5167475938797	0.0217862352728844
-1.57797467708588	-7.34741306304932	-3.7760705947876	-0.00421415222808719	0.51635730266571	0.0215888824313879
-1.57477140426636	-7.35076093673706	-3.76628994941711	-0.00442766956984997	0.516145467758179	0.0215852167457342
-1.57592666149139	-7.3521294593811	-3.76119661331177	-0.00466637127101421	0.515956163406372	0.021382424980402
-1.57670104503632	-7.34836387634277	-3.7687680721283	-0.00472291884943843	0.515576958656311	0.0212061386555433
-1.57242059707642	-7.35178518295288	-3.75681209564209	-0.00499186012893915	0.515315294265747	0.0212084967643023
-1.57624351978302	-7.35286045074463	-3.76130485534668	-0.00503854965791106	0.515111863613129	0.0209804866462946
-1.57459270954132	-7.35455799102783	-3.75248122215271	-0.00522975577041507	0.514806866645813	0.0209286753088236
-1.57227146625519	-7.35254192352295	-3.75503182411194	-0.00542699964717031	0.514604032039642	0.0207199305295944
-1.58135938644409	-7.35462236404419	-3.75275230407715	-0.00546963419765234	0.514433860778809	0.0206971373409033
-1.57209277153015	-7.3548846244812	-3.74120378494263	-0.00567614799365401	0.514180839061737	0.0205165892839432
-1.57336151599884	-7.35578584671021	-3.75805997848511	-0.00567455356940627	0.514113068580627	0.0203666538000107
-1.57356989383698	-7.35740947723389	-3.74380660057068	-0.00592011166736484	0.513889372348785	0.0203109569847584
-1.56744253635406	-7.36093997955322	-3.74500155448914	-0.00600719451904297	0.513755619525909	0.0200180280953646
-1.57171487808228	-7.36136531829834	-3.74566435813904	-0.00601022038608789	0.513659179210663	0.0199613329023123
-1.56745171546936	-7.36161470413208	-3.73629593849182	-0.00618643406778574	0.513437509536743	0.0198780000209808
-1.56852841377258	-7.36821174621582	-3.74407982826233	-0.00621733628213406	0.513482749462128	0.019682515412569
-1.56526470184326	-7.3636679649353	-3.73833560943604	-0.00618758238852024	0.513364970684052	0.0196241624653339
-1.562748670578	-7.36778163909912	-3.7422661781311	-0.00632841605693102	0.513382077217102	0.0194303505122662
-1.56235218048096	-7.36632537841797	-3.74086570739746	-0.00630000373348594	0.513301074504852	0.0192391034215689
-1.55629682540894	-7.37094020843506	-3.73668956756592	-0.00645001139491796	0.513287007808685	0.0192285142838955
-1.55825865268707	-7.37066507339478	-3.7426586151123	-0.00635662022978067	0.513273358345032	0.0191224236041307
-1.55282247066498	-7.37479972839355	-3.7388288974762	-0.00650125415995717	0.513248920440674	0.0190137289464474
-1.55169856548309	-7.37256813049316	-3.73793721199036	-0.00651238672435284	0.513333082199097	0.0188927743583918
-1.55325758457184	-7.37637948989868	-3.74720573425293	-0.00643188646063209	0.51330578327179	0.0188285037875175
-1.54607713222504	-7.378981590271	-3.73217916488647	-0.00653189513832331	0.513299882411957	0.0188435036689043
-1.54704439640045	-7.37940979003906	-3.74886059761047	-0.00642529875040054	0.513401985168457	0.0187194813042879
-1.54120349884033	-7.37665510177612	-3.74287462234497	-0.006473608314991	0.51339864730835	0.0187853239476681
-1.53784275054932	-7.37993288040161	-3.74030160903931	-0.00649917870759964	0.513379514217377	0.0187672451138496
-1.53902900218964	-7.38130807876587	-3.74345111846924	-0.00635355012491345	0.513325929641724	0.0187179669737816
-1.52834010124207	-7.38388633728027	-3.73878717422485	-0.00640550069510937	0.513388693332672	0.0188922882080078
-1.53046834468842	-7.3841495513916	-3.74729990959167	-0.00625431397929788	0.513458728790283	0.0188242793083191
-1.52513384819031	-7.38368844985962	-3.73937320709229	-0.00618589716032147	0.513383090496063	0.0189553275704384
-1.52288019657135	-7.38336229324341	-3.74556851387024	-0.00615712953731418	0.513372421264648	0.0190135966986418
-1.5220959186554	-7.38389444351196	-3.74755358695984	-0.00603455537930131	0.513308107852936	0.0190591625869274
-1.5207052230835	-7.38300943374634	-3.74523615837097	-0.0060129975900054	0.513200342655182	0.0192614365369082
-1.52420938014984	-7.37872934341431	-3.75108575820923	-0.00570992985740304	0.513141810894012	0.0192695204168558
-1.5190749168396	-7.38340187072754	-3.74758458137512	-0.00568744726479054	0.513005018234253	0.0193609241396189
-1.5183789730072	-7.38102149963379	-3.74221587181091	-0.00559501117095351	0.51302832365036	0.0194768775254488
-1.51311826705933	-7.38104295730591	-3.75566697120667	-0.00535094691440463	0.512802839279175	0.0195846129208803
-1.50708937644958	-7.3863377571106	-3.73806023597717	-0.00532589619979262	0.512728929519653	0.0198282953351736
-1.50775301456451	-7.37916946411133	-3.73903799057007	-0.00504926778376102	0.512591958045959	0.0200321134179831
-1.50005185604095	-7.38480806350708	-3.74759030342102	-0.00488250516355038	0.512366890907288	0.0201890282332897
-1.50064873695374	-7.3850359916687	-3.74216842651367	-0.00474292598664761	0.512210309505463	0.0205263793468475
-1.49366998672485	-7.37743711471558	-3.74037933349609	-0.00450082402676344	0.511954009532928	0.02063381485641
-1.49690675735474	-7.38324499130249	-3.75162553787231	-0.00429022870957851	0.511846721172333	0.0209213085472584
-1.49773144721985	-7.37523794174194	-3.73848176002502	-0.0040104347281158	0.511507391929626	0.0211713444441557
-1.49879944324493	-7.3730320930481	-3.748619556427	-0.00387756968848407	0.511398553848267	0.0212310627102852
-1.50935387611389	-7.36931800842285	-3.73204231262207	-0.00354018504731357	0.511056363582611	0.0215285830199718
-1.50306713581085	-7.37309503555298	-3.7472550868988	-0.00318545033223927	0.510771512985229	0.0216441880911589
-1.49997615814209	-7.37302446365356	-3.74502038955688	-0.00288699683733284	0.510575950145721	0.0219866093248129
-1.50099849700928	-7.36144638061523	-3.74241518974304	-0.00252234051004052	0.510162651538849	0.022308150306344
-1.49527871608734	-7.36128520965576	-3.74277186393738	-0.00229022139683366	0.509907722473145	0.0227961018681526
-1.49513363838196	-7.36003017425537	-3.72777581214905	-0.00203757220879197	0.509588599205017	0.0232242811471224
-1.4916797876358	-7.35993051528931	-3.7478175163269	-0.00151265715248883	0.509184598922729	0.0233935043215752
-1.48574376106262	-7.35894632339478	-3.7387535572052	-0.00116753356996924	0.508986353874207	0.0238010175526142
-1.48675608634949	-7.35450410842896	-3.74150156974792	-0.000736589368898422	0.508714020252228	0.0240448471158743
-1.48250722885132	-7.3563289642334	-3.73733139038086	-0.000363211060175672	0.508500099182129	0.0244367904961109
-1.48045706748962	-7.35719156265259	-3.73934006690979	2.24077157326974E-05	0.508195340633392	0.0246889218688011
-1.4826717376709	-7.35198879241943	-3.7404990196228	0.000552580633666366	0.507893800735474	0.0249041374772787
-1.47614181041718	-7.3530068397522	-3.73552393913269	0.000900910061318427	0.507773041725159	0.025262514129281
-1.47955310344696	-7.3482551574707	-3.74406838417053	0.00156084494665265	0.507541835308075	0.0256166309118271
-1.47948372364044	-7.35356378555298	-3.73683834075928	0.00186161510646343	0.507323920726776	0.0259159747511148
-1.47754240036011	-7.35013580322266	-3.73804235458374	0.0023820037022233	0.507149338722229	0.026090020313859
-1.47725427150726	-7.3444766998291	-3.75138449668884	0.00302044115960598	0.506942451000214	0.0264084078371525
-1.47346007823944	-7.34613180160522	-3.73955512046814	0.00345831317827106	0.506796896457672	0.0267984252423048
-1.47637033462524	-7.34810638427734	-3.74709463119507	0.00406126398593187	0.506626784801483	0.026964733377099
-1.46841025352478	-7.34515285491943	-3.74126243591309	0.004608572460711	0.506403207778931	0.0273759104311466
-1.46446967124939	-7.34392023086548	-3.74060416221619	0.0051467758603394	0.506294965744019	0.0276639088988304
-1.46222996711731	-7.34444808959961	-3.74691724777222	0.00582024781033397	0.506068885326386	0.0279195867478848
-1.45584952831268	-7.34284448623657	-3.73748564720154	0.00620838534086943	0.505844354629517	0.0283260773867369
-1.45431447029114	-7.3455114364624	-3.75061321258545	0.00686676427721977	0.505697071552277	0.0285449121147394
-1.44809579849243	-7.3443169593811	-3.73228144645691	0.00736295757815242	0.505397319793701	0.0289603117853403
-1.43912494182587	-7.34557676315308	-3.74033141136169	0.00785138551145792	0.505236923694611	0.0291212741285563
-1.4454197883606	-7.34635543823242	-3.74908709526062	0.00854385271668434	0.505029380321503	0.029559712857008
-1.43741178512573	-7.34480667114258	-3.73977637290955	0.00902511831372976	0.504697978496552	0.0297963190823793
-1.43261122703552	-7.34726905822754	-3.74629926681519	0.00965894665569067	0.504508137702942	0.0300222896039486
-1.42763590812683	-7.34031391143799	-3.73900008201599	0.0101630119606853	0.504184544086456	0.0304182358086109
-1.42128038406372	-7.34787130355835	-3.74922227859497	0.01056401245296	0.50393283367157	0.0305616222321987
-1.42371916770935	-7.34833478927612	-3.73304486274719	0.0111948829144239	0.50367134809494	0.0309319142252207
-1.41708850860596	-7.34410429000854	-3.74108123779297	0.0117037752643228	0.503248393535614	0.031038124114275
-1.41462135314941	-7.35195398330688	-3.73762702941895	0.0121153956279159	0.503041982650757	0.0314610302448273
-1.41094970703125	-7.34703016281128	-3.72767114639282	0.0126594733446836	0.502645075321198	0.03158188611269
-1.4020117521286	-7.34969758987427	-3.73275852203369	0.0130947912111878	0.502378761768341	0.0316774807870388
-1.40181720256805	-7.34824752807617	-3.72463464736938	0.0135603528469801	0.502092063426971	0.0318831540644169
-1.39910769462585	-7.34949350357056	-3.73749995231628	0.0140561042353511	0.501671552658081	0.0319333150982857
-1.39268445968628	-7.35211277008057	-3.71392202377319	0.0143744256347418	0.501330614089966	0.0321003459393978
-1.39203810691833	-7.35161685943604	-3.73079109191895	0.0148676447570324	0.501051485538483	0.0321768969297409
-1.38739907741547	-7.34773349761963	-3.71580243110657	0.0152474800124764	0.500704050064087	0.0324343182146549
-1.38192462921143	-7.35002899169922	-3.72464728355408	0.0155061902478337	0.500424563884735	0.0324520282447338
-1.3828296661377	-7.35148143768311	-3.7109010219574	0.0159165896475315	0.50011146068573	0.0326192155480385
-1.37581241130829	-7.34495735168457	-3.71753406524658	0.0162321422249079	0.499711096286774	0.0325508154928684
-1.37542402744293	-7.35376024246216	-3.71651673316956	0.0164458397775888	0.499509036540985	0.0327348485589027
-1.37510669231415	-7.34747886657715	-3.71127676963806	0.0168636944144964	0.499157279729843	0.0327384136617184
-1.36807775497437	-7.34596252441406	-3.70422577857971	0.0170147884637117	0.498833984136581	0.03280920535326
-1.36446142196655	-7.34437227249146	-3.70400071144104	0.017300384119153	0.4986432492733	0.0327622964978218
-1.370072722435	-7.34292793273926	-3.70470690727234	0.0175545141100883	0.498383849859238	0.0328815057873726
-1.3625580072403	-7.33855104446411	-3.70612096786499	0.0177607759833336	0.497920125722885	0.0327899940311909
-1.36257195472717	-7.34270858764648	-3.69926118850708	0.0178980585187674	0.497774422168732	0.032855536788702
-1.36181342601776	-7.33257913589478	-3.69985413551331	0.0181566253304482	0.497518122196198	0.0329201854765415
-1.35347962379456	-7.33932399749756	-3.70182394981384	0.0182010196149349	0.497192889451981	0.0329615734517574
-1.35423421859741	-7.33302783966064	-3.68582153320313	0.0183509420603514	0.496992468833923	0.0331376120448112
-1.35841369628906	-7.33067083358765	-3.69636249542236	0.0186480972915888	0.496779680252075	0.0331408716738224
-1.34856963157654	-7.32680749893188	-3.68227648735046	0.0186519157141447	0.496422171592712	0.0331593155860901
-1.35106551647186	-7.3295259475708	-3.6985604763031	0.0188288949429989	0.496300995349884	0.0332150608301163
-1.34896802902222	-7.32301235198975	-3.67789959907532	0.018957955762744	0.49600288271904	0.0333901420235634
-1.34330534934998	-7.32288074493408	-3.68325519561768	0.0190126951783895	0.495749354362488	0.0333517231047153
-1.34456288814545	-7.32002019882202	-3.67438840866089	0.0191048569977283	0.495531171560287	0.033550750464201
-1.34267175197601	-7.3128867149353	-3.68827199935913	0.0194479301571846	0.495216190814972	0.0336277410387993
-1.33506572246552	-7.31571483612061	-3.66993069648743	0.0193432178348303	0.494938462972641	0.0337656550109386
-1.33626115322113	-7.31639957427979	-3.68170928955078	0.019492294639349	0.49477756023407	0.0335208997130394
-1.33327984809875	-7.31261777877808	-3.66480135917664	0.0195719227194786	0.494564354419708	0.033695824444294
-1.32562899589539	-7.31090307235718	-3.680011510849	0.0197067949920893	0.494359016418457	0.0335692390799522
-1.32798516750336	-7.31189393997192	-3.66414284706116	0.0198790188878775	0.494086116552353	0.0337148122489452
-1.31828594207764	-7.31046676635742	-3.66307425498962	0.0199632626026869	0.493762075901031	0.0336051359772682
-1.31634378433228	-7.31298589706421	-3.6730318069458	0.0199645683169365	0.493754059076309	0.0336737371981144
-1.31393122673035	-7.3078088760376	-3.66931128501892	0.0201702117919922	0.493522733449936	0.0336715057492256
-1.30872130393982	-7.31120634078979	-3.6618070602417	0.0200919359922409	0.493408858776093	0.0336550809442997
-1.30439913272858	-7.30746269226074	-3.65908122062683	0.0202244557440281	0.493232995271683	0.0336578451097012
-1.30289459228516	-7.30798196792603	-3.67089319229126	0.0205671302974224	0.493096709251404	0.0337153933942318
-1.29714679718018	-7.30315780639648	-3.66002202033997	0.0206136405467987	0.492865800857544	0.0337117873132229
-1.29555058479309	-7.31135606765747	-3.66306209564209	0.0209465827792883	0.492908030748367	0.0337993949651718
-1.2874608039856	-7.30664396286011	-3.65444564819336	0.0211499091237783	0.492715924978256	0.0338278487324715
-1.28048956394196	-7.31199598312378	-3.66725325584412	0.0212368723005056	0.49262210726738	0.0337547734379768
-1.28012752532959	-7.31289434432983	-3.65668296813965	0.0215650852769613	0.492579907178879	0.0338763371109962
-1.27150046825409	-7.31096029281616	-3.66386437416077	0.0218312814831734	0.492436796426773	0.0337642803788185
-1.263791680336	-7.31495904922485	-3.65071201324463	0.0218683537095785	0.492337673902512	0.0339142046868801
-1.25712108612061	-7.3144211769104	-3.671462059021	0.0221011880785227	0.4922955930233	0.0339920222759247
-1.2558810710907	-7.31026029586792	-3.64851522445679	0.022246852517128	0.492228746414185	0.0342187136411667
-1.24214231967926	-7.31238269805908	-3.66012811660767	0.0224253479391336	0.492121905088425	0.0342590771615505
-1.2402081489563	-7.30874347686768	-3.64661502838135	0.0226202122867107	0.492162674665451	0.0346574634313583
-1.23668491840363	-7.30594968795776	-3.66898345947266	0.0227764211595058	0.492012649774551	0.0347707159817219
-1.22642743587494	-7.30906867980957	-3.65383696556091	0.0229009073227644	0.491994231939316	0.0352338515222073
-1.22309458255768	-7.30737400054932	-3.66487693786621	0.023184560239315	0.491960495710373	0.0353923253715038
-1.21445155143738	-7.3048791885376	-3.64474773406982	0.0234344713389874	0.491874545812607	0.0357218123972416
-1.20448422431946	-7.30550146102905	-3.66419458389282	0.0235403180122375	0.491810709238052	0.0357497371733189
-1.20401751995087	-7.30992650985718	-3.65088510513306	0.0237439759075642	0.49173042178154	0.0360524021089077
-1.19354939460754	-7.30973815917969	-3.66176462173462	0.0239702966064215	0.49154806137085	0.0360355228185654
-1.18740725517273	-7.31189727783203	-3.64364361763	0.023954015225172	0.491457641124725	0.0361935943365097
-1.1875147819519	-7.3160514831543	-3.66244864463806	0.0242082197219133	0.491408586502075	0.0359916463494301
-1.1810656785965	-7.31179809570313	-3.64187026023865	0.0244131740182638	0.491260528564453	0.0361477471888065
-1.17620170116425	-7.31821346282959	-3.65699028968811	0.0244973748922348	0.491142898797989	0.0358991175889969
-1.17287528514862	-7.32186126708984	-3.64068865776062	0.0245603993535042	0.490905404090881	0.0359971337020397
-1.16737282276154	-7.32174110412598	-3.63960242271423	0.0247344896197319	0.490752846002579	0.035701185464859
-1.16232633590698	-7.32760715484619	-3.63564991950989	0.0247987862676382	0.490560859441757	0.0356574580073357
-1.16082513332367	-7.33046865463257	-3.65032005310059	0.024926258251071	0.490377485752106	0.0354791469871998
-1.15763509273529	-7.33090114593506	-3.62727785110474	0.0250212363898754	0.490079432725906	0.0353958010673523
-1.15061068534851	-7.33549356460571	-3.63767027854919	0.0249304324388504	0.489891052246094	0.0349333509802818
-1.15639495849609	-7.33828067779541	-3.62662863731384	0.0250167157500982	0.48963475227356	0.0348601900041103
-1.15277576446533	-7.34003686904907	-3.63560056686401	0.0250696111470461	0.489287674427032	0.0344627611339092
-1.14904475212097	-7.34967756271362	-3.62070298194885	0.0250549968332052	0.489108115434647	0.0343204140663147
-1.15055525302887	-7.34713220596313	-3.62934494018555	0.0252440087497234	0.488718032836914	0.0339486673474312
-1.14685153961182	-7.3522310256958	-3.62109231948853	0.0251571796834469	0.488361239433289	0.0336660780012608
-1.14768636226654	-7.36098146438599	-3.61840891838074	0.0250661112368107	0.488124132156372	0.0332573838531971
-1.14866232872009	-7.36328935623169	-3.61626982688904	0.0251206923276186	0.487751245498657	0.0327940732240677
-1.14457011222839	-7.36918306350708	-3.61405992507935	0.0249947980046272	0.48746332526207	0.0324261859059334
-1.14619839191437	-7.36989974975586	-3.61465811729431	0.0250275954604149	0.487161576747894	0.0319875702261925
-1.14538323879242	-7.37669134140015	-3.60189080238342	0.0249766130000353	0.486881166696548	0.0315103530883789
-1.14559078216553	-7.37876319885254	-3.60288953781128	0.0249308384954929	0.486595243215561	0.0310349445790052
-1.14646279811859	-7.38233947753906	-3.61061429977417	0.0249509159475565	0.486209809780121	0.0305124130100012
-1.14689075946808	-7.39094543457031	-3.58969616889954	0.024759329855442	0.485973596572876	0.0300802364945412
-1.14984834194183	-7.39268636703491	-3.59747338294983	0.0248343758285046	0.485660135746002	0.0293784458190203
-1.14484572410583	-7.39929389953613	-3.5947163105011	0.0246639102697372	0.485361188650131	0.0289074257016182
-1.15063953399658	-7.40711355209351	-3.58278226852417	0.0246031042188406	0.48516258597374	0.0283418446779251
-1.15161681175232	-7.40802383422852	-3.58943033218384	0.0245838686823845	0.484896123409271	0.0276471171528101
-1.15019512176514	-7.41756296157837	-3.58011150360107	0.0244506932795048	0.48465359210968	0.0272284634411335
-1.15281713008881	-7.41887998580933	-3.5787889957428	0.024468906223774	0.484491378068924	0.0265651103109121
-1.15276169776917	-7.42587041854858	-3.58742427825928	0.0244078226387501	0.484266340732574	0.0260544884949923
-1.15195608139038	-7.4298095703125	-3.58175921440125	0.0243770349770784	0.484194606542587	0.0255681518465281
-1.1537367105484	-7.43651819229126	-3.58523797988892	0.0244182161986828	0.483966797590256	0.0249596145004034
-1.15421724319458	-7.44223594665527	-3.58274292945862	0.0243925880640745	0.484011501073837	0.0244502332061529
-1.15895748138428	-7.44521427154541	-3.5750138759613	0.0245044212788343	0.483849465847015	0.0239663813263178
-1.15509533882141	-7.45407438278198	-3.58086252212524	0.0244776532053947	0.483811110258102	0.0233005117624998
-1.16034710407257	-7.457839012146	-3.58319473266602	0.0246418546885252	0.483861267566681	0.0228004716336727
-1.1595584154129	-7.46455097198486	-3.5811173915863	0.0247879158705473	0.483771920204163	0.022267846390605
-1.16158473491669	-7.47120380401611	-3.58617854118347	0.0249605607241392	0.48393127322197	0.021622309461236
-1.1594672203064	-7.47477293014526	-3.58597612380981	0.0251326039433479	0.483903676271439	0.0211985092610121
-1.15925598144531	-7.48588418960571	-3.59088349342346	0.02517956122756	0.484027147293091	0.020556079223752
-1.16450321674347	-7.49369049072266	-3.58701634407043	0.02544030174613	0.484103679656982	0.0200542900711298
-1.15904200077057	-7.49455976486206	-3.58673453330994	0.0256276149302721	0.484172701835632	0.0195942725986242
-1.16501104831696	-7.50456094741821	-3.59435486793518	0.0258389040827751	0.484400480985641	0.0190521478652954
-1.15886640548706	-7.50955820083618	-3.5844669342041	0.0259637907147408	0.484486520290375	0.018647450953722
-1.15674114227295	-7.51357316970825	-3.59481143951416	0.0261314045637846	0.484670132398605	0.0181319639086723
-1.16054534912109	-7.51937055587769	-3.59515857696533	0.0264979638159275	0.484771817922592	0.0177961532026529
-1.15222406387329	-7.52611398696899	-3.58363461494446	0.0265666432678699	0.48490172624588	0.0174564719200134
-1.15676522254944	-7.52712869644165	-3.59713172912598	0.0268891490995884	0.485038429498672	0.0170678570866585
-1.14865553379059	-7.53731775283813	-3.59281206130981	0.0271208621561527	0.485061466693878	0.0168609116226435
-1.14842247962952	-7.54261636734009	-3.58908128738403	0.0274110268801451	0.485279351472855	0.01651974581182
-1.14170169830322	-7.54620742797852	-3.59710741043091	0.0277040377259254	0.485167950391769	0.0161617696285248
-1.14169526100159	-7.56088399887085	-3.5919828414917	0.0278032626956701	0.485332101583481	0.0158192366361618
-1.13808965682983	-7.55909633636475	-3.58907842636108	0.0281061585992575	0.485192537307739	0.0155306933447719
-1.1333601474762	-7.56876134872437	-3.59086275100708	0.0282067228108644	0.485227972269058	0.0151076754555106
-1.13284206390381	-7.56885957717896	-3.59206557273865	0.0284791607409716	0.485171943902969	0.0148611478507519
-1.12622904777527	-7.57566404342651	-3.5901255607605	0.0284815598279238	0.485033243894577	0.0147007508203387
-1.12750017642975	-7.57259750366211	-3.5822594165802	0.0287024658173323	0.484942764043808	0.0145139852538705
-1.12235593795776	-7.577956199646	-3.59550333023071	0.0287230648100376	0.484804421663284	0.0143785243853927
-1.12520742416382	-7.58038187026978	-3.58498644828796	0.0290481336414814	0.484738260507584	0.0145679423585534
-1.1148167848587	-7.58087348937988	-3.57888603210449	0.0291062742471695	0.484451413154602	0.0145048154518008
-1.11646139621735	-7.58379316329956	-3.59190511703491	0.0293085873126984	0.484314143657684	0.0144599573686719
-1.11055052280426	-7.58394956588745	-3.57240009307861	0.0294173844158649	0.483957260847092	0.0145073225721717
-1.10446667671204	-7.58956050872803	-3.57667374610901	0.0294814985245466	0.483727931976318	0.0142342913895845
-1.10884308815002	-7.58947467803955	-3.58196687698364	0.0297858454287052	0.483412623405457	0.0143161453306675
-1.10323715209961	-7.59362316131592	-3.56809997558594	0.0298626311123371	0.483099222183228	0.0142160197719932
-1.10034692287445	-7.59165906906128	-3.56749129295349	0.0299749318510294	0.482778638601303	0.0142010347917676
-1.09755051136017	-7.5948338508606	-3.57557153701782	0.0301291570067406	0.4825219810009	0.0142000447958708
-1.09542846679688	-7.5974268913269	-3.5588116645813	0.0303612593561411	0.482256442308426	0.0144431311637163
-1.08904850482941	-7.59746265411377	-3.56150937080383	0.0305523537099361	0.481727242469788	0.0146158784627914
-1.08991539478302	-7.59835243225098	-3.56642246246338	0.0307941120117903	0.481589734554291	0.01478610932827
-1.08378791809082	-7.5913987159729	-3.55791997909546	0.0312537364661694	0.481342554092407	0.0150879081338644
-1.08250033855438	-7.59670448303223	-3.55367016792297	0.0314179547131062	0.48093456029892	0.0153477666899562
-1.08090615272522	-7.5971474647522	-3.55423259735107	0.031694408506155	0.480623573064804	0.015316222794354
-1.07348334789276	-7.60096836090088	-3.55677461624146	0.0320432968437672	0.480580717325211	0.0154392989352345
-1.07486546039581	-7.59336614608765	-3.546302318573	0.0325819291174412	0.480347454547882	0.0155838811770082
-1.07017362117767	-7.59657144546509	-3.54929709434509	0.0327481254935265	0.480106443166733	0.0157388560473919
-1.07592153549194	-7.59946155548096	-3.55034351348877	0.0331154055893421	0.479972720146179	0.0159269589930773
-1.07001745700836	-7.59759187698364	-3.54872465133667	0.0335052162408829	0.479783773422241	0.0158967636525631
-1.06878805160522	-7.59265041351318	-3.56332945823669	0.034161563962698	0.479852676391602	0.016203386709094
-1.06451308727264	-7.59195518493652	-3.55354833602905	0.0346039831638336	0.479673475027084	0.016712611541152
-1.05934286117554	-7.59361219406128	-3.55607175827026	0.0349541120231152	0.479581594467163	0.0168653577566147
-1.05915534496307	-7.58998537063599	-3.56598019599915	0.035631075501442	0.479636073112488	0.0171494875103235
-1.05610251426697	-7.59215784072876	-3.55516767501831	0.0359369926154613	0.4796082675457	0.0174575708806515
-1.05725812911987	-7.59166288375854	-3.56463241577148	0.0363892167806625	0.479613691568375	0.0175502263009548
-1.04898726940155	-7.59453010559082	-3.56399869918823	0.0367257185280323	0.479562044143677	0.0178334377706051
-1.04576921463013	-7.5931077003479	-3.55719757080078	0.0371374040842056	0.479665100574493	0.0179496966302395
-1.03960871696472	-7.5911865234375	-3.57581615447998	0.0375730469822884	0.479613244533539	0.0180061385035515
-1.03310716152191	-7.59743356704712	-3.56901073455811	0.0378853306174278	0.47965270280838	0.0183362942188978
-1.03028786182404	-7.59157037734985	-3.57076191902161	0.0384818241000175	0.479708433151245	0.0186467040330172
-1.01938831806183	-7.59344720840454	-3.57948708534241	0.0389859825372696	0.479839682579041	0.0189343243837357
-1.0162171125412	-7.5943489074707	-3.57760977745056	0.0394738093018532	0.479836016893387	0.0194244999438524
-1.00943005084991	-7.59847736358643	-3.57860326766968	0.0398480854928494	0.479771435260773	0.0194275751709938
-1.00229096412659	-7.60295581817627	-3.5771017074585	0.0402588583528996	0.479933381080627	0.019532598555088
-1.00144052505493	-7.60013341903687	-3.57751822471619	0.0407500565052032	0.479916781187058	0.0195888336747885
-0.997084617614746	-7.60479545593262	-3.58814787864685	0.0410401448607445	0.479941070079803	0.0196496639400721
-0.995230436325073	-7.60429811477661	-3.57803773880005	0.0415746569633484	0.480106860399246	0.0197232104837894
-0.990009665489197	-7.60363817214966	-3.59400391578674	0.0421379506587982	0.480021417140961	0.0197412520647049
-0.98758727312088	-7.60616970062256	-3.58651351928711	0.0425101667642593	0.480076730251312	0.0198093708604574
-0.987309753894806	-7.60715961456299	-3.58831572532654	0.0429909564554691	0.480054557323456	0.0195467155426741
-0.984794795513153	-7.61172962188721	-3.58653807640076	0.0434182099997997	0.480002641677856	0.0193516947329044
-0.981651425361633	-7.61448764801025	-3.59367036819458	0.0439077988266945	0.479974269866943	0.0192905087023973
-0.979807078838348	-7.61858892440796	-3.59581422805786	0.0444716662168503	0.479875296354294	0.018967267125845
-0.977851688861847	-7.62903785705566	-3.59428405761719	0.0448609441518784	0.479855269193649	0.0187960080802441
-0.978660523891449	-7.63051891326904	-3.60253572463989	0.0454956069588661	0.479700118303299	0.0184447150677443
-0.974333047866821	-7.63720178604126	-3.59846878051758	0.0458862446248531	0.479557186365128	0.0181769095361233
-0.977453827857971	-7.63971138000488	-3.58751797676086	0.0463886559009552	0.47944837808609	0.0179871320724487
-0.973300635814667	-7.6420521736145	-3.59666681289673	0.0469134487211704	0.479145079851151	0.0175919365137815
-0.972169637680054	-7.64989042282104	-3.59140014648438	0.0472365543246269	0.478985130786896	0.0175026897341013
-0.972227454185486	-7.64674854278564	-3.58760166168213	0.047740213572979	0.478651851415634	0.0173841435462236
-0.970315873622894	-7.65113306045532	-3.59180808067322	0.0479914620518684	0.478350520133972	0.0172791611403227
-0.973672330379486	-7.64964437484741	-3.58592748641968	0.048445213586092	0.478137910366058	0.0173465628176928
-0.968230962753296	-7.64997863769531	-3.58530783653259	0.048895213752985	0.477644383907318	0.0172525569796562
-0.965639054775238	-7.65620756149292	-3.58593678474426	0.0491230636835098	0.477276116609573	0.0174129884690046
[truncated: 9,781 more rows]
