# Supplementary material for: Identification of Haptic Based Guiding Using Hard Reins
Source: PLoS One. 2015 Jul 22;10(7):e0132020. doi: 10.1371/journal.pone.0132020 (PMC4511788; doi:10.1371/journal.pone.0132020)
Supplement: S6 File — (ZIP) [file pone.0132020.s006.zip › Exp2_ForceData2/Subject9/path2/T7.csv]

Force X (N)	Force Y (N)	Force Z (N)	Torque X (N-m)	Torque Y (N-m)	Torque Z (N-m)	Frequency = 10000	Averaging Level = 16	F/T Serial Number = FT11772	Time Started = 19/12/2012 16:38:52
-1.69489419460297	-8.16128349304199	-3.96735215187073	0.120426751673222	0.484599053859711	0.0334047451615334
-1.69493782520294	-8.16063404083252	-3.96393132209778	0.120555728673935	0.484619975090027	0.0334964729845524
-1.70320808887482	-8.1543607711792	-3.94768047332764	0.12077122181654	0.484401047229767	0.0338333770632744
-1.7057991027832	-8.14969730377197	-3.95192956924438	0.120929427444935	0.48435840010643	0.0338400453329086
-1.70499992370605	-8.15325164794922	-3.96941637992859	0.120946794748306	0.484347224235535	0.0338575430214405
-1.70375299453735	-8.1500301361084	-3.96107411384583	0.121066480875015	0.484329998493195	0.0341724827885628
-1.70493531227112	-8.14774990081787	-3.94540882110596	0.121209688484669	0.484165042638779	0.0343493446707726
-1.70298755168915	-8.13699340820313	-3.958664894104	0.12139081209898	0.484004110097885	0.0343349389731884
-1.71023106575012	-8.13595581054688	-3.96777391433716	0.121568813920021	0.483979284763336	0.0344703979790211
-1.71434307098389	-8.13673686981201	-3.96395587921143	0.121757753193378	0.484011143445969	0.0348511151969433
-1.71283948421478	-8.12985420227051	-3.95174837112427	0.121758863329887	0.483983814716339	0.0349809378385544
-1.71318137645721	-8.13038063049316	-3.96996212005615	0.121852561831474	0.483826547861099	0.0350316725671291
-1.7155350446701	-8.12788867950439	-3.9609808921814	0.122052162885666	0.483822524547577	0.035345233976841
-1.72239112854004	-8.11768341064453	-3.94388651847839	0.122302949428558	0.483622938394547	0.0355971641838551
-1.72192597389221	-8.11472988128662	-3.95321130752563	0.122426830232143	0.483522742986679	0.0356432646512985
-1.72656118869781	-8.1231861114502	-3.96186423301697	0.122499711811543	0.483539193868637	0.0357880778610706
-1.7253440618515	-8.11300849914551	-3.94617700576782	0.122492969036102	0.483391910791397	0.0360151268541813
-1.72869694232941	-8.10612773895264	-3.95460295677185	0.122671440243721	0.483116507530212	0.036000981926918
-1.73893713951111	-8.10708427429199	-3.95518589019775	0.122733399271965	0.483054161071777	0.0361449457705021
-1.74169743061066	-8.10236072540283	-3.94711637496948	0.122713431715965	0.482944488525391	0.03630480915308
-1.73676943778992	-8.09543228149414	-3.94989967346191	0.122737430036068	0.482732862234116	0.0361611284315586
-1.74677717685699	-8.09477424621582	-3.9459240436554	0.122748605906963	0.482514977455139	0.036368977278471
-1.75115859508514	-8.08576393127441	-3.93458008766174	0.122771635651588	0.482294797897339	0.0364989303052425
-1.75531208515167	-8.0872049331665	-3.94459104537964	0.122627235949039	0.482004582881927	0.0364119708538055
-1.76014173030853	-8.0859546661377	-3.94234776496887	0.122497901320457	0.481881529092789	0.036558136343956
-1.76203858852386	-8.08042812347412	-3.9237232208252	0.122262008488178	0.481377094984055	0.0367075465619564
-1.76601684093475	-8.06754684448242	-3.92943930625916	0.122247040271759	0.481105327606201	0.036580216139555
-1.77576398849487	-8.06864547729492	-3.92907047271729	0.122115209698677	0.480718016624451	0.0367181561887264
-1.78197228908539	-8.06573009490967	-3.91850829124451	0.121856950223446	0.480444043874741	0.0369564853608608
-1.77965462207794	-8.05623340606689	-3.90405321121216	0.121519640088081	0.480034589767456	0.0368689484894276
-1.78603684902191	-8.05473327636719	-3.91557812690735	0.121223174035549	0.479613333940506	0.0368721224367619
-1.79585897922516	-8.04909992218018	-3.89976239204407	0.120951689779758	0.479167938232422	0.0370484925806522
-1.80195331573486	-8.037278175354	-3.88414263725281	0.120705276727676	0.478684186935425	0.0370495468378067
-1.80657160282135	-8.03554439544678	-3.89230251312256	0.120302237570286	0.478213936090469	0.0369633361697197
-1.81619477272034	-8.03593254089355	-3.88718557357788	0.119869336485863	0.477823406457901	0.0371100939810276
-1.81568825244904	-8.02394199371338	-3.86073231697083	0.119335062801838	0.477197676897049	0.0371185019612312
-1.82520925998688	-8.01798057556152	-3.86265158653259	0.118982344865799	0.476565003395081	0.0369522608816624
-1.83829712867737	-8.01317310333252	-3.86679792404175	0.118566483259201	0.476139485836029	0.0369274392724037
-1.84568965435028	-8.01252460479736	-3.84308433532715	0.118004776537418	0.475571185350418	0.0370369367301464
-1.85039222240448	-7.99965047836304	-3.83850836753845	0.117385543882847	0.4749656021595	0.0368964597582817
-1.85065519809723	-7.99754905700684	-3.8390634059906	0.116845391690731	0.474372744560242	0.0367086827754974
-1.85988140106201	-7.9908504486084	-3.82990050315857	0.116366408765316	0.473785161972046	0.0367683470249176
-1.87075197696686	-7.98714208602905	-3.81460070610046	0.115709878504276	0.473180592060089	0.0367674976587296
-1.87974762916565	-7.97889423370361	-3.80038857460022	0.115274846553802	0.472552597522736	0.0366501621901989
-1.88570880889893	-7.97179174423218	-3.81205224990845	0.114771112799644	0.47197562456131	0.0365047976374626
-1.89186859130859	-7.97507572174072	-3.80759048461914	0.114103242754936	0.47144216299057	0.0363269038498402
-1.89682567119598	-7.96715354919434	-3.79087400436401	0.113406099379063	0.47084379196167	0.0363577418029308
-1.90057480335236	-7.96604108810425	-3.76548361778259	0.112783007323742	0.47026339173317	0.0362747237086296
-1.90421223640442	-7.95540952682495	-3.76035094261169	0.112224236130714	0.469617873430252	0.036094069480896
-1.90969431400299	-7.94785833358765	-3.75746202468872	0.111677162349224	0.46897429227829	0.0359432175755501
-1.91502702236176	-7.94437646865845	-3.76606822013855	0.111069709062576	0.468497425317764	0.0357187129557133
-1.92444002628326	-7.94491910934448	-3.75865960121155	0.110522575676441	0.467921197414398	0.0355940014123917
-1.93015515804291	-7.94405221939087	-3.75069618225098	0.109958931803703	0.467595994472504	0.035582572221756
-1.93302834033966	-7.93781518936157	-3.73919653892517	0.109352737665176	0.467174828052521	0.0354116074740887
-1.93540394306183	-7.93604898452759	-3.72385907173157	0.108709953725338	0.466776967048645	0.0353159941732883
-1.94062185287476	-7.9286584854126	-3.71977996826172	0.108131803572178	0.466365247964859	0.0350355803966522
-1.94192457199097	-7.92836332321167	-3.72534394264221	0.10763780772686	0.466006845235825	0.0347383990883827
-1.94084310531616	-7.92383575439453	-3.72051739692688	0.107120051980019	0.46562659740448	0.0344406105577946
-1.94377601146698	-7.92855548858643	-3.72423362731934	0.106566548347473	0.46530357003212	0.0342847779393196
-1.94681370258331	-7.92465019226074	-3.72219920158386	0.106168642640114	0.465151786804199	0.0341443233191967
-1.95187902450562	-7.92292499542236	-3.70673084259033	0.105699397623539	0.464923053979874	0.0340462103486061
-1.95488965511322	-7.9189772605896	-3.69010043144226	0.105278037488461	0.464670807123184	0.0339408293366432
-1.95650315284729	-7.91753005981445	-3.69180107116699	0.104953765869141	0.46457228064537	0.0337433852255344
-1.95605778694153	-7.91123056411743	-3.68283748626709	0.104621253907681	0.464523881673813	0.0335963927209377
-1.95606279373169	-7.91364431381226	-3.68872475624084	0.104247905313969	0.464419156312943	0.0334053710103035
-1.95842373371124	-7.9135890007019	-3.69482851028442	0.103912062942982	0.464508146047592	0.0332174710929394
-1.95800542831421	-7.91446161270142	-3.70878863334656	0.103731580078602	0.464603543281555	0.0330298319458961
-1.95430254936218	-7.91475200653076	-3.70412278175354	0.10346432775259	0.464655548334122	0.0328435003757477
-1.9502991437912	-7.91927146911621	-3.7089900970459	0.103227868676186	0.464861989021301	0.0326736159622669
-1.95215082168579	-7.91988611221313	-3.70833826065063	0.103082492947578	0.465072095394135	0.0325226299464703
-1.94558846950531	-7.92304229736328	-3.7111337184906	0.102876275777817	0.465332835912704	0.0323600098490715
-1.94982492923737	-7.92580938339233	-3.71264433860779	0.102753013372421	0.465594798326492	0.0321418456733227
-1.94326865673065	-7.92981195449829	-3.71497440338135	0.102657847106457	0.465951353311539	0.032059907913208
-1.94206309318542	-7.93194007873535	-3.71456122398376	0.102596618235111	0.466286569833755	0.0319403856992722
-1.93895924091339	-7.93777227401733	-3.72123003005981	0.10248026996851	0.466757923364639	0.0318857990205288
-1.93089127540588	-7.93870544433594	-3.71645784378052	0.102476790547371	0.467156887054443	0.0317822732031345
-1.92743360996246	-7.94181060791016	-3.71706366539001	0.102424919605255	0.467481762170792	0.0317234992980957
-1.92500805854797	-7.94391775131226	-3.71981859207153	0.102490454912186	0.468027740716934	0.0317057110369205
-1.92004656791687	-7.94525003433228	-3.72159886360168	0.102499477565289	0.468344300985336	0.0316479243338108
-1.91150867938995	-7.945152759552	-3.7180118560791	0.102491833269596	0.468872666358948	0.0316225960850716
-1.90612387657166	-7.94695949554443	-3.72171306610107	0.102656796574593	0.469126164913177	0.0315112546086311
-1.8989874124527	-7.94693279266357	-3.72866725921631	0.102787539362907	0.469595640897751	0.0315253473818302
-1.89789974689484	-7.94920921325684	-3.74040412902832	0.102981343865395	0.470026642084122	0.0314291641116142
-1.89109373092651	-7.95316123962402	-3.75048828125	0.103059761226177	0.470509052276611	0.0314090475440025
-1.88547015190125	-7.95489263534546	-3.7475049495697	0.103247210383415	0.470831960439682	0.0315203256905079
-1.88039207458496	-7.96031951904297	-3.76393222808838	0.103428713977337	0.471333622932434	0.0315865688025951
-1.87701880931854	-7.9655613899231	-3.77267861366272	0.103655010461807	0.471781015396118	0.031660832464695
-1.8692592382431	-7.96966791152954	-3.77095770835876	0.103783152997494	0.472166657447815	0.0318975709378719
-1.86631953716278	-7.97330379486084	-3.76320195198059	0.103931739926338	0.472497463226318	0.0321463868021965
-1.85457241535187	-7.97311735153198	-3.76431488990784	0.103973306715488	0.472927868366241	0.0322096310555935
-1.85077476501465	-7.97728395462036	-3.77143478393555	0.104271657764912	0.473098546266556	0.0323265716433525
-1.83865582942963	-7.97816944122314	-3.77558922767639	0.104415126144886	0.473411709070206	0.0324297584593296
-1.82944023609161	-7.98148155212402	-3.79540586471558	0.104693859815598	0.473658412694931	0.0325334817171097
-1.82099008560181	-7.98508262634277	-3.79580092430115	0.104858078062534	0.473948746919632	0.032671295106411
-1.81954681873322	-7.99078702926636	-3.7961597442627	0.105159305036068	0.474162369966507	0.0330093055963516
-1.80731129646301	-7.99146223068237	-3.79459428787231	0.105503216385841	0.474403351545334	0.0332200229167938
-1.80025279521942	-7.994309425354	-3.79169058799744	0.10570166260004	0.474519997835159	0.0334727354347706
-1.79473197460175	-7.99603033065796	-3.79360508918762	0.106162287294865	0.47467914223671	0.0336417853832245
-1.78947412967682	-7.9956521987915	-3.80875849723816	0.106438972055912	0.474850952625275	0.0337287187576294
-1.77666163444519	-8.00208377838135	-3.81879901885986	0.106741487979889	0.475071609020233	0.0337958335876465
-1.77344405651093	-8.0136604309082	-3.8237943649292	0.106981597840786	0.475215435028076	0.0339251682162285
-1.76406109333038	-8.02116298675537	-3.83095550537109	0.107356436550617	0.475446283817291	0.0340666696429253
-1.75655817985535	-8.01970672607422	-3.81776118278503	0.107650883495808	0.47557470202446	0.0342956520617008
-1.74650514125824	-8.02581596374512	-3.80945563316345	0.1078946813941	0.475533664226532	0.0344628766179085
-1.738165974617	-8.0223560333252	-3.82053828239441	0.108266040682793	0.475678086280823	0.0345302447676659
-1.73712003231049	-8.02678298950195	-3.8377685546875	0.108679659664631	0.475789546966553	0.034484013915062
-1.73311769962311	-8.03413391113281	-3.84585547447205	0.109095819294453	0.475923120975494	0.0347257852554321
-1.72867369651794	-8.03699016571045	-3.83881211280823	0.109435126185417	0.476064026355743	0.0349349118769169
-1.71971416473389	-8.04226207733154	-3.83175539970398	0.10967368632555	0.476180821657181	0.0351014770567417
-1.70805096626282	-8.04766082763672	-3.83628416061401	0.110002391040325	0.476170927286148	0.0351844504475594
-1.69854652881622	-8.0507869720459	-3.8477029800415	0.110410563647747	0.47631448507309	0.035268247127533
-1.68668270111084	-8.05567169189453	-3.85427904129028	0.110705763101578	0.476308882236481	0.0354072041809559
-1.67892503738403	-8.06355571746826	-3.86106157302856	0.111069366335869	0.476349622011185	0.0356783270835876
-1.67039859294891	-8.06758594512939	-3.86015868186951	0.111459620296955	0.4764384329319	0.0360066071152687
-1.66558682918549	-8.07150363922119	-3.85653114318848	0.111897930502892	0.476485520601273	0.0362915247678757
-1.65584945678711	-8.06932163238525	-3.85570573806763	0.112327314913273	0.476530373096466	0.0365226902067661
-1.6521577835083	-8.07393455505371	-3.8659987449646	0.112703770399094	0.476486384868622	0.0365736931562424
-1.64085984230042	-8.08757209777832	-3.87037181854248	0.113120578229427	0.476674497127533	0.0366881005465984
-1.63557159900665	-8.09381484985352	-3.87516355514526	0.113386318087578	0.476841032505035	0.036921601742506
-1.62846946716309	-8.09445762634277	-3.86723232269287	0.113802015781403	0.476775139570236	0.0371275618672371
-1.61668121814728	-8.09603118896484	-3.86448121070862	0.114227458834648	0.476749002933502	0.0371655113995075
-1.6144905090332	-8.09953308105469	-3.87356019020081	0.114676855504513	0.476805299520493	0.0371956750750542
-1.60694420337677	-8.10880851745605	-3.89397430419922	0.115150585770607	0.476973801851273	0.0373769737780094
-1.60272622108459	-8.11486339569092	-3.88191938400269	0.115484818816185	0.477109134197235	0.0376077182590961
-1.59378731250763	-8.1178035736084	-3.87589192390442	0.115818947553635	0.477138072252274	0.0377479195594788
-1.58454859256744	-8.12225723266602	-3.88666462898254	0.1162054464221	0.477173715829849	0.0378180965781212
-1.5751588344574	-8.12775230407715	-3.89743757247925	0.116564586758614	0.477213740348816	0.0378523096442223
-1.56953692436218	-8.13766765594482	-3.89269995689392	0.116869010031223	0.477303177118301	0.0381670966744423
-1.56764912605286	-8.13639640808105	-3.88477778434753	0.117328338325024	0.477334856987	0.0385196059942245
-1.56392574310303	-8.13602924346924	-3.88139748573303	0.117725729942322	0.477329194545746	0.0386339947581291
-1.55706441402435	-8.14030838012695	-3.89745855331421	0.118157312273979	0.47738191485405	0.0387565828859806
-1.55296063423157	-8.14992713928223	-3.9080376625061	0.118509940803051	0.477427750825882	0.0389967449009418
-1.54535388946533	-8.15760612487793	-3.89477157592773	0.118666730821133	0.47748401761055	0.0392415709793568
-1.54070663452148	-8.14981651306152	-3.89245557785034	0.118970915675163	0.477421551942825	0.0394191071391106
-1.53836643695831	-8.1538724899292	-3.90743041038513	0.119339175522327	0.477358162403107	0.0394823551177979
-1.53713703155518	-8.16060161590576	-3.91040086746216	0.119672849774361	0.477394580841064	0.0398142784833908
-1.53258812427521	-8.16127109527588	-3.89315390586853	0.119738474488258	0.477357178926468	0.0400103330612183
-1.52596771717072	-8.16790008544922	-3.89997816085815	0.119959406554699	0.477238297462463	0.0400050133466721
-1.51859974861145	-8.16892433166504	-3.91016960144043	0.120069086551666	0.477179139852524	0.0398763008415699
-1.51706826686859	-8.17672920227051	-3.90277600288391	0.120207510888577	0.477023541927338	0.0399974025785923
-1.51827967166901	-8.17974090576172	-3.89069771766663	0.12043984234333	0.476862460374832	0.0400322899222374
-1.51777017116547	-8.18033885955811	-3.89134097099304	0.120560869574547	0.476714760065079	0.0397920049726963
-1.51775300502777	-8.19141483306885	-3.91374444961548	0.120652817189693	0.476601034402847	0.0395922139286995
-1.51432406902313	-8.19773769378662	-3.89411854743958	0.120615884661675	0.47656175494194	0.0394769683480263
-1.50787079334259	-8.1959114074707	-3.89422821998596	0.120648086071014	0.476220428943634	0.0392167381942272
-1.51362609863281	-8.20285320281982	-3.90636277198792	0.120714940130711	0.476112693548203	0.0388240031898022
-1.51614463329315	-8.21047115325928	-3.89548087120056	0.120662786066532	0.475884646177292	0.0386636815965176
-1.51636815071106	-8.2103967666626	-3.88347482681274	0.120512500405312	0.475817382335663	0.0384174548089504
-1.51029622554779	-8.21453666687012	-3.89685726165771	0.120404973626137	0.475428402423859	0.037974551320076
-1.51400279998779	-8.22080039978027	-3.89372420310974	0.120307549834251	0.475327432155609	0.037731908261776
-1.51485776901245	-8.2221622467041	-3.87463331222534	0.120203919708729	0.474986553192139	0.0375495664775372
-1.52052295207977	-8.22021770477295	-3.87445473670959	0.119970463216305	0.474641919136047	0.0372069329023361
-1.52041387557983	-8.2281665802002	-3.88358449935913	0.119735643267632	0.474498927593231	0.0366709195077419
-1.52079546451569	-8.23368549346924	-3.88031077384949	0.119409658014774	0.474322557449341	0.0364433452486992
-1.52537882328033	-8.23453235626221	-3.8611888885498	0.119023710489273	0.473982155323029	0.0362291112542152
-1.52273857593536	-8.23421859741211	-3.86721682548523	0.118771232664585	0.47358176112175	0.0357780270278454
-1.52741825580597	-8.23510265350342	-3.87338542938232	0.118527568876743	0.473315387964249	0.0354421138763428
-1.53174364566803	-8.24453544616699	-3.85033178329468	0.118066787719727	0.473067820072174	0.0352815091609955
-1.53077149391174	-8.24101734161377	-3.84646129608154	0.117668092250824	0.472735017538071	0.0349618904292583
-1.52697372436523	-8.24571704864502	-3.85069751739502	0.117141537368298	0.472449660301209	0.0343119129538536
-1.53293311595917	-8.25164699554443	-3.84712624549866	0.116734936833382	0.472068548202515	0.0340580977499485
-1.53276181221008	-8.25106620788574	-3.82819819450378	0.116310432553291	0.471814721822739	0.0337222516536713
-1.54260778427124	-8.25028896331787	-3.82164335250854	0.11588616669178	0.471454322338104	0.0333256833255291
-1.54349386692047	-8.25132942199707	-3.83085131645203	0.115373961627483	0.47113049030304	0.0328191295266151
-1.54813194274902	-8.25883102416992	-3.83518671989441	0.114881187677383	0.471031963825226	0.0322924964129925
-1.54957401752472	-8.26226234436035	-3.82033205032349	0.114321261644363	0.470599830150604	0.0319809801876545
-1.54889023303986	-8.25765514373779	-3.79641246795654	0.113781176507473	0.470245122909546	0.0315305702388287
-1.55418646335602	-8.26091957092285	-3.79948806762695	0.113325320184231	0.469904810190201	0.0309288762509823
-1.56185746192932	-8.25933170318604	-3.80585026741028	0.112870015203953	0.469641745090485	0.0304650999605656
-1.56632554531097	-8.26471424102783	-3.80896663665771	0.112377651035786	0.469396233558655	0.0299439467489719
-1.5725998878479	-8.27077484130859	-3.79474663734436	0.1117859557271	0.469173967838287	0.0296640787273645
-1.57412922382355	-8.2686014175415	-3.77993750572205	0.111050397157669	0.468907505273819	0.0292499531060457
-1.58316779136658	-8.27037811279297	-3.77283930778503	0.110491253435612	0.468720614910126	0.0287999846041203
-1.57842767238617	-8.26997566223145	-3.77125430107117	0.109831787645817	0.468424588441849	0.0283468756824732
-1.57911121845245	-8.26912593841553	-3.77913427352905	0.109234787523746	0.468159317970276	0.027838671579957
-1.5816570520401	-8.27185249328613	-3.77693033218384	0.108694829046726	0.468063235282898	0.0274680070579052
-1.58879518508911	-8.27484130859375	-3.77366089820862	0.10812696814537	0.467815041542053	0.0272120181471109
-1.59473168849945	-8.27189064025879	-3.76077032089233	0.107610568404198	0.467715889215469	0.0268908217549324
-1.59818935394287	-8.27138233184814	-3.74733686447144	0.107016064226627	0.467592865228653	0.0266062375158072
-1.60439085960388	-8.26928329467773	-3.73694467544556	0.106370456516743	0.467419773340225	0.026247177273035
-1.61015343666077	-8.26692295074463	-3.74177002906799	0.105972997844219	0.467278033494949	0.0258710496127605
-1.60892713069916	-8.26756763458252	-3.73630738258362	0.105323411524296	0.467241853475571	0.0255259331315756
-1.61624300479889	-8.26628303527832	-3.73824548721313	0.104771226644516	0.467203289270401	0.025249881669879
-1.61992859840393	-8.26426029205322	-3.72959017753601	0.104187674820423	0.467120945453644	0.0249273404479027
-1.62375235557556	-8.26557731628418	-3.73833537101746	0.103707082569599	0.467151165008545	0.0245545115321875
-1.62883162498474	-8.26480293273926	-3.74744749069214	0.103253558278084	0.467263996601105	0.0242512486875057
-1.63146162033081	-8.26947402954102	-3.74260258674622	0.102614268660545	0.467306584119797	0.0239932797849178
-1.63353657722473	-8.26705169677734	-3.73697590827942	0.102007277309895	0.467405825853348	0.0237957239151001
-1.63786339759827	-8.26835441589355	-3.74143242835999	0.10158397257328	0.467571556568146	0.0234437603503466
-1.64199554920197	-8.26174449920654	-3.73090243339539	0.101089246571064	0.467600405216217	0.0231854543089867
-1.64360308647156	-8.26595306396484	-3.7233829498291	0.100582040846348	0.467781513929367	0.0229309871792793
-1.65106546878815	-8.26465129852295	-3.72031188011169	0.100168861448765	0.467895984649658	0.0226269066333771
-1.65073692798615	-8.25822925567627	-3.71524906158447	0.0996548235416412	0.468001455068588	0.0222939513623714
-1.66032946109772	-8.25526809692383	-3.71443200111389	0.0992289483547211	0.468339949846268	0.0220292657613754
-1.66314244270325	-8.25351142883301	-3.7141649723053	0.0988527610898018	0.468504548072815	0.0217825286090374
-1.66549348831177	-8.25246906280518	-3.71062421798706	0.0984115079045296	0.468657582998276	0.0215387474745512
-1.67478311061859	-8.24320030212402	-3.71869850158691	0.0980596989393234	0.469037413597107	0.0213148538023233
-1.67736101150513	-8.2416934967041	-3.71776676177979	0.0976968705654144	0.469268381595612	0.0210858006030321
-1.68209528923035	-8.23849964141846	-3.70883679389954	0.0973350927233696	0.469535201787949	0.020919431000948
-1.68713676929474	-8.2320671081543	-3.72089982032776	0.0970595851540565	0.469976365566254	0.0206343233585358
-1.6918398141861	-8.23392772674561	-3.71935510635376	0.0967772305011749	0.470274895429611	0.0205279719084501
-1.69312119483948	-8.2264575958252	-3.72256302833557	0.0963815897703171	0.470613032579422	0.020300280302763
-1.70580160617828	-8.22266578674316	-3.73584485054016	0.096302941441536	0.471062451601028	0.0200796611607075
-1.70636224746704	-8.22086620330811	-3.73272180557251	0.0960149243474007	0.471267998218536	0.0199734531342983
-1.71138334274292	-8.21712493896484	-3.74269914627075	0.0957379192113876	0.471658170223236	0.0197864267975092
-1.71877241134644	-8.21530818939209	-3.75035691261292	0.0955069661140442	0.472069561481476	0.0197193529456854
-1.72149872779846	-8.21378421783447	-3.74903297424316	0.0953522175550461	0.472453474998474	0.019749728962779
-1.72668874263763	-8.20913314819336	-3.74719548225403	0.0952338352799416	0.472808063030243	0.0197259001433849
-1.73027431964874	-8.20830726623535	-3.75733256340027	0.0951212197542191	0.473175644874573	0.0196732934564352
-1.73459661006927	-8.20329284667969	-3.74684834480286	0.0947975218296051	0.473411291837692	0.0196094624698162
-1.74083924293518	-8.20021057128906	-3.74008750915527	0.0946365594863892	0.473822087049484	0.0195188522338867
-1.74703526496887	-8.20029544830322	-3.74186944961548	0.0945109501481056	0.474146485328674	0.0194286778569222
-1.74939751625061	-8.19108867645264	-3.74599552154541	0.0943030789494514	0.474449425935745	0.0192965250462294
-1.75700330734253	-8.19313812255859	-3.74591279029846	0.0942562371492386	0.474690467119217	0.0191822070628405
-1.75912666320801	-8.183349609375	-3.74996972084045	0.0941950157284737	0.474958688020706	0.0190523657947779
-1.76480555534363	-8.18089771270752	-3.75903463363647	0.0941939577460289	0.475120365619659	0.0189375504851341
-1.76790404319763	-8.17473030090332	-3.75848007202148	0.0941106975078583	0.475489407777786	0.0189783107489347
-1.76979541778564	-8.17285060882568	-3.77014112472534	0.0941052436828613	0.475740224123001	0.0190298650413752
-1.7721254825592	-8.16982555389404	-3.76122570037842	0.0940299704670906	0.475947648286819	0.0190785937011242
-1.77256762981415	-8.16682434082031	-3.77573347091675	0.0940725952386856	0.476224035024643	0.0191370137035847
-1.77781629562378	-8.16409397125244	-3.78109622001648	0.0940810218453407	0.476320922374725	0.0192698705941439
-1.7797212600708	-8.15737533569336	-3.78351759910584	0.0941663905978203	0.476636379957199	0.0194712467491627
-1.78517317771912	-8.15818786621094	-3.77043676376343	0.0942043215036392	0.476836293935776	0.0197626370936632
-1.78770923614502	-8.15425300598145	-3.77815628051758	0.0943276211619377	0.477059215307236	0.0199970938265324
-1.78908395767212	-8.14928722381592	-3.77114462852478	0.0944319143891335	0.477212876081467	0.0202342923730612
-1.78937184810638	-8.14237403869629	-3.76805281639099	0.0945579931139946	0.4774329662323	0.020459471270442
-1.79478847980499	-8.13869285583496	-3.77356696128845	0.0947787165641785	0.477598786354065	0.0206168331205845
-1.79445695877075	-8.13366508483887	-3.77368474006653	0.0949189886450768	0.477773100137711	0.0208392534404993
-1.79612076282501	-8.13290405273438	-3.78041839599609	0.0951768010854721	0.47788006067276	0.0209107846021652
-1.79678297042847	-8.13001251220703	-3.78707361221313	0.0954051837325096	0.478165864944458	0.0210411790758371
-1.79983651638031	-8.13133716583252	-3.80376291275024	0.0956306681036949	0.478335946798325	0.021117115393281
-1.79915046691895	-8.13069438934326	-3.81165623664856	0.0959018096327782	0.47857204079628	0.0213048234581947
-1.80146181583405	-8.13249206542969	-3.80737686157227	0.0961062461137772	0.478799134492874	0.021529758349061
-1.80431413650513	-8.13018226623535	-3.79969620704651	0.0963458046317101	0.479036659002304	0.0218171365559101
-1.80469489097595	-8.12259483337402	-3.79988169670105	0.0967481210827827	0.479105651378632	0.0220352057367563
-1.80215787887573	-8.11620330810547	-3.79930114746094	0.0970126911997795	0.479269981384277	0.0220903400331736
-1.8084112405777	-8.11338233947754	-3.81290984153748	0.0974544435739517	0.479480028152466	0.0222299192100763
-1.81028866767883	-8.1107006072998	-3.82483649253845	0.0979694500565529	0.479766726493835	0.0224325433373451
-1.8124760389328	-8.10760307312012	-3.82838153839111	0.09841088950634	0.479988813400269	0.0226251352578402
-1.81403791904449	-8.10821151733398	-3.83074951171875	0.098868191242218	0.480273365974426	0.0228591896593571
-1.82167220115662	-8.10594367980957	-3.83562421798706	0.099341444671154	0.480535894632339	0.0231312531977892
-1.82228577136993	-8.10503768920898	-3.82562613487244	0.0998215302824974	0.480836808681488	0.0233757700771093
-1.819580078125	-8.10190486907959	-3.82219886779785	0.100175634026527	0.480969130992889	0.0235050283372402
-1.82147169113159	-8.10187339782715	-3.83859181404114	0.1007115021348	0.481280267238617	0.0235310886055231
-1.82338654994965	-8.09634780883789	-3.84661245346069	0.101314261555672	0.481512933969498	0.0235429927706718
-1.82230710983276	-8.10067558288574	-3.85878801345825	0.101767726242542	0.481758922338486	0.0236141383647919
-1.82620251178741	-8.09766864776611	-3.86244249343872	0.102343551814556	0.481976538896561	0.0237907059490681
-1.83306002616882	-8.09763240814209	-3.85485601425171	0.102888464927673	0.482265025377274	0.0239560082554817
-1.83495783805847	-8.09049892425537	-3.85081553459167	0.103454902768135	0.482445448637009	0.0240355674177408
-1.84142363071442	-8.08532333374023	-3.86822128295898	0.104122035205364	0.482694357633591	0.0240561030805111
-1.84031367301941	-8.08827877044678	-3.87487173080444	0.104649551212788	0.482883870601654	0.0240060873329639
-1.84547138214111	-8.09006881713867	-3.88780641555786	0.105092376470566	0.483154475688934	0.0241097249090672
-1.84832787513733	-8.09200096130371	-3.88228797912598	0.105603352189064	0.483351141214371	0.0241667423397303
-1.84628045558929	-8.08702659606934	-3.87370109558105	0.106095559895039	0.483479470014572	0.0242590270936489
-1.84906268119812	-8.08339691162109	-3.87620043754578	0.106571413576603	0.48335126042366	0.0241681169718504
-1.85458040237427	-8.08409976959229	-3.89615249633789	0.107129029929638	0.483589798212051	0.0240586325526237
-1.85853934288025	-8.08541297912598	-3.89081168174744	0.107483103871346	0.483627200126648	0.0240565575659275
-1.86349546909332	-8.08570289611816	-3.88216733932495	0.107794769108295	0.48379310965538	0.0242571048438549
-1.85949993133545	-8.0796012878418	-3.88362646102905	0.108136467635632	0.483794569969177	0.0241398699581623
-1.86170101165771	-8.08010482788086	-3.90116453170776	0.108528591692448	0.483693510293961	0.0240557473152876
-1.86473381519318	-8.07859802246094	-3.89661598205566	0.108876757323742	0.483757108449936	0.0241463202983141
-1.8701229095459	-8.07740879058838	-3.87890338897705	0.109156176447868	0.483556240797043	0.0242878384888172
-1.87374019622803	-8.07241535186768	-3.88339877128601	0.109506316483021	0.483388364315033	0.0242404136806726
-1.87819969654083	-8.07364559173584	-3.89333605766296	0.109733439981937	0.483280509710312	0.0240968000143766
-1.88042497634888	-8.07681655883789	-3.89798545837402	0.109821945428848	0.483190804719925	0.024146780371666
-1.87845146656036	-8.07499313354492	-3.87993288040161	0.109955556690693	0.482870519161224	0.0242269411683083
-1.87808358669281	-8.06932640075684	-3.87010169029236	0.110028244554996	0.482541292905808	0.0242300517857075
-1.88346302509308	-8.06554889678955	-3.88070702552795	0.110281087458134	0.48223003745079	0.0240044482052326
-1.88540399074554	-8.06548404693604	-3.88783240318298	0.110354021191597	0.482046484947205	0.0240088906139135
-1.88926792144775	-8.06879425048828	-3.88565826416016	0.110362239181995	0.481762796640396	0.0241651087999344
-1.89244890213013	-8.06792640686035	-3.87020444869995	0.110416628420353	0.481483042240143	0.0242588687688112
-1.89124703407288	-8.06535911560059	-3.85776805877686	0.110321931540966	0.481135457754135	0.0241454131901264
-1.8891236782074	-8.06523990631104	-3.87315106391907	0.110363505780697	0.480689585208893	0.0239413399249315
-1.88742256164551	-8.06861782073975	-3.86740612983704	0.110205553472042	0.480368375778198	0.0238254982978106
-1.89585900306702	-8.06876182556152	-3.85356688499451	0.110209427773952	0.479907780885696	0.0239153262227774
-1.89517140388489	-8.06740093231201	-3.84670734405518	0.110172368586063	0.479584336280823	0.023803886026144
-1.896857380867	-8.06174373626709	-3.83361554145813	0.110117226839066	0.479137450456619	0.0235830433666706
-1.89741814136505	-8.06519603729248	-3.83909058570862	0.110021136701107	0.478767991065979	0.0234168507158756
-1.90305137634277	-8.06286239624023	-3.84787487983704	0.10997412353754	0.478400379419327	0.023226847872138
-1.89728689193726	-8.06960487365723	-3.84900593757629	0.109764918684959	0.478104799985886	0.0230444651097059
-1.89766311645508	-8.07182598114014	-3.8407416343689	0.109489008784294	0.477839261293411	0.0229684002697468
-1.89958763122559	-8.07062339782715	-3.82673501968384	0.109336838126183	0.477418273687363	0.0228301808238029
-1.89692115783691	-8.06488609313965	-3.82254314422607	0.109161049127579	0.477039158344269	0.0226337015628815
-1.90373873710632	-8.06582450866699	-3.82551670074463	0.109028398990631	0.476730585098267	0.0223466567695141
-1.90305912494659	-8.06445598602295	-3.8313364982605	0.10894463211298	0.476492702960968	0.022145738825202
-1.9106479883194	-8.06519985198975	-3.82605171203613	0.108761362731457	0.476240962743759	0.0219104122370481
-1.91313946247101	-8.068115234375	-3.82248258590698	0.108653180301189	0.476081937551498	0.0219084732234478
-1.91779947280884	-8.06628131866455	-3.80840086936951	0.10840580612421	0.475918143987656	0.0217066556215286
-1.91464257240295	-8.06611156463623	-3.79955577850342	0.108140029013157	0.475688844919205	0.0214810986071825
-1.91583096981049	-8.06131935119629	-3.80509662628174	0.107997916638851	0.47554275393486	0.0211356654763222
-1.91772866249084	-8.06551361083984	-3.81304383277893	0.107852131128311	0.475478172302246	0.0207689888775349
-1.91692614555359	-8.06999969482422	-3.81270337104797	0.107680171728134	0.475372940301895	0.020543284714222
-1.92151701450348	-8.06972599029541	-3.81083536148071	0.107558533549309	0.47525879740715	0.0203837119042873
-1.92252171039581	-8.06608295440674	-3.79812002182007	0.10741350799799	0.47519251704216	0.0202384311705828
-1.92811977863312	-8.0649242401123	-3.79146099090576	0.107372254133224	0.475162625312805	0.0200183652341366
-1.92960703372955	-8.06051540374756	-3.78827810287476	0.107316330075264	0.475176572799683	0.0198312290012836
-1.93215835094452	-8.05935382843018	-3.79983305931091	0.107191249728203	0.475160956382751	0.0195644069463015
-1.93276870250702	-8.06368827819824	-3.79924988746643	0.107055813074112	0.47526827454567	0.0193413589149714
-1.93515396118164	-8.06711959838867	-3.81472682952881	0.106893934309483	0.47535640001297	0.0192550141364336
-1.93453645706177	-8.06681823730469	-3.80338335037231	0.106771558523178	0.475482910871506	0.0191676039248705
-1.93307530879974	-8.06446743011475	-3.78968381881714	0.106615699827671	0.475447833538055	0.0191213227808475
-1.93360781669617	-8.05900764465332	-3.78761029243469	0.10656601190567	0.475348740816116	0.0189495105296373
-1.93640744686127	-8.0579833984375	-3.79532313346863	0.106557741761208	0.475556284189224	0.0187170598655939
-1.94087052345276	-8.05399799346924	-3.8023316860199	0.106574408710003	0.47560778260231	0.0185973756015301
-1.93946933746338	-8.0540885925293	-3.80860900878906	0.106535457074642	0.475710928440094	0.0185134373605251
-1.94317734241486	-8.05530261993408	-3.8115439414978	0.106553539633751	0.475884526968002	0.0184903703629971
-1.94601786136627	-8.05534362792969	-3.80261063575745	0.10644107311964	0.475964397192001	0.0184972267597914
-1.94815981388092	-8.05497646331787	-3.79025101661682	0.106412634253502	0.476124256849289	0.0185682773590088
-1.94454872608185	-8.0495023727417	-3.79234004020691	0.106303155422211	0.47611066699028	0.0184808224439621
-1.94509100914001	-8.05110740661621	-3.79539084434509	0.106302812695503	0.476176738739014	0.0183970853686333
-1.9431608915329	-8.05011558532715	-3.80556654930115	0.106291204690933	0.476250410079956	0.018319258466363
-1.93845558166504	-8.04690361022949	-3.80908703804016	0.106295019388199	0.476196438074112	0.0183501020073891
-1.94319081306458	-8.04944610595703	-3.79776287078857	0.106280885636806	0.4762844145298	0.0185691509395838
-1.94514942169189	-8.04031753540039	-3.78986811637878	0.106347501277924	0.476298213005066	0.0187012385576963
-1.94418406486511	-8.03849124908447	-3.78960728645325	0.106494069099426	0.476318597793579	0.0187016315758228
-1.94500255584717	-8.03847980499268	-3.81181693077087	0.106522344052792	0.476357132196426	0.018741162493825
-1.94262206554413	-8.04087066650391	-3.81403088569641	0.106536000967026	0.47640922665596	0.0188464056700468
-1.93903684616089	-8.0427827835083	-3.80378150939941	0.106567069888115	0.476477354764938	0.0190252754837275
-1.93955659866333	-8.03661441802979	-3.79418039321899	0.106614910066128	0.476324498653412	0.0191385932266712
-1.93498265743256	-8.03133773803711	-3.79267501831055	0.106752350926399	0.476247400045395	0.0192046798765659
-1.93466806411743	-8.02794456481934	-3.79842805862427	0.106813989579678	0.476146280765533	0.0191600956022739
-1.93673610687256	-8.028564453125	-3.8146665096283	0.107034623622894	0.47623685002327	0.0192853678017855
-1.93836510181427	-8.02426052093506	-3.8153178691864	0.107190825045109	0.476249992847443	0.0194243956357241
-1.94068193435669	-8.0274658203125	-3.80261421203613	0.107334226369858	0.476280599832535	0.0196831356734037
-1.93622553348541	-8.02207851409912	-3.79984641075134	0.107448413968086	0.476252228021622	0.0198800768703222
-1.93615472316742	-8.01965045928955	-3.79909682273865	0.107501335442066	0.476231187582016	0.0198684949427843
-1.92774486541748	-8.01682281494141	-3.81113767623901	0.107712343335152	0.476156741380692	0.01993777602911
-1.92659974098206	-8.01717185974121	-3.82226371765137	0.107863806188107	0.476099997758865	0.0200586710125208
-1.92778611183167	-8.01442432403564	-3.81356263160706	0.108097247779369	0.476148903369904	0.0203505735844374
-1.92587208747864	-8.01194477081299	-3.79894661903381	0.108165986835957	0.476100295782089	0.0205147303640842
-1.92926502227783	-8.0054349899292	-3.80546116828918	0.108497612178326	0.476063132286072	0.0207243300974369
-1.92532956600189	-8.00028419494629	-3.8116614818573	0.108676619827747	0.476103752851486	0.0207896530628204
-1.92421293258667	-8.00209712982178	-3.82310700416565	0.108921051025391	0.476111024618149	0.0210296344012022
-1.91898274421692	-8.00490093231201	-3.82142329216003	0.109059475362301	0.476239591836929	0.0212737936526537
-1.91619527339935	-7.99891376495361	-3.80441951751709	0.109199918806553	0.476153582334518	0.0215779673308134
-1.91492891311646	-7.99322605133057	-3.81189346313477	0.109478756785393	0.476108849048615	0.0217106640338898
-1.91437327861786	-7.98601627349854	-3.82490468025208	0.109801150858402	0.47618368268013	0.021716982126236
-1.91779363155365	-7.98518371582031	-3.83015131950378	0.110141530632973	0.476066410541534	0.0218524392694235
-1.9154771566391	-7.98433494567871	-3.83331942558289	0.110444121062756	0.476268857717514	0.022101616486907
-1.91751945018768	-7.98366022109985	-3.82173109054565	0.110636375844479	0.476299554109573	0.0224142819643021
-1.91324281692505	-7.98252820968628	-3.81652760505676	0.110836930572987	0.476346909999847	0.0226621497422457
-1.90737903118134	-7.97418642044067	-3.81811952590942	0.111082307994366	0.476278245449066	0.0227781310677528
-1.90330255031586	-7.97520017623901	-3.8373544216156	0.111277468502522	0.476305663585663	0.0229554381221533
-1.90189254283905	-7.97142028808594	-3.83874869346619	0.111622907221317	0.476351022720337	0.0233353674411774
-1.90197396278381	-7.96705484390259	-3.81947636604309	0.111890353262424	0.476328700780869	0.0237667839974165
-1.90128934383392	-7.96303129196167	-3.81939554214478	0.112249784171581	0.47634282708168	0.0241397712379694
-1.89857447147369	-7.95485877990723	-3.83878493309021	0.112517684698105	0.476330697536469	0.0243631973862648
-1.89706313610077	-7.95941114425659	-3.84017181396484	0.112871281802654	0.476435363292694	0.0246331002563238
-1.88900434970856	-7.95635509490967	-3.83316278457642	0.113025076687336	0.476416915655136	0.0251720957458019
-1.88872730731964	-7.94918632507324	-3.82191872596741	0.113383613526821	0.4763203561306	0.0254601836204529
-1.88474678993225	-7.94636821746826	-3.84489822387695	0.113796420395374	0.476268708705902	0.0257657524198294
-1.88588976860046	-7.94337368011475	-3.84410166740417	0.114019654691219	0.476400911808014	0.0262242499738932
-1.88546907901764	-7.94701147079468	-3.83835077285767	0.114299103617668	0.476316958665848	0.0267003700137138
-1.88011431694031	-7.937424659729	-3.83943128585815	0.114573761820793	0.476350486278534	0.0270692072808743
-1.86976230144501	-7.9361252784729	-3.84584259986877	0.114827916026115	0.476263165473938	0.0272244773805141
-1.86748778820038	-7.9373664855957	-3.85133337974548	0.115162096917629	0.476223409175873	0.0276955757290125
-1.86587965488434	-7.93373727798462	-3.83830189704895	0.115580022335052	0.476305395364761	0.0281931534409523
-1.8666809797287	-7.92400217056274	-3.84348177909851	0.115951791405678	0.476093500852585	0.0285692419856787
-1.8652446269989	-7.927490234375	-3.86076927185059	0.116265438497066	0.476190567016602	0.0287730023264885
-1.85889661312103	-7.92780733108521	-3.85499858856201	0.116520680487156	0.476184904575348	0.0293503645807505
-1.85274922847748	-7.91407585144043	-3.85264468193054	0.116842702031136	0.476079851388931	0.029677452519536
-1.8531346321106	-7.9158148765564	-3.86449480056763	0.117354348301888	0.47600394487381	0.0299441870301962
-1.85027861595154	-7.91502237319946	-3.861243724823	0.117655575275421	0.476200222969055	0.0305393096059561
-1.8417637348175	-7.91148376464844	-3.85436511039734	0.117936484515667	0.476080894470215	0.030918138101697
-1.8349175453186	-7.9121470451355	-3.87556099891663	0.11833443492651	0.476121038198471	0.0312396567314863
-1.83249354362488	-7.90862417221069	-3.86782288551331	0.118721753358841	0.476140797138214	0.0317777581512928
-1.83387398719788	-7.89921379089355	-3.86287331581116	0.119203098118305	0.476210564374924	0.0322370119392872
-1.83012807369232	-7.90298128128052	-3.87237739562988	0.11970055103302	0.476270794868469	0.0324862487614155
-1.82365190982819	-7.90557622909546	-3.88644504547119	0.120106250047684	0.476475477218628	0.0329839698970318
-1.81716418266296	-7.90102863311768	-3.8738796710968	0.120493963360786	0.476501166820526	0.033504031598568
-1.81286871433258	-7.89818906784058	-3.87790393829346	0.121037982404232	0.476410955190659	0.0338408872485161
-1.80587112903595	-7.89635419845581	-3.89748311042786	0.121512226760387	0.476613402366638	0.0341517478227615
-1.80523884296417	-7.89708280563354	-3.88805150985718	0.122095078229904	0.476850420236588	0.0346987061202526
-1.8015456199646	-7.8962025642395	-3.88700366020203	0.122523412108421	0.476946920156479	0.0350153632462025
-1.78887009620667	-7.89680051803589	-3.9034698009491	0.123037055134773	0.477073609828949	0.0353145450353622
-1.78460371494293	-7.89519119262695	-3.90537738800049	0.12358520925045	0.47724586725235	0.0357491411268711
-1.7834300994873	-7.89014959335327	-3.89464139938354	0.124260686337948	0.477432578802109	0.036300178617239
-1.77835476398468	-7.89157724380493	-3.9158296585083	0.124912887811661	0.477644145488739	0.0365771315991879
-1.76868152618408	-7.89737510681152	-3.91960167884827	0.125328928232193	0.477975606918335	0.0370720662176609
-1.76156258583069	-7.89432191848755	-3.91650128364563	0.125948518514633	0.478041142225266	0.0375225618481636
-1.76090967655182	-7.89026832580566	-3.93473267555237	0.126602917909622	0.478156685829163	0.0378113240003586
-1.75596034526825	-7.89033174514771	-3.91964030265808	0.127125442028046	0.478573322296143	0.0384272262454033
-1.74607086181641	-7.89207792282104	-3.93065166473389	0.127648875117302	0.478780329227448	0.0387592948973179
-1.73819530010223	-7.88967132568359	-3.94885206222534	0.128217816352844	0.47890916466713	0.0390701778233051
-1.73849475383759	-7.89011764526367	-3.93486952781677	0.128818273544312	0.479136079549789	0.0396704003214836
-1.73536157608032	-7.88407230377197	-3.94540572166443	0.129504904150963	0.479377061128616	0.0398407690227032
-1.73364090919495	-7.89247941970825	-3.95862817764282	0.129999101161957	0.479616820812225	0.0402510799467564
-1.72556710243225	-7.89012670516968	-3.94793844223022	0.130527853965759	0.479686766862869	0.0405470989644527
-1.7260400056839	-7.88872003555298	-3.9691116809845	0.131226360797882	0.479820072650909	0.0408589877188206
-1.72187376022339	-7.8882737159729	-3.95374441146851	0.131587475538254	0.480036675930023	0.0412686876952648
-1.71063470840454	-7.88488721847534	-3.9722101688385	0.132088914513588	0.480139344930649	0.0413741804659367
-1.71134603023529	-7.89024066925049	-3.95990395545959	0.132578283548355	0.480167865753174	0.0418814532458782
-1.70989203453064	-7.88567209243774	-3.96761417388916	0.133137553930283	0.480245888233185	0.0421563126146793
-1.70114135742188	-7.89809703826904	-3.9756498336792	0.133542522788048	0.480342030525208	0.0424167476594448
-1.69277930259705	-7.89286851882935	-3.96838855743408	0.133904740214348	0.48039236664772	0.0428140610456467
-1.68999838829041	-7.89240312576294	-3.98371171951294	0.134395718574524	0.480286061763763	0.0429265834391117
-1.68822968006134	-7.89935874938965	-3.97082710266113	0.134758278727531	0.480332642793655	0.043298251926899
-1.67893397808075	-7.89955282211304	-3.98960638046265	0.135134771466255	0.480335563421249	0.0433545298874378
-1.67966020107269	-7.90171098709106	-3.97907757759094	0.135513052344322	0.48022073507309	0.0436287559568882
-1.67815470695496	-7.89877462387085	-3.98253893852234	0.13602314889431	0.480165034532547	0.0436719655990601
-1.67468345165253	-7.90685796737671	-3.98774218559265	0.136197939515114	0.480188071727753	0.0438292361795902
-1.66891634464264	-7.90357494354248	-3.97510194778442	0.13645938038826	0.479862689971924	0.0438375137746334
-1.6762638092041	-7.90402030944824	-3.98223042488098	0.136818319559097	0.47981920838356	0.0439495891332626
-1.6740950345993	-7.90530395507813	-3.9801881313324	0.136961132287979	0.479669719934464	0.0439957343041897
-1.67134153842926	-7.90329885482788	-3.98789501190186	0.137213617563248	0.479504764080048	0.0440778061747551
-1.67886769771576	-7.90073490142822	-3.97203755378723	0.137389197945595	0.479240596294403	0.0442109741270542
-1.67360317707062	-7.90460062026978	-3.98792576789856	0.137583568692207	0.47904646396637	0.0441598258912563
-1.67431437969208	-7.90378952026367	-3.97267532348633	0.137581765651703	0.47874715924263	0.0442539900541306
-1.67500829696655	-7.90365600585938	-3.98002171516418	0.137740880250931	0.47836509346962	0.0441860295832157
-1.67895781993866	-7.90525054931641	-3.96903467178345	0.13773900270462	0.478242337703705	0.0443659909069538
-1.67253434658051	-7.90359544754028	-3.97060441970825	0.137741073966026	0.477891117334366	0.0442840494215488
-1.67487025260925	-7.9016580581665	-3.95724201202393	0.137728929519653	0.477487325668335	0.044413398951292
-1.67752385139465	-7.89890098571777	-3.95946598052979	0.137800291180611	0.47710332274437	0.0444610454142094
-1.67642533779144	-7.90873432159424	-3.95247387886047	0.137583941221237	0.476806819438934	0.0445156581699848
-1.67333173751831	-7.90194892883301	-3.93964195251465	0.137481987476349	0.476369917392731	0.0444654300808907
-1.67520868778229	-7.90019464492798	-3.94811820983887	0.137493386864662	0.475842893123627	0.0444492399692535
-1.6746484041214	-7.90157270431519	-3.93058776855469	0.13730463385582	0.47558382153511	0.0445032007992268
-1.6718955039978	-7.9050145149231	-3.94193005561829	0.137007832527161	0.474985599517822	0.0443668775260448
-1.67483520507813	-7.90567684173584	-3.92705512046814	0.136886313557625	0.47460862994194	0.0443867929279804
-1.67497479915619	-7.90149021148682	-3.92301344871521	0.136750310659409	0.474107712507248	0.0442343354225159
-1.67385649681091	-7.90920209884644	-3.91591835021973	0.136353015899658	0.47371056675911	0.0441223718225956
-1.67358660697937	-7.90546274185181	-3.9002411365509	0.136049598455429	0.473158270120621	0.0439254939556122
-1.68166315555573	-7.90802478790283	-3.90853762626648	0.135837107896805	0.472753196954727	0.0437514744699001
-1.68042731285095	-7.90874719619751	-3.88404440879822	0.135431706905365	0.472356706857681	0.043616134673357
-1.67478334903717	-7.91205501556396	-3.89875483512878	0.135102197527885	0.471866071224213	0.0433480255305767
-1.67879557609558	-7.91023302078247	-3.87936615943909	0.134757190942764	0.471353352069855	0.0432754829525948
-1.68317604064941	-7.90547513961792	-3.88275551795959	0.134469643235207	0.470922738313675	0.0430150330066681
-1.68229424953461	-7.91944026947021	-3.88055801391602	0.133960321545601	0.470632940530777	0.0427384115755558
-1.68138539791107	-7.91289663314819	-3.86584782600403	0.133522182703018	0.470145583152771	0.04256896302104
-1.68261051177979	-7.91198301315308	-3.86752343177795	0.133220553398132	0.469646781682968	0.0421217121183872
-1.69047510623932	-7.91387128829956	-3.85979986190796	0.132789969444275	0.469467997550964	0.0419275797903538
-1.68850326538086	-7.91517305374146	-3.84394907951355	0.132261589169502	0.469035238027573	0.0416462682187557
-1.6868656873703	-7.91601419448853	-3.85141706466675	0.131850585341454	0.468725919723511	0.0412613935768604
-1.69214200973511	-7.91412210464478	-3.825767993927	0.131419509649277	0.468371212482452	0.0411348640918732
-1.70030951499939	-7.91459226608276	-3.83838391304016	0.130922183394432	0.46810707449913	0.0405729822814465
-1.70082402229309	-7.92233085632324	-3.84104180335999	0.130373448133469	0.467870831489563	0.0402144715189934
-1.69883298873901	-7.9182825088501	-3.80977439880371	0.129872858524323	0.467515707015991	0.0398546755313873
-1.70441710948944	-7.91874504089355	-3.82657170295715	0.129512012004852	0.467232227325439	0.0393246188759804
-1.7105849981308	-7.92195081710815	-3.81803584098816	0.129092872142792	0.467121511697769	0.038921445608139
-1.71274662017822	-7.92564344406128	-3.80550575256348	0.128371059894562	0.467011421918869	0.0386349111795425
-1.70772242546082	-7.92398262023926	-3.81629991531372	0.127926781773567	0.466853886842728	0.0380134806036949
-1.71473228931427	-7.92610692977905	-3.80086350440979	0.127442613244057	0.466644734144211	0.0377995520830154
-1.71882939338684	-7.92508268356323	-3.79314470291138	0.12701141834259	0.466558277606964	0.0373285971581936
-1.71963143348694	-7.93207693099976	-3.80995178222656	0.126473262906075	0.466672718524933	0.0369124636054039
-1.72001516819	-7.93124485015869	-3.79089903831482	0.125934213399887	0.466608911752701	0.0367394834756851
-1.71990060806274	-7.93001651763916	-3.78324437141418	0.125369518995285	0.466402351856232	0.036361500620842
-1.71994185447693	-7.92694854736328	-3.7973644733429	0.125001579523087	0.466554164886475	0.0359615422785282
-1.7247896194458	-7.93125772476196	-3.78940606117249	0.12451858818531	0.466632604598999	0.0358791053295136
-1.72448098659515	-7.93349742889404	-3.78187966346741	0.123936280608177	0.466763257980347	0.0356334932148457
-1.71728432178497	-7.9332971572876	-3.79042363166809	0.123440392315388	0.466775238513947	0.0352137535810471
-1.71848249435425	-7.93702840805054	-3.79928135871887	0.123106479644775	0.467006355524063	0.0349879004061222
-1.7206791639328	-7.93760251998901	-3.78010153770447	0.122684441506863	0.467186361551285	0.0349198617041111
-1.71876084804535	-7.93195772171021	-3.7771532535553	0.122293829917908	0.467347383499146	0.0346937440335751
-1.71800029277802	-7.93632793426514	-3.790776014328	0.121884495019913	0.467628657817841	0.0343743972480297
-1.7136435508728	-7.94478273391724	-3.79347157478333	0.121451199054718	0.467999428510666	0.0341911278665066
-1.71401000022888	-7.94228792190552	-3.78433895111084	0.12098953127861	0.468313753604889	0.0341485403478146
-1.71102094650269	-7.93951797485352	-3.78123831748962	0.120768405497074	0.468407899141312	0.0337973721325397
-1.71201407909393	-7.94151639938354	-3.79939007759094	0.120561294257641	0.468863010406494	0.0335772559046745
-1.71081840991974	-7.94659662246704	-3.79051971435547	0.120121151208878	0.46927410364151	0.0335775539278984
-1.70956766605377	-7.94672298431396	-3.78170132637024	0.119805306196213	0.469677567481995	0.0335212983191013
-1.70146453380585	-7.94859933853149	-3.78801989555359	0.119413934648037	0.470091313123703	0.0331660322844982
-1.69676399230957	-7.95254850387573	-3.80458498001099	0.119087979197502	0.470425218343735	0.0329877957701683
-1.7010143995285	-7.95271110534668	-3.79982709884644	0.118914544582367	0.470891982316971	0.0329624712467194
-1.70138871669769	-7.95297527313232	-3.78890538215637	0.118762597441673	0.471291542053223	0.0328005850315094
-1.69914698600769	-7.94538927078247	-3.7981960773468	0.118537664413452	0.471599876880646	0.0326616689562798
-1.69596791267395	-7.95430898666382	-3.813312292099	0.118314355611801	0.472127556800842	0.0324000529944897
-1.69334197044373	-7.95864868164063	-3.81746792793274	0.117989882826805	0.472594976425171	0.0323466584086418
-1.69209706783295	-7.9619665145874	-3.80388450622559	0.117773063480854	0.472972303628922	0.0323642902076244
-1.68523466587067	-7.95780515670776	-3.80373406410217	0.117527388036251	0.473257750272751	0.0322380140423775
-1.68584656715393	-7.95698881149292	-3.82300424575806	0.117455877363682	0.473617047071457	0.0321286544203758
-1.68773519992828	-7.96020460128784	-3.82308435440063	0.117259107530117	0.474057495594025	0.0321405790746212
-1.68607175350189	-7.96027803421021	-3.8148729801178	0.117061100900173	0.474463850259781	0.0323687270283699
-1.68361842632294	-7.96020603179932	-3.81588387489319	0.116777054965496	0.474833101034164	0.0323679558932781
-1.6746129989624	-7.95943546295166	-3.8253185749054	0.116504058241844	0.47510814666748	0.0324022993445396
-1.6717746257782	-7.95789337158203	-3.83933806419373	0.116425111889839	0.475414752960205	0.0326101779937744
-1.67420732975006	-7.95610046386719	-3.81919026374817	0.116344034671783	0.475678443908691	0.0328847169876099
-1.67264091968536	-7.94973468780518	-3.82047629356384	0.116212777793407	0.475898712873459	0.0330371670424938
-1.66781294345856	-7.95175981521606	-3.83904433250427	0.11600649356842	0.476116448640823	0.0330959334969521
-1.66395711898804	-7.95889091491699	-3.83998441696167	0.115783475339413	0.476363509893417	0.0334652252495289
-1.65883684158325	-7.95220279693604	-3.82262587547302	0.115530885756016	0.476603329181671	0.033772598952055
-1.65908527374268	-7.9498610496521	-3.82372784614563	0.115417413413525	0.476484596729279	0.0338870212435722
-1.6592835187912	-7.94407176971436	-3.84150385856628	0.115402787923813	0.476767003536224	0.0340707786381245
-1.65775763988495	-7.94589567184448	-3.83360815048218	0.115174874663353	0.476876467466354	0.0345559753477573
-1.65865528583527	-7.94208669662476	-3.82096529006958	0.114989951252937	0.47692209482193	0.0348234921693802
-1.64993858337402	-7.93701982498169	-3.83560109138489	0.114749096333981	0.47693857550621	0.0349248126149178
-1.65030705928802	-7.93395614624023	-3.84469056129456	0.114576883614063	0.476884007453918	0.0352826118469238
-1.65215754508972	-7.93247938156128	-3.8299446105957	0.114514969289303	0.476934731006622	0.0357308238744736
-1.65581071376801	-7.9275541305542	-3.82074213027954	0.114375874400139	0.476769596338272	0.0360318385064602
-1.65766108036041	-7.91995286941528	-3.83893871307373	0.114245936274529	0.47675809264183	0.0361941941082478
-1.6558712720871	-7.92669200897217	-3.83783030509949	0.114067949354649	0.47668319940567	0.036551009863615
-1.65048265457153	-7.91896963119507	-3.83229923248291	0.113748572766781	0.476562649011612	0.0370047837495804
-1.65203046798706	-7.91138124465942	-3.8136785030365	0.113511458039284	0.476229786872864	0.0373255424201488
-1.65335357189178	-7.90390634536743	-3.82382321357727	0.113470233976841	0.476054698228836	0.0375121310353279
-1.66159343719482	-7.89890050888062	-3.83289766311646	0.113342620432377	0.475870907306671	0.037702064961195
-1.66169047355652	-7.901451587677	-3.81960821151733	0.113162189722061	0.475635319948196	0.0381077043712139
-1.66067957878113	-7.89592981338501	-3.80305290222168	0.112832456827164	0.475408166646957	0.0384102202951908
-1.6588134765625	-7.88950347900391	-3.8016402721405	0.11253422498703	0.475062191486359	0.0384693928062916
-1.6598539352417	-7.88965749740601	-3.80798745155334	0.112442679703236	0.474800884723663	0.038657620549202
-1.66049313545227	-7.88329553604126	-3.80601215362549	0.112277410924435	0.474466890096664	0.0388858169317245
-1.66739916801453	-7.87811088562012	-3.79020166397095	0.112148575484753	0.474107325077057	0.0391709320247173
-1.66712141036987	-7.87620735168457	-3.79455018043518	0.111995033919811	0.473689049482346	0.0392728038132191
-1.66725480556488	-7.87608671188354	-3.80196285247803	0.111715115606785	0.473390877246857	0.0393541194498539
-1.66563880443573	-7.88043451309204	-3.78861260414124	0.111463241279125	0.473005384206772	0.0396051704883575
-1.66565644741058	-7.87388134002686	-3.77026057243347	0.111230909824371	0.472628891468048	0.0397236719727516
-1.66588425636292	-7.87003517150879	-3.77053952217102	0.111027486622334	0.472027719020844	0.0396703965961933
-1.6679779291153	-7.86785316467285	-3.78781723976135	0.11104391515255	0.471697479486465	0.0397795513272285
-1.66923785209656	-7.86894798278809	-3.77071094512939	0.110825330018997	0.471394598484039	0.039978064596653
-1.67107534408569	-7.87040710449219	-3.75419664382935	0.110670618712902	0.470964461565018	0.0402678139507771
-1.66961443424225	-7.86818408966064	-3.74727153778076	0.11040136218071	0.470553934574127	0.0402529314160347
-1.66569650173187	-7.86731338500977	-3.75691080093384	0.110231123864651	0.470087498426437	0.0402510948479176
-1.66182506084442	-7.87205648422241	-3.76182866096497	0.11011853069067	0.469741433858871	0.0403744205832481
-1.66269898414612	-7.87270259857178	-3.74921011924744	0.110006727278233	0.469283103942871	0.0405125692486763
-1.66589868068695	-7.87049388885498	-3.73049283027649	0.10999059677124	0.468838959932327	0.0406434610486031
-1.66216218471527	-7.87004041671753	-3.73424029350281	0.109908491373062	0.468471169471741	0.0406010001897812
-1.66166090965271	-7.87505674362183	-3.74290823936462	0.10976754128933	0.468133896589279	0.0405698269605637
-1.65728962421417	-7.88426494598389	-3.73847079277039	0.109648041427135	0.467886120080948	0.0407399870455265
-1.65275847911835	-7.88259267807007	-3.72273278236389	0.109462775290012	0.467549413442612	0.0408324114978313
-1.65079915523529	-7.88277244567871	-3.71519994735718	0.109409295022488	0.467157751321793	0.040905449539423
-1.64560842514038	-7.88065528869629	-3.72455954551697	0.109478168189526	0.466837674379349	0.040788933634758
-1.64720678329468	-7.88871479034424	-3.72994017601013	0.109468102455139	0.466541409492493	0.0408396050333977
-1.6445996761322	-7.89202165603638	-3.72698569297791	0.109493613243103	0.466399371623993	0.0409979708492756
-1.64726316928864	-7.89246511459351	-3.71421194076538	0.109435729682446	0.466258347034454	0.0410638526082039
-1.63859117031097	-7.89916610717773	-3.70182085037231	0.109308324754238	0.465961247682571	0.0410064160823822
-1.63326215744019	-7.89663505554199	-3.71711468696594	0.109280772507191	0.465771377086639	0.040857158601284
-1.6349869966507	-7.90453243255615	-3.72094869613647	0.10933019220829	0.465684354305267	0.0407854318618774
-1.62665069103241	-7.90454435348511	-3.71687722206116	0.109342850744724	0.46546670794487	0.0407530218362808
-1.6314160823822	-7.91007518768311	-3.70967030525208	0.10932283103466	0.465343534946442	0.0409156233072281
-1.62747895717621	-7.90840339660645	-3.692542552948	0.109382525086403	0.465198248624802	0.0408835709095001
-1.63104379177094	-7.90792083740234	-3.70142865180969	0.109472528100014	0.465128749608994	0.0408301502466202
-1.62665188312531	-7.91247606277466	-3.71162462234497	0.109549187123775	0.465107381343842	0.0407572612166405
-1.62092018127441	-7.92091703414917	-3.71556901931763	0.109478890895844	0.465136647224426	0.040748406201601
-1.62177121639252	-7.9250226020813	-3.7076461315155	0.109451808035374	0.465070277452469	0.0408483892679214
-1.61379110813141	-7.91993045806885	-3.69052314758301	0.10941831022501	0.464967489242554	0.0408357903361321
-1.61443400382996	-7.92544507980347	-3.69069981575012	0.109491646289825	0.464892953634262	0.0406700782477856
-1.61371099948883	-7.9201192855835	-3.7135636806488	0.10963486135006	0.464998543262482	0.0405164696276188
-1.61642944812775	-7.92919540405273	-3.70572257041931	0.109615966677666	0.465064644813538	0.0404477715492249
-1.61493539810181	-7.93216896057129	-3.70288276672363	0.109687693417072	0.465088069438934	0.0405148975551128
-1.61334300041199	-7.93228054046631	-3.69784116744995	0.109534539282322	0.465231001377106	0.0403314009308815
-1.61005282402039	-7.93630266189575	-3.70762300491333	0.109546191990376	0.465182542800903	0.0400342978537083
-1.60629415512085	-7.9398717880249	-3.71403431892395	0.109596237540245	0.465310096740723	0.0398738160729408
-1.60668194293976	-7.94024181365967	-3.70742654800415	0.109563536942005	0.4652980864048	0.0398231372237206
-1.60895919799805	-7.93959712982178	-3.7004189491272	0.10960703343153	0.465345710515976	0.0397896356880665
-1.61015892028809	-7.93707180023193	-3.69626331329346	0.109668165445328	0.465409964323044	0.0395755060017109
-1.61353087425232	-7.94000053405762	-3.71273446083069	0.109627112746239	0.465492069721222	0.0392879880964756
-1.60981452465057	-7.94956398010254	-3.72687816619873	0.109537400305271	0.465652346611023	0.0390910692512989
-1.6113805770874	-7.94761991500854	-3.71259832382202	0.109416209161282	0.465695023536682	0.0389690175652504
-1.61010801792145	-7.95304441452026	-3.70061922073364	0.109238736331463	0.465629369020462	0.0387937873601913
-1.60879778862	-7.9440770149231	-3.70701026916504	0.109189696609974	0.465674847364426	0.0384027622640133
-1.61483120918274	-7.94594049453735	-3.71242308616638	0.109149225056171	0.465725511312485	0.0380534268915653
-1.61534655094147	-7.95371723175049	-3.72116780281067	0.10903525352478	0.465802937746048	0.0378702282905579
-1.61904776096344	-7.95341396331787	-3.70545887947083	0.108798496425152	0.465938597917557	0.0377258136868477
-1.61897683143616	-7.96069049835205	-3.69509792327881	0.108568377792835	0.465919256210327	0.0375407002866268
-1.61806464195251	-7.95681381225586	-3.69759821891785	0.108336970210075	0.465875834226608	0.0371649116277695
-1.61840784549713	-7.95931053161621	-3.71455454826355	0.108146674931049	0.465965300798416	0.0367685444653034
-1.61665463447571	-7.96239471435547	-3.71043419837952	0.107864372432232	0.465970307588577	0.0364240556955338
-1.62016034126282	-7.96619510650635	-3.70663475990295	0.107649967074394	0.465893030166626	0.0363262593746185
-1.62100636959076	-7.96571350097656	-3.6900749206543	0.107436686754227	0.465992271900177	0.0360596440732479
-1.62574338912964	-7.96427631378174	-3.69799876213074	0.10716400295496	0.465957671403885	0.035668883472681
-1.62888073921204	-7.96425485610962	-3.70388674736023	0.106955103576183	0.465991318225861	0.0352266319096088
-1.62833476066589	-7.9675931930542	-3.7072913646698	0.106632210314274	0.465973854064941	0.0348127298057079
-1.6303448677063	-7.97857904434204	-3.70786762237549	0.106295458972454	0.466081023216248	0.0344399847090244
-1.63209390640259	-7.98105907440186	-3.71303749084473	0.105975419282913	0.46613597869873	0.0341307073831558
-1.6340411901474	-7.98290634155273	-3.69534873962402	0.105651967227459	0.46622559428215	0.0337947905063629
-1.63299596309662	-7.98328924179077	-3.68611264228821	0.105266109108925	0.466137439012527	0.0334063395857811
-1.63764131069183	-7.98380613327026	-3.68031668663025	0.104872480034828	0.466058254241943	0.0329330861568451
-1.63820934295654	-7.98101282119751	-3.68563747406006	0.104630954563618	0.466176867485046	0.0324647091329098
-1.63991558551788	-7.98413753509521	-3.68780088424683	0.104254886507988	0.46614083647728	0.0319609642028809
-1.64505529403687	-7.9850378036499	-3.6939971446991	0.1039994135499	0.466173648834229	0.0315465033054352
-1.65041327476501	-7.98847389221191	-3.70267009735107	0.103634342551231	0.466339945793152	0.0310745500028133
-1.65402126312256	-7.99061441421509	-3.69541478157043	0.103313237428665	0.466448396444321	0.0307530146092176
-1.6543527841568	-7.9979133605957	-3.68873357772827	0.102971404790878	0.466585159301758	0.0304305776953697
-1.65815281867981	-7.99738597869873	-3.68770837783813	0.102557927370071	0.466708898544312	0.0300586633384228
-1.66381359100342	-7.99951171875	-3.67879986763	0.102218516170979	0.466873228549957	0.0296468771994114
-1.66502249240875	-7.9991660118103	-3.66801452636719	0.101762756705284	0.466973036527634	0.029210451990366
-1.66895091533661	-8.00232219696045	-3.66995358467102	0.101368263363838	0.467160850763321	0.0288162380456924
-1.66763544082642	-7.99680233001709	-3.68338465690613	0.101140052080154	0.467312544584274	0.0282555110752583
-1.6666511297226	-8.00154685974121	-3.6860876083374	0.100725166499615	0.467476516962051	0.0277828946709633
-1.66565573215485	-8.00504493713379	-3.69016432762146	0.10037786513567	0.467659562826157	0.0273006595671177
-1.67433738708496	-8.00783443450928	-3.69502925872803	0.10012836009264	0.467879623174667	0.0270072966814041
-1.67600345611572	-8.00700378417969	-3.68941831588745	0.0997786000370979	0.468084335327148	0.0265978313982487
-1.67864584922791	-8.00899124145508	-3.68370127677917	0.0995272621512413	0.468309253454208	0.0262899957597256
-1.68554639816284	-8.00561332702637	-3.68012356758118	0.0992095619440079	0.468532592058182	0.0259616430848837
-1.68704795837402	-8.00245952606201	-3.6769380569458	0.098991222679615	0.468808978796005	0.0256109945476055
-1.69214773178101	-8.00125026702881	-3.66959357261658	0.0986606255173683	0.468978971242905	0.0252043791115284
-1.69636833667755	-8.00266551971436	-3.67891025543213	0.0984238162636757	0.469382524490356	0.024824220687151
-1.701420545578	-7.99785566329956	-3.68291115760803	0.0981010645627975	0.469570964574814	0.0244677737355232
-1.70151889324188	-8.00323009490967	-3.69552612304688	0.0978871583938599	0.469850152730942	0.0240409187972546
-1.70637023448944	-8.00696182250977	-3.69075202941895	0.0975966602563858	0.4701167345047	0.0237496383488178
-1.71075296401978	-8.00650310516357	-3.70470571517944	0.097396083176136	0.470432102680206	0.023487014696002
-1.71323752403259	-8.00547409057617	-3.69707250595093	0.0971219912171364	0.47061026096344	0.0232042577117682
-1.71571040153503	-8.00955009460449	-3.69943332672119	0.0967335030436516	0.471000909805298	0.0229624286293983
-1.72297430038452	-8.0106782913208	-3.69678282737732	0.0966476798057556	0.471234500408173	0.0226690471172333
-1.72234010696411	-8.00855731964111	-3.70305061340332	0.0963017493486404	0.471461713314056	0.0223852526396513
-1.73171210289001	-8.00990009307861	-3.70085406303406	0.0961369723081589	0.471689730882645	0.0221625231206417
-1.73273944854736	-8.0063943862915	-3.69336366653442	0.095893457531929	0.471899956464767	0.0218334514647722
-1.73580718040466	-8.00832080841064	-3.6909294128418	0.095682330429554	0.472099721431732	0.0214915964752436
-1.74516749382019	-8.00684070587158	-3.69357681274414	0.0954814553260803	0.472221493721008	0.0211883559823036
-1.74516272544861	-7.99864339828491	-3.68711733818054	0.0953832492232323	0.472317218780518	0.0209152083843946
-1.75156807899475	-7.99906349182129	-3.68489098548889	0.0951735228300095	0.472419708967209	0.0205794833600521
-1.75469076633453	-7.99570417404175	-3.68212819099426	0.0950840190052986	0.472528040409088	0.0203279163688421
-1.75878167152405	-7.99574041366577	-3.68590426445007	0.0949926972389221	0.472546756267548	0.0201060008257627
-1.76516819000244	-7.99007987976074	-3.68387365341187	0.0948357433080673	0.472601920366287	0.0199126619845629
-1.76426422595978	-7.98656272888184	-3.68996930122375	0.0947687178850174	0.472611725330353	0.0198421757668257
-1.77188432216644	-7.98548603057861	-3.68344449996948	0.0946522057056427	0.472651839256287	0.0197712294757366
-1.77349078655243	-7.97963285446167	-3.69368147850037	0.0946015566587448	0.472704708576202	0.0196501631289721
-1.77916049957275	-7.97594881057739	-3.69707369804382	0.0946067497134209	0.472636997699738	0.0196766760200262
-1.78101921081543	-7.97351503372192	-3.69560503959656	0.0945744588971138	0.47269144654274	0.0196370799094439
-1.78791046142578	-7.97077417373657	-3.70007801055908	0.0945895537734032	0.472694218158722	0.0196259394288063
-1.79032278060913	-7.96727275848389	-3.70023894309998	0.094607837498188	0.472624033689499	0.0197128262370825
-1.79872143268585	-7.9643816947937	-3.70682716369629	0.0947288647294044	0.472606271505356	0.0197828076779842
-1.80160665512085	-7.96010112762451	-3.71090292930603	0.0946759656071663	0.472540497779846	0.0199448075145483
-1.80221581459045	-7.95775127410889	-3.70441508293152	0.094852551817894	0.472464591264725	0.020160248503089
-1.80621206760406	-7.95153284072876	-3.69980669021606	0.0947716608643532	0.4723881483078	0.0204203352332115
-1.81180167198181	-7.94755029678345	-3.70467329025269	0.0949321836233139	0.472411423921585	0.0207347478717566
-1.81519043445587	-7.94079971313477	-3.69112133979797	0.0950711518526077	0.472332924604416	0.0211298856884241
-1.81613898277283	-7.9357328414917	-3.68331336975098	0.0951052233576775	0.472237408161163	0.0214824806898832
-1.8216325044632	-7.92803049087524	-3.67941641807556	0.0951795056462288	0.472208291292191	0.0217935536056757
-1.82132172584534	-7.91984748840332	-3.69072842597961	0.0955082252621651	0.472087144851685	0.0221768878400326
-1.82057368755341	-7.91336965560913	-3.69234108924866	0.0956588536500931	0.471981793642044	0.0224732514470816
-1.82075560092926	-7.90632677078247	-3.69368529319763	0.0959077700972557	0.471934914588928	0.0228686649352312
-1.82624220848083	-7.90397930145264	-3.70220303535461	0.096243605017662	0.47187814116478	0.0232838336378336
-1.82542753219604	-7.89570236206055	-3.69604253768921	0.0964955762028694	0.471865952014923	0.0237179659307003
-1.83134329319	-7.89089298248291	-3.70517873764038	0.0970027595758438	0.4719078540802	0.0241123493760824
-1.83025228977203	-7.88527202606201	-3.70755887031555	0.0972733646631241	0.471943974494934	0.0245341397821903
-1.83185815811157	-7.88345146179199	-3.71139574050903	0.097710944712162	0.471979737281799	0.0250181965529919
-1.83660244941711	-7.87670230865479	-3.71772646903992	0.0981939733028412	0.472122251987457	0.0254408735781908
-1.84076952934265	-7.87280511856079	-3.71308612823486	0.0986739173531532	0.472188174724579	0.0258870087563992
-1.84689927101135	-7.86724948883057	-3.71242332458496	0.0992182493209839	0.472273379564285	0.0262741521000862
-1.85467290878296	-7.85897254943848	-3.71907210350037	0.0998418927192688	0.472448796033859	0.0266941320151091
-1.85832154750824	-7.85271835327148	-3.71623706817627	0.100476510822773	0.47258785367012	0.0270292945206165
-1.85913479328156	-7.84587812423706	-3.71093106269836	0.101242996752262	0.472758919000626	0.0272410996258259
-1.86546838283539	-7.83976316452026	-3.72642922401428	0.101914159953594	0.472904056310654	0.0274513605982065
-1.86994588375092	-7.83252048492432	-3.73646187782288	0.102692507207394	0.473268747329712	0.0276602916419506
-1.87335383892059	-7.83049249649048	-3.75152182579041	0.103431276977062	0.473461508750916	0.0278941206634045
-1.8767204284668	-7.83166360855103	-3.75826930999756	0.104161009192467	0.473788857460022	0.0282008405774832
-1.88094055652618	-7.82759714126587	-3.7707839012146	0.104890801012516	0.474139809608459	0.0287470258772373
-1.88014078140259	-7.82407188415527	-3.76204109191895	0.105620689690113	0.474477469921112	0.0292344279587269
-1.87884402275085	-7.8167986869812	-3.762371301651	0.106378726661205	0.474624752998352	0.0297545287758112
-1.88041067123413	-7.81295728683472	-3.76320838928223	0.107206925749779	0.474938780069351	0.0303299445658922
-1.88163948059082	-7.79817295074463	-3.77962851524353	0.108134187757969	0.47522908449173	0.0308181196451187
-1.88523769378662	-7.79038143157959	-3.79297876358032	0.109067812561989	0.475520104169846	0.0314187407493591
-1.88820052146912	-7.78443241119385	-3.80273246765137	0.109920755028725	0.47600594162941	0.0322241969406605
-1.8924663066864	-7.78095197677612	-3.79960680007935	0.110825724899769	0.476377815008163	0.0330669209361076
-1.8960235118866	-7.77620363235474	-3.79420018196106	0.111547976732254	0.476788759231567	0.0339178070425987
-1.89488399028778	-7.76375150680542	-3.80820059776306	0.112489178776741	0.477084904909134	0.0344626754522324
-1.89387321472168	-7.7584433555603	-3.82648253440857	0.113443352282047	0.477439641952515	0.0350734815001488
-1.89518427848816	-7.75119590759277	-3.8341691493988	0.11441595852375	0.477773994207382	0.0357917286455631
-1.90381741523743	-7.7415943145752	-3.82502317428589	0.115313723683357	0.478037327528	0.0365356504917145
-1.90386807918549	-7.73110103607178	-3.83213233947754	0.116320855915546	0.478368371725082	0.0371160581707954
-1.90928757190704	-7.73045444488525	-3.86026978492737	0.117243118584156	0.478783339262009	0.0377199836075306
-1.90864813327789	-7.73028373718262	-3.85841584205627	0.1180090457201	0.479071915149689	0.038495272397995
-1.90563261508942	-7.71614217758179	-3.85581278800964	0.118954129517078	0.479258626699448	0.0392068885266781
-1.90741086006165	-7.70915412902832	-3.87520337104797	0.119910202920437	0.479516059160233	0.0397967100143433
-1.91544163227081	-7.70607757568359	-3.86989378929138	0.120708286762238	0.479918718338013	0.0407197736203671
-1.91136813163757	-7.69832706451416	-3.87229180335999	0.121501632034779	0.480112195014954	0.0413532629609108
-1.91201555728912	-7.68937301635742	-3.89148855209351	0.122388683259487	0.48035079240799	0.0419227927923203
-1.91630828380585	-7.68496179580688	-3.87583923339844	0.123236194252968	0.480570465326309	0.0428521744906902
-1.91849732398987	-7.67768669128418	-3.8972475528717	0.124133303761482	0.480715364217758	0.0433432273566723
-1.92030835151672	-7.68053960800171	-3.90786814689636	0.124801330268383	0.481043100357056	0.0440956130623817
-1.91543424129486	-7.66344785690308	-3.89095759391785	0.125542297959328	0.481093972921371	0.044726699590683
-1.91697561740875	-7.66195344924927	-3.91927409172058	0.126362770795822	0.481138050556183	0.045226663351059
-1.92165446281433	-7.66001176834106	-3.90304613113403	0.12702751159668	0.481397271156311	0.0459362640976906
-1.92326855659485	-7.65561962127686	-3.913907289505	0.127646312117577	0.481524646282196	0.0464249663054943
-1.92353463172913	-7.64671039581299	-3.91566681861877	0.12830263376236	0.481636226177216	0.0471142455935478
-1.92810845375061	-7.63435316085815	-3.9118812084198	0.128983825445175	0.48161393404007	0.0478261411190033
-1.93428373336792	-7.63630056381226	-3.9337854385376	0.12954568862915	0.481818437576294	0.0483610220253468
-1.93261814117432	-7.63453149795532	-3.92016696929932	0.130019009113312	0.481826186180115	0.0490094088017941
-1.93908143043518	-7.62088251113892	-3.93922448158264	0.130676358938217	0.481758803129196	0.0494076572358608
-1.94600677490234	-7.61588668823242	-3.93599629402161	0.131124600768089	0.48190912604332	0.0500445477664471
-1.9434175491333	-7.60893678665161	-3.93774151802063	0.131493031978607	0.481908589601517	0.0503949522972107
-1.94857501983643	-7.61254692077637	-3.93951916694641	0.131978198885918	0.481899708509445	0.0507392026484013
-1.95741581916809	-7.60387229919434	-3.93681263923645	0.132507085800171	0.481807708740234	0.0509097576141357
-1.96246027946472	-7.60562133789063	-3.94974851608276	0.132983714342117	0.481951117515564	0.0508865118026733
-1.96445858478546	-7.60130834579468	-3.93980598449707	0.133253082633018	0.481919467449188	0.0510234870016575
-1.97051846981049	-7.59932899475098	-3.95442056655884	0.133706480264664	0.481774270534515	0.0509215034544468
-1.97746348381042	-7.59643173217773	-3.94108295440674	0.134058520197868	0.481880068778992	0.0511706136167049
-1.97687602043152	-7.59552192687988	-3.9567244052887	0.134320840239525	0.48174574971199	0.0512003935873508
-1.97968649864197	-7.59661293029785	-3.94695782661438	0.134625554084778	0.4817735850811	0.0514693520963192
-1.98256647586823	-7.58892440795898	-3.94279599189758	0.13502462208271	0.481725305318832	0.0517322272062302
-1.9898316860199	-7.59058618545532	-3.9598708152771	0.13529559969902	0.481723576784134	0.0520191043615341
-1.98896443843842	-7.58968305587769	-3.94086527824402	0.135436728596687	0.481600612401962	0.0522984899580479
-1.9919912815094	-7.58524370193481	-3.96492385864258	0.135878086090088	0.481598705053329	0.0523839332163334
-1.99933075904846	-7.58495616912842	-3.95069122314453	0.136045679450035	0.481680631637573	0.0526682175695896
-1.99503910541534	-7.58056354522705	-3.95630359649658	0.136260539293289	0.481639683246613	0.0527210719883442
-2.00165557861328	-7.5847053527832	-3.95289969444275	0.136496335268021	0.481512606143951	0.052924171090126
-2.00514888763428	-7.57634925842285	-3.95215368270874	0.136739403009415	0.481557250022888	0.0530760362744331
-2.00978207588196	-7.58482599258423	-3.96380662918091	0.136961445212364	0.481535583734512	0.053153570741415
-2.00940275192261	-7.57497644424438	-3.94678664207459	0.137022122740746	0.481464326381683	0.0532702840864658
-2.01630902290344	-7.57725763320923	-3.96932363510132	0.137263596057892	0.481435686349869	0.0532736741006374
-2.02155423164368	-7.57721710205078	-3.94963073730469	0.137400910258293	0.481503069400787	0.0534802675247192
-2.01607012748718	-7.57877016067505	-3.9697961807251	0.137487709522247	0.481426566839218	0.0533746182918549
-2.0217649936676	-7.57753753662109	-3.95228695869446	0.137666687369347	0.481337815523148	0.0536081194877625
-2.02490854263306	-7.57920551300049	-3.96134042739868	0.137913823127747	0.481427490711212	0.0534812808036804
-2.02308630943298	-7.58165979385376	-3.95613288879395	0.137906938791275	0.481434285640717	0.0536907501518726
-2.02527618408203	-7.57949161529541	-3.96475768089294	0.138136371970177	0.481393367052078	0.053634624928236
-2.02947878837585	-7.58224487304688	-3.957932472229	0.1382876932621	0.481547832489014	0.0537867546081543
-2.0259702205658	-7.58350515365601	-3.97045850753784	0.138358220458031	0.481450140476227	0.0536062270402908
-2.03084206581116	-7.585045337677	-3.9587607383728	0.138547390699387	0.481537789106369	0.0537614673376083
-2.03366756439209	-7.58542680740356	-3.96604514122009	0.138759210705757	0.481599509716034	0.0536830574274063
-2.03041982650757	-7.59272861480713	-3.96313548088074	0.138714581727982	0.481756240129471	0.0538352988660336
-2.03199172019959	-7.58914089202881	-3.9660484790802	0.138853088021278	0.481733500957489	0.0536914356052876
-2.03412580490112	-7.59305715560913	-3.96776652336121	0.138944536447525	0.481969475746155	0.0538065209984779
-2.03063058853149	-7.59565877914429	-3.97316837310791	0.138991728425026	0.481960892677307	0.0536292232573032
-2.03283309936523	-7.60107898712158	-3.96489119529724	0.139157339930534	0.482161551713943	0.0537328496575356
-2.03346347808838	-7.60467147827148	-3.9785590171814	0.13935586810112	0.482336014509201	0.0536339804530144
-2.02825689315796	-7.61016178131104	-3.96325659751892	0.139279574155807	0.482456773519516	0.053633589297533
-2.03121089935303	-7.6110405921936	-3.98306822776794	0.1395054012537	0.482667088508606	0.053441260010004
-2.02902746200562	-7.61863279342651	-3.96904873847961	0.139412745833397	0.482893824577332	0.0535215996205807
-2.02414202690125	-7.62352514266968	-3.9783992767334	0.139499589800835	0.483083426952362	0.0532488860189915
-2.02891707420349	-7.6210503578186	-3.97491645812988	0.139602512121201	0.483298867940903	0.053315881639719
-2.02545857429504	-7.63002729415894	-3.98916435241699	0.139711245894432	0.483508467674255	0.053170096129179
-2.02264213562012	-7.63559007644653	-3.97174143791199	0.139585986733437	0.483670622110367	0.0530882105231285
-2.02701759338379	-7.6374888420105	-3.99303030967712	0.139845252037048	0.484042704105377	0.0528801940381527
-2.02436780929565	-7.64434719085693	-3.98655200004578	0.139758333563805	0.484261989593506	0.0527675226330757
-2.02236366271973	-7.64980268478394	-3.98702120780945	0.139770641922951	0.4845210313797	0.0526525527238846
-2.02466750144959	-7.65281105041504	-3.99158978462219	0.13993538916111	0.484721034765244	0.0524359121918678
-2.02547383308411	-7.66436910629272	-4.00079917907715	0.139810934662819	0.485113859176636	0.052285123616457
-2.02205014228821	-7.66440963745117	-3.99715542793274	0.139794692397118	0.485127449035645	0.0519739426672459
-2.02818703651428	-7.67262935638428	-4.00078821182251	0.139852046966553	0.485529571771622	0.0517746061086655
-2.02207708358765	-7.67985200881958	-4.0026388168335	0.139642342925072	0.485637217760086	0.0514718256890774
-2.02395153045654	-7.68385124206543	-3.99672746658325	0.139648050069809	0.485964179039001	0.0512852035462856
-2.02413368225098	-7.68782663345337	-4.00324487686157	0.13965405523777	0.486081451177597	0.0509671196341515
-2.02371001243591	-7.69860124588013	-3.9982488155365	0.139338463544846	0.486377269029617	0.0507908873260021
-2.02283573150635	-7.69652652740479	-4.0045804977417	0.139282003045082	0.486434400081635	0.0503410883247852
-2.03082013130188	-7.70533990859985	-3.99849367141724	0.13905756175518	0.486701667308807	0.0501818656921387
-2.02311563491821	-7.7111496925354	-4.00590229034424	0.138827249407768	0.486723899841309	0.0497476309537888
-2.02899074554443	-7.71527481079102	-3.99665784835815	0.13854892551899	0.486897617578506	0.0496146120131016
-2.03174686431885	-7.71480560302734	-3.9962785243988	0.138403281569481	0.487005293369293	0.0492655225098133
-2.03045058250427	-7.72611379623413	-3.99403548240662	0.137933015823364	0.487114936113358	0.0490351505577564
-2.03229022026062	-7.72424697875977	-3.9981644153595	0.137619331479073	0.486960142850876	0.0486280955374241
-2.03847599029541	-7.72985315322876	-3.99118900299072	0.13726407289505	0.487003803253174	0.0485054403543472
-2.03643989562988	-7.73552465438843	-3.9849681854248	0.136704832315445	0.486991941928864	0.048079039901495
-2.03675818443298	-7.73958826065063	-3.99009966850281	0.136294931173325	0.486805945634842	0.0477649420499802
-2.04177713394165	-7.73860931396484	-3.96735501289368	0.135914459824562	0.486664265394211	0.0475376062095165
-2.04116821289063	-7.74371337890625	-3.98939108848572	0.135241523385048	0.486601769924164	0.0471920967102051
-2.03964018821716	-7.74550914764404	-3.96365070343018	0.134548619389534	0.486265420913696	0.0469804331660271
-2.04620814323425	-7.74666595458984	-3.96999955177307	0.134054154157639	0.485881626605988	0.0464928671717644
-2.0496072769165	-7.75624227523804	-3.96428489685059	0.133428141474724	0.485648632049561	0.0463879257440567
-2.04665160179138	-7.75173044204712	-3.94542694091797	0.132614523172379	0.48542308807373	0.0459845960140228
-2.04645442962646	-7.75928544998169	-3.95801186561584	0.131953090429306	0.484943687915802	0.0456964299082756
-2.0518364906311	-7.75538969039917	-3.93032050132751	0.131304532289505	0.484537690877914	0.0455508790910244
-2.05500960350037	-7.75985193252563	-3.93799114227295	0.130615338683128	0.484086692333221	0.0452404581010342
-2.05193948745728	-7.76603841781616	-3.92714142799377	0.129669219255447	0.483781844377518	0.0450488589704037
-2.05273389816284	-7.7601375579834	-3.91815233230591	0.128912761807442	0.483107417821884	0.0448732264339924
-2.05767583847046	-7.7621374130249	-3.9153106212616	0.128213822841644	0.482611566781998	0.0446040146052837
-2.06129884719849	-7.76725769042969	-3.89434003829956	0.127422720193863	0.482169777154922	0.0446971394121647
-2.05413031578064	-7.76495552062988	-3.89382290840149	0.126528292894363	0.48160183429718	0.0443505346775055
-2.05402517318726	-7.76805543899536	-3.88918375968933	0.125746428966522	0.481084734201431	0.0443036705255508
-2.06108403205872	-7.7657151222229	-3.86916947364807	0.125019654631615	0.480456084012985	0.044288981705904
-2.06013917922974	-7.76916265487671	-3.88085246086121	0.124236449599266	0.480050832033157	0.0440087057650089
-2.0564751625061	-7.77205038070679	-3.85504198074341	0.123384155333042	0.479588240385056	0.0441140718758106
-2.05939984321594	-7.76357126235962	-3.85215663909912	0.122709058225155	0.479000300168991	0.0439052097499371
-2.06212115287781	-7.7675952911377	-3.85874056816101	0.122062802314758	0.478461503982544	0.0436638928949833
-2.06329011917114	-7.77026224136353	-3.84535884857178	0.121347323060036	0.478141903877258	0.0437746644020081
-2.05953454971313	-7.76930046081543	-3.82617735862732	0.120582044124603	0.477638483047485	0.0436607487499714
-2.054936170578	-7.76964569091797	-3.83856821060181	0.119940370321274	0.477185130119324	0.0435173474252224
-2.05870985984802	-7.77465009689331	-3.81853413581848	0.1192986369133	0.476864218711853	0.0436327308416367
-2.05862951278687	-7.76489019393921	-3.80531620979309	0.118839085102081	0.476502120494843	0.0436424389481544
-2.0562732219696	-7.76992607116699	-3.81139063835144	0.118324935436249	0.476145833730698	0.0435693077743053
-2.0572407245636	-7.77573013305664	-3.82300639152527	0.117856189608574	0.476029068231583	0.0436356849968433
-2.05309295654297	-7.77173042297363	-3.7947633266449	0.117430917918682	0.47572848200798	0.0438337996602058
-2.05217409133911	-7.77005434036255	-3.78763914108276	0.117015071213245	0.475414097309113	0.0438494756817818
-2.04671859741211	-7.76758050918579	-3.80402159690857	0.116768255829811	0.475287795066834	0.0438665710389614
-2.05169153213501	-7.76818180084229	-3.80061626434326	0.116546683013439	0.475265890359879	0.0441525094211102
-2.05209541320801	-7.77036237716675	-3.79015445709229	0.116243831813335	0.475255519151688	0.0444061979651451
-2.04569840431213	-7.76580619812012	-3.78059363365173	0.116065420210361	0.475229263305664	0.0445401147007942
-2.03361701965332	-7.76873397827148	-3.80377674102783	0.115936025977135	0.475138485431671	0.0446665547788143
-2.032958984375	-7.76675081253052	-3.7979416847229	0.115923658013344	0.475273847579956	0.0450604967772961
-2.0286853313446	-7.76433324813843	-3.77713084220886	0.115958571434021	0.475337773561478	0.0455429367721081
-2.02901172637939	-7.7598032951355	-3.78637290000916	0.116094723343849	0.475411087274551	0.0458221286535263
-2.02165794372559	-7.76893377304077	-3.80410647392273	0.116194814443588	0.475647211074829	0.0461705140769482
-2.01635193824768	-7.76321363449097	-3.79395365715027	0.11626511067152	0.475880473852158	0.0467423126101494
-2.01262736320496	-7.75819635391235	-3.79667735099792	0.11653421074152	0.475856721401215	0.047088760882616
-2.0109281539917	-7.75710535049438	-3.81049561500549	0.116942830383778	0.47621077299118	0.0475923232734203
-2.00560426712036	-7.75881147384644	-3.80193161964417	0.117189198732376	0.476525872945786	0.0482674241065979
-1.99406278133392	-7.7511830329895	-3.81445050239563	0.117531500756741	0.476722300052643	0.0486203506588936
-1.99265384674072	-7.75536060333252	-3.82111310958862	0.118044666945934	0.477014511823654	0.049373384565115
-1.98815834522247	-7.74561548233032	-3.8178243637085	0.118695691227913	0.477286130189896	0.050030879676342
-1.98326146602631	-7.74803018569946	-3.83770728111267	0.119257763028145	0.477647960186005	0.050565168261528
-1.97215449810028	-7.74380731582642	-3.82790088653564	0.119794048368931	0.477947741746902	0.0513859502971172
-1.9683210849762	-7.73778533935547	-3.84398174285889	0.120593033730984	0.478192955255508	0.0519967600703239
-1.96588850021362	-7.73857498168945	-3.84728336334229	0.121292002499104	0.478572338819504	0.0528744012117386
-1.95595395565033	-7.73276519775391	-3.85474801063538	0.122001208364964	0.478886127471924	0.0535250678658485
-1.94695854187012	-7.7318959236145	-3.86149501800537	0.122852236032486	0.479186922311783	0.0542558878660202
-1.94534254074097	-7.72349405288696	-3.86273169517517	0.123796820640564	0.479479968547821	0.0550348199903965
-1.94032549858093	-7.72750568389893	-3.88030171394348	0.12465526163578	0.479932874441147	0.0557059049606323
-1.9333907365799	-7.72111558914185	-3.86446094512939	0.125510782003403	0.480069279670715	0.0564460456371307
-1.93025732040405	-7.71663856506348	-3.89451861381531	0.12665781378746	0.480401486158371	0.057027630507946
-1.9272825717926	-7.71805953979492	-3.88844418525696	0.127520307898521	0.48074546456337	0.0578188188374043
-1.91839504241943	-7.70944309234619	-3.90260410308838	0.128430500626564	0.480995923280716	0.0582524687051773
-1.91997945308685	-7.70620250701904	-3.89973068237305	0.129517406225204	0.48114886879921	0.0590765550732613
-1.91992676258087	-7.70355415344238	-3.92016673088074	0.130554854869843	0.481399774551392	0.0595304742455482
-1.91468989849091	-7.70631265640259	-3.90844559669495	0.131479725241661	0.481618672609329	0.0602865405380726
-1.91066706180573	-7.69613647460938	-3.9238760471344	0.132603421807289	0.481658130884171	0.0607052519917488
-1.91031074523926	-7.69736385345459	-3.92048478126526	0.133440420031548	0.48193746805191	0.0613700300455093
-1.90608406066895	-7.68857765197754	-3.93600416183472	0.134320989251137	0.481989324092865	0.0617017820477486
-1.91044199466705	-7.68472957611084	-3.92524385452271	0.13522070646286	0.481953352689743	0.0623834654688835
-1.90679049491882	-7.68730354309082	-3.94522571563721	0.136150017380714	0.481979787349701	0.0627810284495354
-1.90471434593201	-7.6775221824646	-3.94672036170959	0.136948049068451	0.481858044862747	0.0633383616805077
-1.90611183643341	-7.67433166503906	-3.95080876350403	0.137790963053703	0.481790095567703	0.0639360919594765
-1.90248012542725	-7.67046165466309	-3.95338940620422	0.138592511415482	0.481622964143753	0.0644246712327003
-1.90234279632568	-7.66511917114258	-3.94847416877747	0.13939556479454	0.481448799371719	0.0650724470615387
-1.90155100822449	-7.66111421585083	-3.96012139320374	0.140129446983337	0.481277883052826	0.0655892863869667
-1.89698171615601	-7.65956401824951	-3.94704580307007	0.140682533383369	0.480930179357529	0.0662821009755135
-1.90000629425049	-7.65255355834961	-3.95708179473877	0.141505196690559	0.480683267116547	0.0667924135923386
-1.89497268199921	-7.64517450332642	-3.94998264312744	0.142102003097534	0.480321228504181	0.0674453303217888
-1.89157128334045	-7.64454746246338	-3.9536440372467	0.14275336265564	0.479982286691666	0.0679678991436958
-1.8950423002243	-7.63568544387817	-3.95210933685303	0.143486738204956	0.47956770658493	0.0684771314263344
-1.89382648468018	-7.63476800918579	-3.95620203018188	0.144019410014153	0.479203879833221	0.0690700337290764
-1.89591789245605	-7.62488746643066	-3.96314311027527	0.144712895154953	0.478619605302811	0.0694998353719711
-1.89566147327423	-7.62098550796509	-3.94007110595703	0.145240500569344	0.478262633085251	0.0701139941811562
-1.89054489135742	-7.62048482894897	-3.95617032051086	0.145711332559586	0.47774863243103	0.0705354437232018
-1.89503538608551	-7.61081314086914	-3.94292449951172	0.146390169858932	0.477196484804153	0.0711494162678719
-1.88912606239319	-7.61136484146118	-3.94358110427856	0.146924376487732	0.476775586605072	0.0716239362955093
-1.8891361951828	-7.59975528717041	-3.9409556388855	0.147525861859322	0.476102441549301	0.0720023363828659
-1.89314460754395	-7.6015043258667	-3.93592309951782	0.148034378886223	0.475695669651031	0.0726019293069839
-1.88554441928864	-7.59800052642822	-3.94124269485474	0.148527294397354	0.475051701068878	0.0730185359716415
-1.89139676094055	-7.59084749221802	-3.92914938926697	0.149158805608749	0.474466055631638	0.0734925493597984
-1.89008319377899	-7.5905647277832	-3.92632460594177	0.149620205163956	0.474027425050735	0.0739251300692558
-1.88690292835236	-7.58323621749878	-3.92906212806702	0.150224342942238	0.473333477973938	0.0742710903286934
-1.8915479183197	-7.57972240447998	-3.92013359069824	0.150682613253593	0.472832977771759	0.0747812762856483
-1.89136397838593	-7.57434701919556	-3.92502903938293	0.151289269328117	0.472268760204315	0.0752075463533401
-1.89277327060699	-7.56890439987183	-3.92179560661316	0.151890605688095	0.47170627117157	0.0756121724843979
-1.88857936859131	-7.56086349487305	-3.91082000732422	0.1523727029562	0.47113111615181	0.0760655999183655
-1.89413547515869	-7.55683183670044	-3.91105818748474	0.153005063533783	0.47062075138092	0.0765492990612984
-1.8895868062973	-7.54896783828735	-3.91391038894653	0.153510063886642	0.470045477151871	0.0769137963652611
-1.89717376232147	-7.53936386108398	-3.9064826965332	0.154131159186363	0.469526648521423	0.0774187073111534
-1.89559817314148	-7.53819036483765	-3.90637016296387	0.154645413160324	0.469125896692276	0.077781543135643
-1.8958123922348	-7.52857732772827	-3.91196250915527	0.155348420143127	0.468504667282104	0.078122541308403
-1.89841341972351	-7.52625036239624	-3.89955043792725	0.155969396233559	0.468064248561859	0.0786174014210701
-1.895223736763	-7.52001762390137	-3.9033055305481	0.156684964895248	0.467631101608276	0.0790299773216248
-1.89690208435059	-7.51285314559937	-3.90172672271729	0.157484412193298	0.467152446508408	0.0794542878866196
-1.89198422431946	-7.51009464263916	-3.8990683555603	0.158110082149506	0.466762900352478	0.0799334123730659
-1.89578211307526	-7.50498056411743	-3.90373706817627	0.158907517790794	0.466338455677032	0.0802620723843575
-1.88845574855804	-7.50235795974731	-3.89888262748718	0.159612834453583	0.466003268957138	0.0806872099637985
-1.89181399345398	-7.49418258666992	-3.89654779434204	0.160597115755081	0.465719312429428	0.0811255052685738
-1.89020085334778	-7.49143266677856	-3.90228724479675	0.161350503563881	0.465433180332184	0.0814296156167984
-1.88353502750397	-7.4852294921875	-3.90412926673889	0.162224933505058	0.465081244707108	0.0817950591444969
-1.88356912136078	-7.48611736297607	-3.90146064758301	0.163053870201111	0.464928656816483	0.0822837427258492
-1.88070404529572	-7.47961187362671	-3.90278935432434	0.163982570171356	0.464742213487625	0.0826921835541725
-1.88122713565826	-7.47619771957397	-3.90792202949524	0.164999976754189	0.464541852474213	0.0831220373511314
-1.87301158905029	-7.46662998199463	-3.89850282669067	0.165824353694916	0.464347720146179	0.0836033448576927
-1.8797767162323	-7.46580505371094	-3.9065797328949	0.166744127869606	0.464300632476807	0.0840497314929962
-1.87315678596497	-7.45855188369751	-3.90914750099182	0.167653694748878	0.464193612337112	0.0845232307910919
-1.87228667736053	-7.44418811798096	-3.90273189544678	0.168768763542175	0.464187145233154	0.0854987353086472
-1.86813199520111	-7.44805431365967	-3.90758848190308	0.169520393013954	0.464127629995346	0.0858941078186035
-1.87098109722137	-7.4382472038269	-3.9156289100647	0.170596957206726	0.464078515768051	0.0863051563501358
-1.86837220191956	-7.43604230880737	-3.91130757331848	0.17145861685276	0.464101791381836	0.0868148282170296
-1.86991369724274	-7.42705535888672	-3.90279245376587	0.172420501708984	0.464119642972946	0.0873768180608749
-1.86329305171967	-7.4239935874939	-3.91244435310364	0.173272982239723	0.464148581027985	0.0878843069076538
-1.86558926105499	-7.41457319259644	-3.90979933738709	0.17429906129837	0.464095860719681	0.088421918451786
-1.85659885406494	-7.41327333450317	-3.91073179244995	0.175120130181313	0.464115142822266	0.0890381187200546
-1.85736179351807	-7.39941263198853	-3.90959167480469	0.17612136900425	0.464059114456177	0.08963593095541
-1.85100722312927	-7.39760160446167	-3.91304063796997	0.176909476518631	0.464125663042068	0.0902402549982071
-1.85064888000488	-7.38705968856812	-3.91703534126282	0.177814677357674	0.464142054319382	0.0907251313328743
-1.84635496139526	-7.38018608093262	-3.91291546821594	0.17852158844471	0.464106202125549	0.0912324637174606
-1.84032547473907	-7.37088346481323	-3.9084005355835	0.179374247789383	0.464042603969574	0.0920410379767418
-1.83222651481628	-7.36242723464966	-3.90596389770508	0.17999529838562	0.463954329490662	0.0927555412054062
-1.82839727401733	-7.3562159538269	-3.90536546707153	0.180707886815071	0.463768988847733	0.0935346409678459
-1.82062196731567	-7.34442615509033	-3.91026973724365	0.181414619088173	0.463705956935883	0.0942936837673187
-1.82166171073914	-7.34727430343628	-3.91100358963013	0.181957453489304	0.463469743728638	0.0949165597558022
-1.81737124919891	-7.33246898651123	-3.90191388130188	0.182510629296303	0.463181018829346	0.0953363999724388
-1.81432867050171	-7.33228874206543	-3.89749383926392	0.18300299346447	0.462974816560745	0.0958519876003265
-1.80802381038666	-7.32271814346313	-3.89311718940735	0.18355119228363	0.462635278701782	0.09621661901474
-1.80628037452698	-7.32559633255005	-3.88510394096375	0.183897197246552	0.462260812520981	0.0962243527173996
-1.80855405330658	-7.31966400146484	-3.88703107833862	0.18438646197319	0.461993992328644	0.0961442664265633
-1.80166363716125	-7.32013177871704	-3.88087224960327	0.184464365243912	0.461398929357529	0.096146248281002
-1.80624949932098	-7.31436014175415	-3.88127899169922	0.184871479868889	0.460988909006119	0.0963617116212845
-1.80139231681824	-7.31286573410034	-3.86914420127869	0.184977650642395	0.460502624511719	0.096702478826046
-1.80192482471466	-7.30259990692139	-3.86359333992004	0.185027882456779	0.460028082132339	0.0971063002943993
-1.80115187168121	-7.29500150680542	-3.85645318031311	0.185096606612206	0.459589779376984	0.0975669771432877
-1.79995810985565	-7.29187631607056	-3.85378694534302	0.185079470276833	0.459107726812363	0.0979312509298325
-1.80749261379242	-7.28859663009644	-3.84449481964111	0.184982731938362	0.458390206098557	0.0981775596737862
-1.80268967151642	-7.28697824478149	-3.83310270309448	0.184801787137985	0.457823812961578	0.098253458738327
-1.80767416954041	-7.28506755828857	-3.82745623588562	0.184849724173546	0.457314193248749	0.0983992516994476
-1.80758047103882	-7.2784686088562	-3.82444548606873	0.184615969657898	0.456576973199844	0.0982815995812416
-1.81019067764282	-7.27912044525146	-3.80803656578064	0.184235453605652	0.456047922372818	0.0981786623597145
-1.81822264194489	-7.28033351898193	-3.80394840240479	0.184104084968567	0.455454111099243	0.0979169607162476
-1.8223625421524	-7.2786340713501	-3.78906679153442	0.183741480112076	0.454775720834732	0.0978404581546783
-1.82846689224243	-7.27805328369141	-3.79261994361877	0.183459982275963	0.45416185259819	0.0979154407978058
-1.8273218870163	-7.27113819122314	-3.78236556053162	0.182973310351372	0.453568935394287	0.0982770472764969
-1.83226120471954	-7.2680811882019	-3.77597832679749	0.182693108916283	0.452967703342438	0.0984793156385422
-1.83863580226898	-7.25867223739624	-3.76199436187744	0.182216078042984	0.452283769845963	0.0985439643263817
-1.83955156803131	-7.26189851760864	-3.74893355369568	0.181827813386917	0.451676398515701	0.0984892249107361
-1.83933401107788	-7.2623610496521	-3.74677109718323	0.18131622672081	0.450926542282104	0.098602831363678
-1.84213185310364	-7.26315021514893	-3.73303651809692	0.180800914764404	0.450167119503021	0.0986924394965172
-1.8405282497406	-7.2572865486145	-3.71868491172791	0.18034003674984	0.449311435222626	0.0989565998315811
-1.84578049182892	-7.25028610229492	-3.70807814598084	0.179724380373955	0.448614656925201	0.0994574204087257
-1.84655106067657	-7.24491882324219	-3.69176292419434	0.179274514317513	0.447840988636017	0.0998832359910011
-1.84420835971832	-7.24132394790649	-3.69418382644653	0.178706809878349	0.447114109992981	0.100306853652
-1.84441745281219	-7.23287963867188	-3.67776989936829	0.178186431527138	0.446110427379608	0.100675575435162
-1.84586310386658	-7.2283501625061	-3.66520595550537	0.177680194377899	0.445531159639359	0.101266212761402
-1.83829629421234	-7.2234845161438	-3.65819692611694	0.177235394716263	0.444711357355118	0.102899186313152
-1.82933974266052	-7.21282386779785	-3.65126466751099	0.176842153072357	0.443993777036667	0.105439960956573
-1.80960273742676	-7.18918323516846	-3.63512396812439	0.176507145166397	0.443214893341064	0.108167447149754
-1.80100548267365	-7.17918109893799	-3.62374138832092	0.176183685660362	0.442573130130768	0.110356561839581
-1.79071998596191	-7.16494512557983	-3.61248731613159	0.175809517502785	0.441780000925064	0.111485511064529
-1.79475820064545	-7.15748691558838	-3.6113076210022	0.175495252013206	0.44106262922287	0.112034186720848
-1.79601418972015	-7.14532041549683	-3.59748935699463	0.175432339310646	0.440337806940079	0.112351953983307
-1.79942989349365	-7.1423020362854	-3.59308934211731	0.175228223204613	0.439800351858139	0.112734846770763
-1.79253375530243	-7.13474130630493	-3.58940434455872	0.175199344754219	0.439217090606689	0.113019593060017
-1.78868389129639	-7.13213491439819	-3.58492159843445	0.175160810351372	0.43869411945343	0.113481365144253
-1.78965222835541	-7.12415075302124	-3.57837295532227	0.17508290708065	0.438211113214493	0.113874025642872
-1.78598761558533	-7.12594223022461	-3.57669520378113	0.175025075674057	0.437926799058914	0.114376217126846
-1.77983617782593	-7.11963605880737	-3.56539154052734	0.175034269690514	0.437544256448746	0.114737026393414
-1.78336262702942	-7.11304187774658	-3.56918478012085	0.175190284848213	0.437418729066849	0.114961840212345
-1.7794337272644	-7.11258411407471	-3.56625437736511	0.175291702151299	0.437096178531647	0.115077458322048
-1.77650153636932	-7.1130805015564	-3.56097340583801	0.175286278128624	0.436993151903152	0.115231662988663
-1.77837717533112	-7.10919427871704	-3.56327748298645	0.175531506538391	0.436986804008484	0.115300677716732
-1.7772421836853	-7.11287307739258	-3.56766557693481	0.17561799287796	0.43703705072403	0.115399092435837
-1.77391529083252	-7.10624885559082	-3.55099081993103	0.175757795572281	0.436855286359787	0.11547077447176
-1.77413153648376	-7.10747241973877	-3.56055617332459	0.176025152206421	0.43710333108902	0.11564689129591
-1.77268612384796	-7.10737419128418	-3.55386519432068	0.176245093345642	0.437193334102631	0.115848287940025
-1.76909863948822	-7.1083402633667	-3.56497979164124	0.176378473639488	0.437310725450516	0.1159573122859
-1.77104771137238	-7.10025119781494	-3.56003212928772	0.176685392856598	0.437462598085403	0.116088792681694
-1.76997148990631	-7.10115194320679	-3.56449913978577	0.176897704601288	0.437818288803101	0.116201601922512
-1.75969445705414	-7.09921360015869	-3.56377410888672	0.177132159471512	0.437977284193039	0.116376243531704
-1.75677454471588	-7.10324001312256	-3.56763410568237	0.177405998110771	0.438299566507339	0.116485692560673
-1.75854623317719	-7.10546016693115	-3.57654452323914	0.177758350968361	0.438652634620667	0.116516180336475
-1.75037825107574	-7.10619401931763	-3.57335376739502	0.177995428442955	0.438935428857803	0.116529658436775
-1.75347590446472	-7.10519218444824	-3.58431482315063	0.178493797779083	0.439345180988312	0.116583466529846
-1.7475551366806	-7.11160564422607	-3.57948422431946	0.178740352392197	0.439662963151932	0.11660810559988
-1.74904990196228	-7.11451435089111	-3.58960437774658	0.1790931224823	0.44013386964798	0.11650226265192
-1.74609017372131	-7.11051750183105	-3.59719586372375	0.179466143250465	0.440580248832703	0.116357550024986
-1.7471661567688	-7.11538124084473	-3.59739089012146	0.17976488173008	0.441087961196899	0.116253569722176
-1.7402286529541	-7.11192321777344	-3.59973645210266	0.180011376738548	0.441525787115097	0.116149686276913
-1.74147987365723	-7.11911058425903	-3.60352325439453	0.180138602852821	0.441991835832596	0.115935057401657
-1.74076437950134	-7.11920070648193	-3.60802721977234	0.18036288022995	0.442410379648209	0.115854009985924
-1.7392692565918	-7.12233304977417	-3.60936307907104	0.180486232042313	0.442902594804764	0.115627370774746
-1.73842132091522	-7.124107837677	-3.61257767677307	0.180590867996216	0.443311274051666	0.115449815988541
-1.73093152046204	-7.12802600860596	-3.61648154258728	0.180601358413696	0.443683296442032	0.115217000246048
-1.73375463485718	-7.13080310821533	-3.61761665344238	0.180728524923325	0.444154143333435	0.114942416548729
-1.72930824756622	-7.13575887680054	-3.62274670600891	0.180623054504395	0.444331675767899	0.114656001329422
-1.72739899158478	-7.13598155975342	-3.62952637672424	0.180484876036644	0.44477778673172	0.11439722776413
-1.72902715206146	-7.13979816436768	-3.62418985366821	0.180417835712433	0.445036709308624	0.114062085747719
-1.72199153900146	-7.1419415473938	-3.62251996994019	0.180194184184074	0.445304095745087	0.113713443279266
-1.72455608844757	-7.14551210403442	-3.62539005279541	0.179966628551483	0.445650815963745	0.113356120884418
-1.71908247470856	-7.14995336532593	-3.62558627128601	0.179615199565887	0.445866405963898	0.112927384674549
-1.72452807426453	-7.15499353408813	-3.6267204284668	0.179295793175697	0.446108758449554	0.112489551305771
-1.72660458087921	-7.15629053115845	-3.63081049919128	0.17884872853756	0.446274310350418	0.111928179860115
-1.72686457633972	-7.15752935409546	-3.62450385093689	0.178263008594513	0.446542412042618	0.111378476023674
-1.73020708560944	-7.16168642044067	-3.61750650405884	0.177931800484657	0.446702659130096	0.110810898244381
-1.72809016704559	-7.16397619247437	-3.62008953094482	0.177180767059326	0.446961462497711	0.110237382352352
-1.73467993736267	-7.16463184356689	-3.62230348587036	0.176791191101074	0.447082877159119	0.109641872346401
-1.7316507101059	-7.16948556900024	-3.62089276313782	0.175947457551956	0.447234749794006	0.109107151627541
-1.73616433143616	-7.16991901397705	-3.62320685386658	0.175403013825417	0.447315543889999	0.108527407050133
-1.73359835147858	-7.17692947387695	-3.61945176124573	0.174663901329041	0.447450190782547	0.108022846281528
-1.74335789680481	-7.17694473266602	-3.61588358879089	0.174078211188316	0.447546303272247	0.107444256544113
-1.73371875286102	-7.18106079101563	-3.61612248420715	0.173211619257927	0.447590798139572	0.106873080134392
-1.7442090511322	-7.1772723197937	-3.61641049385071	0.172616466879845	0.447733998298645	0.106321811676025
-1.74406003952026	-7.17900657653809	-3.61153650283813	0.171785533428192	0.447857916355133	0.105844609439373
-1.74585163593292	-7.18241119384766	-3.6076774597168	0.170884549617767	0.448042333126068	0.105308771133423
-1.74835252761841	-7.18314599990845	-3.60944771766663	0.170142352581024	0.448109447956085	0.104705788195133
-1.75477731227875	-7.18261814117432	-3.61331796646118	0.169481441378593	0.448295265436172	0.104146741330624
-1.75704276561737	-7.18854522705078	-3.60363602638245	0.168521970510483	0.448342204093933	0.103588432073593
-1.76185238361359	-7.18947267532349	-3.6021044254303	0.167800575494766	0.448511302471161	0.103029944002628
-1.76691341400146	-7.18914747238159	-3.60104727745056	0.167027711868286	0.4486945271492	0.102411583065987
-1.77019250392914	-7.19344806671143	-3.60446119308472	0.16631743311882	0.44887113571167	0.101808808743954
-1.76868903636932	-7.18952465057373	-3.60041522979736	0.165431544184685	0.44890433549881	0.101254746317863
-1.77717280387878	-7.19038105010986	-3.60128021240234	0.164675533771515	0.449148774147034	0.10075905919075
-1.77592325210571	-7.19409847259521	-3.60945725440979	0.163953751325607	0.449386924505234	0.100152425467968
-1.77753126621246	-7.19602394104004	-3.60589504241943	0.163176864385605	0.449581831693649	0.0996585711836815
-1.77653634548187	-7.19848966598511	-3.59576964378357	0.162481620907784	0.4497250020504	0.0991927906870842
-1.77886462211609	-7.19618606567383	-3.60387539863586	0.161925613880157	0.449982345104218	0.098630465567112
-1.77592206001282	-7.20185327529907	-3.60821533203125	0.161137744784355	0.45026957988739	0.0981226041913033
-1.7795866727829	-7.20352792739868	-3.59969997406006	0.16058985888958	0.450455397367477	0.0977914333343506
-1.77646851539612	-7.2069206237793	-3.60888075828552	0.160031080245972	0.450787782669067	0.0973618924617767
-1.77381777763367	-7.20487213134766	-3.61054372787476	0.159541830420494	0.451084196567535	0.0969101712107658
-1.77560663223267	-7.20913505554199	-3.60529851913452	0.158974200487137	0.451551228761673	0.0966309681534767
-1.77187871932983	-7.20995759963989	-3.62060236930847	0.158646240830421	0.45190566778183	0.0962951108813286
-1.77149403095245	-7.21268558502197	-3.61910104751587	0.158180058002472	0.452322483062744	0.0958820208907127
-1.76839780807495	-7.21295547485352	-3.61202096939087	0.1577457934618	0.452634423971176	0.0955858826637268
-1.76927852630615	-7.21820974349976	-3.6229727268219	0.157571598887444	0.453139901161194	0.0952770411968231
-1.76427721977234	-7.21719598770142	-3.63037347793579	0.157135933637619	0.453589618206024	0.0948820188641548
-1.76547861099243	-7.2213568687439	-3.6270432472229	0.157035619020462	0.453997641801834	0.0946062430739403
-1.75902163982391	-7.2273998260498	-3.63222670555115	0.156701430678368	0.454564392566681	0.0944131016731262
-1.75932800769806	-7.2231879234314	-3.63831758499146	0.156621664762497	0.455012381076813	0.0940993055701256
-1.7574599981308	-7.22617816925049	-3.63368773460388	0.156413063406944	0.455594182014465	0.0939590781927109
-1.75141561031342	-7.22904920578003	-3.64468550682068	0.15636895596981	0.456064850091934	0.0938182920217514
-1.75135171413422	-7.23173952102661	-3.66152286529541	0.156221345067024	0.456601917743683	0.093653529882431
-1.74349594116211	-7.23295545578003	-3.6495509147644	0.15616749227047	0.457056373357773	0.0936121344566345
-1.74850296974182	-7.23312330245972	-3.66204142570496	0.15624612569809	0.457632392644882	0.0934595018625259
-1.74071764945984	-7.23574256896973	-3.66631245613098	0.156102150678635	0.458087295293808	0.09334946423769
-1.73966479301453	-7.23594284057617	-3.66381406784058	0.156280890107155	0.458452701568604	0.0933731123805046
-1.73474419116974	-7.24337959289551	-3.67784476280212	0.156299978494644	0.458980619907379	0.0931620746850967
-1.7316507101059	-7.23666524887085	-3.67747902870178	0.156280010938644	0.459290206432343	0.0930114686489105
-1.7293986082077	-7.23658514022827	-3.67900538444519	0.156267359852791	0.459761261940002	0.0931053459644318
-1.72269654273987	-7.2414026260376	-3.68923258781433	0.156232208013535	0.460114717483521	0.0930706784129143
-1.72376441955566	-7.23904466629028	-3.68543481826782	0.15641738474369	0.460424929857254	0.093132458627224
-1.7180038690567	-7.24655103683472	-3.68800926208496	0.156234815716743	0.460765421390533	0.0932499170303345
-1.71264171600342	-7.23977184295654	-3.69887065887451	0.156454548239708	0.460884511470795	0.0932383611798286
-1.70765578746796	-7.24417877197266	-3.68957471847534	0.156427130103111	0.46116179227829	0.0934194996953011
-1.70817565917969	-7.24508142471313	-3.69165468215942	0.156366944313049	0.461363404989243	0.0935482457280159
-1.70327270030975	-7.24638175964355	-3.70003509521484	0.156451642513275	0.461485475301743	0.0935944467782974
-1.69710147380829	-7.24229383468628	-3.69668865203857	0.156423166394234	0.461548566818237	0.0938012897968292
-1.69685530662537	-7.24417877197266	-3.6982319355011	0.156474336981773	0.461596757173538	0.0939408540725708
-1.69088244438171	-7.24777364730835	-3.70140171051025	0.156471163034439	0.461532086133957	0.0939939692616463
-1.69024002552032	-7.24644947052002	-3.69736003875732	0.15660086274147	0.461502313613892	0.0940955802798271
-1.68538188934326	-7.24712181091309	-3.6946873664856	0.156510606408119	0.461425751447678	0.0941705256700516
-1.68647694587708	-7.24294281005859	-3.70710253715515	0.156679347157478	0.461193919181824	0.0941914245486259
-1.68051326274872	-7.24417495727539	-3.70340704917908	0.156668782234192	0.461024224758148	0.0943055227398872
-1.68054664134979	-7.24430799484253	-3.69719195365906	0.156704947352409	0.460778504610062	0.0945423245429993
-1.67301547527313	-7.24828290939331	-3.70514702796936	0.156807452440262	0.460534274578094	0.0946436673402786
-1.66766893863678	-7.24149465560913	-3.69510316848755	0.156873628497124	0.460170328617096	0.0948878303170204
-1.66884994506836	-7.24208688735962	-3.70078492164612	0.156997844576836	0.459849506616592	0.0952437072992325
-1.65772271156311	-7.24490308761597	-3.69735336303711	0.157134190201759	0.459469258785248	0.0954837650060654
-1.66164755821228	-7.23976135253906	-3.68601894378662	0.157382935285568	0.459092080593109	0.095904141664505
-1.65629768371582	-7.24395322799683	-3.6979033946991	0.157533526420593	0.458782523870468	0.0962993651628494
-1.64876329898834	-7.23795318603516	-3.68800592422485	0.157825320959091	0.458197951316834	0.0966269746422768
-1.64549827575684	-7.23871231079102	-3.68315696716309	0.158104076981544	0.457768887281418	0.0971905663609505
-1.6395298242569	-7.2396035194397	-3.68571162223816	0.158373430371284	0.457310259342194	0.0975058376789093
-1.63464558124542	-7.23338317871094	-3.68495917320251	0.158851146697998	0.456794321537018	0.0979676321148872
-1.63030171394348	-7.23836946487427	-3.6859929561615	0.159163489937782	0.456382364034653	0.0984191447496414
-1.62421321868896	-7.23357772827148	-3.68580102920532	0.159614413976669	0.455781549215317	0.0987620130181313
-1.61835587024689	-7.23399353027344	-3.67858576774597	0.159969180822372	0.455391645431519	0.0992449149489403
-1.61347782611847	-7.23471736907959	-3.67816591262817	0.160534530878067	0.454844027757645	0.0997468233108521
-1.60811591148376	-7.23583126068115	-3.68668365478516	0.161172777414322	0.454375773668289	0.100157916545868
-1.59760701656342	-7.23846340179443	-3.67700672149658	0.161602273583412	0.453899592161179	0.100641839206219
-1.59191763401031	-7.2404408454895	-3.66648960113525	0.162250801920891	0.453526586294174	0.101202011108398
-1.57770371437073	-7.23751735687256	-3.67806816101074	0.162839651107788	0.453142553567886	0.101670056581497
-1.5710825920105	-7.24256324768066	-3.67968201637268	0.163575455546379	0.452763497829437	0.102306798100471
-1.55675208568573	-7.2456693649292	-3.67651319503784	0.164195165038109	0.45244973897934	0.102861553430557
-1.55090641975403	-7.24813556671143	-3.68642616271973	0.164975464344025	0.45208016037941	0.103424228727818
-1.53429090976715	-7.24940633773804	-3.68284916877747	0.165661633014679	0.451876252889633	0.104040943086147
-1.52537417411804	-7.25407457351685	-3.68170046806335	0.166531682014465	0.451687186956406	0.104760490357876
-1.51333200931549	-7.25620317459106	-3.68848252296448	0.167294159531593	0.451627314090729	0.105447322130203
-1.5035765171051	-7.2554087638855	-3.69110202789307	0.168187141418457	0.451350629329681	0.106006219983101
-1.494304895401	-7.25831031799316	-3.69281268119812	0.169067233800888	0.451438456773758	0.106658332049847
-1.48838150501251	-7.26433610916138	-3.68862700462341	0.169948607683182	0.451342076063156	0.107352793216705
-1.47349047660828	-7.27040195465088	-3.696124792099	0.170708566904068	0.451342433691025	0.107946947216988
-1.47038054466248	-7.2693657875061	-3.70111107826233	0.171692982316017	0.451359182596207	0.108616441488266
-1.45641589164734	-7.27514266967773	-3.70088362693787	0.172478169202805	0.45149964094162	0.1092159897089
-1.45419991016388	-7.27074193954468	-3.69851326942444	0.173435166478157	0.451619058847427	0.109955199062824
-1.44281530380249	-7.27873086929321	-3.70808386802673	0.174313753843307	0.451745063066483	0.110598929226398
-1.44012308120728	-7.27883434295654	-3.7085177898407	0.175279408693314	0.451827079057693	0.111272364854813
-1.4297890663147	-7.28312301635742	-3.71542096138	0.176178425550461	0.451944202184677	0.111879944801331
-1.42306244373322	-7.28299188613892	-3.72251582145691	0.177045553922653	0.452050447463989	0.11250888556242
-1.41059160232544	-7.28303003311157	-3.71989917755127	0.177894592285156	0.451999723911285	0.113104321062565
-1.40478086471558	-7.28767204284668	-3.7262749671936	0.178670361638069	0.452242136001587	0.113634407520294
-1.39775419235229	-7.29430198669434	-3.7273576259613	0.179578766226768	0.452271699905396	0.114055246114731
-1.38574838638306	-7.30187702178955	-3.72581672668457	0.180278435349464	0.452256292104721	0.114426977932453
-1.38616216182709	-7.30706214904785	-3.72782516479492	0.181063950061798	0.452275782823563	0.114820457994938
-1.37247228622437	-7.30913066864014	-3.73704767227173	0.181796446442604	0.452143132686615	0.11510343849659
-1.36690139770508	-7.31485939025879	-3.73437094688416	0.182326376438141	0.452156245708466	0.115533716976643
-1.36128842830658	-7.31294250488281	-3.72587323188782	0.182978540658951	0.451917827129364	0.115883514285088
-1.35489904880524	-7.32540225982666	-3.73675441741943	0.183578491210938	0.451834321022034	0.116227559745312
-1.35428667068481	-7.32454395294189	-3.72779941558838	0.183872103691101	0.451442003250122	0.116650350391865
-1.34609174728394	-7.32705307006836	-3.7262270450592	0.184355959296227	0.451145648956299	0.116970151662827
-1.34322619438171	-7.32812929153442	-3.72496461868286	0.184730589389801	0.450904965400696	0.117262564599514
-1.34327244758606	-7.33205509185791	-3.72979354858398	0.185219019651413	0.450628131628037	0.117483116686344
-1.33744287490845	-7.33411169052124	-3.72180485725403	0.185364037752151	0.449865460395813	0.117616921663284
-1.33405256271362	-7.33894348144531	-3.71345829963684	0.185456156730652	0.44951668381691	0.117872335016727
-1.33545172214508	-7.33655548095703	-3.7111828327179	0.185664847493172	0.448889315128326	0.118063524365425
-1.32796108722687	-7.34027528762817	-3.70376396179199	0.185640677809715	0.448303759098053	0.118278801441193
-1.33296930789948	-7.34048414230347	-3.70389366149902	0.185824945569038	0.447677254676819	0.118504829704762
-1.3211669921875	-7.34048652648926	-3.69890141487122	0.185666799545288	0.447035402059555	0.118677362799644
-1.32397389411926	-7.34593725204468	-3.69267153739929	0.185589641332626	0.44632089138031	0.118811950087547
-1.31704318523407	-7.34069395065308	-3.6847288608551	0.185524389147758	0.445452719926834	0.118894062936306
-1.31608486175537	-7.34745264053345	-3.67668724060059	0.185316279530525	0.444754868745804	0.119039416313171
-1.3163970708847	-7.34934234619141	-3.66108274459839	0.185251787304878	0.44386750459671	0.119081258773804
-1.32008945941925	-7.35280561447144	-3.6583526134491	0.184969335794449	0.443023502826691	0.119051948189735
-1.31969857215881	-7.35225963592529	-3.65634179115295	0.184825569391251	0.442174851894379	0.118986092507839
-1.31914806365967	-7.35497856140137	-3.64381647109985	0.184501707553864	0.441397458314896	0.11893829703331
-1.31731271743774	-7.35803890228271	-3.62901902198792	0.184289917349815	0.440431296825409	0.118939109146595
-1.32157504558563	-7.35563182830811	-3.62447333335876	0.183968782424927	0.439517259597778	0.118709310889244
-1.31979179382324	-7.36258220672607	-3.61433076858521	0.183733224868774	0.438836067914963	0.118639901280403
-1.32609605789185	-7.36403703689575	-3.60468649864197	0.183432385325432	0.437880128622055	0.118495933711529
-1.32578086853027	-7.3714165687561	-3.59246873855591	0.183090046048164	0.437028169631958	0.118473187088966
-1.32898080348969	-7.37075567245483	-3.58588528633118	0.182780936360359	0.436093300580978	0.118332259356976
-1.32780683040619	-7.36959886550903	-3.57983994483948	0.182443752884865	0.435270547866821	0.118123106658459
-1.33044373989105	-7.36906671524048	-3.56962060928345	0.182220920920372	0.434516817331314	0.118018567562103
-1.32479548454285	-7.37291765213013	-3.55773234367371	0.181784749031067	0.433723032474518	0.117939285933971
-1.33306312561035	-7.377366065979	-3.55305409431458	0.181540831923485	0.43296617269516	0.117876842617989
-1.32984101772308	-7.37985324859619	-3.54509329795837	0.181301966309547	0.432134419679642	0.117698341608047
-1.32857382297516	-7.38262319564819	-3.55160903930664	0.181147024035454	0.431508213281631	0.117582812905312
-1.32911717891693	-7.38043212890625	-3.53579258918762	0.180798128247261	0.430728197097778	0.117468878626823
-1.32880938053131	-7.38963413238525	-3.53051996231079	0.180525720119476	0.430266916751862	0.117503218352795
-1.32254898548126	-7.38802528381348	-3.52471780776978	0.1803929656744	0.429588079452515	0.117452643811703
-1.32653069496155	-7.3930516242981	-3.52893042564392	0.180315256118774	0.429180294275284	0.117396481335163
-1.32006895542145	-7.39189529418945	-3.51875352859497	0.180176556110382	0.428582966327667	0.117402814328671
-1.32041883468628	-7.39837980270386	-3.50668954849243	0.179942697286606	0.428232282400131	0.117434911429882
-1.31902050971985	-7.39915990829468	-3.50925827026367	0.180081427097321	0.427920341491699	0.117577128112316
-1.3148992061615	-7.40659427642822	-3.51262521743774	0.180078133940697	0.427608132362366	0.117607101798058
-1.31180453300476	-7.4034366607666	-3.50836420059204	0.180188849568367	0.42717057466507	0.117641277611256
-1.30664563179016	-7.40878582000732	-3.50414705276489	0.1801588088274	0.427045434713364	0.117742195725441
-1.30789291858673	-7.41517639160156	-3.50277328491211	0.180312320590019	0.426887899637222	0.117837175726891
-1.30115950107574	-7.42047166824341	-3.50327062606812	0.180434033274651	0.426759570837021	0.117885828018188
-1.3020327091217	-7.42096471786499	-3.5026228427887	0.180694699287415	0.42667081952095	0.117894269526005
-1.29794454574585	-7.42742872238159	-3.50180006027222	0.180885404348373	0.426811277866364	0.117931224405766
-1.29713559150696	-7.42679738998413	-3.50128054618835	0.181080773472786	0.426828473806381	0.117983780801296
-1.29622805118561	-7.43677616119385	-3.50262546539307	0.181363746523857	0.426914393901825	0.11798582971096
-1.29518496990204	-7.43552207946777	-3.51219344139099	0.181747242808342	0.427048087120056	0.117965117096901
-1.29081046581268	-7.43815231323242	-3.50403237342834	0.181806221604347	0.427055835723877	0.117869138717651
-1.29381287097931	-7.43919944763184	-3.51074266433716	0.182279214262962	0.427275031805038	0.117881387472153
-1.2911468744278	-7.44685411453247	-3.5118248462677	0.182484835386276	0.427480399608612	0.117903053760529
-1.29100811481476	-7.44769906997681	-3.51640701293945	0.182817921042442	0.427555680274963	0.117870301008224
-1.28988194465637	-7.44641494750977	-3.52030730247498	0.183039024472237	0.427763611078262	0.117811694741249
-1.29405534267426	-7.45175838470459	-3.51961874961853	0.183399736881256	0.42803430557251	0.117763966321945
-1.28713977336884	-7.44823408126831	-3.51881670951843	0.183521658182144	0.428125411272049	0.117747128009796
-1.29469120502472	-7.45188999176025	-3.51714658737183	0.183896899223328	0.428387254476547	0.117799155414104
-1.29304230213165	-7.45386552810669	-3.52844190597534	0.184051990509033	0.428507089614868	0.117742195725441
-1.2935346364975	-7.45683526992798	-3.52706074714661	0.184279382228851	0.428583800792694	0.117747515439987
-1.29405558109283	-7.45374965667725	-3.52238512039185	0.184457302093506	0.428631871938705	0.117703884840012
-1.29900515079498	-7.45938587188721	-3.52794623374939	0.184488609433174	0.42883712053299	0.117734462022781
-1.2941974401474	-7.45601987838745	-3.52146053314209	0.18452687561512	0.428737640380859	0.117757625877857
-1.29986369609833	-7.45684766769409	-3.53260469436646	0.184618502855301	0.428859621286392	0.117714203894138
-1.30291938781738	-7.45360326766968	-3.52794051170349	0.184625819325447	0.428789854049683	0.117707431316376
-1.29942774772644	-7.45314121246338	-3.52474212646484	0.184571921825409	0.428771167993546	0.117708429694176
-1.30489826202393	-7.44630861282349	-3.52213096618652	0.184542208909988	0.428736805915833	0.11776439845562
-1.30604064464569	-7.45456695556641	-3.52454590797424	0.184390932321548	0.428656399250031	0.117665201425552
-1.30912923812866	-7.44907712936401	-3.5129873752594	0.184267997741699	0.428463101387024	0.117655888199806
-1.3093169927597	-7.45245313644409	-3.51908206939697	0.184036180377007	0.428250044584274	0.117395401000977
-1.31574392318726	-7.45139026641846	-3.51463794708252	0.183878943324089	0.428017854690552	0.117398485541344
-1.31735479831696	-7.44816064834595	-3.51101517677307	0.183575347065926	0.427712500095367	0.117250695824623
-1.32566523551941	-7.44768524169922	-3.50896954536438	0.18325012922287	0.427457630634308	0.117074362933636
-1.32529890537262	-7.44603300094604	-3.5040590763092	0.182961732149124	0.427119851112366	0.11694560945034
-1.32927143573761	-7.44428682327271	-3.50260424613953	0.182706117630005	0.426777511835098	0.116765916347504
-1.33577179908752	-7.43790578842163	-3.49884128570557	0.182276591658592	0.42636850476265	0.116649575531483
-1.33968007564545	-7.44095611572266	-3.49016451835632	0.181812211871147	0.426035642623901	0.116559594869614
-1.33948481082916	-7.43803262710571	-3.48864340782166	0.181403398513794	0.425600796937943	0.116403162479401
-1.34841120243073	-7.43707084655762	-3.48925495147705	0.180945664644241	0.42515367269516	0.116264753043652
-1.34771418571472	-7.43209648132324	-3.47150254249573	0.180422842502594	0.424625337123871	0.116055496037006
-1.35661637783051	-7.43046474456787	-3.46726155281067	0.17989245057106	0.424234956502914	0.115986496210098
-1.35800552368164	-7.42916822433472	-3.4621593952179	0.179335758090019	0.42371541261673	0.11582812666893
-1.36315655708313	-7.42723894119263	-3.46513628959656	0.178811445832253	0.423271149396896	0.1156882122159
-1.36213684082031	-7.420973777771	-3.45164322853088	0.178265616297722	0.422697097063065	0.115507617592812
-1.37039399147034	-7.42451047897339	-3.43913078308105	0.177682340145111	0.42229688167572	0.115449212491512
-1.36873078346252	-7.42034339904785	-3.44334316253662	0.177078351378441	0.421826809644699	0.115234702825546
-1.37264204025269	-7.42046928405762	-3.4315447807312	0.176635935902596	0.421351462602615	0.114979267120361
-1.37273824214935	-7.41550159454346	-3.42444491386414	0.175982594490051	0.420901089906693	0.114868089556694
-1.38099336624146	-7.41780757904053	-3.420325756073	0.175402849912643	0.420516490936279	0.114788316190243
-1.37803483009338	-7.41638088226318	-3.41562867164612	0.174803867936134	0.420052498579025	0.114487424492836
-1.38441979885101	-7.41317749023438	-3.40580439567566	0.174414798617363	0.419674962759018	0.114407077431679
-1.38409662246704	-7.41626739501953	-3.40545678138733	0.173708498477936	0.419499784708023	0.114187695086002
-1.38375532627106	-7.40738773345947	-3.40471243858337	0.173341631889343	0.419027179479599	0.114043861627579
-1.39055871963501	-7.41140508651733	-3.39105606079102	0.172639980912209	0.418880105018616	0.113936185836792
-1.38703370094299	-7.40724277496338	-3.40168952941895	0.172210067510605	0.418620139360428	0.11365782469511
-1.39544892311096	-7.40632820129395	-3.38915419578552	0.171871423721313	0.418419688940048	0.113474883139133
-1.39628124237061	-7.40463352203369	-3.37901306152344	0.171307995915413	0.418266505002975	0.113362915813923
-1.40109205245972	-7.40524911880493	-3.39217758178711	0.170988917350769	0.418102234601974	0.113016173243523
-1.40007257461548	-7.40601968765259	-3.38051724433899	0.170503303408623	0.418140798807144	0.112763755023479
-1.40176606178284	-7.40364027023315	-3.38345980644226	0.17018061876297	0.418142586946487	0.112600423395634
-1.40844357013702	-7.40359592437744	-3.38947439193726	0.169895321130753	0.418166220188141	0.112306602299213
-1.40676379203796	-7.40244960784912	-3.37820053100586	0.169484600424767	0.418213427066803	0.112172022461891
-1.41099345684052	-7.40431785583496	-3.38855695724487	0.169239088892937	0.418285876512527	0.111850537359715
-1.40869152545929	-7.40132999420166	-3.38414168357849	0.168970301747322	0.418547600507736	0.111634336411953
-1.41141581535339	-7.39835453033447	-3.38685917854309	0.168744787573814	0.418732702732086	0.111515372991562
-1.41568410396576	-7.40409803390503	-3.39823198318481	0.168604597449303	0.4190394282341	0.111220248043537
-1.41475939750671	-7.40166807174683	-3.38606095314026	0.168367430567741	0.419261604547501	0.111050263047218
-1.41655313968658	-7.40515232086182	-3.39909315109253	0.168228596448898	0.41973489522934	0.110832117497921
-1.4132958650589	-7.40541172027588	-3.4034960269928	0.168087288737297	0.42010959982872	0.110613957047462
-1.41649580001831	-7.40422677993774	-3.39409899711609	0.168082103133202	0.420531511306763	0.110516786575317
-1.41536200046539	-7.40801811218262	-3.41461038589478	0.1681067943573	0.421138197183609	0.110257588326931
-1.41364502906799	-7.40477609634399	-3.4115138053894	0.168018475174904	0.421603173017502	0.110103294253349
-1.41732370853424	-7.4121208190918	-3.42183566093445	0.168138980865479	0.422223091125488	0.10990871489048
-1.4104140996933	-7.41165018081665	-3.43041396141052	0.168134316802025	0.422857999801636	0.109539426863194
-1.41119647026062	-7.41282367706299	-3.43228912353516	0.168244615197182	0.423458755016327	0.109372198581696
-1.40995001792908	-7.41899013519287	-3.44851493835449	0.168303579092026	0.424233496189117	0.109084136784077
-1.4079521894455	-7.41666889190674	-3.44858050346375	0.168495044112206	0.424805551767349	0.108792550861835
-1.41012632846832	-7.42395830154419	-3.45019197463989	0.168564409017563	0.42571821808815	0.10866030305624
-1.40352094173431	-7.42699861526489	-3.46909737586975	0.168720573186874	0.426387429237366	0.108296439051628
-1.40267956256866	-7.42711400985718	-3.47697806358337	0.169038251042366	0.427228778600693	0.108087569475174
-1.39595437049866	-7.43424940109253	-3.48024225234985	0.169181674718857	0.428035348653793	0.107998952269554
-1.39575743675232	-7.43392944335938	-3.49630355834961	0.169450297951698	0.428819984197617	0.107722245156765
-1.39045000076294	-7.43665409088135	-3.49873495101929	0.1695596575737	0.429731398820877	0.107623502612114
-1.38216769695282	-7.44218921661377	-3.50749397277832	0.169839084148407	0.430571258068085	0.107545368373394
-1.38001751899719	-7.44424200057983	-3.52746367454529	0.170139864087105	0.431438148021698	0.107392095029354
-1.37061285972595	-7.44845581054688	-3.51882171630859	0.17027160525322	0.432234138250351	0.107477113604546
-1.36717700958252	-7.44848918914795	-3.54476022720337	0.17058952152729	0.433098286390305	0.107395879924297
-1.3584771156311	-7.45071315765381	-3.54737854003906	0.170764550566673	0.434040874242783	0.107402004301548
-1.35677146911621	-7.4566969871521	-3.54896903038025	0.170957818627357	0.434764355421066	0.107461586594582
-1.34748566150665	-7.46029853820801	-3.56073617935181	0.171159297227859	0.435681343078613	0.107517562806606
-1.34487330913544	-7.45948171615601	-3.57420444488525	0.171493470668793	0.436323046684265	0.107532359659672
-1.33776879310608	-7.46207475662231	-3.58090734481812	0.171528175473213	0.43716111779213	0.107589177787304
-1.3313889503479	-7.46204948425293	-3.58933067321777	0.171768099069595	0.437814146280289	0.107666224241257
-1.3268221616745	-7.46824550628662	-3.59803938865662	0.171870037913322	0.438538193702698	0.10764516890049
-1.31982386112213	-7.4661283493042	-3.59411263465881	0.172023668885231	0.439091205596924	0.107666164636612
-1.31715667247772	-7.47226524353027	-3.60634255409241	0.172170549631119	0.439781695604324	0.107754819095135
-1.308709025383	-7.47360324859619	-3.61056876182556	0.17219702899456	0.44035005569458	0.107634775340557
-1.30400121212006	-7.47484397888184	-3.619873046875	0.172370657324791	0.440828561782837	0.10763518512249
-1.29737770557404	-7.48005056381226	-3.61840105056763	0.172320574522018	0.441309005022049	0.107680097222328
-1.29442811012268	-7.48367595672607	-3.62899684906006	0.172405034303665	0.441782146692276	0.107561707496643
-1.28441953659058	-7.49012613296509	-3.63457846641541	0.172285214066505	0.442176014184952	0.107426822185516
-1.28291094303131	-7.48835420608521	-3.6361939907074	0.172296866774559	0.442544877529144	0.107330299913883
-1.27588927745819	-7.49565887451172	-3.64267253875732	0.172207415103912	0.442879408597946	0.107145741581917
-1.27458679676056	-7.50054502487183	-3.63955593109131	0.172158047556877	0.443192809820175	0.106938228011131
-1.26511144638062	-7.50280332565308	-3.65431904792786	0.17195588350296	0.44333478808403	0.10668109357357
-1.26573395729065	-7.50258493423462	-3.65194368362427	0.171963527798653	0.443559318780899	0.106495931744576
-1.25950229167938	-7.51113891601563	-3.64990878105164	0.171661034226418	0.443757116794586	0.106295980513096
-1.25556421279907	-7.51448965072632	-3.65892004966736	0.171565443277359	0.443843930959702	0.106024734675884
-1.24590528011322	-7.5190806388855	-3.65823936462402	0.171195611357689	0.443914741277695	0.105833686888218
-1.24846255779266	-7.51962327957153	-3.6535952091217	0.171097800135612	0.443961977958679	0.105671353638172
-1.23956775665283	-7.52666807174683	-3.6484386920929	0.170807003974915	0.443951398134232	0.10549146682024
-1.24075353145599	-7.52669048309326	-3.65486454963684	0.170695900917053	0.4439637362957	0.105221800506115
-1.23090648651123	-7.53370046615601	-3.6611111164093	0.170344054698944	0.443892896175385	0.104969330132008
-1.22991943359375	-7.53470468521118	-3.65430641174316	0.170194581151009	0.443793028593063	0.104845330119133
-1.22065031528473	-7.53946304321289	-3.65236568450928	0.169748857617378	0.443673938512802	0.104602478444576
-1.22508800029755	-7.54022359848022	-3.65064454078674	0.169660434126854	0.443561345338821	0.104336850345135
-1.21786892414093	-7.54764652252197	-3.65538287162781	0.169337794184685	0.443511486053467	0.104074008762836
-1.21667349338531	-7.54967164993286	-3.6500289440155	0.169128730893135	0.443290114402771	0.103949263691902
-1.21068012714386	-7.55707502365112	-3.64598512649536	0.168889328837395	0.443233400583267	0.10373966395855
-1.20958960056305	-7.55506944656372	-3.64886927604675	0.168737977743149	0.443012565374374	0.103457294404507
-1.20721101760864	-7.56055355072021	-3.64604544639587	0.168496236205101	0.442899256944656	0.103289030492306
-1.20105445384979	-7.56146621704102	-3.64509844779968	0.168321296572685	0.442697495222092	0.103157430887222
-1.20298254489899	-7.5660400390625	-3.65147423744202	0.168089538812637	0.442585945129395	0.102962121367455
-1.19532477855682	-7.56791830062866	-3.63972520828247	0.167960405349731	0.442326039075851	0.10278531908989
-1.19788491725922	-7.56882572174072	-3.63843512535095	0.167834773659706	0.442216843366623	0.102679528295994
-1.19274890422821	-7.57493877410889	-3.64717507362366	0.167613506317139	0.442056894302368	0.10254693031311
-1.19275379180908	-7.5717248916626	-3.64101147651672	0.167587012052536	0.441837131977081	0.102573849260807
-1.18823182582855	-7.5782904624939	-3.6345362663269	0.167321115732193	0.441732287406921	0.102580040693283
-1.18724358081818	-7.57483196258545	-3.63587641716003	0.167321711778641	0.441554188728333	0.102449215948582
-1.18555974960327	-7.57651805877686	-3.62768507003784	0.167205229401588	0.441482305526733	0.102422788739204
-1.17855846881866	-7.58628988265991	-3.63743305206299	0.167050912976265	0.44131663441658	0.102186776697636
-1.18142175674438	-7.58695030212402	-3.63391947746277	0.167050540447235	0.441197425127029	0.101894110441208
-1.17501544952393	-7.59202575683594	-3.62403059005737	0.166792720556259	0.44111293554306	0.101596534252167
-1.17456066608429	-7.59474992752075	-3.64159297943115	0.166894510388374	0.44100433588028	0.101122133433819
-1.17269456386566	-7.60199594497681	-3.62886095046997	0.166672676801682	0.440904498100281	0.100818045437336
-1.16994118690491	-7.60760593414307	-3.62939262390137	0.166595757007599	0.440898239612579	0.10046362131834
-1.17228639125824	-7.60793447494507	-3.63315606117249	0.166648477315903	0.440736442804337	0.100051701068878
-1.16624128818512	-7.61255884170532	-3.62312507629395	0.166500300168991	0.440763711929321	0.0999279469251633
-1.16775298118591	-7.61484432220459	-3.63153290748596	0.16645659506321	0.44071301817894	0.0996357202529907
-1.16482758522034	-7.61605262756348	-3.62141132354736	0.166301012039185	0.440675497055054	0.099431037902832
-1.16240704059601	-7.62042903900146	-3.62444758415222	0.166266024112701	0.440572917461395	0.0991848707199097
-1.1669043302536	-7.61791038513184	-3.63123297691345	0.166237846016884	0.440621495246887	0.099023625254631
-1.1626523733139	-7.62422323226929	-3.62616324424744	0.166005417704582	0.440646320581436	0.0989362075924873
-1.16393315792084	-7.61913728713989	-3.63169503211975	0.166109502315521	0.44057023525238	0.0987575724720955
-1.1638240814209	-7.62423229217529	-3.62795066833496	0.166014671325684	0.440643012523651	0.0988704040646553
-1.15319168567657	-7.62653064727783	-3.63805890083313	0.165947571396828	0.440626442432404	0.0986983627080917
-1.15408194065094	-7.62402868270874	-3.62847065925598	0.166047677397728	0.440577685832977	0.0987670123577118
-1.15250933170319	-7.62982273101807	-3.64501047134399	0.166012108325958	0.440658897161484	0.0987866520881653
-1.14673686027527	-7.62424993515015	-3.6371157169342	0.166086480021477	0.440539121627808	0.0988087207078934
-1.14828944206238	-7.62791776657104	-3.635422706604	0.166207805275917	0.440627187490463	0.098965659737587
-1.14034521579742	-7.62670230865479	-3.64067268371582	0.166195705533028	0.440618902444839	0.0989717692136765
-1.14193606376648	-7.62749290466309	-3.62477374076843	0.166358843445778	0.440583080053329	0.0992841795086861
-1.13714897632599	-7.62835121154785	-3.6409604549408	0.166422218084335	0.440580248832703	0.0992574766278267
-1.13477265834808	-7.62866640090942	-3.63081765174866	0.166454613208771	0.44058233499527	0.099540539085865
-1.13452911376953	-7.625648021698	-3.6451632976532	0.166606619954109	0.44055238366127	0.0996852964162827
-1.13173508644104	-7.62517070770264	-3.63541793823242	0.166615724563599	0.440575748682022	0.0999903008341789
-1.12787699699402	-7.62454128265381	-3.63728380203247	0.166799575090408	0.440485119819641	0.100228272378445
-1.12965166568756	-7.62100982666016	-3.65137147903442	0.167004302144051	0.440473258495331	0.100427143275738
-1.12240481376648	-7.62222194671631	-3.6384129524231	0.166936084628105	0.440347611904144	0.100729003548622
-1.12296116352081	-7.61694002151489	-3.64424920082092	0.167104572057724	0.440208733081818	0.100884959101677
-1.11733949184418	-7.6156439781189	-3.64188432693481	0.167154476046562	0.440114349126816	0.101194739341736
-1.11006534099579	-7.61586999893188	-3.64874649047852	0.167214304208755	0.439940720796585	0.101495578885078
-1.11176836490631	-7.61097574234009	-3.64340734481812	0.167431131005287	0.439820855855942	0.101872444152832
-1.10422599315643	-7.61191558837891	-3.6396541595459	0.167329117655754	0.439662665128708	0.102331638336182
-1.10568130016327	-7.60629606246948	-3.6460018157959	0.167529553174973	0.439358323812485	0.10263030230999
-1.09898519515991	-7.60532093048096	-3.63260388374329	0.167389661073685	0.439174473285675	0.103096842765808
-1.09413802623749	-7.60031938552856	-3.64333367347717	0.167428970336914	0.438965290784836	0.103595040738583
-1.09079968929291	-7.59213304519653	-3.63358283042908	0.167495176196098	0.438661634922028	0.104447022080421
-1.08724009990692	-7.58989477157593	-3.6345009803772	0.167354866862297	0.438508540391922	0.105417676270008
-1.0836296081543	-7.57900238037109	-3.63409066200256	0.167403176426888	0.438262492418289	0.106005564332008
-1.08192467689514	-7.57634925842285	-3.62817692756653	0.16739709675312	0.438101768493652	0.106532789766788
-1.07642722129822	-7.58072185516357	-3.63499331474304	0.167323127388954	0.437725782394409	0.106729865074158
-1.07483041286469	-7.57534122467041	-3.63009405136108	0.167401194572449	0.43738204240799	0.106911487877369
-1.0684300661087	-7.58169889450073	-3.62423157691956	0.167180195450783	0.43711045384407	0.107018440961838
-1.06595897674561	-7.57834529876709	-3.63032245635986	0.167277157306671	0.436749964952469	0.107131741940975
-1.06429302692413	-7.58046054840088	-3.62050986289978	0.167099818587303	0.436558485031128	0.107344433665276
-1.06194317340851	-7.58093881607056	-3.61843633651733	0.166974753141403	0.436300307512283	0.107604794204235
-1.06178331375122	-7.57783651351929	-3.61996698379517	0.166932970285416	0.436154246330261	0.107785873115063
-1.05229651927948	-7.57358407974243	-3.61459684371948	0.166727423667908	0.435933202505112	0.108199827373028
-1.05320882797241	-7.57321119308472	-3.61669492721558	0.166580125689507	0.435832440853119	0.108485080301762
-1.0461231470108	-7.57097387313843	-3.61788606643677	0.166277781128883	0.435623794794083	0.108661867678165
-1.04420399665833	-7.56588697433472	-3.60252237319946	0.16608852148056	0.435399949550629	0.108964756131172
-1.04268884658813	-7.56911706924438	-3.60965609550476	0.165764272212982	0.435335606336594	0.10917754471302
-1.03781485557556	-7.56293916702271	-3.60970449447632	0.165488302707672	0.434976667165756	0.109312422573566
-1.03808796405792	-7.56684637069702	-3.59492826461792	0.165179520845413	0.434901237487793	0.109578117728233
-1.03030788898468	-7.56364727020264	-3.60909724235535	0.164963275194168	0.434695720672607	0.109552390873432
-1.03341841697693	-7.559006690979	-3.59157991409302	0.164680019021034	0.434436202049255	0.109915591776371
-1.03482043743134	-7.56518983840942	-3.60009527206421	0.164337769150734	0.434266269207001	0.10997860878706
-1.03324508666992	-7.55976724624634	-3.58397889137268	0.163878083229065	0.433955043554306	0.110030204057693
-1.03885197639465	-7.55892372131348	-3.58582019805908	0.163581654429436	0.433931648731232	0.110188543796539
-1.03470098972321	-7.55363941192627	-3.58676934242249	0.162984028458595	0.433496654033661	0.110230080783367
-1.03807330131531	-7.5505952835083	-3.56869173049927	0.162633165717125	0.433253675699234	0.110454775393009
-1.03979194164276	-7.55342769622803	-3.58515930175781	0.162131875753403	0.433102577924728	0.110420741140842
-1.04251146316528	-7.54171514511108	-3.56602883338928	0.161453828215599	0.432673960924149	0.110566265881062
-1.04794788360596	-7.54463815689087	-3.56576633453369	0.16099825501442	0.432424008846283	0.11073961108923
-1.03980302810669	-7.54063940048218	-3.56084179878235	0.16034759581089	0.432066172361374	0.110665284097195
-1.04611468315125	-7.53439378738403	-3.55346727371216	0.159881815314293	0.431745231151581	0.110831722617149
-1.04701292514801	-7.53608703613281	-3.55696511268616	0.159224212169647	0.431291580200195	0.110867731273174
-1.045902967453	-7.53312873840332	-3.53755259513855	0.15853725373745	0.430716842412949	0.110998995602131
-1.05165421962738	-7.52649688720703	-3.53080081939697	0.157937943935394	0.43048882484436	0.111085154116154
-1.04752850532532	-7.52399396896362	-3.53679823875427	0.157135486602783	0.430047065019608	0.111016929149628
-1.05037224292755	-7.52299785614014	-3.51554489135742	0.156433746218681	0.429467767477036	0.111172012984753
-1.04879319667816	-7.52520132064819	-3.51523852348328	0.155582711100578	0.429071068763733	0.111219398677349
-1.04759061336517	-7.51822376251221	-3.50568008422852	0.15484307706356	0.428557753562927	0.111184909939766
-1.05557465553284	-7.51603603363037	-3.49402332305908	0.154087826609612	0.428123235702515	0.111266180872917
-1.05299592018127	-7.51269626617432	-3.49584817886353	0.153278186917305	0.427629828453064	0.111109547317028
-1.05537807941437	-7.50916719436646	-3.48328733444214	0.152594774961472	0.427185833454132	0.111190959811211
-1.05714643001556	-7.50913429260254	-3.4940037727356	0.151739925146103	0.426651179790497	0.11116099357605
-1.05585277080536	-7.50749921798706	-3.46166896820068	0.150739580392838	0.426059365272522	0.11113341152668
-1.06096279621124	-7.50293493270874	-3.47262263298035	0.150010243058205	0.425628066062927	0.111011609435081
-1.06080293655396	-7.50012016296387	-3.45465779304504	0.149006709456444	0.425166368484497	0.110939294099808
-1.06033456325531	-7.4977650642395	-3.4474561214447	0.148110374808311	0.424728453159332	0.110880017280579
-1.0678151845932	-7.48704862594604	-3.43516707420349	0.147337049245834	0.4242824614048	0.110898621380329
-1.07027173042297	-7.48604440689087	-3.44639611244202	0.146437987685204	0.423799991607666	0.110769063234329
-1.06756043434143	-7.48741102218628	-3.42005848884583	0.145377337932587	0.423366546630859	0.11081612855196
-1.06728327274323	-7.47762966156006	-3.42890739440918	0.144622266292572	0.42285019159317	0.110622800886631
-1.07238852977753	-7.47699546813965	-3.41906380653381	0.143791824579239	0.422484219074249	0.110572889447212
-1.07499575614929	-7.47382688522339	-3.40389966964722	0.142801076173782	0.422083824872971	0.110628791153431
-1.07058143615723	-7.47231435775757	-3.41198539733887	0.141954153776169	0.421784460544586	0.110367804765701
-1.0767662525177	-7.46845388412476	-3.39321327209473	0.141138702630997	0.421539843082428	0.110468178987503
-1.07793164253235	-7.46214437484741	-3.39010882377625	0.140315115451813	0.421196579933167	0.110288307070732
-1.08034956455231	-7.46214294433594	-3.39917826652527	0.139508843421936	0.421036958694458	0.110176578164101
-1.080650806427	-7.46109914779663	-3.37316656112671	0.138670951128006	0.420774608850479	0.110091425478458
-1.07998538017273	-7.45264625549316	-3.38702344894409	0.138051852583885	0.420624196529388	0.109854862093925
-1.08509624004364	-7.45533847808838	-3.37432861328125	0.137278184294701	0.420577734708786	0.109977528452873
-1.07965874671936	-7.45162916183472	-3.37265729904175	0.13638661801815	0.420494139194489	0.10980037599802
-1.07806360721588	-7.45280313491821	-3.37833762168884	0.135773241519928	0.420440405607224	0.109805434942245
-1.07964611053467	-7.44606113433838	-3.36391425132751	0.135213315486908	0.420469254255295	0.109905585646629
-1.0772145986557	-7.44892501831055	-3.37769961357117	0.134542152285576	0.420694887638092	0.109838537871838
-1.07284355163574	-7.44564867019653	-3.35717725753784	0.133906334638596	0.420667797327042	0.109999760985374
-1.07543182373047	-7.44237327575684	-3.36971783638	0.133411154150963	0.420730143785477	0.109733738005161
-1.07434415817261	-7.45129299163818	-3.37462449073792	0.133009061217308	0.421112865209579	0.109812960028648
-1.07046461105347	-7.44747543334961	-3.35659742355347	0.132329121232033	0.42139008641243	0.109616562724113
-1.06677901744843	-7.44909763336182	-3.37516784667969	0.131985202431679	0.421629548072815	0.109229795634747
-1.07016265392303	-7.45352697372437	-3.36709141731262	0.131623640656471	0.421990126371384	0.109128840267658
-1.06822538375854	-7.45470285415649	-3.36584639549255	0.131310269236565	0.422290205955505	0.108842641115189
-1.07010352611542	-7.45887041091919	-3.38451886177063	0.130961447954178	0.422840595245361	0.108396545052528
-1.06309473514557	-7.46672010421753	-3.3716561794281	0.130532622337341	0.423249185085297	0.108201488852501
-1.06332969665527	-7.46293306350708	-3.37490940093994	0.130266398191452	0.423617273569107	0.107640706002712
-1.06412088871002	-7.46869325637817	-3.39536786079407	0.130121931433678	0.424216210842133	0.107258081436157
-1.06550407409668	-7.47205972671509	-3.38150525093079	0.129816815257072	0.424881547689438	0.107023864984512
-1.05952477455139	-7.47577381134033	-3.38771080970764	0.129434376955032	0.425370365381241	0.106702819466591
-1.05484068393707	-7.48015975952148	-3.39749979972839	0.129184737801552	0.42597496509552	0.106306754052639
-1.056565284729	-7.47962665557861	-3.38335680961609	0.128984645009041	0.426634073257446	0.106249369680882
-1.05506336688995	-7.48307085037231	-3.40617871284485	0.128748133778572	0.42721900343895	0.105856351554394
-1.05154967308044	-7.49496173858643	-3.41850614547729	0.128458201885223	0.427987277507782	0.105653256177902
-1.04047191143036	-7.48988628387451	-3.40184307098389	0.128020107746124	0.428594261407852	0.105437271296978
-1.0413144826889	-7.49155473709106	-3.42186260223389	0.127927780151367	0.42922255396843	0.104982241988182
-1.03922617435455	-7.5000581741333	-3.41801357269287	0.127515658736229	0.429985851049423	0.104660429060459
-1.03321897983551	-7.50055360794067	-3.41910338401794	0.12724557518959	0.430737853050232	0.104241140186787
-1.02397847175598	-7.50616121292114	-3.43397116661072	0.126787975430489	0.431419759988785	0.103764772415161
-1.02511096000671	-7.50790405273438	-3.4242479801178	0.12654435634613	0.432128757238388	0.103704258799553
-1.01829445362091	-7.50914573669434	-3.43157339096069	0.126129910349846	0.432891249656677	0.103326752781868
-1.00906562805176	-7.52263069152832	-3.45374917984009	0.125547647476196	0.433735579252243	0.103117495775223
-0.998675882816315	-7.52171802520752	-3.43781208992004	0.124922208487988	0.434442728757858	0.102968312799931
-0.998417377471924	-7.52250909805298	-3.45216083526611	0.124455563724041	0.435133755207062	0.102528028190136
-0.997741103172302	-7.53055620193481	-3.45704102516174	0.123887971043587	0.435994476079941	0.102282077074051
-0.989152848720551	-7.53169107437134	-3.45440316200256	0.123144470155239	0.436724841594696	0.101971454918385
-0.976697206497192	-7.53617334365845	-3.46714305877686	0.122491858899593	0.437497824430466	0.101391293108463
-0.980627179145813	-7.54365062713623	-3.46843719482422	0.121877811849117	0.438246935606003	0.101046867668629
-0.975051999092102	-7.54361534118652	-3.45519733428955	0.121219947934151	0.438957244157791	0.100535586476326
-0.974423229694366	-7.54966640472412	-3.48061275482178	0.120493695139885	0.439751952886581	0.0998770371079445
-0.971721768379211	-7.55888843536377	-3.47921061515808	0.119682982563972	0.440503656864166	0.0993779301643372
-0.968364357948303	-7.56032037734985	-3.46774315834045	0.118869714438915	0.441079199314117	0.09885523468256
-0.966149508953094	-7.55788660049438	-3.48591685295105	0.118237778544426	0.441734969615936	0.0980537608265877
-0.969971179962158	-7.56569051742554	-3.49695181846619	0.117468982934952	0.442401230335236	0.0975216329097748
-0.96818745136261	-7.5706901550293	-3.48690605163574	0.116516821086407	0.44317951798439	0.0970384180545807
-0.9632688164711	-7.57494258880615	-3.49388313293457	0.115658707916737	0.443741589784622	0.0962562188506126
-0.960145592689514	-7.58036661148071	-3.5024139881134	0.114868849515915	0.444342374801636	0.0956095457077026
-0.96060848236084	-7.58221483230591	-3.48885250091553	0.114137262105942	0.444907456636429	0.0950593575835228
-0.956692934036255	-7.58447027206421	-3.49796438217163	0.113350495696068	0.445513635873795	0.0941708013415337
-0.955051004886627	-7.5973105430603	-3.5122082233429	0.112391501665115	0.446265548467636	0.0934869423508644
-0.94844114780426	-7.60682487487793	-3.50179290771484	0.111522451043129	0.446885883808136	0.0928564965724945
-0.940068423748016	-7.60640239715576	-3.49833250045776	0.110717877745628	0.447470784187317	0.092005543410778
-0.942303001880646	-7.61276006698608	-3.52311682701111	0.110012218356133	0.448154717683792	0.0911634862422943
-0.942593157291412	-7.6237268447876	-3.51471257209778	0.109186425805092	0.448900669813156	0.0905499458312988
-0.936384916305542	-7.6256103515625	-3.51881146430969	0.108357340097427	0.449624449014664	0.0897215455770493
-0.926051080226898	-7.63338613510132	-3.52958583831787	0.107529982924461	0.450268238782883	0.0886620208621025
-0.927952587604523	-7.64121532440186	-3.53764152526855	0.106755912303925	0.450936257839203	0.0879620164632797
-0.928308427333832	-7.6410756111145	-3.52336859703064	0.106145411729813	0.451659649610519	0.0872169584035873
-0.925825178623199	-7.64179611206055	-3.54675221443176	0.105461061000824	0.452401489019394	0.0862658694386482
-0.925002753734589	-7.65559864044189	-3.55502223968506	0.104707725346088	0.45329412817955	0.0853238925337791
-0.921306848526001	-7.66155242919922	-3.54745292663574	0.10390543192625	0.454124867916107	0.0845034569501877
-0.92081606388092	-7.65768432617188	-3.54935097694397	0.103399746119976	0.454704493284225	0.083471342921257
-0.924399256706238	-7.66173696517944	-3.5709593296051	0.102885574102402	0.455309927463531	0.0827619135379791
-0.926914155483246	-7.66055488586426	-3.56336212158203	0.102185435593128	0.456225365400314	0.0823969617486
-0.928760945796967	-7.65446662902832	-3.55483865737915	0.101552806794643	0.456977635622025	0.0820597633719444
-0.92549055814743	-7.65534400939941	-3.57905387878418	0.101100206375122	0.457629352807999	0.0816480368375778
-0.923509657382965	-7.65729522705078	-3.58770966529846	0.100630350410938	0.458289593458176	0.0813184604048729
-0.929797053337097	-7.65069437026978	-3.57544994354248	0.100209802389145	0.458833932876587	0.0811975970864296
-0.935142755508423	-7.64801025390625	-3.58865332603455	0.0998532250523567	0.459475457668304	0.0807164087891579
-0.933190643787384	-7.65226364135742	-3.60332274436951	0.0994045957922935	0.460091263055801	0.0803539156913757
-0.932642757892609	-7.64994859695435	-3.58800554275513	0.098847009241581	0.460554659366608	0.0800437852740288
-0.934584140777588	-7.64429378509521	-3.58277630805969	0.0984717011451721	0.460848450660706	0.0797070264816284
-0.934081137180328	-7.64174747467041	-3.59802436828613	0.0981346666812897	0.461283981800079	0.079235777258873
-0.939239680767059	-7.64417600631714	-3.60120391845703	0.097766175866127	0.461636364459991	0.0790350958704948
-0.945866048336029	-7.64399528503418	-3.61021423339844	0.0975308194756508	0.462135940790176	0.0788838267326355
-0.945629715919495	-7.63705921173096	-3.59305214881897	0.0971199348568916	0.462254345417023	0.0785492360591888
-0.944944620132446	-7.63461780548096	-3.61052918434143	0.0968396887183189	0.462367534637451	0.0780948251485825
-0.947851896286011	-7.63662433624268	-3.60437822341919	0.096513144671917	0.462568372488022	0.0779088735580444
-0.954190194606781	-7.62920761108398	-3.58638620376587	0.0962220281362534	0.462666839361191	0.0777459219098091
-0.959230363368988	-7.62303018569946	-3.60279703140259	0.0959410816431046	0.462691217660904	0.0772892609238625
-0.962566792964935	-7.62734937667847	-3.5986475944519	0.0956223607063293	0.462818652391434	0.0768519565463066
-0.967548906803131	-7.62791919708252	-3.60748696327209	0.095220722258091	0.462828159332275	0.0766289234161377
-0.971525609493256	-7.62543439865112	-3.59328675270081	0.0949009284377098	0.462865352630615	0.076289564371109
-0.971199631690979	-7.61903285980225	-3.58399176597595	0.0945379734039307	0.462668061256409	0.0758948475122452
-0.980075836181641	-7.61515092849731	-3.58846950531006	0.0942798405885696	0.46245351433754	0.0752080082893372
-0.987635850906372	-7.60921239852905	-3.59725570678711	0.0940824002027512	0.462503641843796	0.0745398998260498
-1.00389182567596	-7.61156940460205	-3.60668087005615	0.0938787907361984	0.462340325117111	0.0738637521862984
-1.010657787323	-7.60700798034668	-3.5951669216156	0.0935316905379295	0.462193459272385	0.0732637941837311
-1.02111947536469	-7.60524415969849	-3.57769656181335	0.0931520462036133	0.462010353803635	0.0725382342934608
-1.03080058097839	-7.60253286361694	-3.57791781425476	0.0927692800760269	0.461784988641739	0.0718931183218956
-1.03778564929962	-7.59192228317261	-3.58357167243958	0.092393197119236	0.46155259013176	0.0709865316748619
-1.04540514945984	-7.5917010307312	-3.58406233787537	0.0920629054307938	0.461317002773285	0.0703198313713074
-1.05406391620636	-7.58525085449219	-3.58201551437378	0.0916121602058411	0.460894823074341	0.0699944272637367
-1.06910645961761	-7.57864761352539	-3.56432843208313	0.0911926105618477	0.460688292980194	0.0699492767453194
-1.07609021663666	-7.5677318572998	-3.54641604423523	0.0907447338104248	0.460377216339111	0.0698857754468918
-1.08484899997711	-7.55293035507202	-3.55267572402954	0.0902913883328438	0.460021615028381	0.0696967914700508
-1.08380198478699	-7.54466390609741	-3.56039428710938	0.0898037180304527	0.459576666355133	0.0693699941039085
-1.09088814258575	-7.54702281951904	-3.55992031097412	0.0892356857657433	0.459171563386917	0.0693061351776123
-1.09771430492401	-7.54093360900879	-3.55362844467163	0.0887410566210747	0.458786576986313	0.0692725405097008
-1.10192799568176	-7.53225040435791	-3.54570460319519	0.0881568565964699	0.458345979452133	0.0693596675992012
-1.10602831840515	-7.52333974838257	-3.52947115898132	0.0874976441264153	0.457958281040192	0.0695353969931602
-1.11022305488586	-7.51478052139282	-3.52159976959229	0.0868501961231232	0.457414716482162	0.0697201639413834
-1.11089468002319	-7.50450325012207	-3.51483988761902	0.0862856581807137	0.456929177045822	0.069813646376133
-1.11084043979645	-7.49111938476563	-3.50312471389771	0.0856339633464813	0.45632466673851	0.0697727724909782
-1.10924780368805	-7.48577070236206	-3.50457453727722	0.0849163979291916	0.455965965986252	0.0699750334024429
-1.1123286485672	-7.47825908660889	-3.5029513835907	0.0842016190290451	0.455381840467453	0.0700829327106476
-1.1116464138031	-7.46902132034302	-3.50187945365906	0.0835767611861229	0.455056250095367	0.0700123906135559
-1.11791324615479	-7.46444272994995	-3.49429678916931	0.0828507319092751	0.454703509807587	0.0699763670563698
-1.12098467350006	-7.45968103408813	-3.49674367904663	0.0821676850318909	0.454350709915161	0.0700305998325348
-1.120441198349	-7.45190668106079	-3.4972927570343	0.0813658460974693	0.453907191753387	0.0700770691037178
-1.12114751338959	-7.44996500015259	-3.49175357818604	0.0804614871740341	0.453646063804626	0.0701767206192017
-1.1206990480423	-7.44472789764404	-3.48634338378906	0.0797156468033791	0.453344315290451	0.0703499764204025
-1.12340104579926	-7.43684959411621	-3.47204089164734	0.0788267478346825	0.453067660331726	0.0705186426639557
-1.11933159828186	-7.43640518188477	-3.47415733337402	0.07794488966465	0.452831149101257	0.0705289542675018
-1.12272584438324	-7.42746543884277	-3.46812105178833	0.0770542249083519	0.452568173408508	0.0704238042235374
-1.11770856380463	-7.4245810508728	-3.46288108825684	0.0761319696903229	0.452417761087418	0.0703347399830818
-1.11921966075897	-7.41735887527466	-3.45631980895996	0.0754246935248375	0.452261537313461	0.0705823376774788
-1.11130487918854	-7.40976619720459	-3.45228910446167	0.0747709050774574	0.45200514793396	0.0708500519394875
-1.1106892824173	-7.40524101257324	-3.44568252563477	0.0743927955627441	0.451872676610947	0.0711710751056671
-1.10428321361542	-7.3977370262146	-3.44104218482971	0.0740150660276413	0.45178559422493	0.0713897943496704
-1.10122156143188	-7.39742851257324	-3.43971014022827	0.0736583843827248	0.451807022094727	0.0713899359107018
-1.10293459892273	-7.40065288543701	-3.43976211547852	0.0732866078615189	0.451805651187897	0.0711994096636772
-1.10193634033203	-7.39573431015015	-3.44172191619873	0.0729389265179634	0.451996743679047	0.0706464797258377
-1.10773849487305	-7.4048285484314	-3.4463632106781	0.0723200142383575	0.45221945643425	0.0697091072797775
-1.1122715473175	-7.40269660949707	-3.44960927963257	0.0716388151049614	0.452545672655106	0.0682893693447113
-1.11457347869873	-7.41103744506836	-3.44149899482727	0.070712648332119	0.452767699956894	0.0671234279870987
-1.11447513103485	-7.39004325866699	-3.44857931137085	0.0699671134352684	0.453164100646973	0.0675172731280327
-1.09934031963348	-7.36629056930542	-3.45555853843689	0.0696954503655434	0.453318893909454	0.0688983201980591
-1.0980281829834	-7.35636329650879	-3.45269441604614	0.069529727101326	0.453457057476044	0.0700084045529366
-1.09691488742828	-7.34975862503052	-3.45233798027039	0.0694052055478096	0.453648120164871	0.0704546272754669
-1.09290993213654	-7.34786081314087	-3.45466709136963	0.0692528113722801	0.453917324542999	0.0704019442200661
-1.09117519855499	-7.35214471817017	-3.45510864257813	0.0688363909721375	0.454236835241318	0.0700164288282394
-1.08589494228363	-7.3533730506897	-3.46141266822815	0.0682896226644516	0.454620867967606	0.0693786591291428
-1.08754968643188	-7.35531425476074	-3.46775674819946	0.0676767900586128	0.455169498920441	0.0687200725078583
-1.08202719688416	-7.35352802276611	-3.47262358665466	0.0672003999352455	0.455596923828125	0.0684624388813972
-1.07929956912994	-7.34121990203857	-3.48236179351807	0.0669161304831505	0.456035971641541	0.0690014362335205
-1.07523107528687	-7.34341144561768	-3.48608136177063	0.0664625391364098	0.456373631954193	0.069270484149456
-1.07574832439423	-7.34509372711182	-3.48387575149536	0.0659306570887566	0.456727564334869	0.0685362666845322
-1.07383167743683	-7.36416292190552	-3.48515605926514	0.0650922581553459	0.457308202981949	0.0671211108565331
-1.07409727573395	-7.36709070205688	-3.48284363746643	0.0640688464045525	0.457783490419388	0.0661027058959007
-1.06169533729553	-7.3678936958313	-3.48269391059875	0.0631785690784454	0.458220273256302	0.0658448189496994
-1.05959033966064	-7.36071825027466	-3.49183368682861	0.062512993812561	0.458485007286072	0.0662038996815681
-1.04912042617798	-7.34916734695435	-3.49977588653564	0.0622417740523815	0.458750009536743	0.0669203326106071
-1.04752767086029	-7.35761308670044	-3.50376200675964	0.0617910102009773	0.458787381649017	0.0667367205023766
-1.04603397846222	-7.3750147819519	-3.50332832336426	0.0610549002885818	0.458853870630264	0.0649764388799667
-1.05261242389679	-7.36735725402832	-3.50118637084961	0.0600904896855354	0.459161192178726	0.0639669522643089
-1.03149616718292	-7.36477327346802	-3.51371908187866	0.0596398897469044	0.459460824728012	0.06463772803545
-1.03633558750153	-7.35693645477295	-3.50278973579407	0.0589105747640133	0.459346562623978	0.0645658075809479
-1.03405606746674	-7.37201547622681	-3.52568769454956	0.0585024617612362	0.459566861391068	0.0640636757016182
-1.03916203975677	-7.36723566055298	-3.51163363456726	0.0577866472303867	0.459461480379105	0.0630337744951248
-1.03718221187592	-7.3472204208374	-3.51245975494385	0.0573671385645866	0.459620773792267	0.0627091005444527
-1.03043377399445	-7.33948659896851	-3.52327394485474	0.0572614371776581	0.459741294384003	0.0630506798624992
-1.02480804920197	-7.35695505142212	-3.51795506477356	0.0567452609539032	0.459480196237564	0.0626973658800125
-1.03007471561432	-7.36068534851074	-3.50100183486938	0.0560532584786415	0.459486484527588	0.0618119165301323
-1.01210832595825	-7.36478757858276	-3.50329160690308	0.0555511564016342	0.459805995225906	0.0614426359534264
-1.0083167552948	-7.33732509613037	-3.50073504447937	0.0552814789116383	0.459948897361755	0.0625086724758148
-0.998298943042755	-7.34084939956665	-3.50826001167297	0.0550444237887859	0.459965080022812	0.0639111176133156
-0.990199327468872	-7.35321712493896	-3.50469279289246	0.0546068996191025	0.459830909967422	0.0641725063323975
-0.994974136352539	-7.34269666671753	-3.50310683250427	0.054286252707243	0.459994792938232	0.0635808110237122
-0.979199111461639	-7.3402943611145	-3.51614117622375	0.0540039762854576	0.460263848304749	0.064083568751812
-0.975154459476471	-7.32669830322266	-3.51897406578064	0.0535246580839157	0.460357397794724	0.0651296824216843
-0.972122311592102	-7.31744861602783	-3.52651810646057	0.053661897778511	0.460530906915665	0.0661726668477058
-0.960027277469635	-7.31571435928345	-3.53359961509705	0.0535568669438362	0.460542440414429	0.0667499601840973
-0.950448513031006	-7.31602621078491	-3.54111242294312	0.0535147301852703	0.460573315620422	0.0673115998506546
-0.947988331317902	-7.29953145980835	-3.53740501403809	0.0534741058945656	0.460737466812134	0.0677437409758568
-0.93475353717804	-7.30549192428589	-3.54214763641357	0.0533514842391014	0.461033046245575	0.067822627723217
-0.933990120887756	-7.30916357040405	-3.55218195915222	0.053508710116148	0.461478471755981	0.0674972683191299
-0.914604306221008	-7.36069297790527	-3.5388445854187	0.0524957850575447	0.461447268724442	0.0656720325350761
-0.930406928062439	-7.33284139633179	-3.54898834228516	0.0520999506115913	0.462203830480576	0.0650962367653847
-0.892773032188416	-7.32706308364868	-3.5533082485199	0.0517543479800224	0.462377727031708	0.0666623190045357
-0.891757726669312	-7.30651712417603	-3.55326342582703	0.0516273118555546	0.462676644325256	0.0682347863912582
-0.881105124950409	-7.29752159118652	-3.55039572715759	0.0516318790614605	0.46277716755867	0.0697292983531952
-0.874500811100006	-7.30137014389038	-3.55981063842773	0.0516125336289406	0.463055998086929	0.0707177445292473
-0.85069751739502	-7.31497240066528	-3.55542707443237	0.0513800568878651	0.463005155324936	0.0705491229891777
-0.84130597114563	-7.32558679580688	-3.54008865356445	0.050569124519825	0.463046967983246	0.0704004913568497
-0.85576593875885	-7.28529214859009	-3.55179643630981	0.0515116751194	0.463924318552017	0.0717142596840858
-0.850204885005951	-7.32804822921753	-3.54866504669189	0.0503384731709957	0.46393483877182	0.0706497132778168
-0.846906244754791	-7.30455732345581	-3.54570579528809	0.0503930374979973	0.464275479316711	0.0702921375632286
-0.834511458873749	-7.35236740112305	-3.55873680114746	0.0497425608336926	0.464616447687149	0.0684233978390694
-0.858355343341827	-7.33658933639526	-3.53297519683838	0.0487281754612923	0.464945137500763	0.0677094459533691
-0.821206748485565	-7.31252479553223	-3.57311177253723	0.0485940985381603	0.465747117996216	0.0696826875209808
-0.806175947189331	-7.32318353652954	-3.56225514411926	0.0481650419533253	0.465819656848907	0.0705447942018509
-0.795118153095245	-7.32195568084717	-3.54927277565002	0.0478114001452923	0.465932726860046	0.0713957101106644
-0.772044241428375	-7.31965446472168	-3.56865286827087	0.047718845307827	0.466241955757141	0.0735220536589623
-0.748096942901611	-7.29452562332153	-3.56953644752502	0.0485123544931412	0.46650704741478	0.0764996185898781
-0.744602859020233	-7.29216432571411	-3.5725793838501	0.049025185406208	0.46682009100914	0.0775216892361641
-0.745898425579071	-7.31955575942993	-3.56413745880127	0.0489408001303673	0.466982871294022	0.0764357894659042
-0.735024213790894	-7.31580686569214	-3.57517886161804	0.0492841154336929	0.467862874269485	0.0762704610824585
-0.72448456287384	-7.31661701202393	-3.57831454277039	0.0495783016085625	0.468235671520233	0.0769240185618401
-0.718690276145935	-7.31768941879272	-3.58600091934204	0.0502291582524776	0.468786746263504	0.0771809667348862
-0.714604675769806	-7.33783435821533	-3.58425188064575	0.0502729192376137	0.469259262084961	0.0759108141064644
-0.709314703941345	-7.34979772567749	-3.57743310928345	0.0501248799264431	0.469493240118027	0.075130008161068
-0.702701389789581	-7.3312668800354	-3.58499908447266	0.0505565479397774	0.470170557498932	0.0755996629595757
-0.694693446159363	-7.3315634727478	-3.57992959022522	0.0505930930376053	0.470432877540588	0.0757882595062256
-0.692451059818268	-7.35261726379395	-3.5866813659668	0.0503971911966801	0.470714509487152	0.0750758871436119
-0.69840806722641	-7.35915613174438	-3.59217071533203	0.0501657873392105	0.471095979213715	0.0740813389420509
-0.683844745159149	-7.36678266525269	-3.59645318984985	0.0494892820715904	0.471225529909134	0.0733063146471977
-0.69542121887207	-7.36505270004272	-3.61146903038025	0.0490659400820732	0.471756726503372	0.0726335868239403
-0.678216814994812	-7.39657974243164	-3.59748673439026	0.0476129837334156	0.471443742513657	0.0716608241200447
-0.686865448951721	-7.36243057250977	-3.60287809371948	0.0469517335295677	0.471841931343079	0.0728664770722389
-0.661182880401611	-7.33975887298584	-3.6072359085083	0.0464257784187794	0.471379399299622	0.0749881714582443
-0.672952175140381	-7.31348466873169	-3.59514570236206	0.0460405796766281	0.470960676670074	0.0763070657849312
-0.685836791992188	-7.29901123046875	-3.5940728187561	0.0459669157862663	0.470664352178574	0.0768749490380287
-0.689729452133179	-7.28650808334351	-3.59540748596191	0.0459282919764519	0.470368027687073	0.0771557241678238
-0.695108473300934	-7.28749418258667	-3.59768223762512	0.0460068881511688	0.470012754201889	0.077079638838768
-0.702592492103577	-7.29663181304932	-3.59204244613647	0.0460431165993214	0.469685941934586	0.0763185620307922
-0.699089348316193	-7.31401681900024	-3.5893771648407	0.0461009964346886	0.469518005847931	0.0750624462962151
-0.698988974094391	-7.32737112045288	-3.57768106460571	0.0458335094153881	0.469354301691055	0.0736355632543564
-0.703040838241577	-7.33800840377808	-3.57688164710999	0.0457968004047871	0.469274163246155	0.0723582580685616
-0.706583559513092	-7.36131763458252	-3.57466816902161	0.045218575745821	0.469099640846252	0.0701435580849648
-0.71921169757843	-7.35967779159546	-3.56127715110779	0.04435895383358	0.469047099351883	0.0688634291291237
-0.715858399868011	-7.34975814819336	-3.57866501808167	0.0438918732106686	0.469090491533279	0.0686670988798141
-0.728018283843994	-7.34565305709839	-3.56593155860901	0.0431277416646481	0.468808948993683	0.0680253729224205
-0.733928561210632	-7.35815191268921	-3.56444239616394	0.0420585721731186	0.468585282564163	0.0672470405697823
-0.738111615180969	-7.34447908401489	-3.55233573913574	0.0408933721482754	0.468389004468918	0.0674056485295296
-0.725910365581512	-7.31788635253906	-3.55664229393005	0.040526557713747	0.468509763479233	0.0693303123116493
-0.725835561752319	-7.30479192733765	-3.54995250701904	0.0399677641689777	0.46799448132515	0.0702769011259079
-0.732741177082062	-7.3241024017334	-3.54242491722107	0.0392745956778526	0.467691004276276	0.0686751157045364
-0.731989145278931	-7.34698629379272	-3.52191019058228	0.0377367474138737	0.467186033725739	0.0666799992322922
-0.723975956439972	-7.30422210693359	-3.53233289718628	0.0375645346939564	0.467579424381256	0.068094789981842
-0.706648290157318	-7.294837474823	-3.53759622573853	0.0371180325746536	0.467289656400681	0.0697570964694023
-0.71278840303421	-7.29451036453247	-3.5264196395874	0.0371180772781372	0.46675643324852	0.0703247711062431
-0.714020669460297	-7.30348873138428	-3.53253626823425	0.0371289998292923	0.466510027647018	0.0697858929634094
-0.71415102481842	-7.30622959136963	-3.52574515342712	0.0370826199650764	0.466205298900604	0.0688639953732491
-0.71888792514801	-7.31242036819458	-3.5180675983429	0.0368011072278023	0.466213911771774	0.0679989829659462
-0.726495802402496	-7.31952571868896	-3.51729106903076	0.0363807938992977	0.466336220502853	0.0671019554138184
-0.724747240543365	-7.33357191085815	-3.52078199386597	0.0361659117043018	0.466473191976547	0.0658518895506859
-0.727730393409729	-7.3447413444519	-3.51103019714355	0.0352824628353119	0.46628338098526	0.064669743180275
-0.727403104305267	-7.32339715957642	-3.51449632644653	0.0351287536323071	0.466443985700607	0.0654926672577858
-0.727790951728821	-7.3134970664978	-3.51993989944458	0.0349265821278095	0.466513603925705	0.0664274096488953
-0.735193848609924	-7.30034732818604	-3.51219463348389	0.0345215499401093	0.466387182474136	0.066987931728363
-0.723969459533691	-7.29005813598633	-3.51635670661926	0.0345440916717052	0.46662774682045	0.0680128559470177
-0.720356583595276	-7.28688383102417	-3.50653648376465	0.034550353884697	0.46651017665863	0.0687834843993187
-0.715194404125214	-7.28785514831543	-3.49849343299866	0.0345199257135391	0.466527730226517	0.06907669454813
-0.710641264915466	-7.29189491271973	-3.50488185882568	0.0345125533640385	0.46686252951622	0.0692101866006851
-0.705152690410614	-7.30094718933105	-3.50386905670166	0.0345218181610107	0.467107772827148	0.0690674185752869
-0.701885044574738	-7.30667209625244	-3.49585318565369	0.0341994315385818	0.46729850769043	0.0688552334904671
-0.694584965705872	-7.29710054397583	-3.50025391578674	0.0344360694289207	0.467856138944626	0.0697354227304459
-0.684295117855072	-7.29156923294067	-3.50469040870667	0.0345998369157314	0.468320816755295	0.0708707645535469
-0.675798237323761	-7.28813695907593	-3.50878667831421	0.0349134616553783	0.468772798776627	0.0718210786581039
-0.669635534286499	-7.28969430923462	-3.51472878456116	0.0353418625891209	0.469183564186096	0.0728204175829887
-0.661272525787354	-7.28560495376587	-3.51678466796875	0.0357368662953377	0.469665765762329	0.0735806003212929
-0.648289620876312	-7.28258848190308	-3.52393627166748	0.036162905395031	0.470162868499756	0.0742552876472473
-0.646074593067169	-7.28932046890259	-3.52462720870972	0.0365274138748646	0.470703125	0.0748272761702538
-0.642506718635559	-7.28664445877075	-3.53097105026245	0.0370890907943249	0.471277236938477	0.0754357650876045
-0.639075636863709	-7.28664350509644	-3.53390288352966	0.0376189425587654	0.471670925617218	0.0759999081492424
-0.63976663351059	-7.2835111618042	-3.54360723495483	0.0380900539457798	0.472137987613678	0.0764016732573509
-0.634841918945313	-7.27713632583618	-3.55001854896545	0.0386507622897625	0.472626864910126	0.0770364254713058
-0.637532651424408	-7.2748384475708	-3.55117726325989	0.0390657261013985	0.472999662160873	0.0777083113789558
-0.632802724838257	-7.2684965133667	-3.55473637580872	0.0395935550332069	0.473419666290283	0.0783841162919998
-0.634024560451508	-7.26444625854492	-3.55790710449219	0.0400854982435703	0.473699510097504	0.0790967866778374
-0.632757067680359	-7.2606258392334	-3.55814790725708	0.0404612757265568	0.473995596170425	0.0796976834535599
-0.632499873638153	-7.25640773773193	-3.56588077545166	0.0410158894956112	0.474206000566483	0.0800857171416283
-0.633375227451324	-7.25008487701416	-3.56768298149109	0.0413924604654312	0.474400579929352	0.0803225859999657
-0.630875706672668	-7.24775743484497	-3.57530498504639	0.0416764728724957	0.474677473306656	0.0807721316814423
-0.639339983463287	-7.24381542205811	-3.58430981636047	0.0420570336282253	0.474830567836761	0.0811284258961678
-0.639496624469757	-7.24530076980591	-3.59321427345276	0.0423217602074146	0.474996358156204	0.0814985185861588
-0.644103944301605	-7.2462739944458	-3.59193730354309	0.0425429493188858	0.475119382143021	0.0819026157259941
-0.64338219165802	-7.24300241470337	-3.5819239616394	0.0427060052752495	0.475207388401031	0.0823634341359138
-0.643885791301727	-7.23706674575806	-3.56877613067627	0.0428113713860512	0.475188136100769	0.0827654153108597
-0.643514096736908	-7.2368803024292	-3.57079243659973	0.0429410040378571	0.475034445524216	0.0831513479351997
-0.634902894496918	-7.23128795623779	-3.57980275154114	0.0430063009262085	0.474956423044205	0.0833618342876434
-0.635124325752258	-7.23544645309448	-3.58515667915344	0.0431211143732071	0.47486686706543	0.0837298259139061
-0.635844469070435	-7.23433113098145	-3.58126091957092	0.0432900451123714	0.474788159132004	0.0842411518096924
-0.640300333499908	-7.23207759857178	-3.5732307434082	0.0434489957988262	0.474675923585892	0.0847822725772858
-0.637982368469238	-7.2305908203125	-3.55135130882263	0.0434983931481838	0.47453898191452	0.0850977972149849
-0.643293619155884	-7.22735404968262	-3.5547616481781	0.0436475202441216	0.474290907382965	0.0854038000106812
-0.639861464500427	-7.22518301010132	-3.54977989196777	0.0437699034810066	0.474160343408585	0.0856235101819038
-0.64374977350235	-7.2275538444519	-3.55216431617737	0.0437913797795773	0.473985493183136	0.0857338085770607
-0.643066465854645	-7.22703456878662	-3.55120038986206	0.0438882261514664	0.473780602216721	0.0859315469861031
-0.649767100811005	-7.2300238609314	-3.56636691093445	0.0439325384795666	0.473722100257874	0.0862139016389847
-0.647910535335541	-7.23351001739502	-3.5549042224884	0.0438966229557991	0.473597407341003	0.0864471197128296
-0.646425187587738	-7.22960662841797	-3.53017020225525	0.0438792705535889	0.473250657320023	0.0868323892354965
-0.649439811706543	-7.22706699371338	-3.52830123901367	0.043775737285614	0.4730524122715	0.0870894342660904
-0.647887825965881	-7.22208499908447	-3.52884030342102	0.0438777506351471	0.472830712795258	0.0871901661157608
-0.651142656803131	-7.22311449050903	-3.52870297431946	0.0438772588968277	0.47258585691452	0.0874556228518486
-0.654346108436584	-7.22399950027466	-3.53658032417297	0.0438552312552929	0.472532153129578	0.0877717137336731
-0.658822298049927	-7.22667932510376	-3.52753639221191	0.0438851043581963	0.472438544034958	0.0881060659885406
-0.663443922996521	-7.22714710235596	-3.5075089931488	0.0437815859913826	0.472355335950851	0.0886062458157539
-0.661572813987732	-7.22101163864136	-3.50410127639771	0.0437715463340282	0.472188204526901	0.0888891145586967
-0.656518518924713	-7.21926116943359	-3.50964069366455	0.0437356196343899	0.472086697816849	0.0891479551792145
-0.65610134601593	-7.22136116027832	-3.51577186584473	0.0437391959130764	0.472042113542557	0.0895307436585426
-0.657842457294464	-7.22295045852661	-3.51106643676758	0.0438964851200581	0.472069531679153	0.090105228126049
-0.658497989177704	-7.21635627746582	-3.49636673927307	0.0440073013305664	0.472013175487518	0.0907364636659622
-0.659692287445068	-7.21128129959106	-3.49093437194824	0.0442101061344147	0.472028583288193	0.0913382470607758
-0.662078320980072	-7.20746612548828	-3.49103593826294	0.0443587228655815	0.472140699625015	0.0917115435004234
-0.663389146327972	-7.2095308303833	-3.49717426300049	0.0446578450500965	0.472245901823044	0.0920821949839592
-0.665821194648743	-7.21382761001587	-3.50897002220154	0.0448443181812763	0.4723861515522	0.0924212113022804
-0.663153052330017	-7.21298360824585	-3.49865746498108	0.0450530909001827	0.472536474466324	0.0927878096699715
-0.66364461183548	-7.21243476867676	-3.48537564277649	0.0452926643192768	0.472602754831314	0.0931293368339539
-0.663176953792572	-7.20498561859131	-3.48769235610962	0.0455795414745808	0.472802489995956	0.0932646915316582
-0.671205461025238	-7.20523500442505	-3.50409507751465	0.0459014587104321	0.472922474145889	0.0932633653283119
-0.670507252216339	-7.20980548858643	-3.50882005691528	0.0464234054088593	0.473350286483765	0.0934863835573196
-0.677988231182098	-7.21003484725952	-3.49577903747559	0.0466313809156418	0.473682403564453	0.0936587005853653
-0.678292870521545	-7.21268701553345	-3.48709177970886	0.0468619465827942	0.47394734621048	0.0936689004302025
-0.677144408226013	-7.20825719833374	-3.50336337089539	0.0471136458218098	0.474336177110672	0.093510128557682
-0.680965900421143	-7.21647644042969	-3.5154664516449	0.0474212802946568	0.474678784608841	0.0934158563613892
-0.681796312332153	-7.21776390075684	-3.51086211204529	0.04768380895257	0.474981307983398	0.0934423208236694
-0.691012680530548	-7.2126636505127	-3.49824523925781	0.0479395352303982	0.475303769111633	0.0935375764966011
-0.694618999958038	-7.21239185333252	-3.49738240242004	0.0481773540377617	0.475643813610077	0.0934503003954887
-0.69801664352417	-7.20756101608276	-3.5099139213562	0.0483064390718937	0.475987315177917	0.0934202149510384
-0.702077865600586	-7.21169233322144	-3.52185225486755	0.0485267378389835	0.476429790258408	0.0934367328882217
-0.699650168418884	-7.21491765975952	-3.51605820655823	0.0485678948462009	0.476833611726761	0.0937430486083031
-0.703860640525818	-7.20875310897827	-3.50974130630493	0.0487408898770809	0.476991236209869	0.0939696878194809
-0.705059409141541	-7.20644903182983	-3.51091432571411	0.0489841029047966	0.477271407842636	0.0940322577953339
-0.707682549953461	-7.20851230621338	-3.52206873893738	0.0492085255682468	0.477526158094406	0.0942383036017418
-0.714751243591309	-7.20958995819092	-3.50955820083618	0.049281794577837	0.477839529514313	0.0945717319846153
-0.716898918151855	-7.20803165435791	-3.50840258598328	0.0493243411183357	0.478106915950775	0.0947998613119125
-0.711408615112305	-7.20186328887939	-3.51881527900696	0.0494663566350937	0.478323668241501	0.0947283506393433
-0.71438193321228	-7.20919179916382	-3.5165753364563	0.0495082437992096	0.478420615196228	0.0950273796916008
-0.714335143566132	-7.20562219619751	-3.50677895545959	0.0495918281376362	0.478714853525162	0.0953973829746246
-0.717062294483185	-7.19864988327026	-3.50439524650574	0.0496922060847282	0.478828191757202	0.0955425947904587
-0.721455097198486	-7.198814868927	-3.51823878288269	0.0497815348207951	0.47906893491745	0.0957386195659637
-0.719185292720795	-7.20669078826904	-3.5168719291687	0.0496026091277599	0.479441076517105	0.0960536822676659
-0.720047354698181	-7.20502328872681	-3.50779867172241	0.0496174544095993	0.479496210813522	0.0964821875095367
-0.717727482318878	-7.19555282592773	-3.50512838363647	0.0496903695166111	0.479606330394745	0.0967557281255722
-0.72070699930191	-7.19473123550415	-3.51225256919861	0.0497599206864834	0.479778826236725	0.0968776643276215
-0.727530539035797	-7.19992256164551	-3.51895761489868	0.049830436706543	0.479934692382813	0.0972087234258652
-0.72730165719986	-7.20116233825684	-3.49723219871521	0.049707368016243	0.480191230773926	0.0975067913532257
-0.726135909557343	-7.19606828689575	-3.49597573280334	0.0496218241751194	0.480323702096939	0.0976619124412537
-0.726736307144165	-7.19505310058594	-3.50987815856934	0.0497362539172173	0.480562388896942	0.0977184846997261
-0.726924300193787	-7.19707250595093	-3.51018953323364	0.0497350469231606	0.480676621198654	0.0979328230023384
-0.734364926815033	-7.19249153137207	-3.49358344078064	0.0498010963201523	0.480760395526886	0.0982229188084602
-0.735824823379517	-7.19267272949219	-3.49291586875916	0.0498460158705711	0.480846166610718	0.0982444062829018
-0.737910330295563	-7.19619560241699	-3.51484060287476	0.0498631335794926	0.481060117483139	0.0982408598065376
-0.739677548408508	-7.19719982147217	-3.50013113021851	0.049791119992733	0.481227785348892	0.0984328091144562
-0.739572525024414	-7.19537162780762	-3.48782324790955	0.0498129986226559	0.481332689523697	0.0985492691397667
-0.743051409721375	-7.19148349761963	-3.50213766098022	0.0498225092887878	0.481392592191696	0.0984081774950027
-0.748694121837616	-7.19742727279663	-3.50370812416077	0.0498291999101639	0.481520444154739	0.0985322818160057
-0.754230260848999	-7.19543123245239	-3.48602628707886	0.0497646145522594	0.481853395700455	0.0986869111657143
-0.754722535610199	-7.19159126281738	-3.48284935951233	0.0496199876070023	0.481921344995499	0.098599947988987
-0.753936767578125	-7.19281721115112	-3.49597096443176	0.0495664738118649	0.481956869363785	0.0984941199421883
-0.758349776268005	-7.1935887336731	-3.4924635887146	0.0495611019432545	0.482104778289795	0.098648227751255
-0.770348787307739	-7.18913888931274	-3.47575688362122	0.0495793707668781	0.48209485411644	0.0987758189439774
-0.775524497032166	-7.18380880355835	-3.4739818572998	0.0496796816587448	0.482220470905304	0.098725289106369
-0.778233349323273	-7.18707609176636	-3.49170684814453	0.0496596544981003	0.482258468866348	0.0986563563346863
-0.780458211898804	-7.1895546913147	-3.48924922943115	0.0495589971542358	0.482319056987762	0.0987728610634804
-0.782825589179993	-7.19024801254272	-3.46995997428894	0.0494232028722763	0.482204526662827	0.0988573282957077
-0.784178614616394	-7.18194723129272	-3.47176885604858	0.0493679717183113	0.482126206159592	0.0986835658550262
-0.793198645114899	-7.1798152923584	-3.48515629768372	0.0494323410093784	0.482087910175323	0.0985648557543755
-0.796966135501862	-7.18417692184448	-3.48035502433777	0.0494806356728077	0.482188761234283	0.0987290292978287
-0.799277186393738	-7.18064785003662	-3.46401476860046	0.0492571704089642	0.482219576835632	0.0988270789384842
-0.799670100212097	-7.18222665786743	-3.47274303436279	0.0492582432925701	0.482071876525879	0.0986897200345993
-0.801887691020966	-7.17956256866455	-3.47067952156067	0.0492343157529831	0.482133954763412	0.0987870320677757
-0.80772864818573	-7.17510652542114	-3.45603179931641	0.049308467656374	0.482040584087372	0.0989280343055725
-0.813591718673706	-7.17084693908691	-3.45768904685974	0.0493871085345745	0.481881946325302	0.0988743379712105
-0.813026130199432	-7.17523384094238	-3.46441125869751	0.0494074746966362	0.481947332620621	0.098750576376915
-0.819486320018768	-7.17934560775757	-3.46939158439636	0.0492568835616112	0.482008218765259	0.0988033637404442
-0.820568740367889	-7.17709445953369	-3.44611597061157	0.0491906739771366	0.481875479221344	0.0987619012594223
-0.823390007019043	-7.16801023483276	-3.44948816299438	0.0492902286350727	0.481790333986282	0.0986377969384193
-0.82806122303009	-7.16570472717285	-3.45954608917236	0.0493929609656334	0.481769531965256	0.0985199511051178
-0.83679211139679	-7.17432403564453	-3.45745730400085	0.049441009759903	0.481906145811081	0.098614901304245
-0.837780773639679	-7.17162656784058	-3.44424724578857	0.0493854880332947	0.481899797916412	0.098560705780983
-0.836970269680023	-7.17027759552002	-3.45176386833191	0.0494284182786942	0.481753945350647	0.0982770323753357
-0.842222511768341	-7.17441940307617	-3.46197843551636	0.0496634058654308	0.481825113296509	0.0981840416789055
-0.847193002700806	-7.1695671081543	-3.44366979598999	0.0496741980314255	0.481709659099579	0.0981490463018417
-0.856206238269806	-7.16476631164551	-3.44196915626526	0.0498040802776814	0.481740415096283	0.0980231314897537
-0.855817139148712	-7.16775131225586	-3.45397162437439	0.0499169379472733	0.481724798679352	0.0977054536342621
-0.859711289405823	-7.1707329750061	-3.45547413825989	0.0498323999345303	0.481740891933441	0.0977262854576111
-0.860046863555908	-7.17036724090576	-3.43556118011475	0.0496938526630402	0.481681764125824	0.0976542085409164
-0.86156165599823	-7.16323804855347	-3.44930481910706	0.0498889088630676	0.481591671705246	0.0975045338273048
-0.868201434612274	-7.16465187072754	-3.45111751556396	0.0500270985066891	0.481726467609406	0.097576230764389
-0.873591125011444	-7.16935920715332	-3.43976783752441	0.0499742403626442	0.481750577688217	0.0977593809366226
-0.864322781562805	-7.16272687911987	-3.44374656677246	0.0499114207923412	0.481689155101776	0.0976494401693344
-0.863231122493744	-7.16576862335205	-3.45293164253235	0.0499830208718777	0.481700837612152	0.0976767465472221
-0.870152592658997	-7.16232395172119	-3.43742775917053	0.0501641258597374	0.481738239526749	0.097845733165741
-0.868261933326721	-7.16179275512695	-3.43484258651733	0.0502660945057869	0.48176708817482	0.097784236073494
-0.870002686977386	-7.16132640838623	-3.44968509674072	0.0502752736210823	0.481776237487793	0.0977120026946068
-0.868101418018341	-7.16829013824463	-3.44993543624878	0.0502815283834934	0.481903046369553	0.0977646112442017
-0.865006864070892	-7.16832685470581	-3.43217968940735	0.0502407439053059	0.481942415237427	0.0979330241680145
-0.865544974803925	-7.16003513336182	-3.43234610557556	0.050335019826889	0.481844305992126	0.0978194028139114
-0.869377076625824	-7.16446828842163	-3.44640254974365	0.050409983843565	0.4818956553936	0.0978102385997772
-0.871356964111328	-7.16716432571411	-3.4326388835907	0.0504898615181446	0.482142180204391	0.0979949533939362
-0.866577625274658	-7.16731357574463	-3.43068265914917	0.0504570193588734	0.482095748186111	0.0980553478002548
-0.863059520721436	-7.16802215576172	-3.44879508018494	0.0505149662494659	0.482172966003418	0.0980011746287346
-0.861898243427277	-7.17296743392944	-3.43815755844116	0.0505101196467876	0.482174813747406	0.0982322469353676
-0.865770578384399	-7.16415786743164	-3.42690849304199	0.0506699942052364	0.482219308614731	0.0983476936817169
-0.866046905517578	-7.17021942138672	-3.43895053863525	0.0507309697568417	0.482240289449692	0.0982483923435211
-0.860620379447937	-7.17729234695435	-3.45139980316162	0.0506495460867882	0.482380479574203	0.0982725694775581
-0.859338939189911	-7.17786073684692	-3.43520903587341	0.050573043525219	0.482354730367661	0.0983432903885841
-0.855381786823273	-7.17743396759033	-3.42450547218323	0.0505700930953026	0.482282996177673	0.0982358977198601
-0.854406416416168	-7.17431259155273	-3.44176411628723	0.0506036132574081	0.482319056987762	0.0980232283473015
-0.860088169574738	-7.18188095092773	-3.44530367851257	0.050622146576643	0.482351034879684	0.0979412794113159
-0.861695766448975	-7.18544483184814	-3.43098211288452	0.0506027303636074	0.482465356588364	0.0980029106140137
-0.854279518127441	-7.18515253067017	-3.43055129051209	0.0505232326686382	0.482390314340591	0.0977067425847054
-0.850217342376709	-7.19187545776367	-3.44893383979797	0.0504995174705982	0.482299953699112	0.0974974259734154
-0.848962604999542	-7.19325351715088	-3.44081282615662	0.0505363717675209	0.482383608818054	0.0974976718425751
-0.850883424282074	-7.19484090805054	-3.42559456825256	0.0505803972482681	0.482359856367111	0.0975084900856018
-0.850543677806854	-7.19532203674316	-3.43037891387939	0.050567552447319	0.482286602258682	0.0972755253314972
-0.848265707492828	-7.20524454116821	-3.44144916534424	0.050487045198679	0.482318341732025	0.0971449315547943
-0.845747351646423	-7.20705556869507	-3.4339599609375	0.0503077395260334	0.48240453004837	0.0971830859780312
-0.844989717006683	-7.20585632324219	-3.42094397544861	0.0503595322370529	0.482148468494415	0.0969125851988792
-0.846335053443909	-7.20439529418945	-3.44345808029175	0.0503979362547398	0.482139229774475	0.0967352539300919
-0.84707909822464	-7.21221017837524	-3.43479371070862	0.0502970591187477	0.482114017009735	0.0966361165046692
-0.848287105560303	-7.21020221710205	-3.4245228767395	0.0502196848392487	0.48211681842804	0.096600629389286
-0.841675579547882	-7.21443748474121	-3.4391815662384	0.0501157194375992	0.482085376977921	0.0962883681058884
-0.841032743453979	-7.21503162384033	-3.44073939323425	0.0500362887978554	0.481965720653534	0.0961999297142029
-0.846358060836792	-7.21607160568237	-3.42182803153992	0.0500428266823292	0.481851011514664	0.0962146371603012
-0.846898794174194	-7.21672677993774	-3.42933392524719	0.0500331819057465	0.481729626655579	0.0960263833403587
-0.84501177072525	-7.22101211547852	-3.43949723243713	0.04988843947649	0.481762319803238	0.0957977920770645
-0.844612300395966	-7.22926092147827	-3.42936873435974	0.0496732331812382	0.481625348329544	0.0957878082990646
-0.839400291442871	-7.22559785842896	-3.42649912834167	0.0495967790484428	0.481390953063965	0.0956070646643639
-0.839929938316345	-7.22340488433838	-3.43200135231018	0.0496060252189636	0.481186658143997	0.0953752249479294
-0.844402551651001	-7.23012447357178	-3.43338060379028	0.0495192296802998	0.481147974729538	0.0952722281217575
-0.841769993305206	-7.23295831680298	-3.41866946220398	0.0493256524205208	0.481109201908112	0.0952632650732994
-0.841259896755219	-7.23531627655029	-3.41578769683838	0.0491749569773674	0.480969071388245	0.0950628221035004
-0.83351057767868	-7.23748540878296	-3.43131971359253	0.0490526370704174	0.480789721012115	0.09478759765625
-0.832050383090973	-7.24128389358521	-3.42900657653809	0.0489312261343002	0.480592370033264	0.0946643799543381
-0.834267318248749	-7.23881340026855	-3.42105579376221	0.0488975942134857	0.480508804321289	0.0946898013353348
-0.829619288444519	-7.2410101890564	-3.40618419647217	0.0487828589975834	0.480358898639679	0.0945709869265556
-0.831217288970947	-7.2431492805481	-3.41659092903137	0.0487507879734039	0.480215042829514	0.0944127067923546
-0.828605830669403	-7.2505259513855	-3.43299865722656	0.048625610768795	0.480197131633759	0.0941372886300087
-0.8215092420578	-7.25699806213379	-3.42564678192139	0.0484528429806232	0.480124443769455	0.0940793976187706
-0.819433212280273	-7.25965166091919	-3.41366171836853	0.0483163259923458	0.479908794164658	0.0940029695630074
-0.813638806343079	-7.2574200630188	-3.41328072547913	0.048300851136446	0.479742884635925	0.0937350615859032
-0.810851514339447	-7.25941467285156	-3.41954064369202	0.0483394600450993	0.479600250720978	0.0934003442525864
-0.816424071788788	-7.2653980255127	-3.4315459728241	0.0483716242015362	0.479724287986755	0.0932385697960854
-0.815396904945374	-7.27397489547729	-3.4183943271637	0.0482115596532822	0.479716807603836	0.0932728722691536
-0.811909377574921	-7.27242279052734	-3.40902924537659	0.0481716431677341	0.479679018259048	0.0931012332439423
-0.803433895111084	-7.27600193023682	-3.41516733169556	0.0480820648372173	0.479695409536362	0.092791885137558
-0.800625860691071	-7.27739763259888	-3.43518996238709	0.0481366477906704	0.479624539613724	0.0925790667533875
-0.801326155662537	-7.28117752075195	-3.42678141593933	0.0481677912175655	0.479663729667664	0.092587411403656
-0.80065780878067	-7.28114223480225	-3.41130232810974	0.0482151471078396	0.479726314544678	0.092507116496563
-0.801362216472626	-7.27723503112793	-3.4303765296936	0.0484004728496075	0.479733675718308	0.0923128500580788
-0.796121597290039	-7.28412961959839	-3.43641948699951	0.0484587512910366	0.479849368333817	0.092085488140583
-0.794491231441498	-7.29112958908081	-3.44649219512939	0.0483671762049198	0.479972749948502	0.0920803472399712
-0.790184259414673	-7.29559898376465	-3.43129014968872	0.048342477530241	0.480080991983414	0.0920412614941597
-0.785588681697845	-7.29004812240601	-3.43043899536133	0.0484581589698792	0.480075746774673	0.0919025093317032
-0.786304950714111	-7.2900276184082	-3.44172668457031	0.048673540353775	0.480160534381866	0.0917315483093262
-0.784660875797272	-7.29563045501709	-3.45007014274597	0.0488360188901424	0.480376720428467	0.091751366853714
-0.783001184463501	-7.29904079437256	-3.44194173812866	0.0488339364528656	0.480584323406219	0.091860793530941
-0.781743943691254	-7.29962348937988	-3.44023966789246	0.048862811177969	0.480699777603149	0.0918612256646156
-0.772901117801666	-7.3008770942688	-3.44190692901611	0.0489716343581676	0.480841636657715	0.0916895866394043
-0.769202768802643	-7.30250072479248	-3.4684624671936	0.0490911826491356	0.480946958065033	0.0915836468338966
-0.771125674247742	-7.30600929260254	-3.4542224407196	0.0492882467806339	0.481178551912308	0.0917096138000488
-0.767032086849213	-7.30358934402466	-3.4478178024292	0.0494419224560261	0.481277793645859	0.0916981399059296
-0.764985501766205	-7.30260038375854	-3.46077942848206	0.049566887319088	0.481361538171768	0.0915376245975494
-0.761458039283752	-7.31416177749634	-3.47807574272156	0.0496646575629711	0.48162966966629	0.0914685726165771
-0.759188950061798	-7.31532430648804	-3.47879552841187	0.0497534684836864	0.481933295726776	0.0916030406951904
-0.753836810588837	-7.3160662651062	-3.46270775794983	0.0497701801359653	0.481969654560089	0.0915190503001213
-0.749862432479858	-7.31306266784668	-3.47388172149658	0.0499992668628693	0.482118040323257	0.0913616567850113
-0.750884413719177	-7.31747531890869	-3.48300933837891	0.0501197949051857	0.482316881418228	0.0912284478545189
-0.750126659870148	-7.32533168792725	-3.47680830955505	0.0502460971474648	0.482567846775055	0.0913444086909294
-0.744878828525543	-7.32072257995605	-3.47520613670349	0.0501659549772739	0.482677608728409	0.0911391228437424
-0.739833533763886	-7.3230037689209	-3.49378395080566	0.0501890890300274	0.482704848051071	0.0908624902367592
-0.743135392665863	-7.33077144622803	-3.49362301826477	0.0502558276057243	0.482982218265533	0.0908500775694847
-0.743759453296661	-7.32714414596558	-3.48367595672607	0.0503118969500065	0.483029216527939	0.0908393859863281
-0.747324705123901	-7.32420444488525	-3.48704528808594	0.0505262054502964	0.483106046915054	0.090677835047245
-0.741751313209534	-7.33443737030029	-3.49750113487244	0.0504532903432846	0.483175069093704	0.090386375784874
-0.742579460144043	-7.33800315856934	-3.48955750465393	0.0503142178058624	0.483313679695129	0.0904054343700409
-0.739782929420471	-7.33629655838013	-3.47758626937866	0.0501985438168049	0.48332816362381	0.0901996269822121
-0.741496384143829	-7.33462285995483	-3.49256896972656	0.0503752268850803	0.483300864696503	0.0899837762117386
-0.742774307727814	-7.33638143539429	-3.5026912689209	0.0503835901618004	0.483365774154663	0.0898876637220383
-0.747192323207855	-7.34588146209717	-3.49471211433411	0.0503488071262836	0.483385920524597	0.0898993387818336
-0.742688834667206	-7.34421873092651	-3.48838353157043	0.0501904226839542	0.483372837305069	0.0897944048047066
-0.741524994373322	-7.34509944915771	-3.48719239234924	0.0499329678714275	0.483278810977936	0.0893867611885071
-0.739995121955872	-7.35095405578613	-3.49878168106079	0.049895990639925	0.483226299285889	0.0891054794192314
-0.745413482189178	-7.35036849975586	-3.49562215805054	0.0498818084597588	0.483328700065613	0.0889899507164955
-0.751012861728668	-7.34936285018921	-3.48371696472168	0.0498204082250595	0.483107686042786	0.0888696014881134
-0.750028729438782	-7.3500804901123	-3.48457646369934	0.0497508719563484	0.482932418584824	0.0885047167539597
-0.751569271087646	-7.35667276382446	-3.49876284599304	0.0495523400604725	0.482925772666931	0.0882068201899529
-0.755912065505981	-7.36006164550781	-3.48681306838989	0.0493126027286053	0.482882976531982	0.088097520172596
-0.751922786235809	-7.3529200553894	-3.47530627250671	0.0491418763995171	0.482643663883209	0.0877846106886864
-0.756740152835846	-7.35494565963745	-3.48714995384216	0.0490717925131321	0.48241725564003	0.0874551609158516
-0.761313617229462	-7.36063861846924	-3.49807929992676	0.0489445142447948	0.482349187135696	0.087233766913414
-0.764051198959351	-7.36168813705444	-3.48118472099304	0.0486778691411018	0.482255339622498	0.0871842354536057
-0.767605006694794	-7.3587851524353	-3.47726202011108	0.0485450364649296	0.482194185256958	0.0869906768202782
-0.762797951698303	-7.36054086685181	-3.48315262794495	0.0484068915247917	0.482104182243347	0.0866747125983238
-0.761138617992401	-7.36464786529541	-3.49029970169067	0.0482229962944984	0.481829941272736	0.0864795446395874
-0.767700493335724	-7.36614942550659	-3.48564028739929	0.0481201484799385	0.481806814670563	0.0864521861076355
-0.772013783454895	-7.36434698104858	-3.47444796562195	0.0480765998363495	0.481707870960236	0.0862962380051613
-0.774500906467438	-7.357017993927	-3.47478723526001	0.0480509400367737	0.481511563062668	0.0861141160130501
-0.773918926715851	-7.36483001708984	-3.48350238800049	0.047917764633894	0.481493920087814	0.0857963114976883
-0.775864839553833	-7.36858415603638	-3.49537539482117	0.0478306747972965	0.481534481048584	0.0857420787215233
-0.778644263744354	-7.37368726730347	-3.49569177627563	0.0477910116314888	0.481609344482422	0.0856901183724403
-0.775687992572784	-7.36875438690186	-3.47296857833862	0.0477046296000481	0.481382608413696	0.0856322422623634
-0.776447653770447	-7.3671817779541	-3.47146797180176	0.0477069653570652	0.481314867734909	0.085486613214016
-0.776655793190002	-7.36438989639282	-3.48302841186523	0.0476831309497356	0.48138827085495	0.0851518735289574
-0.782408595085144	-7.36838674545288	-3.48788809776306	0.0476955473423004	0.481446176767349	0.0849093720316887
-0.786295831203461	-7.36923742294312	-3.49438405036926	0.0477776750922203	0.481596738100052	0.0849980935454369
-0.790500640869141	-7.36563682556152	-3.48366141319275	0.0477061234414577	0.481750547885895	0.0849523767828941
-0.787244498729706	-7.36850547790527	-3.47896194458008	0.047587588429451	0.481755554676056	0.0848569273948669
-0.786313891410828	-7.36604499816895	-3.48974132537842	0.0477113910019398	0.481931626796722	0.0847269222140312
-0.786937594413757	-7.36967754364014	-3.50225687026978	0.0477294512093067	0.482097566127777	0.0845726951956749
-0.785612881183624	-7.36964654922485	-3.50113296508789	0.047761607915163	0.482134431600571	0.0844767242670059
-0.790994346141815	-7.37094259262085	-3.4969162940979	0.0477653257548809	0.482261091470718	0.0845042690634727
-0.79253488779068	-7.3692455291748	-3.49043965339661	0.0478921420872211	0.482465535402298	0.0844442844390869
-0.797419190406799	-7.36538457870483	-3.48927521705627	0.0479445531964302	0.48258501291275	0.0843679681420326
-0.800257742404938	-7.36333608627319	-3.50555682182312	0.0480458959937096	0.482836902141571	0.0842116177082062
-0.797573626041412	-7.36611127853394	-3.51830291748047	0.0481098331511021	0.483049869537354	0.0841137245297432
-0.797530770301819	-7.37307167053223	-3.5181519985199	0.0481432750821114	0.483288556337357	0.084126241505146
-0.796608030796051	-7.37217473983765	-3.51913022994995	0.0481958314776421	0.483478635549545	0.084231048822403
-0.798846542835236	-7.37255954742432	-3.50951671600342	0.0481812991201878	0.483563363552094	0.0841657444834709
-0.794797837734222	-7.36621284484863	-3.50525665283203	0.0481856502592564	0.483628123998642	0.0841071233153343
-0.797851741313934	-7.36655569076538	-3.51881575584412	0.0482857339084148	0.483865678310394	0.0838697403669357
-0.800046682357788	-7.36841535568237	-3.52549409866333	0.0483599901199341	0.484087467193604	0.0838007107377052
-0.808079779148102	-7.36830139160156	-3.53315353393555	0.0483941547572613	0.484294891357422	0.083911307156086
-0.807362079620361	-7.36855173110962	-3.52450799942017	0.048433430492878	0.484558373689651	0.0839744508266449
-0.803809344768524	-7.36351299285889	-3.51703310012817	0.0484485737979412	0.484677344560623	0.0838969051837921
-0.803397119045258	-7.36655950546265	-3.54154372215271	0.0485248491168022	0.484833717346191	0.0837910696864128
-0.796274960041046	-7.36945772171021	-3.54564332962036	0.0485622957348824	0.484899073839188	0.0836465731263161
-0.805008709430695	-7.37082195281982	-3.53882598876953	0.0485187061131001	0.484951496124268	0.0836411863565445
-0.80461710691452	-7.36803913116455	-3.5268349647522	0.0486255697906017	0.485200554132462	0.0835599154233933
-0.807183742523193	-7.36351776123047	-3.53141283988953	0.0486685782670975	0.485208183526993	0.0833830535411835
-0.810115337371826	-7.36851930618286	-3.55066299438477	0.0486502684652805	0.485343784093857	0.0832539573311806
-0.80851686000824	-7.37069511413574	-3.55097913742065	0.0485753230750561	0.485520720481873	0.0832512900233269
-0.812276303768158	-7.37066698074341	-3.54713439941406	0.0485525690019131	0.485631346702576	0.083344966173172
-0.80911386013031	-7.3664608001709	-3.53867721557617	0.0485013499855995	0.485537827014923	0.0833373516798019
-0.807555794715881	-7.36212825775146	-3.54111456871033	0.0485330149531364	0.485482782125473	0.0832076221704483
-0.808102250099182	-7.36799335479736	-3.55897951126099	0.0486376062035561	0.48554590344429	0.0830963328480721
-0.81332939863205	-7.36641073226929	-3.56388568878174	0.0486576408147812	0.485566794872284	0.0830831080675125
-0.815717041492462	-7.36889219284058	-3.55015134811401	0.0487337820231915	0.485538184642792	0.0831100270152092
-0.813124239444733	-7.36993789672852	-3.54288005828857	0.0486375987529755	0.485578387975693	0.0830526947975159
-0.816021502017975	-7.37080001831055	-3.54296803474426	0.0485174506902695	0.485532253980637	0.0828632637858391
-0.81193745136261	-7.36857414245605	-3.54584431648254	0.0485724993050098	0.485410541296005	0.0825750753283501
-0.812192142009735	-7.37280130386353	-3.56283044815063	0.0485490076243877	0.485261857509613	0.0822810158133507
-0.813205361366272	-7.37243127822876	-3.56646108627319	0.0485657341778278	0.485262960195541	0.0821221992373466
-0.817284643650055	-7.37456321716309	-3.54981422424316	0.048561941832304	0.485158711671829	0.082028366625309
-0.821677923202515	-7.37614011764526	-3.54494190216064	0.0486134327948093	0.485075056552887	0.0819657146930695
-0.822026073932648	-7.37054777145386	-3.53639364242554	0.0486838072538376	0.484868377447128	0.0817685127258301
-0.821239590644836	-7.37365865707397	-3.54259848594666	0.0485997051000595	0.484635949134827	0.0815380811691284
-0.824430882930756	-7.37190866470337	-3.55057883262634	0.0486105047166348	0.484504818916321	0.0813323557376862
-0.827729165554047	-7.37607336044312	-3.56427240371704	0.0486247502267361	0.484467148780823	0.0810821354389191
-0.824587404727936	-7.37908506393433	-3.55761408805847	0.0485279783606529	0.484363555908203	0.0810447782278061
-0.825995922088623	-7.38214778900146	-3.55815148353577	0.048504862934351	0.484127402305603	0.0810885056853294
-0.822428584098816	-7.37635660171509	-3.54398345947266	0.0484526492655277	0.484036237001419	0.081052377820015
-0.824031710624695	-7.37709331512451	-3.54206585884094	0.0483950190246105	0.483778834342957	0.080846294760704
-0.826390087604523	-7.37268924713135	-3.55521655082703	0.0484542362391949	0.483606457710266	0.0806964114308357
-0.828736186027527	-7.37172222137451	-3.55656790733337	0.0485614761710167	0.483449518680573	0.0805566757917404
-0.832886874675751	-7.37763547897339	-3.55566334724426	0.0485872738063335	0.483380079269409	0.0806647464632988
-0.835951328277588	-7.37769889831543	-3.55132627487183	0.0484886988997459	0.483209878206253	0.0806343629956245
-0.837345004081726	-7.37487506866455	-3.54288673400879	0.0486121512949467	0.483122676610947	0.0806598290801048
-0.835123181343079	-7.37561798095703	-3.53841066360474	0.0485166646540165	0.4829341173172	0.0806226134300232
-0.835890650749207	-7.37672710418701	-3.54065370559692	0.0485736466944218	0.482689470052719	0.0805922597646713
-0.834846913814545	-7.37304306030273	-3.54824423789978	0.0486578941345215	0.482532173395157	0.080483503639698
-0.831285417079926	-7.37635517120361	-3.55211210250854	0.0486515685915947	0.482244700193405	0.0803297907114029
-0.83080005645752	-7.3773455619812	-3.55908894538879	0.0486314967274666	0.482065200805664	0.0802306085824966
-0.835635364055634	-7.38171434402466	-3.55448532104492	0.0487183444201946	0.481877088546753	0.0802882090210915
-0.835865199565887	-7.3787636756897	-3.54426193237305	0.048763494938612	0.481705904006958	0.0803496539592743
-0.838326573371887	-7.37497091293335	-3.53474855422974	0.0488368459045887	0.4813531935215	0.0803848132491112
-0.839718639850616	-7.37038803100586	-3.5403573513031	0.0489217899739742	0.481126993894577	0.0803176686167717
-0.840036273002625	-7.37758111953735	-3.551762342453	0.0489569269120693	0.480924189090729	0.0802146568894386
-0.839313566684723	-7.38066291809082	-3.56380438804626	0.0490228943526745	0.480825960636139	0.0801894143223763
-0.837548077106476	-7.38467788696289	-3.5575578212738	0.0490509271621704	0.480589151382446	0.0802390202879906
-0.831903278827667	-7.38711500167847	-3.54349684715271	0.048915334045887	0.480335116386414	0.0803352519869804
-0.834258317947388	-7.38565540313721	-3.53790068626404	0.0490361005067825	0.480042159557343	0.0803100094199181
-0.830175340175629	-7.37981557846069	-3.53998255729675	0.0491136983036995	0.479735910892487	0.0802406072616577
-0.829353094100952	-7.38268995285034	-3.54914402961731	0.0491783358156681	0.479488015174866	0.0801482200622559
-0.83346164226532	-7.38485050201416	-3.55578136444092	0.0493012666702271	0.479308903217316	0.0801811441779137
-0.832400619983673	-7.38781356811523	-3.55353736877441	0.0493288487195969	0.47917452454567	0.0802707597613335
-0.832503736019135	-7.38984870910645	-3.54511857032776	0.0494779162108898	0.479079365730286	0.0804192945361137
-0.828719437122345	-7.39165210723877	-3.54081273078918	0.049470566213131	0.478952258825302	0.0804689079523087
-0.825959086418152	-7.39266490936279	-3.54080152511597	0.0495346002280712	0.478788942098618	0.0803913325071335
-0.81693959236145	-7.39545106887817	-3.55735325813293	0.049599677324295	0.478471875190735	0.08030816167593
-0.818066239356995	-7.39671850204468	-3.55985069274902	0.0498344786465168	0.478453367948532	0.0803266763687134
-0.818682789802551	-7.3991527557373	-3.55622124671936	0.0500425472855568	0.478341639041901	0.0804398581385612
-0.81753808259964	-7.40082120895386	-3.54418087005615	0.0500709265470505	0.478192418813705	0.0805183574557304
-0.815694987773895	-7.39948749542236	-3.54387068748474	0.0503801181912422	0.478074669837952	0.0805224403738976
-0.81601756811142	-7.39643239974976	-3.54583644866943	0.0505951754748821	0.478062242269516	0.0805069208145142
-0.814206957817078	-7.40238857269287	-3.5574107170105	0.0507133007049561	0.477845788002014	0.0805394574999809
-0.806982696056366	-7.40705156326294	-3.5704038143158	0.0509133525192738	0.477877974510193	0.080561675131321
-0.801934838294983	-7.41265773773193	-3.56886720657349	0.0510982014238834	0.477826982736588	0.0807028263807297
-0.79686975479126	-7.41505241394043	-3.55944538116455	0.0512670800089836	0.477899104356766	0.0810088738799095
-0.794548869132996	-7.4148154258728	-3.55558848381042	0.0514216348528862	0.477779865264893	0.0811651945114136
-0.782909512519836	-7.41328287124634	-3.54618453979492	0.0516207851469517	0.477720022201538	0.0812800750136375
-0.780115127563477	-7.41920804977417	-3.55852270126343	0.0518530383706093	0.477671980857849	0.0812826976180077
-0.773230671882629	-7.41976499557495	-3.56826901435852	0.0521522499620914	0.477773904800415	0.0814455300569534
-0.766979932785034	-7.42254447937012	-3.57763957977295	0.052411612123251	0.477856010198593	0.0815048962831497
-0.763881981372833	-7.43422412872314	-3.57923769950867	0.0526004284620285	0.477956742048264	0.0817515477538109
-0.759651243686676	-7.43381643295288	-3.57127618789673	0.0527375005185604	0.478131383657455	0.0819092243909836
-0.752745628356934	-7.43914031982422	-3.56868743896484	0.0529301576316357	0.478328347206116	0.0820288881659508
-0.743398547172546	-7.43936967849731	-3.56443333625793	0.0530822090804577	0.478437602519989	0.0820265412330627
-0.737644493579865	-7.44499444961548	-3.58091306686401	0.0532828792929649	0.478522062301636	0.0819617584347725
-0.726446151733398	-7.44470596313477	-3.58911609649658	0.0534449443221092	0.478785812854767	0.0819342508912086
-0.721692800521851	-7.45632982254028	-3.598388671875	0.0535858944058418	0.47897133231163	0.0820059254765511
-0.715835332870483	-7.45775318145752	-3.59796690940857	0.0537458173930645	0.479126989841461	0.082131527364254
-0.713068127632141	-7.46246576309204	-3.58720779418945	0.0539299473166466	0.47948631644249	0.082221195101738
-0.710397064685822	-7.46401166915894	-3.57602310180664	0.0541480258107185	0.479598999023438	0.0822390839457512
-0.708392441272736	-7.46256828308105	-3.58661961555481	0.0543361715972424	0.479758650064468	0.0821247324347496
-0.697469711303711	-7.46657562255859	-3.59835124015808	0.0544623136520386	0.479941993951797	0.0819359570741653
-0.694921374320984	-7.47508478164673	-3.60522603988647	0.0545462295413017	0.480222433805466	0.0818394050002098
-0.692861974239349	-7.48436260223389	-3.61237263679504	0.0545940175652504	0.480405569076538	0.0818398147821426
-0.688213467597961	-7.48234462738037	-3.60414361953735	0.0546134784817696	0.480576187372208	0.0818146094679832
-0.681812882423401	-7.48944997787476	-3.58591866493225	0.0545893274247646	0.48060816526413	0.0817973911762238
-0.676379680633545	-7.4823431968689	-3.59347438812256	0.0546823218464851	0.480629861354828	0.0816220641136169
-0.677709996700287	-7.48686790466309	-3.5986692905426	0.0547876767814159	0.480663776397705	0.0813931673765183
-0.676367223262787	-7.49136781692505	-3.61137914657593	0.0548839457333088	0.480711847543716	0.081335224211216
-0.677850782871246	-7.49809980392456	-3.60595440864563	0.054835069924593	0.480705559253693	0.0812509059906006
-0.672737181186676	-7.50221729278564	-3.58895874023438	0.0546629652380943	0.480738133192062	0.0812023505568504
-0.671733677387238	-7.50348472595215	-3.58561491966248	0.054637223482132	0.480534046888351	0.0809721872210503
-0.667029976844788	-7.50691032409668	-3.59683108329773	0.0545689314603806	0.480530321598053	0.0806864723563194
-0.662216126918793	-7.50935888290405	-3.59518051147461	0.0544438362121582	0.480271965265274	0.0804401114583015
-0.669050753116608	-7.51446199417114	-3.59304928779602	0.0543754175305367	0.480004549026489	0.0804470330476761
-0.668635666370392	-7.51349830627441	-3.56781435012817	0.0542860999703407	0.479758560657501	0.080260157585144
-0.672325491905212	-7.51208114624023	-3.57682275772095	0.0541225597262383	0.479426681995392	0.0799875035881996
-0.67274671792984	-7.52035856246948	-3.58630537986755	0.0540494807064533	0.479214012622833	0.0796211734414101
-0.669775903224945	-7.52739095687866	-3.57646346092224	0.0537156350910664	0.478895545005798	0.0795434862375259
-0.674013376235962	-7.52424287796021	-3.55854964256287	0.0534418523311615	0.478334039449692	0.0793884098529816
-0.670182824134827	-7.5227952003479	-3.55031561851501	0.0532059520483017	0.477808713912964	0.0791064724326134
-0.671602249145508	-7.5227255821228	-3.55736064910889	0.052977479994297	0.477303802967072	0.0788521692156792
-0.680738508701324	-7.52392292022705	-3.56173229217529	0.0529059916734695	0.477011978626251	0.0786533355712891
-0.684703052043915	-7.52843809127808	-3.54699921607971	0.0526208207011223	0.476516157388687	0.0785709246993065
-0.687257349491119	-7.52776050567627	-3.53170800209045	0.0523518100380898	0.475960671901703	0.0785266757011414
-0.687710344791412	-7.52541875839233	-3.5219395160675	0.0519613437354565	0.475459694862366	0.07830411195755
-0.68866765499115	-7.52814531326294	-3.52654528617859	0.0516781583428383	0.474899381399155	0.0780513808131218
-0.68974894285202	-7.52858018875122	-3.5226514339447	0.0514923185110092	0.474428176879883	0.0778379365801811
-0.689727246761322	-7.52921056747437	-3.51862359046936	0.0511847026646137	0.473777383565903	0.0776848271489143
-0.691116988658905	-7.53003168106079	-3.51684832572937	0.0509429723024368	0.473308324813843	0.0776092484593391
-0.700359761714935	-7.53045654296875	-3.50255703926086	0.0507809370756149	0.472775042057037	0.0776056125760078
-0.700018525123596	-7.52846717834473	-3.49679732322693	0.0505238100886345	0.472219973802567	0.0775259137153625
-0.701439499855042	-7.52862977981567	-3.4806694984436	0.0503407791256905	0.471746623516083	0.0775187835097313
-0.706739902496338	-7.52553701400757	-3.47798609733582	0.0502439588308334	0.471289187669754	0.077424518764019
-0.70736175775528	-7.52290916442871	-3.47269415855408	0.0501002110540867	0.470806837081909	0.0773804485797882
-0.707257807254791	-7.52077293395996	-3.46912741661072	0.0499280020594597	0.470431745052338	0.0772934406995773
-0.710231602191925	-7.52256679534912	-3.47193431854248	0.0498341172933578	0.469978481531143	0.0772179737687111
-0.707988739013672	-7.52366924285889	-3.47445917129517	0.0496833398938179	0.469624906778336	0.0772069990634918
-0.710875630378723	-7.52268600463867	-3.47225666046143	0.0496189147233963	0.469368666410446	0.07723368704319
-0.710729718208313	-7.52316093444824	-3.47833204269409	0.0494899824261665	0.469180643558502	0.0772694125771523
-0.706125557422638	-7.52879285812378	-3.4730749130249	0.0494320541620255	0.468911021947861	0.0773402899503708
-0.707509577274323	-7.52626514434814	-3.46645045280457	0.0493387877941132	0.468746304512024	0.0774831920862198
-0.70719039440155	-7.53086709976196	-3.46320366859436	0.0493277758359909	0.468604207038879	0.0776353776454926
-0.702248632907867	-7.52261924743652	-3.44902110099792	0.049318291246891	0.468423634767532	0.077875480055809
-0.700733423233032	-7.5249719619751	-3.43694877624512	0.0493099428713322	0.468184620141983	0.0779605209827423
-0.700994312763214	-7.52080011367798	-3.44291377067566	0.0493524260818958	0.468128323554993	0.0780738219618797
-0.698667287826538	-7.51825904846191	-3.44508147239685	0.0494827814400196	0.46803417801857	0.0782163664698601
-0.69989424943924	-7.51826620101929	-3.44498181343079	0.0495479889214039	0.468046635389328	0.0783268958330154
-0.697202026844025	-7.51964616775513	-3.46272015571594	0.0497351735830307	0.468109339475632	0.0784682705998421
-0.698720335960388	-7.51493263244629	-3.46876502037048	0.049938790500164	0.468202590942383	0.078603707253933
-0.696910202503204	-7.52186584472656	-3.46429014205933	0.0501719489693642	0.468323111534119	0.0788227841258049
-0.695134818553925	-7.52113437652588	-3.46219038963318	0.0502620004117489	0.46832486987114	0.0790535286068916
-0.697364687919617	-7.52440166473389	-3.46206855773926	0.0504310876131058	0.468586444854736	0.0793289095163345
-0.696507930755615	-7.51972723007202	-3.46044278144836	0.0506731010973454	0.468670397996902	0.0794880911707878
-0.691077768802643	-7.52130174636841	-3.45446801185608	0.0507412664592266	0.46884959936142	0.0797060877084732
-0.69106113910675	-7.52091360092163	-3.45545315742493	0.0508927218616009	0.468996167182922	0.0798618271946907
-0.688815295696259	-7.51786327362061	-3.45761346817017	0.0511634163558483	0.469175517559052	0.079901397228241
-0.685066521167755	-7.51817560195923	-3.46347236633301	0.0512446947395802	0.46928796172142	0.0799107626080513
-0.681870818138123	-7.52042675018311	-3.47810578346252	0.0514924228191376	0.469491094350815	0.0799885466694832
-0.682722687721252	-7.5192756652832	-3.4900119304657	0.0516966246068478	0.469625383615494	0.0800044760107994
-0.682700097560883	-7.51879739761353	-3.4820990562439	0.0519484989345074	0.469836622476578	0.0801509544253349
-0.683477342128754	-7.52187061309814	-3.47319269180298	0.0521367192268372	0.469920217990875	0.0803224742412567
-0.689071953296661	-7.52021074295044	-3.47591376304626	0.0523395389318466	0.470156192779541	0.080437496304512
-0.688327550888062	-7.51351737976074	-3.47089290618896	0.0525976046919823	0.470241189002991	0.0804415941238403
-0.688166201114655	-7.51260471343994	-3.47463798522949	0.0528029687702656	0.470399469137192	0.0804893597960472
-0.689696133136749	-7.51262140274048	-3.48835682868958	0.0529129728674889	0.470503747463226	0.0805112197995186
-0.694046437740326	-7.51151895523071	-3.49576258659363	0.0531511157751083	0.470734924077988	0.0805048570036888
-0.690651178359985	-7.51389741897583	-3.50715684890747	0.0532370656728745	0.470788508653641	0.0805153697729111
-0.692388355731964	-7.5189733505249	-3.5023078918457	0.053429014980793	0.470979422330856	0.0806417241692543
-0.69261360168457	-7.51444864273071	-3.50970554351807	0.053533811122179	0.471072345972061	0.0808328315615654
-0.692846775054932	-7.51576042175293	-3.49838638305664	0.0535847768187523	0.471170097589493	0.0809872299432755
-0.691613137722015	-7.5093674659729	-3.48983192443848	0.0536690391600132	0.471139341592789	0.0811496824026108
-0.693627238273621	-7.50814819335938	-3.49151015281677	0.0538424141705036	0.471124559640884	0.0812939628958702
-0.693893551826477	-7.5017261505127	-3.4984016418457	0.0539398528635502	0.47108119726181	0.0814178138971329
-0.695027887821198	-7.49934053421021	-3.50520277023315	0.0542075298726559	0.471028476953506	0.0814957395195961
-0.692683219909668	-7.49930381774902	-3.51544594764709	0.0542848072946072	0.471037119626999	0.0817648470401764
-0.699280560016632	-7.4981164932251	-3.51279211044312	0.054414626210928	0.471084773540497	0.0820305272936821
-0.698434054851532	-7.49817895889282	-3.50476813316345	0.0544525645673275	0.471052289009094	0.0823259353637695
-0.702312231063843	-7.49337434768677	-3.49561333656311	0.0544677749276161	0.471015572547913	0.0826715379953384
-0.696530997753143	-7.49057626724243	-3.4926540851593	0.0545426346361637	0.470955044031143	0.082806408405304
-0.698798000812531	-7.49044179916382	-3.50451993942261	0.0545919165015221	0.470856130123138	0.0829240009188652
-0.695743203163147	-7.48660278320313	-3.50807809829712	0.0546966977417469	0.470696061849594	0.0831698775291443
-0.691627681255341	-7.48640155792236	-3.51435351371765	0.0548488721251488	0.470501571893692	0.0834660455584526
-0.694177031517029	-7.48471546173096	-3.50902318954468	0.0549293868243694	0.470430135726929	0.08385419100523
-0.699746310710907	-7.47686719894409	-3.49755263328552	0.0551597028970718	0.470195084810257	0.0843680426478386
-0.699447989463806	-7.47086143493652	-3.49233174324036	0.0553751960396767	0.47007343173027	0.0846896171569824
-0.699931144714355	-7.46669626235962	-3.50477647781372	0.0555179379880428	0.469876974821091	0.0850135087966919
-0.699880003929138	-7.46747875213623	-3.51789331436157	0.0556668341159821	0.469759970903397	0.0854112803936005
-0.698860883712769	-7.46809339523315	-3.51236152648926	0.0557977110147476	0.469648003578186	0.0858353972434998
-0.697791278362274	-7.4651894569397	-3.49799346923828	0.0558794103562832	0.469359338283539	0.0863539502024651
-0.697228372097015	-7.45779323577881	-3.49218893051147	0.0562012046575546	0.469130128622055	0.0867405161261559
-0.699313282966614	-7.45263004302979	-3.49197912216187	0.0564298927783966	0.468771904706955	0.0869951397180557
-0.700087010860443	-7.44736194610596	-3.50443530082703	0.0567278750240803	0.468563377857208	0.0872580632567406
-0.701404988765717	-7.44483041763306	-3.50859045982361	0.05708197504282	0.468356370925903	0.0876497104763985
-0.702773809432983	-7.44489479064941	-3.51246690750122	0.057403888553381	0.468115538358688	0.0880407840013504
-0.703938722610474	-7.44448852539063	-3.50248670578003	0.0576737336814404	0.46788302063942	0.0885340422391891
-0.708882868289948	-7.44105672836304	-3.49370837211609	0.0579860173165798	0.46775621175766	0.0891063213348389
-0.706709921360016	-7.43325090408325	-3.48595094680786	0.0582911558449268	0.467529118061066	0.08952696621418
-0.702045261859894	-7.43349027633667	-3.49927067756653	0.0586618855595589	0.467145353555679	0.0898415297269821
-0.697264134883881	-7.42827892303467	-3.50762629508972	0.0590433701872826	0.466922491788864	0.0902509763836861
-0.699943900108337	-7.42605972290039	-3.50432372093201	0.0594378374516964	0.46661177277565	0.0908138900995255
-0.702590525150299	-7.42483997344971	-3.48996710777283	0.0598814822733402	0.466405421495438	0.0914954021573067
-0.704179286956787	-7.41372156143188	-3.48803400993347	0.0603175237774849	0.466083317995071	0.0919857919216156
-0.702802121639252	-7.41052198410034	-3.482741355896	0.0607846900820732	0.465863555669785	0.0925238355994225
-0.700833916664124	-7.40684747695923	-3.50040030479431	0.0612697526812553	0.465642303228378	0.0930426418781281
-0.697642147541046	-7.41227340698242	-3.51093339920044	0.0616222433745861	0.465415120124817	0.0935763642191887
-0.697031497955322	-7.40782737731934	-3.49162030220032	0.0619818903505802	0.465181082487106	0.094314269721508
-0.69484931230545	-7.39857959747314	-3.48542332649231	0.0624272264540195	0.464866578578949	0.0948124304413795
-0.693607926368713	-7.39314651489258	-3.49291276931763	0.0629859641194344	0.464510470628738	0.0951676070690155
-0.696528315544128	-7.39193201065063	-3.50448322296143	0.0634107440710068	0.464272320270538	0.0956334546208382
-0.702249765396118	-7.39093637466431	-3.50354623794556	0.0639533847570419	0.464106500148773	0.0960469990968704
-0.706052422523499	-7.38643503189087	-3.48693346977234	0.0642831176519394	0.463947653770447	0.0965966805815697
-0.703028500080109	-7.38295221328735	-3.4929187297821	0.0647599622607231	0.463573694229126	0.0968951359391212
-0.697493672370911	-7.38566398620605	-3.49498105049133	0.0652804970741272	0.463288187980652	0.0972071960568428
-0.69763320684433	-7.38248348236084	-3.51066398620605	0.0657486468553543	0.46305325627327	0.0977251306176186
-0.700311720371246	-7.37330150604248	-3.49081182479858	0.0662689730525017	0.462828755378723	0.0983477532863617
-0.695533335208893	-7.37061166763306	-3.49716472625732	0.0667101740837097	0.462615728378296	0.0988254249095917
[truncated: 10,649 more rows]
