# Supplementary material for: Identification of Haptic Based Guiding Using Hard Reins
Source: PLoS One. 2015 Jul 22;10(7):e0132020. doi: 10.1371/journal.pone.0132020 (PMC4511788; doi:10.1371/journal.pone.0132020)
Supplement: S6 File — (ZIP) [file pone.0132020.s006.zip › Exp2_ForceData2/Subject9/path2/T8.csv]

Force X (N)	Force Y (N)	Force Z (N)	Torque X (N-m)	Torque Y (N-m)	Torque Z (N-m)	Frequency = 10000	Averaging Level = 16	F/T Serial Number = FT11772	Time Started = 19/12/2012 16:39:43
-1.80202889442444	-7.42768287658691	-3.87459444999695	-0.0280744154006243	0.537328779697418	0.025960948318243
-1.80034971237183	-7.43165636062622	-3.87116289138794	-0.0283856503665447	0.537381827831268	0.0257095471024513
-1.80426275730133	-7.42985486984253	-3.87797451019287	-0.0283862128853798	0.537629187107086	0.0255113188177347
-1.79925918579102	-7.4322681427002	-3.87366580963135	-0.0286836437880993	0.537660896778107	0.025348924100399
-1.80798435211182	-7.43638896942139	-3.87718343734741	-0.0287930276244879	0.537858724594116	0.0251861792057753
-1.80694794654846	-7.43022203445435	-3.87423300743103	-0.0288466401398182	0.537904143333435	0.0250345636159182
-1.80826830863953	-7.43315601348877	-3.88032007217407	-0.0288708750158548	0.538121521472931	0.0248532518744469
-1.8145387172699	-7.43600225448608	-3.8822340965271	-0.028939250856638	0.538246154785156	0.0248578358441591
-1.81185030937195	-7.43184661865234	-3.88208436965942	-0.0289428941905499	0.538353383541107	0.0248787272721529
-1.81411826610565	-7.43190050125122	-3.88243794441223	-0.0291152391582727	0.538563787937164	0.0247623510658741
-1.81803524494171	-7.42849206924438	-3.88370537757874	-0.0290298946201801	0.538745760917664	0.0246406998485327
-1.82030165195465	-7.43076705932617	-3.88631248474121	-0.0291097871959209	0.538941740989685	0.0246390867978334
-1.82452690601349	-7.42874622344971	-3.88824415206909	-0.0290849860757589	0.538986206054688	0.0246262792497873
-1.8287638425827	-7.4235577583313	-3.88788175582886	-0.0290746074169874	0.539159417152405	0.0245829243212938
-1.82893848419189	-7.42128849029541	-3.88892865180969	-0.0289415679872036	0.539437234401703	0.0246823504567146
-1.83206868171692	-7.42411088943481	-3.89493203163147	-0.0289830826222897	0.53951096534729	0.0247295964509249
-1.83906579017639	-7.41737270355225	-3.89228916168213	-0.0288001783192158	0.539580106735229	0.024751391261816
-1.8309850692749	-7.41627597808838	-3.89433169364929	-0.0287560448050499	0.539710700511932	0.0247745551168919
-1.84445405006409	-7.41637516021729	-3.89938116073608	-0.0284793265163898	0.539850115776062	0.0248616375029087
-1.84751379489899	-7.41156959533691	-3.89610552787781	-0.0283536370843649	0.53978818655014	0.0248722694814205
-1.84647715091705	-7.40751361846924	-3.89762210845947	-0.0281466171145439	0.539887011051178	0.0248832292854786
-1.85158014297485	-7.40424060821533	-3.90171265602112	-0.0279733389616013	0.539896190166473	0.0249703153967857
-1.85964298248291	-7.40198469161987	-3.90182757377625	-0.0276667885482311	0.539847016334534	0.0250392947345972
-1.86076760292053	-7.39735078811646	-3.89855003356934	-0.0276249907910824	0.53985995054245	0.0251712165772915
-1.86510491371155	-7.39083385467529	-3.90400338172913	-0.027220256626606	0.539913713932037	0.0254033748060465
-1.8680123090744	-7.38703489303589	-3.90194392204285	-0.0269790776073933	0.539698839187622	0.0255556795746088
-1.87463295459747	-7.38154220581055	-3.90934109687805	-0.0267006140202284	0.539751946926117	0.0258154515177011
-1.87680864334106	-7.37499237060547	-3.90670943260193	-0.0263289194554091	0.539604067802429	0.026040606200695
-1.88177585601807	-7.36892652511597	-3.91076898574829	-0.0260378327220678	0.53949236869812	0.0262910276651382
-1.8839510679245	-7.36676836013794	-3.91469311714172	-0.0256443060934544	0.539363086223602	0.0265281312167645
-1.8921914100647	-7.36016893386841	-3.91296219825745	-0.0252108257263899	0.539078891277313	0.0267122387886047
-1.89242053031921	-7.35434150695801	-3.90927863121033	-0.0248867720365524	0.538913488388062	0.026905907317996
-1.89977777004242	-7.3482871055603	-3.90995788574219	-0.0243294183164835	0.53876405954361	0.0271139089018106
-1.90464210510254	-7.34282445907593	-3.90954279899597	-0.0238298941403627	0.538438618183136	0.0273434277623892
-1.91096758842468	-7.33653259277344	-3.91308999061584	-0.0233766809105873	0.538122057914734	0.0276200696825981
-1.91463887691498	-7.32932901382446	-3.91452717781067	-0.0229538213461638	0.53786563873291	0.027885939925909
-1.92010736465454	-7.32280683517456	-3.91160368919373	-0.0222556330263615	0.537555754184723	0.0282149650156498
-1.92609643936157	-7.31780195236206	-3.91251468658447	-0.0217808932065964	0.537128150463104	0.028561407700181
-1.93371093273163	-7.30493640899658	-3.91185879707336	-0.0213058926165104	0.536896705627441	0.0290272273123264
-1.93548953533173	-7.29794979095459	-3.91373229026794	-0.0206786096096039	0.536503493785858	0.0294648911803961
-1.94135141372681	-7.29214429855347	-3.9152524471283	-0.0200682692229748	0.536162495613098	0.0299345813691616
-1.94861924648285	-7.28104496002197	-3.91355991363525	-0.0194424614310265	0.535731554031372	0.0304844677448273
-1.9510406255722	-7.27116203308105	-3.91322565078735	-0.0188323929905891	0.535366356372833	0.0309940613806248
-1.95026242733002	-7.2652850151062	-3.91489386558533	-0.0181656330823898	0.535018265247345	0.031629353761673
-1.96450626850128	-7.25624656677246	-3.91518616676331	-0.0174622982740402	0.534629702568054	0.0322456434369087
-1.96273183822632	-7.24507188796997	-3.91300511360168	-0.0167880523949862	0.534161686897278	0.0328148156404495
-1.96762466430664	-7.24136066436768	-3.91927552223206	-0.0161335598677397	0.533812880516052	0.0334304645657539
-1.97910988330841	-7.2287654876709	-3.91474986076355	-0.0153630897402763	0.533421635627747	0.0340906232595444
-1.97887003421783	-7.22297096252441	-3.91394519805908	-0.0146752316504717	0.533017337322235	0.034664049744606
-1.98111665248871	-7.21299409866333	-3.91456079483032	-0.0139540638774633	0.532689571380615	0.0353445410728455
-1.98969626426697	-7.20574140548706	-3.91360068321228	-0.0131967570632696	0.53242415189743	0.0359927490353584
-1.99312007427216	-7.19454050064087	-3.91598176956177	-0.0123880635946989	0.531993687152863	0.0367075726389885
-1.99256193637848	-7.18540573120117	-3.91670942306519	-0.0117273926734924	0.531676709651947	0.0374430418014526
-2.00068926811218	-7.17444562911987	-3.91838669776917	-0.0108831180259585	0.531480729579926	0.0381430312991142
-2.00076150894165	-7.16857194900513	-3.91676807403564	-0.0101573215797544	0.531111240386963	0.0388719066977501
-2.00400424003601	-7.15629005432129	-3.91747713088989	-0.0094788558781147	0.53095155954361	0.0396141596138477
-2.0027596950531	-7.14823818206787	-3.92442774772644	-0.00862947572022676	0.530759572982788	0.040440134704113
-2.01195931434631	-7.1416130065918	-3.92739677429199	-0.00790632050484419	0.530617892742157	0.0411391966044903
-2.00843954086304	-7.12929201126099	-3.92371678352356	-0.00723043130710721	0.530398488044739	0.0418796353042126
-2.00959515571594	-7.12566566467285	-3.92752814292908	-0.00638061203062534	0.530327796936035	0.0427134819328785
-2.01551699638367	-7.11839151382446	-3.93141078948975	-0.00561539456248283	0.530165255069733	0.0434459820389748
-2.01129078865051	-7.11100912094116	-3.92646098136902	-0.0049872724339366	0.530117809772491	0.0440561547875404
-2.01533269882202	-7.10635471343994	-3.93470454216003	-0.00414121337234974	0.530125796794891	0.044736385345459
-2.01603364944458	-7.10060596466064	-3.93206381797791	-0.00344017799943686	0.530059635639191	0.0453568622469902
-2.0196361541748	-7.0911021232605	-3.94033026695251	-0.0027363384142518	0.529994428157806	0.0458356589078903
-2.01727342605591	-7.08514356613159	-3.93747115135193	-0.00199446734040976	0.530167818069458	0.0464910119771957
-2.02186369895935	-7.08093118667603	-3.93513584136963	-0.00125188461970538	0.530093014240265	0.0470042526721954
-2.01595139503479	-7.07078886032104	-3.94066500663757	-0.000503372400999069	0.530121624469757	0.0475780852138996
-2.01785159111023	-7.06881475448608	-3.94776487350464	8.77700294950046E-05	0.530197858810425	0.0481155999004841
-2.02509021759033	-7.06198072433472	-3.94732165336609	0.000854704703669995	0.530206441879272	0.0486686266958714
-2.01831531524658	-7.0542516708374	-3.95325207710266	0.00161672418471426	0.530283451080322	0.0492414757609367
-2.0203070640564	-7.05248689651489	-3.95607829093933	0.00232290080748498	0.530240952968597	0.049700852483511
-2.0202419757843	-7.04681205749512	-3.96057152748108	0.00294502428732812	0.530332386493683	0.0501932054758072
-2.01754999160767	-7.04510545730591	-3.96587181091309	0.00372161017730832	0.530330717563629	0.0506472699344158
-2.01772880554199	-7.04316377639771	-3.9642333984375	0.0043395571410656	0.530221581459045	0.0510541275143623
-2.01644825935364	-7.03795957565308	-3.96279430389404	0.00497096171602607	0.530249536037445	0.0515235736966133
-2.0152006149292	-7.03540182113647	-3.96733379364014	0.00554194767028093	0.530265867710114	0.0519260093569756
-2.01906633377075	-7.03212022781372	-3.96538829803467	0.00612615421414375	0.530186116695404	0.0523545518517494
-2.01430892944336	-7.02727270126343	-3.96870875358582	0.00667511858046055	0.530125975608826	0.0527722202241421
-2.0116868019104	-7.02494812011719	-3.96973276138306	0.007065340410918	0.529983937740326	0.05315912514925
-2.0106475353241	-7.02409744262695	-3.97441911697388	0.0075567988678813	0.530001401901245	0.0535355769097805
-2.01367378234863	-7.02129173278809	-3.97815084457397	0.00800496153533459	0.529795527458191	0.0539727658033371
-2.00686740875244	-7.01566457748413	-3.97327947616577	0.00843585841357708	0.529646694660187	0.0544041246175766
-2.00673031806946	-7.01575660705566	-3.97979116439819	0.00893607921898365	0.529565811157227	0.0548542216420174
-2.00804042816162	-7.00909948348999	-3.97202134132385	0.00932453572750092	0.529403507709503	0.0552789457142353
-2.00156688690186	-7.00722932815552	-3.97241044044495	0.0097799813374877	0.529389977455139	0.0557206384837627
-2.00796127319336	-7.00839853286743	-3.9780969619751	0.010226053185761	0.529128313064575	0.0560506209731102
-1.99866950511932	-7.00205135345459	-3.97067761421204	0.0106495693325996	0.528974890708923	0.0563287660479546
-2.0034921169281	-7.00340795516968	-3.97863054275513	0.0111601511016488	0.528778374195099	0.0566072016954422
-2.00121402740479	-6.99558973312378	-3.97256946563721	0.0114297475665808	0.528650999069214	0.0568313710391521
-2.00625133514404	-6.99796724319458	-3.97448539733887	0.0119011476635933	0.528457999229431	0.0571002215147018
-2.0040237903595	-6.99342679977417	-3.96786618232727	0.0122125009074807	0.528062641620636	0.0572787411510944
-2.00531363487244	-6.99460077285767	-3.96865844726563	0.0125409690663218	0.52803248167038	0.0575288906693459
-2.00812602043152	-6.98740482330322	-3.96982765197754	0.0128394681960344	0.527619421482086	0.0577832460403442
-2.00304245948792	-6.98792600631714	-3.96932792663574	0.0131085375323892	0.527371764183044	0.0579386949539185
-2.01145958900452	-6.98767328262329	-3.96942639350891	0.013373201712966	0.527138471603394	0.0581579320132732
-2.00673604011536	-6.97911310195923	-3.96218633651733	0.0135917896404862	0.526830494403839	0.0583282858133316
-2.01063251495361	-6.98372030258179	-3.96190905570984	0.0137888556346297	0.526565074920654	0.058614656329155
-2.00890636444092	-6.97589063644409	-3.95787978172302	0.0140627967193723	0.5262570977211	0.0587753467261791
-2.01277470588684	-6.9727520942688	-3.95543551445007	0.0143470941111445	0.52596127986908	0.0589189827442169
-2.0089213848114	-6.97221279144287	-3.95129156112671	0.0144403139129281	0.525528907775879	0.0589877292513847
-2.00874590873718	-6.97399950027466	-3.95247101783752	0.0146763110533357	0.525352418422699	0.059064757078886
-2.0178050994873	-6.97142887115479	-3.94820284843445	0.0148656768724322	0.524981915950775	0.0591761320829391
-2.01410698890686	-6.96600484848022	-3.94421434402466	0.0149814644828439	0.524648487567902	0.0591905005276203
-2.01605558395386	-6.9713282585144	-3.9481565952301	0.0152054019272327	0.524403274059296	0.0592094473540783
-2.01832318305969	-6.96809673309326	-3.94128394126892	0.0152577385306358	0.523944675922394	0.0591820143163204
-2.01506614685059	-6.9662618637085	-3.93875026702881	0.0153988273814321	0.523736000061035	0.0591738857328892
-2.0205066204071	-6.96494913101196	-3.93511724472046	0.0155209163203835	0.523313879966736	0.0591026581823826
-2.01586842536926	-6.96720266342163	-3.93880605697632	0.0157886706292629	0.523117065429688	0.059122983366251
-2.01960325241089	-6.96105623245239	-3.9325487613678	0.0159001424908638	0.522608518600464	0.0590197294950485
-2.01367664337158	-6.96575355529785	-3.92715764045715	0.0158626921474934	0.522455990314484	0.0588777735829353
-2.02020668983459	-6.96447229385376	-3.92892551422119	0.0160148981958628	0.522104859352112	0.0587654560804367
-2.0121955871582	-6.96009826660156	-3.92065930366516	0.0161408968269825	0.521833658218384	0.0588068440556526
-2.01411867141724	-6.9684534072876	-3.92068958282471	0.0161705743521452	0.521580576896667	0.0587022975087166
-2.01530051231384	-6.9635648727417	-3.92902445793152	0.0164196714758873	0.521239399909973	0.0586432181298733
-2.0057201385498	-6.96569728851318	-3.91997027397156	0.0164342969655991	0.521038115024567	0.0584725812077522
-2.01450037956238	-6.97670269012451	-3.92103266716003	0.0165888033807278	0.520916163921356	0.0583500377833843
-2.0072922706604	-6.97085380554199	-3.91725993156433	0.0166079979389906	0.520754635334015	0.0581448264420033
-2.00585317611694	-6.9754900932312	-3.92050957679749	0.0167038477957249	0.520632863044739	0.0579748749732971
-2.00887584686279	-6.98105812072754	-3.91870617866516	0.0167856924235821	0.520384609699249	0.0578604862093925
-1.99861872196198	-6.97901248931885	-3.91810846328735	0.0169223695993423	0.520370483398438	0.0577219501137733
-2.00041222572327	-6.98755550384521	-3.91919112205505	0.0170038864016533	0.520251989364624	0.0574742518365383
-2.00183439254761	-6.98650026321411	-3.91964769363403	0.0172957740724087	0.520260214805603	0.0573061630129814
-1.99297332763672	-6.98902559280396	-3.91667199134827	0.0173313152045012	0.520210742950439	0.0570464208722115
-1.99481797218323	-6.99918556213379	-3.91858315467834	0.0175585318356752	0.520155012607574	0.0567142814397812
-1.98956501483917	-7.00328636169434	-3.92135643959045	0.0176564306020737	0.520223617553711	0.0564376711845398
-1.990443110466	-7.0119891166687	-3.92723035812378	0.0178022384643555	0.520278692245483	0.0561491400003433
-1.98909020423889	-7.01137638092041	-3.92407250404358	0.0180459711700678	0.520331263542175	0.055780753493309
-1.98735558986664	-7.02204418182373	-3.92808175086975	0.0181843545287848	0.520526587963104	0.0554187446832657
-1.98223626613617	-7.02616453170776	-3.9216103553772	0.0182233639061451	0.520540297031403	0.0549731142818928
-1.98143804073334	-7.0352611541748	-3.93039035797119	0.0184071753174067	0.520764350891113	0.0546011328697205
-1.98057067394257	-7.04035711288452	-3.93168449401855	0.0185730792582035	0.520876824855804	0.0541146621108055
-1.97566747665405	-7.04740524291992	-3.9291365146637	0.0186774097383022	0.521119356155396	0.0537465400993824
-1.97911500930786	-7.05452489852905	-3.93628859519959	0.0187248140573502	0.52116858959198	0.0532219372689724
-1.96854281425476	-7.05944490432739	-3.93304085731506	0.0187703389674425	0.521438181400299	0.0527802035212517
-1.96999132633209	-7.07198476791382	-3.93819069862366	0.0190063621848822	0.52163952589035	0.0523670129477978
-1.9675624370575	-7.072594165802	-3.9377338886261	0.0189277268946171	0.521700263023376	0.0518327914178371
-1.96567583084106	-7.07911968231201	-3.94601011276245	0.0190753657370806	0.52195942401886	0.0513677373528481
-1.96169781684875	-7.08836364746094	-3.94427084922791	0.0191316641867161	0.522027730941772	0.050819531083107
-1.9643440246582	-7.0906662940979	-3.9493236541748	0.0191836785525084	0.522106409072876	0.0503363385796547
-1.95559012889862	-7.09965753555298	-3.94508147239685	0.0190283339470625	0.522245407104492	0.049810104072094
-1.95853137969971	-7.10619211196899	-3.95120596885681	0.0191363245248795	0.522340893745422	0.0492966622114182
-1.95720684528351	-7.11055564880371	-3.94807767868042	0.0189857948571444	0.522382915019989	0.0487356744706631
-1.94998574256897	-7.12095975875854	-3.95485424995422	0.0189821105450392	0.522516310214996	0.0481893643736839
-1.95335590839386	-7.12805128097534	-3.95164060592651	0.0189454238861799	0.522421598434448	0.0477045774459839
-1.9456273317337	-7.13218450546265	-3.94356155395508	0.0187178775668144	0.522375762462616	0.0471989139914513
-1.94554913043976	-7.13748836517334	-3.94806456565857	0.0186739694327116	0.522351205348969	0.0467499010264874
-1.94079339504242	-7.14501714706421	-3.94962310791016	0.0184000860899687	0.522213578224182	0.046310156583786
-1.94281017780304	-7.14812898635864	-3.95203280448914	0.0181929692625999	0.52212256193161	0.0459011234343052
-1.93551111221313	-7.15007305145264	-3.94802165031433	0.0180775821208954	0.521884024143219	0.0455268248915672
-1.93828153610229	-7.16031122207642	-3.94161033630371	0.0177688095718622	0.521686732769012	0.0451619103550911
-1.93298399448395	-7.16240072250366	-3.9369752407074	0.0176226273179054	0.521448850631714	0.0447264797985554
-1.93096363544464	-7.16563701629639	-3.94121170043945	0.0173017345368862	0.52120840549469	0.0443814508616924
-1.93005406856537	-7.1749324798584	-3.9399139881134	0.0171245597302914	0.52087277173996	0.0438589192926884
-1.92728734016418	-7.17953491210938	-3.92947030067444	0.0167559161782265	0.520548641681671	0.0434166938066483
-1.92616200447083	-7.18259525299072	-3.92782497406006	0.0166061073541641	0.520299077033997	0.0429234132170677
-1.92249763011932	-7.18948221206665	-3.92078733444214	0.0162578541785479	0.519888401031494	0.0423324964940548
-1.92441666126251	-7.1975040435791	-3.92481017112732	0.0159824881702662	0.519485771656036	0.0417582280933857
-1.91806650161743	-7.20061922073364	-3.91980600357056	0.0156834367662668	0.519173860549927	0.0411809161305428
-1.92217135429382	-7.21010780334473	-3.91729426383972	0.0154061783105135	0.518777966499329	0.0404839217662811
-1.91836988925934	-7.21568727493286	-3.9101357460022	0.0150613794103265	0.518388092517853	0.0398325063288212
-1.91818869113922	-7.22099447250366	-3.90967297554016	0.0147517034783959	0.518150866031647	0.0390991568565369
-1.92087912559509	-7.23176765441895	-3.90703368186951	0.014534498564899	0.517657876014709	0.0383867286145687
-1.91857302188873	-7.23510265350342	-3.90575337409973	0.0141406813636422	0.517318189144135	0.0376284681260586
-1.91910648345947	-7.2388129234314	-3.9019079208374	0.0139410570263863	0.517074525356293	0.0369552783668041
-1.91762471199036	-7.24897193908691	-3.90132451057434	0.0135711086913943	0.516794621944427	0.0362258329987526
-1.9181581735611	-7.25495100021362	-3.90058183670044	0.0133346039801836	0.516593992710114	0.0355733297765255
-1.91598212718964	-7.26055812835693	-3.89376926422119	0.0130085293203592	0.516272842884064	0.0349726751446724
-1.9138411283493	-7.26063776016235	-3.89329934120178	0.0127288606017828	0.516208350658417	0.0343338772654533
-1.91043281555176	-7.27115964889526	-3.89349174499512	0.0125152515247464	0.516003370285034	0.0337832756340504
-1.91715133190155	-7.27261066436768	-3.88670945167542	0.0123327365145087	0.515964686870575	0.0331764407455921
-1.90777361392975	-7.27440071105957	-3.88373589515686	0.0119010088965297	0.515846312046051	0.0326167866587639
-1.90733754634857	-7.28419876098633	-3.89025402069092	0.0117332162335515	0.515981674194336	0.0321005024015903
-1.90608012676239	-7.2848482131958	-3.88586950302124	0.0115676885470748	0.515879213809967	0.0315773002803326
-1.90722131729126	-7.29066467285156	-3.89031410217285	0.0113184619694948	0.515979588031769	0.0309962593019009
-1.90028738975525	-7.29269742965698	-3.88870120048523	0.0110531691461802	0.516143262386322	0.0305869802832603
-1.90095102787018	-7.30061769485474	-3.88886284828186	0.0109775643795729	0.516392171382904	0.0300838425755501
-1.89903521537781	-7.30257177352905	-3.89180731773376	0.0107614379376173	0.516431212425232	0.0296225864440203
-1.89932560920715	-7.30758237838745	-3.89225625991821	0.0105793057009578	0.516772627830505	0.0291870981454849
-1.89176106452942	-7.3069486618042	-3.89038491249084	0.0103857442736626	0.5169597864151	0.0287345983088017
-1.88906943798065	-7.31103801727295	-3.90076041221619	0.0102893123403192	0.517385423183441	0.0283219553530216
-1.88885259628296	-7.31802606582642	-3.90002536773682	0.010155619122088	0.517628729343414	0.028003865852952
-1.88320517539978	-7.31441831588745	-3.90407681465149	0.0100306225940585	0.517971634864807	0.0276504699140787
-1.87764847278595	-7.32118272781372	-3.90834283828735	0.00995514076203108	0.518430233001709	0.0273362901061773
-1.88133704662323	-7.32023954391479	-3.91082978248596	0.00990573037415743	0.518826603889465	0.0271109268069267
-1.87036883831024	-7.32383584976196	-3.9159369468689	0.00969989784061909	0.519168198108673	0.026844060048461
-1.86767792701721	-7.3285493850708	-3.92326354980469	0.00969531945884228	0.519712090492249	0.0266817677766085
-1.8639829158783	-7.3263840675354	-3.91661524772644	0.00960039626806974	0.52009505033493	0.0264742765575647
-1.85713541507721	-7.33150863647461	-3.92930102348328	0.0095495143905282	0.520588994026184	0.0263238456100225
-1.8562216758728	-7.33062267303467	-3.93146562576294	0.00946093816310167	0.521083295345306	0.0261928234249353
-1.84686458110809	-7.33097076416016	-3.94321823120117	0.00951692555099726	0.521663665771484	0.0260855536907911
-1.84323513507843	-7.33343029022217	-3.94144487380981	0.00938489753752947	0.522112309932709	0.0259851533919573
-1.84547579288483	-7.3332781791687	-3.9576473236084	0.00953483395278454	0.522631347179413	0.0258644297719002
-1.83435678482056	-7.3289737701416	-3.95317530632019	0.00948470644652843	0.523111879825592	0.025756387040019
-1.83136367797852	-7.33373498916626	-3.96217036247253	0.00950740650296211	0.523676872253418	0.0256471987813711
-1.82917177677155	-7.33524942398071	-3.96005749702454	0.00953046791255474	0.524170339107513	0.0255734957754612
-1.8305766582489	-7.33620929718018	-3.96747493743896	0.0096011208370328	0.524584650993347	0.0254167914390564
-1.82288932800293	-7.33616542816162	-3.97135758399963	0.00956857576966286	0.525056660175323	0.0252161510288715
-1.82689893245697	-7.33686065673828	-3.98113656044006	0.00980549957603216	0.525667130947113	0.025116290897131
-1.81853115558624	-7.33594608306885	-3.98212885856628	0.00982464104890823	0.526065170764923	0.0250677056610584
-1.82119691371918	-7.33347320556641	-3.99282121658325	0.00988153275102377	0.526550650596619	0.0250444989651442
-1.81811535358429	-7.32741022109985	-3.99011325836182	0.009946976788342	0.526956915855408	0.0250912271440029
-1.81302034854889	-7.3308572769165	-4.00373983383179	0.0100266421213746	0.527410507202148	0.0251414254307747
-1.81201553344727	-7.32947063446045	-4.00202798843384	0.0100405560806394	0.527847051620483	0.0252869911491871
-1.8086541891098	-7.32361841201782	-4.00736522674561	0.0102035840973258	0.52822744846344	0.0254726856946945
-1.79915249347687	-7.32315731048584	-4.00977611541748	0.0101060131564736	0.528638064861298	0.0257528685033321
-1.80102872848511	-7.32043790817261	-4.01435565948486	0.0103005962446332	0.529100835323334	0.0261100865900517
-1.7924485206604	-7.30902910232544	-4.02147102355957	0.010426458902657	0.529294192790985	0.026379719376564
-1.78815495967865	-7.30869245529175	-4.02311325073242	0.0104200672358274	0.529666185379028	0.0267697293311358
-1.78309440612793	-7.30007839202881	-4.02425909042358	0.0105948532000184	0.530103623867035	0.0271111577749252
-1.78848600387573	-7.29792308807373	-4.03039598464966	0.0107626616954803	0.530371189117432	0.0275527257472277
-1.78307211399078	-7.29215526580811	-4.03056192398071	0.0109625943005085	0.530594229698181	0.0278390645980835
-1.78499591350555	-7.28499317169189	-4.03902435302734	0.0111058950424194	0.53099137544632	0.0282052103430033
-1.78417897224426	-7.27640104293823	-4.04585695266724	0.0113425254821777	0.531118512153625	0.028489138931036
-1.78358006477356	-7.27364015579224	-4.04521369934082	0.0115092899650335	0.531301081180573	0.0286242812871933
-1.78471100330353	-7.26462125778198	-4.04710865020752	0.0117541858926415	0.531546592712402	0.0288936030119658
-1.78638160228729	-7.2630500793457	-4.0577187538147	0.0120319435372949	0.531769037246704	0.0291248727589846
-1.78852331638336	-7.2548451423645	-4.05212450027466	0.0122067872434855	0.531826198101044	0.02935248054564
-1.78569376468658	-7.24519348144531	-4.05463790893555	0.012393425218761	0.53196793794632	0.0296713132411242
-1.7951534986496	-7.24117231369019	-4.06112432479858	0.0128165613859892	0.532218933105469	0.0299938339740038
-1.7956508398056	-7.22976398468018	-4.06040573120117	0.0130100883543491	0.532140076160431	0.0303530134260654
-1.79417169094086	-7.22111988067627	-4.06009817123413	0.0131376227363944	0.532303512096405	0.0308003630489111
-1.80026412010193	-7.21531820297241	-4.06360721588135	0.0135675501078367	0.532388389110565	0.0311979725956917
-1.80174624919891	-7.20224761962891	-4.05972337722778	0.0137457577511668	0.532335937023163	0.0315232835710049
-1.80584371089935	-7.19405555725098	-4.06803131103516	0.0140599720180035	0.5324627161026	0.0319894254207611
-1.81065344810486	-7.18526649475098	-4.06329822540283	0.0143971303477883	0.532443404197693	0.0324864238500595
-1.81765472888947	-7.17361545562744	-4.06261873245239	0.0144997127354145	0.532465040683746	0.0328390635550022
-1.81592524051666	-7.16395616531372	-4.06490755081177	0.0148260788992047	0.532446086406708	0.0332725904881954
-1.81117832660675	-7.16522312164307	-4.06659603118896	0.0150333838537335	0.532388389110565	0.0336467027664185
-1.80651724338531	-7.15855503082275	-4.07967281341553	0.0153851211071014	0.532437324523926	0.0341751351952553
-1.79692447185516	-7.1443133354187	-4.08242845535278	0.0157138593494892	0.532732665538788	0.0348562449216843
-1.83203530311584	-7.13826894760132	-4.06795263290405	0.0159486066550016	0.532426774501801	0.0353838317096233
-1.83391261100769	-7.11825847625732	-4.04613876342773	0.0161680970340967	0.532153964042664	0.0359964892268181
-1.82178664207458	-7.10183715820313	-4.0606517791748	0.0165696982294321	0.532297313213348	0.0366440117359161
-1.8327728509903	-7.08847332000732	-4.0676383972168	0.0168865118175745	0.532159328460693	0.0375206507742405
-1.84462475776672	-7.07418489456177	-4.07726144790649	0.0171477235853672	0.532323181629181	0.0382602885365486
-1.87287199497223	-7.04614734649658	-4.08725500106812	0.0174367353320122	0.532405912876129	0.0389194786548615
-1.89213478565216	-7.01673555374146	-4.07186985015869	0.0175699554383755	0.53223580121994	0.0397320836782455
-1.90059697628021	-7.00976181030273	-4.06075096130371	0.017701031640172	0.532159805297852	0.0406858585774899
-1.90791416168213	-6.99798345565796	-4.07068538665771	0.0179647244513035	0.532051146030426	0.0415765270590782
-1.90782427787781	-6.97808408737183	-4.06733369827271	0.0182981733232737	0.531908094882965	0.0422218441963196
-1.92332661151886	-6.96162700653076	-4.07179880142212	0.018589923158288	0.531605899333954	0.0427185669541359
-1.93814444541931	-6.94299554824829	-4.06769037246704	0.0186209063977003	0.531426787376404	0.0432368144392967
-1.94180917739868	-6.92489624023438	-4.06560611724854	0.0188513044267893	0.531238079071045	0.0437643639743328
-1.95522034168243	-6.91580390930176	-4.05687570571899	0.0189379658550024	0.53100860118866	0.0444880276918411
-1.95735204219818	-6.90005159378052	-4.05743408203125	0.0190012790262699	0.53071540594101	0.0451785549521446
-1.96568918228149	-6.89073991775513	-4.05153131484985	0.0191774405539036	0.530515730381012	0.0458089001476765
-1.98140633106232	-6.86901760101318	-4.05357933044434	0.0193151757121086	0.53021252155304	0.0463256761431694
-1.98750627040863	-6.85158491134644	-4.05247402191162	0.0194489974528551	0.529947578907013	0.0468305572867393
-2.00859951972961	-6.84303617477417	-4.05166482925415	0.0195191185921431	0.529600560665131	0.0471203289926052
-2.01698923110962	-6.8236231803894	-4.04251956939697	0.0196491330862045	0.529314577579498	0.0475595779716969
-2.02327704429626	-6.80528450012207	-4.03837633132935	0.0196504760533571	0.529041230678558	0.0480215772986412
-2.03491258621216	-6.79729032516479	-4.03728675842285	0.0197962410748005	0.528768241405487	0.0485010221600533
-2.04568243026733	-6.78259754180908	-4.03836584091187	0.019864434376359	0.528627097606659	0.0489904619753361
-2.0584237575531	-6.76334142684937	-4.03704404830933	0.0199124589562416	0.528428554534912	0.0493826679885387
-2.07069802284241	-6.74806308746338	-4.04709434509277	0.0200274679809809	0.528174877166748	0.0497520491480827
-2.07996821403503	-6.73298311233521	-4.03302955627441	0.019951906055212	0.528128802776337	0.0501130633056164
-2.09868931770325	-6.72095203399658	-4.03782558441162	0.0200661979615688	0.527989268302917	0.0504445694386959
-2.1022355556488	-6.69851493835449	-4.03409051895142	0.0201633349061012	0.527762830257416	0.0507271513342857
-2.11352610588074	-6.68527793884277	-4.0306339263916	0.0201597902923822	0.52780669927597	0.0509768351912498
-2.12712168693542	-6.67396402359009	-4.03316831588745	0.0202362481504679	0.527745425701141	0.0512464754283428
-2.1386034488678	-6.65270137786865	-4.02798318862915	0.0202834215015173	0.527685165405273	0.051499430090189
-2.15317249298096	-6.64058589935303	-4.03400945663452	0.0203320365399122	0.527830481529236	0.0516644977033138
-2.16512894630432	-6.62793684005737	-4.03047370910645	0.0204017255455256	0.527824461460114	0.0518466420471668
-2.18377113342285	-6.61084747314453	-4.02728652954102	0.0204002782702446	0.527928471565247	0.0520188771188259
-2.19676756858826	-6.5954155921936	-4.02951669692993	0.0205420888960361	0.528041899204254	0.0520995073020458
-2.20304775238037	-6.58007860183716	-4.03046464920044	0.0205735210329294	0.528156101703644	0.0521776005625725
-2.21531319618225	-6.56608247756958	-4.03013753890991	0.0205876361578703	0.528382301330566	0.052304957062006
-2.23877739906311	-6.5509204864502	-4.03277969360352	0.0206931084394455	0.528541564941406	0.052420612424612
-2.24454021453857	-6.53077220916748	-4.03054046630859	0.020709840580821	0.528805255889893	0.052520290017128
-2.25788140296936	-6.52307462692261	-4.0398850440979	0.0208054725080729	0.529054880142212	0.0525675527751446
-2.27510285377502	-6.5090856552124	-4.03572416305542	0.0207780282944441	0.529329597949982	0.0525923855602741
-2.28297281265259	-6.49031114578247	-4.03733825683594	0.0208331942558289	0.529682099819183	0.0526619963347912
-2.29714393615723	-6.48087358474731	-4.0350170135498	0.0208900235593319	0.529817581176758	0.0526311881840229
-2.30660033226013	-6.46144771575928	-4.03725433349609	0.0208276435732841	0.530097782611847	0.0526399686932564
-2.3191602230072	-6.45251083374023	-4.04712724685669	0.0207943711429834	0.53050309419632	0.0526907369494438
-2.33504867553711	-6.43712568283081	-4.04490280151367	0.0209120232611895	0.530642569065094	0.0526876896619797
-2.34233522415161	-6.41689538955688	-4.04439449310303	0.0207487680017948	0.530939698219299	0.0526311211287975
-2.35824656486511	-6.40742349624634	-4.04757595062256	0.0208179801702499	0.531207144260406	0.0526182875037193
-2.36943745613098	-6.39004945755005	-4.05070495605469	0.020748034119606	0.531452536582947	0.052548211067915
-2.3819580078125	-6.38118600845337	-4.04792022705078	0.020738011226058	0.53181266784668	0.0524784177541733
-2.40062403678894	-6.36289882659912	-4.04837608337402	0.020737474784255	0.531968712806702	0.0523136854171753
-2.40082168579102	-6.34439611434937	-4.04871702194214	0.0206900089979172	0.532190442085266	0.052236694842577
-2.42491292953491	-6.33895015716553	-4.04911947250366	0.0207503195852041	0.532316029071808	0.0520875677466393
-2.43319892883301	-6.32209634780884	-4.04622793197632	0.0206995122134686	0.53258740901947	0.0519057512283325
-2.44733953475952	-6.31178045272827	-4.04979419708252	0.020609013736248	0.532688617706299	0.051876362413168
-2.45590996742249	-6.29708051681519	-4.04948806762695	0.0205513928085566	0.532716035842896	0.0516766905784607
-2.46667265892029	-6.28322696685791	-4.05396699905396	0.0205415245145559	0.532893836498261	0.0515600293874741
-2.48167181015015	-6.2730565071106	-4.05575752258301	0.0204544384032488	0.532936155796051	0.0515791885554791
-2.48598599433899	-6.25735664367676	-4.05126333236694	0.0202564932405949	0.533060193061829	0.0514281168580055
-2.50026416778564	-6.25164222717285	-4.05095863342285	0.0201926399022341	0.53314483165741	0.0513671040534973
-2.51127338409424	-6.23364448547363	-4.04271125793457	0.0200025849044323	0.533008277416229	0.0511394813656807
-2.52216672897339	-6.22341680526733	-4.05100727081299	0.0199456494301558	0.533140063285828	0.050973329693079
-2.53532457351685	-6.21211767196655	-4.04745531082153	0.0198747869580984	0.533083021640778	0.0507089383900166
-2.5371253490448	-6.20417451858521	-4.04534435272217	0.0196160133928061	0.533121287822723	0.0505943112075329
-2.55257844924927	-6.19591569900513	-4.04270267486572	0.0194485709071159	0.533046066761017	0.0504965148866177
-2.55681228637695	-6.18343496322632	-4.03937482833862	0.0193249136209488	0.5330690741539	0.0502893924713135
-2.56761956214905	-6.17549991607666	-4.03220510482788	0.0191137325018644	0.532905280590057	0.050075601786375
-2.58049702644348	-6.16506910324097	-4.03020334243774	0.0188638959079981	0.532884299755096	0.0498026721179485
-2.58694291114807	-6.15410661697388	-4.03538370132446	0.0187766216695309	0.532829403877258	0.0496279746294022
-2.60322189331055	-6.14812850952148	-4.03623104095459	0.0185420941561461	0.532667934894562	0.0494025945663452
-2.60961222648621	-6.13645076751709	-4.03031635284424	0.0183669030666351	0.532568216323853	0.0491561032831669
-2.61237382888794	-6.13313341140747	-4.02787256240845	0.0181046165525913	0.532492816448212	0.0489059127867222
-2.63000249862671	-6.12518692016602	-4.02724266052246	0.0179242137819529	0.532345294952393	0.0487114451825619
-2.63075518608093	-6.11426496505737	-4.0208477973938	0.0176179986447096	0.532162964344025	0.0484847202897072
-2.63623952865601	-6.11489725112915	-4.01810884475708	0.017470009624958	0.5320765376091	0.0482908189296722
-2.64902210235596	-6.10923290252686	-4.01872110366821	0.0172270089387894	0.53184050321579	0.0481208935379982
-2.64894390106201	-6.10109090805054	-4.00931072235107	0.0170484967529774	0.53171181678772	0.0479612126946449
-2.65595817565918	-6.09983062744141	-4.015549659729	0.0167925916612148	0.531610488891602	0.0477143973112106
-2.66215395927429	-6.09599447250366	-4.00881099700928	0.0164839047938585	0.531365752220154	0.0474372170865536
-2.66590666770935	-6.08897495269775	-4.00664091110229	0.0163737516850233	0.531323492527008	0.0472786612808704
-2.67129635810852	-6.08911275863647	-4.00418949127197	0.016168151050806	0.531083822250366	0.0470182709395885
-2.67618942260742	-6.09027147293091	-4.0007266998291	0.0159037243574858	0.531043648719788	0.0468041189014912
-2.67725014686584	-6.08467435836792	-4.00482749938965	0.0158860273659229	0.530933737754822	0.0466748885810375
-2.67558908462524	-6.086838722229	-3.99823069572449	0.015657240524888	0.530730426311493	0.0465086996555328
-2.67925930023193	-6.08455228805542	-3.99902677536011	0.0154841355979443	0.530684113502502	0.0462640896439552
-2.67597651481628	-6.08477354049683	-3.99499464035034	0.0153255145996809	0.530638098716736	0.0461678132414818
-2.68344449996948	-6.08843660354614	-3.99780201911926	0.0152565874159336	0.530552327632904	0.0459793023765087
-2.68378114700317	-6.07965278625488	-3.99782943725586	0.0151394531130791	0.530499875545502	0.0458353310823441
-2.67791318893433	-6.08526945114136	-3.9929256439209	0.015040728263557	0.530569016933441	0.0457289181649685
-2.68595480918884	-6.08636331558228	-3.99833726882935	0.0150134228169918	0.530522704124451	0.0455617308616638
-2.68339848518372	-6.08376693725586	-3.99192476272583	0.014909247867763	0.530514597892761	0.045381311327219
-2.67951250076294	-6.09165954589844	-4.00058269500732	0.0147744901478291	0.530652403831482	0.0452917106449604
-2.68395256996155	-6.09670448303223	-3.99455308914185	0.0147210070863366	0.530605256557465	0.045172069221735
-2.67622637748718	-6.09466171264648	-3.99258542060852	0.0146446637809277	0.530730307102203	0.0450811609625816
-2.67441010475159	-6.10333728790283	-4.00154256820679	0.0145252970978618	0.530746042728424	0.0449176169931889
-2.66768026351929	-6.10430574417114	-3.99004459381104	0.0143565973266959	0.530845165252686	0.0448042117059231
-2.6639039516449	-6.10814619064331	-3.98942756652832	0.0144031727686524	0.530941843986511	0.0447897724807262
-2.66553449630737	-6.1114387512207	-3.99305868148804	0.0143701527267694	0.530952215194702	0.0447070524096489
-2.65424609184265	-6.11276531219482	-3.99348878860474	0.0141794197261333	0.531096935272217	0.0446569807827473
-2.64795303344727	-6.12489652633667	-3.99158525466919	0.0141032114624977	0.531211316585541	0.0446415990591049
-2.64809513092041	-6.12717151641846	-3.9951503276825	0.0140231661498547	0.531262159347534	0.0446005277335644
-2.63452219963074	-6.13220310211182	-3.99319458007813	0.0139584373682737	0.531363844871521	0.0446462742984295
-2.63033580780029	-6.14279747009277	-3.99086570739746	0.0138398595154285	0.53143709897995	0.0446033999323845
-2.61721968650818	-6.14779710769653	-3.99184727668762	0.0136079732328653	0.531463027000427	0.0445836894214153
-2.6086642742157	-6.15847778320313	-3.99338340759277	0.0135389165952802	0.53157901763916	0.0446058064699173
-2.60057663917542	-6.16732931137085	-3.98994088172913	0.0134624186903238	0.531518876552582	0.0445421263575554
-2.58068633079529	-6.17641830444336	-3.98617315292358	0.0131957372650504	0.53158164024353	0.0445464141666889
-2.5724675655365	-6.19368839263916	-3.98887538909912	0.0131063982844353	0.531652390956879	0.044554989784956
-2.56134724617004	-6.20112419128418	-3.98922848701477	0.0129207652062178	0.531568050384521	0.0445179603993893
-2.54053664207459	-6.21626091003418	-3.98529672622681	0.0126724867150187	0.531551778316498	0.044433806091547
-2.52929639816284	-6.22845125198364	-3.9881227016449	0.0124904438853264	0.531591534614563	0.0443899780511856
-2.51505637168884	-6.24322509765625	-3.98960661888123	0.0123242773115635	0.531430959701538	0.0442602969706059
-2.49918699264526	-6.25173854827881	-3.98340272903442	0.0121020339429379	0.531425178050995	0.0441628731787205
-2.48219966888428	-6.26955270767212	-3.98735690116882	0.0119326459243894	0.531390488147736	0.0440762862563133
-2.46912980079651	-6.28798389434814	-3.98168277740479	0.0117528242990375	0.531257331371307	0.0439459010958672
-2.44878816604614	-6.2994909286499	-3.97260546684265	0.0114125814288855	0.531126260757446	0.0438683703541756
-2.43100786209106	-6.31749725341797	-3.98167991638184	0.0112351840361953	0.531171083450317	0.0437861308455467
-2.42284941673279	-6.33379554748535	-3.97643303871155	0.0110206138342619	0.530989944934845	0.0436154417693615
-2.39824914932251	-6.34599590301514	-3.97164797782898	0.0106562068685889	0.53088390827179	0.0435407906770706
-2.38340854644775	-6.36514139175415	-3.9766902923584	0.0105159590020776	0.53096079826355	0.0434015318751335
-2.37201857566834	-6.38301992416382	-3.97227573394775	0.0102610345929861	0.530755281448364	0.0432403422892094
-2.35228157043457	-6.3925461769104	-3.97593116760254	0.0100196078419685	0.530731678009033	0.0431472547352314
-2.33152651786804	-6.4154839515686	-3.97023463249207	0.00975886080414057	0.53069669008255	0.042986024171114
-2.32246422767639	-6.43168973922729	-3.97052884101868	0.0095593836158514	0.530585467815399	0.0428464226424694
-2.30188465118408	-6.44084930419922	-3.96542167663574	0.00931673124432564	0.530523955821991	0.0427651815116405
-2.28267669677734	-6.46373748779297	-3.96569204330444	0.00909038353711367	0.53053742647171	0.0426227822899818
-2.27401447296143	-6.48082113265991	-3.96433424949646	0.00881297793239355	0.530479907989502	0.0425275042653084
-2.25109338760376	-6.49157762527466	-3.95858502388	0.00861822720617056	0.530471861362457	0.0424750670790672
-2.24142265319824	-6.50882625579834	-3.96618390083313	0.00836001336574554	0.530428826808929	0.0422492176294327
-2.22335314750671	-6.52416801452637	-3.95916438102722	0.00804220605641603	0.530344724655151	0.0421673879027367
-2.20894527435303	-6.53654098510742	-3.96061372756958	0.00786541029810905	0.530502200126648	0.0420467257499695
-2.1937255859375	-6.55855560302734	-3.95530319213867	0.00768096698448062	0.530306696891785	0.0419460944831371
-2.17519235610962	-6.57060432434082	-3.96120977401733	0.00728529738262296	0.530320405960083	0.0417755581438541
-2.16403412818909	-6.58310508728027	-3.95478057861328	0.00723843323066831	0.53035432100296	0.0416950695216656
-2.14719676971436	-6.60125875473022	-3.95227885246277	0.00687194103375077	0.530240178108215	0.041510034352541
-2.13783597946167	-6.61899566650391	-3.95347809791565	0.00656268885359168	0.530236601829529	0.0413902662694454
-2.1235773563385	-6.63142490386963	-3.94873976707459	0.00631739431992173	0.530112564563751	0.0412484705448151
-2.10963702201843	-6.6452488899231	-3.94669127464294	0.00596916070207953	0.530084609985352	0.0410684682428837
-2.09713268280029	-6.66254138946533	-3.94938898086548	0.00562526984140277	0.529984533786774	0.0409804694354534
-2.08442115783691	-6.67400121688843	-3.94586586952209	0.00532809039577842	0.529865860939026	0.0408520996570587
-2.06847500801086	-6.68407678604126	-3.93958520889282	0.00500311329960823	0.529793977737427	0.0407356768846512
-2.05672931671143	-6.70354747772217	-3.94375777244568	0.00459888624027371	0.529650032520294	0.0405925139784813
-2.04690718650818	-6.71275901794434	-3.93449115753174	0.00437004351988435	0.529556751251221	0.0404810681939125
-2.02994179725647	-6.72569990158081	-3.93022799491882	0.00394163792952895	0.529354870319366	0.0403800345957279
-2.02094030380249	-6.74283123016357	-3.93296051025391	0.00361821730621159	0.529252588748932	0.0402414128184319
-2.00877356529236	-6.75105571746826	-3.92856621742249	0.00320557272061706	0.529021799564362	0.0401031710207462
-1.99674844741821	-6.76367568969727	-3.93524217605591	0.00291491067036986	0.528918266296387	0.0400101132690907
-1.9841376543045	-6.77909326553345	-3.92854261398315	0.00244686822406948	0.528760373592377	0.0398596003651619
-1.97520506381989	-6.78769826889038	-3.92281293869019	0.00206043454818428	0.528615236282349	0.0397269800305367
-1.96240568161011	-6.79892826080322	-3.92505884170532	0.0017891003517434	0.528506517410278	0.0396262407302856
-1.95140910148621	-6.81634950637817	-3.91959238052368	0.00136497861240059	0.528461098670959	0.0394828282296658
-1.94217300415039	-6.82179689407349	-3.91890048980713	0.000964645121712238	0.528341889381409	0.0392892397940159
-1.92790699005127	-6.83757972717285	-3.92026662826538	0.000670596025884151	0.52822607755661	0.0391452275216579
-1.9242604970932	-6.84911108016968	-3.91594743728638	0.000355913187377155	0.528112947940826	0.0390290133655071
-1.90799033641815	-6.85723781585693	-3.91684889793396	-4.11366127082147E-05	0.52799266576767	0.0388019680976868
-1.8984979391098	-6.87104892730713	-3.90825295448303	-0.000378670258214697	0.528068780899048	0.0386705175042152
-1.89089572429657	-6.88142061233521	-3.90750598907471	-0.000658531382214278	0.527956068515778	0.0385163053870201
-1.87742519378662	-6.89501905441284	-3.91124653816223	-0.00109398923814297	0.527916610240936	0.0382710471749306
-1.8698296546936	-6.9019603729248	-3.90348601341248	-0.0013020116603002	0.528042495250702	0.0381421335041523
-1.85925149917603	-6.91567516326904	-3.91057229042053	-0.00163252744823694	0.528022110462189	0.0379919148981571
-1.85818672180176	-6.92638206481934	-3.91296625137329	-0.00193307537119836	0.527951955795288	0.0377938263118267
-1.83819794654846	-6.93109226226807	-3.90598225593567	-0.00233022728934884	0.528073608875275	0.03760040178895
-1.83293974399567	-6.94536304473877	-3.90107178688049	-0.0025008290540427	0.528203010559082	0.0374835729598999
-1.82496535778046	-6.95571517944336	-3.90712833404541	-0.00286371912807226	0.528164863586426	0.0372991487383842
-1.81856369972229	-6.9634108543396	-3.90735268592834	-0.00307292281650007	0.528326153755188	0.0370866693556309
-1.80683660507202	-6.97036075592041	-3.90194392204285	-0.00333685381338	0.528353869915009	0.0369825474917889
-1.80103313922882	-6.98442459106445	-3.90543031692505	-0.00357400788925588	0.528480887413025	0.0367868915200233
-1.79053425788879	-6.98985719680786	-3.90128946304321	-0.00388666032813489	0.528459548950195	0.0366762615740299
-1.78507483005524	-6.99647188186646	-3.9110860824585	-0.00407359143719077	0.528611540794373	0.0365300215780735
-1.77223324775696	-7.00707292556763	-3.89997172355652	-0.0043284660205245	0.528672218322754	0.0363295003771782
-1.77568244934082	-7.01374626159668	-3.90681076049805	-0.00450057443231344	0.528637707233429	0.0362622290849686
-1.76009058952332	-7.02252244949341	-3.89885401725769	-0.00489240558817983	0.52862411737442	0.0360772907733917
-1.75488317012787	-7.02753210067749	-3.90404796600342	-0.00506397429853678	0.528810322284698	0.0360414572060108
-1.7483731508255	-7.03538179397583	-3.90111613273621	-0.00528395315632224	0.528789103031158	0.0359756462275982
-1.740971326828	-7.04653882980347	-3.90393495559692	-0.00551368156448007	0.528809607028961	0.0358823984861374
-1.73596739768982	-7.04676198959351	-3.89981865882874	-0.00579206831753254	0.528772532939911	0.03578782081604
-1.73182249069214	-7.0549578666687	-3.90089774131775	-0.00591267552226782	0.528876602649689	0.0357856974005699
-1.72437715530396	-7.06599569320679	-3.89783382415771	-0.00618562009185553	0.528706014156342	0.0357747375965118
-1.71939361095428	-7.06839179992676	-3.90114760398865	-0.00644562672823668	0.528738617897034	0.035699300467968
-1.71080327033997	-7.06898975372314	-3.8967068195343	-0.00661689788103104	0.528598845005035	0.0356496386229992
-1.70493400096893	-7.08180284500122	-3.89347887039185	-0.00692125549539924	0.52861088514328	0.0356780886650085
-1.70120716094971	-7.08642625808716	-3.8932249546051	-0.00699648587033153	0.528514087200165	0.0356465168297291
-1.69935441017151	-7.09010171890259	-3.89521622657776	-0.00727352406829596	0.528439462184906	0.0355584844946861
-1.6885906457901	-7.09260272979736	-3.89470076560974	-0.00738067319616675	0.528373658657074	0.0354743339121342
-1.68850147724152	-7.10636186599731	-3.89209866523743	-0.00753476750105619	0.528252899646759	0.0353941470384598
-1.68474960327148	-7.10641384124756	-3.88891386985779	-0.0077254194766283	0.528109550476074	0.0353056006133556
-1.67547047138214	-7.11183929443359	-3.88570928573608	-0.00791256688535213	0.528111159801483	0.0352006033062935
-1.67518973350525	-7.11842346191406	-3.88885283470154	-0.00798137858510017	0.527958571910858	0.0351380668580532
-1.67375361919403	-7.12572813034058	-3.88448667526245	-0.00816476345062256	0.527783751487732	0.0350215882062912
-1.66582560539246	-7.12901735305786	-3.88477468490601	-0.00832383148372173	0.527707099914551	0.0349026285111904
-1.662712931633	-7.13307952880859	-3.88297319412231	-0.0084296278655529	0.52766877412796	0.0348866656422615
-1.65698838233948	-7.14095115661621	-3.87944459915161	-0.0084835197776556	0.527423858642578	0.0347504802048206
-1.65471541881561	-7.14911603927612	-3.88104009628296	-0.00881294906139374	0.527412831783295	0.0346991010010242
-1.65044152736664	-7.15011835098267	-3.87567973136902	-0.00869730580598116	0.527231514453888	0.0346764139831066
-1.64668238162994	-7.15954780578613	-3.87296676635742	-0.00898348912596703	0.527234613895416	0.0345046892762184
-1.64075648784637	-7.16397905349731	-3.87986373901367	-0.00900660548359156	0.527118802070618	0.034469336271286
-1.64167511463165	-7.16666269302368	-3.872962474823	-0.00906640198081732	0.527049839496613	0.034435361623764
-1.63469350337982	-7.1720552444458	-3.87069940567017	-0.00925821345299482	0.526951968669891	0.0342450775206089
-1.63400101661682	-7.18039178848267	-3.86974501609802	-0.00930741988122463	0.526938915252686	0.0341841876506805
-1.62604737281799	-7.18192148208618	-3.86693549156189	-0.00943642668426037	0.526928424835205	0.0340149961411953
-1.62801873683929	-7.19071960449219	-3.86689901351929	-0.0094710336998105	0.526781260967255	0.0338950641453266
-1.62516820430756	-7.19436979293823	-3.86375594139099	-0.00950547400861979	0.526815950870514	0.0337946638464928
-1.61495244503021	-7.19513130187988	-3.86312794685364	-0.00965682696551085	0.526703894138336	0.033797737210989
-1.61808240413666	-7.18786382675171	-3.86460018157959	-0.00947433523833752	0.526790738105774	0.0345109365880489
-1.6125625371933	-7.18537139892578	-3.87160611152649	-0.00869026128202677	0.526660919189453	0.0350356474518776
-1.60745406150818	-7.19863414764404	-3.86397886276245	-0.00845774356275797	0.526701927185059	0.0349988341331482
-1.60481595993042	-7.20431852340698	-3.86398911476135	-0.00815280899405479	0.526790857315063	0.0344544351100922
-1.60041213035583	-7.21647596359253	-3.86307907104492	-0.00790289230644703	0.526766180992126	0.033696711063385
-1.60114240646362	-7.22490835189819	-3.8603458404541	-0.00783576257526875	0.52684623003006	0.0328854694962502
-1.60344755649567	-7.23247051239014	-3.86371445655823	-0.00771966949105263	0.526932716369629	0.0321807637810707
-1.61311507225037	-7.23816061019897	-3.86967921257019	-0.007602718193084	0.526942729949951	0.031750962138176
-1.60576629638672	-7.23852968215942	-3.86920213699341	-0.00760659296065569	0.5270716547966	0.0316744707524776
-1.60945081710815	-7.23903226852417	-3.87171864509583	-0.00757485628128052	0.527180671691895	0.031672865152359
-1.60335719585419	-7.23922967910767	-3.86388349533081	-0.00771870510652661	0.5271817445755	0.0317435674369335
-1.60027062892914	-7.25245094299316	-3.87195611000061	-0.00791212730109692	0.527387142181396	0.031815193593502
-1.59865319728851	-7.2562313079834	-3.8669285774231	-0.00803517736494541	0.527472078800201	0.0317692048847675
-1.58632946014404	-7.25622081756592	-3.86544060707092	-0.00833786651492119	0.527555704116821	0.031679842621088
-1.58251357078552	-7.26657485961914	-3.86811399459839	-0.00843965541571379	0.527589976787567	0.0315869450569153
-1.58424055576324	-7.27049684524536	-3.86614584922791	-0.00856304727494717	0.527741134166718	0.0314399003982544
-1.57969868183136	-7.27204847335815	-3.86268758773804	-0.00880987662822008	0.527683615684509	0.031165961176157
-1.57575964927673	-7.27834320068359	-3.86583352088928	-0.00915950629860163	0.527790904045105	0.0309150535613298
-1.57794952392578	-7.28481149673462	-3.86935973167419	-0.00916230771690607	0.527881264686584	0.0307010095566511
-1.57378780841827	-7.28655910491943	-3.86549234390259	-0.00937940739095211	0.527807712554932	0.0304287075996399
-1.57014286518097	-7.29269027709961	-3.8622100353241	-0.00957024097442627	0.527949571609497	0.0301191918551922
-1.56772649288177	-7.3041729927063	-3.8611011505127	-0.00958719290792942	0.527951300144196	0.0298318434506655
-1.56715726852417	-7.3062310218811	-3.86689162254334	-0.00970234721899033	0.527962446212769	0.0293756127357483
-1.56857991218567	-7.31563806533813	-3.86028814315796	-0.00986958388239145	0.528027057647705	0.0289111975580454
-1.56684184074402	-7.3199577331543	-3.8563711643219	-0.00993401929736137	0.528129994869232	0.028521241620183
-1.56405138969421	-7.32862567901611	-3.87117028236389	-0.00997359026223421	0.528151869773865	0.0280303470790386
-1.56782293319702	-7.32941150665283	-3.86044526100159	-0.0100975576788187	0.528197407722473	0.0277369879186153
-1.56381905078888	-7.33498907089233	-3.86411261558533	-0.0102296825498343	0.528217315673828	0.027413671836257
-1.56490898132324	-7.33507680892944	-3.86047673225403	-0.010453593917191	0.528235197067261	0.0272442921996117
-1.5608252286911	-7.336012840271	-3.86432933807373	-0.0105480030179024	0.528322041034698	0.0270283650606871
-1.55915248394012	-7.34439563751221	-3.85922002792358	-0.0107728745788336	0.528402507305145	0.0269114319235086
-1.56258356571198	-7.34846305847168	-3.86707258224487	-0.0108585488051176	0.528462588787079	0.0268016718327999
-1.55687832832336	-7.34686851501465	-3.85866808891296	-0.0110854869708419	0.528439342975616	0.0266114640980959
-1.55347168445587	-7.35084295272827	-3.85870432853699	-0.0114065576344728	0.528601586818695	0.0264894645661116
-1.55278480052948	-7.35395431518555	-3.85845017433167	-0.0115490285679698	0.528538763523102	0.026397293433547
-1.5506671667099	-7.35988426208496	-3.85621786117554	-0.0117878438904881	0.528552353382111	0.0262456033378839
-1.55155980587006	-7.36230325698853	-3.8562388420105	-0.0120822312310338	0.528608560562134	0.0261468309909105
-1.54673993587494	-7.36072111129761	-3.84906554222107	-0.0122624551877379	0.528564274311066	0.0260246191173792
-1.54276204109192	-7.36981725692749	-3.85574913024902	-0.0125255137681961	0.528609931468964	0.0258832424879074
-1.54875481128693	-7.36857891082764	-3.85056090354919	-0.0126624349504709	0.528531491756439	0.0257937517017126
-1.54278206825256	-7.37255144119263	-3.85286092758179	-0.0129047697409987	0.528475999832153	0.0255179051309824
-1.5415655374527	-7.37748908996582	-3.84754776954651	-0.0131198912858963	0.528472006320953	0.0252870135009289
-1.53788805007935	-7.37989234924316	-3.85045337677002	-0.0133191999047995	0.528476536273956	0.02505755238235
-1.53424096107483	-7.38676691055298	-3.84827661514282	-0.0135608213022351	0.528323292732239	0.0247169584035873
-1.54010188579559	-7.39185953140259	-3.84898734092712	-0.0137124881148338	0.528277337551117	0.0244277343153954
-1.53299629688263	-7.3921856880188	-3.84237909317017	-0.0139868948608637	0.528137803077698	0.0241424851119518
-1.52876710891724	-7.4011812210083	-3.84603214263916	-0.0143332025036216	0.528185963630676	0.0238078236579895
-1.53075635433197	-7.40451574325562	-3.83311295509338	-0.0145577332004905	0.528022766113281	0.0236739050596952
-1.52866494655609	-7.40505504608154	-3.83633279800415	-0.0147671643644571	0.527929663658142	0.023380521684885
-1.52903044223785	-7.41233921051025	-3.83640503883362	-0.0150695256888866	0.527834951877594	0.0231920536607504
-1.52360200881958	-7.41247367858887	-3.83461570739746	-0.0153661109507084	0.52770322561264	0.0229583047330379
-1.52640652656555	-7.41877460479736	-3.82987451553345	-0.0155257126316428	0.527710735797882	0.0227567013353109
-1.52046799659729	-7.41723871231079	-3.82460832595825	-0.0158499497920275	0.527605354785919	0.0225700996816158
-1.5179306268692	-7.42236089706421	-3.82744193077087	-0.0160805862396955	0.527450144290924	0.0223482009023428
-1.51758396625519	-7.42402362823486	-3.82705926895142	-0.0162860602140427	0.527422308921814	0.0221572127193213
-1.51457703113556	-7.42725706100464	-3.82122826576233	-0.0164890754967928	0.52730804681778	0.0218937788158655
-1.51442503929138	-7.43223476409912	-3.82387733459473	-0.0168592967092991	0.527316451072693	0.0216759759932756
-1.5102311372757	-7.43324089050293	-3.81317687034607	-0.0170043986290693	0.527161598205566	0.0214649252593517
-1.5069340467453	-7.4404501914978	-3.81339716911316	-0.0172543786466122	0.527179479598999	0.0212205518037081
-1.5059666633606	-7.44167280197144	-3.81208109855652	-0.0174816530197859	0.527004361152649	0.0209379084408283
-1.50396358966827	-7.44521379470825	-3.81378364562988	-0.0177555866539478	0.526914894580841	0.0207440946251154
-1.50585198402405	-7.45047855377197	-3.81204700469971	-0.0179430115967989	0.526867508888245	0.0205457974225283
-1.49647688865662	-7.44964599609375	-3.80810832977295	-0.018284622579813	0.526721894741058	0.0203487426042557
-1.49735856056213	-7.45396137237549	-3.80551028251648	-0.0184461865574121	0.526733338832855	0.0201890543103218
-1.49241745471954	-7.45608711242676	-3.80655026435852	-0.0187399443238974	0.526539981365204	0.0200665146112442
-1.48952484130859	-7.4629054069519	-3.80283784866333	-0.0189775135368109	0.52649313211441	0.0199036840349436
-1.48669946193695	-7.46122312545776	-3.80255579948425	-0.019068643450737	0.526204943656921	0.0198232736438513
-1.4851279258728	-7.46509408950806	-3.8000214099884	-0.0194170158356428	0.526127874851227	0.0197044461965561
-1.48422229290009	-7.46129131317139	-3.79379987716675	-0.0193988811224699	0.525949060916901	0.0196485333144665
-1.48172342777252	-7.46851921081543	-3.79800415039063	-0.0197703428566456	0.525925576686859	0.0193810388445854
-1.47774016857147	-7.47203874588013	-3.79037094116211	-0.0199807025492191	0.525779366493225	0.0191990043967962
-1.4770781993866	-7.47726821899414	-3.79316186904907	-0.020205756649375	0.525728702545166	0.0189778860658407
-1.47597312927246	-7.48314142227173	-3.79328274726868	-0.0204437728971243	0.525602877140045	0.0186652205884457
-1.47402083873749	-7.48052310943604	-3.7817542552948	-0.0206287689507008	0.525395810604095	0.018437847495079
-1.47647666931152	-7.48623418807983	-3.78391933441162	-0.0208639111369848	0.525404930114746	0.0183185786008835
-1.4713431596756	-7.48619604110718	-3.77974224090576	-0.0210582911968231	0.525282382965088	0.0181769076734781
-1.46951067447662	-7.49099397659302	-3.77837586402893	-0.0213571656495333	0.525187730789185	0.0180050581693649
-1.4688378572464	-7.49158573150635	-3.78361701965332	-0.0214616823941469	0.525116443634033	0.0178599059581757
-1.46524953842163	-7.49591207504272	-3.77867460250854	-0.0217712167650461	0.525014758110046	0.0176571309566498
-1.4704931974411	-7.49717664718628	-3.77833580970764	-0.0219069421291351	0.524975836277008	0.0175930839031935
-1.46722865104675	-7.50036907196045	-3.77509164810181	-0.0221640057861805	0.524877488613129	0.0174499452114105
-1.4662960767746	-7.50291156768799	-3.77071595191956	-0.0223463736474514	0.524852871894836	0.0173817481845617
-1.46606266498566	-7.49935674667358	-3.7756929397583	-0.0225924141705036	0.524742901325226	0.0172360483556986
-1.4642333984375	-7.50678873062134	-3.77168369293213	-0.0227468572556973	0.52470862865448	0.0171768739819527
-1.46083271503448	-7.50435447692871	-3.76791000366211	-0.022884126752615	0.524582028388977	0.0171106848865747
-1.45614540576935	-7.51069450378418	-3.76653909683228	-0.0231991987675428	0.524665176868439	0.0170855689793825
-1.45661532878876	-7.50886583328247	-3.76766753196716	-0.0232674106955528	0.524508893489838	0.0170358028262854
-1.45274770259857	-7.51390647888184	-3.76758313179016	-0.0235344488173723	0.524518191814423	0.0170621834695339
-1.45356941223145	-7.5125207901001	-3.7762463092804	-0.0235298871994019	0.52452027797699	0.0169892031699419
-1.44497203826904	-7.51640844345093	-3.76598143577576	-0.0238422472029924	0.524554908275604	0.0169796366244555
-1.44144999980927	-7.51585292816162	-3.76218056678772	-0.0237667355686426	0.524481534957886	0.0170457866042852
-1.44075405597687	-7.5220046043396	-3.76485919952393	-0.0240126494318247	0.524683356285095	0.0170230865478516
-1.4339987039566	-7.52272415161133	-3.76554989814758	-0.0239953510463238	0.524717807769775	0.0170554798096418
-1.42802226543427	-7.52515697479248	-3.76922369003296	-0.0241798479110003	0.52485054731369	0.0170827340334654
-1.42832720279694	-7.52886629104614	-3.77579021453857	-0.0241273492574692	0.524959146976471	0.0170989949256182
-1.4171177148819	-7.52739953994751	-3.771071434021	-0.0241977889090776	0.525040924549103	0.0171954892575741
-1.41860485076904	-7.53128480911255	-3.77046036720276	-0.024280346930027	0.525311291217804	0.0173437036573887
-1.40942478179932	-7.53104400634766	-3.77182030677795	-0.0242750886827707	0.525462687015533	0.0173686612397432
-1.40584456920624	-7.53572177886963	-3.77843594551086	-0.0242636445909739	0.525727570056915	0.0174965728074312
-1.3980770111084	-7.53409290313721	-3.78099393844604	-0.0241919606924057	0.525944650173187	0.0176314227283001
-1.3902645111084	-7.5398097038269	-3.78380846977234	-0.024334704503417	0.52626645565033	0.017805065959692
-1.38783943653107	-7.53657579421997	-3.7796266078949	-0.0241666100919247	0.526582717895508	0.0180402137339115
-1.38041186332703	-7.54237079620361	-3.78746175765991	-0.0241882894188166	0.526993989944458	0.0182013045996428
-1.37745034694672	-7.54016590118408	-3.79456472396851	-0.024126298725605	0.527259409427643	0.0184046812355518
-1.36613631248474	-7.54258871078491	-3.79430174827576	-0.0241247490048409	0.527652680873871	0.0186494160443544
-1.36678898334503	-7.54194068908691	-3.79498720169067	-0.0239088572561741	0.528044462203979	0.0188792310655117
-1.35568249225616	-7.53830909729004	-3.79915857315063	-0.0238648783415556	0.528419017791748	0.0191134102642536
-1.35005605220795	-7.5438666343689	-3.79769158363342	-0.0237039569765329	0.528892517089844	0.0194562170654535
-1.34172558784485	-7.54499483108521	-3.80725002288818	-0.0236475635319948	0.529259085655212	0.019743088632822
-1.33412218093872	-7.54664278030396	-3.81360054016113	-0.0236037001013756	0.529707670211792	0.0199948772788048
-1.33034920692444	-7.54423713684082	-3.81455445289612	-0.0233489591628313	0.53004652261734	0.0202885586768389
-1.31992411613464	-7.54791975021362	-3.81688094139099	-0.0234242435544729	0.530529499053955	0.0205916687846184
-1.3139933347702	-7.54391527175903	-3.81973147392273	-0.0231339633464813	0.530903697013855	0.0209730640053749
-1.30707252025604	-7.54705142974854	-3.82443261146545	-0.0230886079370975	0.531269669532776	0.0211598016321659
-1.29890668392181	-7.54809141159058	-3.82612800598145	-0.0228794943541288	0.531703293323517	0.0214976314455271
-1.29474079608917	-7.55010843276978	-3.82881045341492	-0.0227562915533781	0.532110869884491	0.0217899363487959
-1.28488779067993	-7.55086183547974	-3.83064866065979	-0.0225940514355898	0.532315373420715	0.0220390632748604
-1.27998948097229	-7.55017042160034	-3.83378553390503	-0.0224929358810186	0.53272670507431	0.0223410986363888
-1.26992344856262	-7.5498685836792	-3.83220624923706	-0.022371307015419	0.532974123954773	0.0225686971098185
-1.26851081848145	-7.55514764785767	-3.84062528610229	-0.0222395434975624	0.533281981945038	0.0228353757411242
-1.26050162315369	-7.55064487457275	-3.83971047401428	-0.0221575498580933	0.533464312553406	0.0230652876198292
-1.25253617763519	-7.55045032501221	-3.84758615493774	-0.0221136342734098	0.533643960952759	0.0233640968799591
-1.244140625	-7.55559110641479	-3.84060549736023	-0.0220776796340942	0.533783674240112	0.0236644335091114
-1.24346172809601	-7.55315399169922	-3.84722948074341	-0.021972669288516	0.533966481685638	0.0239315610378981
-1.23279976844788	-7.55225563049316	-3.84085488319397	-0.0220079030841589	0.533976316452026	0.0241702534258366
-1.22874641418457	-7.55904531478882	-3.8495762348175	-0.0219479706138372	0.534138262271881	0.0245204735547304
-1.22441375255585	-7.5570216178894	-3.84064221382141	-0.0219100974500179	0.534135282039642	0.0247509982436895
-1.21716105937958	-7.55583333969116	-3.84145736694336	-0.0220157690346241	0.534201145172119	0.0249674152582884
-1.20791685581207	-7.55751800537109	-3.84190654754639	-0.0219113435596228	0.534202754497528	0.0252723190933466
-1.20864570140839	-7.56073904037476	-3.8426616191864	-0.0219454579055309	0.53417581319809	0.025449862703681
-1.20374011993408	-7.56008386611938	-3.84095072746277	-0.02203100733459	0.534123480319977	0.0256323367357254
-1.2029322385788	-7.56241750717163	-3.83643746376038	-0.0219938065856695	0.534082591533661	0.025827169418335
-1.19271111488342	-7.55851888656616	-3.83518266677856	-0.0220237970352173	0.533912718296051	0.0259768422693014
-1.19262588024139	-7.56831216812134	-3.83765935897827	-0.0222075004130602	0.533931076526642	0.0261241570115089
-1.19085371494293	-7.56418800354004	-3.83411979675293	-0.0222069229930639	0.533670604228973	0.0263321734964848
-1.185866355896	-7.56521654129028	-3.83407187461853	-0.0223086848855019	0.533598065376282	0.0263527929782867
-1.17984926700592	-7.56707286834717	-3.82857942581177	-0.0223777964711189	0.53346449136734	0.0264793913811445
-1.17821407318115	-7.57333278656006	-3.82615637779236	-0.0224719028919935	0.533319711685181	0.026592280715704
-1.17477881908417	-7.57223176956177	-3.82675909996033	-0.0225406177341938	0.532984972000122	0.0266767330467701
-1.16886210441589	-7.57570314407349	-3.8207380771637	-0.0227843448519707	0.532942235469818	0.0267283134162426
-1.16929006576538	-7.57586765289307	-3.8204824924469	-0.0227191615849733	0.532779276371002	0.026823727414012
-1.16740012168884	-7.58137512207031	-3.81432271003723	-0.0229155048727989	0.532450914382935	0.0268140714615583
-1.16241204738617	-7.58356380462646	-3.81202483177185	-0.0231022927910089	0.532314658164978	0.0268571991473436
-1.1605771780014	-7.58402919769287	-3.8128228187561	-0.0232418030500412	0.532159626483917	0.0268439538776875
-1.15756976604462	-7.59227228164673	-3.80686211585999	-0.0233619082719088	0.531837224960327	0.0268730651587248
-1.1577045917511	-7.59320402145386	-3.8020179271698	-0.0235759653151035	0.53162556886673	0.0268527083098888
-1.15824782848358	-7.59181880950928	-3.80113005638123	-0.0236610248684883	0.531413614749908	0.0268633011728525
-1.15181183815002	-7.59967136383057	-3.79256868362427	-0.0239458885043859	0.531127214431763	0.0268444623798132
-1.15778231620789	-7.6030535697937	-3.79388976097107	-0.0240636114031076	0.530896127223969	0.0268245972692966
-1.1501247882843	-7.60077285766602	-3.78922915458679	-0.0242903120815754	0.530561923980713	0.0267975497990847
-1.14936852455139	-7.60631990432739	-3.78827810287476	-0.0244358144700527	0.530368387699127	0.0267314221709967
-1.15263223648071	-7.61001968383789	-3.7790789604187	-0.0247057508677244	0.530053317546844	0.0266756694763899
-1.14761984348297	-7.61224269866943	-3.78201723098755	-0.0248005986213684	0.529699683189392	0.0265595633536577
-1.14437901973724	-7.61782693862915	-3.77040576934814	-0.0251912251114845	0.529463350772858	0.0265007298439741
-1.14919233322144	-7.6204195022583	-3.7654767036438	-0.0252841971814632	0.529186606407166	0.0263938345015049
-1.147301197052	-7.62627220153809	-3.76533031463623	-0.0255557410418987	0.528831481933594	0.0263172779232264
-1.14593195915222	-7.62538766860962	-3.76300740242004	-0.025686576962471	0.528501033782959	0.0262777339667082
-1.14305377006531	-7.62997627258301	-3.75339293479919	-0.0260002035647631	0.528124332427979	0.0262445099651814
-1.13879084587097	-7.62991619110107	-3.75330281257629	-0.0262712556868792	0.527840435504913	0.0262205526232719
-1.14383780956268	-7.63741683959961	-3.74678492546082	-0.0264235958456993	0.527563214302063	0.0262434184551239
-1.13875126838684	-7.6381950378418	-3.74087977409363	-0.0267291702330112	0.52716076374054	0.0262420531362295
-1.14208841323853	-7.64150524139404	-3.73483395576477	-0.0269108936190605	0.526856124401093	0.0262899734079838
-1.13677477836609	-7.64283132553101	-3.73288130760193	-0.0270736236125231	0.526521861553192	0.0262900423258543
-1.13871550559998	-7.64552593231201	-3.72964310646057	-0.0272985007613897	0.526218771934509	0.0263136588037014
-1.13720118999481	-7.64591455459595	-3.72985053062439	-0.0273912064731121	0.525996565818787	0.026300061494112
-1.13334250450134	-7.65466737747192	-3.72229766845703	-0.0277979020029306	0.52569317817688	0.0263793021440506
-1.13711881637573	-7.65738677978516	-3.72481036186218	-0.0278886016458273	0.525423765182495	0.0263174809515476
-1.13339900970459	-7.65739583969116	-3.71281695365906	-0.0281373932957649	0.525083065032959	0.026419673115015
-1.13582456111908	-7.65800094604492	-3.70914363861084	-0.0283391736447811	0.524901151657104	0.026471633464098
-1.13582921028137	-7.6602201461792	-3.7019989490509	-0.0285473633557558	0.524686872959137	0.0265665203332901
-1.13060617446899	-7.6650915145874	-3.70380926132202	-0.028796324506402	0.524444282054901	0.0266838576644659
-1.13650190830231	-7.66351509094238	-3.6992335319519	-0.0288772955536842	0.524282693862915	0.0268450640141964
-1.1314982175827	-7.66779279708862	-3.69520950317383	-0.0292089972645044	0.524105668067932	0.026946134865284
-1.13670945167542	-7.66423034667969	-3.69264030456543	-0.0292645767331123	0.523986518383026	0.0270927213132381
-1.13338136672974	-7.66409492492676	-3.69951558113098	-0.0294249672442675	0.523822247982025	0.027190838009119
-1.13324129581451	-7.66444873809814	-3.68778848648071	-0.029636288061738	0.523796200752258	0.0273548997938633
-1.13333523273468	-7.66637563705444	-3.68144416809082	-0.0296362042427063	0.52368152141571	0.0274542458355427
-1.13511919975281	-7.66760015487671	-3.68613958358765	-0.029763475060463	0.523671805858612	0.0275122504681349
-1.14123642444611	-7.66555738449097	-3.68828344345093	-0.0297178458422422	0.523532032966614	0.0275205709040165
-1.13965964317322	-7.6664719581604	-3.68575501441956	-0.0298703070729971	0.523603916168213	0.0275516267865896
-1.13889443874359	-7.66606760025024	-3.68956804275513	-0.029858810827136	0.523595035076141	0.0276048965752125
-1.14131951332092	-7.66411018371582	-3.68231153488159	-0.0299229342490435	0.523496687412262	0.0275608580559492
-1.1431657075882	-7.66649627685547	-3.68388509750366	-0.029947604984045	0.523567497730255	0.0275901071727276
-1.14816045761108	-7.66518592834473	-3.68204784393311	-0.0299250911921263	0.523527383804321	0.0276758931577206
-1.14619767665863	-7.66733455657959	-3.68044090270996	-0.0300042107701302	0.523473262786865	0.0277089904993773
-1.1530544757843	-7.66304540634155	-3.67970418930054	-0.0299871452152729	0.523570835590363	0.0277664940804243
-1.15137481689453	-7.66675329208374	-3.68371272087097	-0.0300696715712547	0.523607611656189	0.0277159530669451
-1.15297162532806	-7.66367530822754	-3.68516159057617	-0.0301277209073305	0.523554801940918	0.0277485735714436
-1.15756404399872	-7.663254737854	-3.68753290176392	-0.03006511926651	0.523518443107605	0.027737682685256
-1.15535807609558	-7.66207885742188	-3.67710471153259	-0.0302856713533401	0.523542761802673	0.0277489461004734
-1.15878582000732	-7.66024971008301	-3.68237662315369	-0.0302507989108562	0.523384392261505	0.0278472024947405
-1.15964090824127	-7.66458511352539	-3.67742347717285	-0.0304386336356401	0.523358821868896	0.0278455819934607
-1.16061043739319	-7.66162729263306	-3.67845344543457	-0.0305166449397802	0.523379027843475	0.0278529413044453
-1.16735994815826	-7.66333484649658	-3.67310357093811	-0.0306132175028324	0.523242771625519	0.0278787948191166
-1.16503012180328	-7.66131687164307	-3.67045450210571	-0.030770555138588	0.523197412490845	0.0278974175453186
-1.17216265201569	-7.66055250167847	-3.67290759086609	-0.0308974757790565	0.523178100585938	0.0278365127742291
-1.16660916805267	-7.66147947311401	-3.66738891601563	-0.0310871079564095	0.52309638261795	0.02790174074471
-1.17055296897888	-7.66305303573608	-3.6747875213623	-0.0311975926160812	0.523065388202667	0.0278379116207361
-1.17319285869598	-7.66183423995972	-3.66700744628906	-0.0313259363174438	0.522900640964508	0.0278219152241945
-1.17175614833832	-7.6628794670105	-3.66405272483826	-0.0315786078572273	0.522785425186157	0.027804272249341
-1.17545437812805	-7.66226434707642	-3.66311597824097	-0.0316068418323994	0.522767663002014	0.0278205629438162
-1.16988039016724	-7.66441297531128	-3.66148495674133	-0.0319311134517193	0.522572576999664	0.0277656782418489
-1.17630505561829	-7.66538763046265	-3.65869140625	-0.0320861153304577	0.52258175611496	0.0277532525360584
-1.17464220523834	-7.66570997238159	-3.65409350395203	-0.0323133282363415	0.522410333156586	0.0277189332991838
-1.17604601383209	-7.66701555252075	-3.6599178314209	-0.0325485207140446	0.522380292415619	0.0276625566184521
-1.17592310905457	-7.66450881958008	-3.65349912643433	-0.0326868332922459	0.522257089614868	0.0276202354580164
-1.1730260848999	-7.66490650177002	-3.65621590614319	-0.0328704752027988	0.522253334522247	0.0275737009942532
-1.1734619140625	-7.66842746734619	-3.65683960914612	-0.0328806228935719	0.52224987745285	0.0275271981954575
-1.17518877983093	-7.66583108901978	-3.6547646522522	-0.0330673791468143	0.522175192832947	0.0273768752813339
-1.17362487316132	-7.67374897003174	-3.65696501731873	-0.0332584343850613	0.52218633890152	0.0272709112614393
-1.16891193389893	-7.67297506332397	-3.65223264694214	-0.033358171582222	0.522188782691956	0.0271146893501282
-1.16959810256958	-7.67873620986938	-3.65377044677734	-0.0334854573011398	0.522221684455872	0.0269032008945942
-1.16977894306183	-7.67960357666016	-3.65175318717957	-0.0336020737886429	0.52232301235199	0.0266967117786407
-1.16963386535645	-7.68171072006226	-3.65222716331482	-0.0336970239877701	0.522344887256622	0.0265630558133125
-1.17068326473236	-7.68475246429443	-3.6610279083252	-0.0338422432541847	0.522348344326019	0.0263861939311028
-1.16603660583496	-7.6852388381958	-3.66008138656616	-0.0337971933186054	0.522426605224609	0.026182672008872
-1.16451919078827	-7.68904638290405	-3.6565101146698	-0.0340210013091564	0.5226229429245	0.0262511558830738
-1.16141510009766	-7.69285011291504	-3.6532027721405	-0.0340868085622787	0.52260035276413	0.0260983500629663
-1.1560400724411	-7.69925260543823	-3.65024399757385	-0.0341499224305153	0.522797405719757	0.0261365994811058
-1.15929400920868	-7.69833135604858	-3.65400433540344	-0.0342126786708832	0.522936582565308	0.0259529892355204
-1.15061581134796	-7.70258331298828	-3.66305661201477	-0.0342392437160015	0.523073375225067	0.0257253255695105
-1.15542888641357	-7.70507860183716	-3.66175627708435	-0.0341890081763268	0.523322582244873	0.0256496574729681
-1.14557373523712	-7.70944166183472	-3.66020750999451	-0.0341739915311337	0.523401916027069	0.0253943409770727
-1.14237940311432	-7.71125411987305	-3.65809416770935	-0.0343146026134491	0.52358603477478	0.0254314541816711
-1.14404964447021	-7.71326971054077	-3.66218662261963	-0.0341518148779869	0.523811876773834	0.0251012425869703
-1.13867437839508	-7.7224702835083	-3.66502094268799	-0.0341305434703827	0.524005770683289	0.0249742772430182
-1.14074492454529	-7.72333383560181	-3.67014384269714	-0.0339075699448586	0.524079442024231	0.0247494392096996
-1.13457298278809	-7.72618675231934	-3.67120623588562	-0.0339996106922627	0.524332880973816	0.0245126970112324
-1.13225102424622	-7.72745752334595	-3.66796779632568	-0.0338900275528431	0.524431645870209	0.0244347415864468
-1.12741410732269	-7.72654247283936	-3.67099237442017	-0.0339182540774345	0.524602591991425	0.024092186242342
-1.12551021575928	-7.73472213745117	-3.66610813140869	-0.0337820947170258	0.52471524477005	0.0240450855344534
-1.12421333789825	-7.73729801177979	-3.67237138748169	-0.033733569085598	0.52480149269104	0.0239967778325081
-1.12004888057709	-7.74435997009277	-3.68381643295288	-0.0336845405399799	0.524979472160339	0.0238683577626944
-1.11481821537018	-7.74261331558228	-3.66773009300232	-0.0336653925478458	0.524923384189606	0.0238304100930691
-1.10968101024628	-7.74547147750854	-3.67713141441345	-0.0336513109505177	0.525014877319336	0.0236846655607224
-1.10684728622437	-7.74537754058838	-3.68073797225952	-0.033533338457346	0.525014221668243	0.0236526820808649
-1.10055637359619	-7.74992942810059	-3.67684984207153	-0.033534049987793	0.524945974349976	0.0235269665718079
-1.10034608840942	-7.75470924377441	-3.68031430244446	-0.0334173887968063	0.524991452693939	0.0235009863972664
-1.09057140350342	-7.75537490844727	-3.66974925994873	-0.0333633311092854	0.524712741374969	0.0234015565365553
-1.08566582202911	-7.7577691078186	-3.67200088500977	-0.0333977825939655	0.524739444255829	0.0233042109757662
-1.08185195922852	-7.76096725463867	-3.67454123497009	-0.0333965793251991	0.52450954914093	0.0233575217425823
-1.07687330245972	-7.76280307769775	-3.67117071151733	-0.0332596674561501	0.524453163146973	0.0232775285840034
-1.07081139087677	-7.77244281768799	-3.68253517150879	-0.033221784979105	0.524214804172516	0.0232493206858635
-1.06633651256561	-7.76680469512939	-3.67328381538391	-0.0330210700631142	0.524016857147217	0.0232419949024916
-1.06029963493347	-7.77331161499023	-3.67296266555786	-0.0330854766070843	0.523871004581451	0.0232806876301765
-1.05461204051971	-7.77136516571045	-3.6639392375946	-0.0329770259559155	0.52353036403656	0.0233550630509853
-1.04952418804169	-7.7777156829834	-3.6680793762207	-0.0329186208546162	0.523392736911774	0.0233227573335171
-1.04695153236389	-7.7797417640686	-3.6688666343689	-0.0328102558851242	0.523160815238953	0.0233137365430593
-1.03669762611389	-7.78311014175415	-3.6599063873291	-0.0327555537223816	0.522881805896759	0.0232670288532972
-1.03540194034576	-7.78696203231812	-3.66739368438721	-0.0326593741774559	0.522691786289215	0.0233210045844316
-1.02287900447845	-7.7848219871521	-3.65916848182678	-0.0325595885515213	0.522363603115082	0.0233412869274616
-1.01689255237579	-7.79032754898071	-3.66567802429199	-0.0325739607214928	0.522286355495453	0.0232580546289682
-1.0131858587265	-7.79418468475342	-3.66321039199829	-0.0323411263525486	0.522035837173462	0.0233591701835394
-1.00712871551514	-7.79788684844971	-3.65862226486206	-0.0322804376482964	0.521833658218384	0.0233514606952667
-1.00278270244598	-7.80275297164917	-3.65942525863647	-0.0321619473397732	0.521700143814087	0.0233036782592535
-0.993468403816223	-7.80106401443481	-3.65287590026855	-0.0319441556930542	0.521421253681183	0.0233826357871294
-0.990564286708832	-7.80879068374634	-3.6618971824646	-0.0318933092057705	0.521407186985016	0.023315891623497
-0.98379385471344	-7.80823802947998	-3.65397167205811	-0.0317570604383945	0.521139204502106	0.0233677551150322
-0.976446986198425	-7.81696033477783	-3.65971541404724	-0.0315975993871689	0.521082639694214	0.0232978090643883
-0.975641131401062	-7.82107925415039	-3.65500926971436	-0.031451903283596	0.521013855934143	0.0233595799654722
-0.965969324111938	-7.8208475112915	-3.6500141620636	-0.0314073711633682	0.520785868167877	0.0234211888164282
-0.95955365896225	-7.82361555099487	-3.65252780914307	-0.0313918888568878	0.52085953950882	0.0234984755516052
-0.954908132553101	-7.82627820968628	-3.65139293670654	-0.0311970207840204	0.520739555358887	0.0235414728522301
-0.949199020862579	-7.8334436416626	-3.65301632881165	-0.0311403647065163	0.52070277929306	0.023620817810297
-0.945291638374329	-7.8355917930603	-3.65172910690308	-0.0309367757290602	0.520613789558411	0.0236167721450329
-0.937220871448517	-7.83783912658691	-3.65168738365173	-0.0309736244380474	0.52060604095459	0.0236828606575727
-0.93378746509552	-7.83974742889404	-3.65527009963989	-0.0308209024369717	0.520596146583557	0.0236728880554438
-0.924345552921295	-7.83806324005127	-3.6524076461792	-0.0306817553937435	0.520527243614197	0.0236319359391928
-0.92407900094986	-7.84531402587891	-3.65197229385376	-0.0306085683405399	0.520620882511139	0.0237460862845182
-0.916471004486084	-7.84775400161743	-3.65277051925659	-0.0305518936365843	0.52055424451828	0.023718910291791
-0.911809861660004	-7.85352373123169	-3.65524387359619	-0.0304907653480768	0.520463585853577	0.0236485693603754
-0.910257279872894	-7.85438632965088	-3.6564929485321	-0.0303719732910395	0.520514726638794	0.0235834401100874
-0.900016248226166	-7.85606622695923	-3.65302515029907	-0.0303646363317966	0.520484566688538	0.0235470309853554
-0.898806631565094	-7.86125612258911	-3.66277766227722	-0.0302112456411123	0.520545721054077	0.0234863366931677
-0.893083214759827	-7.8653736114502	-3.65173172950745	-0.030230026692152	0.520435154438019	0.0234305411577225
-0.886739671230316	-7.86880779266357	-3.65632510185242	-0.0302035976201296	0.520491123199463	0.02338164485991
-0.885953009128571	-7.87228965759277	-3.65390777587891	-0.0301823429763317	0.520390629768372	0.0234210155904293
-0.878181993961334	-7.87111616134644	-3.65050053596497	-0.0302286129444838	0.520328164100647	0.0233187600970268
-0.880366623401642	-7.87521839141846	-3.65595054626465	-0.0302135236561298	0.520368218421936	0.0233294647186995
-0.8692387342453	-7.8756422996521	-3.65383982658386	-0.0303008072078228	0.520318388938904	0.0232008453458548
-0.87269526720047	-7.87623882293701	-3.65348625183105	-0.0301711410284042	0.520280599594116	0.0231900606304407
-0.864785730838776	-7.87921762466431	-3.65347480773926	-0.030187064781785	0.520068526268005	0.0230938792228699
-0.864499151706696	-7.88199090957642	-3.6446328163147	-0.0303390845656395	0.520063161849976	0.0231819320470095
-0.858500242233276	-7.88448762893677	-3.64893555641174	-0.030314713716507	0.519826233386993	0.023074408993125
-0.854977428913116	-7.88954496383667	-3.64618253707886	-0.0304836817085743	0.519757926464081	0.0230842866003513
-0.853734016418457	-7.88527154922485	-3.64605951309204	-0.0304813627153635	0.519517362117767	0.0229509230703115
-0.850294589996338	-7.88882446289063	-3.64891386032104	-0.0306938514113426	0.519420862197876	0.0229214373975992
-0.850424945354462	-7.88715982437134	-3.64217901229858	-0.0305943489074707	0.519177615642548	0.0229576583951712
-0.84262478351593	-7.88872480392456	-3.64132523536682	-0.0307637304067612	0.51897668838501	0.0229338314384222
-0.850427269935608	-7.89114570617676	-3.63782095909119	-0.0307873822748661	0.518772184848785	0.0228898357599974
-0.839166104793549	-7.89122676849365	-3.6399621963501	-0.030981058254838	0.518512070178986	0.0227481201291084
-0.845057487487793	-7.88967990875244	-3.63165044784546	-0.0309953317046165	0.518195688724518	0.0227134861052036
-0.842072427272797	-7.89080810546875	-3.63244557380676	-0.0310962330549955	0.51792311668396	0.0225781332701445
-0.84170538187027	-7.8909797668457	-3.62105393409729	-0.0312231183052063	0.517593383789063	0.0225830245763063
-0.838179707527161	-7.88795566558838	-3.62631750106812	-0.0312307141721249	0.517223417758942	0.0224406532943249
-0.842112958431244	-7.89095497131348	-3.62953186035156	-0.0312805026769638	0.516974210739136	0.0223513673990965
-0.840724647045136	-7.88774538040161	-3.61934208869934	-0.0313728302717209	0.51647275686264	0.0223588030785322
-0.840694129467011	-7.88532543182373	-3.61215281486511	-0.0314274728298187	0.516130864620209	0.0223385151475668
-0.840420782566071	-7.88827848434448	-3.61360383033752	-0.0315020345151424	0.515779554843903	0.0223370883613825
-0.841478288173676	-7.89024019241333	-3.6099865436554	-0.0316069275140762	0.515331208705902	0.022274749353528
-0.839667975902557	-7.88599824905396	-3.60954618453979	-0.0315718129277229	0.514855861663818	0.0222875233739614
-0.840950429439545	-7.88297843933105	-3.60271620750427	-0.0317465625703335	0.514500856399536	0.0224052853882313
-0.838180959224701	-7.88236808776855	-3.59394240379334	-0.0317827351391315	0.513968825340271	0.0224988684058189
-0.839421510696411	-7.88420391082764	-3.59635043144226	-0.0318463519215584	0.513566911220551	0.0226006824523211
-0.837378919124603	-7.8781042098999	-3.59476280212402	-0.0318496264517307	0.513095915317535	0.0226778145879507
-0.838220596313477	-7.87826871871948	-3.59025168418884	-0.0320075638592243	0.512645900249481	0.022807139903307
-0.836838364601135	-7.87731790542603	-3.58118200302124	-0.0319307073950768	0.512127876281738	0.023031210526824
-0.838886201381683	-7.87670660018921	-3.58656883239746	-0.0319227799773216	0.51181560754776	0.0232082661241293
-0.84166419506073	-7.87602043151855	-3.5787239074707	-0.0319526419043541	0.51129686832428	0.0233561471104622
-0.836023926734924	-7.87119722366333	-3.58079290390015	-0.0318706780672073	0.510962247848511	0.0234768856316805
-0.843235015869141	-7.86577224731445	-3.57172131538391	-0.0317141264677048	0.510528564453125	0.023712819442153
-0.840628802776337	-7.87068033218384	-3.57180190086365	-0.031677532941103	0.510173618793488	0.0238536801189184
-0.840650737285614	-7.86695384979248	-3.57394075393677	-0.0315047018229961	0.509820818901062	0.0239086765795946
-0.837488055229187	-7.86876249313354	-3.56266975402832	-0.0315341167151928	0.509494066238403	0.0240623336285353
-0.843729376792908	-7.86519622802734	-3.56488013267517	-0.0312770269811153	0.509226560592651	0.0242013093084097
-0.840874135494232	-7.86780261993408	-3.56242084503174	-0.0312810577452183	0.509001314640045	0.0243101473897696
-0.843953371047974	-7.86294794082642	-3.57046341896057	-0.0308728087693453	0.508790969848633	0.0243822298943996
-0.844282448291779	-7.86419343948364	-3.57233500480652	-0.0307463724166155	0.508650720119476	0.0245121363550425
-0.844987571239471	-7.86619329452515	-3.5650155544281	-0.0305102895945311	0.508439064025879	0.0247031096369028
-0.842751324176788	-7.86648082733154	-3.57053279876709	-0.0302283260971308	0.508397996425629	0.0247893165796995
-0.842026114463806	-7.86178398132324	-3.56995368003845	-0.0299421139061451	0.50823301076889	0.0248642154037952
-0.839891076087952	-7.86895322799683	-3.57372951507568	-0.029707707464695	0.508341670036316	0.0249900110065937
-0.840274930000305	-7.86546277999878	-3.56913566589355	-0.0293756425380707	0.508261978626251	0.0251848641782999
-0.838355183601379	-7.8686408996582	-3.57947850227356	-0.0290914066135883	0.508302927017212	0.025292132049799
-0.839373409748077	-7.86641263961792	-3.58368420600891	-0.02864820510149	0.508272171020508	0.0253390166908503
-0.840931296348572	-7.86819410324097	-3.57936453819275	-0.0283739566802979	0.508441507816315	0.0254925508052111
-0.836720824241638	-7.86991119384766	-3.57925319671631	-0.0279646143317223	0.508494198322296	0.0255348477512598
-0.838883578777313	-7.87020492553711	-3.59223628044128	-0.0275511424988508	0.50870680809021	0.0256431084126234
-0.839481592178345	-7.86986780166626	-3.59692239761353	-0.027098910883069	0.508840680122375	0.0256069358438253
-0.836602330207825	-7.87130403518677	-3.59374928474426	-0.0266725923866034	0.509114265441895	0.0258414670825005
-0.832630574703217	-7.87541627883911	-3.60403227806091	-0.0264020543545485	0.509242415428162	0.0258151069283485
-0.837431132793427	-7.87422323226929	-3.60430932044983	-0.0258733276277781	0.509492158889771	0.0258820652961731
-0.834459066390991	-7.87587594985962	-3.60175347328186	-0.0255649816244841	0.509687960147858	0.0258956551551819
-0.838354051113129	-7.88029813766479	-3.60441994667053	-0.0252288486808538	0.510020673274994	0.026063522323966
-0.832389891147614	-7.88145208358765	-3.61193442344666	-0.0247720386832953	0.510115444660187	0.0260496120899916
-0.835284948348999	-7.87972211837769	-3.6168315410614	-0.024326590821147	0.510402619838715	0.026154413819313
-0.832417070865631	-7.88013601303101	-3.61825847625732	-0.0240716692060232	0.510552883148193	0.0262196976691484
-0.835529744625092	-7.88569784164429	-3.62056851387024	-0.0236286260187626	0.510814189910889	0.0264062099158764
-0.834184169769287	-7.88211059570313	-3.63426947593689	-0.0233636423945427	0.511015117168427	0.0264493599534035
-0.837221086025238	-7.8830132484436	-3.63631725311279	-0.0229658167809248	0.511253297328949	0.0265411250293255
-0.832739353179932	-7.87967300415039	-3.63468456268311	-0.022621201351285	0.511428773403168	0.0266154892742634
-0.840673685073853	-7.87992858886719	-3.63836050033569	-0.0221925973892212	0.511639535427094	0.026756027713418
-0.840274095535278	-7.88265371322632	-3.64344716072083	-0.0218181349337101	0.511812925338745	0.0268210582435131
-0.841330170631409	-7.88297700881958	-3.65101861953735	-0.0215329900383949	0.511945605278015	0.0269161071628332
-0.841935694217682	-7.87939119338989	-3.64489841461182	-0.0211472809314728	0.511992275714874	0.026980409398675
-0.842908501625061	-7.87830495834351	-3.6567964553833	-0.0208250135183334	0.512255787849426	0.0270607713609934
-0.844475626945496	-7.87873458862305	-3.65450358390808	-0.0204186029732227	0.512348294258118	0.0270846989005804
-0.844303488731384	-7.87755537033081	-3.65948677062988	-0.0200747195631266	0.512493550777435	0.0270957611501217
-0.850540220737457	-7.87359285354614	-3.66626977920532	-0.0196808986365795	0.512440860271454	0.0270697176456451
-0.853874981403351	-7.87217712402344	-3.66147994995117	-0.0193027090281248	0.512544214725494	0.0271930005401373
-0.857738792896271	-7.87155961990356	-3.66025733947754	-0.0189198516309261	0.512594699859619	0.0271951053291559
-0.863349795341492	-7.86849451065063	-3.67882537841797	-0.0185289978981018	0.512651324272156	0.0271334648132324
-0.867448091506958	-7.86480712890625	-3.67384147644043	-0.0180834271013737	0.51255464553833	0.0269956905394793
-0.875934600830078	-7.86132764816284	-3.67130351066589	-0.0177589431405067	0.512575447559357	0.0269775092601776
-0.877851009368896	-7.85949420928955	-3.67796659469604	-0.0172785483300686	0.512438893318176	0.0267955251038074
-0.886091828346252	-7.86168241500854	-3.69160056114197	-0.0169129706919193	0.512496531009674	0.026619428768754
-0.885433197021484	-7.85394954681396	-3.68755865097046	-0.0163793843239546	0.512223839759827	0.0264402478933334
-0.891813158988953	-7.8542857170105	-3.6870481967926	-0.0160771515220404	0.512199640274048	0.0263011734932661
-0.898191332817078	-7.8555736541748	-3.68333315849304	-0.015668511390686	0.511996209621429	0.026242446154356
-0.903662919998169	-7.85198497772217	-3.6905791759491	-0.0152722410857677	0.511939167976379	0.0260225851088762
-0.908896565437317	-7.8454384803772	-3.69381618499756	-0.0147904409095645	0.511636674404144	0.0258982107043266
-0.915551722049713	-7.84442234039307	-3.69093775749207	-0.0145318992435932	0.511530041694641	0.0257673189043999
-0.922360122203827	-7.83959054946899	-3.69233965873718	-0.0140867037698627	0.511308908462524	0.0256630312651396
-0.928584516048431	-7.8414134979248	-3.69736909866333	-0.013827720656991	0.51109367609024	0.0255206972360611
-0.935538291931152	-7.83551502227783	-3.70577073097229	-0.013391537591815	0.510759174823761	0.0253174491226673
-0.944580793380737	-7.83464097976685	-3.6988959312439	-0.0131568973883986	0.510678231716156	0.02525226585567
-0.947688579559326	-7.82951974868774	-3.69419026374817	-0.0127147547900677	0.510402262210846	0.0251209586858749
-0.954092562198639	-7.83194541931152	-3.70897746086121	-0.0124470209702849	0.510286331176758	0.0250265784561634
-0.964376628398895	-7.82336950302124	-3.70180583000183	-0.0121164638549089	0.509943127632141	0.0248870756477118
-0.966186046600342	-7.82190322875977	-3.70568656921387	-0.0118306968361139	0.509747803211212	0.0245751589536667
-0.978370130062103	-7.81843090057373	-3.70216703414917	-0.0114579061046243	0.509597897529602	0.0245036371052265
-0.980491578578949	-7.82341718673706	-3.71052622795105	-0.0112307155504823	0.509347438812256	0.0242488421499729
-0.986753642559052	-7.81846141815186	-3.7077808380127	-0.0109446411952376	0.509206533432007	0.0240969564765692
-0.988560438156128	-7.81795024871826	-3.71215415000916	-0.0106821311637759	0.509055018424988	0.0238693468272686
-0.994811534881592	-7.81565189361572	-3.70719623565674	-0.010276603512466	0.509012937545776	0.0238049030303955
-0.998221457004547	-7.81535053253174	-3.71321058273315	-0.0101512568071485	0.508902132511139	0.0236855205148458
-1.00236821174622	-7.8131046295166	-3.72317504882813	-0.00979606807231903	0.508816301822662	0.0234857555478811
-1.00670480728149	-7.80981922149658	-3.71873331069946	-0.00953103974461555	0.508870661258698	0.0232761930674315
-1.01219689846039	-7.81073427200317	-3.71737337112427	-0.00933605805039406	0.508918642997742	0.02322006970644
-1.01457941532135	-7.8108491897583	-3.73517847061157	-0.00909011252224445	0.508948445320129	0.0229763723909855
-1.01906895637512	-7.80236864089966	-3.72667813301086	-0.00888103060424328	0.508898317813873	0.0228110142052174
-1.02498829364777	-7.80230140686035	-3.73366332054138	-0.00866288598626852	0.509063363075256	0.0227592755109072
-1.02843606472015	-7.79537916183472	-3.73273205757141	-0.00845482386648655	0.509243369102478	0.0226552616804838
-1.03262484073639	-7.79639625549316	-3.73838424682617	-0.00830214284360409	0.509367763996124	0.0224404558539391
-1.03266358375549	-7.79314279556274	-3.74544906616211	-0.00795816164463758	0.509563803672791	0.0221769418567419
-1.03549289703369	-7.79621458053589	-3.75253129005432	-0.00791288167238235	0.509784877300262	0.0219124089926481
-1.03895974159241	-7.79299592971802	-3.73821258544922	-0.0076709664426744	0.509951233863831	0.0217080563306808
-1.03772735595703	-7.79562139511108	-3.761958360672	-0.00744550116360188	0.510261833667755	0.0214565955102444
-1.04013180732727	-7.79332542419434	-3.757483959198	-0.0072306296788156	0.510452151298523	0.0212250947952271
-1.03789854049683	-7.79537773132324	-3.76490759849548	-0.00708255870267749	0.510828077793121	0.0209768638014793
-1.04323375225067	-7.78868865966797	-3.76148009300232	-0.00686056353151798	0.511053621768951	0.020796075463295
-1.04266798496246	-7.79703617095947	-3.77000689506531	-0.00682207616046071	0.511373221874237	0.0205163434147835
-1.04624044895172	-7.79197597503662	-3.77085280418396	-0.00664694188162684	0.51164847612381	0.020294364541769
-1.04250860214233	-7.79317378997803	-3.77923130989075	-0.00651576230302453	0.511919796466827	0.0199992582201958
-1.04508626461029	-7.79578161239624	-3.78879165649414	-0.00646254373714328	0.512286782264709	0.0198026914149523
-1.04702472686768	-7.79259777069092	-3.78490710258484	-0.00636187521740794	0.512451171875	0.0195545293390751
-1.04967284202576	-7.79961013793945	-3.78636598587036	-0.00640296470373869	0.512832701206207	0.019375016912818
-1.04879951477051	-7.79351043701172	-3.78429245948792	-0.0063213724642992	0.513004124164581	0.0191072206944227
-1.04856944084167	-7.80113554000854	-3.78580284118652	-0.00640416936948895	0.513400673866272	0.0188786666840315
-1.05093562602997	-7.79932546615601	-3.79541611671448	-0.00626138132065535	0.513514757156372	0.0186303053051233
-1.04520428180695	-7.79855442047119	-3.79223537445068	-0.00633964966982603	0.513795137405396	0.0184173248708248
-1.05248093605042	-7.79725646972656	-3.79735493659973	-0.0062654884532094	0.514068186283112	0.0182064566761255
-1.04800200462341	-7.80489444732666	-3.80017733573914	-0.00639747316017747	0.514264702796936	0.0179955530911684
-1.05189383029938	-7.79872894287109	-3.80081820487976	-0.00635868543758988	0.51437896490097	0.0177086163312197
-1.05140566825867	-7.80396747589111	-3.81105947494507	-0.0064398841932416	0.514609754085541	0.0174012966454029
-1.05307054519653	-7.80241346359253	-3.80271863937378	-0.00647285673767328	0.514743328094482	0.0171905662864447
-1.04951524734497	-7.80453968048096	-3.80055499076843	-0.00656789680942893	0.514871120452881	0.0169669557362795
-1.05815422534943	-7.80029773712158	-3.80472636222839	-0.00650628376752138	0.514935970306396	0.0167087446898222
-1.0546350479126	-7.80256271362305	-3.80638837814331	-0.00674301153048873	0.515087127685547	0.0163988266140223
-1.05720269680023	-7.80141973495483	-3.80752301216125	-0.00676147313788533	0.51507043838501	0.0161539688706398
-1.05918765068054	-7.80109024047852	-3.80112743377686	-0.00697691505774856	0.515110075473785	0.0159647222608328
-1.06722283363342	-7.79859352111816	-3.80984663963318	-0.00700711831450462	0.515183448791504	0.0157531313598156
-1.06526601314545	-7.79726839065552	-3.80890226364136	-0.00728305755183101	0.515189230442047	0.0155020011588931
-1.07126927375793	-7.79680919647217	-3.80428791046143	-0.00731173902750015	0.5151087641716	0.0153618697077036
-1.07141280174255	-7.79443836212158	-3.79982805252075	-0.00748809985816479	0.514908015727997	0.0151026723906398
-1.07620799541473	-7.79421424865723	-3.79370880126953	-0.00769285019487143	0.514925181865692	0.0150123350322247
-1.07568490505219	-7.79448843002319	-3.79852914810181	-0.00792020000517368	0.514740169048309	0.0147958025336266
-1.08419144153595	-7.79056930541992	-3.80187797546387	-0.00800760462880135	0.514574468135834	0.0146112097427249
-1.08198320865631	-7.78752470016479	-3.79108238220215	-0.00828374363481998	0.514263272285461	0.0144397672265768
-1.0883857011795	-7.78478336334229	-3.78644680976868	-0.00849692430347204	0.514127254486084	0.0143936891108751
-1.09244906902313	-7.78605651855469	-3.78593730926514	-0.00872404221445322	0.513943791389465	0.0142682725563645
-1.09407484531403	-7.78530216217041	-3.78815507888794	-0.0088768620043993	0.513707756996155	0.0141287883743644
-1.09211981296539	-7.77684211730957	-3.7812647819519	-0.0091285165399313	0.51333624124527	0.0140149826183915
-1.09966790676117	-7.77474880218506	-3.77678251266479	-0.00930154882371426	0.513189315795898	0.0140249570831656
-1.10314583778381	-7.77489376068115	-3.77813196182251	-0.00951801240444183	0.512873589992523	0.0140017438679934
-1.10764908790588	-7.77312707901001	-3.77573156356812	-0.00969994440674782	0.512603640556335	0.0139275062829256
-1.1079580783844	-7.77226209640503	-3.76252174377441	-0.0099923200905323	0.512337267398834	0.0139011219143867
-1.11353611946106	-7.76596260070801	-3.76593041419983	-0.00997250434011221	0.512117445468903	0.0138169368728995
-1.1142520904541	-7.76880741119385	-3.76688313484192	-0.010348666459322	0.511864900588989	0.013811307027936
-1.1184173822403	-7.76252555847168	-3.76573395729065	-0.0103258974850178	0.511611759662628	0.0137988738715649
-1.11528491973877	-7.76459693908691	-3.75688982009888	-0.0106078293174505	0.511363625526428	0.0138748288154602
-1.12497365474701	-7.76297807693481	-3.76255583763123	-0.0106455720961094	0.511268973350525	0.0138654531911016
-1.12099385261536	-7.76068639755249	-3.75776362419128	-0.0108589474111795	0.511071264743805	0.0138951437547803
-1.12397730350494	-7.75656652450562	-3.75347924232483	-0.0108973607420921	0.510990023612976	0.0140803661197424
-1.12472891807556	-7.75829601287842	-3.76210904121399	-0.0109598720446229	0.51086837053299	0.0141351269558072
-1.12370252609253	-7.75279855728149	-3.75636076927185	-0.0109531069174409	0.510717868804932	0.014226839877665
-1.12847352027893	-7.75398588180542	-3.75352907180786	-0.0109938643872738	0.510789632797241	0.0143305007368326
-1.12584102153778	-7.75488805770874	-3.75217580795288	-0.0110118007287383	0.510786354541779	0.0143901472911239
-1.12842655181885	-7.74640464782715	-3.76468944549561	-0.0108912233263254	0.510897874832153	0.0144652333110571
-1.12633168697357	-7.74957799911499	-3.75354766845703	-0.0108847580850124	0.510960698127747	0.0146213453263044
-1.13273823261261	-7.7447452545166	-3.76392889022827	-0.010700773447752	0.511113584041595	0.0146330259740353
-1.12899363040924	-7.74966859817505	-3.76763081550598	-0.0107276877388358	0.511338651180267	0.0146732144057751
-1.1324622631073	-7.74380922317505	-3.76010870933533	-0.0105536924675107	0.511454403400421	0.0148455547168851
-1.12961685657501	-7.74455595016479	-3.76648283004761	-0.0104266218841076	0.51178115606308	0.0149419670924544
-1.13230919837952	-7.74462509155273	-3.77282547950745	-0.0102839134633541	0.512071192264557	0.0150284133851528
-1.1284921169281	-7.74456357955933	-3.77811241149902	-0.0102537805214524	0.512403011322021	0.0150925507768989
-1.1319375038147	-7.74043798446655	-3.76724553108215	-0.00991338212043047	0.512646496295929	0.0152747621759772
-1.13465690612793	-7.74049806594849	-3.78147983551025	-0.00980870984494686	0.513128817081451	0.0153273092582822
-1.13302230834961	-7.74041509628296	-3.78358840942383	-0.00963390246033669	0.51346480846405	0.015440815128386
-1.13090324401855	-7.73777914047241	-3.78904342651367	-0.00946120731532574	0.513823330402374	0.0154823753982782
-1.13950085639954	-7.73265743255615	-3.78858399391174	-0.00917203538119793	0.51421058177948	0.015627782791853
-1.13566553592682	-7.73966932296753	-3.790607213974	-0.00913866609334946	0.51459276676178	0.0156314428895712
-1.13803207874298	-7.73471927642822	-3.79430389404297	-0.00891742017120123	0.514954149723053	0.0157257504761219
-1.13935422897339	-7.7360315322876	-3.80080199241638	-0.00879289861768484	0.515322744846344	0.0156595092266798
-1.14462673664093	-7.73341655731201	-3.79628467559814	-0.00859467592090368	0.515589535236359	0.015754634514451
-1.14428436756134	-7.73178768157959	-3.79526519775391	-0.00850789807736874	0.515766680240631	0.0157743096351624
-1.14703392982483	-7.73316240310669	-3.80546808242798	-0.00843698624521494	0.516083776950836	0.0157816912978888
-1.14618372917175	-7.73183679580688	-3.80421495437622	-0.00839216820895672	0.516302227973938	0.0157825853675604
-1.15105497837067	-7.72774600982666	-3.80204153060913	-0.00823451019823551	0.516402006149292	0.0157378930598497
-1.15285980701447	-7.72610092163086	-3.79742670059204	-0.00828695390373468	0.516591727733612	0.0157741904258728
-1.15908217430115	-7.72431039810181	-3.80073809623718	-0.0082780197262764	0.516720235347748	0.0158090423792601
-1.15616512298584	-7.72179794311523	-3.79969429969788	-0.00833498500287533	0.516630709171295	0.0158304572105408
-1.16522777080536	-7.72243404388428	-3.80144500732422	-0.00835577305406332	0.516667723655701	0.0158406272530556
-1.1651257276535	-7.71813201904297	-3.79468631744385	-0.00840828567743301	0.516582727432251	0.0158084388822317
-1.16908657550812	-7.71781063079834	-3.79298400878906	-0.008625871501863	0.516393661499023	0.0158102177083492
-1.17050564289093	-7.71429681777954	-3.78894925117493	-0.00869355723261833	0.51624858379364	0.0157947987318039
-1.17596912384033	-7.7141547203064	-3.80217671394348	-0.00881695654243231	0.516028225421906	0.0157117247581482
-1.17783641815186	-7.71021890640259	-3.78784656524658	-0.0090607600286603	0.515633165836334	0.0156353060156107
-1.18390667438507	-7.70811939239502	-3.78030157089233	-0.00933727622032166	0.515379667282104	0.0156590268015862
-1.18499886989594	-7.70730066299438	-3.77919864654541	-0.00953750591725111	0.515038728713989	0.0155991809442639
-1.18921792507172	-7.70805501937866	-3.77537512779236	-0.00979361962527037	0.51470685005188	0.0155631061643362
-1.18786358833313	-7.7018084526062	-3.76800155639648	-0.0100499615073204	0.514217257499695	0.0154691683128476
-1.197190284729	-7.70033740997314	-3.76248812675476	-0.0103793293237686	0.513867616653442	0.0155150638893247
-1.19596481323242	-7.7001838684082	-3.76510047912598	-0.0106997406110168	0.513386130332947	0.0153448460623622
-1.20019209384918	-7.69856834411621	-3.75112223625183	-0.0110250031575561	0.513055264949799	0.0153734581544995
-1.19983577728271	-7.6981406211853	-3.73919463157654	-0.0114403441548347	0.512526631355286	0.0153041211888194
-1.20769286155701	-7.69539976119995	-3.73791098594666	-0.011684762313962	0.51222151517868	0.0153020843863487
-1.20656991004944	-7.69439649581909	-3.7401430606842	-0.0121227400377393	0.511824548244476	0.0151848075911403
-1.21051812171936	-7.69100856781006	-3.72913551330566	-0.0124864084646106	0.511417388916016	0.0152446646243334
-1.20934224128723	-7.69438743591309	-3.727135181427	-0.0128935789689422	0.511100232601166	0.0152087593451142
-1.21326804161072	-7.68615055084229	-3.72038841247559	-0.0130919171497226	0.510749101638794	0.0151137812063098
-1.2149258852005	-7.69029808044434	-3.71383428573608	-0.0135919526219368	0.510558724403381	0.0150022301822901
-1.22014689445496	-7.68442630767822	-3.70947766304016	-0.0138727985322475	0.510254263877869	0.0149413850158453
-1.22242617607117	-7.69064903259277	-3.71590328216553	-0.014229029417038	0.510130882263184	0.0147683154791594
-1.22256147861481	-7.68527984619141	-3.70577788352966	-0.01449790969491	0.509864091873169	0.0145818516612053
-1.23257791996002	-7.68618011474609	-3.69768309593201	-0.0147895785048604	0.509906411170959	0.0143937552347779
-1.22983849048615	-7.68417596817017	-3.7083203792572	-0.0151291517540812	0.509888291358948	0.0141006922349334
-1.24205207824707	-7.67886352539063	-3.70640969276428	-0.0152290929108858	0.509823203086853	0.0139680281281471
-1.24022483825684	-7.67939186096191	-3.70151662826538	-0.015490903519094	0.509892642498016	0.0137709705159068
-1.2515504360199	-7.67640590667725	-3.70269966125488	-0.0156278945505619	0.510041773319244	0.0134818535298109
-1.25323843955994	-7.67583084106445	-3.70438861846924	-0.0158412698656321	0.510253071784973	0.0131401745602489
-1.25722920894623	-7.66949319839478	-3.70009469985962	-0.0159319527447224	0.510353744029999	0.0129504138603806
-1.2605437040329	-7.66852617263794	-3.70427536964417	-0.0161454807966948	0.510743200778961	0.0128025338053703
-1.26692032814026	-7.66741323471069	-3.71517777442932	-0.0161579865962267	0.510971069335938	0.0125437444075942
-1.26708579063416	-7.6655330657959	-3.70928645133972	-0.0163196325302124	0.511329054832459	0.0123236048966646
-1.27010715007782	-7.66011667251587	-3.70315289497375	-0.0163586214184761	0.511621057987213	0.0122409360483289
-1.27149987220764	-7.66702175140381	-3.72007632255554	-0.016506465151906	0.512091994285584	0.012112844735384
-1.27418863773346	-7.6637716293335	-3.71960091590881	-0.0165677089244127	0.512434482574463	0.0119034862145782
-1.26712322235107	-7.66293382644653	-3.72419238090515	-0.0167015939950943	0.512859880924225	0.0117620034143329
-1.27090358734131	-7.66179990768433	-3.72121405601501	-0.0166787933558226	0.513237953186035	0.0116816069930792
-1.27269101142883	-7.66913080215454	-3.73199892044067	-0.0167561806738377	0.513753950595856	0.0115338526666164
-1.26717031002045	-7.66504955291748	-3.73246574401855	-0.0168500039726496	0.514080166816711	0.0113380644470453
-1.2702968120575	-7.66638231277466	-3.73128724098206	-0.0169857516884804	0.514608979225159	0.0112017719075084
-1.27015352249146	-7.66845226287842	-3.74156665802002	-0.0170126799494028	0.514982998371124	0.0110920090228319
-1.27287805080414	-7.66641807556152	-3.74933218955994	-0.0169731415808201	0.515372574329376	0.0110126966610551
-1.27087235450745	-7.66644096374512	-3.74220657348633	-0.0171642377972603	0.515786588191986	0.010893365368247
-1.27212119102478	-7.66842746734619	-3.74599766731262	-0.0170795675367117	0.51615709066391	0.0109048942103982
-1.26848721504211	-7.66608953475952	-3.75407099723816	-0.0171932466328144	0.516532599925995	0.0108893727883697
-1.27377557754517	-7.66300058364868	-3.75550436973572	-0.0170596521347761	0.516825675964355	0.0109758181497455
-1.26580667495728	-7.66553163528442	-3.75808024406433	-0.0172255951911211	0.517154037952423	0.0110279936343431
-1.26963078975677	-7.66459560394287	-3.75914907455444	-0.0171626061201096	0.517384648323059	0.011010997928679
-1.26730990409851	-7.66564798355103	-3.76486086845398	-0.0171431507915258	0.517596244812012	0.0110573563724756
-1.26673424243927	-7.66556692123413	-3.76733589172363	-0.017326707020402	0.517790794372559	0.0111542949452996
-1.26582491397858	-7.66278409957886	-3.76909708976746	-0.0171991102397442	0.517869293689728	0.0112397996708751
-1.26662802696228	-7.66269874572754	-3.76713442802429	-0.0173726435750723	0.518123686313629	0.011445770971477
-1.26213526725769	-7.65878105163574	-3.76753664016724	-0.0174478124827147	0.518176257610321	0.0115123586729169
-1.26329970359802	-7.65654754638672	-3.77428793907166	-0.0173344947397709	0.518330812454224	0.0116619607433677
-1.26617574691772	-7.65860223770142	-3.77335619926453	-0.017382875084877	0.518303692340851	0.0118027310818434
-1.26085007190704	-7.65582370758057	-3.76854014396667	-0.0174543131142855	0.518253207206726	0.0119473543018103
-1.26353466510773	-7.65487861633301	-3.76647686958313	-0.0174340773373842	0.518276214599609	0.0122216735035181
-1.26114118099213	-7.65580081939697	-3.77542114257813	-0.0174001399427652	0.518299579620361	0.0122886775061488
-1.26069927215576	-7.65266752243042	-3.77022266387939	-0.017338102683425	0.518110394477844	0.0124578569084406
-1.25640892982483	-7.65114784240723	-3.76900768280029	-0.0175038799643517	0.518096148967743	0.0127023840323091
-1.25567102432251	-7.64474248886108	-3.76740193367004	-0.0173320658504963	0.51797491312027	0.0130212269723415
-1.24982678890228	-7.64509296417236	-3.76316595077515	-0.0174708589911461	0.517819404602051	0.0133135141804814
-1.25448286533356	-7.64114236831665	-3.76430559158325	-0.0173768699169159	0.517728388309479	0.0136830285191536
-1.24831092357635	-7.63988828659058	-3.76272296905518	-0.0174239240586758	0.517501473426819	0.0140073290094733
-1.2502349615097	-7.63486862182617	-3.76776647567749	-0.0173185560852289	0.517342984676361	0.0143957668915391
-1.24524939060211	-7.62813711166382	-3.75761151313782	-0.0174323096871376	0.517069578170776	0.0147568304091692
-1.24778056144714	-7.62868213653564	-3.761061668396	-0.0173989664763212	0.516907393932343	0.0152582842856646
-1.23736119270325	-7.62487316131592	-3.75424480438232	-0.017457265406847	0.516517341136932	0.015590563416481
-1.23900747299194	-7.62141418457031	-3.7574474811554	-0.0173749793320894	0.516315460205078	0.0160539429634809
-1.23182845115662	-7.61488008499146	-3.75120449066162	-0.01738934032619	0.515980899333954	0.0164658613502979
-1.23112654685974	-7.61620092391968	-3.74297952651978	-0.0174832288175821	0.515761911869049	0.0170070081949234
-1.22390282154083	-7.6100926399231	-3.74321961402893	-0.0174691677093506	0.515384435653687	0.0173895619809628
-1.2251079082489	-7.60817861557007	-3.7404842376709	-0.017449926584959	0.515161573886871	0.0179227385669947
-1.21917402744293	-7.60425662994385	-3.73733067512512	-0.0175432395190001	0.514617323875427	0.0183567032217979
-1.21506810188293	-7.60143232345581	-3.73293018341064	-0.0175710320472717	0.514483332633972	0.018880108371377
-1.21278738975525	-7.6004786491394	-3.73087906837463	-0.017570149153471	0.514167785644531	0.0194082856178284
-1.20917892456055	-7.59852600097656	-3.73216533660889	-0.0175861176103354	0.513828217983246	0.019850367680192
-1.20227897167206	-7.59370565414429	-3.72238302230835	-0.0176479611545801	0.513352751731873	0.0203172508627176
-1.20094990730286	-7.59316968917847	-3.71941256523132	-0.0176773481070995	0.513159871101379	0.0208408292382956
-1.19259667396545	-7.58713865280151	-3.71137070655823	-0.0176913291215897	0.512807607650757	0.021327305585146
-1.18660283088684	-7.59018087387085	-3.71469640731812	-0.0177477411925793	0.512469232082367	0.0217820927500725
-1.18166470527649	-7.58589649200439	-3.71488070487976	-0.0176635757088661	0.512155473232269	0.0221951138228178
-1.1718727350235	-7.58606147766113	-3.70762586593628	-0.0177592150866985	0.511918723583221	0.0225944854319096
-1.17199075222015	-7.58348751068115	-3.70499682426453	-0.0176474414765835	0.511577904224396	0.023144168779254
-1.16559946537018	-7.58672285079956	-3.69498801231384	-0.0178034473210573	0.511294662952423	0.0235806666314602
-1.16407382488251	-7.58094358444214	-3.70307040214539	-0.0176277346909046	0.510970592498779	0.0238844808191061
-1.15405583381653	-7.58143854141235	-3.69291281700134	-0.0176712479442358	0.510796308517456	0.0242352224886417
-1.15366113185883	-7.57972764968872	-3.69205737113953	-0.0175989866256714	0.510516405105591	0.0246943924576044
-1.14983987808228	-7.58702373504639	-3.69526314735413	-0.0176463443785906	0.510324358940125	0.0249733701348305
-1.14655232429504	-7.58494567871094	-3.69011497497559	-0.0175748784095049	0.510109066963196	0.0252999421209097
-1.13659369945526	-7.58688545227051	-3.69319343566895	-0.0175141524523497	0.509971082210541	0.0255478713661432
-1.13519430160522	-7.58724498748779	-3.68561506271362	-0.017384871840477	0.509774386882782	0.0259194448590279
-1.12511241436005	-7.59003925323486	-3.67580461502075	-0.01739870198071	0.50955855846405	0.0261596608906984
-1.12234592437744	-7.58877515792847	-3.6878821849823	-0.0171273965388536	0.509437620639801	0.0265044365078211
-1.11599433422089	-7.59528017044067	-3.68694853782654	-0.0171333327889442	0.509362936019897	0.0267246924340725
-1.11082780361176	-7.59253644943237	-3.69026255607605	-0.0169310364872217	0.509186267852783	0.0270702242851257
-1.10477864742279	-7.59595346450806	-3.68473410606384	-0.0168374627828598	0.509091913700104	0.0273108463734388
-1.1031289100647	-7.59869480133057	-3.6835310459137	-0.0167689882218838	0.509108066558838	0.027612216770649
-1.09162485599518	-7.60029220581055	-3.6843273639679	-0.0166492443531752	0.508978843688965	0.0278641637414694
-1.0899453163147	-7.60515689849854	-3.68909072875977	-0.0164525769650936	0.508990108966827	0.0280723292380571
-1.08170545101166	-7.60513210296631	-3.6819212436676	-0.0163657683879137	0.508918404579163	0.0283210668712854
-1.0787513256073	-7.60907220840454	-3.68026757240295	-0.0162769835442305	0.508956551551819	0.0286495760083199
-1.06921792030334	-7.61064529418945	-3.68559098243713	-0.0161087494343519	0.508983075618744	0.0288647022098303
-1.06373810768127	-7.61523294448853	-3.6906623840332	-0.0159824844449759	0.509071469306946	0.0291547272354364
-1.05643332004547	-7.61545705795288	-3.68695759773254	-0.0158104337751865	0.508923411369324	0.0294258501380682
-1.05259239673615	-7.61998987197876	-3.68923568725586	-0.0157327223569155	0.509070217609406	0.0296683758497238
-1.04698550701141	-7.61960744857788	-3.68283677101135	-0.0156003152951598	0.509090125560761	0.0299793258309364
-1.03694367408752	-7.62502908706665	-3.68647980690002	-0.015502218157053	0.50916463136673	0.0302339885383844
-1.0355372428894	-7.62566232681274	-3.69246244430542	-0.0153064439073205	0.509231626987457	0.0305425729602575
-1.02262651920319	-7.63032627105713	-3.69159173965454	-0.0153647465631366	0.509334564208984	0.030748538672924
-1.02000272274017	-7.62942409515381	-3.69408178329468	-0.0151369152590632	0.509365081787109	0.0310039259493351
-1.01517176628113	-7.6336030960083	-3.6881275177002	-0.0150639228522778	0.509442269802094	0.0311785601079464
-1.01060831546783	-7.63302898406982	-3.69151401519775	-0.0150125743821263	0.509499788284302	0.0314619764685631
-1.00784873962402	-7.6367654800415	-3.68786835670471	-0.014759223908186	0.509545624256134	0.0316146090626717
-1.00334215164185	-7.63819217681885	-3.70036745071411	-0.0147169334813952	0.509658813476563	0.03175363317132
-0.997151613235474	-7.63728046417236	-3.69253182411194	-0.0146460318937898	0.509625375270844	0.0319957137107849
-0.995402753353119	-7.64601039886475	-3.69178700447083	-0.0145320445299149	0.509707629680634	0.0322122983634472
-0.984331369400024	-7.64348697662354	-3.69598913192749	-0.0145137682557106	0.50970596075058	0.0322734788060188
-0.987039983272552	-7.64675903320313	-3.69265484809875	-0.0143685070797801	0.509766161441803	0.0323872566223145
-0.974417626857758	-7.6469898223877	-3.69471597671509	-0.0144228348508477	0.509712159633636	0.032557025551796
-0.976755917072296	-7.6510157585144	-3.70127534866333	-0.0142657496035099	0.509795188903809	0.0327994003891945
-0.973914086818695	-7.65442085266113	-3.69360899925232	-0.0142414234578609	0.509710669517517	0.0329536870121956
-0.969911277294159	-7.65418338775635	-3.69610071182251	-0.0142047051340342	0.509741365909576	0.0330840833485127
-0.963651955127716	-7.65538263320923	-3.69069600105286	-0.0142218368127942	0.509756863117218	0.0333366468548775
-0.957789421081543	-7.65559434890747	-3.69347357749939	-0.0141630973666906	0.50965416431427	0.0334549732506275
-0.957744538784027	-7.66136455535889	-3.69581604003906	-0.014120876789093	0.509696424007416	0.0335786417126656
-0.954580366611481	-7.66052961349487	-3.69061326980591	-0.0141523089259863	0.509503304958344	0.0336854979395866
-0.949005126953125	-7.66465091705322	-3.69102740287781	-0.0141884302720428	0.509495675563812	0.0338470600545406
-0.947152554988861	-7.66659545898438	-3.68828892707825	-0.0142317451536655	0.509367823600769	0.0339649431407452
-0.945796191692352	-7.66969585418701	-3.69008231163025	-0.0142290536314249	0.509204983711243	0.0340671837329865
-0.946184456348419	-7.66720533370972	-3.68701219558716	-0.0142776761204004	0.509051620960236	0.0341472029685974
-0.939939498901367	-7.67166662216187	-3.68567037582397	-0.0142768118530512	0.509011209011078	0.0342065058648586
-0.936721742153168	-7.66975212097168	-3.67787551879883	-0.0143420221284032	0.508824050426483	0.0343265756964684
-0.936203002929688	-7.67417621612549	-3.67969965934753	-0.0143896527588367	0.508686602115631	0.0343378707766533
-0.932680785655975	-7.67612981796265	-3.68368554115295	-0.0142969852313399	0.508517742156982	0.0343295000493526
-0.932425200939178	-7.67958498001099	-3.67881393432617	-0.0145098268985748	0.508308589458466	0.03429851308465
-0.935324013233185	-7.67954874038696	-3.67910361289978	-0.0143942357972264	0.508153557777405	0.0343082547187805
-0.929861605167389	-7.6836051940918	-3.67017006874084	-0.0145458029583097	0.507883667945862	0.0342052057385445
-0.931116282939911	-7.68467903137207	-3.66631674766541	-0.0145836509764194	0.507718920707703	0.0341765247285366
-0.929996132850647	-7.68938970565796	-3.66823434829712	-0.0146912951022387	0.507520377635956	0.0340833067893982
-0.932520747184753	-7.69018411636353	-3.66878890991211	-0.0147824995219707	0.507316768169403	0.0339104123413563
-0.926748871803284	-7.6894359588623	-3.66606950759888	-0.0148623622953892	0.507030844688416	0.0337544418871403
-0.932440161705017	-7.69482326507568	-3.65991044044495	-0.0148820215836167	0.50688236951828	0.0337566398084164
-0.928745269775391	-7.69798851013184	-3.65951752662659	-0.0150395995005965	0.506574690341949	0.033661887049675
-0.927627325057983	-7.70136594772339	-3.65946865081787	-0.0151447271928191	0.506479978561401	0.033436730504036
-0.927669107913971	-7.70287418365479	-3.65675830841064	-0.0152514632791281	0.506107032299042	0.0333395674824715
-0.930274307727814	-7.70882081985474	-3.65013384819031	-0.0154353231191635	0.50605183839798	0.0332722403109074
-0.927404880523682	-7.70806550979614	-3.64971375465393	-0.0154737569391727	0.505752563476563	0.0331559702754021
-0.92847067117691	-7.71039295196533	-3.64721202850342	-0.015596067532897	0.505643963813782	0.032991599291563
-0.930996835231781	-7.7147045135498	-3.64331889152527	-0.0157612673938274	0.505445957183838	0.0328507199883461
-0.925252139568329	-7.71337366104126	-3.6402599811554	-0.0159183908253908	0.505336582660675	0.0327199585735798
-0.930904567241669	-7.72022199630737	-3.64071941375732	-0.0159632675349712	0.505284368991852	0.0325139351189137
-0.927987217903137	-7.72277784347534	-3.63635683059692	-0.016161510720849	0.505080997943878	0.032300490885973
-0.930802583694458	-7.72401475906372	-3.64245104789734	-0.0162003859877586	0.504958510398865	0.0321611016988754
-0.929976463317871	-7.72874116897583	-3.64836287498474	-0.016359057277441	0.504916727542877	0.0318928509950638
-0.935679018497467	-7.73246479034424	-3.64037656784058	-0.016387926414609	0.504943490028381	0.0316396243870258
-0.929951906204224	-7.7313117980957	-3.63717198371887	-0.016393830999732	0.504769206047058	0.031395498663187
-0.936523079872131	-7.73589897155762	-3.63823437690735	-0.0166402701288462	0.504888832569122	0.031248627230525
-0.934856295585632	-7.73567771911621	-3.63575315475464	-0.0166531950235367	0.504841029644012	0.0310292150825262
-0.93718957901001	-7.7405743598938	-3.64020395278931	-0.0166047438979149	0.504944980144501	0.0308146961033344
-0.945035636425018	-7.74249792098999	-3.6420156955719	-0.0166980288922787	0.504869818687439	0.0305675622075796
-0.945007920265198	-7.74597597122192	-3.64354348182678	-0.0168355572968721	0.504919350147247	0.030222449451685
-0.944170236587524	-7.75349187850952	-3.64097285270691	-0.016873287037015	0.5049689412117	0.0299247540533543
-0.940000712871552	-7.75305891036987	-3.64379906654358	-0.0169116519391537	0.504957735538483	0.0295761507004499
-0.943584144115448	-7.75895071029663	-3.63918471336365	-0.0169968996196985	0.505091667175293	0.0293013714253902
-0.942062437534332	-7.76596832275391	-3.6397180557251	-0.0169408451765776	0.505152404308319	0.028994994238019
-0.942992448806763	-7.77106666564941	-3.64586758613586	-0.0171298906207085	0.505264401435852	0.0286414436995983
-0.941477596759796	-7.77141809463501	-3.64305758476257	-0.017132043838501	0.505318105220795	0.028324207291007
-0.93699985742569	-7.77297925949097	-3.64956402778625	-0.0170659571886063	0.505371928215027	0.0279788319021463
-0.938552558422089	-7.78223276138306	-3.64863634109497	-0.0171414408832788	0.505635440349579	0.02762845531106
-0.940845906734467	-7.78409051895142	-3.65063405036926	-0.0170406755059958	0.505689680576324	0.027238180860877
-0.942311525344849	-7.78483629226685	-3.65945792198181	-0.0171209871768951	0.50591766834259	0.0269125066697598
-0.945517838001251	-7.78755283355713	-3.65289998054504	-0.0170301403850317	0.50601053237915	0.0266565661877394
-0.947151362895966	-7.78583908081055	-3.65965342521667	-0.0169844795018435	0.50619113445282	0.02623026445508
-0.95359480381012	-7.79299974441528	-3.65877270698547	-0.0168513432145119	0.506409645080566	0.0257957503199577
-0.951496541500092	-7.79825019836426	-3.66814994812012	-0.0167788099497557	0.506587207317352	0.025287751108408
-0.952857255935669	-7.80110597610474	-3.67050123214722	-0.0165727082639933	0.50679749250412	0.0248334091156721
-0.949954092502594	-7.8071026802063	-3.67186617851257	-0.0165593940764666	0.50696861743927	0.0243599247187376
-0.951194405555725	-7.81255197525024	-3.67467737197876	-0.0164225269109011	0.50724333524704	0.0239557418972254
-0.946382761001587	-7.81756401062012	-3.67513108253479	-0.0162758659571409	0.50732034444809	0.0234955698251724
-0.949920654296875	-7.82183933258057	-3.68614768981934	-0.0160523876547813	0.507623612880707	0.0230787787586451
-0.948560297489166	-7.82225131988525	-3.68389463424683	-0.0159853920340538	0.507718801498413	0.0227003674954176
-0.949917435646057	-7.82556104660034	-3.68400597572327	-0.0158847216516733	0.507976293563843	0.0224116835743189
-0.950850665569305	-7.82627773284912	-3.69195008277893	-0.0157175567001104	0.508151710033417	0.0221163760870695
-0.956475436687469	-7.82834672927856	-3.6971127986908	-0.0155445160344243	0.508401036262512	0.0217433273792267
-0.958669066429138	-7.82858943939209	-3.70431923866272	-0.0153404101729393	0.508489429950714	0.021385446190834
-0.957014977931976	-7.83478355407715	-3.70366430282593	-0.0152817452326417	0.50871479511261	0.0209920834749937
-0.959619879722595	-7.83600664138794	-3.70271968841553	-0.0150303672999144	0.508740246295929	0.0206762123852968
-0.959183633327484	-7.84123992919922	-3.7092866897583	-0.0150377247482538	0.508953213691711	0.0204512123018503
-0.956992447376251	-7.84402990341187	-3.71014261245728	-0.0149562275037169	0.509060025215149	0.0201373901218176
-0.950467586517334	-7.84494876861572	-3.71214914321899	-0.0148228760808706	0.509086012840271	0.0198755450546741
-0.952275276184082	-7.84982109069824	-3.71461296081543	-0.0147841265425086	0.509276568889618	0.0196983348578215
-0.958575010299683	-7.84932565689087	-3.71845889091492	-0.0146490605548024	0.509239733219147	0.0193968005478382
-0.956468522548676	-7.84918737411499	-3.720463514328	-0.0146271288394928	0.509355843067169	0.0191846564412117
-0.958725810050964	-7.85166931152344	-3.72256517410278	-0.0145368259400129	0.509353578090668	0.0190489869564772
-0.954506874084473	-7.85067129135132	-3.71708822250366	-0.0145560624077916	0.509352564811707	0.0188571456819773
-0.958928644657135	-7.85318422317505	-3.72582459449768	-0.0144441388547421	0.509422838687897	0.0186960753053427
-0.951699674129486	-7.85723066329956	-3.7257444858551	-0.0145504111424088	0.509481966495514	0.0185313150286675
-0.954234778881073	-7.85906076431274	-3.72147035598755	-0.0144144585356116	0.509552717208862	0.0183856599032879
-0.953701019287109	-7.85869741439819	-3.72603487968445	-0.0144035900011659	0.509402096271515	0.0181992724537849
-0.952961504459381	-7.85988330841064	-3.71787858009338	-0.0144799975678325	0.509510397911072	0.0179723370820284
-0.954327046871185	-7.85889291763306	-3.72016596794128	-0.0143652996048331	0.509480595588684	0.0177658293396235
-0.958593666553497	-7.86558151245117	-3.72992920875549	-0.0144214536994696	0.509668052196503	0.0174513012170792
-0.956456422805786	-7.86357641220093	-3.73175549507141	-0.0143640097230673	0.509555041790009	0.0171259809285402
-0.959332823753357	-7.86611223220825	-3.72605657577515	-0.0143938399851322	0.509668231010437	0.0169594213366508
-0.95517361164093	-7.8683295249939	-3.73503541946411	-0.0144192883744836	0.509689927101135	0.0166180431842804
-0.959235370159149	-7.86875581741333	-3.7315788269043	-0.0143089173361659	0.509689569473267	0.016329126432538
-0.953173220157623	-7.86716079711914	-3.72781991958618	-0.0144078508019447	0.509639739990234	0.016112020239234
-0.960283994674683	-7.86979818344116	-3.72722125053406	-0.0143231116235256	0.509770154953003	0.0160015299916267
-0.954743921756744	-7.87153959274292	-3.72988486289978	-0.0143593186512589	0.50978285074234	0.0155934225767851
-0.959821343421936	-7.86945819854736	-3.73350501060486	-0.0142163382843137	0.509809374809265	0.0153356539085507
-0.958699643611908	-7.8736138343811	-3.72702193260193	-0.0143699860200286	0.509860813617706	0.0150561630725861
-0.961070001125336	-7.87557411193848	-3.73653936386108	-0.0142596131190658	0.509933710098267	0.0148140825331211
-0.955308973789215	-7.87433338165283	-3.74059581756592	-0.0143430922180414	0.509956955909729	0.0145006468519568
-0.957533121109009	-7.87947034835815	-3.72564935684204	-0.0143624050542712	0.509989440441132	0.014361560344696
-0.952187955379486	-7.88587522506714	-3.74032330513	-0.0143720181658864	0.510092914104462	0.0140384268015623
-0.949205040931702	-7.88091897964478	-3.73435568809509	-0.0143846562132239	0.510071814060211	0.0137758487835526
-0.95268577337265	-7.88623380661011	-3.73260641098022	-0.0144171305000782	0.510223984718323	0.0136483358219266
-0.948787569999695	-7.88636207580566	-3.73863530158997	-0.0145004177466035	0.51024204492569	0.0134279662743211
-0.954136550426483	-7.88451385498047	-3.74200916290283	-0.0144676584750414	0.510274887084961	0.0132830841466784
-0.948937058448792	-7.88877391815186	-3.72847461700439	-0.0145993297919631	0.510344624519348	0.0130522716790438
-0.953254103660584	-7.88559818267822	-3.74535036087036	-0.0145517019554973	0.510412693023682	0.0127516901120543
-0.953156173229218	-7.89143133163452	-3.73360300064087	-0.0146005460992455	0.510484874248505	0.0126108126714826
-0.949008822441101	-7.89301443099976	-3.73662710189819	-0.0146559998393059	0.510587513446808	0.0123886736109853
-0.949851274490356	-7.89550304412842	-3.73733806610107	-0.0146504426375031	0.510683000087738	0.012107253074646
-0.943594396114349	-7.89489507675171	-3.73700213432312	-0.0147366737946868	0.510656118392944	0.0118875224143267
-0.944254219532013	-7.89658117294312	-3.73492932319641	-0.0147966714575887	0.510822176933289	0.0117351897060871
-0.935946524143219	-7.90098476409912	-3.74488568305969	-0.014893464744091	0.51082444190979	0.0114382458850741
-0.940759539604187	-7.9019889831543	-3.74419498443604	-0.0148714482784271	0.51093316078186	0.0112385116517544
-0.934759080410004	-7.90347337722778	-3.73986172676086	-0.0150545425713062	0.510931074619293	0.0110306367278099
-0.943213880062103	-7.90272569656372	-3.73723649978638	-0.0150157110765576	0.511101961135864	0.0108258184045553
-0.937702298164368	-7.90578937530518	-3.75243735313416	-0.0152811519801617	0.511127531528473	0.010477926582098
-0.939656257629395	-7.90223264694214	-3.73757100105286	-0.0152437258511782	0.511206209659576	0.0104325171560049
-0.935343205928802	-7.91008043289185	-3.74816608428955	-0.0154129862785339	0.511309742927551	0.0101506700739264
-0.934031248092651	-7.90430784225464	-3.74939584732056	-0.0154844596982002	0.511319518089294	0.00989816430956125
-0.93728119134903	-7.91031646728516	-3.74714183807373	-0.0156003637239337	0.511496543884277	0.00976226571947336
-0.936155200004578	-7.90980911254883	-3.74207615852356	-0.0156934726983309	0.511506378650665	0.00966352503746748
-0.937823534011841	-7.91338872909546	-3.7457594871521	-0.0158669855445623	0.511606812477112	0.00942470598965883
-0.937026798725128	-7.91298389434814	-3.75349259376526	-0.0159982740879059	0.511644780635834	0.00914557836949825
-0.932949662208557	-7.91611957550049	-3.74503469467163	-0.0162421017885208	0.511697709560394	0.00889434851706028
-0.930728852748871	-7.91650485992432	-3.73656392097473	-0.01633495464921	0.511738955974579	0.00877301953732967
-0.931142389774323	-7.91534233093262	-3.75326156616211	-0.0163942407816648	0.511825203895569	0.00855384767055511
-0.926501750946045	-7.92075347900391	-3.74059534072876	-0.0167010482400656	0.511853873729706	0.0085201533511281
-0.927947819232941	-7.91913747787476	-3.75116467475891	-0.0167362615466118	0.511911392211914	0.00825467053800821
-0.928930282592773	-7.9210958480835	-3.74415636062622	-0.0169338863343	0.512023329734802	0.00819160416722298
-0.924968123435974	-7.92394685745239	-3.75164794921875	-0.0170778222382069	0.512008726596832	0.00792782567441463
-0.929224848747253	-7.92112064361572	-3.74794220924377	-0.0171226188540459	0.51202118396759	0.00777023425325751
-0.926988124847412	-7.9269757270813	-3.74292302131653	-0.0174573119729757	0.5121830701828	0.00753956940025091
-0.924629926681519	-7.91902685165405	-3.74625468254089	-0.0174487959593534	0.511986374855042	0.00727230962365866
-0.928698420524597	-7.92536354064941	-3.74238109588623	-0.0176628306508064	0.512073755264282	0.00716805038973689
-0.925431370735168	-7.92667245864868	-3.75102114677429	-0.0178573671728373	0.512158572673798	0.00680282665416598
-0.932763993740082	-7.92211532592773	-3.7444109916687	-0.0179397836327553	0.512045562267303	0.00655690906569362
-0.92600804567337	-7.93275451660156	-3.7439923286438	-0.018236368894577	0.512024104595184	0.00644542789086699
-0.925250232219696	-7.93049192428589	-3.74432682991028	-0.0184115394949913	0.51188850402832	0.0061189653351903
-0.92902410030365	-7.93284225463867	-3.73450827598572	-0.0186124816536903	0.511913776397705	0.00605431944131851
-0.922487735748291	-7.93712282180786	-3.74092531204224	-0.0189680047333241	0.51172548532486	0.00585114490240812
-0.926124095916748	-7.93294811248779	-3.7319974899292	-0.0190045144408941	0.511663019657135	0.00580793712288141
-0.926747977733612	-7.9358983039856	-3.73827052116394	-0.0193100590258837	0.511573314666748	0.00567910727113485
-0.929734945297241	-7.93300294876099	-3.73391151428223	-0.0194480177015066	0.511366784572601	0.00551388692110777
-0.923468947410584	-7.93439626693726	-3.73316502571106	-0.0196699295192957	0.511335253715515	0.00532975699752569
-0.928338646888733	-7.93362188339233	-3.72173595428467	-0.0198422931134701	0.511113941669464	0.00527236238121986
-0.928816735744476	-7.93973016738892	-3.73123359680176	-0.0200824178755283	0.510974526405334	0.00514018442481756
-0.927851021289825	-7.93751859664917	-3.72272920608521	-0.0202232208102942	0.510742366313934	0.00490711536258459
-0.929181635379791	-7.93841600418091	-3.72551083564758	-0.0204985085874796	0.510533154010773	0.00472039030864835
-0.932408273220062	-7.93857145309448	-3.71890330314636	-0.0206005088984966	0.510298490524292	0.00462821591645479
-0.931314647197723	-7.94182920455933	-3.70715141296387	-0.0209598280489445	0.510121762752533	0.00453213416039944
-0.931507050991058	-7.93900060653687	-3.71835398674011	-0.0209799539297819	0.509870648384094	0.00435996754094958
-0.931538462638855	-7.94165802001953	-3.71374130249023	-0.0213228836655617	0.509615957736969	0.00421801675111055
-0.934551537036896	-7.94244575500488	-3.70350790023804	-0.0214945822954178	0.509348809719086	0.00423830095678568
-0.93343049287796	-7.94446229934692	-3.70801448822021	-0.0216704085469246	0.509198784828186	0.00411108089610934
-0.935143530368805	-7.93970918655396	-3.69721436500549	-0.0218215137720108	0.508819460868835	0.00402332236990333
-0.934997916221619	-7.94146585464478	-3.69711899757385	-0.0220414903014898	0.508734107017517	0.00393731845542789
-0.935348153114319	-7.94186019897461	-3.69232654571533	-0.0222177598625422	0.508371531963348	0.00392796471714973
-0.940249860286713	-7.94273567199707	-3.69732713699341	-0.0223326869308949	0.508171796798706	0.0037485035136342
-0.936964690685272	-7.94148206710815	-3.68848133087158	-0.0225301180034876	0.507816195487976	0.00360670476220548
-0.942656099796295	-7.94435548782349	-3.680419921875	-0.0226586014032364	0.507690668106079	0.00355144659988582
-0.94044429063797	-7.94534301757813	-3.68722558021545	-0.0228721480816603	0.507463872432709	0.0033094291575253
-0.94636195898056	-7.94403505325317	-3.68119692802429	-0.0228856261819601	0.507175266742706	0.0031561516225338
-0.940520465373993	-7.95095443725586	-3.67473745346069	-0.0231451150029898	0.506957471370697	0.00300982547923923
-0.945209085941315	-7.94733762741089	-3.67594432830811	-0.0232327189296484	0.506661772727966	0.00271136616356671
-0.947132050991058	-7.95258235931396	-3.66577672958374	-0.0233698058873415	0.506510615348816	0.00263279676437378
-0.94573700428009	-7.95556926727295	-3.67767477035522	-0.02351139113307	0.506313562393188	0.00243422552011907
-0.951547265052795	-7.95195770263672	-3.66316390037537	-0.0234762914478779	0.506071627140045	0.00227856636047363
-0.949126124382019	-7.95979070663452	-3.66506552696228	-0.0238489042967558	0.505890965461731	0.00215521338395774
-0.948114633560181	-7.95549440383911	-3.66851544380188	-0.0238102748990059	0.505642294883728	0.00192681595217437
-0.951769828796387	-7.95877170562744	-3.65055370330811	-0.0240940153598785	0.505552530288696	0.00199195952154696
-0.948166012763977	-7.96020698547363	-3.65839529037476	-0.0241836290806532	0.505410969257355	0.00168881553690881
-0.951773822307587	-7.95827054977417	-3.65132999420166	-0.0242670476436615	0.505120098590851	0.00166652118787169
-0.95300680398941	-7.96517181396484	-3.65673279762268	-0.024435643106699	0.505100071430206	0.00157072499860078
-0.949177324771881	-7.96564102172852	-3.64870715141296	-0.0245618317276239	0.504826128482819	0.00130554183851928
-0.952915191650391	-7.96574687957764	-3.64445972442627	-0.0247343480587006	0.504790842533112	0.00129700603429228
-0.950380504131317	-7.96815299987793	-3.64937233924866	-0.0248311851173639	0.504637718200684	0.00108126760460436
-0.953405320644379	-7.96796035766602	-3.65157699584961	-0.0249115247279406	0.504590809345245	0.000953028735239059
-0.950684666633606	-7.96868371963501	-3.63613319396973	-0.0251416899263859	0.504391252994537	0.000873261073138565
-0.952966272830963	-7.97115993499756	-3.64575290679932	-0.0251545980572701	0.504282891750336	0.000655937939882278
-0.947799503803253	-7.97259044647217	-3.643550157547	-0.0254063885658979	0.504291296005249	0.00056924787349999
-0.952479422092438	-7.97458028793335	-3.63382482528687	-0.0254875477403402	0.504141628742218	0.000534571765456349
-0.952287673950195	-7.97718572616577	-3.6422278881073	-0.025603000074625	0.504093945026398	0.000378864933736622
-0.947184205055237	-7.97377014160156	-3.63167548179626	-0.0257486812770367	0.504023253917694	0.000277969083981588
-0.953131675720215	-7.97571516036987	-3.63901782035828	-0.0258538667112589	0.50397253036499	0.000236902749747969
-0.947929739952087	-7.97908306121826	-3.6372652053833	-0.0261341240257025	0.503883004188538	0.000100011195172556
-0.949328064918518	-7.97842788696289	-3.62161922454834	-0.0261572767049074	0.503840804100037	0.000106292143755127
-0.947514295578003	-7.98456001281738	-3.63654661178589	-0.0263326782733202	0.503856956958771	-4.25137804995757E-05
-0.947305798530579	-7.97902297973633	-3.62786722183228	-0.0264720804989338	0.503621876239777	-9.78654425125569E-05
-0.947888672351837	-7.98566913604736	-3.63058710098267	-0.0265877600759268	0.503708481788635	-6.88873187755235E-05
-0.944936513900757	-7.98358154296875	-3.62695860862732	-0.0268864091485739	0.503663837909698	-0.000212752318475395
-0.943587839603424	-7.98500347137451	-3.63001275062561	-0.0269647054374218	0.503695785999298	-0.000152892505866475
-0.944022715091705	-7.98447465896606	-3.62709379196167	-0.0270688477903605	0.503644824028015	-0.000275649770628661
-0.9400634765625	-7.98616504669189	-3.61618876457214	-0.0273417048156261	0.503569841384888	-0.000265319016762078
-0.942702531814575	-7.98748397827148	-3.62441730499268	-0.0273656956851482	0.503575801849365	-0.000239660366787575
-0.938366174697876	-7.9860692024231	-3.62690019607544	-0.0276655200868845	0.503599584102631	-0.000313010794343427
-0.939548850059509	-7.98818683624268	-3.61165738105774	-0.0277944039553404	0.503507912158966	-0.000216298009036109
-0.936122357845306	-7.99302625656128	-3.62648987770081	-0.0280305109918118	0.503569781780243	-0.000303475215332583
-0.931878626346588	-7.98628282546997	-3.61258125305176	-0.0282227955758572	0.503361523151398	-0.000263206515228376
-0.938706159591675	-7.98842144012451	-3.62353014945984	-0.0282954555004835	0.503390312194824	-0.000280573964118958
-0.933997809886932	-7.99058151245117	-3.60807824134827	-0.0285779442638159	0.503405332565308	-0.000246677576797083
-0.927763164043427	-7.99191856384277	-3.61957716941834	-0.0287864897400141	0.503411173820496	-0.000297255581244826
-0.930280268192291	-7.98911714553833	-3.60776114463806	-0.0288271270692348	0.503303527832031	-0.000258213462075219
-0.926946997642517	-7.99622106552124	-3.61408925056458	-0.0290748830884695	0.503335952758789	-0.000254183978540823
-0.926960289478302	-7.99121379852295	-3.61087942123413	-0.0292390771210194	0.503230571746826	-0.000279260042589158
-0.923993229866028	-7.99282741546631	-3.60868883132935	-0.0294749066233635	0.503272593021393	-0.00022601148521062
-0.919860303401947	-7.99747467041016	-3.61047315597534	-0.029627026990056	0.503247380256653	-0.000233274928177707
-0.922710359096527	-7.99457311630249	-3.61014318466187	-0.0296772941946983	0.50320440530777	-0.000331661227392033
-0.917754590511322	-7.99876308441162	-3.60656690597534	-0.0299672577530146	0.503210723400116	-0.000241680609178729
-0.918914318084717	-7.99733686447144	-3.61209535598755	-0.0299772638827562	0.503114819526672	-0.000370845809811726
-0.916146159172058	-7.99970054626465	-3.59962034225464	-0.0302641056478024	0.50325733423233	-0.00036565912887454
-0.912160038948059	-8.0018196105957	-3.61234641075134	-0.0303783621639013	0.503195464611053	-0.000504804484080523
-0.915660381317139	-7.99860239028931	-3.59747695922852	-0.0304010566323996	0.503123223781586	-0.000420584168750793
-0.91310852766037	-8.00735855102539	-3.61173677444458	-0.0305526815354824	0.50328540802002	-0.00058300542877987
-0.905671060085297	-8.00451469421387	-3.60034489631653	-0.0307718254625797	0.503210544586182	-0.000556838989723474
-0.90846186876297	-8.00654697418213	-3.61160492897034	-0.0307488813996315	0.503211498260498	-0.000706592691130936
-0.906041204929352	-8.00514507293701	-3.59518623352051	-0.0309326406568289	0.503355383872986	-0.000683160207699984
-0.901147902011871	-8.00788879394531	-3.61045527458191	-0.031032657250762	0.503351032733917	-0.000797807006165385
-0.90458220243454	-8.00763320922852	-3.61466908454895	-0.0310574881732464	0.503404498100281	-0.000804821494966745
-0.896907448768616	-8.01313304901123	-3.60384702682495	-0.0312290694564581	0.503466486930847	-0.000823430716991425
-0.896838963031769	-8.01233386993408	-3.6103994846344	-0.031207375228405	0.503526985645294	-0.000912810442969203
-0.891710162162781	-8.01155376434326	-3.60581707954407	-0.0313222594559193	0.503668248653412	-0.00087319896556437
-0.888612866401672	-8.01731872558594	-3.60570406913757	-0.0314559116959572	0.50377881526947	-0.000769022735767066
-0.88929682970047	-8.01058864593506	-3.60558271408081	-0.0312946699559689	0.503838956356049	-0.000823464710265398
-0.882584452629089	-8.0214319229126	-3.61825561523438	-0.0314737185835838	0.50404965877533	-0.000754997949115932
-0.877722561359406	-8.01735305786133	-3.6053147315979	-0.0314778499305248	0.504008233547211	-0.000727402744814754
-0.878658473491669	-8.01919269561768	-3.6156804561615	-0.0314707383513451	0.504268169403076	-0.000700980541296303
-0.872279167175293	-8.01861572265625	-3.61829566955566	-0.0314503200352192	0.504445672035217	-0.000674490118399262
-0.870023727416992	-8.02046775817871	-3.61214065551758	-0.0314156264066696	0.504539966583252	-0.0005345712415874
-0.862621665000916	-8.02503108978271	-3.61573648452759	-0.0313932150602341	0.504728853702545	-0.000495757616590708
-0.859848141670227	-8.02439498901367	-3.62020421028137	-0.0312978141009808	0.504857540130615	-0.000557853723876178
-0.858065605163574	-8.02540969848633	-3.6185302734375	-0.031274825334549	0.505116581916809	-0.000433258101111278
-0.849439144134521	-8.02617263793945	-3.62045812606812	-0.0311856102198362	0.505254864692688	-0.000310521718347445
-0.846829891204834	-8.03268241882324	-3.62930154800415	-0.0311500653624535	0.505438029766083	-0.000263915542745963
-0.840602874755859	-8.02969360351563	-3.62141680717468	-0.0310755055397749	0.505513727664948	-0.000135470152599737
-0.840999603271484	-8.03242492675781	-3.63431215286255	-0.0309387911111116	0.505800366401672	-2.22906282942859E-06
-0.828985095024109	-8.0333366394043	-3.63592600822449	-0.0309048593044281	0.505990266799927	1.87890509550925E-05
-0.828005433082581	-8.03164386749268	-3.63082528114319	-0.0306365508586168	0.50609016418457	0.000197168497834355
-0.824843227863312	-8.03519725799561	-3.62888503074646	-0.0305640678852797	0.506394565105438	0.000368749810149893
-0.821626365184784	-8.03621959686279	-3.64405298233032	-0.0303454902023077	0.506579041481018	0.000532273319549859
-0.81680691242218	-8.03324222564697	-3.63392519950867	-0.0303414091467857	0.506770730018616	0.000658427772577852
-0.808987617492676	-8.0371675491333	-3.64541745185852	-0.0301190465688705	0.506927371025085	0.000867413356900215
-0.809251666069031	-8.037766456604	-3.6451416015625	-0.0299185831099749	0.507146954536438	0.00101028976496309
-0.801596164703369	-8.04007339477539	-3.64470505714417	-0.0298392064869404	0.507253289222717	0.00127910019364208
-0.801931977272034	-8.03703117370605	-3.65070295333862	-0.0295849107205868	0.507464230060577	0.00145655288361013
-0.79187685251236	-8.03783321380615	-3.65724229812622	-0.0295720919966698	0.507564306259155	0.00162659713532776
-0.790394723415375	-8.03746128082275	-3.64585375785828	-0.0293008033186197	0.507676839828491	0.00202672998420894
-0.783128917217255	-8.04269218444824	-3.66020750999451	-0.029254075139761	0.507936000823975	0.00218254886567593
-0.778178751468658	-8.03582096099854	-3.66225218772888	-0.0290130078792572	0.50793182849884	0.00240543182007968
-0.778870403766632	-8.03776264190674	-3.65509080886841	-0.0289731472730637	0.508083701133728	0.00279703526757658
-0.769399344921112	-8.03869342803955	-3.66240072250366	-0.0287041813135147	0.50818133354187	0.00302943331189454
-0.769045531749725	-8.03434276580811	-3.6610906124115	-0.0284569524228573	0.50825560092926	0.00327395065687597
-0.759535551071167	-8.03719902038574	-3.65278744697571	-0.0284321568906307	0.50829690694809	0.00365869351662695
-0.759048402309418	-8.03795433044434	-3.66988062858582	-0.0281330663710833	0.508323609828949	0.00387376616708934
-0.753287971019745	-8.03635120391846	-3.663006067276	-0.028080090880394	0.508421182632446	0.00417518755421042
-0.751292586326599	-8.03730583190918	-3.66330814361572	-0.027812609449029	0.508388578891754	0.0044723991304636
-0.744467794895172	-8.03528594970703	-3.66177678108215	-0.0277171730995178	0.508415818214417	0.00483637256547809
-0.745307326316834	-8.03425598144531	-3.66818356513977	-0.0275080110877752	0.508466184139252	0.00515656359493732
-0.736791491508484	-8.03562355041504	-3.66478133201599	-0.027429174631834	0.508466958999634	0.00544058950617909
-0.73259299993515	-8.03367233276367	-3.66638135910034	-0.0272650010883808	0.508467197418213	0.0058851414360106
-0.731913089752197	-8.02751922607422	-3.66101908683777	-0.0271064136177301	0.508361756801605	0.00628279009833932
-0.727638125419617	-8.02983093261719	-3.66858553886414	-0.0270289108157158	0.508356392383575	0.00680226925760508
-0.726637244224548	-8.02851486206055	-3.66400742530823	-0.0268995109945536	0.508184790611267	0.0071838409639895
-0.724818587303162	-8.02364730834961	-3.66752219200134	-0.0266996808350086	0.508188545703888	0.00767854368314147
-0.726848304271698	-8.02506923675537	-3.66453814506531	-0.0266232416033745	0.50811630487442	0.00819964986294508
-0.721072971820831	-8.0248908996582	-3.66582751274109	-0.0264666713774204	0.508062481880188	0.00854835007339716
-0.718646764755249	-8.01989936828613	-3.66382145881653	-0.0263326931744814	0.507899880409241	0.00899637676775455
-0.71375697851181	-8.01986885070801	-3.66043710708618	-0.0263032838702202	0.507850885391235	0.00955817941576242
-0.705358743667603	-8.01973628997803	-3.66248726844788	-0.0261342320591211	0.507683098316193	0.0100357187911868
-0.701509296894073	-8.0194263458252	-3.66263103485107	-0.0261027924716473	0.507569193840027	0.0105171697214246
-0.694590091705322	-8.01358985900879	-3.6639997959137	-0.0258755404502153	0.507493138313293	0.0109451366588473
-0.694645524024963	-8.0151252746582	-3.65897679328918	-0.025831488892436	0.507395088672638	0.0113889360800385
-0.691533803939819	-8.01010417938232	-3.65017342567444	-0.025688573718071	0.507205069065094	0.0118164392188191
-0.691154360771179	-8.01260852813721	-3.66307711601257	-0.0255686268210411	0.507186710834503	0.0121596846729517
-0.687742292881012	-8.00726318359375	-3.65605068206787	-0.0254549141973257	0.506991326808929	0.012522947974503
-0.687504947185516	-8.00807762145996	-3.65628600120544	-0.025352792814374	0.506941676139832	0.0129146939143538
-0.684465527534485	-8.00651836395264	-3.65182447433472	-0.0252898428589106	0.50678563117981	0.0133523568511009
-0.685087144374847	-8.00683403015137	-3.65268993377686	-0.0251810159534216	0.506683647632599	0.0137637471780181
-0.681950092315674	-7.99925708770752	-3.6493239402771	-0.0251128729432821	0.506471872329712	0.014109113253653
-0.683758020401001	-7.99995136260986	-3.64564990997314	-0.0250760056078434	0.506372690200806	0.0144887389615178
-0.682024002075195	-7.99773025512695	-3.64607310295105	-0.02491519972682	0.50627076625824	0.0148388938978314
-0.679998874664307	-8.00026226043701	-3.64484691619873	-0.0249855238944292	0.506172776222229	0.0150870410725474
-0.67564070224762	-7.99866485595703	-3.64936423301697	-0.0248872060328722	0.506034076213837	0.0153945619240403
-0.672831654548645	-8.00062847137451	-3.64528226852417	-0.0249178353697062	0.505970537662506	0.015743700787425
-0.669504284858704	-8.00072288513184	-3.6432957649231	-0.0248461179435253	0.50577586889267	0.0160746779292822
-0.665759325027466	-8.00505828857422	-3.64068627357483	-0.0248809549957514	0.505704998970032	0.0164141915738583
-0.664869487285614	-7.99707078933716	-3.63796162605286	-0.024789247661829	0.505483448505402	0.0165875088423491
-0.660465598106384	-8.00283908843994	-3.63288116455078	-0.0248811170458794	0.505456030368805	0.0169641394168139
-0.659844875335693	-8.00234222412109	-3.63857126235962	-0.0249189846217632	0.505367338657379	0.0172052718698978
-0.661234855651855	-7.99828243255615	-3.63813757896423	-0.0248907841742039	0.505276441574097	0.0174555536359549
-0.658846795558929	-7.9966926574707	-3.62591171264648	-0.0248769298195839	0.505066752433777	0.0177385546267033
-0.667854905128479	-7.99512338638306	-3.62273907661438	-0.0249206498265266	0.505182981491089	0.0180974937975407
-0.669035077095032	-7.99512147903442	-3.63626885414124	-0.0250405427068472	0.505062162876129	0.0181493666023016
-0.670487940311432	-7.99254322052002	-3.62920022010803	-0.0249635651707649	0.504965603351593	0.0182452276349068
-0.668491661548615	-7.99053382873535	-3.62756896018982	-0.0251105111092329	0.504820168018341	0.0183209739625454
-0.675392389297485	-7.99773836135864	-3.62651944160461	-0.0251549705862999	0.504815340042114	0.0184389408677816
-0.662924408912659	-7.99726867675781	-3.6295759677887	-0.0253373440355062	0.504708528518677	0.0184234529733658
-0.667055726051331	-7.99549007415771	-3.62454390525818	-0.0252361092716455	0.504667520523071	0.0185672156512737
-0.666988015174866	-8.00064182281494	-3.62642502784729	-0.0254221558570862	0.504733741283417	0.0187358781695366
-0.665219128131866	-7.99774789810181	-3.6306517124176	-0.0253872573375702	0.504517555236816	0.0187235362827778
-0.668144464492798	-7.99781656265259	-3.61812901496887	-0.0255298707634211	0.504759550094604	0.018988436087966
-0.662938356399536	-7.99721479415894	-3.62882733345032	-0.0257109738886356	0.504757761955261	0.0191012937575579
-0.66943371295929	-7.99520492553711	-3.63291668891907	-0.0256352555006742	0.504802882671356	0.0192532483488321
-0.671795666217804	-7.99156284332275	-3.62705039978027	-0.0257188342511654	0.504923403263092	0.0192751102149487
-0.674676299095154	-7.99481201171875	-3.62909293174744	-0.0256982855498791	0.505032539367676	0.0194434467703104
-0.66740757226944	-7.99867963790894	-3.63889360427856	-0.0259318090975285	0.50517600774765	0.0193227250128984
-0.671234428882599	-7.9942831993103	-3.62982654571533	-0.0257900264114141	0.505280554294586	0.0194884203374386
-0.667569279670715	-8.00018692016602	-3.63367295265198	-0.0258957408368587	0.505532085895538	0.0195103082805872
-0.671337246894836	-7.99993848800659	-3.64443206787109	-0.0257265735417604	0.50577050447464	0.0195032209157944
-0.663148403167725	-8.00285053253174	-3.64493894577026	-0.0259094722568989	0.505983948707581	0.0195040758699179
-0.665635347366333	-8.00024509429932	-3.64121651649475	-0.02577287517488	0.506198883056641	0.0196440648287535
-0.666474580764771	-8.0028657913208	-3.642085313797	-0.0258957725018263	0.506490111351013	0.0196319315582514
-0.669678747653961	-8.00245475769043	-3.6500678062439	-0.025714460760355	0.506815433502197	0.0196270048618317
-0.671317219734192	-8.00303363800049	-3.65799188613892	-0.0256985872983933	0.507176518440247	0.0195516739040613
-0.672554969787598	-8.00290966033936	-3.65797591209412	-0.0256235115230083	0.507500171661377	0.0195573288947344
-0.668642163276672	-8.00632286071777	-3.65971064567566	-0.0256366487592459	0.507829248905182	0.019647428765893
-0.669317245483398	-8.00541210174561	-3.66421341896057	-0.0255547519773245	0.508196532726288	0.0196485314518213
-0.66382372379303	-8.00558185577393	-3.67046117782593	-0.0254817698150873	0.508598566055298	0.019662344828248
-0.666047155857086	-8.00638866424561	-3.66578960418701	-0.0253469981253147	0.508996248245239	0.0198048036545515
-0.661832630634308	-8.00884819030762	-3.67463850975037	-0.0252977013587952	0.509421467781067	0.0198974926024675
-0.661053121089935	-8.0073938369751	-3.67761516571045	-0.0251616705209017	0.509713351726532	0.0198219288140535
-0.663579285144806	-8.00949382781982	-3.68006014823914	-0.0250745937228203	0.510180056095123	0.0198521260172129
-0.667379975318909	-8.00928115844727	-3.67885661125183	-0.0249886903911829	0.51055920124054	0.0199248753488064
-0.661660075187683	-8.01395225524902	-3.6951847076416	-0.0248764641582966	0.51095986366272	0.019886527210474
-0.659656226634979	-8.00730419158936	-3.69282078742981	-0.0247583761811256	0.511289894580841	0.019871911033988
-0.659277498722076	-8.01289081573486	-3.69249677658081	-0.0246817450970411	0.511768400669098	0.0200404468923807
-0.652529060840607	-8.01493644714355	-3.69558215141296	-0.0245548598468304	0.512072801589966	0.0200555771589279
-0.656215369701386	-8.01631927490234	-3.69879937171936	-0.0244985669851303	0.512415945529938	0.020149128511548
-0.651509165763855	-8.01322746276855	-3.70723271369934	-0.0243795402348042	0.512799620628357	0.020200103521347
-0.653429746627808	-8.01242542266846	-3.71076631546021	-0.0243880711495876	0.513048231601715	0.0202297624200583
-0.657382965087891	-8.01253890991211	-3.70780491828918	-0.0241327416151762	0.513360798358917	0.0202875155955553
-0.658286571502686	-8.0158805847168	-3.71076774597168	-0.0240773893892765	0.513730704784393	0.0202387496829033
-0.657284021377563	-8.01221370697021	-3.71915817260742	-0.0239740945398808	0.513884782791138	0.0201431568711996
-0.653749465942383	-8.01349639892578	-3.71285676956177	-0.023938599973917	0.514155209064484	0.0202271081507206
-0.653863728046417	-8.01109504699707	-3.71812295913696	-0.0238467063754797	0.514357924461365	0.0203580316156149
-0.652956187725067	-8.01710605621338	-3.72082161903381	-0.023783890530467	0.514573574066162	0.020363612100482
-0.650880932807922	-8.01585674285889	-3.72651553153992	-0.0237180981785059	0.514691829681396	0.0203247312456369
-0.650250732898712	-8.01426887512207	-3.71623277664185	-0.0237715393304825	0.514904022216797	0.0204677786678076
-0.649437010288239	-8.01269245147705	-3.7192976474762	-0.0236289519816637	0.51494562625885	0.0205353870987892
-0.657677531242371	-8.01154613494873	-3.73392367362976	-0.0236197002232075	0.515108466148376	0.02055299654603
-0.656689643859863	-8.00838661193848	-3.7190842628479	-0.0236885435879231	0.515157461166382	0.0206144563853741
-0.662582695484161	-8.00920391082764	-3.72185254096985	-0.023559708148241	0.515248954296112	0.0206246487796307
-0.657724320888519	-8.00695514678955	-3.73092985153198	-0.0237575806677341	0.515235304832459	0.0205030292272568
-0.661302328109741	-8.00706386566162	-3.71938037872314	-0.0237277653068304	0.515171885490417	0.0206596050411463
-0.66077733039856	-8.00992488861084	-3.72523331642151	-0.0237894505262375	0.515221416950226	0.0206855777651072
-0.658773303031921	-8.00994491577148	-3.72295427322388	-0.0238471943885088	0.515010416507721	0.020637197420001
-0.660852670669556	-8.01023960113525	-3.71430540084839	-0.0240336935967207	0.515044093132019	0.0207230560481548
-0.660617113113403	-8.00628662109375	-3.71555781364441	-0.0240176189690828	0.514902412891388	0.020665654912591
-0.658893465995789	-8.00930023193359	-3.71365737915039	-0.0242385938763618	0.514812648296356	0.0206546988338232
-0.668354213237762	-8.00415992736816	-3.71669960021973	-0.0242396108806133	0.51475328207016	0.0205930359661579
-0.664456605911255	-8.00955009460449	-3.71344447135925	-0.0244950074702501	0.514573931694031	0.0206185542047024
-0.666429698467255	-8.00464248657227	-3.70855736732483	-0.0245882123708725	0.514403104782104	0.0205995123833418
-0.672105729579926	-8.00236415863037	-3.70795917510986	-0.0247038900852203	0.514243602752686	0.0204770099371672
-0.678109705448151	-8.00496387481689	-3.70706701278687	-0.0247760508209467	0.514117836952209	0.0203722137957811
-0.671941101551056	-8.00740337371826	-3.70770192146301	-0.0250888746231794	0.513951122760773	0.0200519766658545
-0.674551427364349	-8.00624084472656	-3.69908809661865	-0.0251223556697369	0.513744652271271	0.0200923550873995
-0.673986673355103	-8.01305294036865	-3.70729088783264	-0.0253766681998968	0.513688087463379	0.0199487619102001
-0.67119961977005	-8.01041316986084	-3.69541788101196	-0.0254665073007345	0.513378381729126	0.0197416804730892
-0.676557242870331	-8.01357841491699	-3.69154262542725	-0.0256861951202154	0.513390779495239	0.0196769945323467
-0.67227691411972	-8.01503849029541	-3.69569492340088	-0.0258906967937946	0.513184607028961	0.019522475078702
-0.670392215251923	-8.01456928253174	-3.69816541671753	-0.0260511450469494	0.513114452362061	0.0193576794117689
-0.6766037940979	-8.01453495025635	-3.69264364242554	-0.0262465793639421	0.512951195240021	0.0191448070108891
-0.672372698783875	-8.01917457580566	-3.68741917610168	-0.0264815147966146	0.51288914680481	0.0190460570156574
-0.668362259864807	-8.02281856536865	-3.6879346370697	-0.0267837475985289	0.512799143791199	0.0189471039921045
-0.670949935913086	-8.02386569976807	-3.68494129180908	-0.0268476158380508	0.51275372505188	0.0186943337321281
-0.667733132839203	-8.02558517456055	-3.67973566055298	-0.0270935464650393	0.512692868709564	0.0186019856482744
-0.669857680797577	-8.02717018127441	-3.68407154083252	-0.027345908805728	0.512720584869385	0.0185052324086428
-0.662726581096649	-8.02871704101563	-3.6850483417511	-0.0276025645434856	0.512665331363678	0.0182968340814114
-0.666142821311951	-8.02912044525146	-3.67967867851257	-0.0276126507669687	0.512665212154388	0.0182634629309177
-0.661927461624146	-8.03390693664551	-3.67844462394714	-0.0280014835298061	0.512651741504669	0.0181090664118528
-0.65656590461731	-8.03633975982666	-3.6756579875946	-0.02811299264431	0.51274961233139	0.0180476512759924
-0.659995675086975	-8.03666019439697	-3.67353820800781	-0.0283698718994856	0.512764394283295	0.0179820600897074
-0.652409374713898	-8.04204845428467	-3.67671084403992	-0.0285687707364559	0.51284921169281	0.0178704019635916
-0.65309864282608	-8.0388822555542	-3.67440938949585	-0.0287472140043974	0.512848854064941	0.0177438408136368
-0.652450740337372	-8.04297256469727	-3.67396855354309	-0.0290338378399611	0.513004004955292	0.0176551658660173
-0.648752272129059	-8.03984832763672	-3.67270946502686	-0.029165156185627	0.513017296791077	0.0176299531012774
-0.646800637245178	-8.04603290557861	-3.67107200622559	-0.029396440833807	0.51323127746582	0.0176539216190577
-0.643145382404327	-8.04348659515381	-3.68061876296997	-0.0295468494296074	0.513266503810883	0.0175168383866549
-0.643012404441834	-8.04718494415283	-3.66882991790771	-0.0298152100294828	0.513470232486725	0.0176106672734022
-0.638435006141663	-8.04885101318359	-3.67220997810364	-0.0300128273665905	0.513467073440552	0.0175382513552904
-0.633814752101898	-8.04676532745361	-3.67587661743164	-0.0300566665828228	0.513642191886902	0.0175384599715471
-0.634225726127625	-8.04908084869385	-3.67201709747314	-0.0303443837910891	0.513685405254364	0.0174740850925446
-0.628510177135468	-8.0512228012085	-3.67370581626892	-0.0305697862058878	0.513821065425873	0.0175225008279085
-0.626494765281677	-8.04898071289063	-3.67387986183167	-0.0306288283318281	0.513883233070374	0.0175594761967659
-0.627643585205078	-8.05491924285889	-3.67657399177551	-0.0308815184980631	0.514017105102539	0.0175106693059206
-0.624140202999115	-8.04907703399658	-3.67887592315674	-0.0309524182230234	0.514038503170013	0.017450388520956
-0.620971739292145	-8.05176162719727	-3.67506909370422	-0.0311527531594038	0.514174342155457	0.0174252465367317
-0.621127903461456	-8.05045318603516	-3.67632532119751	-0.0311858113855124	0.514265120029449	0.017428532242775
-0.614561796188354	-8.05458641052246	-3.66791391372681	-0.0315133519470692	0.514265239238739	0.0174434371292591
-0.615610957145691	-8.05044937133789	-3.67546916007996	-0.0315086767077446	0.51428896188736	0.0174346715211868
-0.612055599689484	-8.05392932891846	-3.67433547973633	-0.0316850915551186	0.514390826225281	0.0175115521997213
-0.612733602523804	-8.0518684387207	-3.66781234741211	-0.0318558514118195	0.514426052570343	0.0176640078425407
-0.606249094009399	-8.05170726776123	-3.67150139808655	-0.0318792872130871	0.514443814754486	0.0176789294928312
-0.609376728534698	-8.04866409301758	-3.66845202445984	-0.0319457612931728	0.514342188835144	0.0176988746970892
-0.606893718242645	-8.0529613494873	-3.6699526309967	-0.0321716964244843	0.514340281486511	0.0176810808479786
-0.608051598072052	-8.05029582977295	-3.66154098510742	-0.0322231203317642	0.51428633928299	0.0177317336201668
-0.607175529003143	-8.04891586303711	-3.66463375091553	-0.0323585458099842	0.514228343963623	0.0177687685936689
-0.608184039592743	-8.04975700378418	-3.65752720832825	-0.0325881354510784	0.514212429523468	0.0177980456501246
-0.605095326900482	-8.04732418060303	-3.66117930412292	-0.0327981524169445	0.514065504074097	0.0177318025380373
-0.611095905303955	-8.04328346252441	-3.655925989151	-0.0327960923314095	0.513934671878815	0.0178386196494102
-0.609867453575134	-8.04651641845703	-3.64768481254578	-0.0331064723432064	0.513859033584595	0.0178630407899618
-0.612034320831299	-8.04136562347412	-3.65681076049805	-0.0332363024353981	0.513582646846771	0.0179221481084824
-0.607759594917297	-8.03913593292236	-3.65167117118835	-0.0334174931049347	0.51345282793045	0.0178992860019207
-0.612426400184631	-8.03729152679443	-3.64734435081482	-0.033586148172617	0.51325249671936	0.0179945044219494
-0.612616658210754	-8.03515720367432	-3.64163255691528	-0.0338006690144539	0.5129554271698	0.0180391278117895
-0.620199739933014	-8.03281784057617	-3.63844776153564	-0.0339078232645988	0.512781620025635	0.0180892571806908
-0.617715179920197	-8.03389453887939	-3.63946175575256	-0.0341538116335869	0.512471675872803	0.0180242769420147
-0.623605191707611	-8.02677631378174	-3.62824440002441	-0.0343084894120693	0.512219727039337	0.01806322298944
-0.621195912361145	-8.02885341644287	-3.62311863899231	-0.0345556363463402	0.511830031871796	0.0181104764342308
-0.629365265369415	-8.02420902252197	-3.62815499305725	-0.0347411893308163	0.511573731899261	0.0180765222758055
-0.627963483333588	-8.01950740814209	-3.62660813331604	-0.0350437648594379	0.51129823923111	0.0180296618491411
-0.633082211017609	-8.0183162689209	-3.60684084892273	-0.0351993106305599	0.510938405990601	0.0181721840053797
-0.630218803882599	-8.02158260345459	-3.6152880191803	-0.0354696288704872	0.510644435882568	0.0181027371436358
-0.633361399173737	-8.01175975799561	-3.60233592987061	-0.035632062703371	0.510307908058167	0.0180666483938694
-0.642096996307373	-8.01307582855225	-3.60534119606018	-0.0358646847307682	0.510097682476044	0.0181574281305075
-0.638492584228516	-8.01309490203857	-3.60346341133118	-0.0361604429781437	0.509721994400024	0.0180074516683817
-0.64666211605072	-8.00742340087891	-3.59343695640564	-0.0362694039940834	0.509435951709747	0.0181125607341528
-0.645761728286743	-8.01197814941406	-3.59844589233398	-0.0365502722561359	0.509268939495087	0.0179910324513912
-0.64860326051712	-8.00566387176514	-3.59301829338074	-0.0366828478872776	0.508862972259521	0.0179081130772829
-0.651116013526917	-8.00396919250488	-3.58969593048096	-0.0369008406996727	0.508772611618042	0.0178583301603794
-0.658831119537354	-8.00669002532959	-3.58758926391602	-0.0370602086186409	0.508543193340302	0.0178035236895084
-0.656674802303314	-8.00462245941162	-3.58364629745483	-0.0372535362839699	0.508316040039063	0.0176611673086882
-0.66347336769104	-8.00263023376465	-3.58544015884399	-0.037358570843935	0.508189797401428	0.017492501065135
-0.660029470920563	-8.00332260131836	-3.58679556846619	-0.0376238822937012	0.50811630487442	0.017293956130743
-0.66756534576416	-7.99982929229736	-3.57919478416443	-0.0376960001885891	0.507986545562744	0.0171472989022732
-0.664756000041962	-8.00427436828613	-3.58120465278625	-0.0378685817122459	0.507898151874542	0.0169435329735279
-0.671661496162415	-8.00373268127441	-3.5745849609375	-0.0379797928035259	0.507934212684631	0.0167816635221243
-0.669878542423248	-8.00428104400635	-3.57473945617676	-0.0380582511425018	0.507843971252441	0.0164604708552361
-0.675083518028259	-8.00665187835693	-3.58370471000671	-0.0381771214306355	0.507931649684906	0.0162906143814325
-0.675879240036011	-8.00587749481201	-3.5777735710144	-0.038299310952425	0.507890820503235	0.0159993544220924
-0.677835047245026	-8.00836372375488	-3.57635974884033	-0.0384299755096436	0.507970869541168	0.0157737210392952
-0.678098440170288	-8.00752830505371	-3.57391762733459	-0.0384647697210312	0.508079528808594	0.0154727576300502
-0.680586040019989	-8.01382637023926	-3.58092713356018	-0.0385769084095955	0.508155226707459	0.0151362167671323
-0.681691229343414	-8.01418972015381	-3.57763361930847	-0.0386638417840004	0.508239269256592	0.0147733669728041
-0.680483520030975	-8.0147590637207	-3.57804989814758	-0.0387622863054276	0.50845330953598	0.0145207652822137
-0.681019902229309	-8.01833057403564	-3.58268475532532	-0.0387851931154728	0.508614003658295	0.0141413835808635
-0.683529078960419	-8.02201080322266	-3.58650684356689	-0.038868673145771	0.508820056915283	0.0138272810727358
-0.680203139781952	-8.02322292327881	-3.58463430404663	-0.038846418261528	0.508907198905945	0.013466595672071
-0.682745575904846	-8.02786540985107	-3.57995843887329	-0.0389601029455662	0.509229719638824	0.013221925124526
-0.675608992576599	-8.03171825408936	-3.58804440498352	-0.0390669740736485	0.509352385997772	0.0128492182120681
-0.678370952606201	-8.03273868560791	-3.59746909141541	-0.0390026271343231	0.509631514549255	0.0124577535316348
-0.675192534923553	-8.0384635925293	-3.58901882171631	-0.0391092449426651	0.509894847869873	0.0122166527435184
-0.677296280860901	-8.04166221618652	-3.59666848182678	-0.0390258468687534	0.510111153125763	0.0118733793497086
-0.67081880569458	-8.04842281341553	-3.5959587097168	-0.0391044579446316	0.510432302951813	0.0114643163979053
-0.672330677509308	-8.0506591796875	-3.6109824180603	-0.0390828661620617	0.510686635971069	0.0111857000738382
-0.669920980930328	-8.05081653594971	-3.6061589717865	-0.0389676205813885	0.51098358631134	0.0108254477381706
-0.665449440479279	-8.06250095367432	-3.6080493927002	-0.0390843786299229	0.51133120059967	0.0104383574798703
-0.66075611114502	-8.05898475646973	-3.61816334724426	-0.03893106803298	0.511541485786438	0.0100547773763537
-0.663815855979919	-8.06715202331543	-3.6117901802063	-0.0389667749404907	0.511919975280762	0.00978977233171463
-0.654061079025269	-8.0724048614502	-3.62344908714294	-0.0389839150011539	0.512251913547516	0.00933809578418732
-0.659476518630981	-8.07146167755127	-3.61849880218506	-0.0387754365801811	0.512473046779633	0.00908399559557438
-0.654292583465576	-8.08310127258301	-3.62936639785767	-0.0388159565627575	0.512883841991425	0.008755455724895
-0.648438394069672	-8.0848388671875	-3.62435793876648	-0.0387719348073006	0.513137638568878	0.00834620837122202
-0.651311695575714	-8.08858489990234	-3.62752246856689	-0.0386489517986774	0.513540625572205	0.00815350841730833
-0.644478023052216	-8.09057903289795	-3.63874220848084	-0.0385419391095638	0.513797760009766	0.00781950075179338
-0.641783177852631	-8.09891605377197	-3.64230346679688	-0.038513757288456	0.514177322387695	0.00758659606799483
-0.637886643409729	-8.09701251983643	-3.65171074867249	-0.0383012481033802	0.514370679855347	0.00726728327572346
-0.637006402015686	-8.10251617431641	-3.64108848571777	-0.0382380411028862	0.51474004983902	0.00712779816240072
-0.630634129047394	-8.10585117340088	-3.65339064598084	-0.0381741262972355	0.515013158321381	0.00690006650984287
-0.633497416973114	-8.10943794250488	-3.65802717208862	-0.0379585176706314	0.51531857252121	0.00663531525060534
-0.624345242977142	-8.10969638824463	-3.65446281433105	-0.0379270352423191	0.515518546104431	0.00649782083928585
-0.626035213470459	-8.1160888671875	-3.66100072860718	-0.0377698987722397	0.515918016433716	0.00634458009153605
-0.618008017539978	-8.11939144134521	-3.66716384887695	-0.0376698337495327	0.516152560710907	0.00611299090087414
-0.619420826435089	-8.12056159973145	-3.67176079750061	-0.037449661642313	0.516383409500122	0.00594298262149096
-0.613509237766266	-8.12473964691162	-3.66588020324707	-0.0374839119613171	0.516594707965851	0.00580868357792497
-0.614007592201233	-8.12783336639404	-3.6755006313324	-0.0372931957244873	0.516905426979065	0.00567891402170062
-0.609811007976532	-8.13211631774902	-3.67779183387756	-0.037315845489502	0.517195105552673	0.00548602314665914
-0.609022438526154	-8.1284704208374	-3.68458533287048	-0.0370344109833241	0.517214298248291	0.00543935317546129
-0.606763064861298	-8.13283729553223	-3.68399930000305	-0.0370618142187595	0.517429113388062	0.00530719477683306
-0.609698712825775	-8.13667774200439	-3.68573594093323	-0.0368720926344395	0.51757824420929	0.00530935265123844
-0.599381029605865	-8.14017581939697	-3.68576598167419	-0.0369011014699936	0.517706453800201	0.00514173367992044
-0.60496997833252	-8.13626289367676	-3.68376708030701	-0.0367647111415863	0.517725884914398	0.00511319516226649
-0.600328683853149	-8.13837432861328	-3.68481969833374	-0.036681804805994	0.517782509326935	0.00502628460526466
-0.602457761764526	-8.14030933380127	-3.68614149093628	-0.0365450605750084	0.517801642417908	0.0050356974825263
-0.598171472549438	-8.14071083068848	-3.68522596359253	-0.0366129577159882	0.51766037940979	0.0049281450919807
-0.601363360881805	-8.13739013671875	-3.69098925590515	-0.0363372601568699	0.517710745334625	0.00496088806539774
-0.599305629730225	-8.14103889465332	-3.68020224571228	-0.0364673919975758	0.517589807510376	0.00493276631459594
-0.600636541843414	-8.14194679260254	-3.68095993995667	-0.036381546407938	0.517470300197601	0.00505905179306865
-0.597651779651642	-8.14002323150635	-3.67976641654968	-0.0364172570407391	0.517333924770355	0.00504424469545484
-0.599016070365906	-8.14177513122559	-3.68378472328186	-0.0363633148372173	0.517146527767181	0.00510563841089606
-0.594309270381927	-8.13712310791016	-3.67222690582275	-0.0364594198763371	0.516852200031281	0.0052028838545084
-0.602174699306488	-8.13883781433105	-3.67755675315857	-0.0364081673324108	0.516706883907318	0.00533361779525876
-0.599011778831482	-8.13823413848877	-3.67270421981812	-0.0363980196416378	0.516431450843811	0.0053711449727416
-0.600624263286591	-8.13724517822266	-3.67765307426453	-0.0364714190363884	0.516189277172089	0.00549920788034797
-0.596458852291107	-8.13411045074463	-3.66511869430542	-0.0365680530667305	0.515781044960022	0.00568168563768268
-0.59990918636322	-8.13391971588135	-3.66839861869812	-0.0365474261343479	0.515539944171906	0.00581115111708641
-0.592076778411865	-8.1320629119873	-3.66835641860962	-0.0367120057344437	0.515245079994202	0.00588687742128968
-0.595653712749481	-8.13099670410156	-3.65390992164612	-0.0366456806659698	0.514834642410278	0.00605721026659012
-0.594770848751068	-8.12967014312744	-3.65421772003174	-0.0368034280836582	0.514613151550293	0.00627479795366526
-0.596560180187225	-8.13008213043213	-3.65519738197327	-0.0368353724479675	0.514282763004303	0.00634946534410119
-0.589856624603271	-8.12960433959961	-3.64964938163757	-0.0369557365775108	0.514011144638062	0.00637497706338763
-0.593200206756592	-8.12742233276367	-3.64299631118774	-0.0369417704641819	0.513725757598877	0.00660472270101309
-0.589815258979797	-8.13076210021973	-3.64192795753479	-0.0370662659406662	0.513545870780945	0.00670753000304103
-0.592467665672302	-8.12863349914551	-3.64530110359192	-0.0370548740029335	0.51340389251709	0.00677606975659728
-0.589613139629364	-8.13029956817627	-3.64239859580994	-0.037185113877058	0.513158440589905	0.00682910112664104
-0.589307427406311	-8.12711048126221	-3.63508033752441	-0.037114217877388	0.513033747673035	0.0069772731512785
-0.584567070007324	-8.13068199157715	-3.63657283782959	-0.0372686237096787	0.51292496919632	0.00706555228680372
-0.58699631690979	-8.12993431091309	-3.64156031608582	-0.0371738113462925	0.512792408466339	0.00707916170358658
-0.580319225788116	-8.12715148925781	-3.63574910163879	-0.0372842326760292	0.512893617153168	0.00712864473462105
-0.585115790367126	-8.12895393371582	-3.63336062431335	-0.0372542999684811	0.512887716293335	0.00727081764489412
-0.582283079624176	-8.13350486755371	-3.64616966247559	-0.037164893001318	0.512995183467865	0.00730670616030693
-0.58203399181366	-8.12777423858643	-3.64038586616516	-0.0370643213391304	0.513055324554443	0.00728489365428686
-0.582063019275665	-8.12932395935059	-3.63063836097717	-0.0371290482580662	0.513355076313019	0.00744153512641788
-0.57930463552475	-8.13142681121826	-3.64162635803223	-0.0370023436844349	0.51349288225174	0.00744549511000514
-0.581078708171844	-8.13224124908447	-3.65170741081238	-0.0368645563721657	0.513773083686829	0.00744858523830771
-0.575296938419342	-8.1301212310791	-3.64733982086182	-0.0367871671915054	0.513993799686432	0.00746331131085753
-0.577649414539337	-8.13436222076416	-3.64727544784546	-0.0367316640913486	0.514334797859192	0.00758957862854004
-0.575019180774689	-8.13175106048584	-3.65384578704834	-0.0365961603820324	0.514676511287689	0.00757651077583432
-0.574952185153961	-8.13723373413086	-3.6647801399231	-0.0363789163529873	0.515077531337738	0.00757274497300386
-0.570444464683533	-8.13046550750732	-3.66281318664551	-0.0362735725939274	0.515453517436981	0.00759875774383545
-0.57304173707962	-8.13463497161865	-3.65897536277771	-0.0360811613500118	0.515901923179626	0.00773672107607126
-0.56767064332962	-8.13671779632568	-3.67012357711792	-0.0359478741884232	0.516274094581604	0.0077853249385953
-0.570178806781769	-8.13619899749756	-3.67568802833557	-0.0357549414038658	0.516745448112488	0.00782792363315821
-0.567645490169525	-8.13319873809814	-3.68116641044617	-0.0355184786021709	0.517017364501953	0.0079178512096405
-0.571557462215424	-8.13490676879883	-3.68108344078064	-0.0353613942861557	0.517600655555725	0.0081083495169878
-0.5674889087677	-8.13271045684814	-3.68070888519287	-0.0351756513118744	0.517870485782623	0.00823178328573704
-0.573137521743774	-8.12950325012207	-3.69255447387695	-0.0349774584174156	0.518289148807526	0.0083965128287673
-0.573274374008179	-8.125168800354	-3.6971607208252	-0.0347911566495895	0.518620431423187	0.00844527129083872
-0.567194521427155	-8.12248229980469	-3.69127368927002	-0.0347135290503502	0.518952250480652	0.00864082761108875
-0.575528085231781	-8.1202564239502	-3.69735193252563	-0.0344814285635948	0.519307732582092	0.00896157789975405
-0.573916554450989	-8.12050628662109	-3.70389747619629	-0.0343384519219399	0.519613981246948	0.00909773074090481
-0.578435063362122	-8.11350440979004	-3.70468807220459	-0.0341611281037331	0.519814729690552	0.00928961765021086
-0.57723468542099	-8.11258888244629	-3.71323370933533	-0.0340346395969391	0.520056426525116	0.00954889971762896
-0.580205023288727	-8.10751247406006	-3.71008062362671	-0.0338309668004513	0.520196735858917	0.00983328744769096
-0.580215215682983	-8.10513496398926	-3.70925641059875	-0.0337192490696907	0.520260810852051	0.0100798048079014
-0.585848689079285	-8.10056209564209	-3.71442985534668	-0.0334994830191135	0.520488858222961	0.0103368367999792
-0.584313929080963	-8.09545135498047	-3.72108769416809	-0.0334468297660351	0.520595133304596	0.0105989221483469
-0.586979329586029	-8.08993625640869	-3.71481251716614	-0.0332149602472782	0.520513415336609	0.0108717447146773
-0.585173726081848	-8.08743286132813	-3.71714353561401	-0.0331732518970966	0.520564198493958	0.0111387828364968
-0.590561807155609	-8.08615207672119	-3.7188708782196	-0.03299480676651	0.520610213279724	0.0113715762272477
-0.591094315052032	-8.08185386657715	-3.71350622177124	-0.0329291485249996	0.520548701286316	0.0116617009043694
-0.594381093978882	-8.07874298095703	-3.71916747093201	-0.0327415131032467	0.520572125911713	0.0118862530216575
-0.597656428813934	-8.07340908050537	-3.72195863723755	-0.0326350778341293	0.520354270935059	0.012022896669805
-0.597268521785736	-8.0720796585083	-3.71619510650635	-0.0325868278741837	0.520331859588623	0.0122442115098238
-0.600184440612793	-8.06715965270996	-3.7142379283905	-0.0323394611477852	0.520195245742798	0.0124944467097521
-0.60241311788559	-8.06721305847168	-3.71740531921387	-0.0323466695845127	0.520199060440063	0.0126690184697509
-0.60419487953186	-8.05907440185547	-3.71540784835815	-0.0321496017277241	0.520000100135803	0.0128123201429844
-0.604735851287842	-8.0621976852417	-3.71894431114197	-0.0320849940180779	0.519953429698944	0.0130650829523802
-0.608057916164398	-8.05524063110352	-3.71188449859619	-0.0319155491888523	0.519856691360474	0.0132549982517958
-0.610364854335785	-8.0526704788208	-3.7116072177887	-0.0318953543901443	0.519674718379974	0.0133573692291975
-0.616974532604218	-8.05196952819824	-3.71517324447632	-0.0316762551665306	0.519717395305634	0.0136645268648863
-0.611313104629517	-8.05268478393555	-3.71327948570251	-0.031669158488512	0.519570767879486	0.0137195186689496
-0.619580328464508	-8.04396629333496	-3.71244120597839	-0.0314667224884033	0.519503176212311	0.0138847334310412
-0.617994248867035	-8.04374504089355	-3.71454858779907	-0.0313918702304363	0.519445419311523	0.0139922415837646
-0.621253430843353	-8.04361248016357	-3.71355366706848	-0.031217634677887	0.519448816776276	0.0141860423609614
-0.619604587554932	-8.04014873504639	-3.711998462677	-0.0311227776110172	0.519393861293793	0.0142020229250193
-0.627061724662781	-8.03952789306641	-3.72241401672363	-0.0309388898313046	0.519478976726532	0.0142939938232303
-0.627311706542969	-8.03783988952637	-3.71115350723267	-0.0308399107307196	0.519330441951752	0.0143421487882733
-0.626912891864777	-8.03760051727295	-3.71351170539856	-0.0307046584784985	0.519416630268097	0.0144281387329102
-0.633726060390472	-8.03394985198975	-3.71546268463135	-0.0305502731353045	0.519447684288025	0.0144848274067044
-0.634576797485352	-8.03571033477783	-3.71815919876099	-0.0303673669695854	0.519442439079285	0.0144746135920286
-0.635799050331116	-8.03039360046387	-3.71915030479431	-0.030251445248723	0.519357144832611	0.0145193422213197
-0.639697015285492	-8.02980613708496	-3.71281576156616	-0.0301525220274925	0.519522905349731	0.014632211998105
-0.638730466365814	-8.02848052978516	-3.71903324127197	-0.0298950802534819	0.519483685493469	0.0146626066416502
-0.644790887832642	-8.02607440948486	-3.72396540641785	-0.0297910664230585	0.519559919834137	0.0146817024797201
-0.644019365310669	-8.02325630187988	-3.72502470016479	-0.0295949149876833	0.519434571266174	0.0147191304713488
-0.649824023246765	-8.02412128448486	-3.7218222618103	-0.0295636970549822	0.519550263881683	0.0148136653006077
-0.652051985263824	-8.01767063140869	-3.71861839294434	-0.0293657351285219	0.519549965858459	0.0148405851796269
-0.654330313205719	-8.01865196228027	-3.72423768043518	-0.0292516034096479	0.519613742828369	0.0148250116035342
-0.657886505126953	-8.01832294464111	-3.72114992141724	-0.0291375312954187	0.51946347951889	0.0147920902818441
-0.657961070537567	-8.01672649383545	-3.72609090805054	-0.0290488358587027	0.519449174404144	0.0148617578670383
-0.667518675327301	-8.01188659667969	-3.72561120986938	-0.0288308076560497	0.519295036792755	0.014865692704916
-0.665857672691345	-8.01073741912842	-3.71763706207275	-0.0288394279778004	0.519205272197723	0.0149546451866627
-0.671906888484955	-8.00912189483643	-3.72237753868103	-0.0286921374499798	0.519063293933868	0.0150059722363949
-0.670808374881744	-8.00890731811523	-3.72125148773193	-0.028660386800766	0.518919169902802	0.0149367647245526
-0.677536606788635	-8.00309371948242	-3.71684908866882	-0.0285143237560987	0.518767237663269	0.0149939507246017
-0.677004218101501	-8.00310802459717	-3.71613907814026	-0.0286494828760624	0.518459975719452	0.0150061063468456
-0.684701025485992	-7.9990816116333	-3.72396206855774	-0.0284330453723669	0.518280625343323	0.0150566650554538
-0.684652268886566	-7.99758291244507	-3.71623921394348	-0.0284840613603592	0.518052458763123	0.0150936115533113
-0.688610374927521	-7.99453592300415	-3.71289229393005	-0.0283648148179054	0.517683625221252	0.0151665722951293
-0.697453081607819	-7.99300718307495	-3.70850658416748	-0.0284226797521114	0.517311632633209	0.0151892714202404
-0.69639128446579	-7.9881443977356	-3.70112681388855	-0.0284769404679537	0.517023384571075	0.0151873277500272
-0.703923523426056	-7.98577213287354	-3.69867157936096	-0.0284269992262125	0.51671576499939	0.0152989905327559
-0.703105211257935	-7.98432779312134	-3.69465398788452	-0.0285845100879669	0.516298353672028	0.0152432639151812
-0.712884604930878	-7.98264217376709	-3.69309878349304	-0.0285184942185879	0.515891015529633	0.0153092555701733
-0.713907301425934	-7.98028087615967	-3.68921327590942	-0.0286064818501472	0.51546573638916	0.0151904914528131
-0.721708178520203	-7.97637414932251	-3.67699098587036	-0.0286239292472601	0.515026032924652	0.0152335427701473
-0.723364531993866	-7.97615623474121	-3.6729154586792	-0.0287925284355879	0.514539539813995	0.0151814389973879
-0.7324578166008	-7.97507858276367	-3.67587327957153	-0.0288678184151649	0.514104247093201	0.0151373855769634
-0.731125473976135	-7.97342681884766	-3.668123960495	-0.0290373116731644	0.513682425022125	0.0149865504354239
-0.740377306938171	-7.96887826919556	-3.66028141975403	-0.0290193893015385	0.513120770454407	0.0149836018681526
-0.742293238639832	-7.97075653076172	-3.65656638145447	-0.0292732436209917	0.512696266174316	0.0148878144100308
-0.751380503177643	-7.96581649780273	-3.65589094161987	-0.0293457228690386	0.512154817581177	0.0147403255105019
-0.75079882144928	-7.96774959564209	-3.64910507202148	-0.0296262167394161	0.511735737323761	0.0145420851185918
-0.756839215755463	-7.96260833740234	-3.63532042503357	-0.0297108720988035	0.511184811592102	0.0144704421982169
-0.760107278823853	-7.96758031845093	-3.63372373580933	-0.0299656875431538	0.510723888874054	0.0143363773822784
-0.767482161521912	-7.96416139602661	-3.63198351860046	-0.0300693139433861	0.510244011878967	0.0141542749479413
-0.768041789531708	-7.96476554870605	-3.63059949874878	-0.030338317155838	0.509735465049744	0.0139385974034667
-0.772938966751099	-7.96455430984497	-3.61457991600037	-0.0305066797882319	0.509311079978943	0.013811188749969
-0.776772916316986	-7.96231412887573	-3.62470769882202	-0.0306377727538347	0.508928775787354	0.013538908213377
-0.778917610645294	-7.96291017532349	-3.6082489490509	-0.0309309009462595	0.50847864151001	0.0133584747090936
-0.787252604961395	-7.96497249603271	-3.60850381851196	-0.0310894716531038	0.508123219013214	0.0131487343460321
-0.784698188304901	-7.96539878845215	-3.60936760902405	-0.0314307920634747	0.507741272449493	0.01281513646245
-0.79172694683075	-7.96103954315186	-3.59477186203003	-0.0315026268362999	0.507347643375397	0.0126744685694575
-0.794486820697784	-7.96814775466919	-3.59729409217834	-0.0317957922816277	0.507063567638397	0.0124200554564595
-0.795327544212341	-7.9647388458252	-3.59700751304626	-0.0319040194153786	0.506712019443512	0.0121517116203904
-0.796445488929749	-7.96919870376587	-3.59034442901611	-0.0322509482502937	0.506458222866058	0.0119022224098444
-0.798290729522705	-7.9689998626709	-3.58090472221375	-0.0323579013347626	0.506144285202026	0.011705425567925
-0.800312936306	-7.97193241119385	-3.59017276763916	-0.0324927866458893	0.505970776081085	0.0113491760566831
-0.800016641616821	-7.96915006637573	-3.57724618911743	-0.0327428951859474	0.505744159221649	0.011153164319694
-0.805960655212402	-7.97536182403564	-3.57744860649109	-0.0327985063195229	0.505612909793854	0.0109930634498596
-0.800282955169678	-7.97517442703247	-3.57660365104675	-0.0330879352986813	0.505502820014954	0.0106943175196648
-0.803011357784271	-7.97305583953857	-3.5737612247467	-0.0331447795033455	0.505317747592926	0.0105625838041306
-0.801895439624786	-7.98051786422729	-3.57173681259155	-0.0332887209951878	0.505332231521606	0.0102748405188322
-0.805503010749817	-7.97867965698242	-3.58227396011353	-0.03333580493927	0.505251169204712	0.0100271934643388
-0.804443299770355	-7.98315525054932	-3.56995296478271	-0.0336210578680038	0.505244135856628	0.00988295767456293
-0.803848445415497	-7.98433256149292	-3.56778717041016	-0.0336627997457981	0.505267977714539	0.00969127751886845
-0.802388608455658	-7.98715400695801	-3.58367228507996	-0.0336721874773502	0.505400240421295	0.00942823942750692
-0.802269160747528	-7.98780632019043	-3.57352781295776	-0.033844705671072	0.505342602729797	0.00921308249235153
-0.806735336780548	-7.99468803405762	-3.57443881034851	-0.0338510982692242	0.505488872528076	0.00916648283600807
-0.797718167304993	-7.99413824081421	-3.57533860206604	-0.0340354479849339	0.50556218624115	0.00876062642782927
-0.800289928913116	-7.9956169128418	-3.57177066802979	-0.0339585542678833	0.505702137947083	0.00868676882237196
-0.801062881946564	-8.00037574768066	-3.58665347099304	-0.0340628623962402	0.505835592746735	0.00842698011547327
-0.797948658466339	-7.9984769821167	-3.57593059539795	-0.0340945906937122	0.505842506885529	0.00831595063209534
-0.801362752914429	-8.00084686279297	-3.58482623100281	-0.0340961553156376	0.50601202249527	0.0081187579780817
-0.797812700271606	-8.00209522247314	-3.58910894393921	-0.0342326313257217	0.506176948547363	0.0078485170379281
-0.802773296833038	-8.0019474029541	-3.57748079299927	-0.0340969935059547	0.506290376186371	0.00776297319680452
-0.797991931438446	-8.00881290435791	-3.58855605125427	-0.0342299938201904	0.506455779075623	0.00764390360563993
-0.801023125648499	-8.00523853302002	-3.58968162536621	-0.0342107936739922	0.50651490688324	0.00745005439966917
-0.80448180437088	-8.00767230987549	-3.58935618400574	-0.0343191102147102	0.506715059280396	0.00736149214208126
-0.798776388168335	-8.00893974304199	-3.59173488616943	-0.0342074483633041	0.506754755973816	0.00728723732754588
-0.802859842777252	-8.01000308990479	-3.59726285934448	-0.0341768749058247	0.506871521472931	0.00708838226273656
-0.799141705036163	-8.00734329223633	-3.58312916755676	-0.0342928431928158	0.506925940513611	0.00708738248795271
-0.803538978099823	-8.0077953338623	-3.60334062576294	-0.034142017364502	0.506954908370972	0.00688215484842658
-0.802287995815277	-8.00753116607666	-3.59495115280151	-0.0342033170163631	0.507084667682648	0.00687580788508058
-0.803201019763947	-8.0083475112915	-3.59972906112671	-0.0341434851288795	0.507086098194122	0.00683834543451667
-0.802166104316711	-8.01265907287598	-3.60230827331543	-0.0340494848787785	0.507065951824188	0.00667495746165514
-0.803003251552582	-8.00699424743652	-3.60572838783264	-0.0340400412678719	0.507064342498779	0.00658549135550857
-0.804703116416931	-8.00767421722412	-3.59931516647339	-0.0339762680232525	0.507103443145752	0.00658967485651374
-0.801399230957031	-8.00982093811035	-3.60500168800354	-0.0339532159268856	0.507089674472809	0.00651613436639309
-0.805363476276398	-8.01032447814941	-3.60360169410706	-0.0338815562427044	0.507095098495483	0.0064340396784246
-0.801385462284088	-8.00433349609375	-3.60377073287964	-0.0337581671774387	0.506897985935211	0.00637101382017136
-0.805211365222931	-8.00779819488525	-3.59893870353699	-0.0336628593504429	0.506992816925049	0.00643286807462573
-0.796813130378723	-8.00795745849609	-3.61009621620178	-0.0336672961711884	0.506891489028931	0.00633797235786915
-0.804925441741943	-8.0046911239624	-3.5971519947052	-0.0334916226565838	0.506800353527069	0.00651468895375729
-0.802517056465149	-8.00961685180664	-3.60684299468994	-0.0334650985896587	0.50680547952652	0.00643829070031643
-0.802777588367462	-8.00104427337646	-3.60590124130249	-0.0333470106124878	0.50662100315094	0.00639173807576299
-0.808360636234283	-8.00137519836426	-3.60237312316895	-0.0332022942602634	0.506631791591644	0.00650597317144275
-0.801044344902039	-8.00314903259277	-3.60623407363892	-0.0331688076257706	0.506464183330536	0.00642987620085478
-0.806957364082336	-7.99831056594849	-3.59809756278992	-0.0329489968717098	0.506383955478668	0.00660170055925846
-0.808435797691345	-8.00294780731201	-3.6109402179718	-0.0329128727316856	0.506390571594238	0.00653988728299737
-0.804820656776428	-7.99591732025146	-3.60271215438843	-0.0327645428478718	0.506133198738098	0.00655171740800142
-0.808059394359589	-8.0009126663208	-3.5941174030304	-0.0327345207333565	0.506100118160248	0.00667338725179434
-0.807756066322327	-7.9968090057373	-3.60596895217896	-0.0326755121350288	0.506001591682434	0.00655166991055012
-0.817010760307312	-7.99269104003906	-3.60419011116028	-0.0324127189815044	0.505865871906281	0.00658966833725572
-0.816020965576172	-7.99946594238281	-3.60519599914551	-0.0323579125106335	0.505782008171082	0.00660633109509945
-0.816014587879181	-7.99021005630493	-3.6040563583374	-0.0321813896298409	0.505502104759216	0.00644270516932011
-0.821616649627686	-7.99363708496094	-3.59394884109497	-0.0321510806679726	0.505494832992554	0.00656531332060695
-0.819598257541656	-7.99256086349487	-3.60304570198059	-0.0320663787424564	0.505329489707947	0.00642535230144858
-0.824926614761353	-7.9892692565918	-3.59603023529053	-0.0317640192806721	0.505140006542206	0.00644120899960399
-0.827672064304352	-7.99341726303101	-3.60270404815674	-0.0317278876900673	0.505130589008331	0.00634730653837323
-0.832914769649506	-7.98714733123779	-3.60655903816223	-0.0314804874360561	0.504983842372894	0.00622315658256412
-0.827415347099304	-7.990318775177	-3.60396480560303	-0.0314147621393204	0.504882872104645	0.00614943774417043
-0.833658993244171	-7.98632144927979	-3.60243082046509	-0.0311539433896542	0.504744052886963	0.00619411515071988
-0.836686849594116	-7.98891496658325	-3.60910725593567	-0.0309508442878723	0.504727780818939	0.00606098677963018
-0.836559534072876	-7.98185777664185	-3.59982752799988	-0.0307750161737204	0.504643619060516	0.00601769424974918
-0.841835021972656	-7.98547172546387	-3.61188292503357	-0.0305083356797695	0.504637658596039	0.00603217119351029
-0.838796734809875	-7.9864935874939	-3.61126136779785	-0.0304606948047876	0.504561185836792	0.00590949272736907
-0.841094851493835	-7.98664045333862	-3.60007429122925	-0.0302067380398512	0.504482507705688	0.00594543479382992
-0.847599387168884	-7.98263835906982	-3.61877489089966	-0.0298986844718456	0.504534542560577	0.00589330028742552
-0.844814419746399	-7.98413610458374	-3.61124897003174	-0.0297739710658789	0.504614174365997	0.00600641779601574
-0.85047322511673	-7.98166799545288	-3.61772108078003	-0.0294959526509047	0.504625022411346	0.00595439085736871
-0.845991551876068	-7.98163414001465	-3.61837220191956	-0.0293221697211266	0.504757821559906	0.00592649914324284
-0.85189551115036	-7.97809791564941	-3.61460280418396	-0.0290340650826693	0.504749715328217	0.00604492565616965
-0.852007269859314	-7.98236894607544	-3.62748098373413	-0.028790071606636	0.504964053630829	0.00608622748404741
-0.84837532043457	-7.97588634490967	-3.62253141403198	-0.028539789840579	0.504928052425385	0.00607606256380677
-0.854323208332062	-7.97638273239136	-3.62872791290283	-0.02816017344594	0.505280137062073	0.00621782522648573
-0.849988698959351	-7.97628211975098	-3.64074039459229	-0.0279803182929754	0.505483448505402	0.00616799760609865
-0.854618728160858	-7.97325420379639	-3.63344860076904	-0.0275779981166124	0.505619168281555	0.00625845650210977
-0.850011169910431	-7.97669839859009	-3.63632583618164	-0.0273048132658005	0.505908489227295	0.00632904144003987
-0.854742467403412	-7.97308444976807	-3.6423716545105	-0.0268569439649582	0.506102919578552	0.00639057392254472
-0.848763406276703	-7.97502756118774	-3.64587354660034	-0.026680264621973	0.506428420543671	0.00644081784412265
-0.85142594575882	-7.96939325332642	-3.6514036655426	-0.0262868758291006	0.506747663021088	0.0065675675868988
-0.851704597473145	-7.97023916244507	-3.66374540328979	-0.025960523635149	0.507029116153717	0.00662128394469619
-0.847388505935669	-7.9713306427002	-3.65126323699951	-0.02568051032722	0.507288217544556	0.00669417250901461
-0.851153671741486	-7.96554517745972	-3.66825413703918	-0.025222534313798	0.507675647735596	0.00674945209175348
-0.846531271934509	-7.96726703643799	-3.6707661151886	-0.0250038281083107	0.508032560348511	0.00691998237743974
-0.844772458076477	-7.967041015625	-3.67449355125427	-0.0246329698711634	0.508387923240662	0.00707438262179494
-0.844261109828949	-7.96706056594849	-3.68019795417786	-0.0242602117359638	0.508744060993195	0.0071681160479784
-0.838481724262238	-7.96173572540283	-3.68094992637634	-0.0239972043782473	0.50907301902771	0.0073530375957489
-0.841935873031616	-7.96150684356689	-3.68546938896179	-0.023571377620101	0.509503483772278	0.00769602973014116
-0.833593428134918	-7.95895767211914	-3.70057916641235	-0.0233214441686869	0.509805619716644	0.00784365274012089
-0.833757221698761	-7.95785808563232	-3.69983243942261	-0.0228963978588581	0.510191440582275	0.00800758320838213
-0.829440951347351	-7.95808219909668	-3.69927644729614	-0.0226656813174486	0.51052850484848	0.00826139375567436
-0.830760478973389	-7.95537805557251	-3.70654106140137	-0.0222368985414505	0.510950863361359	0.00852550566196442
-0.822683393955231	-7.95721292495728	-3.71663784980774	-0.0219988785684109	0.511278688907623	0.00867146253585815
-0.81890594959259	-7.95188665390015	-3.7180323600769	-0.0215932577848434	0.511501967906952	0.00894468743354082
-0.81626957654953	-7.95197296142578	-3.71897482872009	-0.0213304609060287	0.511841237545013	0.00920624937862158
-0.817599713802338	-7.95168209075928	-3.73165130615234	-0.0208782684057951	0.512223601341248	0.00940747279673815
-0.806321203708649	-7.95221853256226	-3.72848272323608	-0.0207078251987696	0.512527644634247	0.00956467632204294
-0.80303955078125	-7.95116424560547	-3.73654222488403	-0.0203527342528105	0.512799203395844	0.0098762596026063
-0.796520829200745	-7.95170259475708	-3.74103045463562	-0.0200906898826361	0.513040542602539	0.0100858919322491
-0.792042195796967	-7.95146179199219	-3.7438862323761	-0.0197560247033834	0.513221919536591	0.0102854147553444
-0.788906216621399	-7.95515108108521	-3.74012160301209	-0.0196593329310417	0.513541400432587	0.0105594536289573
-0.78190666437149	-7.95068550109863	-3.73861622810364	-0.0192321706563234	0.513691186904907	0.0108056627213955
-0.780403077602386	-7.95177793502808	-3.7566556930542	-0.0189816113561392	0.514058828353882	0.0108731668442488
-0.775197267532349	-7.94941473007202	-3.75776553153992	-0.0187905803322792	0.514133334159851	0.0110504338517785
-0.775066733360291	-7.95348691940308	-3.75630283355713	-0.0185270197689533	0.514431834220886	0.0112726232036948
-0.766880691051483	-7.94797039031982	-3.76311731338501	-0.018245467916131	0.51458740234375	0.0112968953326344
-0.766192257404327	-7.95567607879639	-3.76453399658203	-0.01802708953619	0.514853358268738	0.0113706262782216
-0.756959736347198	-7.95251893997192	-3.76825213432312	-0.0178926922380924	0.514926016330719	0.0113648222759366
-0.752337574958801	-7.9542875289917	-3.76933240890503	-0.0177499148994684	0.515128493309021	0.0114503353834152
-0.751167893409729	-7.95642042160034	-3.76750493049622	-0.0174947530031204	0.515303671360016	0.011504010297358
-0.746532499790192	-7.95865249633789	-3.77266311645508	-0.017393471673131	0.51540070772171	0.0115613928064704
-0.74493944644928	-7.96097803115845	-3.77858543395996	-0.0172101520001888	0.515579462051392	0.0115294456481934
-0.737730383872986	-7.96090459823608	-3.77983903884888	-0.0171936023980379	0.515757381916046	0.0114482892677188
-0.734587073326111	-7.96319961547852	-3.77716684341431	-0.0170336682349443	0.515757858753204	0.011474103666842
-0.727319598197937	-7.96276473999023	-3.78197240829468	-0.0170607641339302	0.515960097312927	0.0114332148805261
-0.727885007858276	-7.96589660644531	-3.77975869178772	-0.0169177390635014	0.516112685203552	0.0113479495048523
-0.716365396976471	-7.96845388412476	-3.7763044834137	-0.0170419048517942	0.516134142875671	0.0112050641328096
-0.716884970664978	-7.97296667098999	-3.7854368686676	-0.0169492959976196	0.516283690929413	0.0110610416159034
-0.70844030380249	-7.9774112701416	-3.7828049659729	-0.0169606991112232	0.516244530677795	0.0107966503128409
-0.705191850662231	-7.97922897338867	-3.77546858787537	-0.0171122420579195	0.516401171684265	0.0105611719191074
-0.702896595001221	-7.98096227645874	-3.78207516670227	-0.0170244053006172	0.516476988792419	0.0102908555418253
-0.691156983375549	-7.98996305465698	-3.78245615959167	-0.0172831527888775	0.516580820083618	0.009968226775527
-0.690330982208252	-7.98854732513428	-3.78852820396423	-0.0171440970152617	0.516526997089386	0.00952522177249193
-0.686058044433594	-7.99675512313843	-3.78967618942261	-0.017323512583971	0.516732096672058	0.00907088723033667
-0.683181583881378	-8.00374126434326	-3.78191304206848	-0.0174179449677467	0.516749978065491	0.00864471215754747
-0.675815939903259	-8.01508903503418	-3.7873706817627	-0.0175095405429602	0.516889214515686	0.00805442966520786
-0.669045925140381	-8.0103178024292	-3.78170394897461	-0.0176328495144844	0.51678740978241	0.00752494158223271
-0.671342968940735	-8.0193977355957	-3.77833247184753	-0.0177097320556641	0.516923069953918	0.00709011685103178
-0.668002426624298	-8.02254581451416	-3.78425765037537	-0.017905980348587	0.516897141933441	0.00649047875776887
-0.67368471622467	-8.02220249176025	-3.78209662437439	-0.0179904140532017	0.516965985298157	0.00604237383231521
-0.669526100158691	-8.02784633636475	-3.7756175994873	-0.0182783901691437	0.51692396402359	0.00569282285869122
-0.671169221401215	-8.02994155883789	-3.7871208190918	-0.0183244869112968	0.516874670982361	0.00532225565984845
-0.670504093170166	-8.03100872039795	-3.78247857093811	-0.0185886863619089	0.516901195049286	0.00507644005119801
-0.670202076435089	-8.03156185150146	-3.7779004573822	-0.0186811257153749	0.51685893535614	0.00491457246243954
-0.666277170181274	-8.03532123565674	-3.77216935157776	-0.0189788285642862	0.516756176948547	0.00467700511217117
-0.66861754655838	-8.04065608978271	-3.77350878715515	-0.0191301219165325	0.516716837882996	0.00443435041233897
-0.658613204956055	-8.04290580749512	-3.76965093612671	-0.0193501934409142	0.516609609127045	0.00404228176921606
-0.660572290420532	-8.04693508148193	-3.76872825622559	-0.0195800382643938	0.516630351543427	0.00385648594237864
-0.654366552829742	-8.04849529266357	-3.76343750953674	-0.0198603216558695	0.516532719135284	0.00367900007404387
-0.652497470378876	-8.05200576782227	-3.76437091827393	-0.0201578997075558	0.516445875167847	0.00356656266376376
-0.655838131904602	-8.05286884307861	-3.76230335235596	-0.0203287787735462	0.516400635242462	0.00352041656151414
-0.651638746261597	-8.05329036712646	-3.75118088722229	-0.0206853654235601	0.516187131404877	0.00351536902599037
-0.655235111713409	-8.04961013793945	-3.75906443595886	-0.0207969546318054	0.516078650951386	0.00349456421099603
-0.651790797710419	-8.04866218566895	-3.75753211975098	-0.0211583320051432	0.515964269638062	0.00351201836019754
-0.654639482498169	-8.0489330291748	-3.74453949928284	-0.0213147196918726	0.515781879425049	0.00369047932326794
-0.648606717586517	-8.05460643768311	-3.75333404541016	-0.0214700046926737	0.515641510486603	0.00357367168180645
-0.649715065956116	-8.04772758483887	-3.74190187454224	-0.0217167176306248	0.515386879444122	0.00359801226295531
-0.649615824222565	-8.05134963989258	-3.73682522773743	-0.0219944454729557	0.515270829200745	0.00367201352491975
-0.639557421207428	-8.05410194396973	-3.73826575279236	-0.0221587587147951	0.515075266361237	0.00370614766143262
-0.641212522983551	-8.05245399475098	-3.73785924911499	-0.0224071927368641	0.514947056770325	0.00371185131371021
-0.636870443820953	-8.05003833770752	-3.73419284820557	-0.0225433651357889	0.514705657958984	0.003758754581213
-0.633718073368073	-8.05336380004883	-3.72988152503967	-0.0228785648941994	0.514614820480347	0.00389673165045679
-0.630092680454254	-8.04914474487305	-3.71685814857483	-0.0230381172150373	0.514454662799835	0.00405984185636044
-0.629275262355804	-8.05350494384766	-3.72084045410156	-0.0232677385210991	0.514396667480469	0.00426581082865596
-0.631957471370697	-8.04706382751465	-3.7221052646637	-0.0234356950968504	0.514151871204376	0.00443405425176024
-0.628914654254913	-8.04417896270752	-3.71344614028931	-0.0236746333539486	0.514055967330933	0.0047781215980649
-0.629306256771088	-8.04223918914795	-3.71356248855591	-0.0238625891506672	0.5140061378479	0.00509861949831247
-0.631787300109863	-8.03742122650146	-3.71564412117004	-0.023976331576705	0.513903617858887	0.00529468571767211
-0.627644717693329	-8.0386962890625	-3.70871520042419	-0.0241599176079035	0.513879239559174	0.00560644548386335
-0.630316078662872	-8.03542709350586	-3.7066285610199	-0.0242333430796862	0.513847231864929	0.00587667338550091
-0.624180793762207	-8.036452293396	-3.70453119277954	-0.0244495924562216	0.51370495557785	0.0061096902936697
-0.624711275100708	-8.03157138824463	-3.708735704422	-0.0244844388216734	0.513656735420227	0.00638598576188087
-0.622343122959137	-8.03363800048828	-3.69908475875854	-0.0246168524026871	0.513615846633911	0.00665667606517673
-0.624572515487671	-8.02797603607178	-3.70626044273376	-0.0246787182986736	0.513620376586914	0.00674921181052923
-0.614924013614655	-8.02638244628906	-3.69986534118652	-0.0248649772256613	0.513670861721039	0.00706414179876447
-0.612417995929718	-8.02810573577881	-3.70303702354431	-0.0250343251973391	0.513683915138245	0.00749148661270738
-0.614296495914459	-8.0253791809082	-3.69987320899963	-0.025087533518672	0.513765215873718	0.00776644656434655
-0.611199080944061	-8.02227115631104	-3.69101858139038	-0.0252499170601368	0.513804793357849	0.00813391339033842
-0.614011406898499	-8.01812171936035	-3.69144344329834	-0.0253240615129471	0.513895690441132	0.00861168652772903
-0.613909482955933	-8.01335716247559	-3.69058132171631	-0.0254115350544453	0.513886392116547	0.00896702334284782
-0.611873328685761	-8.01136589050293	-3.69755959510803	-0.0256127994507551	0.514024138450623	0.00943888258188963
-0.613034605979919	-8.00333786010742	-3.69489884376526	-0.0255879629403353	0.514087080955505	0.00979046337306499
-0.612031280994415	-8.00358867645264	-3.6956353187561	-0.0257795602083206	0.514197051525116	0.0102588860318065
-0.612136006355286	-7.99830913543701	-3.69196557998657	-0.0257790070027113	0.514278113842011	0.0106859868392348
-0.612213551998138	-7.99633121490479	-3.68635678291321	-0.0259242467582226	0.514214634895325	0.0110010402277112
-0.608955085277557	-7.99242687225342	-3.685870885849	-0.026091992855072	0.514321386814117	0.0113477557897568
-0.610791742801666	-7.98752355575562	-3.68370842933655	-0.026059303432703	0.51442015171051	0.0117664458230138
-0.609364211559296	-7.99146127700806	-3.69179487228394	-0.0261931866407394	0.514501333236694	0.0119982054457068
-0.607703864574432	-7.98452568054199	-3.68304872512817	-0.0262464135885239	0.51452499628067	0.0122226094827056
-0.604417085647583	-7.98329162597656	-3.68495893478394	-0.0263641886413097	0.514548003673553	0.012546475045383
-0.605988085269928	-7.97997951507568	-3.68168640136719	-0.0264012236148119	0.514608204364777	0.0129350684583187
-0.603789925575256	-7.97953796386719	-3.68138551712036	-0.0265771206468344	0.514551937580109	0.0132639836519957
-0.607798457145691	-7.97353076934814	-3.68030881881714	-0.0266413073986769	0.51460874080658	0.0135978292673826
-0.606068313121796	-7.97027730941772	-3.68252682685852	-0.0268452297896147	0.51457154750824	0.0138058299198747
-0.609064102172852	-7.96908235549927	-3.68432378768921	-0.0268079992383718	0.514580428600311	0.0140889659523964
-0.609773218631744	-7.962158203125	-3.67379069328308	-0.0269955433905125	0.514468610286713	0.0144453989341855
-0.61401903629303	-7.96284914016724	-3.67370986938477	-0.0270627103745937	0.514506697654724	0.0147446794435382
-0.608102738857269	-7.95860385894775	-3.67358231544495	-0.0272739324718714	0.514335513114929	0.0150211080908775
-0.612406432628632	-7.96116209030151	-3.67286944389343	-0.0273170284926891	0.514273762702942	0.0153143377974629
-0.614407658576965	-7.95576906204224	-3.66711831092834	-0.0275127030909061	0.514140129089355	0.01557482406497
-0.61059045791626	-7.95549345016479	-3.66061472892761	-0.0277265645563602	0.514026522636414	0.0158994700759649
-0.608349502086639	-7.95377635955811	-3.65818929672241	-0.0278698652982712	0.513841152191162	0.0162760317325592
-0.603041112422943	-7.95807695388794	-3.65402221679688	-0.0283040273934603	0.513661801815033	0.0165947806090117
-0.602886021137238	-7.95538568496704	-3.64798426628113	-0.0285028554499149	0.513512969017029	0.0168987661600113
-0.599429249763489	-7.9587550163269	-3.64696455001831	-0.0288676638156176	0.513484656810761	0.0172864533960819
-0.599801003932953	-7.95125484466553	-3.63911771774292	-0.0289927776902914	0.513307452201843	0.0177861824631691
-0.596669733524323	-7.95104932785034	-3.63637256622314	-0.029379004612565	0.513119280338287	0.0182385668158531
-0.603835582733154	-7.95125818252563	-3.63084483146667	-0.0295720174908638	0.5131014585495	0.0186823159456253
-0.597778260707855	-7.95228290557861	-3.63766980171204	-0.0299196131527424	0.512978315353394	0.0188713055104017
-0.60579913854599	-7.94728517532349	-3.62805008888245	-0.0299592856317759	0.512891232967377	0.0191742870956659
-0.603841722011566	-7.9491229057312	-3.62299823760986	-0.0301694963127375	0.512748599052429	0.0193224307149649
-0.6007279753685	-7.94793891906738	-3.62095141410828	-0.0303796660155058	0.51272714138031	0.0194995924830437
-0.604892551898956	-7.95065402984619	-3.61689281463623	-0.0304064601659775	0.51261180639267	0.0195796303451061
-0.601857125759125	-7.95616388320923	-3.61553287506104	-0.0306569952517748	0.51256251335144	0.0196020137518644
-0.607689440250397	-7.95296478271484	-3.61699295043945	-0.0306660830974579	0.512422919273376	0.0196256265044212
-0.603697717189789	-7.95598697662354	-3.61822605133057	-0.0309309493750334	0.512395143508911	0.019659886136651
-0.606393337249756	-7.95924854278564	-3.60931468009949	-0.0309739448130131	0.512263715267181	0.0196861773729324
-0.601813614368439	-7.95782423019409	-3.60485792160034	-0.0312530323863029	0.512182116508484	0.019889684394002
-0.605071246623993	-7.96508026123047	-3.59745526313782	-0.0313398987054825	0.51222425699234	0.0199582297354937
-0.602062046527863	-7.96508502960205	-3.6018750667572	-0.0315168164670467	0.512186467647552	0.0201060585677624
-0.601425290107727	-7.97051286697388	-3.59776139259338	-0.0316638015210629	0.512125492095947	0.0203243661671877
-0.599938750267029	-7.9685230255127	-3.59444737434387	-0.0317948684096336	0.512038886547089	0.0205454751849175
-0.599803328514099	-7.96719312667847	-3.58434748649597	-0.0319693982601166	0.512088716030121	0.0208152700215578
-0.602840960025787	-7.96815776824951	-3.59200930595398	-0.0319860242307186	0.511930465698242	0.0209832787513733
-0.606141269207001	-7.97121286392212	-3.58648228645325	-0.0321906097233295	0.512039124965668	0.0210617799311876
-0.604292690753937	-7.9676399230957	-3.59022998809814	-0.0321792811155319	0.511821985244751	0.0210823118686676
-0.605201303958893	-7.97358226776123	-3.58355951309204	-0.0323915854096413	0.511957466602325	0.0211949087679386
-0.607763409614563	-7.97658777236938	-3.58483839035034	-0.0324144810438156	0.511857748031616	0.0212973784655333
-0.603416383266449	-7.98135566711426	-3.58661985397339	-0.0323812253773212	0.511785745620728	0.0212562941014767
-0.602721929550171	-7.97848701477051	-3.58285617828369	-0.0323465578258038	0.511656045913696	0.0212775263935328
-0.603938221931458	-7.98653030395508	-3.57824420928955	-0.032459944486618	0.511685252189636	0.021334832534194
-0.600761234760284	-7.98653745651245	-3.57311654090881	-0.0324116572737694	0.511604309082031	0.0214105192571878
-0.599799335002899	-7.99330282211304	-3.58311533927917	-0.0324756167829037	0.511596620082855	0.021498816087842
-0.600017488002777	-7.99138259887695	-3.58159160614014	-0.0323086120188236	0.511477112770081	0.021504882723093
-0.600668966770172	-7.99413156509399	-3.57064867019653	-0.0324086286127567	0.511508584022522	0.0215816646814346
-0.600434482097626	-7.99366474151611	-3.57756400108337	-0.0321605987846851	0.511426687240601	0.0217179581522942
-0.598769843578339	-7.99799346923828	-3.5765118598938	-0.0321751199662685	0.511420726776123	0.0218225494027138
-0.597306728363037	-7.99951410293579	-3.57582545280457	-0.032082911580801	0.51142692565918	0.0219148267060518
-0.599397778511047	-8.00306797027588	-3.57364130020142	-0.0320040136575699	0.511464536190033	0.0219253376126289
-0.598354697227478	-8.00321388244629	-3.57921886444092	-0.0318891778588295	0.511374354362488	0.021845567971468
-0.592176914215088	-8.00928401947021	-3.57747912406921	-0.0318637862801552	0.511341691017151	0.0218727197498083
-0.594361960887909	-8.00960254669189	-3.5725371837616	-0.0316864177584648	0.511271357536316	0.0219930689781904
-0.589045643806458	-8.01382541656494	-3.57825636863709	-0.0316709913313389	0.511173784732819	0.0220626685768366
-0.591863632202148	-8.01391792297363	-3.5754873752594	-0.0316727049648762	0.511207520961761	0.0221863258630037
-0.589803278446198	-8.01109600067139	-3.56607580184937	-0.0316110998392105	0.511100351810455	0.0223042014986277
-0.595767617225647	-8.01492786407471	-3.57589054107666	-0.031513050198555	0.511193335056305	0.0224299635738134
-0.589906513690948	-8.01325035095215	-3.57372355461121	-0.0314660929143429	0.511062741279602	0.0224212780594826
-0.590023159980774	-8.01464176177979	-3.57932257652283	-0.0312075354158878	0.511081457138062	0.0225465185940266
-0.590439140796661	-8.01524257659912	-3.5759174823761	-0.0311114434152842	0.510911643505096	0.0226069074124098
-0.588065564632416	-8.01963520050049	-3.57232356071472	-0.030980572104454	0.511003315448761	0.0227860249578953
-0.585708677768707	-8.02175331115723	-3.57704663276672	-0.0308909174054861	0.510851085186005	0.0228513646870852
-0.588092863559723	-8.02503108978271	-3.58500075340271	-0.0307184867560863	0.51086413860321	0.022867176681757
-0.583995699882507	-8.02461433410645	-3.57674384117126	-0.0305283758789301	0.510716319084167	0.0228277780115604
-0.583493947982788	-8.028076171875	-3.57503938674927	-0.0304530113935471	0.510719895362854	0.0228314343839884
-0.585179626941681	-8.02802467346191	-3.57472681999207	-0.0301885157823563	0.510633587837219	0.0229143034666777
-0.576749861240387	-8.03258800506592	-3.5724048614502	-0.0301737692207098	0.510536193847656	0.0229421984404325
-0.582213938236237	-8.0292911529541	-3.57648682594299	-0.0299999993294477	0.510526597499847	0.0230359043926001
-0.577569246292114	-8.03639793395996	-3.57953262329102	-0.0300372187048197	0.510496377944946	0.0230946242809296
-0.580088496208191	-8.0327787399292	-3.57952785491943	-0.0298986434936523	0.510384559631348	0.0232336651533842
-0.57573676109314	-8.03317165374756	-3.57522678375244	-0.0298525132238865	0.510269522666931	0.0233419109135866
-0.579367518424988	-8.03751087188721	-3.57538270950317	-0.0297668017446995	0.510292410850525	0.0235138572752476
-0.569148898124695	-8.03935241699219	-3.57815432548523	-0.0298109874129295	0.510218918323517	0.0235882587730885
-0.576542973518372	-8.03760051727295	-3.57226252555847	-0.0296870954334736	0.510166108608246	0.0237147007137537
-0.572129607200623	-8.03865718841553	-3.57459497451782	-0.0296356920152903	0.510090708732605	0.0238139610737562
-0.573931336402893	-8.04078006744385	-3.57711982727051	-0.0297041572630405	0.510154962539673	0.0239123795181513
-0.56742936372757	-8.04286861419678	-3.5697546005249	-0.0295806005597115	0.510071158409119	0.0239522997289896
-0.569945871829987	-8.0467414855957	-3.57621359825134	-0.0296010319143534	0.510173499584198	0.0239784717559814
-0.56803172826767	-8.0465726852417	-3.57463455200195	-0.0295722670853138	0.509971559047699	0.0239477418363094
-0.568510591983795	-8.04804611206055	-3.57093715667725	-0.0296172183007002	0.510020196437836	0.0239326003938913
-0.570409715175629	-8.05020999908447	-3.569495677948	-0.0296391099691391	0.509917855262756	0.0240059066563845
-0.567532062530518	-8.05055046081543	-3.56960272789001	-0.0297214705497026	0.509949564933777	0.0240575782954693
-0.570644378662109	-8.05413627624512	-3.57305908203125	-0.0296519957482815	0.510004341602325	0.0239866524934769
-0.565465211868286	-8.05451774597168	-3.57297801971436	-0.0297240819782019	0.509981751441956	0.0238841213285923
-0.567906022071838	-8.05339527130127	-3.57339072227478	-0.0295947566628456	0.510042488574982	0.0239648874849081
-0.564660489559174	-8.06019401550293	-3.57375550270081	-0.0296546369791031	0.509994626045227	0.0239217020571232
-0.566006183624268	-8.06055355072021	-3.56825137138367	-0.0296669285744429	0.510134816169739	0.0238256026059389
-0.564734280109406	-8.06527996063232	-3.57754826545715	-0.0296939127147198	0.510108351707459	0.0236813072115183
-0.568581521511078	-8.06759738922119	-3.57958221435547	-0.029636399820447	0.510225653648376	0.0235432237386703
-0.562344133853912	-8.06511783599854	-3.5744149684906	-0.0295875892043114	0.510246455669403	0.0233629643917084
-0.563024699687958	-8.06992244720459	-3.57557415962219	-0.0296341013163328	0.51038008928299	0.0231657586991787
-0.562946677207947	-8.07200527191162	-3.57747411727905	-0.0295555517077446	0.510465681552887	0.0230283513665199
-0.56213515996933	-8.07461261749268	-3.57535696029663	-0.0294467527419329	0.510537028312683	0.022875364869833
-0.568474888801575	-8.07862091064453	-3.58158159255981	-0.0293709132820368	0.51067441701889	0.0225942339748144
-0.562557101249695	-8.08009719848633	-3.57901763916016	-0.0293455254286528	0.510851919651031	0.02228644490242
-0.56519091129303	-8.07809734344482	-3.57921242713928	-0.0291737858206034	0.510923266410828	0.0220672655850649
-0.563975989818573	-8.09050750732422	-3.58419466018677	-0.0291473250836134	0.511116504669189	0.0218488778918982
-0.561667144298553	-8.08954429626465	-3.58945870399475	-0.0290484763681889	0.511202871799469	0.0214975271373987
-0.565540432929993	-8.09542560577393	-3.58398771286011	-0.0290216896682978	0.51150518655777	0.0212719161063433
-0.559908151626587	-8.0981559753418	-3.59342479705811	-0.0289961099624634	0.511586844921112	0.0209432542324066
-0.565063953399658	-8.09400749206543	-3.58762192726135	-0.0288180354982615	0.511710822582245	0.0207291040569544
-0.560332119464874	-8.10622119903564	-3.5892391204834	-0.0288494136184454	0.511913418769836	0.0206307843327522
-0.561495900154114	-8.10343170166016	-3.59497570991516	-0.0287263486534357	0.512063205242157	0.020412739366293
-0.559327483177185	-8.10620021820068	-3.5918288230896	-0.0287270471453667	0.51234096288681	0.0203051865100861
-0.556977093219757	-8.10680866241455	-3.59606647491455	-0.028678186237812	0.512474179267883	0.0202012043446302
-0.559225916862488	-8.1122407913208	-3.60007333755493	-0.0286146774888039	0.512622594833374	0.0199965760111809
-0.562420070171356	-8.11711597442627	-3.60421681404114	-0.028465511277318	0.512747347354889	0.019744124263525
-0.555845975875854	-8.11645889282227	-3.59920954704285	-0.0285355057567358	0.512953817844391	0.0194754246622324
-0.558939814567566	-8.11650466918945	-3.60528540611267	-0.0283478088676929	0.51315176486969	0.0193019807338715
-0.5594602227211	-8.12298107147217	-3.60270953178406	-0.0284140538424253	0.513339996337891	0.0189682133495808
-0.559373617172241	-8.12561702728271	-3.60836243629456	-0.028241965919733	0.513523161411285	0.0187801737338305
-0.56152880191803	-8.12898826599121	-3.60471510887146	-0.028252188116312	0.513557314872742	0.0185344871133566
-0.558488249778748	-8.12678337097168	-3.61094498634338	-0.0281535182148218	0.513794183731079	0.0182710569351912
-0.558515429496765	-8.13181018829346	-3.61175060272217	-0.0281224511563778	0.513946294784546	0.0180680770426989
-0.560168325901031	-8.13390350341797	-3.61003804206848	-0.0280771739780903	0.514029264450073	0.0178688336163759
-0.560941874980927	-8.13801574707031	-3.61599111557007	-0.0280774626880884	0.514186322689056	0.0176390372216702
-0.560170352458954	-8.13769817352295	-3.61285424232483	-0.0280073378235102	0.514210164546967	0.017468711361289
-0.557791352272034	-8.13981151580811	-3.61388611793518	-0.0280891600996256	0.514302790164948	0.0172568820416927
-0.560909152030945	-8.14051151275635	-3.61417698860168	-0.0280815977603197	0.514488756656647	0.0171290524303913
-0.55793160200119	-8.1426248550415	-3.61011338233948	-0.0281229037791491	0.514436185359955	0.0169390086084604
-0.566096007823944	-8.14634132385254	-3.61626291275024	-0.0281478557735682	0.514634191989899	0.0167928840965033
-0.559944927692413	-8.14325714111328	-3.61586427688599	-0.0281282998621464	0.514507949352264	0.0165727585554123
-0.564002454280853	-8.14620780944824	-3.61305642127991	-0.0282694287598133	0.514595925807953	0.016398124396801
-0.560099601745605	-8.14928436279297	-3.615229845047	-0.0283137802034616	0.514581263065338	0.0161733478307724
-0.563068687915802	-8.15116310119629	-3.61028671264648	-0.0283554177731276	0.514647006988525	0.0159228965640068
-0.565530955791473	-8.1568717956543	-3.6147038936615	-0.0284447390586138	0.514597535133362	0.0156504958868027
-0.566048741340637	-8.15248394012451	-3.609126329422	-0.0285438224673271	0.514469087123871	0.01532834302634
-0.568442463874817	-8.15801239013672	-3.60838961601257	-0.0287022814154625	0.514515280723572	0.0151835298165679
-0.566000938415527	-8.16256141662598	-3.61383414268494	-0.0287756472826004	0.514461040496826	0.014858303591609
-0.569716155529022	-8.16439628601074	-3.61017894744873	-0.0289500709623098	0.514355778694153	0.0145301036536694
-0.567890226840973	-8.1658878326416	-3.60129427909851	-0.0291636157780886	0.514185130596161	0.0143251940608025
-0.570333540439606	-8.16626834869385	-3.60884189605713	-0.0291421618312597	0.514119148254395	0.0139304762706161
-0.568952143192291	-8.17154788970947	-3.60141134262085	-0.0294324737042189	0.51405918598175	0.0136360684409738
-0.574300169944763	-8.17637252807617	-3.59692883491516	-0.0295550059527159	0.514005362987518	0.0134221091866493
-0.570194721221924	-8.17435169219971	-3.59513521194458	-0.0297784842550755	0.513822078704834	0.0130933942273259
-0.578380584716797	-8.18027591705322	-3.59694123268127	-0.0298909917473793	0.513763546943665	0.0127771468833089
-0.570457935333252	-8.18132019042969	-3.5944926738739	-0.0301793403923512	0.513627052307129	0.0124063631519675
-0.573518753051758	-8.18425846099854	-3.58551359176636	-0.0303592588752508	0.513520240783691	0.0122182192280889
-0.574434399604797	-8.19205284118652	-3.59617781639099	-0.0306410696357489	0.513403475284576	0.0117787448689342
-0.569450736045837	-8.19023895263672	-3.58659505844116	-0.030756488442421	0.513208210468292	0.0114310150966048
-0.572228193283081	-8.19487762451172	-3.58793091773987	-0.0311278812587261	0.513232171535492	0.011036878451705
-0.57490485906601	-8.19759178161621	-3.580157995224	-0.0312795490026474	0.513091564178467	0.0107687683776021
-0.573676228523254	-8.20433712005615	-3.58807253837585	-0.0315304100513458	0.51314115524292	0.0103413453325629
-0.574291348457336	-8.20076465606689	-3.58160400390625	-0.0317369215190411	0.512886345386505	0.009976826608181
-0.57363349199295	-8.20904636383057	-3.57571196556091	-0.031933818012476	0.512851893901825	0.00966063048690557
-0.571532011032104	-8.21130084991455	-3.5705235004425	-0.0322724021971226	0.512796998023987	0.00930062681436539
-0.573879837989807	-8.21753025054932	-3.57554578781128	-0.0324663259088993	0.5128373503685	0.00896539352834225
-0.572766065597534	-8.21922588348389	-3.57804203033447	-0.0327005498111248	0.512702703475952	0.00852886401116848
-0.571505546569824	-8.22227668762207	-3.56522226333618	-0.0330222174525261	0.512766480445862	0.00825661420822144
-0.56877475976944	-8.22673988342285	-3.57263255119324	-0.0331630408763886	0.512742400169373	0.00785278715193272
-0.568560719490051	-8.2274055480957	-3.57207226753235	-0.0332964211702347	0.512662529945374	0.00752859143540263
-0.566008388996124	-8.23386001586914	-3.5674090385437	-0.0336536169052124	0.512813925743103	0.00716466037556529
-0.566410601139069	-8.2344856262207	-3.57841038703918	-0.0337416455149651	0.512746453285217	0.00668791495263577
-0.56923919916153	-8.23967266082764	-3.56608104705811	-0.0339822769165039	0.512837052345276	0.00634258240461349
-0.565961539745331	-8.24260520935059	-3.56591534614563	-0.0341551639139652	0.512914180755615	0.00599741470068693
-0.567953765392303	-8.24715805053711	-3.57230520248413	-0.0341942012310028	0.512933075428009	0.00556476321071386
-0.564862966537476	-8.24944019317627	-3.5656521320343	-0.0344702452421188	0.512997984886169	0.00521389488130808
-0.56723940372467	-8.25321960449219	-3.57411217689514	-0.0345787182450294	0.513108015060425	0.00477980310097337
-0.56194543838501	-8.25835418701172	-3.56927680969238	-0.0347982160747051	0.513133406639099	0.0043734866194427
-0.563673079013824	-8.25813484191895	-3.563072681427	-0.0348928198218346	0.513167321681976	0.00411812029778957
-0.564343392848969	-8.26011848449707	-3.57957649230957	-0.0349684618413448	0.513332545757294	0.00364023470319808
-0.563103377819061	-8.26356887817383	-3.56938934326172	-0.0351788774132729	0.513346970081329	0.00339242559857666
-0.567460536956787	-8.26371574401855	-3.57774066925049	-0.0351805202662945	0.513389825820923	0.00298871472477913
-0.563885927200317	-8.26862239837646	-3.57514405250549	-0.0354446247220039	0.513564169406891	0.00260686851106584
-0.562366783618927	-8.26756954193115	-3.56736660003662	-0.0354659259319305	0.513565123081207	0.00234031514264643
-0.565967202186584	-8.27381420135498	-3.57485246658325	-0.0355654954910278	0.513663530349731	0.0019628347363323
-0.563598930835724	-8.27055931091309	-3.58137273788452	-0.0355757996439934	0.513700306415558	0.00160093780141324
-0.564342737197876	-8.27566719055176	-3.57443380355835	-0.0357612706720829	0.513729631900787	0.0012923605972901
-0.56518679857254	-8.27423095703125	-3.57321333885193	-0.0357916429638863	0.513779938220978	0.00105213292408735
-0.561599254608154	-8.28389263153076	-3.5842878818512	-0.0359523296356201	0.513851463794708	0.000707408005837351
-0.564390063285828	-8.27860355377197	-3.57696104049683	-0.0360606871545315	0.513724088668823	0.000393336435081437
-0.562394917011261	-8.28106880187988	-3.57252955436707	-0.0361804068088531	0.513796329498291	0.000239423068705946
-0.563359439373016	-8.28058910369873	-3.58019518852234	-0.0362733490765095	0.513823688030243	2.67352061200654E-05
-0.564634025096893	-8.28387832641602	-3.58408498764038	-0.0364412702620029	0.513805747032166	-0.000176968052983284
-0.564213931560516	-8.28127002716064	-3.5796582698822	-0.0364672914147377	0.513687789440155	-0.000358747260179371
-0.56386411190033	-8.27742576599121	-3.57024335861206	-0.0366541482508183	0.513651311397552	-0.000422501325374469
-0.563935995101929	-8.28027153015137	-3.57397842407227	-0.0367288328707218	0.513673305511475	-0.00059523357776925
-0.565733790397644	-8.27961730957031	-3.58644270896912	-0.0367253199219704	0.513628125190735	-0.000813415565062314
-0.562098383903503	-8.28094005584717	-3.5705099105835	-0.0369719825685024	0.513532102108002	-0.000865673937369138
-0.56695944070816	-8.28049278259277	-3.57766580581665	-0.0369468182325363	0.513431668281555	-0.00112810370046645
-0.562841057777405	-8.28035545349121	-3.58136367797852	-0.0371497198939323	0.513386845588684	-0.00126263813581318
-0.564577400684357	-8.28068256378174	-3.57351756095886	-0.0371413752436638	0.513292610645294	-0.00132160459179431
-0.568291783332825	-8.279953956604	-3.57963728904724	-0.0371526554226875	0.513262331485748	-0.00162979017477483
-0.566299736499786	-8.28209400177002	-3.57638740539551	-0.0372538678348064	0.513105511665344	-0.00182285089977086
-0.570627152919769	-8.27994823455811	-3.57511568069458	-0.0372975766658783	0.51300036907196	-0.00186340475920588
-0.563129484653473	-8.28271484375	-3.58393168449402	-0.0374298617243767	0.512923896312714	-0.00210519367828965
-0.567834258079529	-8.2808313369751	-3.56559801101685	-0.0375078469514847	0.512793242931366	-0.00204718322493136
-0.566039502620697	-8.28334426879883	-3.57957911491394	-0.0374720916152	0.512828946113586	-0.00227479496970773
-0.562641263008118	-8.28014087677002	-3.57206463813782	-0.0377233475446701	0.512620508670807	-0.00231361016631126
-0.566847205162048	-8.2858715057373	-3.57000017166138	-0.0377065315842628	0.512565433979034	-0.0023087349254638
-0.558365106582642	-8.28412437438965	-3.57293748855591	-0.0379450581967831	0.512461602687836	-0.00246340106241405
-0.561540186405182	-8.28108501434326	-3.56803917884827	-0.0379234291613102	0.51239424943924	-0.00244848220609128
-0.557696938514709	-8.28803539276123	-3.56526327133179	-0.0380883142352104	0.512401878833771	-0.00245390366762877
-0.558035612106323	-8.28371238708496	-3.57108044624329	-0.0381527319550514	0.512369334697723	-0.00246829888783395
-0.553661465644836	-8.28700065612793	-3.56533908843994	-0.038422267884016	0.512270390987396	-0.00249300803989172
-0.552088439464569	-8.28524684906006	-3.56181383132935	-0.0384498238563538	0.512322902679443	-0.00239582266658545
-0.55183219909668	-8.28804206848145	-3.57116603851318	-0.0384837090969086	0.512360513210297	-0.00241097528487444
-0.546979665756226	-8.29182147979736	-3.55879807472229	-0.038768608123064	0.512396931648254	-0.00230409856885672
-0.546638131141663	-8.28558444976807	-3.56283497810364	-0.0388236604630947	0.512390196323395	-0.00239836028777063
-0.544349849224091	-8.28960132598877	-3.56389832496643	-0.0389209687709808	0.512588977813721	-0.00234884931705892
-0.542151689529419	-8.28828907012939	-3.56478571891785	-0.0390182621777058	0.512661039829254	-0.00223691528663039
-0.543571591377258	-8.29043197631836	-3.56608748435974	-0.0391611121594906	0.512754559516907	-0.00223943497985601
-0.538737773895264	-8.28730010986328	-3.57205080986023	-0.039113961160183	0.512897670269012	-0.00227864412590861
-0.542031705379486	-8.29043388366699	-3.56151437759399	-0.0392801128327847	0.51316112279892	-0.00212941481731832
-0.537240982055664	-8.28819465637207	-3.57056427001953	-0.0392750725150108	0.51330029964447	-0.00228132447227836
-0.536470770835876	-8.28596782684326	-3.57582211494446	-0.039173249155283	0.513491630554199	-0.00229874905198812
-0.534703373908997	-8.28569793701172	-3.57848572731018	-0.0391138531267643	0.513750612735748	-0.00235028541646898
-0.540340304374695	-8.28872299194336	-3.58186388015747	-0.0389051251113415	0.514035999774933	-0.00248770834878087
-0.531720638275146	-8.28849411010742	-3.58039879798889	-0.0388764776289463	0.514222383499146	-0.00259355246089399
-0.532792985439301	-8.29287242889404	-3.58941555023193	-0.0387046374380589	0.514473140239716	-0.0027799888048321
-0.528250277042389	-8.29552459716797	-3.58244347572327	-0.0387420281767845	0.514685750007629	-0.00289487955160439
-0.533186256885529	-8.29378986358643	-3.59743237495422	-0.038565494120121	0.514994919300079	-0.00302831409499049
-0.52986091375351	-8.29508876800537	-3.59395790100098	-0.0385158620774746	0.515247344970703	-0.00314137572422624
-0.52891993522644	-8.29582786560059	-3.59892153739929	-0.0383187718689442	0.515525639057159	-0.00325109995901585
-0.526909053325653	-8.29657363891602	-3.60750770568848	-0.0380327664315701	0.515757083892822	-0.00327126402407885
[truncated: 9,533 more rows]
