# Supplementary material for: Identification of Haptic Based Guiding Using Hard Reins
Source: PLoS One. 2015 Jul 22;10(7):e0132020. doi: 10.1371/journal.pone.0132020 (PMC4511788; doi:10.1371/journal.pone.0132020)
Supplement: S6 File — (ZIP) [file pone.0132020.s006.zip › Exp2_ForceData2/Subject9/path2/T9.csv]

Force X (N)	Force Y (N)	Force Z (N)	Torque X (N-m)	Torque Y (N-m)	Torque Z (N-m)	Frequency = 10000	Averaging Level = 16	F/T Serial Number = FT11772	Time Started = 19/12/2012 16:44:40
-1.56667220592499	-8.8169469833374	-3.53328657150269	0.0643476992845535	0.500263035297394	-0.10389107465744
-1.56599652767181	-8.81291484832764	-3.52729558944702	0.0642450526356697	0.50030118227005	-0.103731691837311
-1.56419813632965	-8.81157875061035	-3.54355120658875	0.0640331655740738	0.500384569168091	-0.103504374623299
-1.55758571624756	-8.80473327636719	-3.52201437950134	0.0637848749756813	0.500218272209167	-0.103028431534767
-1.55815577507019	-8.79587745666504	-3.5361430644989	0.063652291893959	0.500191271305084	-0.102832339704037
-1.55190324783325	-8.79190540313721	-3.52450013160706	0.0633728206157684	0.500145375728607	-0.10231076925993
-1.54468476772308	-8.78213214874268	-3.53009510040283	0.0630449280142784	0.499926835298538	-0.101629823446274
-1.54088866710663	-8.76765060424805	-3.52629256248474	0.0627902746200562	0.499714851379395	-0.100882470607758
-1.53305089473724	-8.76173496246338	-3.52081704139709	0.0623645111918449	0.499652147293091	-0.100043036043644
-1.52503299713135	-8.74304866790771	-3.52900552749634	0.0621927455067635	0.499345064163208	-0.0992961749434471
-1.52232611179352	-8.73251152038574	-3.51262617111206	0.06163265183568	0.49922502040863	-0.0985378324985504
-1.51103293895721	-8.72100830078125	-3.51931977272034	0.061225239187479	0.499069184064865	-0.0980450883507729
-1.50770246982574	-8.70530033111572	-3.50783181190491	0.0609719008207321	0.498776316642761	-0.0972868055105209
-1.49696063995361	-8.69693470001221	-3.50641775131226	0.0604971125721931	0.49862340092659	-0.0965706408023834
-1.48888850212097	-8.6788911819458	-3.50274610519409	0.060092106461525	0.49820077419281	-0.0960724428296089
-1.48721420764923	-8.66674327850342	-3.50307965278625	0.0596578530967236	0.498095870018005	-0.0952391549944878
-1.47594225406647	-8.65451431274414	-3.50864243507385	0.0592096671462059	0.497846364974976	-0.0947014763951302
-1.47139179706573	-8.64143180847168	-3.49138355255127	0.0588427446782589	0.497588843107224	-0.0940558016300201
-1.46162414550781	-8.63562870025635	-3.50148844718933	0.0583136230707169	0.497420370578766	-0.0935599878430367
-1.45562660694122	-8.62103652954102	-3.48924612998962	0.057758878916502	0.496938943862915	-0.0932199358940125
-1.4521689414978	-8.61598205566406	-3.48084115982056	0.0573707744479179	0.496806025505066	-0.0927970483899117
-1.44363653659821	-8.60367965698242	-3.48066186904907	0.0567293651401997	0.496451646089554	-0.0927750393748283
-1.4446724653244	-8.59794330596924	-3.46363019943237	0.0562718920409679	0.496017962694168	-0.0925109535455704
-1.44274187088013	-8.59978103637695	-3.47085523605347	0.0557422675192356	0.495593100786209	-0.0926074311137199
-1.43413853645325	-8.5983190536499	-3.45907068252563	0.0551001913845539	0.49518421292305	-0.0925178527832031
-1.43418741226196	-8.58986663818359	-3.47545194625854	0.0547195859253407	0.494658857584	-0.0926830545067787
-1.43630301952362	-8.58931064605713	-3.45803809165955	0.0539760626852512	0.494226068258286	-0.0927360206842422
-1.42896842956543	-8.5872917175293	-3.46334743499756	0.0532976016402245	0.493627637624741	-0.0929703116416931
-1.43014657497406	-8.58640956878662	-3.43914794921875	0.0527707897126675	0.493043214082718	-0.0928894430398941
-1.42510986328125	-8.59051036834717	-3.4450044631958	0.0521808639168739	0.492590874433517	-0.093122273683548
-1.41434741020203	-8.59408760070801	-3.4377384185791	0.051382414996624	0.492035269737244	-0.0931860357522964
-1.41040873527527	-8.59246730804443	-3.43449807167053	0.0508756712079048	0.491510182619095	-0.0935359373688698
-1.41367077827454	-8.5964822769165	-3.42457365989685	0.0502490848302841	0.491190850734711	-0.0937756225466728
-1.40601468086243	-8.60083389282227	-3.42576217651367	0.0496199056506157	0.490578562021255	-0.0941901877522469
-1.40636420249939	-8.60187816619873	-3.40948915481567	0.049051571637392	0.490210860967636	-0.0943616777658463
-1.40462064743042	-8.60455226898193	-3.40919613838196	0.0486126132309437	0.489838719367981	-0.0947352200746536
-1.39868319034576	-8.6106424331665	-3.40323066711426	0.0479765050113201	0.489518761634827	-0.0949935913085938
-1.39503240585327	-8.60798263549805	-3.40090680122375	0.0475380420684814	0.48904824256897	-0.0955145508050919
-1.39879512786865	-8.61569118499756	-3.39545559883118	0.0470401607453823	0.488869607448578	-0.0957268327474594
-1.39543545246124	-8.61827659606934	-3.38542079925537	0.0465144626796246	0.488647252321243	-0.0960708856582642
-1.38376426696777	-8.62384796142578	-3.39823436737061	0.046045295894146	0.488384425640106	-0.0964549779891968
-1.3831068277359	-8.62612533569336	-3.37059354782104	0.0456882305443287	0.488108783960342	-0.0966518074274063
-1.38168680667877	-8.62732887268066	-3.38579130172729	0.0453342460095882	0.488070368766785	-0.0970660448074341
-1.37454187870026	-8.64129543304443	-3.37776207923889	0.0449101403355598	0.487937837839127	-0.0971939489245415
-1.36952650547028	-8.63432884216309	-3.36367988586426	0.0445482693612576	0.487674623727798	-0.0976229757070541
-1.36447036266327	-8.64089775085449	-3.37349152565002	0.0442374274134636	0.487669050693512	-0.0978471264243126
-1.36047446727753	-8.64330387115479	-3.35453319549561	0.043873455375433	0.48768025636673	-0.0979856923222542
-1.35227811336517	-8.64871215820313	-3.36423969268799	0.0434087626636028	0.487582087516785	-0.0983387231826782
-1.34472811222076	-8.65147686004639	-3.36199903488159	0.0431138277053833	0.487608104944229	-0.0985882729291916
-1.34196949005127	-8.64957714080811	-3.34666323661804	0.0428715758025646	0.487595409154892	-0.0987522602081299
-1.33273828029633	-8.65481758117676	-3.35894894599915	0.0425832606852055	0.487576305866241	-0.0991589948534966
-1.32701671123505	-8.66431999206543	-3.35318994522095	0.0421069636940956	0.487623393535614	-0.0992361232638359
-1.31517124176025	-8.65909099578857	-3.34416961669922	0.0417783111333847	0.487463176250458	-0.0995460152626038
-1.31590604782104	-8.66014385223389	-3.35765719413757	0.0415700562298298	0.487543255090714	-0.0997329726815224
-1.30879867076874	-8.66403865814209	-3.33385229110718	0.0411143004894257	0.487583249807358	-0.0998101010918617
-1.30020034313202	-8.66688919067383	-3.34947824478149	0.0408154614269733	0.487573266029358	-0.100135579705238
-1.29632008075714	-8.67245101928711	-3.34102177619934	0.0405806414783001	0.487637877464294	-0.100252330303192
-1.29309415817261	-8.66658401489258	-3.33200478553772	0.0403696745634079	0.487551003694534	-0.100412435829639
-1.29093968868256	-8.67432022094727	-3.34455847740173	0.0401229783892632	0.487684071063995	-0.10063000023365
-1.28635251522064	-8.67917060852051	-3.33796525001526	0.0397912636399269	0.487731695175171	-0.100744388997555
-1.28036999702454	-8.67176055908203	-3.33705449104309	0.0396267995238304	0.48764631152153	-0.100971043109894
-1.28323447704315	-8.67572975158691	-3.34773445129395	0.0394926741719246	0.487654834985733	-0.101137235760689
-1.28443551063538	-8.67675876617432	-3.33128023147583	0.0392275750637054	0.487810432910919	-0.10104451328516
-1.27658903598785	-8.67961120605469	-3.34289288520813	0.03907261043787	0.487803369760513	-0.101320117712021
-1.27809238433838	-8.67818927764893	-3.34005260467529	0.0389472022652626	0.487869590520859	-0.101194798946381
-1.28135180473328	-8.67262744903564	-3.33244347572327	0.0389111116528511	0.487909108400345	-0.101259127259254
-1.28353416919708	-8.67693519592285	-3.34631729125977	0.0387327596545219	0.487973213195801	-0.101277716457844
-1.28081321716309	-8.67726039886475	-3.33271527290344	0.0385348834097385	0.488030940294266	-0.10112626850605
-1.27922451496124	-8.66907405853271	-3.34006810188293	0.0384762398898602	0.4879449903965	-0.101084105670452
-1.28864026069641	-8.67186164855957	-3.34312963485718	0.0384838804602623	0.488046079874039	-0.100950986146927
-1.28960692882538	-8.66958618164063	-3.33165669441223	0.0382913984358311	0.488051772117615	-0.100611463189125
-1.28322494029999	-8.66701030731201	-3.34054613113403	0.0380712226033211	0.488042950630188	-0.100578367710114
-1.28428947925568	-8.66604709625244	-3.34825563430786	0.0380184389650822	0.488010853528976	-0.100271955132484
-1.29152154922485	-8.65526485443115	-3.32368779182434	0.0379828028380871	0.487911462783813	-0.0998986884951591
-1.29055893421173	-8.6572265625	-3.34602284431458	0.0378880277276039	0.487905472517014	-0.0997073203325272
-1.28881573677063	-8.65868473052979	-3.33182096481323	0.0375959351658821	0.487783938646317	-0.0993122979998589
-1.28896546363831	-8.64631938934326	-3.34025001525879	0.0374774746596813	0.487598061561584	-0.0990902408957481
-1.29540956020355	-8.64627838134766	-3.34613728523254	0.0373462550342083	0.487492054700851	-0.0988127142190933
-1.29663240909576	-8.64459991455078	-3.33273792266846	0.0371921695768833	0.48741602897644	-0.0982801765203476
-1.29253542423248	-8.64016628265381	-3.34212923049927	0.0369017496705055	0.487355679273605	-0.0981732085347176
-1.29271423816681	-8.63614940643311	-3.34812569618225	0.0368025675415993	0.487172722816467	-0.0978242233395576
-1.29895627498627	-8.63034343719482	-3.32732105255127	0.0367646105587482	0.486984461545944	-0.0974258705973625
-1.30154347419739	-8.62948608398438	-3.34543347358704	0.0366287417709827	0.486934453248978	-0.0972996950149536
-1.30014705657959	-8.63328552246094	-3.34103393554688	0.0363730825483799	0.486817896366119	-0.096888579428196
-1.30300307273865	-8.62330436706543	-3.33326435089111	0.0362722128629684	0.486651450395584	-0.0967705622315407
-1.30635261535645	-8.62224578857422	-3.34653329849243	0.0362485758960247	0.486481338739395	-0.0966166481375694
-1.31232213973999	-8.6209020614624	-3.33385419845581	0.036126371473074	0.486570656299591	-0.0962016209959984
-1.31120371818542	-8.61459255218506	-3.33096051216125	0.0360642150044441	0.48650273680687	-0.0960468649864197
-1.31083047389984	-8.61519622802734	-3.34484434127808	0.0359865799546242	0.486396074295044	-0.0958998799324036
-1.31950378417969	-8.61046409606934	-3.32762098312378	0.0359790064394474	0.486405283212662	-0.0955090820789337
-1.32197880744934	-8.60314273834229	-3.34108519554138	0.0359634682536125	0.486344158649445	-0.0954225733876228
-1.32222640514374	-8.60815238952637	-3.34408116340637	0.0358459204435349	0.486496716737747	-0.0950887426733971
-1.32283210754395	-8.59975719451904	-3.33239912986755	0.0358214750885963	0.486317008733749	-0.0948624238371849
-1.32735633850098	-8.59667587280273	-3.35131072998047	0.0359179265797138	0.48633536696434	-0.094703271985054
-1.33290958404541	-8.59500598907471	-3.34025359153748	0.035881519317627	0.486537545919418	-0.0943381264805794
-1.33021855354309	-8.58895397186279	-3.3386971950531	0.0357654020190239	0.486555963754654	-0.0940886288881302
-1.33015024662018	-8.58518695831299	-3.35565519332886	0.0358143858611584	0.486643880605698	-0.0938878729939461
-1.33290100097656	-8.58273410797119	-3.34203052520752	0.0358215868473053	0.48678320646286	-0.0934422314167023
-1.33422994613647	-8.574951171875	-3.34241962432861	0.0359449908137321	0.486829966306686	-0.0932372137904167
-1.3380343914032	-8.57644367218018	-3.36208152770996	0.0359270013868809	0.487027704715729	-0.0929854065179825
-1.3330329656601	-8.57112121582031	-3.34324860572815	0.0357935279607773	0.48712158203125	-0.0926133990287781
-1.33229184150696	-8.56420230865479	-3.34426426887512	0.0358659438788891	0.487110704183578	-0.0924128517508507
-1.33792519569397	-8.55793857574463	-3.36041069030762	0.0359060540795326	0.487226992845535	-0.0922872871160507
-1.34180557727814	-8.55783653259277	-3.34893155097961	0.0359162576496601	0.487328439950943	-0.0918813943862915
-1.33312952518463	-8.55081748962402	-3.34783935546875	0.0356910303235054	0.487409472465515	-0.0918356031179428
-1.32963800430298	-8.54929828643799	-3.36150240898132	0.0356475561857224	0.487417727708817	-0.0916133299469948
-1.3324807882309	-8.54889011383057	-3.34465169906616	0.0356793478131294	0.487519055604935	-0.0913309752941132
-1.33292841911316	-8.54417419433594	-3.35458469390869	0.0356698930263519	0.487521678209305	-0.0911794900894165
-1.32918071746826	-8.54411792755127	-3.37150454521179	0.0354878008365631	0.48770660161972	-0.0911330580711365
-1.32628297805786	-8.53865051269531	-3.353182554245	0.03536631539464	0.487614721059799	-0.0908141508698463
-1.32116115093231	-8.5294713973999	-3.35489368438721	0.0353346094489098	0.487632036209106	-0.0908230543136597
-1.32111394405365	-8.53055095672607	-3.36330676078796	0.0353420935571194	0.487726837396622	-0.0905598104000092
-1.32033944129944	-8.52809524536133	-3.34866571426392	0.0351938642561436	0.487934976816177	-0.0902332216501236
-1.30826711654663	-8.52514934539795	-3.36372923851013	0.035073634237051	0.48794150352478	-0.0902112498879433
-1.30282688140869	-8.52120494842529	-3.36500883102417	0.0349887646734715	0.488149434328079	-0.0900116190314293
-1.30059492588043	-8.51473045349121	-3.34929847717285	0.0349924229085445	0.48828199505806	-0.0898386612534523
-1.29450452327728	-8.50994491577148	-3.36194133758545	0.0349870473146439	0.488412141799927	-0.0899129286408424
-1.28870403766632	-8.51450443267822	-3.37467980384827	0.0349028334021568	0.488794207572937	-0.0897780209779739
-1.27584862709045	-8.50383949279785	-3.34842848777771	0.0348007306456566	0.488959193229675	-0.089801050722599
-1.27381873130798	-8.49835109710693	-3.36918902397156	0.0348750576376915	0.489166229963303	-0.0896880403161049
-1.26744616031647	-8.49671268463135	-3.37330341339111	0.0348704643547535	0.489521056413651	-0.0895172283053398
-1.26097929477692	-8.49420833587646	-3.36038827896118	0.0347304455935955	0.489833444356918	-0.0893195942044258
-1.24745869636536	-8.4874849319458	-3.37513470649719	0.034648310393095	0.490083366632462	-0.089495912194252
-1.24714946746826	-8.48670196533203	-3.36382126808167	0.0347030945122242	0.490355610847473	-0.0893353223800659
-1.24019610881805	-8.48056697845459	-3.36325693130493	0.0347115509212017	0.490717709064484	-0.0894503593444824
-1.23432445526123	-8.48694801330566	-3.3827645778656	0.0346080362796783	0.491022825241089	-0.0894517749547958
-1.22378015518188	-8.47892093658447	-3.35854339599609	0.0344831682741642	0.491231203079224	-0.0894701555371284
-1.22161638736725	-8.4755220413208	-3.37075400352478	0.0344258211553097	0.491339981555939	-0.0896388813853264
-1.21998190879822	-8.47421169281006	-3.38271450996399	0.0344136245548725	0.491660922765732	-0.0898114070296288
-1.21570789813995	-8.47215366363525	-3.36854028701782	0.0342495739459991	0.491932064294815	-0.0898440107703209
-1.20775604248047	-8.47249317169189	-3.37596082687378	0.0340093970298767	0.492001473903656	-0.0902229025959969
-1.20800948143005	-8.47659873962402	-3.37650609016418	0.0339773297309875	0.492071032524109	-0.0902397781610489
-1.2077614068985	-8.47079944610596	-3.36716485023499	0.0339087769389153	0.492193251848221	-0.0904489755630493
-1.20585548877716	-8.47393798828125	-3.38361644744873	0.0337052829563618	0.492279917001724	-0.0907760262489319
-1.20189595222473	-8.48007678985596	-3.37269949913025	0.0334457457065582	0.49227511882782	-0.0909920856356621
-1.19969058036804	-8.47460174560547	-3.36850237846375	0.033190943300724	0.492029935121536	-0.0912653356790543
-1.19974267482758	-8.47972869873047	-3.37950658798218	0.0330822877585888	0.492050260305405	-0.0914879590272903
-1.20359361171722	-8.47839164733887	-3.36185216903687	0.0327366665005684	0.491990953683853	-0.0916527286171913
-1.19482791423798	-8.48071765899658	-3.36609125137329	0.0323707088828087	0.491796255111694	-0.0921210795640945
-1.19620311260223	-8.48623561859131	-3.36930561065674	0.0321208387613297	0.4916912317276	-0.0923742577433586
-1.19958674907684	-8.48540782928467	-3.34829330444336	0.0319031625986099	0.491538345813751	-0.0926620438694954
-1.20282578468323	-8.48336791992188	-3.36415266990662	0.0316615402698517	0.491289436817169	-0.0931606590747833
-1.2042692899704	-8.49663352966309	-3.35957980155945	0.0313226170837879	0.491210550069809	-0.0935196205973625
-1.20112895965576	-8.49232006072998	-3.3491415977478	0.0310576874762774	0.490868777036667	-0.093933179974556
-1.20537924766541	-8.49958896636963	-3.3563084602356	0.0308563634753227	0.490692794322968	-0.0944508910179138
-1.21300685405731	-8.50263977050781	-3.34174418449402	0.0305179953575134	0.490627467632294	-0.0947886034846306
-1.20836663246155	-8.50856018066406	-3.34724521636963	0.0301592126488686	0.490319281816483	-0.0953127443790436
-1.20879173278809	-8.51294422149658	-3.35048747062683	0.0299985222518444	0.490226238965988	-0.0958448424935341
-1.21388673782349	-8.51496887207031	-3.32862997055054	0.0298248305916786	0.489947557449341	-0.0961496382951736
-1.21761381626129	-8.51797103881836	-3.34501123428345	0.0296337306499481	0.489777505397797	-0.096778467297554
-1.22009444236755	-8.53092765808105	-3.35069823265076	0.0294276680797338	0.489712327718735	-0.0972170680761337
-1.22250866889954	-8.5312671661377	-3.33540630340576	0.0291411839425564	0.489680737257004	-0.097531296312809
-1.21999537944794	-8.53154754638672	-3.33196449279785	0.0290094465017319	0.489344269037247	-0.0980452671647072
-1.23048186302185	-8.53539085388184	-3.34880566596985	0.0289627034217119	0.489367961883545	-0.0985431373119354
-1.23221683502197	-8.54428100585938	-3.32383918762207	0.0286748576909304	0.489404141902924	-0.0987749025225639
-1.23177337646484	-8.54515933990479	-3.32695770263672	0.0285845790058374	0.489359050989151	-0.0992742255330086
-1.22773885726929	-8.55617046356201	-3.33819222450256	0.0283644590526819	0.48928564786911	-0.0997839942574501
-1.23022937774658	-8.55386543273926	-3.33162975311279	0.0283878855407238	0.489403307437897	-0.100006073713303
-1.23373985290527	-8.55569934844971	-3.32240629196167	0.0283126384019852	0.489370614290237	-0.100437842309475
-1.23530614376068	-8.56549167633057	-3.34629058837891	0.0281954258680344	0.489564448595047	-0.100812546908855
-1.23315501213074	-8.5688943862915	-3.32395839691162	0.0280184131115675	0.489546149969101	-0.101059757173061
-1.2340966463089	-8.56710433959961	-3.33340501785278	0.0280614215880632	0.489622414112091	-0.101564183831215
-1.23976695537567	-8.57515525817871	-3.33379292488098	0.0280165299773216	0.489909321069717	-0.101779572665691
-1.23868095874786	-8.57760047912598	-3.32813405990601	0.0279776677489281	0.49007710814476	-0.102119229733944
-1.23234009742737	-8.58549213409424	-3.34319686889648	0.0279731433838606	0.49025371670723	-0.102599285542965
-1.23700845241547	-8.58382987976074	-3.32400369644165	0.0280344448983669	0.490614831447601	-0.102857105433941
-1.2396947145462	-8.59107875823975	-3.33274579048157	0.028077457100153	0.490777939558029	-0.103302046656609
-1.23540210723877	-8.59802341461182	-3.35217094421387	0.0281693451106548	0.491095751523972	-0.103811539709568
-1.23306405544281	-8.60202980041504	-3.33354377746582	0.028093134984374	0.491388082504272	-0.104098044335842
-1.2332638502121	-8.60086822509766	-3.34993529319763	0.0281998701393604	0.491761773824692	-0.104681968688965
-1.23988378047943	-8.60893535614014	-3.35355854034424	0.0283619109541178	0.492096424102783	-0.10496486723423
-1.2369202375412	-8.61179733276367	-3.3443751335144	0.0283453576266766	0.492447853088379	-0.10538924485445
-1.23430621623993	-8.61829948425293	-3.3615415096283	0.0284646898508072	0.492856055498123	-0.105809524655342
-1.23553466796875	-8.62122821807861	-3.34798264503479	0.0286036729812622	0.49312886595726	-0.106085829436779
-1.24092376232147	-8.61604309082031	-3.35134100914001	0.0288249310106039	0.493454873561859	-0.106430031359196
-1.23863875865936	-8.63404655456543	-3.3630096912384	0.0287837497889996	0.493899464607239	-0.106842115521431
-1.2343190908432	-8.63101387023926	-3.35481810569763	0.02883087284863	0.494221210479736	-0.107056595385075
-1.23744654655457	-8.63648319244385	-3.36399221420288	0.0290532000362873	0.494520545005798	-0.107552446424961
-1.24299287796021	-8.63975620269775	-3.36322808265686	0.029152624309063	0.49492409825325	-0.107724919915199
-1.24045991897583	-8.644287109375	-3.36385583877563	0.0291829854249954	0.495208144187927	-0.108110509812832
-1.23817598819733	-8.64547538757324	-3.378741979599	0.0292707160115242	0.495581030845642	-0.108534313738346
-1.24470674991608	-8.64885520935059	-3.36406207084656	0.0294659696519375	0.495830118656158	-0.108623281121254
-1.25199198722839	-8.65473365783691	-3.38523054122925	0.0296182408928871	0.496161878108978	-0.109060429036617
-1.25337910652161	-8.66396713256836	-3.38799285888672	0.0296996813267469	0.496460825204849	-0.109179280698299
-1.25389659404755	-8.66070652008057	-3.37827205657959	0.0298270285129547	0.496606081724167	-0.109510764479637
-1.26300382614136	-8.66377925872803	-3.3983736038208	0.0300546698272228	0.496973037719727	-0.109714329242706
-1.26915693283081	-8.6675968170166	-3.37940287590027	0.0300062671303749	0.497248947620392	-0.109796084463596
-1.27149379253387	-8.67100143432617	-3.39604353904724	0.0301288105547428	0.497440218925476	-0.110117040574551
-1.27778971195221	-8.67641162872314	-3.39490485191345	0.030222250148654	0.497642993927002	-0.11017182469368
-1.2864111661911	-8.67341232299805	-3.39868378639221	0.0305147636681795	0.497811079025269	-0.110332824289799
-1.29115200042725	-8.68251132965088	-3.41020917892456	0.030523244291544	0.498086184263229	-0.110355600714684
-1.29625082015991	-8.68147659301758	-3.40007734298706	0.0306430850178003	0.498126327991486	-0.110430665314198
-1.30724155902863	-8.68204689025879	-3.41505360603333	0.0309019647538662	0.498331815004349	-0.110582686960697
-1.31802523136139	-8.68540191650391	-3.40723133087158	0.0308787934482098	0.498466163873672	-0.11051694303751
-1.31721127033234	-8.6870813369751	-3.42035245895386	0.0310135409235954	0.498622417449951	-0.110689364373684
-1.32929515838623	-8.69121360778809	-3.40364074707031	0.0311347488313913	0.498672544956207	-0.110445201396942
-1.3407142162323	-8.68722438812256	-3.41431975364685	0.0313525833189487	0.498792260885239	-0.110538594424725
-1.34496808052063	-8.69771003723145	-3.4260106086731	0.0314552523195744	0.498978555202484	-0.110459238290787
-1.34964144229889	-8.69441795349121	-3.41390252113342	0.0314790867269039	0.498962908983231	-0.110343866050243
-1.3603401184082	-8.69499206542969	-3.43216729164124	0.031761072576046	0.499052226543427	-0.110352076590061
-1.36958575248718	-8.69689559936523	-3.4189190864563	0.031809713691473	0.499221563339233	-0.110144272446632
-1.37231636047363	-8.69944858551025	-3.43069839477539	0.0319594964385033	0.499169737100601	-0.110111214220524
-1.37971210479736	-8.6981029510498	-3.4350221157074	0.0320802889764309	0.499274283647537	-0.109968826174736
-1.38910984992981	-8.69525527954102	-3.42880296707153	0.0323120318353176	0.499307453632355	-0.109697364270687
-1.39753949642181	-8.701171875	-3.44683313369751	0.0323569029569626	0.499457985162735	-0.109570600092411
-1.40006744861603	-8.70061206817627	-3.43242597579956	0.0324788838624954	0.499431908130646	-0.109276577830315
-1.40769565105438	-8.69511795043945	-3.44549703598022	0.0326843857765198	0.49941411614418	-0.109153263270855
-1.41901826858521	-8.69692611694336	-3.44393301010132	0.0328483916819096	0.499582767486572	-0.108822762966156
-1.420814037323	-8.69585132598877	-3.44835543632507	0.0329476743936539	0.49969282746315	-0.10854659974575
-1.42448806762695	-8.69427680969238	-3.45260214805603	0.0331002026796341	0.49969407916069	-0.108266025781631
-1.43422043323517	-8.69124221801758	-3.44921398162842	0.033367358148098	0.499774426221848	-0.107845783233643
-1.44132733345032	-8.69613075256348	-3.46300745010376	0.0335706248879433	0.499887079000473	-0.107609309256077
-1.44248378276825	-8.68983840942383	-3.45026183128357	0.0336045511066914	0.500032067298889	-0.107093691825867
-1.45121920108795	-8.68610668182373	-3.46926522254944	0.0339393615722656	0.499965220689774	-0.106865614652634
-1.45678091049194	-8.68895721435547	-3.45525097846985	0.0340044088661671	0.500147700309753	-0.106352739036083
-1.45744109153748	-8.6856689453125	-3.47604393959045	0.034155547618866	0.500207185745239	-0.106078840792179
-1.46242392063141	-8.68310546875	-3.45990967750549	0.0343913771212101	0.500250518321991	-0.105533048510551
-1.46599197387695	-8.68142700195313	-3.48068857192993	0.0345952734351158	0.500397861003876	-0.105279542505741
-1.46657502651215	-8.68120956420898	-3.47656202316284	0.0346512123942375	0.500546813011169	-0.104706756770611
-1.4715404510498	-8.67397403717041	-3.47263312339783	0.0348898693919182	0.500553131103516	-0.104433827102184
-1.47734653949738	-8.67578983306885	-3.48014092445374	0.0350862368941307	0.500722467899323	-0.103916190564632
-1.47886621952057	-8.67341041564941	-3.47988414764404	0.0352231040596962	0.500826716423035	-0.103617437183857
-1.48323142528534	-8.6684684753418	-3.47075128555298	0.0354737304151058	0.500940144062042	-0.103151522576809
-1.48607909679413	-8.66321086883545	-3.49195122718811	0.0357096642255783	0.501080751419067	-0.102814376354218
-1.48583567142487	-8.6681604385376	-3.48756694793701	0.0356626212596893	0.50129497051239	-0.102348670363426
-1.48708260059357	-8.65686511993408	-3.49061512947083	0.0359499044716358	0.501250326633453	-0.102039754390717
-1.49639248847961	-8.6570930480957	-3.48907446861267	0.0360613688826561	0.501456737518311	-0.101555585861206
-1.49099743366241	-8.654128074646	-3.49400806427002	0.0360858179628849	0.501498162746429	-0.101281508803368
-1.49757730960846	-8.65364646911621	-3.49505853652954	0.0363374762237072	0.501623928546906	-0.100836381316185
-1.50090861320496	-8.64786815643311	-3.49581503868103	0.0365099124610424	0.50169974565506	-0.100435972213745
-1.50022411346436	-8.65168476104736	-3.49673318862915	0.0364928506314754	0.501899003982544	-0.100060604512691
-1.49685215950012	-8.64170932769775	-3.4931468963623	0.036551509052515	0.501844704151154	-0.0997039750218391
-1.50562453269958	-8.64162731170654	-3.50604104995728	0.0367771573364735	0.50196498632431	-0.0993670895695686
-1.50677788257599	-8.63926124572754	-3.49894738197327	0.0368163250386715	0.502119779586792	-0.0989754721522331
-1.50363910198212	-8.63582706451416	-3.50704002380371	0.0368635952472687	0.502090930938721	-0.0986532792448998
-1.50787401199341	-8.62893104553223	-3.49598598480225	0.0369908139109612	0.502132833003998	-0.0982403159141541
-1.5099949836731	-8.62611961364746	-3.51880359649658	0.0370820835232735	0.502221882343292	-0.0979427918791771
-1.50844955444336	-8.62698554992676	-3.50469827651978	0.0370158143341541	0.502175092697144	-0.097476452589035
-1.51434445381165	-8.61807632446289	-3.51623249053955	0.0371085852384567	0.50210040807724	-0.0973287522792816
-1.51850008964539	-8.61953067779541	-3.50981974601746	0.0372062139213085	0.502135157585144	-0.096822090446949
-1.5146735906601	-8.61104488372803	-3.50708055496216	0.0370747409760952	0.502193689346313	-0.0966235771775246
-1.51776707172394	-8.61074924468994	-3.51696372032166	0.0371569916605949	0.502126812934875	-0.0962799936532974
-1.51943600177765	-8.60364437103271	-3.51259779930115	0.0371755473315716	0.501982152462006	-0.0959260687232018
-1.52597141265869	-8.60369110107422	-3.52007913589478	0.0371921882033348	0.502027690410614	-0.0956463068723679
-1.52275621891022	-8.60188770294189	-3.50799751281738	0.0370214730501175	0.501832187175751	-0.0952532216906548
-1.52677929401398	-8.59443855285645	-3.51858377456665	0.0371880382299423	0.501821577548981	-0.0949868634343147
-1.53117501735687	-8.59124851226807	-3.50417590141296	0.0370550826191902	0.501797139644623	-0.0945083498954773
-1.52768504619598	-8.58553600311279	-3.51794934272766	0.0369438491761684	0.501650035381317	-0.0943377241492271
-1.53304874897003	-8.57881736755371	-3.5065610408783	0.0370268374681473	0.501504242420197	-0.0938450023531914
-1.53478634357452	-8.57351016998291	-3.51045513153076	0.0370623171329498	0.501370012760162	-0.0936081185936928
-1.53405845165253	-8.57633495330811	-3.51399827003479	0.0368086621165276	0.501328587532043	-0.0932217836380005
-1.53502547740936	-8.56464672088623	-3.50527238845825	0.0368125699460506	0.501101672649384	-0.0928977057337761
-1.5420925617218	-8.56248569488525	-3.51448702812195	0.0368432551622391	0.500959455966949	-0.092574805021286
-1.53935325145721	-8.55538272857666	-3.50957298278809	0.0367269925773144	0.500910878181458	-0.0923534035682678
-1.54361689090729	-8.55387306213379	-3.50810790061951	0.0366807729005814	0.500711262226105	-0.0918948948383331
-1.54958164691925	-8.54404354095459	-3.50965356826782	0.0366617925465107	0.500544488430023	-0.0915095433592796
-1.55205881595612	-8.54440498352051	-3.51561999320984	0.0365603230893612	0.500541031360626	-0.0910791829228401
-1.55006861686707	-8.5335750579834	-3.50195574760437	0.0365102738142014	0.50019770860672	-0.0907399356365204
-1.55716705322266	-8.5302267074585	-3.50874900817871	0.0364622995257378	0.500172019004822	-0.0902466848492622
-1.55385339260101	-8.52122688293457	-3.50758099555969	0.0362791642546654	0.499915152788162	-0.0899220556020737
-1.55719268321991	-8.51624298095703	-3.50160956382751	0.0362915843725204	0.49973663687706	-0.089358851313591
-1.56215405464172	-8.50812816619873	-3.51531052589417	0.0363600924611092	0.499557256698608	-0.089060366153717
-1.56293487548828	-8.50674438476563	-3.50605487823486	0.0361111536622047	0.499348431825638	-0.0884660482406616
-1.56320858001709	-8.49388408660889	-3.50450944900513	0.0360431931912899	0.499020040035248	-0.0880765989422798
-1.56605446338654	-8.48827075958252	-3.49455404281616	0.0358782596886158	0.498910933732986	-0.0875235497951508
-1.56114912033081	-8.48446273803711	-3.50980401039124	0.0357614643871784	0.498614549636841	-0.0871601551771164
-1.56900751590729	-8.4755916595459	-3.48772644996643	0.0356970503926277	0.498343795537949	-0.0865813940763474
-1.57085740566254	-8.47193813323975	-3.49892234802246	0.0355605259537697	0.49817618727684	-0.0861632823944092
-1.57024240493774	-8.46143817901611	-3.49182319641113	0.0354195311665535	0.497758895158768	-0.0856741145253181
-1.57676935195923	-8.45533275604248	-3.49834299087524	0.0353696346282959	0.497482389211655	-0.0852216556668282
-1.57553052902222	-8.44920063018799	-3.49110770225525	0.0351080968976021	0.497267037630081	-0.0847881585359573
-1.57720482349396	-8.44470882415771	-3.49930810928345	0.0349901989102364	0.496883034706116	-0.0843152552843094
-1.58060491085052	-8.43428134918213	-3.47895383834839	0.0349467508494854	0.496624737977982	-0.0838333368301392
-1.58376884460449	-8.4313793182373	-3.50068712234497	0.0347614213824272	0.496348261833191	-0.083500899374485
-1.58350086212158	-8.41921138763428	-3.48210477828979	0.0346079878509045	0.495916664600372	-0.0830524191260338
-1.58976745605469	-8.41824436187744	-3.48932027816772	0.0345019064843655	0.49559023976326	-0.0827472507953644
-1.59450805187225	-8.41248512268066	-3.47896671295166	0.0343151390552521	0.495328456163406	-0.0822280645370483
-1.5936131477356	-8.40704536437988	-3.48775005340576	0.0340624339878559	0.494994759559631	-0.0819341987371445
-1.59886622428894	-8.39713001251221	-3.47354412078857	0.034003172069788	0.49459320306778	-0.0814270600676537
-1.60022675991058	-8.39582538604736	-3.48941683769226	0.0338202752172947	0.4942487180233	-0.0811890736222267
-1.5998500585556	-8.3884334564209	-3.46849489212036	0.0335644483566284	0.493831247091293	-0.0807194411754608
-1.60759723186493	-8.38244438171387	-3.4762659072876	0.0334924831986427	0.493498533964157	-0.0804354846477509
-1.60544228553772	-8.37809181213379	-3.46908450126648	0.0332062095403671	0.493146985769272	-0.0800583958625793
-1.60512089729309	-8.37532806396484	-3.47507166862488	0.0330154821276665	0.492806166410446	-0.0797503739595413
-1.61269319057465	-8.36583709716797	-3.463223695755	0.0329390652477741	0.492450565099716	-0.0792978852987289
-1.61301493644714	-8.36697387695313	-3.46812987327576	0.0327388308942318	0.492147028446198	-0.0790563374757767
-1.61221325397491	-8.35470581054688	-3.45999503135681	0.0326128825545311	0.491673558950424	-0.0787191614508629
-1.61770510673523	-8.35435676574707	-3.46512913703918	0.0324907228350639	0.491449147462845	-0.0783133432269096
-1.61481833457947	-8.34805297851563	-3.45861315727234	0.0322201736271381	0.491066455841064	-0.0780744850635529
-1.61721360683441	-8.3442268371582	-3.45131182670593	0.0320821516215801	0.490738183259964	-0.0777305066585541
-1.61964738368988	-8.33848094940186	-3.45937633514404	0.0320760644972324	0.490486860275269	-0.0774219483137131
-1.61995184421539	-8.3359489440918	-3.44824934005737	0.031784038990736	0.490144401788712	-0.0770245492458344
-1.62426400184631	-8.3276948928833	-3.45075607299805	0.0317127369344234	0.489777088165283	-0.0769048258662224
-1.62909471988678	-8.3277063369751	-3.45239877700806	0.0316826216876507	0.489664554595947	-0.0763968154788017
-1.622927069664	-8.32177829742432	-3.44908261299133	0.0315268486738205	0.489313125610352	-0.0762139931321144
-1.62585604190826	-8.31727027893066	-3.44118213653564	0.0315295867621899	0.489084303379059	-0.0758200585842133
-1.63131988048553	-8.31345272064209	-3.45907020568848	0.031455259770155	0.488921970129013	-0.0756165161728859
-1.62802267074585	-8.31599426269531	-3.44393730163574	0.0313124544918537	0.488743901252747	-0.075220987200737
-1.62892985343933	-8.30409622192383	-3.44241189956665	0.0312811285257339	0.488401114940643	-0.0750140175223351
-1.63220739364624	-8.30560493469238	-3.45062041282654	0.0312599390745163	0.488267362117767	-0.0746164470911026
-1.63044464588165	-8.29732227325439	-3.43517255783081	0.03111238963902	0.488181352615356	-0.0741930902004242
-1.62662303447723	-8.29848766326904	-3.44787240028381	0.0310657676309347	0.487929731607437	-0.0738844126462936
-1.63113117218018	-8.29000949859619	-3.43272018432617	0.0311700087040663	0.487778276205063	-0.0734088197350502
-1.63054859638214	-8.29189968109131	-3.45601272583008	0.0311200078576803	0.487688541412354	-0.0730863213539124
-1.62561631202698	-8.28742027282715	-3.43707633018494	0.0309905931353569	0.487544387578964	-0.0726088583469391
-1.62486481666565	-8.27716159820557	-3.44573426246643	0.0310319904237986	0.487301766872406	-0.0723018348217011
-1.62839257717133	-8.27685165405273	-3.43447422981262	0.0310209598392248	0.487265557050705	-0.0717209354043007
-1.62199354171753	-8.27170181274414	-3.43358373641968	0.0309704542160034	0.487079739570618	-0.0713853016495705
-1.61838388442993	-8.27146625518799	-3.44974756240845	0.0308947339653969	0.48697492480278	-0.0709614753723145
-1.6179131269455	-8.26160526275635	-3.4246232509613	0.0309733934700489	0.486829876899719	-0.0704984366893768
-1.61752462387085	-8.26016426086426	-3.44880104064941	0.0309321973472834	0.48680254817009	-0.0701579004526138
-1.61159420013428	-8.25929737091064	-3.43555378913879	0.0307673048228025	0.486679673194885	-0.0696774497628212
-1.61146116256714	-8.2504358291626	-3.44934368133545	0.0309767704457045	0.48655641078949	-0.069467581808567
-1.61380839347839	-8.25413608551025	-3.43458247184753	0.0309220645576715	0.486495018005371	-0.068890392780304
-1.60659539699554	-8.24847316741943	-3.43615388870239	0.0308144669979811	0.486410021781921	-0.0686827823519707
-1.60683226585388	-8.24337387084961	-3.43752646446228	0.0309495236724615	0.486349701881409	-0.0682414397597313
-1.60696470737457	-8.2371654510498	-3.43213200569153	0.0309564154595137	0.486168056726456	-0.0679178088903427
-1.60561275482178	-8.23915958404541	-3.45205903053284	0.0309319589287043	0.486168295145035	-0.0676301345229149
-1.60197234153748	-8.23899078369141	-3.43165111541748	0.0308395680040121	0.4860879778862	-0.0672317519783974
-1.60165786743164	-8.22784805297852	-3.4431140422821	0.0309820733964443	0.485937118530273	-0.0670522078871727
-1.60300052165985	-8.23159980773926	-3.4322772026062	0.0309658590704203	0.48591560125351	-0.0665019899606705
-1.59253585338593	-8.22685527801514	-3.43385195732117	0.0308848507702351	0.485779613256454	-0.0664171651005745
-1.594078540802	-8.22782039642334	-3.44443702697754	0.0309027265757322	0.485642582178116	-0.0659854039549828
-1.5937911272049	-8.2207202911377	-3.43145680427551	0.0309866908937693	0.485518455505371	-0.0656915232539177
-1.59354937076569	-8.22284507751465	-3.45101976394653	0.0309335421770811	0.48557460308075	-0.0654978305101395
-1.58888101577759	-8.2213773727417	-3.43118190765381	0.0308728069067001	0.485368639230728	-0.0651429146528244
-1.59114992618561	-8.21176910400391	-3.44271922111511	0.0309985708445311	0.485173642635345	-0.0650748834013939
-1.59154963493347	-8.21859073638916	-3.44086384773254	0.0310064386576414	0.485191643238068	-0.0647183805704117
-1.58805561065674	-8.21347045898438	-3.43281984329224	0.030856991186738	0.485132336616516	-0.0645999684929848
-1.58614182472229	-8.21665954589844	-3.44659423828125	0.0309541039168835	0.484977632761002	-0.0644280835986137
-1.58871018886566	-8.21019744873047	-3.42995262145996	0.0309684630483389	0.48483207821846	-0.0642012283205986
-1.59047424793243	-8.21035671234131	-3.45073127746582	0.031128441914916	0.484760195016861	-0.0641226395964623
-1.58720505237579	-8.21263122558594	-3.43188643455505	0.0309325773268938	0.484773755073547	-0.0639001578092575
-1.58505713939667	-8.20387363433838	-3.44205760955811	0.0310050416737795	0.484596401453018	-0.0639411807060242
-1.59332537651062	-8.20828628540039	-3.441157579422	0.0311231520026922	0.484564363956451	-0.0638026893138886
-1.59160649776459	-8.2077751159668	-3.43427300453186	0.0310042686760426	0.48453563451767	-0.0636515244841576
-1.58729207515717	-8.2093505859375	-3.44699048995972	0.0310096722096205	0.484439253807068	-0.0636841058731079
-1.58669090270996	-8.20473861694336	-3.43493556976318	0.031087601557374	0.484414160251617	-0.0634979233145714
-1.5899316072464	-8.2050085067749	-3.44951462745667	0.0311610717326403	0.484406799077988	-0.063510537147522
-1.58640015125275	-8.20853233337402	-3.43431854248047	0.0310826618224382	0.484412223100662	-0.0634004920721054
-1.58878779411316	-8.20379257202148	-3.44210815429688	0.0312356781214476	0.484235197305679	-0.0634699389338493
-1.59065341949463	-8.20886421203613	-3.44658803939819	0.0313373543322086	0.484322100877762	-0.0633225813508034
-1.58654165267944	-8.20600414276123	-3.43986988067627	0.031227795407176	0.484386652708054	-0.0634229630231857
-1.58261775970459	-8.20767593383789	-3.45277190208435	0.0312968492507935	0.484342247247696	-0.0634015053510666
-1.58922445774078	-8.20864009857178	-3.43770313262939	0.031459603458643	0.48435240983963	-0.0633053556084633
-1.58872842788696	-8.20932865142822	-3.454341173172	0.0315612815320492	0.484462738037109	-0.0633863359689713
-1.5869802236557	-8.21356868743896	-3.43980598449707	0.0315129868686199	0.484492719173431	-0.0633037909865379
-1.5885409116745	-8.20651054382324	-3.45273900032043	0.0316675417125225	0.484404474496841	-0.0635230466723442
-1.59552395343781	-8.21155261993408	-3.44819235801697	0.0317369885742664	0.484577566385269	-0.0634339153766632
-1.58493268489838	-8.2131290435791	-3.45363569259644	0.0316822789609432	0.484624743461609	-0.0636299327015877
-1.59434330463409	-8.21171474456787	-3.45038628578186	0.0318655706942081	0.484622925519943	-0.063554160296917
-1.5951954126358	-8.21019554138184	-3.4533371925354	0.0320558287203312	0.484661877155304	-0.0637237355113029
-1.59401667118073	-8.21515560150146	-3.46280121803284	0.0318860970437527	0.484867125749588	-0.06379634141922
-1.59069812297821	-8.21070384979248	-3.45313310623169	0.0320188738405705	0.484721124172211	-0.0638943463563919
-1.59797167778015	-8.21633720397949	-3.46045231819153	0.032123863697052	0.484854966402054	-0.0640373826026917
-1.59702360630035	-8.21413135528564	-3.45095300674438	0.0321196019649506	0.484853535890579	-0.0640997067093849
-1.59399008750916	-8.21708011627197	-3.45974230766296	0.0321464240550995	0.484903872013092	-0.0642817988991737
-1.59732496738434	-8.21278190612793	-3.45246386528015	0.0323482379317284	0.484889835119247	-0.0642853304743767
-1.59766268730164	-8.21619415283203	-3.47228312492371	0.0323464795947075	0.484990239143372	-0.0644624605774879
-1.59639549255371	-8.21833229064941	-3.45856285095215	0.0322944335639477	0.484953641891479	-0.0644858554005623
-1.60178351402283	-8.21312618255615	-3.4726927280426	0.0324581526219845	0.484970360994339	-0.064711406826973
-1.60420393943787	-8.21779537200928	-3.47076845169067	0.0325070880353451	0.485039949417114	-0.0646115019917488
-1.59801363945007	-8.21568584442139	-3.46090841293335	0.0324628129601479	0.485075116157532	-0.0647052004933357
-1.59705948829651	-8.21957492828369	-3.47368311882019	0.0324857383966446	0.485120505094528	-0.0648609027266502
-1.6010936498642	-8.21221160888672	-3.45979690551758	0.0326324105262756	0.48509356379509	-0.0647137090563774
-1.60288166999817	-8.21726226806641	-3.47035145759583	0.0326754301786423	0.485067754983902	-0.0648263618350029
-1.60130703449249	-8.21830463409424	-3.47312879562378	0.0326174534857273	0.485147625207901	-0.0647025033831596
-1.59719324111938	-8.21087455749512	-3.46263933181763	0.0326694659888744	0.485001772642136	-0.0646603181958199
-1.60075342655182	-8.21317291259766	-3.47156882286072	0.0327653586864471	0.48504650592804	-0.0646284744143486
-1.60086512565613	-8.20794582366943	-3.46331143379211	0.0326938703656197	0.485059887170792	-0.064503937959671
-1.59494352340698	-8.21006011962891	-3.47303771972656	0.0326674655079842	0.485025942325592	-0.0645604506134987
-1.59667384624481	-8.20242118835449	-3.46466040611267	0.0328358635306358	0.485082417726517	-0.0643390491604805
-1.59728610515594	-8.20446491241455	-3.47646594047546	0.0329107381403446	0.485056221485138	-0.0643503069877625
-1.59542882442474	-8.20605659484863	-3.46449875831604	0.0327556580305099	0.485104918479919	-0.0641348361968994
-1.59719920158386	-8.19836235046387	-3.48161506652832	0.0329011827707291	0.484913200139999	-0.0640910416841507
-1.59366583824158	-8.19826507568359	-3.47015047073364	0.0329684130847454	0.485018312931061	-0.0637486129999161
-1.58590269088745	-8.19185447692871	-3.47492647171021	0.0329336151480675	0.485001534223557	-0.0636482834815979
-1.58796763420105	-8.19100570678711	-3.47150254249573	0.0329503566026688	0.485027253627777	-0.063310943543911
-1.58664095401764	-8.18559646606445	-3.46906638145447	0.0330529548227787	0.485007792711258	-0.0632507801055908
-1.58155024051666	-8.18802356719971	-3.4757354259491	0.0329771637916565	0.485152214765549	-0.0629893317818642
-1.57890176773071	-8.17926406860352	-3.47360277175903	0.0331447049975395	0.484976947307587	-0.0628713220357895
-1.58026468753815	-8.17941761016846	-3.4688606262207	0.0331665426492691	0.48517581820488	-0.0625340715050697
-1.56972241401672	-8.17715167999268	-3.47946619987488	0.0330439172685146	0.485185861587524	-0.0623984970152378
-1.56833505630493	-8.17444133758545	-3.4733943939209	0.0330503210425377	0.485240042209625	-0.0621138624846935
-1.56449937820435	-8.16775798797607	-3.47420334815979	0.0331736467778683	0.48528453707695	-0.0620330907404423
-1.56269609928131	-8.16920948028564	-3.48263788223267	0.0331351161003113	0.485411494970322	-0.0618091523647308
-1.55571711063385	-8.16443729400635	-3.46487951278687	0.0331255681812763	0.48534083366394	-0.0616619363427162
-1.55671870708466	-8.16329479217529	-3.48965287208557	0.0332729630172253	0.485457330942154	-0.0615354590117931
-1.55358755588531	-8.16114902496338	-3.46699094772339	0.0332100428640842	0.485547453165054	-0.0613710060715675
-1.54349207878113	-8.15879249572754	-3.48333120346069	0.0331928171217442	0.485624730587006	-0.0614808686077595
-1.54433083534241	-8.15789890289307	-3.46264743804932	0.0332685932517052	0.485666066408157	-0.0613173693418503
-1.54353082180023	-8.15605163574219	-3.48267006874084	0.0334079600870609	0.485772788524628	-0.061472475528717
-1.53796398639679	-8.16698932647705	-3.48802590370178	0.0333142019808292	0.485906034708023	-0.0614857226610184
-1.53083658218384	-8.15835666656494	-3.47664308547974	0.0333474762737751	0.485979467630386	-0.0615791976451874
-1.53191411495209	-8.15963459014893	-3.49224829673767	0.0335284620523453	0.486146956682205	-0.0616692751646042
-1.52505052089691	-8.16168022155762	-3.47043371200562	0.033439040184021	0.486306488513947	-0.0617135092616081
-1.51704251766205	-8.16403102874756	-3.49157094955444	0.0334480553865433	0.486380279064178	-0.0619688928127289
-1.51862502098083	-8.16025638580322	-3.47720789909363	0.0335686206817627	0.486487716436386	-0.0620155557990074
-1.51146149635315	-8.17151069641113	-3.49312233924866	0.0335825867950916	0.486710041761398	-0.0623533241450787
-1.50255334377289	-8.16555881500244	-3.48524308204651	0.0335970558226109	0.486749559640884	-0.0625367015600204
-1.50277864933014	-8.17237949371338	-3.48822927474976	0.0336977280676365	0.486893802881241	-0.0627508759498596
-1.49339950084686	-8.17245769500732	-3.4835901260376	0.0335955657064915	0.487066805362701	-0.0629687532782555
-1.49044728279114	-8.17709064483643	-3.49239659309387	0.0336730442941189	0.487251400947571	-0.0631748735904694
-1.49236941337585	-8.17758655548096	-3.49628138542175	0.0338399782776833	0.487409025430679	-0.06330606341362
-1.48761630058289	-8.18464946746826	-3.49465894699097	0.0337939858436584	0.487544804811478	-0.0634770840406418
-1.48736679553986	-8.18139457702637	-3.49089360237122	0.0338849797844887	0.487638384103775	-0.0637883469462395
-1.48598396778107	-8.18900012969971	-3.49558877944946	0.0339719727635384	0.48786523938179	-0.0638451278209686
-1.47862064838409	-8.19135570526123	-3.49797081947327	0.0339766666293144	0.488025933504105	-0.0641793385148048
-1.47786974906921	-8.19745254516602	-3.50230097770691	0.0341207385063171	0.488148033618927	-0.064388208091259
-1.47901952266693	-8.19654560089111	-3.49994874000549	0.0342268981039524	0.488279044628143	-0.0646787881851196
-1.4765305519104	-8.20488262176514	-3.50711488723755	0.034289613366127	0.488599061965942	-0.0648544207215309
-1.47201561927795	-8.20655345916748	-3.49918365478516	0.0343158692121506	0.48861426115036	-0.0651391297578812
-1.47621786594391	-8.21584606170654	-3.50227427482605	0.0344895534217358	0.488887637853622	-0.0653171017765999
-1.47078227996826	-8.21604633331299	-3.50841116905212	0.0345219597220421	0.489028334617615	-0.065714105963707
-1.4689404964447	-8.22570133209229	-3.51247763633728	0.0346422642469406	0.489229291677475	-0.0659482553601265
-1.47089576721191	-8.22721099853516	-3.51320576667786	0.0348296500742435	0.489384442567825	-0.0662979781627655
-1.46744787693024	-8.23577213287354	-3.51434588432312	0.0348267592489719	0.489670723676682	-0.0664786398410797
-1.4666086435318	-8.2397289276123	-3.52180624008179	0.0350605621933937	0.489790558815002	-0.0668711885809898
-1.4687225818634	-8.24945640563965	-3.50989508628845	0.0351234711706638	0.490086734294891	-0.0670860931277275
-1.46104645729065	-8.25297164916992	-3.51992321014404	0.0352403894066811	0.490243554115295	-0.0674839988350868
-1.46776211261749	-8.25650501251221	-3.51501393318176	0.0354683287441731	0.490455240011215	-0.0676610842347145
-1.46250414848328	-8.26704406738281	-3.52789092063904	0.0355590395629406	0.490736871957779	-0.0681034997105598
-1.45982694625854	-8.26795101165771	-3.52057552337646	0.035662192851305	0.490817695856094	-0.0685084834694862
-1.465500831604	-8.27961158752441	-3.53104543685913	0.0359211638569832	0.491058081388474	-0.0687506496906281
-1.46034216880798	-8.28119277954102	-3.52046918869019	0.0359295159578323	0.491309106349945	-0.0691864863038063
-1.45974767208099	-8.28917407989502	-3.52604556083679	0.0361294783651829	0.491445660591125	-0.0695260018110275
-1.46197414398193	-8.29385757446289	-3.53096556663513	0.0363243296742439	0.491599082946777	-0.0698459222912788
-1.46056532859802	-8.30519485473633	-3.53107571601868	0.0363617241382599	0.491877317428589	-0.0700930058956146
-1.45910084247589	-8.30487442016602	-3.53607487678528	0.0365574732422829	0.491973221302032	-0.0705256760120392
-1.46125340461731	-8.31396007537842	-3.53018140792847	0.0366856306791306	0.492220103740692	-0.0707011073827744
-1.45318174362183	-8.32206916809082	-3.54152321815491	0.0367079488933086	0.492302626371384	-0.0710671693086624
-1.45562160015106	-8.32241916656494	-3.52854704856873	0.0369209311902523	0.492504626512527	-0.0712124183773994
-1.45613551139832	-8.33011054992676	-3.54298758506775	0.0369951650500298	0.492630362510681	-0.0715505480766296
-1.45246374607086	-8.33476257324219	-3.53276085853577	0.0371880792081356	0.492701381444931	-0.0718281492590904
-1.45513355731964	-8.33971405029297	-3.54384446144104	0.0372659973800182	0.492935478687286	-0.0720456540584564
-1.45183920860291	-8.34392833709717	-3.54550504684448	0.0373117066919804	0.493056058883667	-0.0723555162549019
-1.45735335350037	-8.35064697265625	-3.53534269332886	0.0375230647623539	0.493136703968048	-0.0724637061357498
-1.45748341083527	-8.35760402679443	-3.55676984786987	0.0377054885029793	0.493181079626083	-0.072811484336853
-1.45460534095764	-8.35785007476807	-3.54179382324219	0.0377531796693802	0.493232011795044	-0.0729294568300247
-1.45705461502075	-8.36278533935547	-3.5513026714325	0.0379580594599247	0.493219882249832	-0.0731294006109238
-1.45611667633057	-8.36611175537109	-3.54913902282715	0.0379797704517841	0.493359953165054	-0.0733214467763901
-1.46049797534943	-8.37342929840088	-3.55293869972229	0.0381588377058506	0.493322879076004	-0.0733034312725067
-1.46491503715515	-8.37311458587646	-3.55461955070496	0.0383548252284527	0.493267506361008	-0.073351077735424
-1.46256649494171	-8.37918758392334	-3.54330635070801	0.0383180193603039	0.493236154317856	-0.0732822716236115
-1.4669075012207	-8.37500190734863	-3.56032252311707	0.0385967753827572	0.493133902549744	-0.0733267217874527
-1.47187006473541	-8.38129329681396	-3.55606245994568	0.0386577285826206	0.493122160434723	-0.0731009319424629
-1.46504735946655	-8.38612461090088	-3.55805444717407	0.0387151315808296	0.493163466453552	-0.0732821077108383
-1.47192490100861	-8.38421154022217	-3.55017709732056	0.0389152728021145	0.492995798587799	-0.0733717828989029
-1.46973502635956	-8.39586639404297	-3.56074118614197	0.0388787537813187	0.493118762969971	-0.0736199095845222
-1.47021377086639	-8.39690971374512	-3.55770254135132	0.0391071476042271	0.492951631546021	-0.073935329914093
-1.47589242458344	-8.40297794342041	-3.55253410339355	0.0391844026744366	0.493125945329666	-0.0740294903516769
-1.47136008739471	-8.40927124023438	-3.56617259979248	0.0391493663191795	0.493065506219864	-0.0743794739246368
-1.47633409500122	-8.41151237487793	-3.55306220054626	0.0393180325627327	0.493116647005081	-0.0744825378060341
-1.47210872173309	-8.42291736602783	-3.56531643867493	0.0394164472818375	0.49317541718483	-0.074753426015377
-1.47142720222473	-8.42150974273682	-3.5480215549469	0.0395212061703205	0.493079721927643	-0.0748405084013939
-1.47728085517883	-8.42534828186035	-3.56132006645203	0.0396604016423225	0.49306783080101	-0.0750583931803703
-1.47216475009918	-8.43165969848633	-3.55763721466064	0.039655789732933	0.493082076311111	-0.0752299800515175
-1.47373986244202	-8.43150329589844	-3.54648089408875	0.0398057252168655	0.493136018514633	-0.075296513736248
-1.47591245174408	-8.43725204467773	-3.56318831443787	0.0398927107453346	0.493175536394119	-0.0755329579114914
-1.47080051898956	-8.43778705596924	-3.55047059059143	0.0398385301232338	0.49309366941452	-0.0756053104996681
-1.4763640165329	-8.44547462463379	-3.56099462509155	0.0399870984256268	0.493033558130264	-0.0758663564920425
-1.47143507003784	-8.44786167144775	-3.55649948120117	0.0399521887302399	0.493041187524796	-0.0760388895869255
-1.47465991973877	-8.45241832733154	-3.55651450157166	0.040075745433569	0.492951422929764	-0.0760543793439865
-1.47417068481445	-8.45717906951904	-3.55620646476746	0.0401482433080673	0.492957264184952	-0.0763325914740562
-1.47272634506226	-8.46329307556152	-3.55032539367676	0.0400198809802532	0.492861896753311	-0.0763945132493973
-1.47198712825775	-8.46353530883789	-3.56068801879883	0.0401827655732632	0.492664784193039	-0.0766631066799164
-1.4733954668045	-8.46773910522461	-3.5513334274292	0.0400688126683235	0.492639869451523	-0.0766900256276131
-1.46956396102905	-8.4710807800293	-3.56339192390442	0.0400693789124489	0.492570787668228	-0.0769167244434357
-1.47033619880676	-8.47528839111328	-3.5451192855835	0.0400755405426025	0.49237796664238	-0.0768825188279152
-1.46612012386322	-8.48519611358643	-3.55719614028931	0.0400193333625793	0.492264777421951	-0.07707429677248
-1.46179592609406	-8.48016357421875	-3.54849886894226	0.0399542488157749	0.492010086774826	-0.0771934166550636
-1.46875929832458	-8.48771572113037	-3.55013585090637	0.0398741997778416	0.491936802864075	-0.0771901607513428
-1.45836889743805	-8.49192714691162	-3.54841303825378	0.0398397855460644	0.491754859685898	-0.0774618163704872
-1.46061265468597	-8.49405193328857	-3.54105830192566	0.0398302599787712	0.49161821603775	-0.0774415731430054
-1.45854556560516	-8.50115585327148	-3.55431652069092	0.0397898890078068	0.491512656211853	-0.0776956379413605
-1.45602667331696	-8.50458431243896	-3.53053569793701	0.0396088175475597	0.491317510604858	-0.0777847021818161
-1.45521247386932	-8.50896549224854	-3.54387807846069	0.0397303551435471	0.491247415542603	-0.0779779106378555
-1.45176124572754	-8.51308250427246	-3.53585529327393	0.0394413433969021	0.491088420152664	-0.0780851244926453
-1.44497621059418	-8.52072238922119	-3.54202556610107	0.0393448360264301	0.490889728069305	-0.0783001482486725
-1.44648468494415	-8.52035999298096	-3.5377082824707	0.0394201464951038	0.490731954574585	-0.0785474702715874
-1.43846917152405	-8.53021717071533	-3.53223156929016	0.039157971739769	0.490660429000854	-0.0786641985177994
-1.43966257572174	-8.53119564056396	-3.53509449958801	0.0392773300409317	0.490493267774582	-0.0789930745959282
-1.43331217765808	-8.53807830810547	-3.52988862991333	0.0390276126563549	0.490454077720642	-0.079298160970211
-1.42806124687195	-8.54569339752197	-3.52332520484924	0.0390219427645206	0.490375250577927	-0.0795652642846107
-1.42977023124695	-8.54703712463379	-3.53526282310486	0.0390847362577915	0.490258902311325	-0.079848401248455
-1.4245924949646	-8.55590724945068	-3.52313828468323	0.0388986058533192	0.490166246891022	-0.0800882205367088
-1.42297196388245	-8.55730056762695	-3.52898335456848	0.0389716774225235	0.490012228488922	-0.0804130360484123
-1.41714775562286	-8.56574058532715	-3.5180025100708	0.0387676022946835	0.49007859826088	-0.0807324722409248
-1.41394710540771	-8.57259845733643	-3.52166080474854	0.038789052516222	0.489975541830063	-0.080951489508152
-1.41461038589478	-8.57372570037842	-3.51702475547791	0.0388484857976437	0.489877432584763	-0.0813159123063087
-1.40983355045319	-8.58621120452881	-3.51723504066467	0.038580447435379	0.48993781208992	-0.0816290825605392
-1.40650594234467	-8.58582973480225	-3.52456641197205	0.0386957712471485	0.489735037088394	-0.0820379033684731
-1.40566372871399	-8.59570407867432	-3.51579213142395	0.0386124551296234	0.489757806062698	-0.0822230204939842
-1.39870417118073	-8.60126972198486	-3.52268123626709	0.0385122038424015	0.489728510379791	-0.082666702568531
-1.40117716789246	-8.60212707519531	-3.50885367393494	0.0386000797152519	0.489538252353668	-0.0828514993190765
-1.40312373638153	-8.61335277557373	-3.52618479728699	0.0385005474090576	0.489551782608032	-0.0832695737481117
-1.39522588253021	-8.61402130126953	-3.50616002082825	0.0384526588022709	0.489329010248184	-0.083601750433445
-1.40026247501373	-8.62094688415527	-3.51714992523193	0.038475651293993	0.489357709884644	-0.0839788764715195
-1.39666748046875	-8.62679576873779	-3.51234769821167	0.0383092500269413	0.489213973283768	-0.0843797251582146
-1.3988893032074	-8.63519477844238	-3.5065643787384	0.0383607782423496	0.48913311958313	-0.0846396088600159
-1.39777052402496	-8.63892364501953	-3.51055860519409	0.0383956842124462	0.489022195339203	-0.0850964039564133
-1.39576077461243	-8.64669322967529	-3.50258159637451	0.0382748730480671	0.488922953605652	-0.085373654961586
-1.39653789997101	-8.650559425354	-3.51174592971802	0.0383218377828598	0.488822042942047	-0.0858747214078903
-1.39788222312927	-8.65545749664307	-3.50620007514954	0.0382390469312668	0.488763332366943	-0.0861911028623581
-1.39568519592285	-8.66226577758789	-3.51181626319885	0.0383302234113216	0.488673746585846	-0.0865708217024803
-1.39958250522614	-8.66739177703857	-3.50443434715271	0.0382871516048908	0.48853874206543	-0.0869484320282936
-1.39341628551483	-8.67391490936279	-3.50219178199768	0.0382439792156219	0.488483130931854	-0.0872539952397347
-1.39528346061707	-8.6728687286377	-3.51019549369812	0.0383490435779095	0.488345623016357	-0.087747611105442
-1.3946521282196	-8.68165969848633	-3.49357056617737	0.0382928550243378	0.488359451293945	-0.0879565477371216
-1.38669860363007	-8.68334484100342	-3.50631475448608	0.038292434066534	0.488286137580872	-0.0884883478283882
-1.38774645328522	-8.68664646148682	-3.49321508407593	0.038411095738411	0.488153278827667	-0.0887509882450104
-1.38048720359802	-8.69099044799805	-3.50527000427246	0.0384755656123161	0.488134652376175	-0.0892537981271744
-1.36907243728638	-8.68913078308105	-3.49152636528015	0.0384407751262188	0.488054215908051	-0.0897583737969399
-1.36424016952515	-8.6957893371582	-3.49949049949646	0.0385336428880692	0.487976878881454	-0.090271919965744
-1.35557508468628	-8.69886207580566	-3.4822142124176	0.0384978167712688	0.487855941057205	-0.0907811149954796
-1.34183049201965	-8.70292949676514	-3.48037314414978	0.0386584289371967	0.487765252590179	-0.0913135260343552
-1.33781850337982	-8.69970893859863	-3.48678588867188	0.0388339832425117	0.487617492675781	-0.0917610451579094
-1.33233845233917	-8.70852279663086	-3.47936511039734	0.0387805476784706	0.487674862146378	-0.0920926332473755
-1.3234384059906	-8.70466327667236	-3.47528028488159	0.0388991832733154	0.487554639577866	-0.0925092101097107
-1.32702803611755	-8.7080602645874	-3.48188638687134	0.0389781109988689	0.48763245344162	-0.092703603208065
-1.31753504276276	-8.7121753692627	-3.48359322547913	0.0389333814382553	0.487693458795547	-0.093032605946064
-1.32169353961945	-8.70849514007568	-3.4699809551239	0.039023831486702	0.487730890512466	-0.093202255666256
-1.31900882720947	-8.71611785888672	-3.4856743812561	0.0390205420553684	0.487887442111969	-0.0935378521680832
-1.31323266029358	-8.71258354187012	-3.47161841392517	0.0389668494462967	0.4877610206604	-0.0936657562851906
-1.31175363063812	-8.71513366699219	-3.47082018852234	0.0390049479901791	0.487986743450165	-0.0937369167804718
-1.30385029315948	-8.71284198760986	-3.47311615943909	0.0389846824109554	0.488038092851639	-0.0939343422651291
-1.30568933486938	-8.70891189575195	-3.46993470191956	0.03902193531394	0.488095343112946	-0.0939036831259727
-1.30228078365326	-8.71365928649902	-3.47568202018738	0.0389830842614174	0.488341599702835	-0.0939751192927361
-1.2953794002533	-8.70734882354736	-3.46868133544922	0.0389889515936375	0.488402098417282	-0.0940318256616592
-1.29796779155731	-8.70601367950439	-3.46817493438721	0.0389745831489563	0.488614201545715	-0.0940194576978683
-1.28742361068726	-8.70715427398682	-3.47755002975464	0.038870919495821	0.488673031330109	-0.0941380262374878
-1.29089832305908	-8.70471000671387	-3.45777273178101	0.0390134267508984	0.488819867372513	-0.093991219997406
-1.28355932235718	-8.70520305633545	-3.47410869598389	0.03889225050807	0.489070415496826	-0.0940959453582764
-1.28134620189667	-8.69781589508057	-3.46316385269165	0.0389491096138954	0.48914697766304	-0.094085656106472
-1.28083920478821	-8.70252990722656	-3.46134757995605	0.038946520537138	0.489414274692535	-0.0939322635531425
-1.26999509334564	-8.69766235351563	-3.47176170349121	0.0387691110372543	0.489487051963806	-0.0939913839101791
-1.26984703540802	-8.69010353088379	-3.45658254623413	0.038861807435751	0.489620178937912	-0.0938477665185928
-1.26636445522308	-8.69319248199463	-3.45824837684631	0.0387756787240505	0.489802569150925	-0.0937327370047569
-1.26434803009033	-8.68811893463135	-3.46714329719543	0.0388357825577259	0.489875942468643	-0.0937043055891991
-1.25942015647888	-8.68760776519775	-3.4609580039978	0.0386860147118568	0.490053027868271	-0.0936165526509285
-1.25776720046997	-8.68517684936523	-3.45476818084717	0.0385987274348736	0.49006050825119	-0.0934653654694557
-1.25530600547791	-8.68577766418457	-3.46355772018433	0.0385379567742348	0.490221202373505	-0.0935282856225967
-1.25035119056702	-8.68079090118408	-3.45827269554138	0.0384348891675472	0.490202754735947	-0.0935216173529625
-1.24840366840363	-8.68230152130127	-3.44948935508728	0.0383370667695999	0.490301519632339	-0.0934232026338577
-1.24484753608704	-8.67867851257324	-3.4512083530426	0.0382208079099655	0.49033322930336	-0.0934257209300995
-1.24557375907898	-8.68074321746826	-3.45675492286682	0.0381114780902863	0.490366399288177	-0.0935269370675087
-1.23872900009155	-8.68069076538086	-3.44889450073242	0.0379444435238838	0.490222364664078	-0.0935880914330482
-1.24031746387482	-8.67648506164551	-3.44341969490051	0.0377868041396141	0.490404576063156	-0.0935814380645752
-1.23397970199585	-8.68106937408447	-3.44157791137695	0.0376247689127922	0.490254729986191	-0.0937317609786987
-1.23628735542297	-8.67844295501709	-3.4483528137207	0.0376121997833252	0.49024423956871	-0.0938425287604332
-1.23269367218018	-8.68249416351318	-3.43935585021973	0.0372853688895702	0.490180850028992	-0.0940629690885544
-1.23538553714752	-8.68279647827148	-3.44069695472717	0.0371645167469978	0.49010181427002	-0.0943847820162773
-1.23141813278198	-8.68473625183105	-3.43751978874207	0.0369156748056412	0.490008234977722	-0.0947229415178299
-1.23396122455597	-8.68421268463135	-3.42776322364807	0.0367807522416115	0.489914119243622	-0.0950601696968079
-1.23151195049286	-8.69174766540527	-3.43262147903442	0.0364844724535942	0.489853233098984	-0.0952835157513618
-1.23406255245209	-8.69011306762695	-3.42962217330933	0.0363983511924744	0.489729642868042	-0.0956661850214005
-1.23288404941559	-8.6949462890625	-3.43573760986328	0.0361951068043709	0.489673346281052	-0.0961233228445053
-1.23450195789337	-8.69794940948486	-3.42095518112183	0.0360251553356647	0.489593803882599	-0.0964447557926178
-1.23588764667511	-8.70366382598877	-3.42262506484985	0.0357236340641975	0.48956361413002	-0.0968794450163841
-1.23997473716736	-8.70462894439697	-3.42078948020935	0.0356524921953678	0.489229321479797	-0.0973517298698425
-1.24280738830566	-8.70862102508545	-3.41854786872864	0.0354431010782719	0.489316284656525	-0.0976840555667877
-1.24386620521545	-8.71045875549316	-3.41291999816895	0.0352023988962173	0.489207148551941	-0.0981606543064117
-1.24683630466461	-8.71796131134033	-3.41346526145935	0.03509321808815	0.489128142595291	-0.0986250191926956
-1.2453989982605	-8.71374988555908	-3.41069340705872	0.0348302274942398	0.488968312740326	-0.0990561544895172
-1.25200510025024	-8.72145748138428	-3.40369272232056	0.0347042791545391	0.488888621330261	-0.0993598476052284
-1.24784588813782	-8.72441482543945	-3.40600323677063	0.0344622060656548	0.48869127035141	-0.0998008027672768
-1.25233662128448	-8.72764778137207	-3.405104637146	0.0343198254704475	0.48864009976387	-0.100122846662998
-1.25357627868652	-8.72981071472168	-3.39268469810486	0.0340765230357647	0.488358587026596	-0.100451610982418
-1.26014387607574	-8.73300647735596	-3.39237546920776	0.0340513326227665	0.488370060920715	-0.100683785974979
-1.25824201107025	-8.73808097839355	-3.39571452140808	0.0336821861565113	0.488304406404495	-0.101080790162086
-1.2608962059021	-8.73477268218994	-3.39149618148804	0.0336105898022652	0.488025724887848	-0.101292967796326
-1.26028203964233	-8.73750495910645	-3.38984775543213	0.0333901643753052	0.487949162721634	-0.101513780653477
-1.26558661460876	-8.73979568481445	-3.39054679870605	0.0332672297954559	0.487786084413528	-0.101713173091412
-1.2603485584259	-8.74417400360107	-3.38723683357239	0.0330048985779285	0.487707644701004	-0.101972691714764
-1.2668194770813	-8.73785018920898	-3.38053011894226	0.0330004505813122	0.487528026103973	-0.102046944200993
-1.26554989814758	-8.74491596221924	-3.38206028938293	0.0327230393886566	0.487480223178864	-0.102169565856457
-1.27023386955261	-8.74274921417236	-3.38164591789246	0.0326813422143459	0.487389773130417	-0.102387316524982
-1.26598787307739	-8.74043273925781	-3.37367272377014	0.032390184700489	0.487311005592346	-0.102448917925358
-1.26579415798187	-8.7428150177002	-3.37390780448914	0.0323262475430965	0.487120628356934	-0.10251422226429
-1.26971054077148	-8.7418098449707	-3.37527275085449	0.0321405827999115	0.487187087535858	-0.102573499083519
-1.26937758922577	-8.74138069152832	-3.37367224693298	0.0320942737162113	0.487063020467758	-0.102666541934013
-1.26236319541931	-8.73966503143311	-3.37390613555908	0.0318840630352497	0.486994594335556	-0.102715753018856
-1.26822352409363	-8.7370662689209	-3.36778330802917	0.0318529643118382	0.486932575702667	-0.10265077650547
-1.26552498340607	-8.74242210388184	-3.37198138237	0.0316328816115856	0.487037897109985	-0.102626599371433
-1.26830434799194	-8.73832511901855	-3.36847472190857	0.0316661112010479	0.486935824155808	-0.10266836732626
-1.2644270658493	-8.73646926879883	-3.36152482032776	0.0314822010695934	0.486958771944046	-0.102643698453903
-1.26468729972839	-8.73546886444092	-3.36193156242371	0.0315487533807755	0.487018883228302	-0.102578684687614
-1.26314890384674	-8.73629951477051	-3.36364769935608	0.031302560120821	0.487032204866409	-0.102577403187752
-1.26159143447876	-8.7294750213623	-3.36815190315247	0.0313093475997448	0.486904680728912	-0.102621279656887
-1.25894904136658	-8.73141574859619	-3.35917830467224	0.0312021058052778	0.487058281898499	-0.10255566239357
-1.26197791099548	-8.73200607299805	-3.35790681838989	0.031108794733882	0.487103193998337	-0.102505698800087
-1.2594290971756	-8.732666015625	-3.36416435241699	0.0311091784387827	0.48720994591713	-0.102543324232101
-1.25509250164032	-8.72637844085693	-3.35714507102966	0.0309896301478148	0.487136751413345	-0.102512858808041
-1.26252222061157	-8.72739696502686	-3.35799098014832	0.0309840142726898	0.487255305051804	-0.102450735867023
-1.25364542007446	-8.72574329376221	-3.36151742935181	0.0308601949363947	0.487304478883743	-0.10250473767519
-1.25573444366455	-8.72205543518066	-3.35444116592407	0.0309061110019684	0.487295597791672	-0.102432034909725
-1.25404858589172	-8.7250394821167	-3.35272192955017	0.030739352107048	0.487354934215546	-0.102400206029415
-1.25421953201294	-8.72114658355713	-3.3619601726532	0.030754366889596	0.487291365861893	-0.102528974413872
-1.25371074676514	-8.72481727600098	-3.35165977478027	0.0306879952549934	0.487393587827683	-0.102441802620888
-1.25475358963013	-8.72450828552246	-3.34838223457336	0.0305735934525728	0.487443596124649	-0.102479480206966
-1.2542781829834	-8.72568798065186	-3.35682797431946	0.0304955132305622	0.487497955560684	-0.102633602917194
-1.24627304077148	-8.72360420227051	-3.35004711151123	0.0304095800966024	0.487379878759384	-0.102609150111675
-1.2535640001297	-8.72376155853271	-3.34963011741638	0.0303507633507252	0.487451434135437	-0.102580443024635
-1.24823105335236	-8.72476863861084	-3.35989713668823	0.0302747637033463	0.48744809627533	-0.102754652500153
-1.25182437896729	-8.71997261047363	-3.34677743911743	0.0302480086684227	0.487435609102249	-0.102687478065491
-1.24885177612305	-8.72492504119873	-3.35118865966797	0.0300815217196941	0.487478584051132	-0.102782234549522
-1.25111973285675	-8.71810436248779	-3.35320806503296	0.0301384013146162	0.487339079380035	-0.102896504104137
-1.25005078315735	-8.72238636016846	-3.34707808494568	0.0299350339919329	0.487354934215546	-0.102804690599442
-1.24799561500549	-8.72377395629883	-3.35020661354065	0.0298428349196911	0.487386137247086	-0.102976098656654
-1.25261509418488	-8.72417259216309	-3.34927463531494	0.0298523977398872	0.487341284751892	-0.10295931994915
-1.25009059906006	-8.72522163391113	-3.34641075134277	0.0296995639801025	0.487264275550842	-0.102973349392414
-1.25582945346832	-8.72349262237549	-3.34335279464722	0.0296625867486	0.487280458211899	-0.102989383041859
-1.25028538703918	-8.7248477935791	-3.34539079666138	0.0295304693281651	0.487197816371918	-0.103115849196911
-1.25459551811218	-8.72132778167725	-3.3357138633728	0.0294483751058578	0.487120032310486	-0.1031199619174
-1.25242698192596	-8.7281322479248	-3.34274959564209	0.0292664710432291	0.487183272838593	-0.103135272860527
-1.25301218032837	-8.72437381744385	-3.34494709968567	0.0293029397726059	0.487022161483765	-0.10325749963522
-1.25502645969391	-8.72266960144043	-3.33514833450317	0.0291519574820995	0.486980617046356	-0.103217698633671
-1.25518953800201	-8.72471809387207	-3.33580374717712	0.0290375631302595	0.486978352069855	-0.10316514223814
-1.25373733043671	-8.72339820861816	-3.33994746208191	0.0289592426270247	0.486859887838364	-0.103231303393841
-1.25187242031097	-8.72347831726074	-3.33606123924255	0.0288054533302784	0.486810505390167	-0.103280737996101
-1.25705564022064	-8.72414016723633	-3.34098482131958	0.02876584418118	0.486733257770538	-0.103194683790207
-1.25108194351196	-8.72560119628906	-3.32644534111023	0.0286236833781004	0.486688941717148	-0.103248335421085
-1.24925231933594	-8.72366619110107	-3.32618761062622	0.0285857077687979	0.486604183912277	-0.10318024456501
-1.25095236301422	-8.72335243225098	-3.33863115310669	0.02851134352386	0.486633896827698	-0.103277385234833
-1.24536740779877	-8.7226095199585	-3.32760238647461	0.0282692350447178	0.486566305160522	-0.103266455233097
-1.24400162696838	-8.72348213195801	-3.32802081108093	0.0282546542584896	0.486570954322815	-0.103268995881081
-1.23706007003784	-8.72194385528564	-3.32116484642029	0.0280368663370609	0.486565679311752	-0.103307947516441
-1.23580861091614	-8.72027206420898	-3.32132482528687	0.0279939882457256	0.48655891418457	-0.103256329894066
-1.23515963554382	-8.72348117828369	-3.32401990890503	0.0279143489897251	0.486643493175507	-0.103293754160404
-1.22798824310303	-8.71937274932861	-3.31742763519287	0.0278145708143711	0.486517757177353	-0.103410474956036
-1.23242199420929	-8.71965217590332	-3.31557488441467	0.0277078803628683	0.486696064472198	-0.103279359638691
-1.2226357460022	-8.71875953674316	-3.32044363021851	0.0274971891194582	0.4866623878479	-0.103426396846771
-1.22465002536774	-8.71735095977783	-3.31013369560242	0.0275151431560516	0.486647754907608	-0.103383593261242
-1.22313380241394	-8.7189416885376	-3.31368494033813	0.0273787062615156	0.486873030662537	-0.10344634950161
-1.22238147258759	-8.71226596832275	-3.31070327758789	0.0273847579956055	0.486753225326538	-0.103502534329891
-1.22467398643494	-8.71293544769287	-3.31083989143372	0.0272876583039761	0.486856043338776	-0.103385910391808
-1.21490442752838	-8.7139949798584	-3.30951523780823	0.0270807705819607	0.486871719360352	-0.103577665984631
-1.21786153316498	-8.70598793029785	-3.30196833610535	0.0271326005458832	0.486904144287109	-0.103420034050941
-1.21550107002258	-8.71075534820557	-3.31456351280212	0.0268946401774883	0.48697492480278	-0.103441618382931
-1.21555817127228	-8.70520782470703	-3.30484986305237	0.0269252266734838	0.486918896436691	-0.103436551988125
-1.21726536750793	-8.70654392242432	-3.30114054679871	0.0267820991575718	0.486914664506912	-0.103342369198799
-1.21039164066315	-8.70291709899902	-3.30721950531006	0.0265970025211573	0.486924648284912	-0.10341552644968
-1.21203184127808	-8.69979858398438	-3.29915070533752	0.0265275575220585	0.486845523118973	-0.103303022682667
-1.20901596546173	-8.70587253570557	-3.29981851577759	0.0263493154197931	0.486871927976608	-0.103333689272404
-1.20934963226318	-8.69706630706787	-3.30012559890747	0.0262813027948141	0.486779689788818	-0.103490725159645
-1.21499073505402	-8.70015430450439	-3.29442548751831	0.0261880494654179	0.486822754144669	-0.103386238217354
-1.20723700523376	-8.70131301879883	-3.29931926727295	0.0260068979114294	0.486731261014938	-0.103575840592384
-1.2092422246933	-8.69594478607178	-3.28613972663879	0.0259003881365061	0.48670682311058	-0.103490933775902
-1.21042513847351	-8.69792652130127	-3.29949021339417	0.0257253497838974	0.486707180738449	-0.103549644351006
-1.20510840415955	-8.6940279006958	-3.28927993774414	0.0255504511296749	0.486472100019455	-0.103567719459534
-1.20896124839783	-8.69718265533447	-3.28812408447266	0.0254377275705338	0.486494541168213	-0.103497818112373
-1.19887673854828	-8.69272232055664	-3.28526926040649	0.0252376347780228	0.486454993486404	-0.103565417230129
-1.20449101924896	-8.69085311889648	-3.28297710418701	0.0251418352127075	0.486330330371857	-0.103526011109352
-1.20028913021088	-8.69639492034912	-3.28767013549805	0.0249663218855858	0.486364960670471	-0.103502951562405
-1.19640743732452	-8.69374752044678	-3.27361631393433	0.0247656349092722	0.48623126745224	-0.103594049811363
-1.19761371612549	-8.69208812713623	-3.2798068523407	0.0246052462607622	0.486223310232162	-0.103509433567524
-1.19105851650238	-8.69113636016846	-3.28591728210449	0.0244216229766607	0.486103594303131	-0.103627741336823
-1.19243776798248	-8.68877124786377	-3.26565098762512	0.0243869815021753	0.486079066991806	-0.10350738465786
-1.18831610679626	-8.69342994689941	-3.28014945983887	0.0242113135755062	0.486263394355774	-0.103635221719742
-1.18490600585938	-8.68838882446289	-3.26624894142151	0.0240244492888451	0.486137092113495	-0.103642031550407
-1.18204879760742	-8.69336032867432	-3.27256155014038	0.0239834561944008	0.486205369234085	-0.103633671998978
-1.1730854511261	-8.69113063812256	-3.27033543586731	0.0237097553908825	0.486214190721512	-0.103794813156128
-1.17104709148407	-8.68710613250732	-3.25903058052063	0.0236936863511801	0.486279875040054	-0.103763587772846
-1.16560959815979	-8.69240760803223	-3.27099609375	0.0234654452651739	0.486373692750931	-0.103933848440647
-1.15597951412201	-8.68878936767578	-3.2554624080658	0.0233341939747334	0.486359864473343	-0.103933021426201
-1.15697836875916	-8.68839550018311	-3.2725625038147	0.0233200900256634	0.48643496632576	-0.104115508496761
-1.14765107631683	-8.69050312042236	-3.26417636871338	0.0230732150375843	0.486641615629196	-0.104210078716278
-1.14210081100464	-8.68973541259766	-3.25612211227417	0.0229828264564276	0.486645877361298	-0.104259945452213
-1.13428330421448	-8.69686508178711	-3.26261115074158	0.0228214971721172	0.486862391233444	-0.104473747313023
-1.12781810760498	-8.69056224822998	-3.26029229164124	0.0228230990469456	0.486969828605652	-0.104696378111839
-1.1224205493927	-8.69318199157715	-3.25243782997131	0.0226331558078527	0.487245678901672	-0.104721300303936
-1.10897088050842	-8.69745635986328	-3.25908446311951	0.0224994048476219	0.487397015094757	-0.105099953711033
-1.10514485836029	-8.69873237609863	-3.24433064460754	0.022442976012826	0.487578630447388	-0.105146117508411
-1.09747791290283	-8.70042037963867	-3.26358890533447	0.0224171783775091	0.487841695547104	-0.105486504733562
-1.08669567108154	-8.70642471313477	-3.24824976921082	0.0221139378845692	0.488143593072891	-0.105583928525448
-1.07660055160522	-8.70109367370605	-3.25744891166687	0.0220672320574522	0.488355964422226	-0.10597363114357
-1.07544302940369	-8.70752620697021	-3.24787998199463	0.0220166500657797	0.488665878772736	-0.106006890535355
-1.05787551403046	-8.7104549407959	-3.25285053253174	0.0217866282910109	0.488919019699097	-0.106428951025009
-1.05761277675629	-8.71048927307129	-3.25045418739319	0.0218354761600494	0.489148676395416	-0.106564424932003
-1.04936945438385	-8.71770095825195	-3.25890612602234	0.0216776076704264	0.489449769258499	-0.106981806457043
-1.03606724739075	-8.71784591674805	-3.24070358276367	0.0215547159314156	0.489564299583435	-0.107266843318939
-1.03261041641235	-8.71809387207031	-3.24792289733887	0.0215958077460527	0.489952892065048	-0.107556656002998
-1.0259393453598	-8.7252082824707	-3.25188493728638	0.0213455203920603	0.490212768316269	-0.107882648706436
-1.02174651622772	-8.72523307800293	-3.24146389961243	0.0213185399770737	0.490454912185669	-0.108109332621098
-1.00940787792206	-8.7355375289917	-3.24486970901489	0.0211458373814821	0.490711450576782	-0.108430549502373
-1.01092326641083	-8.73448753356934	-3.24503397941589	0.0211213901638985	0.490862905979156	-0.108774252235889
-0.998636841773987	-8.74233722686768	-3.24397540092468	0.0208579916507006	0.491121292114258	-0.109147295355797
-0.999739110469818	-8.73943328857422	-3.23617148399353	0.0208684056997299	0.491267532110214	-0.10939159989357
-0.994674980640411	-8.75002002716064	-3.24681162834167	0.0206943973898888	0.491511315107346	-0.109761536121368
-0.988986730575562	-8.75082206726074	-3.23447966575623	0.0205165538936853	0.491611361503601	-0.11008033901453
-0.989777505397797	-8.75444793701172	-3.23699617385864	0.0205183904618025	0.491838067770004	-0.110302820801735
-0.985989332199097	-8.76050186157227	-3.24357676506042	0.0202643182128668	0.491905480623245	-0.110661238431931
-0.985399007797241	-8.76367282867432	-3.22767782211304	0.0202667601406574	0.491903811693192	-0.110812559723854
-0.985571026802063	-8.77231311798096	-3.24220490455627	0.0200418643653393	0.492068231105804	-0.111267916858196
-0.982343375682831	-8.77398204803467	-3.22517013549805	0.019828462973237	0.492054581642151	-0.111464455723763
-0.986903786659241	-8.77963256835938	-3.23428082466125	0.0196798853576183	0.492059290409088	-0.111626051366329
-0.981496691703796	-8.78075218200684	-3.22551417350769	0.0194381587207317	0.491966664791107	-0.111909046769142
-0.982925593852997	-8.78325271606445	-3.22594904899597	0.0194477718323469	0.492005378007889	-0.112135693430901
-0.989108502864838	-8.78565502166748	-3.22633004188538	0.0192878022789955	0.491908222436905	-0.112293906509876
-0.986941516399384	-8.79311656951904	-3.21920871734619	0.0190354436635971	0.491757571697235	-0.112479098141193
-0.990918338298798	-8.79727649688721	-3.21425199508667	0.0188581757247448	0.491695910692215	-0.112666092813015
-0.986562132835388	-8.79924774169922	-3.22035050392151	0.0185674447566271	0.491558045148849	-0.112909995019436
-0.992304980754852	-8.79967308044434	-3.20673108100891	0.0184560921043158	0.49136871099472	-0.112915761768818
-0.99078506231308	-8.80741119384766	-3.21312880516052	0.0182503238320351	0.491356283426285	-0.113131769001484
-0.989281237125397	-8.81038188934326	-3.20888495445251	0.0180327910929918	0.491113424301147	-0.113298840820789
-0.992475509643555	-8.81360816955566	-3.19667840003967	0.0178088638931513	0.491097778081894	-0.113348759710789
-0.988954663276672	-8.81667804718018	-3.20683431625366	0.0175955798476934	0.490909427404404	-0.113552585244179
-0.992427527904511	-8.81626510620117	-3.18883919715881	0.0175551697611809	0.490663349628448	-0.113559432327747
-0.989271640777588	-8.82614326477051	-3.19793963432312	0.0173182487487793	0.490729570388794	-0.113755792379379
-0.988201975822449	-8.82592582702637	-3.18934440612793	0.0170999839901924	0.490556925535202	-0.11383755505085
-0.992466807365417	-8.83206462860107	-3.18922257423401	0.017034312710166	0.490565598011017	-0.113918617367744
-0.98540586233139	-8.83063411712646	-3.17949247360229	0.0167230647057295	0.490583419799805	-0.114125825464725
-0.98468953371048	-8.83762168884277	-3.18521118164063	0.0166574418544769	0.490490734577179	-0.114202156662941
-0.98818051815033	-8.83583831787109	-3.18012642860413	0.0165923088788986	0.490432560443878	-0.114290244877338
-0.981293022632599	-8.84585380554199	-3.18080067634583	0.01635024510324	0.490515410900116	-0.1143868714571
-0.981321036815643	-8.84543609619141	-3.18066883087158	0.0163364242762327	0.490426868200302	-0.114614218473434
-0.976149320602417	-8.84716033935547	-3.17346262931824	0.0162836387753487	0.490523934364319	-0.114687889814377
-0.978239059448242	-8.8525972366333	-3.17289710044861	0.0161406006664038	0.49062967300415	-0.114790543913841
-0.976307213306427	-8.85627937316895	-3.18061304092407	0.0161290355026722	0.490799248218536	-0.115034893155098
-0.970022737979889	-8.86014175415039	-3.17267727851868	0.0160007029771805	0.490813672542572	-0.115095436573029
-0.971736609935761	-8.86092281341553	-3.17696022987366	0.0159863643348217	0.490860313177109	-0.115312926471233
-0.965215027332306	-8.86613464355469	-3.16363120079041	0.0158542264252901	0.491161555051804	-0.11539825797081
-0.95807808637619	-8.87127876281738	-3.1739182472229	0.0158450752496719	0.491291433572769	-0.115603677928448
-0.95979630947113	-8.87172603607178	-3.16596388816834	0.0158644448965788	0.491551220417023	-0.115792073309422
-0.953500270843506	-8.87851142883301	-3.16320490837097	0.0157269798219204	0.491788357496262	-0.115963242948055
-0.947775185108185	-8.8773717880249	-3.17395424842834	0.0157976020127535	0.491973876953125	-0.116246320307255
-0.941648483276367	-8.88575077056885	-3.16664457321167	0.0157126020640135	0.492232143878937	-0.116365000605583
-0.933363497257233	-8.890549659729	-3.17186546325684	0.0157155469059944	0.492500215768814	-0.116618998348713
-0.931521594524384	-8.88630962371826	-3.16261911392212	0.0157636515796185	0.492652863264084	-0.116660639643669
-0.925844252109528	-8.89637565612793	-3.17078900337219	0.0157082844525576	0.493011176586151	-0.116862572729588
-0.918642938137054	-8.89423942565918	-3.16938185691834	0.0157420858740807	0.493153065443039	-0.116993591189384
-0.915635585784912	-8.90074634552002	-3.16505432128906	0.015688581392169	0.493618190288544	-0.117114156484604
-0.90255481004715	-8.90511989593506	-3.1760892868042	0.0155947273597121	0.493788242340088	-0.117390692234039
-0.901114761829376	-8.90341949462891	-3.16378688812256	0.0156405176967382	0.494040250778198	-0.117442041635513
-0.893389344215393	-8.9137544631958	-3.17163920402527	0.0156129887327552	0.49438863992691	-0.117691799998283
-0.888150691986084	-8.90913677215576	-3.17396235466003	0.0155902002006769	0.494564473628998	-0.117926679551601
-0.886555850505829	-8.91656112670898	-3.16075706481934	0.0155361425131559	0.494963556528091	-0.117984309792519
-0.877193987369537	-8.92298889160156	-3.17306733131409	0.0155087476596236	0.495157897472382	-0.118282094597816
-0.873625814914703	-8.92379379272461	-3.17134475708008	0.0155635317787528	0.495451867580414	-0.118422903120518
-0.866919994354248	-8.92992496490479	-3.16140627861023	0.0153860943391919	0.495682507753372	-0.11868093162775
-0.866274952888489	-8.92883682250977	-3.17368388175964	0.0154950562864542	0.495998710393906	-0.118867136538029
-0.861617088317871	-8.93420028686523	-3.17119407653809	0.0153355821967125	0.496196359395981	-0.119090966880322
-0.860403001308441	-8.93708610534668	-3.16260766983032	0.0153110828250647	0.496404379606247	-0.119141660630703
-0.860135138034821	-8.94058513641357	-3.1731390953064	0.0153773315250874	0.496611148118973	-0.11938251554966
-0.853341042995453	-8.94222831726074	-3.16340160369873	0.0152654862031341	0.496756911277771	-0.119511231780052
-0.857673585414886	-8.94577503204346	-3.17121934890747	0.015271027572453	0.496940970420837	-0.119553864002228
-0.854421138763428	-8.9510326385498	-3.16832542419434	0.0150981582701206	0.497030019760132	-0.119803369045258
-0.857512652873993	-8.94818305969238	-3.16658544540405	0.015208138152957	0.497153133153915	-0.11988789588213
-0.857421815395355	-8.95420932769775	-3.16919875144959	0.0150025971233845	0.497305363416672	-0.120001465082169
-0.852803885936737	-8.94947052001953	-3.17022800445557	0.0150135131552815	0.497234344482422	-0.12017347663641
-0.85796332359314	-8.95773696899414	-3.16146421432495	0.0149119338020682	0.497397273778915	-0.120104841887951
-0.85012686252594	-8.95814323425293	-3.17166471481323	0.0147462012246251	0.497455269098282	-0.120263211429119
-0.855668067932129	-8.95514583587646	-3.16539597511292	0.014729043468833	0.49739745259285	-0.12023539096117
-0.855437576770782	-8.96375560760498	-3.16932368278503	0.014510746113956	0.497471064329147	-0.120232418179512
-0.854680061340332	-8.96121215820313	-3.17129373550415	0.0144690331071615	0.497367650270462	-0.120408520102501
-0.853696465492249	-8.96552753448486	-3.15882802009583	0.0143043417483568	0.497428894042969	-0.120362848043442
-0.853801012039185	-8.96578121185303	-3.16156578063965	0.0142392730340362	0.497387647628784	-0.12037318199873
-0.858443796634674	-8.96667289733887	-3.17566728591919	0.0141962263733149	0.4974405169487	-0.120458714663982
-0.85157585144043	-8.96751880645752	-3.15662670135498	0.0139603912830353	0.497378349304199	-0.120376564562321
-0.857887506484985	-8.97224807739258	-3.16183161735535	0.0139371044933796	0.497407287359238	-0.120419099926949
-0.857375383377075	-8.96889877319336	-3.15836548805237	0.0137627422809601	0.497410207986832	-0.120451539754868
-0.85769248008728	-8.97050285339355	-3.15619540214539	0.0137373963370919	0.497342199087143	-0.12029093503952
-0.860147595405579	-8.9738130569458	-3.16763210296631	0.0136498278006911	0.497394412755966	-0.120339766144753
-0.855585157871246	-8.97368049621582	-3.1626718044281	0.0135637363418937	0.497322261333466	-0.120304353535175
-0.85927677154541	-8.97285747528076	-3.15617322921753	0.0134726017713547	0.497393071651459	-0.120171025395393
-0.852689385414124	-8.97382640838623	-3.16115355491638	0.0133202495053411	0.497411727905273	-0.120269127190113
-0.861495018005371	-8.9733304977417	-3.15704107284546	0.0133183980360627	0.497437983751297	-0.120154574513435
-0.855495870113373	-8.97505283355713	-3.15731859207153	0.0131351836025715	0.497499316930771	-0.12012492865324
-0.858651161193848	-8.97503280639648	-3.15778565406799	0.0131919858977199	0.497438967227936	-0.120145447552204
-0.851373612880707	-8.97468090057373	-3.15404272079468	0.0130340857431293	0.497588157653809	-0.120104297995567
-0.854807913303375	-8.9732666015625	-3.15002584457397	0.0130376629531384	0.497630476951599	-0.119994312524796
-0.850751638412476	-8.97776699066162	-3.16338539123535	0.0129008544608951	0.497714906930923	-0.12002319842577
-0.848821401596069	-8.97083568572998	-3.15863227844238	0.0129044447094202	0.497670859098434	-0.12003081291914
-0.850312411785126	-8.9740161895752	-3.14847040176392	0.0128287998959422	0.497882753610611	-0.119919687509537
-0.839526534080505	-8.97376441955566	-3.16034460067749	0.0126502001658082	0.497979313135147	-0.120018273591995
-0.844258606433868	-8.97370052337646	-3.1510009765625	0.0127284582704306	0.498111754655838	-0.11992035061121
-0.836692988872528	-8.97720527648926	-3.16017293930054	0.0126281874254346	0.498288005590439	-0.119956724345684
-0.838021576404572	-8.97371768951416	-3.16264462471008	0.0126070491969585	0.498369932174683	-0.120043657720089
-0.830776512622833	-8.97800445556641	-3.15351629257202	0.0124811502173543	0.498571366071701	-0.120026588439941
-0.83296525478363	-8.97451305389404	-3.15587210655212	0.0125069245696068	0.498653739690781	-0.119997382164001
-0.833457827568054	-8.97839069366455	-3.16586256027222	0.0124228959903121	0.498872935771942	-0.120095148682594
-0.827110171318054	-8.97598266601563	-3.15755248069763	0.0123834237456322	0.498863220214844	-0.120215587317944
-0.828188598155975	-8.97593307495117	-3.14240503311157	0.0123274270445108	0.499118208885193	-0.120165280997753
-0.821815133094788	-8.97696399688721	-3.16202473640442	0.0122051909565926	0.499143898487091	-0.120317593216896
-0.826296865940094	-8.97262001037598	-3.15303492546082	0.0122609874233603	0.499220997095108	-0.120275489985943
-0.820765197277069	-8.97650814056396	-3.16557741165161	0.0120982406660914	0.499423980712891	-0.120345793664455
-0.820036947727203	-8.97053527832031	-3.15429639816284	0.01199637260288	0.499373435974121	-0.12036395072937
-0.820190966129303	-8.97710037231445	-3.1546368598938	0.0119043998420238	0.499596387147903	-0.12031302601099
-0.812743663787842	-8.9759693145752	-3.15931868553162	0.0116928042843938	0.499556332826614	-0.120502077043056
-0.814849853515625	-8.97098159790039	-3.15763092041016	0.0117120966315269	0.499556750059128	-0.120460897684097
-0.815427601337433	-8.97729301452637	-3.1635308265686	0.0114969769492745	0.499692112207413	-0.120481215417385
-0.809780120849609	-8.97100925445557	-3.15733933448792	0.0114712035283446	0.499581813812256	-0.120513021945953
-0.81296694278717	-8.97266483306885	-3.15326523780823	0.0112160909920931	0.499731630086899	-0.120419047772884
-0.806826114654541	-8.97135734558105	-3.15266823768616	0.0110182603821158	0.499762773513794	-0.120508909225464
-0.808074355125427	-8.9700174331665	-3.15696597099304	0.0110230809077621	0.499771684408188	-0.120517365634441
-0.803286790847778	-8.97156620025635	-3.14827632904053	0.0107568306848407	0.499784201383591	-0.120393887162209
-0.806004285812378	-8.96870613098145	-3.15561985969543	0.0106914965435863	0.499715387821198	-0.120473928749561
-0.80603289604187	-8.96903133392334	-3.15259575843811	0.0103931901976466	0.499787151813507	-0.120502144098282
-0.800286829471588	-8.96605396270752	-3.14657044410706	0.0103136878460646	0.499665677547455	-0.120405234396458
-0.801860511302948	-8.96501636505127	-3.15248894691467	0.0101342601701617	0.499603897333145	-0.120465308427811
-0.797171056270599	-8.9684534072876	-3.1454496383667	0.00983321573585272	0.49963504076004	-0.120348922908306
-0.797477602958679	-8.95932388305664	-3.14870738983154	0.00977388862520456	0.499487847089767	-0.12045144289732
-0.798524022102356	-8.96103096008301	-3.1399450302124	0.00954281538724899	0.499538213014603	-0.120317749679089
-0.797976851463318	-8.96251106262207	-3.14766502380371	0.00926973950117826	0.49945667386055	-0.120352655649185
-0.79863303899765	-8.95713138580322	-3.1427218914032	0.00912953726947308	0.499332159757614	-0.120344646275043
-0.796076238155365	-8.96494007110596	-3.14260268211365	0.00891215167939663	0.499331951141357	-0.120309226214886
-0.793971180915833	-8.95849132537842	-3.14375615119934	0.00876159407198429	0.499148100614548	-0.1203398630023
-0.794134557247162	-8.96049118041992	-3.12942552566528	0.00841249246150255	0.499146491289139	-0.120269566774368
-0.79138970375061	-8.95679473876953	-3.13652539253235	0.00820627529174089	0.499031066894531	-0.120344109833241
-0.794121205806732	-8.95562934875488	-3.13367366790771	0.00811647903174162	0.498993188142776	-0.120355948805809
-0.792754113674164	-8.9565601348877	-3.12570691108704	0.00773648917675018	0.498843103647232	-0.120382599532604
-0.792995631694794	-8.95902252197266	-3.13325929641724	0.00759226409718394	0.498822122812271	-0.120395816862583
-0.786434173583984	-8.95327186584473	-3.12473797798157	0.00729157356545329	0.498704373836517	-0.120461523532867
-0.78772383928299	-8.95579719543457	-3.12776494026184	0.00702912919223309	0.498692274093628	-0.120373345911503
-0.790982902050018	-8.94942569732666	-3.12232327461243	0.00691908085718751	0.498580098152161	-0.120475329458714
-0.788395762443542	-8.95435619354248	-3.12832856178284	0.00658333720639348	0.498601019382477	-0.120419822633266
-0.78551572561264	-8.95000457763672	-3.12190103530884	0.00638415804132819	0.498306930065155	-0.120582938194275
-0.790210247039795	-8.95116806030273	-3.11374640464783	0.00622368324548006	0.498391568660736	-0.120582677423954
-0.780670285224915	-8.9518575668335	-3.12442851066589	0.0058315615169704	0.498258233070374	-0.120724208652973
-0.78545618057251	-8.94888019561768	-3.10541105270386	0.00571033312007785	0.498191893100739	-0.120659656822681
-0.78272271156311	-8.95362663269043	-3.11750340461731	0.00547235924750566	0.498175472021103	-0.120772935450077
-0.775249183177948	-8.95009326934814	-3.10406994819641	0.00511081237345934	0.498072803020477	-0.120740175247192
-0.774470746517181	-8.94773864746094	-3.11728262901306	0.00498585030436516	0.497994810342789	-0.120902709662914
-0.775778710842133	-8.94671249389648	-3.09136128425598	0.00459172204136848	0.498115599155426	-0.120823912322521
-0.76510363817215	-8.95027160644531	-3.10390090942383	0.00430807983502746	0.497973322868347	-0.121032454073429
-0.76779580116272	-8.94632625579834	-3.09504795074463	0.00423958944156766	0.497963458299637	-0.120987974107265
-0.762730419635773	-8.95412445068359	-3.10407018661499	0.00393099943175912	0.498058289289474	-0.121124275028706
-0.75947117805481	-8.94806289672852	-3.09662175178528	0.00361199118196964	0.497929662466049	-0.121234267950058
-0.759152054786682	-8.95175361633301	-3.09118843078613	0.00340504967607558	0.498032540082932	-0.121202304959297
-0.750338315963745	-8.95229625701904	-3.09728002548218	0.00307022919878364	0.49804812669754	-0.121425300836563
-0.749970972537994	-8.94875621795654	-3.08632922172546	0.00295806466601789	0.498054146766663	-0.121416971087456
-0.749884784221649	-8.95559215545654	-3.094801902771	0.0026058976072818	0.498083591461182	-0.121519416570663
-0.742963314056396	-8.94986248016357	-3.08579635620117	0.00245998450554907	0.49800631403923	-0.121606804430485
-0.741564154624939	-8.95396709442139	-3.0833535194397	0.00210434151813388	0.498129218816757	-0.12149565666914
-0.734196186065674	-8.94602012634277	-3.08971166610718	0.00182690494693816	0.498079180717468	-0.121610172092915
-0.73498010635376	-8.95001029968262	-3.07808065414429	0.00160401570610702	0.498092502355576	-0.121596589684486
-0.731857538223267	-8.94963359832764	-3.08827567100525	0.00136528885923326	0.498105138540268	-0.121834494173527
-0.728405117988586	-8.9539623260498	-3.08208966255188	0.000952517963014543	0.498142868280411	-0.121819503605366
-0.725743472576141	-8.94824123382568	-3.08741068840027	0.000793216866441071	0.498067498207092	-0.121954724192619
-0.72626256942749	-8.95165920257568	-3.0730676651001	0.000410476903198287	0.49823471903801	-0.12194636464119
-0.717200577259064	-8.95144939422607	-3.08992195129395	4.72832180093974E-05	0.498226016759872	-0.122052818536758
-0.716482043266296	-8.94942855834961	-3.06731796264648	-0.000179471564479172	0.498122781515121	-0.1220463514328
-0.712766885757446	-8.95500659942627	-3.07871532440186	-0.000555204460397363	0.498254299163818	-0.122236125171185
-0.71233195066452	-8.95168113708496	-3.07913064956665	-0.000885525660123676	0.498202353715897	-0.122395321726799
-0.706936895847321	-8.95543956756592	-3.07509589195251	-0.00128573458641768	0.498351365327835	-0.122537076473236
-0.697592437267303	-8.96178722381592	-3.0905613899231	-0.00175235501956195	0.498417675495148	-0.123072162270546
-0.700731933116913	-8.96613883972168	-3.08588600158691	-0.00217423285357654	0.498684525489807	-0.123691141605377
-0.696048438549042	-8.98289108276367	-3.11343479156494	-0.00290219765156507	0.499195665121078	-0.124581359326839
-0.689004361629486	-8.98448944091797	-3.11531972885132	-0.00368626927956939	0.49941411614418	-0.124892055988312
-0.694573700428009	-8.98266220092773	-3.1182165145874	-0.00419162260368466	0.499663770198822	-0.124549031257629
-0.693029820919037	-8.97884082794189	-3.11628556251526	-0.00463412096723914	0.499786168336868	-0.124280974268913
-0.696027636528015	-8.97547912597656	-3.11002159118652	-0.00485021388158202	0.499871641397476	-0.12386828660965
-0.699467778205872	-8.97812080383301	-3.12473440170288	-0.0050065703690052	0.500088334083557	-0.123703837394714
-0.695197880268097	-8.96886253356934	-3.11073160171509	-0.00531481020152569	0.500091969966888	-0.123661413788795
-0.700752735137939	-8.97168731689453	-3.11572480201721	-0.00559983355924487	0.500323057174683	-0.123536057770252
-0.693801879882813	-8.97146606445313	-3.11958169937134	-0.00600550882518291	0.500442802906036	-0.123587466776371
-0.697791397571564	-8.96554565429688	-3.11287927627563	-0.00605706917122006	0.500516712665558	-0.123537980020046
-0.696765601634979	-8.97075653076172	-3.11571335792542	-0.00642332108691335	0.500738680362701	-0.123582065105438
-0.702128708362579	-8.96734046936035	-3.12489080429077	-0.0064246472902596	0.500893294811249	-0.123599477112293
-0.698823928833008	-8.96989727020264	-3.12526774406433	-0.00667116465047002	0.501067578792572	-0.123755522072315
-0.701975524425507	-8.96850967407227	-3.12247538566589	-0.00691633531823754	0.501190900802612	-0.12377754598856
-0.70570832490921	-8.97030925750732	-3.12853860855103	-0.00705546559765935	0.501382410526276	-0.124023109674454
-0.700998187065125	-8.9719066619873	-3.12688255310059	-0.0074332170188427	0.501543402671814	-0.123978435993195
-0.707892596721649	-8.96987724304199	-3.13063883781433	-0.00757633149623871	0.50171571969986	-0.12407597899437
-0.704821884632111	-8.97149276733398	-3.14064002037048	-0.00789364334195852	0.501998543739319	-0.12410844117403
-0.707723438739777	-8.96849346160889	-3.13242387771606	-0.00809328071773052	0.502169728279114	-0.124020345509052
-0.712968587875366	-8.9716682434082	-3.15321731567383	-0.00827851239591837	0.502455234527588	-0.124153956770897
-0.709729552268982	-8.96953392028809	-3.13904666900635	-0.00859228149056435	0.502553224563599	-0.124105349183083
-0.716931402683258	-8.96990871429443	-3.15330100059509	-0.00874117389321327	0.502715885639191	-0.124081559479237
-0.716906666755676	-8.96538639068604	-3.15595245361328	-0.00890069548040628	0.502912282943726	-0.124053038656712
-0.721925675868988	-8.96935939788818	-3.15397191047668	-0.00911599583923817	0.503101110458374	-0.123955547809601
-0.723751664161682	-8.96681118011475	-3.1615993976593	-0.00923630688339472	0.503219187259674	-0.123979285359383
-0.721941530704498	-8.96558094024658	-3.15347337722778	-0.00948120839893818	0.503316342830658	-0.123955428600311
-0.727155268192291	-8.96663761138916	-3.16110420227051	-0.00963427219539881	0.503543257713318	-0.123768486082554
-0.728765249252319	-8.96399879455566	-3.17123770713806	-0.00989619549363852	0.503612339496613	-0.123658418655396
-0.734900236129761	-8.95827293395996	-3.17364811897278	-0.00991989485919476	0.503697395324707	-0.123550780117512
-0.73343425989151	-8.96045398712158	-3.16245770454407	-0.010188446380198	0.503806293010712	-0.123372212052345
-0.737177550792694	-8.95538520812988	-3.18267774581909	-0.0102467183023691	0.503823101520538	-0.123298078775406
-0.743428647518158	-8.95314025878906	-3.16477704048157	-0.0104109887033701	0.503966629505157	-0.1230149269104
-0.738376140594482	-8.9530143737793	-3.18025422096252	-0.0106777073815465	0.503964304924011	-0.123027212917805
-0.74142199754715	-8.94728946685791	-3.17017221450806	-0.010625259950757	0.503981471061707	-0.12275642156601
-0.745213687419891	-8.94607925415039	-3.17954754829407	-0.0108240153640509	0.504009544849396	-0.122720465064049
-0.741464674472809	-8.94564819335938	-3.17166996002197	-0.011013912037015	0.50398451089859	-0.122487232089043
-0.75009548664093	-8.94703197479248	-3.17520475387573	-0.0110452650114894	0.50412517786026	-0.122392736375332
-0.748923003673553	-8.93773651123047	-3.18058943748474	-0.0112653952091932	0.504118740558624	-0.122259005904198
-0.755545735359192	-8.93489265441895	-3.1742787361145	-0.0112601341679692	0.504057884216309	-0.12202376127243
-0.754576504230499	-8.94002437591553	-3.18169975280762	-0.0114834019914269	0.504179179668427	-0.121860288083553
-0.753788828849792	-8.93017482757568	-3.17438650131226	-0.011587000451982	0.504061639308929	-0.12173455953598
-0.759279549121857	-8.93113803863525	-3.1870481967926	-0.0116312056779861	0.50411194562912	-0.121537514030933
-0.757306337356567	-8.92849922180176	-3.17825174331665	-0.0118030812591314	0.504119396209717	-0.12140728533268
-0.76157408952713	-8.92413330078125	-3.17709374427795	-0.0118488492444158	0.50410395860672	-0.12118061631918
-0.761263012886047	-8.92431735992432	-3.19218015670776	-0.0120197534561157	0.504130363464355	-0.121046259999275
-0.762318193912506	-8.91857719421387	-3.17850852012634	-0.0121139641851187	0.503985285758972	-0.120867483317852
-0.768694281578064	-8.92129516601563	-3.18403005599976	-0.0121893938630819	0.504108905792236	-0.120671987533569
-0.764353811740875	-8.91525173187256	-3.18382716178894	-0.012354520149529	0.504003524780273	-0.120475351810455
-0.765536904335022	-8.91175937652588	-3.17991614341736	-0.0124339899048209	0.503972470760345	-0.120270177721977
-0.769561350345612	-8.91156768798828	-3.19110083580017	-0.0124522559344769	0.504030466079712	-0.120210148394108
-0.7640660405159	-8.90862369537354	-3.17767596244812	-0.0127142779529095	0.50394868850708	-0.119975984096527
-0.767547607421875	-8.90668201446533	-3.197105884552	-0.012694944627583	0.503900170326233	-0.119934037327766
-0.770800828933716	-8.90504837036133	-3.17784333229065	-0.0128599302843213	0.503860175609589	-0.119709387421608
-0.76667457818985	-8.90450286865234	-3.19515109062195	-0.0130775235593319	0.503868877887726	-0.119617894291878
-0.772896349430084	-8.89745235443115	-3.17821478843689	-0.0130829699337482	0.503772854804993	-0.119379960000515
-0.772352397441864	-8.90290069580078	-3.18668508529663	-0.013194334693253	0.50375509262085	-0.119283676147461
-0.766225695610046	-8.89428424835205	-3.18157696723938	-0.0133807603269815	0.503642797470093	-0.119228005409241
-0.775719463825226	-8.89418792724609	-3.18254446983337	-0.0134106762707233	0.503675162792206	-0.118933521211147
-0.768761396408081	-8.89029216766357	-3.19217133522034	-0.013583417981863	0.503552317619324	-0.11890123039484
-0.77074271440506	-8.88732433319092	-3.17764687538147	-0.0136019326746464	0.503531754016876	-0.118739619851112
-0.770933449268341	-8.88976192474365	-3.18359994888306	-0.013876729644835	0.503584206104279	-0.118601813912392
-0.76637476682663	-8.88453197479248	-3.18621325492859	-0.0139582995325327	0.503405094146729	-0.118544615805149
-0.769757747650146	-8.88719654083252	-3.18132042884827	-0.0140990065410733	0.503471910953522	-0.118405781686306
-0.766312479972839	-8.88363361358643	-3.18741250038147	-0.0142484102398157	0.50349086523056	-0.118333339691162
-0.769877433776855	-8.88456916809082	-3.18789386749268	-0.0143123501911759	0.503461360931396	-0.11829698830843
-0.762612879276276	-8.88266372680664	-3.18165063858032	-0.0145025318488479	0.503471076488495	-0.11812186986208
-0.7683424949646	-8.88241291046143	-3.18661999702454	-0.0145041542127728	0.503484487533569	-0.118053317070007
-0.760965704917908	-8.87776851654053	-3.18719935417175	-0.014753358438611	0.503475666046143	-0.118026062846184
-0.760352909564972	-8.87784004211426	-3.17834258079529	-0.0148085774853826	0.503577411174774	-0.117835246026516
-0.761429071426392	-8.87603569030762	-3.19559621810913	-0.0149322142824531	0.503587484359741	-0.117846138775349
-0.757823050022125	-8.88305854797363	-3.18511438369751	-0.0151188019663095	0.503712236881256	-0.117710970342159
-0.754946649074554	-8.87282276153564	-3.19365072250366	-0.0151882469654083	0.503589034080505	-0.11771709471941
-0.75702315568924	-8.87637329101563	-3.18575644493103	-0.0152496108785272	0.503765046596527	-0.1175352409482
-0.75007176399231	-8.87604808807373	-3.19537115097046	-0.0154683003202081	0.503829419612885	-0.117602407932281
-0.750940382480621	-8.87152194976807	-3.18941783905029	-0.0154760610312223	0.503884792327881	-0.117420852184296
-0.749893963336945	-8.87747001647949	-3.20420455932617	-0.015607601031661	0.504031479358673	-0.117452092468739
-0.742599785327911	-8.87105083465576	-3.18897819519043	-0.0158103015273809	0.503994286060333	-0.117385901510715
-0.745801568031311	-8.87333011627197	-3.19911980628967	-0.0158159136772156	0.504128038883209	-0.117375738918781
-0.740761518478394	-8.87083530426025	-3.1965115070343	-0.0160252172499895	0.504229366779327	-0.117410309612751
-0.740324437618256	-8.87160491943359	-3.19804406166077	-0.0160904694348574	0.504289209842682	-0.117328181862831
-0.742462933063507	-8.86913204193115	-3.19916009902954	-0.0160920433700085	0.504365384578705	-0.117366425693035
-0.739120841026306	-8.87574005126953	-3.20387125015259	-0.0162493884563446	0.50447690486908	-0.117377832531929
-0.736638307571411	-8.87184238433838	-3.19978523254395	-0.0163670238107443	0.504409551620483	-0.117521263659
-0.737081050872803	-8.87121772766113	-3.20431685447693	-0.0163886826485395	0.504626870155334	-0.117421075701714
-0.733302414417267	-8.87142562866211	-3.19722843170166	-0.0165935847908258	0.504640161991119	-0.117504693567753
-0.734325885772705	-8.87395191192627	-3.19969820976257	-0.016662186011672	0.504678666591644	-0.117526113986969
-0.737082362174988	-8.8672046661377	-3.20803952217102	-0.0166274905204773	0.504673898220062	-0.117605656385422
-0.734570324420929	-8.87905502319336	-3.20969724655151	-0.0168049558997154	0.504860460758209	-0.117680065333843
-0.728588461875916	-8.87077903747559	-3.19988822937012	-0.0168880503624678	0.504836082458496	-0.117748782038689
-0.733919024467468	-8.87406063079834	-3.20857858657837	-0.0169347785413265	0.504894495010376	-0.117827020585537
-0.728316843509674	-8.8748254776001	-3.19948887825012	-0.0171137060970068	0.504912614822388	-0.117989532649517
-0.728798866271973	-8.87608814239502	-3.20531868934631	-0.0171273238956928	0.504966676235199	-0.118072137236595
-0.73324054479599	-8.87874603271484	-3.21676325798035	-0.017153711989522	0.505048811435699	-0.118273675441742
-0.728436887264252	-8.8812084197998	-3.19825530052185	-0.017380703240633	0.505075871944427	-0.118328459560871
-0.729783296585083	-8.88135242462158	-3.20886969566345	-0.0172845255583525	0.50506716966629	-0.118554785847664
-0.726144134998322	-8.884690284729	-3.20696592330933	-0.0174338426440954	0.505120694637299	-0.118689686059952
-0.728249788284302	-8.88833141326904	-3.20487403869629	-0.0174758825451136	0.505216121673584	-0.118842713534832
-0.73048335313797	-8.88928413391113	-3.21580338478088	-0.0174946207553148	0.505336880683899	-0.119094647467136
-0.723034679889679	-8.89189147949219	-3.20770215988159	-0.0175803024321795	0.505261182785034	-0.119292803108692
-0.728133738040924	-8.89301586151123	-3.22086620330811	-0.0174769777804613	0.505398273468018	-0.11957274377346
-0.728089153766632	-8.9004545211792	-3.20532131195068	-0.0175865776836872	0.505533874034882	-0.11966160684824
-0.723452150821686	-8.89996528625488	-3.2147114276886	-0.0176680292934179	0.505619049072266	-0.119993008673191
-0.726511001586914	-8.90420246124268	-3.21718835830688	-0.0175158213824034	0.505766808986664	-0.120272301137447
-0.722625970840454	-8.90798568725586	-3.21149039268494	-0.0175954475998878	0.505921006202698	-0.120422251522541
-0.726000845432281	-8.90921306610107	-3.22145128250122	-0.0174972135573626	0.506005525588989	-0.120858058333397
-0.725937247276306	-8.91469669342041	-3.21291041374207	-0.0175644438713789	0.506318032741547	-0.121040783822536
-0.722438514232636	-8.91979503631592	-3.21561670303345	-0.0175077617168427	0.506376564502716	-0.12132503092289
-0.725267469882965	-8.92445468902588	-3.22188234329224	-0.0174935180693865	0.506661355495453	-0.121671237051487
-0.724344849586487	-8.92644023895264	-3.22587108612061	-0.0173158589750528	0.506768822669983	-0.122031949460506
-0.726694941520691	-8.93091106414795	-3.22016429901123	-0.0173039603978395	0.507169485092163	-0.122229382395744
-0.72111964225769	-8.93309211730957	-3.22896146774292	-0.0172984469681978	0.507313191890717	-0.122745729982853
-0.727837204933167	-8.93936824798584	-3.22017431259155	-0.0171924531459808	0.507600128650665	-0.122867278754711
-0.727951765060425	-8.94107723236084	-3.22657132148743	-0.0170200299471617	0.507803022861481	-0.123298622667789
-0.726165652275085	-8.94991970062256	-3.23136949539185	-0.0170423984527588	0.508105516433716	-0.12353640049696
-0.723322331905365	-8.94748306274414	-3.23961353302002	-0.0168659277260304	0.508173525333405	-0.123961426317692
-0.723559617996216	-8.9559497833252	-3.22912120819092	-0.0168949887156487	0.508548974990845	-0.124151431024075
-0.723942160606384	-8.95915794372559	-3.24445843696594	-0.0167575590312481	0.508838891983032	-0.124435663223267
-0.726231038570404	-8.95916271209717	-3.23938322067261	-0.0165401436388493	0.50899076461792	-0.124722920358181
-0.727099597454071	-8.9693660736084	-3.24347376823425	-0.0165811982005835	0.509319126605988	-0.124972000718117
-0.725993394851685	-8.96654796600342	-3.24153709411621	-0.016438577324152	0.509433388710022	-0.125341147184372
-0.727962911128998	-8.97244834899902	-3.24519944190979	-0.0164361149072647	0.509678244590759	-0.12549951672554
-0.723662555217743	-8.97678756713867	-3.24147605895996	-0.0163635555654764	0.509763538837433	-0.12574990093708
-0.727757334709167	-8.98147296905518	-3.25095582008362	-0.0162108521908522	0.510016798973084	-0.126015692949295
-0.728543162345886	-8.97963619232178	-3.25009393692017	-0.0162180624902248	0.510173559188843	-0.126192063093185
-0.731664657592773	-8.98674964904785	-3.25557351112366	-0.0160999279469252	0.510417819023132	-0.126385480165482
-0.730663895606995	-8.98808860778809	-3.25418925285339	-0.0162043236196041	0.510528087615967	-0.126571357250214
-0.728678226470947	-8.98982620239258	-3.24848794937134	-0.016054330393672	0.510553598403931	-0.12670573592186
-0.732893705368042	-8.99444103240967	-3.25905323028564	-0.0159977786242962	0.510770082473755	-0.126874357461929
-0.733893394470215	-8.99409294128418	-3.26599311828613	-0.0159055590629578	0.510826051235199	-0.127071246504784
-0.737931609153748	-8.9989013671875	-3.25602173805237	-0.0158547051250935	0.510942935943604	-0.127062782645226
-0.734222650527954	-9.00034046173096	-3.26441502571106	-0.0158600676804781	0.511029899120331	-0.127268493175507
-0.741554379463196	-8.99461460113525	-3.25303030014038	-0.0156577304005623	0.511009216308594	-0.127261981368065
-0.741158783435822	-9.00235080718994	-3.26916170120239	-0.0157414991408587	0.511204421520233	-0.127346858382225
-0.741684257984161	-9.00126934051514	-3.25730586051941	-0.0157261788845062	0.51110976934433	-0.127415165305138
-0.746595442295074	-9.00510501861572	-3.26301527023315	-0.0156241031363606	0.511281251907349	-0.127424120903015
-0.743930995464325	-9.00414562225342	-3.27232527732849	-0.0156896375119686	0.511160671710968	-0.127497062087059
-0.751573264598846	-9.00221920013428	-3.26089334487915	-0.0155717553570867	0.511195778846741	-0.127404749393463
-0.748130321502686	-9.00942039489746	-3.26889657974243	-0.0156437829136848	0.51127815246582	-0.127428010106087
-0.750767469406128	-9.00087738037109	-3.26788067817688	-0.015540455467999	0.511165261268616	-0.127462103962898
-0.757512509822845	-9.00373077392578	-3.26387500762939	-0.0155617212876678	0.511246681213379	-0.127311140298843
-0.751505076885223	-9.00508975982666	-3.27654027938843	-0.0155862318351865	0.511163055896759	-0.127302184700966
-0.757424473762512	-9.00043678283691	-3.26492738723755	-0.0154413534328341	0.511153876781464	-0.127152055501938
-0.757252335548401	-9.00450038909912	-3.26548075675964	-0.0156064694747329	0.511156380176544	-0.127079635858536
-0.760128259658813	-8.99850749969482	-3.27630138397217	-0.0155103197321296	0.511063933372498	-0.127047136425972
-0.761289596557617	-9.00389575958252	-3.26230502128601	-0.015589096583426	0.511018991470337	-0.126771524548531
-0.762010335922241	-9.0002498626709	-3.27019929885864	-0.0155653562396765	0.51104336977005	-0.126697510480881
-0.764149069786072	-8.99964237213135	-3.27027201652527	-0.0155352083966136	0.510966718196869	-0.126567482948303
-0.759888470172882	-8.99886894226074	-3.2616491317749	-0.0156167363747954	0.510937511920929	-0.12633989751339
-0.761386930942535	-8.99310398101807	-3.27376818656921	-0.0155061250552535	0.510727763175964	-0.126277580857277
-0.761790812015533	-8.993332862854	-3.25876379013062	-0.0156617574393749	0.510777592658997	-0.126036614179611
-0.759543061256409	-8.99140644073486	-3.26446723937988	-0.0156088378280401	0.510818362236023	-0.1258944272995
-0.763498365879059	-8.98746109008789	-3.26395916938782	-0.0155950067564845	0.51070636510849	-0.125622048974037
-0.760167300701141	-8.98934841156006	-3.27047276496887	-0.0156002808362246	0.510744869709015	-0.125526815652847
-0.759809136390686	-8.9806489944458	-3.26454663276672	-0.0156628489494324	0.510545194149017	-0.125295713543892
-0.76335871219635	-8.98830890655518	-3.26277232170105	-0.0156408753246069	0.510610342025757	-0.125046670436859
-0.757102370262146	-8.98446178436279	-3.26510524749756	-0.0157926082611084	0.510534346103668	-0.124999307096004
-0.75712263584137	-8.97896957397461	-3.25894141197205	-0.0156991742551327	0.510450184345245	-0.124707892537117
-0.759290218353271	-8.97871112823486	-3.27008318901062	-0.0157903544604778	0.510426819324493	-0.1246287971735
-0.753720939159393	-8.97290992736816	-3.263258934021	-0.015749728307128	0.510249137878418	-0.124450296163559
-0.757486701011658	-8.97250270843506	-3.25958275794983	-0.015787111595273	0.510328888893127	-0.124150291085243
-0.751396059989929	-8.96997833251953	-3.2634072303772	-0.0159149561077356	0.51019424200058	-0.124094299972057
-0.753673255443573	-8.97023677825928	-3.25943207740784	-0.0159581452608109	0.510012209415436	-0.12385618686676
-0.752794682979584	-8.97143459320068	-3.25532698631287	-0.0159946959465742	0.510031521320343	-0.123689882457256
-0.748430192470551	-8.96129417419434	-3.26118183135986	-0.0160763617604971	0.509839177131653	-0.123588442802429
-0.751825869083405	-8.96335887908936	-3.25648713111877	-0.0161389876157045	0.509773313999176	-0.123359113931656
-0.746636152267456	-8.96264362335205	-3.26539301872253	-0.0162768512964249	0.509717106819153	-0.123313419520855
-0.747615933418274	-8.95851898193359	-3.25368237495422	-0.0162204913794994	0.509516358375549	-0.123073622584343
-0.747571229934692	-8.96238327026367	-3.26387429237366	-0.0163776446133852	0.509457349777222	-0.12299232929945
-0.74503630399704	-8.95664024353027	-3.24667167663574	-0.0165010783821344	0.509268701076508	-0.122869901359081
-0.748300671577454	-8.95859050750732	-3.2536346912384	-0.0165568888187408	0.509149074554443	-0.122708603739738
-0.740380465984344	-8.95694065093994	-3.25367021560669	-0.0166751500219107	0.508987367153168	-0.122681774199009
-0.743380606174469	-8.95422840118408	-3.24843645095825	-0.0167508348822594	0.508820772171021	-0.12245550006628
-0.743823111057281	-8.95566654205322	-3.25484466552734	-0.0168126095086336	0.5086989402771	-0.122499130666256
-0.737504899501801	-8.95181941986084	-3.24433970451355	-0.0170488320291042	0.508577764034271	-0.122329711914063
-0.741512656211853	-8.95048427581787	-3.25938701629639	-0.0169857703149319	0.508337020874023	-0.122334897518158
-0.74006861448288	-8.95230197906494	-3.23802590370178	-0.0172145515680313	0.508246004581451	-0.122172668576241
-0.737582743167877	-8.95169830322266	-3.24319911003113	-0.0172501355409622	0.508019208908081	-0.12215867638588
-0.738395392894745	-8.9491491317749	-3.24571990966797	-0.0173164345324039	0.507833540439606	-0.122114941477776
-0.737405240535736	-8.95494556427002	-3.24024367332459	-0.0174958817660809	0.507640659809113	-0.122007973492146
-0.733802855014801	-8.94597434997559	-3.23689222335815	-0.0175083614885807	0.50743567943573	-0.122048668563366
-0.740518391132355	-8.95163726806641	-3.23698401451111	-0.0176441296935081	0.507376313209534	-0.121845804154873
-0.73477578163147	-8.94983005523682	-3.23560333251953	-0.0178187694400549	0.507144749164581	-0.121936075389385
-0.734225690364838	-8.9462251663208	-3.23743104934692	-0.0178182013332844	0.5069620013237	-0.12177474796772
-0.736443638801575	-8.94698905944824	-3.24251174926758	-0.0178537219762802	0.506824493408203	-0.12177062779665
-0.732877850532532	-8.94782066345215	-3.23053479194641	-0.0180653147399426	0.506608664989471	-0.121690765023232
-0.736182570457459	-8.94944953918457	-3.23574995994568	-0.0180711485445499	0.506475806236267	-0.121626801788807
-0.735451638698578	-8.94344997406006	-3.22476720809937	-0.018201807513833	0.506309390068054	-0.121543951332569
-0.732925474643707	-8.94757270812988	-3.2399959564209	-0.0183763243257999	0.506143450737	-0.121530145406723
-0.735374510288239	-8.94441223144531	-3.22772407531738	-0.0183347538113594	0.505986034870148	-0.121400915086269
-0.735848248004913	-8.9479923248291	-3.23239254951477	-0.0184655338525772	0.505880296230316	-0.121328316628933
-0.732442855834961	-8.94163131713867	-3.22604584693909	-0.0184845738112926	0.505591750144959	-0.121231146156788
-0.735708594322205	-8.94372749328613	-3.22038388252258	-0.0185210797935724	0.505605041980743	-0.121071875095367
-0.732161462306976	-8.94007968902588	-3.23198747634888	-0.0186693295836449	0.505447924137115	-0.121101133525372
-0.73699814081192	-8.9421215057373	-3.22187733650208	-0.0186999421566725	0.505334794521332	-0.120802521705627
-0.734575808048248	-8.93491744995117	-3.22934031486511	-0.018650846555829	0.50515228509903	-0.120765671133995
-0.734345376491547	-8.94062614440918	-3.22863149642944	-0.0187600534409285	0.505185306072235	-0.12052820622921
-0.734197556972504	-8.93163204193115	-3.2241199016571	-0.0187575537711382	0.50488942861557	-0.120509646832943
-0.738174974918365	-8.93200874328613	-3.22837662696838	-0.0187408775091171	0.504957139492035	-0.120200678706169
-0.733544588088989	-8.92984390258789	-3.2213408946991	-0.0189582202583551	0.50481104850769	-0.120094113051891
-0.733052313327789	-8.92498207092285	-3.21477246284485	-0.0188712868839502	0.504680216312408	-0.119822129607201
-0.73232501745224	-8.92441082000732	-3.22906613349915	-0.0189216062426567	0.504646360874176	-0.119632795453072
-0.731778264045715	-8.91809368133545	-3.21902871131897	-0.0190102700144053	0.504525661468506	-0.119424507021904
-0.737262427806854	-8.91815757751465	-3.22384452819824	-0.0189237724989653	0.504501938819885	-0.119168683886528
-0.729469239711761	-8.91406631469727	-3.22074007987976	-0.0190799664705992	0.504363059997559	-0.119025550782681
-0.731197774410248	-8.91020202636719	-3.22102785110474	-0.0189877636730671	0.504283547401428	-0.118633955717087
-0.731689929962158	-8.90663433074951	-3.2252504825592	-0.0191073082387447	0.504313766956329	-0.118459783494473
-0.729027986526489	-8.90321731567383	-3.21020364761353	-0.0191415809094906	0.504126906394959	-0.118150323629379
-0.731622695922852	-8.90043354034424	-3.21968460083008	-0.0190866217017174	0.504181265830994	-0.117822378873825
-0.726393282413483	-8.89521026611328	-3.23128867149353	-0.0192288551479578	0.504047691822052	-0.117640748620033
-0.729086458683014	-8.89206218719482	-3.21462345123291	-0.0192228183150291	0.503945052623749	-0.117282785475254
-0.726434767246246	-8.89149379730225	-3.22156500816345	-0.0192647054791451	0.503944575786591	-0.117009051144123
-0.722095131874084	-8.87969970703125	-3.21670603752136	-0.0192693583667278	0.503692507743835	-0.116812139749527
-0.729026257991791	-8.88180255889893	-3.21900391578674	-0.0193180162459612	0.503757774829865	-0.116404518485069
-0.722282469272614	-8.87556743621826	-3.22447204589844	-0.0194250699132681	0.503628313541412	-0.116220951080322
-0.725549757480621	-8.86818599700928	-3.21056723594666	-0.0193389169871807	0.503635883331299	-0.115925282239914
-0.724526524543762	-8.86793994903564	-3.22743988037109	-0.0193855632096529	0.503662765026093	-0.115751713514328
-0.718924283981323	-8.86353206634521	-3.21589589118958	-0.0195373557507992	0.503491222858429	-0.115375578403473
-0.722811758518219	-8.85791683197021	-3.22148418426514	-0.0194920971989632	0.503468632698059	-0.115324802696705
-0.721195101737976	-8.85544109344482	-3.21930718421936	-0.0195284225046635	0.50345504283905	-0.114923655986786
-0.718505263328552	-8.8533239364624	-3.21260809898376	-0.0196204576641321	0.503456115722656	-0.114704452455044
-0.722610652446747	-8.84804725646973	-3.21907806396484	-0.0195908974856138	0.503386974334717	-0.114516794681549
-0.72050952911377	-8.84562492370605	-3.21067762374878	-0.0196563694626093	0.503363072872162	-0.114284299314022
-0.724449515342712	-8.83885860443115	-3.22353768348694	-0.0196189004927874	0.503366947174072	-0.114056125283241
-0.72079211473465	-8.83770179748535	-3.20256876945496	-0.0197774656116962	0.503375232219696	-0.113766118884087
-0.714989125728607	-8.83040332794189	-3.22227239608765	-0.0197208225727081	0.503293633460999	-0.113735154271126
-0.720699667930603	-8.82889652252197	-3.2103910446167	-0.0197832621634007	0.50319629907608	-0.113374307751656
-0.723481833934784	-8.8206615447998	-3.21183586120605	-0.0197138246148825	0.503118574619293	-0.113187551498413
-0.724994122982025	-8.82646179199219	-3.21929931640625	-0.0198417063802481	0.503199398517609	-0.113023482263088
-0.721342265605927	-8.81603622436523	-3.20962452888489	-0.0199243742972612	0.503027737140656	-0.112829975783825
-0.726226806640625	-8.81383800506592	-3.21779298782349	-0.0199512410908937	0.503075242042542	-0.112568572163582
-0.723603844642639	-8.81134605407715	-3.2189154624939	-0.0200798101723194	0.50288337469101	-0.112437322735786
-0.723509430885315	-8.80330181121826	-3.201007604599	-0.0200579240918159	0.502754509449005	-0.112168230116367
-0.72493839263916	-8.80405616760254	-3.21480560302734	-0.0201460756361485	0.502841234207153	-0.112010560929775
-0.727487921714783	-8.79461193084717	-3.21315574645996	-0.0201515424996614	0.502548575401306	-0.111916527152061
-0.730753779411316	-8.79441833496094	-3.2102677822113	-0.0202590171247721	0.502469480037689	-0.111584290862083
-0.726520597934723	-8.79060649871826	-3.21305131912231	-0.0204284638166428	0.502369999885559	-0.111588403582573
-0.730395138263702	-8.78831672668457	-3.20725464820862	-0.0204631369560957	0.502275288105011	-0.111252173781395
-0.734051883220673	-8.78504467010498	-3.21422457695007	-0.0205241907387972	0.502116680145264	-0.111191727221012
-0.73106461763382	-8.78354358673096	-3.19667458534241	-0.0206892620772123	0.50194388628006	-0.1110510379076
-0.736383438110352	-8.77843570709229	-3.21213483810425	-0.0205846335738897	0.501879453659058	-0.111001767218113
-0.738174557685852	-8.77497959136963	-3.20561456680298	-0.0208047032356262	0.501833438873291	-0.110865704715252
-0.740150153636932	-8.77517795562744	-3.19982600212097	-0.0208632983267307	0.501611948013306	-0.110717803239822
-0.743519902229309	-8.77272701263428	-3.2129602432251	-0.0208509936928749	0.501545548439026	-0.110769264400005
-0.742682099342346	-8.7733268737793	-3.20463061332703	-0.0209902357310057	0.501518487930298	-0.110529892146587
-0.742829203605652	-8.76642513275146	-3.20092940330505	-0.0210432391613722	0.501242995262146	-0.110721200704575
-0.752342045307159	-8.76957988739014	-3.20614099502563	-0.0210464335978031	0.501301348209381	-0.110599525272846
-0.748280048370361	-8.77056121826172	-3.20848035812378	-0.0212173406034708	0.501132071018219	-0.110651507973671
-0.753551363945007	-8.76556491851807	-3.19610404968262	-0.0211286526173353	0.501016438007355	-0.110589265823364
-0.755828559398651	-8.76873779296875	-3.21275615692139	-0.0211763996630907	0.50111323595047	-0.110676050186157
-0.755024611949921	-8.76472473144531	-3.19319128990173	-0.0213242657482624	0.500942647457123	-0.110609360039234
-0.759709000587463	-8.76222133636475	-3.20827150344849	-0.0212602652609348	0.500870943069458	-0.110825695097446
-0.766229510307312	-8.76403617858887	-3.20474243164063	-0.0212597660720348	0.500837743282318	-0.110663235187531
-0.761369943618774	-8.76587295532227	-3.21071410179138	-0.0212879590690136	0.500813543796539	-0.110805623233318
-0.765745460987091	-8.76176738739014	-3.19311571121216	-0.0213001687079668	0.500814914703369	-0.110762283205986
-0.770046651363373	-8.76504230499268	-3.21982359886169	-0.0212859567254782	0.50087708234787	-0.110827885568142
-0.772267699241638	-8.76173973083496	-3.19680166244507	-0.021363964304328	0.500823020935059	-0.110747702419758
-0.773508906364441	-8.76162433624268	-3.21433258056641	-0.0212231297045946	0.500877916812897	-0.110831707715988
-0.773106873035431	-8.7597827911377	-3.20504283905029	-0.0213357545435429	0.500937759876251	-0.110815480351448
-0.771960318088531	-8.76107025146484	-3.20744252204895	-0.0212825927883387	0.500967860221863	-0.110826805233955
-0.77685534954071	-8.75540161132813	-3.20175743103027	-0.0211460720747709	0.501034915447235	-0.110789529979229
-0.77543044090271	-8.76123142242432	-3.20933651924133	-0.0211941674351692	0.501095652580261	-0.110798440873623
-0.774915277957916	-8.76071739196777	-3.19852519035339	-0.0212646462023258	0.50109851360321	-0.110743619501591
-0.778474152088165	-8.75687885284424	-3.21246981620789	-0.0210419725626707	0.501241683959961	-0.110798500478268
-0.777931928634644	-8.76162624359131	-3.20579481124878	-0.0211817044764757	0.501351773738861	-0.110766872763634
-0.774661719799042	-8.76193428039551	-3.209477186203	-0.0210943631827831	0.501515984535217	-0.110732235014439
-0.779196798801422	-8.75575256347656	-3.21024942398071	-0.020836777985096	0.501567482948303	-0.110802382230759
-0.776827752590179	-8.76197910308838	-3.21525430679321	-0.0209495704621077	0.501859188079834	-0.110710702836514
-0.776462018489838	-8.75789070129395	-3.21600770950317	-0.0208610687404871	0.501838862895966	-0.11084520816803
-0.780555546283722	-8.76227474212646	-3.21774744987488	-0.0207353383302689	0.502136886119843	-0.110760428011417
-0.776343584060669	-8.76383590698242	-3.21488666534424	-0.0207868628203869	0.50220388174057	-0.110887795686722
-0.779701352119446	-8.76457214355469	-3.21610879898071	-0.020628472790122	0.502382218837738	-0.11080414801836
-0.777217984199524	-8.76276683807373	-3.22604084014893	-0.0204966403543949	0.502545654773712	-0.110928282141685
-0.77564811706543	-8.76392555236816	-3.21070551872253	-0.0205174814909697	0.502781212329865	-0.110858924686909
-0.777144491672516	-8.7606897354126	-3.22586178779602	-0.0203118249773979	0.502907812595367	-0.111020728945732
-0.777906358242035	-8.76453113555908	-3.21694588661194	-0.0202549900859594	0.503175377845764	-0.110968366265297
-0.774607360363007	-8.76853084564209	-3.22864365577698	-0.0202501099556684	0.503362536430359	-0.11112817376852
-0.774702668190002	-8.76663303375244	-3.22299218177795	-0.0201036017388105	0.503500163555145	-0.111123107373714
-0.771453678607941	-8.77336406707764	-3.22571158409119	-0.0201404821127653	0.503677725791931	-0.111182227730751
-0.777622938156128	-8.76817893981934	-3.23182153701782	-0.0199223794043064	0.50385183095932	-0.111319035291672
-0.772284686565399	-8.77211666107178	-3.22982358932495	-0.0199853722006083	0.504145741462708	-0.111343324184418
-0.775581240653992	-8.77146530151367	-3.23088479042053	-0.0199167486280203	0.504227519035339	-0.111330635845661
-0.771178066730499	-8.77762126922607	-3.23517942428589	-0.0197907146066427	0.504481077194214	-0.111501812934875
-0.767101287841797	-8.77464008331299	-3.22512173652649	-0.0198112409561872	0.504545032978058	-0.111606232821941
-0.771779596805573	-8.77956390380859	-3.23582339286804	-0.0196850262582302	0.504720687866211	-0.111669644713402
-0.767489850521088	-8.77951145172119	-3.22553038597107	-0.019698666408658	0.504935383796692	-0.111813843250275
-0.765647292137146	-8.7830924987793	-3.23186802864075	-0.0195733942091465	0.504990100860596	-0.111872583627701
-0.769463241100311	-8.78398418426514	-3.24575734138489	-0.0194574352353811	0.505260527133942	-0.112044282257557
-0.765217542648315	-8.78988742828369	-3.23060441017151	-0.0195001326501369	0.505436062812805	-0.112163968384266
-0.766670525074005	-8.79222965240479	-3.24265503883362	-0.0193773433566093	0.505582273006439	-0.112377747893333
-0.760673642158508	-8.79362773895264	-3.24119830131531	-0.0194120462983847	0.505783438682556	-0.112587481737137
-0.763881027698517	-8.79663562774658	-3.24103665351868	-0.0193337425589561	0.505883395671844	-0.112667389214039
-0.764682054519653	-8.80277252197266	-3.24357557296753	-0.0192117691040039	0.506038546562195	-0.113018207252026
-0.760492026805878	-8.80436134338379	-3.24166822433472	-0.0192277505993843	0.506169855594635	-0.113210424780846
-0.766731202602386	-8.80902576446533	-3.24537873268127	-0.0191648695617914	0.506411135196686	-0.113394863903522
-0.75952422618866	-8.8132791519165	-3.24151158332825	-0.0191026888787746	0.506512582302094	-0.113677710294724
-0.761292338371277	-8.81597232818604	-3.24926996231079	-0.0190125722438097	0.506685137748718	-0.113914966583252
-0.763358592987061	-8.82267570495605	-3.23736953735352	-0.0190729983150959	0.506889939308167	-0.114164859056473
-0.760426938533783	-8.82230663299561	-3.25206804275513	-0.0189191270619631	0.506942510604858	-0.114489808678627
-0.757266700267792	-8.82793998718262	-3.24283289909363	-0.0189700126647949	0.507148563861847	-0.114743210375309
-0.756555020809174	-8.83271789550781	-3.25010967254639	-0.0188946947455406	0.50725394487381	-0.114936903119087
-0.761596083641052	-8.83842658996582	-3.25555801391602	-0.018735321238637	0.507508039474487	-0.115250684320927
-0.755472362041473	-8.83880138397217	-3.25215649604797	-0.0187487192451954	0.507540881633759	-0.11556251347065
-0.75732034444809	-8.84701251983643	-3.24717259407043	-0.0188136361539364	0.50774097442627	-0.115721344947815
-0.753489792346954	-8.85189437866211	-3.2597541809082	-0.0186954010277987	0.507894158363342	-0.115998327732086
-0.759563982486725	-8.85211277008057	-3.2554349899292	-0.0184886418282986	0.507957398891449	-0.11624463647604
-0.756746828556061	-8.86128520965576	-3.25483250617981	-0.0185675341635942	0.508178949356079	-0.116459585726261
-0.760039985179901	-8.86271858215332	-3.26229548454285	-0.0184608362615108	0.508294224739075	-0.116781339049339
-0.753103971481323	-8.86544799804688	-3.26115655899048	-0.0184546671807766	0.508470416069031	-0.117049917578697
-0.75990104675293	-8.86771011352539	-3.25910043716431	-0.0183711629360914	0.50858998298645	-0.117184020578861
-0.759492516517639	-8.87905406951904	-3.26645946502686	-0.0183505248278379	0.5087531208992	-0.117416352033615
-0.758167386054993	-8.8747615814209	-3.26129245758057	-0.0181984975934029	0.508720755577087	-0.117718912661076
-0.762930810451508	-8.88219833374023	-3.25919461250305	-0.0181909315288067	0.50903844833374	-0.117779552936554
-0.757564127445221	-8.88674354553223	-3.27039337158203	-0.0182014778256416	0.509056210517883	-0.118022926151752
-0.761034369468689	-8.88496112823486	-3.2640380859375	-0.0180237777531147	0.509112775325775	-0.118142172694206
-0.761978149414063	-8.89315605163574	-3.26607704162598	-0.0180309042334557	0.509233772754669	-0.1183822453022
-0.765052020549774	-8.89687919616699	-3.26709198951721	-0.0179392900317907	0.509390234947205	-0.118554227054119
-0.759347558021545	-8.89755058288574	-3.26698660850525	-0.0179198198020458	0.509435415267944	-0.118752337992191
-0.768173933029175	-8.89795780181885	-3.26533079147339	-0.0177697893232107	0.509541809558868	-0.118813239037991
-0.767947018146515	-8.90935230255127	-3.27517867088318	-0.0177520196884871	0.509712278842926	-0.118986718356609
-0.769177615642548	-8.90662956237793	-3.27037358283997	-0.0177108868956566	0.509740769863129	-0.119202502071857
-0.769081890583038	-8.90639686584473	-3.26879286766052	-0.0176322367042303	0.509917855262756	-0.119274526834488
-0.769372344017029	-8.91123867034912	-3.27969360351563	-0.017488656565547	0.509941220283508	-0.11941197514534
-0.777213633060455	-8.91184711456299	-3.279465675354	-0.0173498559743166	0.510024845600128	-0.119582965970039
-0.77615749835968	-8.91665363311768	-3.27303791046143	-0.0174301005899906	0.510127902030945	-0.119701899588108
-0.77841717004776	-8.91860008239746	-3.27425694465637	-0.0172697920352221	0.510184049606323	-0.119771227240562
-0.78095555305481	-8.92122936248779	-3.2828950881958	-0.0172452479600906	0.51034027338028	-0.119906164705753
-0.785726189613342	-8.92386245727539	-3.28395175933838	-0.0170178972184658	0.510430932044983	-0.120013646781445
-0.783627986907959	-8.92459869384766	-3.28009963035584	-0.0170722454786301	0.510471880435944	-0.120041981339455
-0.790242195129395	-8.9255838394165	-3.28677797317505	-0.0170057360082865	0.510577917098999	-0.120136752724648
-0.792502224445343	-8.92809200286865	-3.28414988517761	-0.0168610755354166	0.510654807090759	-0.120229601860046
-0.790826082229614	-8.92943477630615	-3.28529739379883	-0.0168091133236885	0.510743975639343	-0.120271041989326
-0.793340265750885	-8.92576217651367	-3.28474617004395	-0.0167352482676506	0.510647296905518	-0.120255626738071
-0.798190772533417	-8.93148803710938	-3.28704333305359	-0.0167179759591818	0.510888278484344	-0.120365649461746
-0.798633098602295	-8.93246078491211	-3.28272366523743	-0.0165702924132347	0.510933697223663	-0.120257303118706
-0.799482583999634	-8.93361759185791	-3.29377055168152	-0.0164807252585888	0.511143565177917	-0.120362803339958
-0.802588820457459	-8.92921924591064	-3.28915286064148	-0.0164617039263248	0.511146545410156	-0.120392136275768
-0.810314536094666	-8.93520069122314	-3.29317402839661	-0.0162806417793036	0.511315166950226	-0.120257169008255
-0.802891492843628	-8.9336986541748	-3.29487299919128	-0.0163230430334806	0.511416614055634	-0.120357200503349
-0.809485673904419	-8.92972946166992	-3.29150366783142	-0.0161069557070732	0.511566579341888	-0.120290637016296
-0.810726225376129	-8.93516445159912	-3.29356122016907	-0.0160024873912334	0.511678993701935	-0.1202607229352
-0.816833913326263	-8.93063831329346	-3.29934906959534	-0.0158998984843493	0.511874198913574	-0.120232008397579
-0.814138770103455	-8.93320369720459	-3.3062047958374	-0.0159281492233276	0.511959731578827	-0.120277710258961
-0.820335865020752	-8.92913055419922	-3.29378199577332	-0.01569963991642	0.512159883975983	-0.120150119066238
-0.819178760051727	-8.93313980102539	-3.3052933216095	-0.0156075758859515	0.51239150762558	-0.120129860937595
-0.826403200626373	-8.93282985687256	-3.30572032928467	-0.0154843218624592	0.512483596801758	-0.120133355259895
-0.82102757692337	-8.92969608306885	-3.31159281730652	-0.0154159888625145	0.512692272663116	-0.120090276002884
-0.830518364906311	-8.92743682861328	-3.31359052658081	-0.0151718212291598	0.512871205806732	-0.120080009102821
-0.827192902565002	-8.92956066131592	-3.30698132514954	-0.0151884611696005	0.513026535511017	-0.119956068694592
-0.832863032817841	-8.92923927307129	-3.31000185012817	-0.0149993412196636	0.51322340965271	-0.119931906461716
-0.829787611961365	-8.92710781097412	-3.31619954109192	-0.0150079615414143	0.513349890708923	-0.119885623455048
-0.834658324718475	-8.92528057098389	-3.31210613250732	-0.0147828692570329	0.513526976108551	-0.119764357805252
-0.83134651184082	-8.9273853302002	-3.30720996856689	-0.0148514835163951	0.513684928417206	-0.119676232337952
-0.835940361022949	-8.92159461975098	-3.31953430175781	-0.0146601507440209	0.513874709606171	-0.119643926620483
-0.837743818759918	-8.92349147796631	-3.32173323631287	-0.0146457822993398	0.514007568359375	-0.119576618075371
-0.84104710817337	-8.91867256164551	-3.31461215019226	-0.0144890183582902	0.514035940170288	-0.119394712150097
-0.83795964717865	-8.92263317108154	-3.32126879692078	-0.0145211238414049	0.514126896858215	-0.11929789930582
-0.843777358531952	-8.91314697265625	-3.31840634346008	-0.0143905570730567	0.514177203178406	-0.119254805147648
-0.841304481029511	-8.91964054107666	-3.322021484375	-0.0144791435450315	0.514254629611969	-0.119203425943851
-0.844438314437866	-8.91230297088623	-3.32055187225342	-0.0143234748393297	0.514210820198059	-0.119042813777924
-0.846996545791626	-8.91493129730225	-3.32055878639221	-0.0144155267626047	0.514331877231598	-0.118852712213993
-0.848376214504242	-8.91257667541504	-3.33059787750244	-0.0143399005755782	0.514284253120422	-0.118764035403728
-0.848611295223236	-8.91102886199951	-3.31415367126465	-0.0144075024873018	0.514332234859467	-0.11865060031414
-0.849506616592407	-8.90900325775146	-3.31119871139526	-0.0143912816420197	0.514258205890656	-0.118471443653107
-0.851362466812134	-8.90749835968018	-3.32797384262085	-0.014411760494113	0.5142542719841	-0.118383757770061
-0.853037893772125	-8.90483665466309	-3.31909251213074	-0.0143759790807962	0.514081001281738	-0.11822809278965
-0.860167682170868	-8.90596199035645	-3.32467484474182	-0.0144263412803411	0.514098823070526	-0.11803425848484
-0.854879379272461	-8.90498352050781	-3.32167792320251	-0.014544346369803	0.513960361480713	-0.118021957576275
-0.863145768642426	-8.89918231964111	-3.32117462158203	-0.0144736208021641	0.513839483261108	-0.117905080318451
-0.866421282291412	-8.90171432495117	-3.31710457801819	-0.0145819457247853	0.513805091381073	-0.117701202630997
-0.869361519813538	-8.89648532867432	-3.32291173934937	-0.0145646082237363	0.513525784015656	-0.117632433772087
-0.874497592449188	-8.89794063568115	-3.31157875061035	-0.0146944168955088	0.513545274734497	-0.117463245987892
-0.873317837715149	-8.89302158355713	-3.31345748901367	-0.0146800810471177	0.513264775276184	-0.117293052375317
-0.878160774707794	-8.89352798461914	-3.32023096084595	-0.0147830629721284	0.513213753700256	-0.117188349366188
-0.884059011936188	-8.88755416870117	-3.32135629653931	-0.0148397544398904	0.513006567955017	-0.117051690816879
-0.887922883033752	-8.88900375366211	-3.31295490264893	-0.0148766525089741	0.512900590896606	-0.1167371571064
-0.882038116455078	-8.88832378387451	-3.3168740272522	-0.015065704472363	0.512715220451355	-0.11665003746748
-0.890258431434631	-8.87978458404541	-3.30679631233215	-0.015042869374156	0.512533187866211	-0.116390287876129
-0.894957423210144	-8.8827486038208	-3.31406664848328	-0.0151126384735107	0.512456119060516	-0.116174876689911
-0.895050346851349	-8.8746976852417	-3.31376314163208	-0.0151900565251708	0.512129902839661	-0.115999102592468
-0.899990439414978	-8.87429618835449	-3.3073194026947	-0.0152264358475804	0.512129068374634	-0.115711383521557
-0.898209929466248	-8.8726749420166	-3.31411743164063	-0.015340375714004	0.511922121047974	-0.115507110953331
-0.904302835464478	-8.86490440368652	-3.31307244300842	-0.0153164900839329	0.511727929115295	-0.115269303321838
-0.899820446968079	-8.86675548553467	-3.30487084388733	-0.0154661973938346	0.511638283729553	-0.114936888217926
-0.905703544616699	-8.85831069946289	-3.30923318862915	-0.0154973967000842	0.511483073234558	-0.114778764545918
-0.902662217617035	-8.85981845855713	-3.29907608032227	-0.0155804436653852	0.511426985263824	-0.114393517374992
-0.904092133045197	-8.85427665710449	-3.3044855594635	-0.015668323263526	0.511297285556793	-0.114078812301159
-0.90590101480484	-8.85087394714355	-3.31183481216431	-0.0156430024653673	0.511103689670563	-0.113892629742622
-0.904258847236633	-8.85040950775146	-3.290531873703	-0.0158219374716282	0.511058747768402	-0.113547720015049
-0.905823349952698	-8.84411334991455	-3.31140184402466	-0.0157323647290468	0.510957360267639	-0.113323017954826
-0.905665457248688	-8.84425830841064	-3.29952645301819	-0.015880286693573	0.510911583900452	-0.112991571426392
-0.90167772769928	-8.84197807312012	-3.30506038665771	-0.015961866825819	0.510816872119904	-0.112762682139874
-0.907165586948395	-8.83530426025391	-3.30080938339233	-0.0158721785992384	0.510773956775665	-0.112512655556202
-0.901145756244659	-8.83022785186768	-3.30203771591187	-0.0160157568752766	0.510709881782532	-0.11224851757288
-0.907344460487366	-8.83178615570068	-3.30213761329651	-0.0159578267484903	0.510708510875702	-0.111867174506187
-0.901652693748474	-8.82826137542725	-3.30731749534607	-0.0160917304456234	0.510613203048706	-0.111697219312191
-0.906490623950958	-8.82208633422852	-3.29487442970276	-0.0159991681575775	0.510612070560455	-0.111404813826084
-0.904740989208221	-8.82436275482178	-3.30199146270752	-0.0161273796111345	0.510678350925446	-0.111216709017754
-0.902561545372009	-8.81774806976318	-3.30405688285828	-0.0161136761307716	0.510474860668182	-0.111001409590244
-0.900995016098022	-8.81809616088867	-3.29282402992249	-0.0161824394017458	0.51051265001297	-0.110786594450474
-0.899306416511536	-8.81881523132324	-3.29867672920227	-0.0162615906447172	0.510500550270081	-0.110551126301289
-0.902176856994629	-8.81575298309326	-3.30062913894653	-0.0161272063851357	0.510515153408051	-0.110470570623875
-0.89713728427887	-8.81431102752686	-3.30137085914612	-0.016351792961359	0.510471165180206	-0.110279530286789
-0.899380743503571	-8.81302928924561	-3.29525566101074	-0.0162416473031044	0.510412573814392	-0.110105976462364
-0.894705712795258	-8.81014919281006	-3.30190968513489	-0.0163585226982832	0.510346055030823	-0.110098198056221
-0.896985292434692	-8.81081962585449	-3.29570174217224	-0.0162900201976299	0.510361731052399	-0.109917059540749
-0.896115779876709	-8.8147554397583	-3.30352854728699	-0.0164699703454971	0.510380148887634	-0.109844662249088
-0.894312381744385	-8.80755043029785	-3.29595232009888	-0.0164663046598434	0.510172545909882	-0.10979400575161
-0.896462857723236	-8.81180858612061	-3.29567694664001	-0.0164516288787127	0.510249018669128	-0.10965745896101
-0.891932904720306	-8.81019401550293	-3.29675483703613	-0.0166215151548386	0.510181784629822	-0.109697476029396
-0.896066546440125	-8.81047916412354	-3.2936544418335	-0.0165769960731268	0.510052442550659	-0.109614245593548
-0.889999985694885	-8.81395530700684	-3.2954318523407	-0.0167069341987371	0.510038614273071	-0.109394259750843
-0.889418005943298	-8.81067943572998	-3.29311203956604	-0.0167804360389709	0.509836196899414	-0.10956060141325
-0.892937064170837	-8.81421279907227	-3.28788304328918	-0.0168099533766508	0.509893655776978	-0.109430491924286
-0.886185765266418	-8.8138484954834	-3.29670596122742	-0.0169619005173445	0.50966739654541	-0.109462067484856
-0.890962421894073	-8.81315326690674	-3.29192447662354	-0.016878966242075	0.50963282585144	-0.109385892748833
-0.888848006725311	-8.81762218475342	-3.29064726829529	-0.017050189897418	0.509576439857483	-0.109369695186615
-0.890526354312897	-8.81772422790527	-3.29119110107422	-0.0170621015131474	0.509476780891418	-0.109473764896393
-0.885258913040161	-8.81726264953613	-3.29231739044189	-0.0172174479812384	0.509398877620697	-0.109550960361958
-0.886949419975281	-8.81869316101074	-3.2883129119873	-0.0172204561531544	0.509342133998871	-0.109458416700363
-0.888613164424896	-8.82402515411377	-3.29567933082581	-0.0172037109732628	0.509315431118011	-0.109611429274082
-0.883999645709991	-8.82496643066406	-3.28798723220825	-0.0173111837357283	0.509212732315063	-0.109638802707195
-0.889768958091736	-8.82398509979248	-3.2950747013092	-0.0172882210463285	0.509218454360962	-0.109697915613651
-0.882396519184113	-8.83020305633545	-3.28890657424927	-0.0174378212541342	0.509029626846313	-0.109807908535004
-0.883994221687317	-8.82954692840576	-3.27800750732422	-0.0174003969877958	0.509063601493835	-0.109805040061474
-0.884467542171478	-8.83253479003906	-3.29312944412231	-0.0173997450619936	0.509150683879852	-0.109981909394264
-0.887044191360474	-8.83229827880859	-3.28873062133789	-0.0174648016691208	0.509081125259399	-0.110114842653275
-0.888080179691315	-8.83677387237549	-3.28169655799866	-0.0174528136849403	0.509074151515961	-0.110202170908451
-0.885643243789673	-8.84181594848633	-3.28729486465454	-0.0175469946116209	0.509155750274658	-0.110351920127869
-0.884001314640045	-8.84109306335449	-3.28634214401245	-0.017440315335989	0.509047150611877	-0.110495537519455
-0.886144518852234	-8.84738349914551	-3.27952861785889	-0.0175086464732885	0.509055554866791	-0.110683530569077
-0.889446496963501	-8.85272693634033	-3.2784538269043	-0.0175133515149355	0.509138166904449	-0.110804840922356
-0.882796883583069	-8.85726833343506	-3.28927397727966	-0.0175583511590958	0.509157240390778	-0.111098684370518
-0.887968599796295	-8.8582124710083	-3.28391718864441	-0.017479669302702	0.509106814861298	-0.11127095669508
-0.885087668895721	-8.86733531951904	-3.29012870788574	-0.0176119692623615	0.509190738201141	-0.111477114260197
-0.887527942657471	-8.86612987518311	-3.28664088249207	-0.0175966210663319	0.509131610393524	-0.111759446561337
-0.887567400932312	-8.87053775787354	-3.28412270545959	-0.0176193434745073	0.509239435195923	-0.111889950931072
-0.8813835978508	-8.87753582000732	-3.28606057167053	-0.0176956430077553	0.509234070777893	-0.112153843045235
-0.884493827819824	-8.87762641906738	-3.27871966362	-0.0176052004098892	0.509244740009308	-0.11241664737463
-0.883786082267761	-8.88760662078857	-3.27769327163696	-0.0176464449614286	0.509288012981415	-0.112617343664169
-0.884400606155396	-8.88982105255127	-3.28500723838806	-0.0175418760627508	0.509336948394775	-0.112965509295464
-0.881153285503387	-8.89732456207275	-3.28407216072083	-0.0176441185176373	0.509356200695038	-0.113215699791908
-0.880558848381042	-8.89980792999268	-3.27818489074707	-0.0175620149821043	0.509360313415527	-0.113440088927746
-0.880614638328552	-8.90609931945801	-3.28302788734436	-0.0175109878182411	0.509473204612732	-0.113787330687046
-0.879615902900696	-8.91253089904785	-3.2753164768219	-0.0176732148975134	0.50950425863266	-0.113976515829563
-0.882119536399841	-8.91514205932617	-3.28457283973694	-0.0175365246832371	0.509557664394379	-0.114342778921127
-0.879312038421631	-8.92261123657227	-3.28114485740662	-0.0176574140787125	0.509599328041077	-0.114670231938362
-0.879601418972015	-8.92531299591064	-3.27611207962036	-0.0175341609865427	0.509704887866974	-0.114897042512894
-0.878735721111298	-8.93423557281494	-3.28411269187927	-0.0175401661545038	0.509750962257385	-0.11526158452034
-0.877920210361481	-8.93875026702881	-3.28316307067871	-0.0174879021942616	0.509760558605194	-0.115546062588692
-0.881557464599609	-8.94525909423828	-3.27337026596069	-0.0175579935312271	0.509884536266327	-0.115784145891666
-0.874346554279327	-8.94747257232666	-3.28328371047974	-0.0175639428198338	0.509948670864105	-0.116147644817829
-0.875015556812286	-8.95543479919434	-3.2834165096283	-0.0174173787236214	0.509996950626373	-0.116448886692524
-0.873417735099792	-8.95813083648682	-3.27729296684265	-0.0174481496214867	0.51012921333313	-0.116746574640274
-0.87734043598175	-8.96774196624756	-3.28107714653015	-0.017330365255475	0.510245025157928	-0.116976954042912
-0.86867493391037	-8.97404670715332	-3.28646087646484	-0.0174328647553921	0.510280847549438	-0.117413282394409
-0.871205627918243	-8.97215747833252	-3.27647137641907	-0.0172768719494343	0.510382652282715	-0.1175477206707
-0.869884550571442	-8.98685359954834	-3.28585720062256	-0.0172735285013914	0.510637581348419	-0.1179224178195
-0.864657938480377	-8.98535060882568	-3.27254462242126	-0.0172263737767935	0.510609686374664	-0.118111692368984
-0.867577135562897	-8.99188899993896	-3.28462934494019	-0.017069173976779	0.510850310325623	-0.11841657012701
-0.860097467899323	-8.99620246887207	-3.28146386146545	-0.017113946378231	0.51097297668457	-0.118647702038288
-0.860663414001465	-9.00051212310791	-3.27775931358337	-0.0170166939496994	0.511044085025787	-0.118774116039276
-0.855466663837433	-9.00754070281982	-3.28737115859985	-0.0170083604753017	0.511231124401093	-0.118996918201447
-0.852304220199585	-9.00734710693359	-3.27737307548523	-0.0169018432497978	0.511326730251312	-0.119285456836224
-0.852837800979614	-9.01346683502197	-3.28207325935364	-0.0168758239597082	0.511497795581818	-0.119379088282585
-0.847063958644867	-9.01881790161133	-3.28129768371582	-0.0168435536324978	0.511660993099213	-0.11962628364563
-0.843189716339111	-9.02334213256836	-3.27631044387817	-0.0167378671467304	0.511832237243652	-0.119718693196774
-0.842532992362976	-9.02620410919189	-3.28856682777405	-0.0166318081319332	0.512074589729309	-0.119934879243374
-0.838920176029205	-9.03227138519287	-3.27795171737671	-0.0167081989347935	0.512154698371887	-0.120107024908066
-0.835246562957764	-9.03422355651855	-3.27667284011841	-0.0165606345981359	0.512296974658966	-0.120190113782883
-0.83008086681366	-9.03788757324219	-3.2827672958374	-0.0165577027946711	0.512503802776337	-0.120296001434326
-0.828959941864014	-9.04103088378906	-3.28842091560364	-0.016458747908473	0.51262503862381	-0.120517954230309
-0.82020366191864	-9.04557132720947	-3.27798962593079	-0.0165165774524212	0.512743175029755	-0.120585016906261
-0.824035406112671	-9.04736995697021	-3.28398489952087	-0.0163979418575764	0.512790620326996	-0.120753943920135
-0.813993036746979	-9.0510311126709	-3.27857208251953	-0.0164731778204441	0.512902915477753	-0.12087968736887
-0.811713099479675	-9.0541934967041	-3.27780342102051	-0.0163403525948524	0.513059675693512	-0.120901897549629
-0.807863354682922	-9.05948257446289	-3.28317761421204	-0.016363425180316	0.513201892375946	-0.120989754796028
-0.801772773265839	-9.0590877532959	-3.28543496131897	-0.0163557771593332	0.513158619403839	-0.121170490980148
-0.798042774200439	-9.06375503540039	-3.28026032447815	-0.0164546426385641	0.513278841972351	-0.121247850358486
-0.795239984989166	-9.06453800201416	-3.27988719940186	-0.01637202501297	0.513332366943359	-0.121222160756588
-0.789065420627594	-9.07220935821533	-3.28419232368469	-0.0164429768919945	0.513470232486725	-0.121351942420006
-0.783911406993866	-9.06883430480957	-3.27424335479736	-0.0164576414972544	0.513344466686249	-0.121494799852371
-0.787061929702759	-9.07187461853027	-3.2766797542572	-0.0164954215288162	0.513503968715668	-0.121517360210419
-0.774997413158417	-9.0779390335083	-3.28602957725525	-0.0165969394147396	0.513494729995728	-0.121829703450203
-0.77692312002182	-9.07926177978516	-3.27040147781372	-0.0165794491767883	0.51351124048233	-0.121850550174713
-0.770987451076508	-9.08352565765381	-3.28069496154785	-0.0166320484131575	0.513617336750031	-0.122086323797703
-0.767396152019501	-9.08777523040771	-3.27360987663269	-0.0167671907693148	0.513456463813782	-0.122325025498867
-0.765249729156494	-9.09031295776367	-3.271817445755	-0.016752814874053	0.513514578342438	-0.122443050146103
-0.762348353862762	-9.09438228607178	-3.27750205993652	-0.0167970079928637	0.513549208641052	-0.122770540416241
-0.76230800151825	-9.1032075881958	-3.27664399147034	-0.016831872984767	0.513521134853363	-0.123085930943489
-0.75935173034668	-9.10113716125488	-3.2714307308197	-0.0168536864221096	0.513473093509674	-0.123310312628746
-0.760037302970886	-9.1094388961792	-3.27527570724487	-0.0169341582804918	0.513574600219727	-0.123499944806099
-0.754698097705841	-9.10977363586426	-3.27590322494507	-0.0169067792594433	0.513589322566986	-0.123758666217327
-0.754939019680023	-9.11713600158691	-3.27577352523804	-0.0170096810907125	0.513616502285004	-0.124006144702435
-0.753566026687622	-9.11479091644287	-3.2691912651062	-0.0169500801712275	0.513529181480408	-0.124285146594048
-0.752221643924713	-9.11995220184326	-3.2747266292572	-0.01704784296453	0.513685286045074	-0.124410174787045
-0.744150638580322	-9.12447929382324	-3.27221488952637	-0.0171057321131229	0.513731718063354	-0.124647423624992
-0.743309259414673	-9.12372970581055	-3.27643036842346	-0.0170251857489347	0.513856768608093	-0.124880537390709
-0.742925405502319	-9.12408638000488	-3.27721238136292	-0.0170414745807648	0.513857066631317	-0.125173956155777
-0.743347644805908	-9.13245296478271	-3.27536201477051	-0.0170853398740292	0.51399290561676	-0.125233843922615
-0.733821034431458	-9.13674354553223	-3.2743866443634	-0.0171337220817804	0.514070630073547	-0.125481233000755
-0.737522482872009	-9.1319694519043	-3.26999092102051	-0.0170074682682753	0.514202654361725	-0.125637456774712
-0.733912944793701	-9.14213275909424	-3.2855007648468	-0.0170157197862864	0.514433979988098	-0.125863581895828
-0.726453483104706	-9.13407325744629	-3.26301860809326	-0.0170713495463133	0.514439880847931	-0.126034319400787
-0.729586124420166	-9.14013957977295	-3.28111934661865	-0.0169597826898098	0.514733791351318	-0.126223742961884
-0.722457587718964	-9.13956832885742	-3.2803852558136	-0.0169501937925816	0.514880895614624	-0.126416802406311
-0.72225147485733	-9.14237403869629	-3.27638268470764	-0.0169247426092625	0.515030205249786	-0.126510798931122
-0.716375291347504	-9.14661026000977	-3.28451371192932	-0.0169106405228376	0.515246987342834	-0.126698523759842
-0.713806807994843	-9.14311027526855	-3.2799186706543	-0.0168679058551788	0.515424787998199	-0.126876294612885
-0.714564323425293	-9.14661502838135	-3.278165102005	-0.016855139285326	0.515645205974579	-0.126922428607941
-0.706765115261078	-9.14589786529541	-3.28076124191284	-0.0167878344655037	0.515843391418457	-0.127174451947212
-0.706128776073456	-9.1475830078125	-3.28499269485474	-0.0167482849210501	0.516084909439087	-0.127331584692001
-0.696215927600861	-9.14830207824707	-3.27415323257446	-0.0167127270251513	0.516172528266907	-0.127448663115501
-0.69500195980072	-9.15054035186768	-3.28219652175903	-0.0166923478245735	0.516510546207428	-0.127604067325592
-0.688686013221741	-9.14927673339844	-3.28613042831421	-0.0167188495397568	0.516745090484619	-0.127803042531013
-0.684306204319	-9.14870929718018	-3.28010559082031	-0.0166643969714642	0.51686680316925	-0.12787239253521
-0.677397012710571	-9.15440464019775	-3.28527450561523	-0.0166890416294336	0.517139315605164	-0.1279626339674
-0.674007117748261	-9.14902496337891	-3.28788542747498	-0.0166244022548199	0.517300844192505	-0.128201380372047
-0.669336378574371	-9.15055274963379	-3.28279519081116	-0.0167168155312538	0.517545759677887	-0.1283048838377
-0.661967992782593	-9.15256214141846	-3.28703474998474	-0.016733331605792	0.517724514007568	-0.128431975841522
-0.660783410072327	-9.15009689331055	-3.2898051738739	-0.016777815297246	0.517914652824402	-0.128603622317314
-0.651052057743073	-9.14914417266846	-3.28258800506592	-0.0168001763522625	0.51801198720932	-0.128727540373802
-0.650665760040283	-9.1501293182373	-3.2873477935791	-0.0167989246547222	0.518257200717926	-0.12881526350975
-0.641599476337433	-9.14910697937012	-3.28659915924072	-0.0168976336717606	0.51838493347168	-0.129042565822601
-0.640186429023743	-9.14891529083252	-3.2850329875946	-0.0168923549354076	0.518451452255249	-0.12914502620697
-0.635637938976288	-9.14362716674805	-3.27891421318054	-0.0170370489358902	0.518484234809875	-0.129193395376205
-0.636104643344879	-9.14784622192383	-3.28525638580322	-0.017067888751626	0.51870596408844	-0.129251852631569
-0.625916123390198	-9.14398860931396	-3.28403115272522	-0.0172756426036358	0.518724679946899	-0.12944795191288
-0.625595450401306	-9.14036560058594	-3.27799534797668	-0.0174021795392036	0.51869148015976	-0.129437178373337
-0.621732413768768	-9.14409828186035	-3.27817511558533	-0.0175351724028587	0.518758237361908	-0.129521355032921
-0.622982025146484	-9.13852119445801	-3.28832244873047	-0.0176754668354988	0.518764615058899	-0.129628345370293
-0.61540275812149	-9.1365213394165	-3.28392958641052	-0.0179215110838413	0.518688976764679	-0.129752159118652
-0.616818130016327	-9.13305187225342	-3.27034211158752	-0.0180502030998468	0.518549621105194	-0.129700034856796
-0.613595485687256	-9.13679122924805	-3.2807502746582	-0.0182464402168989	0.518564522266388	-0.129794582724571
-0.612964808940887	-9.13038063049316	-3.27457237243652	-0.0184394251555204	0.518386483192444	-0.12982414662838
-0.60822468996048	-9.1310396194458	-3.27709817886353	-0.0187102630734444	0.518276154994965	-0.12991838157177
-0.610411822795868	-9.12514972686768	-3.27304768562317	-0.0188467372208834	0.518100738525391	-0.12994022667408
-0.607733130455017	-9.13033103942871	-3.27299666404724	-0.0192121788859367	0.518096685409546	-0.130019947886467
-0.6055668592453	-9.12543487548828	-3.26344799995422	-0.0193509887903929	0.517872154712677	-0.130225151777267
-0.606401205062866	-9.12415313720703	-3.26621651649475	-0.0195878371596336	0.517932415008545	-0.130206897854805
-0.603564977645874	-9.12397575378418	-3.26837396621704	-0.0199200045317411	0.517711520195007	-0.130383178591728
-0.604630291461945	-9.11992645263672	-3.25745964050293	-0.0200370382517576	0.517584562301636	-0.130397513508797
-0.603596925735474	-9.12123107910156	-3.27047061920166	-0.0203084088861942	0.517670214176178	-0.13056968152523
-0.603273391723633	-9.11515808105469	-3.25941562652588	-0.0205828491598368	0.517455995082855	-0.130694895982742
-0.607039213180542	-9.11615943908691	-3.26266145706177	-0.0207914523780346	0.517490804195404	-0.130754485726357
-0.602821171283722	-9.11310768127441	-3.26012754440308	-0.0211093071848154	0.517383933067322	-0.130896657705307
-0.6051185131073	-9.11202907562256	-3.26269888877869	-0.0212616119533777	0.517378449440002	-0.131013303995132
-0.602054238319397	-9.10695266723633	-3.25325012207031	-0.0215071961283684	0.517254531383514	-0.131200760602951
-0.609774947166443	-9.10512065887451	-3.25583982467651	-0.0217391941696405	0.517401099205017	-0.131286144256592
-0.604925990104675	-9.10123825073242	-3.25912761688232	-0.0221053343266249	0.51734858751297	-0.131486132740974
-0.605844616889954	-9.09869194030762	-3.24445867538452	-0.0222837291657925	0.517387628555298	-0.131492182612419
-0.607343316078186	-9.09762859344482	-3.25982475280762	-0.0225565154105425	0.517510652542114	-0.131670355796814
-0.610063493251801	-9.09566307067871	-3.25758504867554	-0.0228836126625538	0.517461240291595	-0.131809309124947
-0.607712626457214	-9.09383678436279	-3.24999952316284	-0.023202707991004	0.517577707767487	-0.13191294670105
-0.613842606544495	-9.0895299911499	-3.24725079536438	-0.0235091224312782	0.517562508583069	-0.131982624530792
-0.61651211977005	-9.09107780456543	-3.25366449356079	-0.0238994956016541	0.517698526382446	-0.132147684693336
-0.616157174110413	-9.08630084991455	-3.25436234474182	-0.0242432113736868	0.51761382818222	-0.132345154881477
-0.619706988334656	-9.08509159088135	-3.24749088287354	-0.0246875621378422	0.517781555652618	-0.132333680987358
-0.617000043392181	-9.08173847198486	-3.26074266433716	-0.0250734277069569	0.517718315124512	-0.132505401968956
-0.623410642147064	-9.07702445983887	-3.24782752990723	-0.0252976231276989	0.517729103565216	-0.132429346442223
-0.629381239414215	-9.08193206787109	-3.25556015968323	-0.0258319936692715	0.517734050750732	-0.132613956928253
-0.631388664245605	-9.07386112213135	-3.25237202644348	-0.0262442603707314	0.51754492521286	-0.132797092199326
-0.638286650180817	-9.07820320129395	-3.25341653823853	-0.0265734605491161	0.517632603645325	-0.132811784744263
-0.636220157146454	-9.07246112823486	-3.24631571769714	-0.0271539185196161	0.51752758026123	-0.133057087659836
-0.641015231609344	-9.06853485107422	-3.24386835098267	-0.0273947473615408	0.517360389232636	-0.133121505379677
-0.64485502243042	-9.07272338867188	-3.24368047714233	-0.0280105508863926	0.517215967178345	-0.133302077651024
-0.653123438358307	-9.06601619720459	-3.24885106086731	-0.0283208154141903	0.517044067382813	-0.13351534307003
-0.653891623020172	-9.0652961730957	-3.23751330375671	-0.0289535988122225	0.51692259311676	-0.133590251207352
-0.659495830535889	-9.06286716461182	-3.23111963272095	-0.0293453149497509	0.516674220561981	-0.133698537945747
-0.661691606044769	-9.06502628326416	-3.2420506477356	-0.0297917705029249	0.516495704650879	-0.133877530694008
-0.672171771526337	-9.0570821762085	-3.24182295799255	-0.0302733890712261	0.516153633594513	-0.13415353000164
-0.67639285326004	-9.05746078491211	-3.23012733459473	-0.030828146263957	0.515974044799805	-0.13427560031414
-0.678393244743347	-9.05712509155273	-3.23030424118042	-0.0313917472958565	0.515722632408142	-0.134442165493965
-0.686877548694611	-9.05516910552979	-3.22962474822998	-0.0318672806024551	0.515476763248444	-0.134598478674889
-0.692410409450531	-9.05523014068604	-3.21927928924561	-0.0323329158127308	0.515135765075684	-0.134697511792183
-0.698333203792572	-9.05177211761475	-3.22244906425476	-0.0328468643128872	0.514882147312164	-0.134829163551331
-0.698506832122803	-9.05185031890869	-3.22304272651672	-0.0335012264549732	0.51450914144516	-0.135017141699791
-0.709351539611816	-9.04772090911865	-3.21092319488525	-0.033844381570816	0.514184415340424	-0.135157212615013
-0.712644159793854	-9.05426406860352	-3.21925616264343	-0.034320093691349	0.513917684555054	-0.135390624403954
-0.719830632209778	-9.04534530639648	-3.20850229263306	-0.0348397120833397	0.513492584228516	-0.135595247149467
-0.726832091808319	-9.04641342163086	-3.20325398445129	-0.0352555587887764	0.513221859931946	-0.13567265868187
-0.725761771202087	-9.04584121704102	-3.20626831054688	-0.0357616767287254	0.512902200222015	-0.135968193411827
-0.736421346664429	-9.04392242431641	-3.19849801063538	-0.0360935106873512	0.512633979320526	-0.136194258928299
-0.741495251655579	-9.04704570770264	-3.18755602836609	-0.0366101898252964	0.512273967266083	-0.13639909029007
-0.748715996742249	-9.04288959503174	-3.20163774490356	-0.0369073301553726	0.512012362480164	-0.136726200580597
-0.754457712173462	-9.04336166381836	-3.18661403656006	-0.0374805480241776	0.511784374713898	-0.136948317289352
-0.758156180381775	-9.04392433166504	-3.17815113067627	-0.037841223180294	0.511550843715668	-0.137115746736526
-0.767108619213104	-9.04291152954102	-3.19293451309204	-0.0380644015967846	0.511379241943359	-0.13751482963562
-0.768738627433777	-9.04153442382813	-3.1797502040863	-0.0385036766529083	0.511116862297058	-0.13767072558403
-0.777208387851715	-9.04127502441406	-3.18569946289063	-0.0387382581830025	0.511071443557739	-0.138049677014351
-0.784409582614899	-9.04154300689697	-3.17695808410645	-0.0392075516283512	0.511033356189728	-0.138305425643921
-0.782211422920227	-9.04523754119873	-3.1876163482666	-0.0395171903073788	0.510974049568176	-0.138675689697266
-0.792201519012451	-9.04065990447998	-3.1745822429657	-0.0397444367408752	0.510863125324249	-0.138874441385269
-0.79503059387207	-9.04570293426514	-3.19471216201782	-0.0400477685034275	0.510969042778015	-0.139213934540749
-0.798124730587006	-9.04862785339355	-3.17771863937378	-0.0404399633407593	0.511024355888367	-0.139494881033897
-0.807425200939178	-9.05006885528564	-3.18914127349854	-0.0405912809073925	0.511207580566406	-0.139985129237175
-0.802521705627441	-9.04458332061768	-3.1898717880249	-0.0408204086124897	0.511433184146881	-0.140285536646843
-0.806435763835907	-9.0479097366333	-3.19182729721069	-0.0411595106124878	0.511605262756348	-0.140487357974052
-0.815610229969025	-9.0458812713623	-3.19415283203125	-0.0412371940910816	0.511934876441956	-0.140807405114174
-0.814929902553558	-9.05844116210938	-3.2059211730957	-0.04158054292202	0.512363016605377	-0.141277477145195
-0.812094748020172	-9.05173110961914	-3.19790005683899	-0.0416898429393768	0.51255863904953	-0.141682013869286
-0.820651054382324	-9.0515604019165	-3.21459937095642	-0.0417099706828594	0.513162732124329	-0.142056211829185
-0.81713205575943	-9.0527811050415	-3.2056360244751	-0.0418917536735535	0.513591527938843	-0.142409577965736
-0.826597154140472	-9.0537691116333	-3.20150518417358	-0.0422698929905891	0.514155387878418	-0.142987623810768
-0.82059645652771	-9.07029438018799	-3.21544075012207	-0.0422603413462639	0.514535367488861	-0.143225222826004
-0.838164865970612	-9.08671379089355	-3.2367832660675	-0.0420290715992451	0.51514858007431	-0.143708288669586
-0.831520318984985	-9.06943035125732	-3.28983116149902	-0.0413748733699322	0.516459167003632	-0.144830420613289
-0.870051980018616	-9.02420711517334	-3.21438002586365	-0.0422319993376732	0.515865743160248	-0.144328281283379
-0.820789456367493	-9.05727005004883	-3.25010943412781	-0.0427552573382854	0.517134964466095	-0.144794225692749
-0.8351771235466	-9.07840442657471	-3.23420166969299	-0.0431179217994213	0.517551481723785	-0.145326569676399
-0.825990319252014	-9.06818866729736	-3.23793935775757	-0.0432892106473446	0.518471300601959	-0.145243212580681
-0.82521378993988	-9.05667209625244	-3.28573036193848	-0.0427388846874237	0.519771456718445	-0.145289644598961
-0.850570619106293	-9.07204341888428	-3.29154300689697	-0.0427730269730091	0.520397663116455	-0.145759418606758
-0.851146817207336	-9.06415271759033	-3.29243350028992	-0.0429126173257828	0.521278440952301	-0.146587654948235
-0.860980331897736	-9.07883167266846	-3.29288649559021	-0.0433455370366573	0.521838128566742	-0.146959945559502
-0.84575891494751	-9.07499599456787	-3.2942967414856	-0.0434130951762199	0.522378146648407	-0.147134616971016
-0.846393048763275	-9.06488990783691	-3.29546570777893	-0.0435693450272083	0.523210287094116	-0.147307127714157
-0.841999530792236	-9.05256080627441	-3.30931639671326	-0.0438932627439499	0.523772656917572	-0.147002503275871
-0.854306757450104	-9.07009410858154	-3.3161952495575	-0.0437789186835289	0.524600446224213	-0.147452935576439
-0.857706308364868	-9.07297134399414	-3.31953167915344	-0.0438829399645329	0.5253005027771	-0.14780405163765
-0.860419690608978	-9.05690479278564	-3.33066725730896	-0.0439398624002934	0.525833010673523	-0.148073956370354
-0.856273531913757	-9.05376625061035	-3.32196116447449	-0.0441811122000217	0.526376247406006	-0.147941648960114
-0.859274566173553	-9.07148551940918	-3.33550953865051	-0.0441610179841518	0.526831448078156	-0.147992342710495
-0.852806866168976	-9.06403255462646	-3.34744477272034	-0.0441744364798069	0.527381896972656	-0.148208543658257
-0.841041445732117	-9.05924797058105	-3.36720728874207	-0.0441998690366745	0.528050303459167	-0.148018568754196
-0.85473507642746	-9.04915237426758	-3.35500693321228	-0.0444445051252842	0.528518736362457	-0.148089960217476
-0.869843602180481	-9.04233741760254	-3.34559679031372	-0.0447844564914703	0.52896648645401	-0.148461133241653
-0.861576914787292	-9.04916858673096	-3.35727214813232	-0.0451162979006767	0.529618203639984	-0.148374885320663
-0.854709148406982	-9.04657745361328	-3.34390377998352	-0.0452214740216732	0.529939830303192	-0.148469269275665
-0.847522437572479	-9.04679584503174	-3.35399413108826	-0.045292891561985	0.530702829360962	-0.148069068789482
-0.857119381427765	-9.0469446182251	-3.3809802532196	-0.0452895574271679	0.531281232833862	-0.148451820015907
-0.876249730587006	-9.04311561584473	-3.38267922401428	-0.0453621000051498	0.531688034534454	-0.148705869913101
-0.888670921325684	-9.03984069824219	-3.3793032169342	-0.0456722527742386	0.531935095787048	-0.149085268378258
-0.893778324127197	-9.04152774810791	-3.36994338035584	-0.0460186675190926	0.532029688358307	-0.149119108915329
-0.898221909999847	-9.0451078414917	-3.36747360229492	-0.0463220179080963	0.532261550426483	-0.149194732308388
-0.902402579784393	-9.03780746459961	-3.36733269691467	-0.0465118065476418	0.532270789146423	-0.149159252643585
-0.917460858821869	-9.03496646881104	-3.38390946388245	-0.0466294400393963	0.53233402967453	-0.149114325642586
-0.922988712787628	-9.03707408905029	-3.37757444381714	-0.0469015464186668	0.532158195972443	-0.149434268474579
-0.938627481460571	-9.03639507293701	-3.37338185310364	-0.047122810035944	0.532037854194641	-0.149629607796669
-0.946912288665771	-9.033522605896	-3.36942100524902	-0.0474534928798676	0.531825125217438	-0.14978913962841
-0.964834630489349	-9.03694725036621	-3.3660831451416	-0.0477085374295712	0.531429767608643	-0.149879634380341
-0.968377530574799	-9.03346157073975	-3.35758805274963	-0.0480215847492218	0.531144320964813	-0.149920836091042
-0.987071335315704	-9.03270435333252	-3.36435747146606	-0.0482406727969646	0.530729472637177	-0.149975582957268
-0.994406461715698	-9.03099155426025	-3.35905623435974	-0.0486461408436298	0.530257761478424	-0.150108858942986
-1.01102614402771	-9.02961254119873	-3.3493447303772	-0.0488709695637226	0.529714822769165	-0.150112152099609
-1.02505445480347	-9.03233528137207	-3.36103272438049	-0.0492670424282551	0.529256820678711	-0.15027529001236
-1.03098380565643	-9.02801132202148	-3.33889389038086	-0.0496808029711246	0.528581857681274	-0.150212407112122
-1.0510162115097	-9.02825164794922	-3.34952616691589	-0.0499012619256973	0.528095960617065	-0.150294408202171
-1.05986726284027	-9.02656555175781	-3.33828330039978	-0.0502437837421894	0.527571260929108	-0.150262713432312
-1.0715446472168	-9.02750205993652	-3.34019732475281	-0.0505298264324665	0.527057945728302	-0.150346353650093
-1.09050393104553	-9.02468585968018	-3.34380531311035	-0.0507950112223625	0.526546180248261	-0.150430053472519
-1.10017669200897	-9.01993846893311	-3.32375621795654	-0.0511023364961147	0.525950789451599	-0.150474458932877
-1.11619174480438	-9.02233791351318	-3.32306718826294	-0.0513731688261032	0.525566339492798	-0.150435492396355
-1.12117218971252	-9.02099895477295	-3.3267993927002	-0.0517652966082096	0.524961411952972	-0.150557354092598
-1.1342945098877	-9.01728820800781	-3.31215786933899	-0.0519917830824852	0.524538636207581	-0.150498822331429
-1.14287555217743	-9.0151481628418	-3.32428574562073	-0.0522306375205517	0.52423757314682	-0.150628447532654
-1.15319883823395	-9.01189517974854	-3.31346988677979	-0.0524524971842766	0.523808896541595	-0.150694325566292
-1.16205883026123	-9.00959873199463	-3.31498861312866	-0.0526784211397171	0.523600816726685	-0.15072774887085
-1.1691974401474	-9.0065336227417	-3.31415963172913	-0.0529341623187065	0.523350656032562	-0.150754004716873
-1.17979049682617	-8.99955272674561	-3.3122193813324	-0.0529642216861248	0.523176491260529	-0.150928616523743
-1.17920112609863	-9.00549411773682	-3.31452083587646	-0.0532771535217762	0.52308589220047	-0.15099373459816
-1.18506717681885	-8.9960298538208	-3.3217236995697	-0.0532938130199909	0.52302497625351	-0.151214525103569
-1.18640542030334	-8.99405765533447	-3.31418681144714	-0.0535550490021706	0.523056268692017	-0.151344537734985
-1.19299530982971	-8.99377536773682	-3.31112408638	-0.0536281913518906	0.523176252841949	-0.151427328586578
-1.19330632686615	-8.99073314666748	-3.32285261154175	-0.0535992458462715	0.523362874984741	-0.151705279946327
-1.19487917423248	-8.98514747619629	-3.31660532951355	-0.0538290254771709	0.523510575294495	-0.151790022850037
-1.20176243782043	-8.98645782470703	-3.32244992256165	-0.0539184585213661	0.523862361907959	-0.151882484555244
-1.19324290752411	-8.98275089263916	-3.33285021781921	-0.0541019327938557	0.524228036403656	-0.152187809348106
-1.19562137126923	-8.97538375854492	-3.32667970657349	-0.054015751928091	0.524623870849609	-0.152307629585266
-1.19658994674683	-8.98305892944336	-3.3487823009491	-0.0541879497468472	0.525258779525757	-0.152517452836037
-1.1933970451355	-8.97308254241943	-3.33775210380554	-0.0543050020933151	0.525744736194611	-0.152737706899643
-1.19892978668213	-8.97022247314453	-3.36308526992798	-0.0543474741280079	0.526384055614471	-0.152953624725342
-1.19851899147034	-8.97064685821533	-3.35995125770569	-0.0545001365244389	0.5271857380867	-0.153063535690308
-1.19458591938019	-8.96974277496338	-3.38098669052124	-0.0547455698251724	0.528002560138702	-0.153350591659546
-1.19726157188416	-8.96330547332764	-3.37569212913513	-0.0547506548464298	0.528708696365356	-0.153267472982407
-1.19904923439026	-8.96722316741943	-3.39953374862671	-0.0549524314701557	0.529675126075745	-0.153355598449707
-1.19888055324554	-8.95990467071533	-3.39653754234314	-0.0551281645894051	0.530402064323425	-0.153307497501373
-1.20330345630646	-8.95323181152344	-3.40634894371033	-0.0552659630775452	0.531322360038757	-0.15312448143959
-1.20156836509705	-8.9526538848877	-3.42368245124817	-0.0553551837801933	0.53219598531723	-0.153116703033447
-1.20440018177032	-8.94641304016113	-3.42625498771667	-0.0553953908383846	0.532996416091919	-0.153038024902344
-1.20096600055695	-8.948073387146	-3.43501472473145	-0.055592454969883	0.533963263034821	-0.152946829795837
-1.20019328594208	-8.93515682220459	-3.44311928749084	-0.0557400994002819	0.534576773643494	-0.152929618954659
-1.20583617687225	-8.93344593048096	-3.44706964492798	-0.0558956600725651	0.535508632659912	-0.152775809168816
-1.20200550556183	-8.93099498748779	-3.4675567150116	-0.0560472756624222	0.536248087882996	-0.152697786688805
-1.20983779430389	-8.92489051818848	-3.46826529502869	-0.0560909286141396	0.536967098712921	-0.152544766664505
-1.21066462993622	-8.91993045806885	-3.47597336769104	-0.0563837252557278	0.537642359733582	-0.152276322245598
-1.21556532382965	-8.91296863555908	-3.4859619140625	-0.0563984028995037	0.538233160972595	-0.152104020118713
-1.21497249603271	-8.90985679626465	-3.49466919898987	-0.0566529408097267	0.538807392120361	-0.15192049741745
-1.22288954257965	-8.90533924102783	-3.48835229873657	-0.0566534847021103	0.53928142786026	-0.151582345366478
-1.22696614265442	-8.90231037139893	-3.50621294975281	-0.056924507021904	0.539844453334808	-0.151422947645187
-1.22767412662506	-8.89445209503174	-3.51256060600281	-0.0570799969136715	0.540094971656799	-0.151235669851303
-1.23081421852112	-8.89222240447998	-3.5159764289856	-0.0572589263319969	0.540466487407684	-0.150897115468979
-1.23502159118652	-8.88859176635742	-3.5127112865448	-0.0574809983372688	0.540632367134094	-0.150685369968414
-1.24011945724487	-8.88764953613281	-3.52095246315002	-0.0575289279222488	0.540857136249542	-0.150539621710777
-1.24075400829315	-8.87924957275391	-3.51632761955261	-0.0577600859105587	0.541004776954651	-0.150333091616631
-1.24689519405365	-8.87936115264893	-3.51175022125244	-0.058043472468853	0.541125357151031	-0.150037184357643
-1.25137495994568	-8.87271595001221	-3.51465010643005	-0.0581076145172119	0.541188657283783	-0.14979887008667
-1.25396168231964	-8.87322998046875	-3.52604556083679	-0.0581808909773827	0.541202425956726	-0.149588897824287
-1.25593841075897	-8.87014198303223	-3.51327514648438	-0.058453343808651	0.541111052036285	-0.149282813072205
-1.26336300373077	-8.86725425720215	-3.53059005737305	-0.0583289340138435	0.541148006916046	-0.149062320590019
-1.26913821697235	-8.8626880645752	-3.51947331428528	-0.058494970202446	0.541119515895844	-0.148838117718697
-1.27170372009277	-8.86383533477783	-3.51921558380127	-0.058622170239687	0.540973305702209	-0.148569419980049
-1.28236222267151	-8.85633659362793	-3.51555848121643	-0.0585218518972397	0.540850400924683	-0.148308336734772
-1.28712558746338	-8.85593605041504	-3.5184543132782	-0.0586636811494827	0.540696918964386	-0.148012384772301
-1.2983318567276	-8.854248046875	-3.51888608932495	-0.0586311109364033	0.540565192699432	-0.14772954583168
-1.30157458782196	-8.85346031188965	-3.52068495750427	-0.0587722957134247	0.540400922298431	-0.147556871175766
-1.31243443489075	-8.84942722320557	-3.50949263572693	-0.0585547350347042	0.540092706680298	-0.147199645638466
-1.31908082962036	-8.85276317596436	-3.52431321144104	-0.0585220195353031	0.540031135082245	-0.146996170282364
-1.33106911182404	-8.85006237030029	-3.52307033538818	-0.0584519654512405	0.539629280567169	-0.1468445956707
-1.33435416221619	-8.85098266601563	-3.5108060836792	-0.0584899112582207	0.539466977119446	-0.146672189235687
-1.34390151500702	-8.84841728210449	-3.50628232955933	-0.0583815947175026	0.539219558238983	-0.146265313029289
-1.35744750499725	-8.85042667388916	-3.51644039154053	-0.0582070797681808	0.538991153240204	-0.146201312541962
-1.36328017711639	-8.84959411621094	-3.51184296607971	-0.0581541359424591	0.538680493831635	-0.146089717745781
-1.38016057014465	-8.85043048858643	-3.50811314582825	-0.0580263584852219	0.538480639457703	-0.145923554897308
-1.38319623470306	-8.85243892669678	-3.51086330413818	-0.0580209642648697	0.538136303424835	-0.145907774567604
-1.39546096324921	-8.85396385192871	-3.51378965377808	-0.0577891133725643	0.537864506244659	-0.145812883973122
-1.40643537044525	-8.85875511169434	-3.50614166259766	-0.0578337498009205	0.5376797914505	-0.145878553390503
-1.41737329959869	-8.85613346099854	-3.50924563407898	-0.0575928688049316	0.5374516248703	-0.145849660038948
-1.42288780212402	-8.85736751556396	-3.51032781600952	-0.0575807504355907	0.537133097648621	-0.146054178476334
-1.43811297416687	-8.85826206207275	-3.50677275657654	-0.0574248693883419	0.53700464963913	-0.146002411842346
-1.44601464271545	-8.86779975891113	-3.50492644309998	-0.0573837496340275	0.536805212497711	-0.146061226725578
-1.45383012294769	-8.86428165435791	-3.50834369659424	-0.057158850133419	0.536545693874359	-0.146239742636681
-1.45987284183502	-8.86585903167725	-3.50432753562927	-0.0571370273828506	0.536422908306122	-0.146337822079659
-1.47332489490509	-8.86799621582031	-3.49688506126404	-0.0569929331541061	0.536304414272308	-0.146435409784317
-1.48020446300507	-8.87288188934326	-3.50806856155396	-0.0568706355988979	0.536179780960083	-0.146693453192711
-1.48785030841827	-8.87733840942383	-3.4991295337677	-0.0568438358604908	0.53603583574295	-0.147010758519173
-1.498570561409	-8.87569332122803	-3.49675130844116	-0.0566173046827316	0.53605842590332	-0.147105798125267
-1.50244235992432	-8.87551212310791	-3.50694012641907	-0.0564886815845966	0.53602921962738	-0.147500038146973
-1.51481699943542	-8.87954616546631	-3.50119757652283	-0.056327223777771	0.53605055809021	-0.147783741354942
-1.51820313930511	-8.88335990905762	-3.50057411193848	-0.0561928749084473	0.535995781421661	-0.148131012916565
-1.52928614616394	-8.88393306732178	-3.49251389503479	-0.0560587458312511	0.536009073257446	-0.148398369550705
-1.52667796611786	-8.88967609405518	-3.50968599319458	-0.0559515319764614	0.536178171634674	-0.148784995079041
-1.5337278842926	-8.89166831970215	-3.50416541099548	-0.0557000003755093	0.536286115646362	-0.149110108613968
-1.53812754154205	-8.89466285705566	-3.5045862197876	-0.055610828101635	0.536380529403687	-0.149490356445313
-1.54157829284668	-8.89586639404297	-3.51183438301086	-0.0553446374833584	0.536494970321655	-0.149869099259377
-1.54245007038116	-8.90115070343018	-3.50768089294434	-0.0553008951246738	0.536706209182739	-0.150224551558495
-1.544842004776	-8.90266799926758	-3.51070976257324	-0.0551436096429825	0.536851167678833	-0.150553569197655
-1.5515068769455	-8.90054321289063	-3.51218438148499	-0.0548186302185059	0.537050902843475	-0.150897085666656
-1.54871666431427	-8.91086864471436	-3.50887680053711	-0.0547227002680302	0.537383735179901	-0.15125747025013
-1.55526924133301	-8.90884113311768	-3.51550984382629	-0.0544072091579437	0.537546396255493	-0.15162193775177
-1.55406808853149	-8.9104642868042	-3.51234984397888	-0.0542390272021294	0.537950277328491	-0.15195520222187
-1.55497920513153	-8.91472244262695	-3.51426696777344	-0.0539971739053726	0.538198232650757	-0.152230367064476
-1.55664014816284	-8.91967582702637	-3.53016996383667	-0.053769376128912	0.538576543331146	-0.152614504098892
-1.55967974662781	-8.91951370239258	-3.52438116073608	-0.05357301607728	0.538732826709747	-0.153036817908287
-1.55922818183899	-8.92244720458984	-3.51871824264526	-0.053386714309454	0.539155960083008	-0.153266161680222
-1.55981743335724	-8.92756080627441	-3.52142739295959	-0.0530896298587322	0.5394406914711	-0.15363834798336
-1.56067204475403	-8.93184280395508	-3.53264427185059	-0.052888348698616	0.539717495441437	-0.154022067785263
-1.56390225887299	-8.93003273010254	-3.52975130081177	-0.0526046343147755	0.539990544319153	-0.154472470283508
-1.56788492202759	-8.93561840057373	-3.52626609802246	-0.0523761138319969	0.540377259254456	-0.154786542057991
-1.56769835948944	-8.93843460083008	-3.5322437286377	-0.0521072521805763	0.540605068206787	-0.155344441533089
-1.5698721408844	-8.94366359710693	-3.53990578651428	-0.0520082823932171	0.540898859500885	-0.155726805329323
-1.57895267009735	-8.94244480133057	-3.52932476997375	-0.0517536103725433	0.541067540645599	-0.156435340642929
-1.601149559021	-8.94304370880127	-3.538654088974	-0.051554698497057	0.541431128978729	-0.157902508974075
-1.6138002872467	-8.94242572784424	-3.54392743110657	-0.0515633821487427	0.541608452796936	-0.15902878344059
-1.62586498260498	-8.94205474853516	-3.541748046875	-0.0514160990715027	0.54172158241272	-0.159894570708275
-1.63725709915161	-8.94498348236084	-3.54834508895874	-0.0514469370245934	0.541871011257172	-0.160929724574089
-1.65056431293488	-8.94923400878906	-3.5486888885498	-0.0515382923185825	0.541889607906342	-0.161988347768784
-1.65096867084503	-8.95188140869141	-3.53867483139038	-0.0519358068704605	0.541796863079071	-0.162834793329239
-1.65762639045715	-8.94980335235596	-3.53387498855591	-0.0520655289292336	0.541793942451477	-0.163404569029808
-1.6825578212738	-8.94505214691162	-3.53962182998657	-0.0518616326153278	0.541966736316681	-0.164329841732979
-1.77284467220306	-8.91462802886963	-3.56705570220947	-0.050647996366024	0.542984127998352	-0.16834557056427
-1.80399453639984	-8.90116786956787	-3.60610771179199	-0.0483719892799854	0.543981909751892	-0.168883055448532
-1.79201781749725	-8.97442054748535	-3.63520860671997	-0.0474788211286068	0.544323444366455	-0.168197259306908
-1.79225826263428	-8.98345947265625	-3.61773586273193	-0.0471443571150303	0.544512093067169	-0.169374510645866
-1.741983294487	-9.00247097015381	-3.58642196655273	-0.0482475832104683	0.54403281211853	-0.16988430917263
-1.70391452312469	-9.00353908538818	-3.564457654953	-0.0487362146377563	0.543833136558533	-0.168476030230522
-1.70525419712067	-8.99415111541748	-3.56610512733459	-0.0489241816103458	0.543921172618866	-0.167767226696014
-1.7288863658905	-8.98158931732178	-3.56839036941528	-0.0485139563679695	0.544050276279449	-0.167875900864601
-1.71192836761475	-8.98199462890625	-3.59395837783813	-0.0478100180625916	0.544145286083221	-0.167311683297157
-1.69265329837799	-8.99684619903564	-3.59304594993591	-0.0476833879947662	0.544191420078278	-0.166330352425575
-1.66955816745758	-9.00332736968994	-3.57989931106567	-0.0482145175337791	0.543864905834198	-0.16623592376709
-1.6538770198822	-9.01224803924561	-3.55975341796875	-0.0489730127155781	0.543747305870056	-0.166493207216263
-1.63990867137909	-9.00588321685791	-3.54704594612122	-0.0491550266742706	0.543405175209045	-0.165914058685303
-1.62619125843048	-9.02503681182861	-3.53890562057495	-0.0494005419313908	0.543174564838409	-0.165307432413101
-1.62303149700165	-9.03011703491211	-3.53560709953308	-0.049479465931654	0.542771339416504	-0.165437147021294
-1.61326622962952	-9.05321598052979	-3.53675937652588	-0.0500517226755619	0.542274117469788	-0.166382685303688
-1.60693097114563	-9.04365921020508	-3.51528644561768	-0.0507930815219879	0.541549026966095	-0.167713567614555
-1.6162645816803	-9.05219650268555	-3.50839614868164	-0.0514120943844318	0.541146755218506	-0.169122010469437
-1.63809084892273	-9.04403400421143	-3.50142812728882	-0.0515608377754688	0.540837824344635	-0.170230478048325
-1.65674984455109	-9.0482234954834	-3.5144739151001	-0.0514150522649288	0.540704488754272	-0.171565800905228
-1.67649376392365	-9.06479167938232	-3.51915717124939	-0.0512193962931633	0.540453732013702	-0.172852739691734
-1.6892397403717	-9.08767509460449	-3.50939869880676	-0.0513020493090153	0.540272116661072	-0.174433082342148
-1.69100022315979	-9.1034460067749	-3.48036503791809	-0.0517627447843552	0.539682686328888	-0.175979673862457
-1.69609022140503	-9.10898780822754	-3.46674036979675	-0.0525680929422379	0.539237499237061	-0.177336737513542
-1.70878124237061	-9.11679553985596	-3.47830319404602	-0.0530617125332356	0.538781106472015	-0.178720086812973
-1.71780514717102	-9.12212467193604	-3.47026634216309	-0.0532963760197163	0.538498401641846	-0.180284410715103
-1.73785746097565	-9.11668968200684	-3.4633355140686	-0.0537357926368713	0.538143873214722	-0.181975200772285
-1.75113642215729	-9.1193904876709	-3.46496319770813	-0.0541096366941929	0.537909507751465	-0.183510929346085
-1.76615464687347	-9.11907005310059	-3.45711064338684	-0.0543490946292877	0.537646114826202	-0.184870809316635
-1.78727602958679	-9.12189197540283	-3.44906210899353	-0.0545293465256691	0.53776603937149	-0.186203241348267
-1.7948944568634	-9.12335109710693	-3.44988179206848	-0.0546001829206944	0.537635207176209	-0.187161698937416
-1.80180513858795	-9.13761329650879	-3.45214223861694	-0.0546750463545322	0.537556231021881	-0.187745973467827
-1.79250764846802	-9.16059970855713	-3.44349646568298	-0.0553116053342819	0.537191152572632	-0.189135447144508
-1.78887665271759	-9.16900825500488	-3.4272608757019	-0.0561239384114742	0.536880791187286	-0.190256625413895
-1.78687858581543	-9.15463733673096	-3.42197942733765	-0.056943453848362	0.53667277097702	-0.191467955708504
-1.79782235622406	-9.15189743041992	-3.42351651191711	-0.0573522187769413	0.536541700363159	-0.192357525229454
-1.8003751039505	-9.15308666229248	-3.41582918167114	-0.0576970130205154	0.53650563955307	-0.192986324429512
-1.80137145519257	-9.15421485900879	-3.41989183425903	-0.0578065142035484	0.536539733409882	-0.193431630730629
-1.79094207286835	-9.16736221313477	-3.41784524917603	-0.058090265840292	0.536562383174896	-0.194285437464714
-1.77675664424896	-9.18327903747559	-3.41440343856812	-0.0587901435792446	0.536540746688843	-0.195153892040253
-1.76842045783997	-9.19409561157227	-3.40394234657288	-0.0595934614539146	0.536539256572723	-0.195953875780106
-1.77557671070099	-9.19917392730713	-3.40620636940002	-0.0602082833647728	0.536826431751251	-0.196837365627289
-1.7758948802948	-9.19843196868896	-3.41665768623352	-0.0607442073523998	0.537082970142365	-0.197550669312477
-1.78388798236847	-9.19849300384521	-3.41625905036926	-0.0609216541051865	0.537316620349884	-0.198332443833351
-1.77388048171997	-9.21700763702393	-3.41369390487671	-0.0617644637823105	0.537361443042755	-0.199067965149879
-1.78234815597534	-9.21445846557617	-3.40815734863281	-0.0624734461307526	0.537437319755554	-0.200495913624763
-1.76964914798737	-9.21762657165527	-3.40194058418274	-0.0634531825780869	0.537633180618286	-0.2019432336092
-1.77097702026367	-9.22397804260254	-3.403165102005	-0.0642421245574951	0.537951588630676	-0.202760383486748
-1.77447330951691	-9.22711563110352	-3.39964938163757	-0.0650721937417984	0.538255631923676	-0.20338149368763
-1.79827916622162	-9.21667194366455	-3.40802145004272	-0.0653761923313141	0.538900554180145	-0.204505354166031
-1.80991017818451	-9.21842670440674	-3.42201995849609	-0.0656761899590492	0.539582371711731	-0.206060469150543
-1.81121551990509	-9.22782516479492	-3.43975019454956	-0.0656629055738449	0.540210664272308	-0.206779032945633
-1.79983365535736	-9.26702690124512	-3.42646241188049	-0.0668937563896179	0.54041051864624	-0.208230629563332
-1.78951704502106	-9.27622604370117	-3.41180062294006	-0.0680299922823906	0.54079794883728	-0.209843412041664
-1.77997314929962	-9.27256298065186	-3.40405106544495	-0.0693105086684227	0.54129296541214	-0.211110189557076
-1.7796049118042	-9.27457523345947	-3.41792583465576	-0.070098802447319	0.542152106761932	-0.211944997310638
-1.78735053539276	-9.27693176269531	-3.42539048194885	-0.0709187313914299	0.542763233184814	-0.21303753554821
-1.7916134595871	-9.28520965576172	-3.42882871627808	-0.0718279704451561	0.543536722660065	-0.21446019411087
-1.79204630851746	-9.28818702697754	-3.43251895904541	-0.0725569203495979	0.54434996843338	-0.216193646192551
-1.79683864116669	-9.29761123657227	-3.43578958511353	-0.073681578040123	0.54520845413208	-0.217834234237671
-1.80481958389282	-9.29278755187988	-3.43916869163513	-0.0745837464928627	0.546159446239471	-0.218917667865753
-1.80740213394165	-9.29540729522705	-3.44666719436646	-0.075187973678112	0.547132909297943	-0.220059677958488
-1.81197845935822	-9.30705070495605	-3.46011543273926	-0.07562205940485	0.548110067844391	-0.221373289823532
-1.80652976036072	-9.31599521636963	-3.45833468437195	-0.0765071660280228	0.548895597457886	-0.222956672310829
-1.80576658248901	-9.31791591644287	-3.45814323425293	-0.0773101449012756	0.549835324287415	-0.224533185362816
-1.81864619255066	-9.32242298126221	-3.46039819717407	-0.0782343149185181	0.550712585449219	-0.226274013519287
-1.82325911521912	-9.33222007751465	-3.46931171417236	-0.0794107168912888	0.551728844642639	-0.227874860167503
-1.83723771572113	-9.32664680480957	-3.47228240966797	-0.08053919672966	0.552764296531677	-0.229536160826683
-1.8453723192215	-9.32239532470703	-3.47306561470032	-0.0817452445626259	0.553662300109863	-0.230976834893227
-1.87104606628418	-9.30379867553711	-3.48521184921265	-0.0825287327170372	0.554583370685577	-0.232314109802246
-1.88089537620544	-9.30274963378906	-3.49373483657837	-0.0833354219794273	0.555255889892578	-0.233372896909714
-1.87811410427094	-9.32021045684814	-3.4940037727356	-0.0846153944730759	0.555829107761383	-0.234593257308006
-1.87237536907196	-9.33439540863037	-3.47396063804626	-0.0863815620541573	0.556231081485748	-0.235883444547653
-1.87126398086548	-9.31370830535889	-3.4633309841156	-0.0877349898219109	0.556517779827118	-0.236772373318672
-1.8778383731842	-9.30513000488281	-3.47506594657898	-0.0888285860419273	0.557087302207947	-0.237532749772072
-1.88157212734222	-9.32886219024658	-3.46634888648987	-0.0903763845562935	0.557274758815765	-0.238526001572609
-1.87333679199219	-9.33892059326172	-3.45641112327576	-0.0922324359416962	0.557009875774384	-0.239905819296837
-1.86602425575256	-9.3473949432373	-3.40950727462769	-0.0947743281722069	0.556417644023895	-0.241049200296402
-1.84728407859802	-9.38846492767334	-3.45978975296021	-0.0955467745661736	0.556835055351257	-0.242526739835739
-1.87879931926727	-9.39068698883057	-3.43220043182373	-0.0974120050668716	0.555963635444641	-0.24457873404026
-1.85697770118713	-9.34812927246094	-3.41446161270142	-0.0995163396000862	0.555249631404877	-0.245774924755096
-1.85997533798218	-9.35777378082275	-3.37310028076172	-0.101968854665756	0.554461061954498	-0.246772795915604
-1.84232091903687	-9.38125514984131	-3.36968946456909	-0.103984758257866	0.554069876670837	-0.247388929128647
-1.83354067802429	-9.38497066497803	-3.36783671379089	-0.10594629496336	0.553823709487915	-0.248713374137878
-1.84660732746124	-9.38048934936523	-3.36292934417725	-0.107561126351357	0.553531169891357	-0.250210642814636
-1.85468554496765	-9.38210678100586	-3.35099458694458	-0.10968641191721	0.553072392940521	-0.251750588417053
-1.85762321949005	-9.38931179046631	-3.34193658828735	-0.111785978078842	0.552976965904236	-0.25325021147728
-1.87073123455048	-9.39696598052979	-3.33860659599304	-0.113353058695793	0.552931904792786	-0.254305601119995
-1.87942051887512	-9.37310218811035	-3.33784174919128	-0.114556685090065	0.553001940250397	-0.255483239889145
-1.89003837108612	-9.37292098999023	-3.33766579627991	-0.11595993489027	0.553117692470551	-0.256780028343201
-1.90716743469238	-9.39826679229736	-3.32434010505676	-0.117751769721508	0.552897036075592	-0.258301585912704
-1.91193866729736	-9.38085079193115	-3.31944227218628	-0.119353279471397	0.553004860877991	-0.259584426879883
-1.92821514606476	-9.35766410827637	-3.32023119926453	-0.120504900813103	0.553447902202606	-0.260750144720078
-1.95549499988556	-9.36845111846924	-3.32538747787476	-0.122141972184181	0.553632378578186	-0.262711703777313
-1.96062552928925	-9.38321685791016	-3.3123574256897	-0.124422408640385	0.553892254829407	-0.264762133359909
-1.97905516624451	-9.36169147491455	-3.30817580223084	-0.12636686861515	0.554023563861847	-0.266435086727142
-1.98046875	-9.33508014678955	-3.30537605285645	-0.128142580389977	0.554408192634583	-0.266995191574097
-1.99880707263947	-9.33370780944824	-3.31388998031616	-0.129483938217163	0.554897904396057	-0.2674500644207
-2.00014233589172	-9.348313331604	-3.31953287124634	-0.131571233272552	0.555253028869629	-0.268705517053604
-1.99838507175446	-9.34200859069824	-3.30724048614502	-0.133347868919373	0.555730283260345	-0.269805759191513
-1.99078547954559	-9.33436393737793	-3.30457711219788	-0.13506406545639	0.556074857711792	-0.270937591791153
-1.98471975326538	-9.34309005737305	-3.30779433250427	-0.136854752898216	0.556852698326111	-0.271315574645996
-1.99186825752258	-9.34065914154053	-3.31323432922363	-0.138144835829735	0.557695209980011	-0.272440195083618
-1.98178660869598	-9.36147022247314	-3.30814361572266	-0.140315309166908	0.55841588973999	-0.273908376693726
-1.97139036655426	-9.34488201141357	-3.31570887565613	-0.14197613298893	0.559158742427826	-0.275724023580551
-1.96701776981354	-9.37030982971191	-3.32537198066711	-0.143980488181114	0.560177385807037	-0.277411729097366
-1.97186589241028	-9.36321067810059	-3.32927536964417	-0.145566269755363	0.561038911342621	-0.278962284326553
-1.97479939460754	-9.37800884246826	-3.33131217956543	-0.147704094648361	0.561803996562958	-0.280867010354996
-1.96311712265015	-9.37679672241211	-3.32389998435974	-0.149915784597397	0.562711238861084	-0.28243288397789
-1.96290695667267	-9.38019847869873	-3.32802677154541	-0.152035638689995	0.563598930835724	-0.283766776323318
-1.95483505725861	-9.39269256591797	-3.32620358467102	-0.153944790363312	0.564591467380524	-0.284705072641373
-1.93751919269562	-9.3838996887207	-3.33326005935669	-0.155438914895058	0.565701961517334	-0.284891217947006
-1.92467498779297	-9.38759708404541	-3.34017372131348	-0.156569212675095	0.566610634326935	-0.285762578248978
-1.92099595069885	-9.41399478912354	-3.3562023639679	-0.157838568091393	0.567679166793823	-0.287105202674866
-1.9185539484024	-9.42422962188721	-3.34984421730042	-0.1595798432827	0.568828701972961	-0.289145648479462
-1.92519283294678	-9.41670989990234	-3.35239171981812	-0.161416426301003	0.569775402545929	-0.291175156831741
-1.92702841758728	-9.41833877563477	-3.36055684089661	-0.163259103894234	0.57069057226181	-0.292299568653107
-1.92465257644653	-9.40658950805664	-3.37422657012939	-0.16468457877636	0.572006106376648	-0.292750060558319
-1.90275537967682	-9.39758777618408	-3.38203978538513	-0.166230872273445	0.573123037815094	-0.292836517095566
-1.84656620025635	-9.34998512268066	-3.44433903694153	-0.16799858212471	0.575410962104797	-0.292441785335541
-2.0021641254425	-9.41031455993652	-3.38448667526245	-0.170015692710876	0.575033068656921	-0.291429936885834
-1.97941827774048	-9.404372215271	-3.35696053504944	-0.17079895734787	0.575497508049011	-0.293125361204147
-1.89807379245758	-9.43284797668457	-3.34022688865662	-0.172045171260834	0.575021028518677	-0.29559451341629
-1.85639178752899	-9.44400215148926	-3.39499354362488	-0.172257572412491	0.576250970363617	-0.296804904937744
-1.90673589706421	-9.45264720916748	-3.37139534950256	-0.174256220459938	0.575706243515015	-0.298553913831711
-1.93258714675903	-9.39013862609863	-3.378586769104	-0.176014736294746	0.576377689838409	-0.298514932394028
-1.98991632461548	-9.38246154785156	-3.37918281555176	-0.177695646882057	0.576465368270874	-0.299657821655273
-1.98631489276886	-9.34804821014404	-3.37324786186218	-0.180005565285683	0.576962113380432	-0.30117467045784
-1.97649431228638	-9.34050846099854	-3.36308860778809	-0.182667091488838	0.577118873596191	-0.301360100507736
-1.99526727199554	-9.33830165863037	-3.36242151260376	-0.185293078422546	0.577779710292816	-0.301536321640015
-2.00500202178955	-9.32495784759521	-3.36807799339294	-0.187811926007271	0.578429341316223	-0.301474332809448
-1.99616456031799	-9.32763385772705	-3.37437224388123	-0.190365821123123	0.579044759273529	-0.301450550556183
-2.00541234016418	-9.32323455810547	-3.35351228713989	-0.192771956324577	0.579082548618317	-0.30152639746666
-1.96818470954895	-9.31652450561523	-3.34105014801025	-0.194949582219124	0.579344689846039	-0.300972014665604
-1.950119972229	-9.30693340301514	-3.33707451820374	-0.196152463555336	0.579758644104004	-0.299547910690308
-1.94440352916718	-9.30896091461182	-3.36561679840088	-0.196585237979889	0.58070170879364	-0.299675643444061
-1.95491135120392	-9.36198711395264	-3.3737804889679	-0.19794973731041	0.581008195877075	-0.301712721586227
-1.97149324417114	-9.36022281646729	-3.3622465133667	-0.199096322059631	0.581373333930969	-0.30477386713028
-2.00449299812317	-9.31045150756836	-3.36727142333984	-0.199377477169037	0.581763386726379	-0.306308686733246
-2.05979537963867	-9.29471302032471	-3.38629388809204	-0.198766857385635	0.582586824893951	-0.307406961917877
-2.11261248588562	-9.31881713867188	-3.40144443511963	-0.198952883481979	0.583398163318634	-0.309224218130112
-2.12785530090332	-9.29331302642822	-3.3883535861969	-0.199228718876839	0.583635628223419	-0.310933142900467
-2.13117098808289	-9.28612613677979	-3.40084195137024	-0.200626268982887	0.583835065364838	-0.309701263904572
-2.15452480316162	-9.27993202209473	-3.39206480979919	-0.202909499406815	0.584354877471924	-0.307928085327148
-2.17277693748474	-9.24662685394287	-3.40484547615051	-0.205143555998802	0.584970414638519	-0.308209508657455
-2.1582944393158	-9.23580741882324	-3.3981819152832	-0.208048567175865	0.584281325340271	-0.30754554271698
-2.14247131347656	-9.22224998474121	-3.3766815662384	-0.2104452252388	0.583193421363831	-0.30636391043663
-2.1325569152832	-9.22723770141602	-3.3588855266571	-0.212707743048668	0.581965267658234	-0.306132227182388
-2.11090302467346	-9.24062347412109	-3.333012342453	-0.215167641639709	0.580201208591461	-0.305986315011978
-2.11583065986633	-9.21831321716309	-3.31949663162231	-0.216591477394104	0.579005360603333	-0.306669265031815
-2.12458181381226	-9.25193691253662	-3.31209754943848	-0.218842312693596	0.577430844306946	-0.308112561702728
-2.13948750495911	-9.26644325256348	-3.29201674461365	-0.221432089805603	0.575901627540588	-0.310056746006012
-2.14886236190796	-9.24351215362549	-3.26306748390198	-0.224171653389931	0.57427453994751	-0.311767876148224
-2.18001866340637	-9.21505832672119	-3.26872444152832	-0.225851729512215	0.573372960090637	-0.312639534473419
-2.20160722732544	-9.223952293396	-3.26177620887756	-0.227636277675629	0.572171568870544	-0.312435001134872
-2.23916077613831	-9.21679496765137	-3.26631259918213	-0.228893592953682	0.571317553520203	-0.313347965478897
-2.25072884559631	-9.23437595367432	-3.24249053001404	-0.230983197689056	0.569729804992676	-0.314869314432144
-2.26529669761658	-9.20957565307617	-3.21580958366394	-0.232332572340965	0.568472862243652	-0.315814107656479
-2.29670429229736	-9.20230865478516	-3.21040654182434	-0.233437210321426	0.567638576030731	-0.316308110952377
-2.29055595397949	-9.24357509613037	-3.20676422119141	-0.235540226101875	0.566553115844727	-0.316565066576004
-2.29093289375305	-9.18921089172363	-3.19290471076965	-0.235457867383957	0.565778315067291	-0.316186934709549
-2.32299876213074	-9.18894195556641	-3.21669340133667	-0.23484317958355	0.565604150295258	-0.316804170608521
-2.30193042755127	-9.26630020141602	-3.18877243995667	-0.236284151673317	0.564212501049042	-0.317334651947021
-2.32754039764404	-9.19676971435547	-3.18483805656433	-0.235310330986977	0.563663303852081	-0.318385243415833
-2.34467768669128	-9.25030612945557	-3.17429614067078	-0.236659079790115	0.562692165374756	-0.319039672613144
-2.36223530769348	-9.235426902771	-3.15312695503235	-0.237895622849464	0.561651468276978	-0.3187076151371
-2.40325736999512	-9.17887115478516	-3.16537308692932	-0.237890630960464	0.561905562877655	-0.319291770458221
-2.43005228042603	-9.19593524932861	-3.16701555252075	-0.238500401377678	0.561387240886688	-0.318747878074646
-2.43501162528992	-9.16441440582275	-3.17556166648865	-0.237792015075684	0.560839116573334	-0.317956268787384
-2.4671311378479	-9.15558910369873	-3.20253729820251	-0.236208587884903	0.560936391353607	-0.317643582820892
-2.48135423660278	-9.2001256942749	-3.19042801856995	-0.235775828361511	0.560214340686798	-0.317753940820694
-2.48884868621826	-9.19842910766602	-3.1831591129303	-0.235941380262375	0.559688031673431	-0.318532764911652
-2.51891922950745	-9.19107627868652	-3.16193389892578	-0.236506953835487	0.559306800365448	-0.319913387298584
-2.52214217185974	-9.20016288757324	-3.14991998672485	-0.237957760691643	0.558934390544891	-0.32030776143074
-2.56309509277344	-9.16059684753418	-3.16847634315491	-0.238070592284203	0.55905145406723	-0.320253938436508
-2.57143688201904	-9.18397235870361	-3.15921211242676	-0.239176511764526	0.558277308940887	-0.320242196321487
-2.59828186035156	-9.12361526489258	-3.1715292930603	-0.23834154009819	0.558317303657532	-0.319903463125229
-2.63261938095093	-9.14732360839844	-3.17501735687256	-0.239068418741226	0.557884156703949	-0.320934236049652
-2.66426229476929	-9.14104080200195	-3.16483426094055	-0.239675283432007	0.55744069814682	-0.322807222604752
-2.69852304458618	-9.13159847259521	-3.16210103034973	-0.240404769778252	0.557205498218536	-0.324583202600479
-2.75119638442993	-9.13289737701416	-3.17237234115601	-0.240910679101944	0.556924998760223	-0.32566037774086
-2.75823426246643	-9.16133308410645	-3.16094017028809	-0.241625010967255	0.555995941162109	-0.326419472694397
-2.75711274147034	-9.14572143554688	-3.16212558746338	-0.241281777620316	0.555110514163971	-0.326599270105362
-2.76299619674683	-9.14812183380127	-3.17056012153625	-0.240390539169312	0.553932070732117	-0.32581502199173
-2.75812292098999	-9.16362476348877	-3.15944266319275	-0.239629939198494	0.552639603614807	-0.325447291135788
-2.76239013671875	-9.16748142242432	-3.14196872711182	-0.239191144704819	0.551264941692352	-0.325956523418427
-2.77316904067993	-9.17040061950684	-3.11975193023682	-0.238683566451073	0.549532413482666	-0.325542479753494
-2.77455687522888	-9.15151691436768	-3.12065148353577	-0.237417653203011	0.547867774963379	-0.323706448078156
-2.80825710296631	-9.12196350097656	-3.12403917312622	-0.235232532024384	0.546571969985962	-0.321266114711761
-2.81322622299194	-9.14906120300293	-3.12289142608643	-0.234483778476715	0.544959485530853	-0.320207089185715
-2.8068253993988	-9.14648246765137	-3.1093213558197	-0.234679251909256	0.543394207954407	-0.320444703102112
-2.82048773765564	-9.11543750762939	-3.09783911705017	-0.23463873565197	0.542127728462219	-0.320175915956497
-2.87722587585449	-9.08385848999023	-3.09176230430603	-0.233551561832428	0.541219174861908	-0.318728595972061
-2.91133046150208	-9.09892845153809	-3.08267068862915	-0.232861191034317	0.539983570575714	-0.317727774381638
-2.90806531906128	-9.12486839294434	-3.07634210586548	-0.232440158724785	0.538444936275482	-0.317617148160934
-2.89201474189758	-9.09654331207275	-3.05428338050842	-0.231464147567749	0.536853730678558	-0.314413696527481
-2.89183378219604	-9.03811264038086	-3.0994291305542	-0.228846505284309	0.536313414573669	-0.311551362276077
-2.88857936859131	-9.15774059295654	-3.09013509750366	-0.229263857007027	0.534785032272339	-0.317449182271957
-2.93304252624512	-9.15578842163086	-3.01933336257935	-0.228426963090897	0.532433152198792	-0.31888672709465
-2.9739716053009	-9.10234546661377	-3.02876234054565	-0.22571787238121	0.531385540962219	-0.317099839448929
-2.98997759819031	-9.14044570922852	-3.06895971298218	-0.2240279763937	0.530060231685638	-0.31507620215416
-3.02149295806885	-9.12676620483398	-3.07776165008545	-0.222057357430458	0.528539776802063	-0.314536392688751
-3.05137467384338	-9.10497188568115	-3.03756594657898	-0.220368042588234	0.526562571525574	-0.314159452915192
-3.0586884021759	-9.10015201568604	-3.04708528518677	-0.217987328767776	0.525269985198975	-0.313803136348724
-3.07681131362915	-9.12421798706055	-3.06083512306213	-0.216532528400421	0.523906528949738	-0.313360095024109
-3.11878824234009	-9.09986019134521	-3.02573728561401	-0.215578064322472	0.522043168544769	-0.313059449195862
-3.14832139015198	-9.07092571258545	-3.01361727714539	-0.214819744229317	0.520410001277924	-0.313305705785751
-3.18720650672913	-9.06920528411865	-3.01889681816101	-0.214520871639252	0.519002497196198	-0.31307327747345
-3.21833491325378	-9.04964351654053	-3.03087329864502	-0.213713899254799	0.517701268196106	-0.311885505914688
-3.23647975921631	-9.0165901184082	-3.02226781845093	-0.212692186236382	0.515999317169189	-0.309609651565552
-3.25575590133667	-9.00344276428223	-3.01624774932861	-0.211488917469978	0.514291703701019	-0.308711290359497
-3.26068449020386	-9.01902675628662	-3.00959539413452	-0.210871160030365	0.512126386165619	-0.308058112859726
-3.26724195480347	-9.00644588470459	-2.97221827507019	-0.209748893976212	0.509451866149902	-0.306164354085922
-3.27660965919495	-8.99536895751953	-2.96336889266968	-0.207750529050827	0.507149040699005	-0.303663104772568
-3.29691433906555	-8.99791526794434	-2.95064687728882	-0.205410942435265	0.505106329917908	-0.301943808794022
-3.29479885101318	-9.03432464599609	-2.94616031646729	-0.20385468006134	0.503041863441467	-0.301578402519226
-3.30320048332214	-9.02663898468018	-2.92471241950989	-0.201524510979652	0.50056666135788	-0.299222648143768
-3.3248119354248	-8.97276878356934	-2.92502117156982	-0.198511034250259	0.49857285618782	-0.2957424223423
-3.37254905700684	-8.94570827484131	-2.91703367233276	-0.195670753717422	0.4961057305336	-0.294036835432053
-3.44459962844849	-8.93785762786865	-2.90646266937256	-0.192848369479179	0.493724495172501	-0.294589102268219
-3.49635791778564	-8.90537929534912	-2.89519119262695	-0.190390914678574	0.490931391716003	-0.291813552379608
-3.54660725593567	-8.8057336807251	-2.87716054916382	-0.187077239155769	0.487251371145248	-0.284187525510788
-3.57188558578491	-8.73051738739014	-2.86072111129761	-0.183106333017349	0.482764035463333	-0.279717713594437
-3.66945886611938	-8.7624397277832	-2.84765958786011	-0.179356560111046	0.479821622371674	-0.282503068447113
-3.7382504940033	-8.80804824829102	-2.85244607925415	-0.17667281627655	0.477684885263443	-0.283864796161652
-3.74257326126099	-8.79712772369385	-2.85169863700867	-0.174522697925568	0.47623884677887	-0.2836953997612
-3.72233939170837	-8.79463481903076	-2.83248424530029	-0.172652915120125	0.474938124418259	-0.281997859477997
-3.71561002731323	-8.7966890335083	-2.82582998275757	-0.170707419514656	0.47401288151741	-0.27995440363884
-3.69650864601135	-8.7867374420166	-2.82467603683472	-0.168845355510712	0.473281532526016	-0.275422841310501
-3.69930148124695	-8.75947093963623	-2.82018804550171	-0.165932789444923	0.472263157367706	-0.272931158542633
-3.72393941879272	-8.7974967956543	-2.83918309211731	-0.163643032312393	0.471995085477829	-0.276355981826782
-3.74841594696045	-8.83590507507324	-2.84658741950989	-0.162264689803123	0.471744984388351	-0.277996808290482
-3.753751039505	-8.79412460327148	-2.84264349937439	-0.160452678799629	0.470935612916946	-0.275863826274872
-3.76935648918152	-8.78052520751953	-2.82674837112427	-0.157886698842049	0.46980881690979	-0.274894297122955
-3.82891368865967	-8.81291580200195	-2.86367058753967	-0.154507026076317	0.469935595989227	-0.279266536235809
-3.87776732444763	-8.89608669281006	-2.89103436470032	-0.152840942144394	0.470293819904327	-0.284474968910217
-3.88680505752563	-8.90339469909668	-2.8672091960907	-0.15145468711853	0.469679117202759	-0.287672907114029
-3.85706186294556	-8.84336948394775	-2.82018327713013	-0.149312824010849	0.467451900243759	-0.285252660512924
-3.9292140007019	-8.80728435516357	-2.83881449699402	-0.14505323767662	0.466862171888351	-0.285792291164398
-3.96530508995056	-8.88313865661621	-2.87976598739624	-0.142495736479759	0.466801524162292	-0.2891486287117
-3.94269013404846	-8.90910720825195	-2.86826705932617	-0.14107871055603	0.46588459610939	-0.290761232376099
-3.88368916511536	-8.86325168609619	-2.82777237892151	-0.139883458614349	0.46431303024292	-0.285640567541122
-3.80973362922668	-8.78020095825195	-2.80938720703125	-0.137168660759926	0.462161064147949	-0.2789346575737
-3.78179311752319	-8.73523235321045	-2.7876250743866	-0.134241133928299	0.459664672613144	-0.264920055866241
-3.76499032974243	-8.6439151763916	-2.8006374835968	-0.131260618567467	0.45788961648941	-0.251222550868988
-3.78990864753723	-8.66659069061279	-2.74779891967773	-0.128847792744637	0.453492909669876	-0.262324273586273
-3.88383293151855	-8.6944408416748	-2.67833375930786	-0.125659078359604	0.448935657739639	-0.267099827528
-3.97007513046265	-8.71367835998535	-2.70090746879578	-0.122637413442135	0.445765167474747	-0.268777281045914
-4.02795600891113	-8.69249057769775	-2.69671559333801	-0.120171636343002	0.44252547621727	-0.271975636482239
-4.05221128463745	-8.64010429382324	-2.6918089389801	-0.117715865373611	0.439120769500732	-0.268995046615601
-4.05505990982056	-8.5528507232666	-2.63212656974792	-0.114442884922028	0.434332102537155	-0.259748011827469
-4.1231837272644	-8.52188777923584	-2.62535905838013	-0.110147707164288	0.431420058012009	-0.258977204561234
-4.2027702331543	-8.58091735839844	-2.59180402755737	-0.108365319669247	0.429783642292023	-0.26249635219574
-4.2102837562561	-8.5926570892334	-2.5778501033783	-0.107407160103321	0.42822590470314	-0.26370033621788
-4.19547700881958	-8.49007320404053	-2.54431843757629	-0.104984559118748	0.426652580499649	-0.253938168287277
-4.08393049240112	-8.32583713531494	-2.50649070739746	-0.101685747504234	0.42198246717453	-0.235031232237816
-4.12273597717285	-8.35731601715088	-2.49452447891235	-0.0962974354624748	0.418176203966141	-0.249922722578049
-4.25653409957886	-8.60443019866943	-2.48406505584717	-0.093759648501873	0.416098922491074	-0.265309721231461
-4.28032779693604	-8.67538928985596	-2.48044395446777	-0.0908840298652649	0.413645267486572	-0.273297637701035
-4.32821989059448	-8.69919776916504	-2.427490234375	-0.0889320969581604	0.411688357591629	-0.280128508806229
-4.35704040527344	-8.70539569854736	-2.43156409263611	-0.0872035101056099	0.410470277070999	-0.285322993993759
-4.38106679916382	-8.72086048126221	-2.39895176887512	-0.0847597941756248	0.408630907535553	-0.28890660405159
-4.47446632385254	-8.79055595397949	-2.40600967407227	-0.0820131823420525	0.407761991024017	-0.295220196247101
-4.53107595443726	-8.87069988250732	-2.41708898544312	-0.080388218164444	0.408204764127731	-0.301689594984055
-4.5111403465271	-8.85598373413086	-2.43203520774841	-0.0795761942863464	0.408673256635666	-0.304843127727509
-4.47754096984863	-8.80574417114258	-2.3992133140564	-0.0777802392840385	0.407443642616272	-0.308770537376404
-4.56216955184937	-8.83858776092529	-2.40583562850952	-0.075444795191288	0.40723642706871	-0.312280625104904
-4.59925651550293	-8.9099292755127	-2.3902735710144	-0.0738975182175636	0.407204777002335	-0.317962616682053
-4.66422748565674	-8.94164371490479	-2.42876195907593	-0.0730552971363068	0.40864509344101	-0.323689132928848
-4.67245244979858	-8.95218181610107	-2.43377733230591	-0.0723669528961182	0.409186959266663	-0.328389465808868
-4.72754859924316	-8.97433662414551	-2.41217875480652	-0.0716856420040131	0.410040587186813	-0.333410322666168
-4.73932456970215	-8.99714851379395	-2.44511246681213	-0.07077756524086	0.411252558231354	-0.336304694414139
-4.69459295272827	-8.95998287200928	-2.44837784767151	-0.0679710581898689	0.410060703754425	-0.341425329446793
-4.7885799407959	-9.00345706939697	-2.44560790061951	-0.0653812363743782	0.410195469856262	-0.345422148704529
-4.85223436355591	-9.05939292907715	-2.44282793998718	-0.0646065250039101	0.411131620407104	-0.352318793535233
-4.87296438217163	-9.02869319915771	-2.44810700416565	-0.0646104067564011	0.412504851818085	-0.356872618198395
-4.83321046829224	-8.96561241149902	-2.44353437423706	-0.0634472295641899	0.411307573318481	-0.357922971248627
-4.8138427734375	-8.93838596343994	-2.40194916725159	-0.060290839523077	0.407656610012054	-0.357639700174332
-4.83749866485596	-8.97502422332764	-2.36816954612732	-0.0566739961504936	0.402941763401031	-0.35731703042984
-4.83603715896606	-8.96109962463379	-2.32737421989441	-0.0519934482872486	0.395754843950272	-0.356487423181534
-4.89727163314819	-8.8903284072876	-2.25846242904663	-0.0472420379519463	0.386418431997299	-0.348463505506516
-4.91851425170898	-8.81080436706543	-2.14088559150696	-0.0399724580347538	0.373764097690582	-0.346631675958633
-5.20653390884399	-8.89371681213379	-2.12478733062744	-0.0368227362632751	0.369960457086563	-0.347881436347961
-5.27196741104126	-8.93927192687988	-2.17906975746155	-0.0377907864749432	0.370675563812256	-0.35764268040657
-5.27307462692261	-8.89116668701172	-2.14929699897766	-0.0411442816257477	0.371734142303467	-0.365035623311996
-5.3259596824646	-8.85580825805664	-2.14842057228088	-0.0438760556280613	0.375389605760574	-0.369218677282333
-5.30791091918945	-8.84346771240234	-2.16954159736633	-0.0450559668242931	0.380304038524628	-0.369810789823532
-5.28554344177246	-8.9238862991333	-2.22368240356445	-0.0455708615481853	0.384472459554672	-0.369615346193314
-5.31102132797241	-8.98031806945801	-2.25612902641296	-0.0462682917714119	0.388421684503555	-0.372368484735489
-5.32141447067261	-8.94795894622803	-2.28815722465515	-0.0461989417672157	0.392960697412491	-0.379072785377502
-5.34730052947998	-8.93856430053711	-2.30207395553589	-0.0461246222257614	0.396573662757874	-0.388412147760391
-5.37052869796753	-8.9474573135376	-2.35243630409241	-0.0452641695737839	0.400262296199799	-0.397339016199112
-5.40118551254272	-9.02833938598633	-2.39565682411194	-0.0442840605974197	0.404052972793579	-0.407058119773865
-5.4486289024353	-9.12779235839844	-2.419997215271	-0.0433372892439365	0.406747996807098	-0.416702777147293
-5.45728158950806	-9.18973541259766	-2.43675303459167	-0.0421535484492779	0.408803343772888	-0.425915330648422
-5.47603034973145	-9.22088146209717	-2.42023158073425	-0.0409562438726425	0.409982949495316	-0.433381408452988
-5.50417184829712	-9.26990413665771	-2.41118502616882	-0.0401408039033413	0.411035060882568	-0.439045995473862
-5.52151870727539	-9.31557464599609	-2.42650818824768	-0.0395275317132473	0.411962121725082	-0.444307655096054
-5.52508449554443	-9.33096885681152	-2.43577003479004	-0.0387832149863243	0.412684768438339	-0.44847297668457
-5.51436805725098	-9.33013153076172	-2.4349102973938	-0.0387055352330208	0.413012266159058	-0.450553238391876
-5.51492595672607	-9.31126022338867	-2.4322521686554	-0.0386578254401684	0.413012504577637	-0.451552212238312
-5.52910327911377	-9.3219051361084	-2.4453911781311	-0.0387888997793198	0.413556754589081	-0.451930105686188
-5.54259252548218	-9.31649589538574	-2.45538234710693	-0.0393746457993984	0.414172798395157	-0.452099949121475
-5.53113555908203	-9.28048706054688	-2.44014883041382	-0.0401813089847565	0.414186805486679	-0.452157825231552
-5.52402877807617	-9.25644588470459	-2.40268540382385	-0.0408675670623779	0.413495063781738	-0.451923429965973
-5.51821899414063	-9.25779724121094	-2.3841187953949	-0.0413186885416508	0.41272833943367	-0.452114909887314
-5.50454568862915	-9.26237297058105	-2.38216519355774	-0.0420801341533661	0.411886304616928	-0.453258097171783
-5.49093437194824	-9.26677322387695	-2.35756516456604	-0.043427437543869	0.410556703805923	-0.455096572637558
-5.47706842422485	-9.25517177581787	-2.33065462112427	-0.0446906164288521	0.408878654241562	-0.457316845655441
-5.47043704986572	-9.25407600402832	-2.30905628204346	-0.0457217991352081	0.406682312488556	-0.459330826997757
-5.46554803848267	-9.27226829528809	-2.27714586257935	-0.0468873716890812	0.404030472040176	-0.461283981800079
-5.46970176696777	-9.28743457794189	-2.23821759223938	-0.0484502837061882	0.401289314031601	-0.46427309513092
-5.48496150970459	-9.31878471374512	-2.19740700721741	-0.0505818203091621	0.398949414491653	-0.468263506889343
-5.47878742218018	-9.33968353271484	-2.16740393638611	-0.0531556829810143	0.396363109350204	-0.4718858897686
-5.48119115829468	-9.34950256347656	-2.14348387718201	-0.0553701482713223	0.393624246120453	-0.474908977746964
-5.47903776168823	-9.37457466125488	-2.10618925094604	-0.0576072596013546	0.390264838933945	-0.47742360830307
-5.51934337615967	-9.37699413299561	-2.06131911277771	-0.0590532571077347	0.38642093539238	-0.480258822441101
-5.53980159759521	-9.37841796875	-2.02445006370544	-0.0608978644013405	0.382816821336746	-0.484431594610214
-5.54888391494751	-9.39641284942627	-1.99559366703033	-0.063447579741478	0.379638731479645	-0.488992512226105
-5.57803535461426	-9.37565422058105	-1.96722304821014	-0.0656196475028992	0.376638829708099	-0.492701649665833
-5.60678577423096	-9.38363170623779	-1.92161321640015	-0.0680514127016068	0.373509228229523	-0.496359765529633
-5.62952136993408	-9.40515899658203	-1.89018964767456	-0.0699697881937027	0.370401382446289	-0.500699639320374
-5.63911533355713	-9.40877246856689	-1.85518133640289	-0.0719004198908806	0.367006599903107	-0.504479169845581
-5.6749415397644	-9.40254402160645	-1.79907977581024	-0.0734036564826965	0.363287150859833	-0.508309721946716
-5.70692777633667	-9.40090179443359	-1.77576196193695	-0.0750638917088509	0.360115468502045	-0.512390434741974
-5.74174880981445	-9.41341781616211	-1.75243651866913	-0.0768306478857994	0.357076406478882	-0.516786217689514
-5.76442670822144	-9.407546043396	-1.71934115886688	-0.0783413425087929	0.354178607463837	-0.521034896373749
-5.7955117225647	-9.41261959075928	-1.67807197570801	-0.0800294429063797	0.351359635591507	-0.525116205215454
-5.82059526443481	-9.42468547821045	-1.6549586057663	-0.0816744118928909	0.348748832941055	-0.52920538187027
-5.83371496200562	-9.43107128143311	-1.63236355781555	-0.0830371379852295	0.346280038356781	-0.533494472503662
-5.85621881484985	-9.44136810302734	-1.60063648223877	-0.0843909680843353	0.343496054410934	-0.537431836128235
-5.88408756256104	-9.4527006149292	-1.57408308982849	-0.0855334922671318	0.341175943613052	-0.542079508304596
-5.91754817962646	-9.46407890319824	-1.5650942325592	-0.086724579334259	0.339634746313095	-0.547124087810516
-5.9424934387207	-9.47062683105469	-1.55098485946655	-0.0883297249674797	0.338031679391861	-0.550926148891449
-5.94518995285034	-9.4631929397583	-1.52369821071625	-0.0894727036356926	0.335797011852264	-0.553607106208801
-5.95203256607056	-9.45896339416504	-1.4988409280777	-0.089908555150032	0.333607167005539	-0.555790960788727
-5.96682786941528	-9.46602821350098	-1.49892270565033	-0.0909581258893013	0.332444965839386	-0.558376252651215
-5.98289918899536	-9.45897960662842	-1.49992549419403	-0.092485673725605	0.331614464521408	-0.560692250728607
-6.01418828964233	-9.45392322540283	-1.48229241371155	-0.0934330374002457	0.330631762742996	-0.562426328659058
-6.02702760696411	-9.46836853027344	-1.46258854866028	-0.0935958623886108	0.32930064201355	-0.564548015594482
-6.02451181411743	-9.48666954040527	-1.44440698623657	-0.0933881998062134	0.327307879924774	-0.567078709602356
-6.02931594848633	-9.49324893951416	-1.42786800861359	-0.092559851706028	0.325188040733337	-0.569539487361908
-6.03307676315308	-9.49907112121582	-1.40214574337006	-0.0915620177984238	0.323055565357208	-0.572724223136902
-6.06150436401367	-9.51111698150635	-1.38668882846832	-0.0910180956125259	0.321668595075607	-0.576686382293701
-6.10127925872803	-9.52960872650146	-1.38599574565887	-0.0912613198161125	0.320870399475098	-0.580637454986572
-6.12221813201904	-9.52643394470215	-1.38570463657379	-0.0910901501774788	0.320138722658157	-0.5836101770401
-6.11939525604248	-9.53747844696045	-1.3755419254303	-0.0906790867447853	0.3188656270504	-0.58591228723526
-6.11907911300659	-9.56820106506348	-1.35799849033356	-0.0900523141026497	0.317177087068558	-0.58839476108551
-6.12392663955688	-9.61160182952881	-1.34032368659973	-0.0893662348389626	0.315877348184586	-0.591195166110992
-6.13468933105469	-9.64292621612549	-1.34036505222321	-0.089465819299221	0.315481841564178	-0.595381498336792
-6.12475109100342	-9.66546726226807	-1.34078502655029	-0.0896848812699318	0.315154135227203	-0.600291609764099
-6.10498285293579	-9.67662525177002	-1.33642911911011	-0.0897393003106117	0.314891397953033	-0.60460501909256
-6.09957456588745	-9.74713230133057	-1.32488536834717	-0.0897030159831047	0.314756095409393	-0.608400344848633
-6.08725261688232	-9.79009437561035	-1.33632576465607	-0.0897490009665489	0.315324485301971	-0.612476408481598
-6.05109977722168	-9.82062244415283	-1.33302712440491	-0.0895977020263672	0.315518319606781	-0.616453468799591
-6.03692483901978	-9.85313510894775	-1.3203125	-0.089719370007515	0.315529406070709	-0.619838356971741
-6.01953744888306	-9.8932466506958	-1.31300044059753	-0.0894857794046402	0.315531462430954	-0.623432874679565
-6.01005363464355	-9.91726112365723	-1.31559717655182	-0.0887904092669487	0.315805286169052	-0.627006351947784
-5.98460483551025	-9.95363426208496	-1.31607091426849	-0.0883661806583405	0.315786987543106	-0.63107430934906
-5.98013353347778	-9.98347854614258	-1.32141816616058	-0.0879580453038216	0.316011548042297	-0.634950935840607
-5.97388935089111	-10.0053396224976	-1.32158064842224	-0.0875153318047524	0.316310346126556	-0.638130605220795
-5.9665732383728	-10.0236110687256	-1.31318986415863	-0.0871709808707237	0.3166823387146	-0.640987813472748
-5.9654335975647	-10.0433015823364	-1.31901180744171	-0.0869916677474976	0.31718984246254	-0.643969774246216
-5.95013380050659	-10.0732154846191	-1.32421433925629	-0.0870842039585114	0.317796498537064	-0.647157728672028
-5.93848657608032	-10.0872554779053	-1.32030153274536	-0.0869686156511307	0.318305224180222	-0.64938896894455
-5.92892789840698	-10.1007642745972	-1.32578504085541	-0.0869126170873642	0.318866461515427	-0.65150260925293
-5.90045833587646	-10.112774848938	-1.31994426250458	-0.0868389457464218	0.319050818681717	-0.654011368751526
-5.89361381530762	-10.1418867111206	-1.31552135944366	-0.0868412405252457	0.319352120161057	-0.65666538476944
-5.89095497131348	-10.1752023696899	-1.31397557258606	-0.0868357643485069	0.319542706012726	-0.660160660743713
-5.88770008087158	-10.2154712677002	-1.31466901302338	-0.0869581997394562	0.31981635093689	-0.663756608963013
-5.86437845230103	-10.2405529022217	-1.29814100265503	-0.0867624580860138	0.319388002157211	-0.667538464069366
-5.85880994796753	-10.288498878479	-1.29001677036285	-0.0864961072802544	0.3189757168293	-0.671154022216797
-5.83654069900513	-10.3299379348755	-1.27734899520874	-0.0864739641547203	0.318919211626053	-0.673991918563843
-5.81729507446289	-10.3486948013306	-1.27699518203735	-0.0866909176111221	0.319171816110611	-0.675822794437408
-5.81119012832642	-10.38050365448	-1.26802039146423	-0.0866511911153793	0.31890544295311	-0.678875029087067
-5.83865833282471	-10.4133615493774	-1.25745105743408	-0.0866719260811806	0.319230228662491	-0.682193279266357
-5.85384035110474	-10.4310340881348	-1.26637482643127	-0.0866506472229958	0.31930947303772	-0.685628533363342
-5.86518430709839	-10.4293298721313	-1.25582134723663	-0.086558535695076	0.319142788648605	-0.689682245254517
-5.87589359283447	-10.4458169937134	-1.23956668376923	-0.0866651609539986	0.318795502185822	-0.692789196968079
-5.87213277816772	-10.4495487213135	-1.21715748310089	-0.0861819759011269	0.318036526441574	-0.694620370864868
-5.88291835784912	-10.460636138916	-1.19626927375793	-0.0856955274939537	0.317132502794266	-0.697053968906403
-5.89460325241089	-10.4574575424194	-1.19834089279175	-0.0849103257060051	0.316489994525909	-0.700035452842712
-5.91207265853882	-10.4623079299927	-1.1870459318161	-0.0850214809179306	0.315920293331146	-0.702202022075653
-5.91882991790771	-10.4490451812744	-1.19327437877655	-0.0852695554494858	0.315466642379761	-0.704602658748627
-5.91786241531372	-10.4891366958618	-1.17764854431152	-0.0854879319667816	0.314650148153305	-0.705349802970886
-5.88760328292847	-10.571234703064	-1.16051781177521	-0.0854958817362785	0.313450634479523	-0.706672191619873
-5.92870903015137	-10.5845785140991	-1.1553498506546	-0.0840483754873276	0.313069671392441	-0.712381899356842
-5.99818181991577	-10.5465526580811	-1.10634768009186	-0.0832313001155853	0.311884641647339	-0.717507421970367
-6.06723880767822	-10.462474822998	-1.08682870864868	-0.0820721760392189	0.31062638759613	-0.721529901027679
-6.1461968421936	-10.3781881332397	-1.09316885471344	-0.0812232792377472	0.309946060180664	-0.723885595798492
-6.20342016220093	-10.3256158828735	-1.10968422889709	-0.080518014729023	0.309618473052979	-0.724986493587494
-6.24779987335205	-10.2977819442749	-1.11435782909393	-0.0802356377243996	0.309083998203278	-0.725128829479218
-6.25464391708374	-10.273530960083	-1.10537445545197	-0.0804981887340546	0.308698385953903	-0.725331425666809
[truncated: 7,983 more rows]
