# Supplementary material for: Identification of Haptic Based Guiding Using Hard Reins
Source: PLoS One. 2015 Jul 22;10(7):e0132020. doi: 10.1371/journal.pone.0132020 (PMC4511788; doi:10.1371/journal.pone.0132020)
Supplement: S6 File — (ZIP) [file pone.0132020.s006.zip › Exp2_ForceData2/Subject9/path3/T1.csv]

Force X (N)	Force Y (N)	Force Z (N)	Torque X (N-m)	Torque Y (N-m)	Torque Z (N-m)	Frequency = 10000	Averaging Level = 16	F/T Serial Number = FT11772	Time Started = 19/12/2012 16:20:20
-1.15612864494324	-7.65168952941895	-3.83224272727966	-0.0426464192569256	0.505846738815308	-0.0664201229810715
-1.15183758735657	-7.65173673629761	-3.83055782318115	-0.0429473891854286	0.50591254234314	-0.0667809396982193
-1.14718401432037	-7.65756034851074	-3.8308584690094	-0.0432274863123894	0.505943357944489	-0.0670776069164276
-1.14140462875366	-7.66107988357544	-3.83063793182373	-0.0434932745993137	0.50603461265564	-0.0674237534403801
-1.14208376407623	-7.66295099258423	-3.83056998252869	-0.0436862669885159	0.506186187267303	-0.0677276700735092
-1.13413858413696	-7.66634750366211	-3.82672691345215	-0.0438855029642582	0.506340563297272	-0.068024255335331
-1.13155901432037	-7.66740465164185	-3.83063411712646	-0.0440554209053516	0.50661301612854	-0.0683841705322266
-1.12650740146637	-7.67268514633179	-3.8429639339447	-0.0442155711352825	0.506922900676727	-0.0686643272638321
-1.12168562412262	-7.67603874206543	-3.84551644325256	-0.0443318374454975	0.507244825363159	-0.0689446851611137
-1.11752676963806	-7.68071985244751	-3.85147857666016	-0.0444583520293236	0.507589638233185	-0.0692467242479324
-1.11549246311188	-7.68412351608276	-3.84633159637451	-0.0444095470011234	0.508028388023376	-0.0694643035531044
-1.10926616191864	-7.68540716171265	-3.8547146320343	-0.0444889180362225	0.508524417877197	-0.0697425007820129
-1.10365045070648	-7.69034337997437	-3.86262464523315	-0.044496763497591	0.509077906608582	-0.0700008794665337
-1.09690117835999	-7.69712686538696	-3.86445999145508	-0.0445151440799236	0.509642779827118	-0.0702168941497803
-1.09198141098022	-7.69961452484131	-3.86987733840942	-0.0444794371724129	0.510261535644531	-0.0704871714115143
-1.08349108695984	-7.70422983169556	-3.8754415512085	-0.0443833395838737	0.510904967784882	-0.0706599354743958
-1.07666420936584	-7.70834827423096	-3.88215589523315	-0.0442445613443851	0.511568367481232	-0.070878341794014
-1.07287931442261	-7.71217679977417	-3.88983154296875	-0.0440971851348877	0.512340188026428	-0.0710512697696686
-1.06438589096069	-7.72063255310059	-3.89541053771973	-0.0439927466213703	0.513075888156891	-0.0712973400950432
-1.05472481250763	-7.72204065322876	-3.90056014060974	-0.0438167378306389	0.513929486274719	-0.071393795311451
-1.04859888553619	-7.72730684280396	-3.9106593132019	-0.0435776859521866	0.51471871137619	-0.0715569853782654
-1.0411856174469	-7.73306941986084	-3.91786217689514	-0.0434432029724121	0.515599191188812	-0.0717049241065979
-1.03634738922119	-7.7367091178894	-3.92680597305298	-0.0431710742413998	0.51655638217926	-0.0717928633093834
-1.02206337451935	-7.74296569824219	-3.93867182731628	-0.0428621768951416	0.517440855503082	-0.0718899443745613
-1.01645946502686	-7.74753284454346	-3.94551420211792	-0.0425888374447823	0.518306136131287	-0.0719959884881973
-1.00718522071838	-7.75193977355957	-3.95795297622681	-0.0421975553035736	0.519275903701782	-0.0720259174704552
-0.997487783432007	-7.75866222381592	-3.96646690368652	-0.0418982021510601	0.520192742347717	-0.0720764100551605
-0.986471652984619	-7.7658863067627	-3.97839426994324	-0.0416418984532356	0.521111726760864	-0.0721411854028702
-0.978139758110046	-7.76702785491943	-3.98876309394836	-0.0412688665091991	0.522041857242584	-0.0721955299377441
-0.969981789588928	-7.77415704727173	-3.99439215660095	-0.0409858450293541	0.522939085960388	-0.0721933841705322
-0.960723459720612	-7.77942609786987	-4.00466775894165	-0.0406538397073746	0.523843824863434	-0.0722457394003868
-0.95356673002243	-7.7800464630127	-4.00358247756958	-0.0402886904776096	0.524701952934265	-0.0722093656659126
-0.943713486194611	-7.78636264801025	-4.0168251991272	-0.0399738661944866	0.525496244430542	-0.0722415372729301
-0.937285900115967	-7.79578161239624	-4.02933788299561	-0.0396443530917168	0.526340663433075	-0.0722821652889252
-0.925541579723358	-7.79942321777344	-4.0276951789856	-0.0392353795468807	0.527004063129425	-0.0722459554672241
-0.92329728603363	-7.80463838577271	-4.03994607925415	-0.0389258004724979	0.527771532535553	-0.0722373425960541
-0.915084779262543	-7.80933380126953	-4.04679107666016	-0.0386034026741982	0.528423666954041	-0.0722579509019852
-0.908222854137421	-7.81330680847168	-4.04957151412964	-0.0382630378007889	0.528933942317963	-0.0722471848130226
-0.901380002498627	-7.81564617156982	-4.05950212478638	-0.0378529839217663	0.529484450817108	-0.0722454562783241
-0.898089587688446	-7.82006931304932	-4.07204055786133	-0.0376234278082848	0.53000009059906	-0.0722924768924713
-0.891261041164398	-7.82429981231689	-4.07267427444458	-0.0373375564813614	0.530268251895905	-0.072282463312149
-0.88365238904953	-7.82778167724609	-4.06659603118896	-0.0370180159807205	0.530533134937286	-0.0723392739892006
-0.878044962882996	-7.83364629745483	-4.0697135925293	-0.0367929302155972	0.530866920948029	-0.0723523199558258
-0.871104717254639	-7.83480358123779	-4.06954288482666	-0.0365372039377689	0.530892074108124	-0.0723255798220634
-0.87212872505188	-7.83829784393311	-4.0705189704895	-0.0363479927182198	0.530954301357269	-0.0721883848309517
-0.864770531654358	-7.84498977661133	-4.08269309997559	-0.0362815670669079	0.531062245368958	-0.0721580386161804
-0.859411120414734	-7.84424686431885	-4.0748987197876	-0.0361354574561119	0.530957639217377	-0.0720684453845024
-0.855325639247894	-7.84579038619995	-4.08252096176147	-0.0359615571796894	0.530854165554047	-0.0720172822475433
-0.846413552761078	-7.8491415977478	-4.07334136962891	-0.0359388925135136	0.530591130256653	-0.071928583085537
-0.846056520938873	-7.85083150863647	-4.06813383102417	-0.0358631648123264	0.530322730541229	-0.0718004032969475
-0.843248307704926	-7.85158586502075	-4.07215356826782	-0.0358749628067017	0.530045866966248	-0.0717101395130157
-0.837704598903656	-7.85414838790894	-4.06689786911011	-0.0359328128397465	0.529574155807495	-0.0715606808662415
-0.836610019207001	-7.85276222229004	-4.06463956832886	-0.0358152911067009	0.529157519340515	-0.0714639574289322
-0.828565955162048	-7.85552883148193	-4.05416774749756	-0.0358914211392403	0.528692781925201	-0.0714060738682747
-0.823738157749176	-7.85823583602905	-4.04727363586426	-0.036005049943924	0.528186440467834	-0.0713590085506439
-0.823051571846008	-7.85712051391602	-4.03850078582764	-0.0360401906073093	0.527598321437836	-0.0712718293070793
-0.818910300731659	-7.86155796051025	-4.03248834609985	-0.0362991131842136	0.526987254619598	-0.0711884275078774
-0.819293975830078	-7.86024761199951	-4.03596639633179	-0.0364231541752815	0.52634984254837	-0.0710419341921806
-0.817970871925354	-7.86225605010986	-4.02969837188721	-0.0365183390676975	0.525748729705811	-0.0709803253412247
-0.81464695930481	-7.86312341690063	-4.02452707290649	-0.0367604233324528	0.525051712989807	-0.0709923952817917
-0.813214182853699	-7.86211013793945	-4.01572179794312	-0.0369667112827301	0.524337410926819	-0.0709726512432098
-0.813141107559204	-7.8622088432312	-4.01309537887573	-0.0372008569538593	0.523737072944641	-0.0710002928972244
-0.813051879405975	-7.86377334594727	-3.99775719642639	-0.0374976396560669	0.523089230060577	-0.0710122734308243
-0.809314131736755	-7.86102676391602	-3.993821144104	-0.0377444103360176	0.522312700748444	-0.0710900276899338
-0.812114775180817	-7.86167526245117	-3.98683023452759	-0.0380228869616985	0.521701991558075	-0.07111556828022
-0.812482416629791	-7.86644792556763	-3.97662377357483	-0.0383528620004654	0.52108234167099	-0.071204699575901
-0.8113032579422	-7.86322689056396	-3.9671196937561	-0.0386765003204346	0.520397365093231	-0.0713678225874901
-0.809973061084747	-7.86530447006226	-3.95854258537292	-0.0389709547162056	0.519734084606171	-0.0714708417654037
-0.814698874950409	-7.86666202545166	-3.95832467079163	-0.0393117181956768	0.519152104854584	-0.0716896131634712
-0.811023950576782	-7.86572980880737	-3.95550870895386	-0.0397651195526123	0.518536806106567	-0.0718288198113441
-0.810616850852966	-7.86189413070679	-3.94755840301514	-0.0400498434901237	0.518004357814789	-0.0720302164554596
-0.816874265670776	-7.86407470703125	-3.94018054008484	-0.0404404625296593	0.517458379268646	-0.0722371861338615
-0.815086483955383	-7.86548328399658	-3.9336245059967	-0.040858518332243	0.516923606395721	-0.0725076943635941
-0.817086577415466	-7.8626856803894	-3.92335104942322	-0.0413464270532131	0.516411185264587	-0.0727462694048882
-0.818545341491699	-7.8623628616333	-3.92047786712646	-0.041625190526247	0.515888810157776	-0.0729706957936287
-0.824079930782318	-7.86449337005615	-3.91740918159485	-0.0420327894389629	0.51552802324295	-0.0732309892773628
-0.821079075336456	-7.86362600326538	-3.91322374343872	-0.0424542874097824	0.515030562877655	-0.0734745711088181
-0.824908256530762	-7.86175680160522	-3.90847158432007	-0.0428915359079838	0.514555752277374	-0.0736854299902916
-0.825605869293213	-7.86183500289917	-3.8988356590271	-0.0433013401925564	0.514081001281738	-0.0739013031125069
-0.82625287771225	-7.86078357696533	-3.89664793014526	-0.0437397137284279	0.513786435127258	-0.0741109848022461
-0.832406163215637	-7.86366701126099	-3.88681507110596	-0.0442061945796013	0.513469457626343	-0.0743299499154091
-0.836288690567017	-7.86112785339355	-3.88473558425903	-0.0446136184036732	0.513113260269165	-0.0746119692921638
-0.833803057670593	-7.85618257522583	-3.87817692756653	-0.04506815969944	0.512717545032501	-0.0748292803764343
-0.836432874202728	-7.85528182983398	-3.87140393257141	-0.045589055866003	0.512441396713257	-0.0750498622655869
-0.841365456581116	-7.85398292541504	-3.86801338195801	-0.0459874868392944	0.512075066566467	-0.0753321349620819
-0.843515276908875	-7.85421133041382	-3.86001896858215	-0.0463498458266258	0.511803030967712	-0.075505793094635
-0.846753597259521	-7.85404253005981	-3.8675525188446	-0.046865813434124	0.511622846126556	-0.0757332518696785
-0.849806427955627	-7.85119438171387	-3.85505867004395	-0.0472900532186031	0.511315882205963	-0.0759041160345078
-0.851769745349884	-7.84815168380737	-3.85156798362732	-0.0477172657847404	0.511081337928772	-0.0760880783200264
-0.857922434806824	-7.84755516052246	-3.85052728652954	-0.0481103509664536	0.51090681552887	-0.0762443095445633
-0.858160257339478	-7.84469556808472	-3.84938287734985	-0.0484957061707973	0.51060676574707	-0.0763659998774529
-0.861451148986816	-7.84155750274658	-3.84452390670776	-0.0489710681140423	0.51044374704361	-0.0765406861901283
-0.86551570892334	-7.83780145645142	-3.83865261077881	-0.0492803566157818	0.510248959064484	-0.0766413658857346
-0.869837582111359	-7.83602571487427	-3.83770942687988	-0.0497614964842796	0.51002424955368	-0.0767207220196724
-0.876568973064423	-7.83070611953735	-3.83763670921326	-0.0500553958117962	0.509886085987091	-0.0768447890877724
-0.879871428012848	-7.82714653015137	-3.83745384216309	-0.0503781773149967	0.509740769863129	-0.076884426176548
-0.886604785919189	-7.82635021209717	-3.83504557609558	-0.0507082529366016	0.509569704532623	-0.076933778822422
-0.894669890403748	-7.81920289993286	-3.829106092453	-0.0509818010032177	0.50942462682724	-0.0769587010145187
-0.89818012714386	-7.81813669204712	-3.83060073852539	-0.051321130245924	0.509261310100555	-0.0770203471183777
-0.904349267482758	-7.80967378616333	-3.82832884788513	-0.0515793487429619	0.509159564971924	-0.0770241394639015
-0.90942394733429	-7.80646705627441	-3.82628107070923	-0.051909226924181	0.509071171283722	-0.0769809260964394
-0.918510913848877	-7.8037257194519	-3.82111215591431	-0.0521053411066532	0.508918225765228	-0.0769577175378799
-0.919984042644501	-7.7974591255188	-3.82047843933105	-0.0523587837815285	0.508808135986328	-0.0768789276480675
-0.928215622901917	-7.7934684753418	-3.815021276474	-0.0526335015892982	0.508639097213745	-0.0768206119537354
-0.936908841133118	-7.78567695617676	-3.81150484085083	-0.0527479462325573	0.508569180965424	-0.0768002867698669
-0.942134737968445	-7.78381872177124	-3.81917595863342	-0.0530078634619713	0.508480489253998	-0.0766326189041138
-0.949685871601105	-7.77828741073608	-3.81709599494934	-0.0530917607247829	0.508365869522095	-0.0765553861856461
-0.956672847270966	-7.77218294143677	-3.80561852455139	-0.053273968398571	0.508378565311432	-0.0763927698135376
-0.963884890079498	-7.76677274703979	-3.81126356124878	-0.0534274131059647	0.508201718330383	-0.0762004554271698
-0.968727767467499	-7.76039743423462	-3.80300664901733	-0.053447175770998	0.508147120475769	-0.0760671719908714
-0.976402938365936	-7.75405216217041	-3.80394196510315	-0.0535504259169102	0.508098840713501	-0.0758481621742249
-0.986388027667999	-7.74973773956299	-3.80464673042297	-0.0536637455224991	0.508149325847626	-0.0755211561918259
-0.98746120929718	-7.74185943603516	-3.80593037605286	-0.0536851100623608	0.508091568946838	-0.0752587765455246
-0.994625806808472	-7.73547649383545	-3.80329442024231	-0.0536326840519905	0.508056282997131	-0.0749815329909325
-1.00197637081146	-7.72787570953369	-3.80247044563293	-0.0536433681845665	0.508040547370911	-0.0746447667479515
-1.00733661651611	-7.72185564041138	-3.80690145492554	-0.0536171570420265	0.508033394813538	-0.0742096975445747
-1.01677048206329	-7.71877288818359	-3.8093740940094	-0.0535324476659298	0.508068144321442	-0.0738006234169006
-1.02166450023651	-7.71266984939575	-3.81011247634888	-0.0534646734595299	0.508138835430145	-0.073468804359436
-1.02645409107208	-7.70658111572266	-3.81098747253418	-0.0533619150519371	0.508093178272247	-0.0730337351560593
-1.03434956073761	-7.7020411491394	-3.8188910484314	-0.0532274134457111	0.508163392543793	-0.0726233944296837
-1.03736066818237	-7.69603204727173	-3.81784605979919	-0.0530997663736343	0.508289575576782	-0.072182908654213
-1.04366719722748	-7.68972539901733	-3.81516122817993	-0.0528864338994026	0.508367598056793	-0.071762815117836
-1.04999387264252	-7.68196773529053	-3.8168261051178	-0.0526744313538074	0.508436799049377	-0.071380615234375
-1.05609679222107	-7.67736625671387	-3.81830787658691	-0.0525226630270481	0.508579969406128	-0.070945717394352
-1.0613796710968	-7.67395782470703	-3.81720399856567	-0.0522194691002369	0.508699357509613	-0.070568710565567
-1.06711864471436	-7.66955947875977	-3.81832408905029	-0.0519589520990849	0.508830964565277	-0.0701095312833786
-1.07310128211975	-7.66442823410034	-3.8198606967926	-0.0516461431980133	0.508943378925323	-0.0697641968727112
-1.07900321483612	-7.65989208221436	-3.82065486907959	-0.0513428561389446	0.509119093418121	-0.0693654641509056
-1.08554470539093	-7.65811920166016	-3.82211709022522	-0.0509933307766914	0.509265244007111	-0.0689955055713654
-1.08726501464844	-7.65501689910889	-3.82495617866516	-0.0506630279123783	0.509384155273438	-0.0686377063393593
-1.09250855445862	-7.64828872680664	-3.82475686073303	-0.0503261461853981	0.509491205215454	-0.0682250782847404
-1.09634518623352	-7.64614820480347	-3.82699370384216	-0.0498600378632545	0.50965029001236	-0.0678486526012421
-1.10320770740509	-7.64256238937378	-3.83099603652954	-0.0495334677398205	0.509763121604919	-0.0674454644322395
-1.10963320732117	-7.64217329025269	-3.83117604255676	-0.0491302870213985	0.509886503219604	-0.0670547112822533
-1.11207282543182	-7.63886117935181	-3.83808302879334	-0.0487643405795097	0.50995534658432	-0.0666728541254997
-1.11615228652954	-7.63166856765747	-3.83642506599426	-0.0483855940401554	0.510046064853668	-0.066241443157196
-1.1211394071579	-7.63180541992188	-3.83807921409607	-0.0479728430509567	0.51009213924408	-0.0658062398433685
-1.12584447860718	-7.62755107879639	-3.84175062179565	-0.047588873654604	0.510215520858765	-0.0654089823365211
-1.1284042596817	-7.62818574905396	-3.83747744560242	-0.0471641533076763	0.510165095329285	-0.0649830475449562
-1.13129997253418	-7.62668561935425	-3.83780002593994	-0.0467806272208691	0.510194778442383	-0.0646522641181946
-1.13465023040771	-7.62195158004761	-3.83707356452942	-0.0463482365012169	0.510209679603577	-0.0642595216631889
-1.13748621940613	-7.62033462524414	-3.83431196212769	-0.0459817983210087	0.510212600231171	-0.0638615414500237
-1.14100003242493	-7.61945629119873	-3.83680486679077	-0.0455701313912869	0.510144114494324	-0.0635360926389694
-1.14517617225647	-7.61719751358032	-3.84155035018921	-0.045227188616991	0.510156810283661	-0.0631766244769096
-1.14884388446808	-7.61519861221313	-3.8318407535553	-0.0449159108102322	0.510002017021179	-0.0628902614116669
-1.15224146842957	-7.61117935180664	-3.83456897735596	-0.0444782339036465	0.509862661361694	-0.062678374350071
-1.15876615047455	-7.61027240753174	-3.83975124359131	-0.0441032201051712	0.509644329547882	-0.0623152554035187
-1.16434669494629	-7.60928440093994	-3.83638548851013	-0.043739415705204	0.50950962305069	-0.0621406212449074
-1.16700029373169	-7.60810518264771	-3.83293652534485	-0.0434303618967533	0.509371101856232	-0.0619016885757446
-1.17243242263794	-7.60555219650269	-3.83710145950317	-0.0430318862199783	0.509054780006409	-0.06168457493186
-1.17879378795624	-7.60421133041382	-3.82807016372681	-0.0427411794662476	0.508831262588501	-0.0614691600203514
-1.18227708339691	-7.60110330581665	-3.83228659629822	-0.0422893241047859	0.508601844310761	-0.0612398386001587
-1.18557846546173	-7.60519552230835	-3.82893371582031	-0.0420288927853107	0.508309543132782	-0.0609986819326878
-1.18714714050293	-7.59890842437744	-3.8256938457489	-0.0417439639568329	0.508054852485657	-0.0608419924974442
-1.19312655925751	-7.600905418396	-3.82137513160706	-0.0414576679468155	0.5075923204422	-0.0606402456760406
-1.19499599933624	-7.59684944152832	-3.82166743278503	-0.0411532334983349	0.50727391242981	-0.0604104995727539
-1.20090246200562	-7.59823989868164	-3.82484197616577	-0.0407662056386471	0.506900131702423	-0.0601474270224571
-1.20239806175232	-7.59997081756592	-3.81921172142029	-0.0405085384845734	0.506543755531311	-0.0599079839885235
-1.202796459198	-7.59412002563477	-3.81971454620361	-0.040266539901495	0.506034851074219	-0.0596480593085289
-1.20721483230591	-7.59837102890015	-3.82036161422729	-0.0400262847542763	0.505592167377472	-0.059361033141613
-1.21057510375977	-7.59706354141235	-3.81288146972656	-0.0397103540599346	0.505094110965729	-0.0590977184474468
-1.21187233924866	-7.59564590454102	-3.81519389152527	-0.0394375175237656	0.504652380943298	-0.0588078163564205
-1.21236944198608	-7.5975513458252	-3.80906391143799	-0.0392504446208477	0.50419694185257	-0.058535672724247
-1.21241796016693	-7.59805727005005	-3.80284094810486	-0.0390537641942501	0.503791511058807	-0.0583341717720032
-1.21176433563232	-7.59731101989746	-3.7968442440033	-0.0387967750430107	0.503202855587006	-0.0580490231513977
-1.21207392215729	-7.59799861907959	-3.7895495891571	-0.0385946594178677	0.502770900726318	-0.0578453466296196
-1.21333539485931	-7.5953164100647	-3.79186987876892	-0.038366511464119	0.502283096313477	-0.0575666353106499
-1.21214830875397	-7.59742593765259	-3.78582549095154	-0.0381750203669071	0.501765012741089	-0.0573346763849258
-1.21260631084442	-7.59597396850586	-3.78220582008362	-0.0379304811358452	0.501340568065643	-0.0571033172309399
-1.21215808391571	-7.59937715530396	-3.78108096122742	-0.0376328676939011	0.500868320465088	-0.0568291135132313
-1.20758783817291	-7.59998941421509	-3.78136682510376	-0.0374635867774487	0.500478386878967	-0.0566730350255966
-1.20881175994873	-7.60419321060181	-3.77528762817383	-0.0373445712029934	0.500037014484406	-0.0565279796719551
-1.20868504047394	-7.60238790512085	-3.7674388885498	-0.0371659174561501	0.499602675437927	-0.0563680492341518
-1.20706915855408	-7.60448598861694	-3.76682806015015	-0.0369730480015278	0.499225348234177	-0.0562180727720261
-1.20762276649475	-7.60813045501709	-3.75732254981995	-0.0367005057632923	0.498934864997864	-0.0561427772045136
-1.20561683177948	-7.6063985824585	-3.75926303863525	-0.0364723578095436	0.498586505651474	-0.0560728199779987
-1.20244407653809	-7.61364889144897	-3.75753831863403	-0.0362762361764908	0.498364269733429	-0.055964220315218
-1.20041847229004	-7.61249160766602	-3.75599670410156	-0.0361219681799412	0.498071163892746	-0.0559107288718224
-1.19495213031769	-7.61544704437256	-3.76211380958557	-0.0359122455120087	0.497809916734695	-0.0558115839958191
-1.19269251823425	-7.61483812332153	-3.75579118728638	-0.0358106084167957	0.497607171535492	-0.0557548142969608
-1.19274795055389	-7.62038660049438	-3.76203656196594	-0.0355219021439552	0.497472763061523	-0.0556482076644897
-1.18511760234833	-7.62499046325684	-3.76013660430908	-0.0353392213582993	0.497320801019669	-0.0556719452142715
-1.18392908573151	-7.63003921508789	-3.76279950141907	-0.0351472087204456	0.497256606817245	-0.0556646510958672
-1.17575478553772	-7.63660478591919	-3.75667071342468	-0.0348904356360435	0.497123301029205	-0.0557037219405174
-1.17058074474335	-7.63944673538208	-3.75744485855103	-0.0347742103040218	0.497121512889862	-0.0557130426168442
-1.1617546081543	-7.64718198776245	-3.75725436210632	-0.0345708727836609	0.497119754552841	-0.0557735748589039
-1.15685415267944	-7.6464786529541	-3.75506591796875	-0.0342920236289501	0.497099190950394	-0.0558176040649414
-1.149374127388	-7.65557479858398	-3.76145386695862	-0.0341202132403851	0.497140496969223	-0.0558977909386158
-1.14500248432159	-7.66086483001709	-3.76449942588806	-0.0338507369160652	0.497282683849335	-0.0559677630662918
-1.13729059696198	-7.66964340209961	-3.76819038391113	-0.0336264744400978	0.497416198253632	-0.0560873970389366
-1.12773215770721	-7.67458820343018	-3.76465320587158	-0.0333944372832775	0.49757793545723	-0.0561655089259148
-1.11894583702087	-7.68264722824097	-3.76705884933472	-0.0331699252128601	0.497742176055908	-0.0562662370502949
-1.10786080360413	-7.68947172164917	-3.76606941223145	-0.032964188605547	0.497911244630814	-0.056357704102993
-1.1002596616745	-7.69508647918701	-3.76773595809937	-0.0327146872878075	0.498160719871521	-0.0565226078033447
-1.09545230865479	-7.70263385772705	-3.76877284049988	-0.032489076256752	0.498405486345291	-0.0566005520522594
-1.08588755130768	-7.70852088928223	-3.77852010726929	-0.0322418473660946	0.498704135417938	-0.0567159280180931
-1.07709908485413	-7.71516609191895	-3.78585290908813	-0.0319461338222027	0.498994559049606	-0.0567707791924477
-1.0640059709549	-7.72286653518677	-3.78871083259583	-0.0317472964525223	0.49931925535202	-0.0568745471537113
-1.05411791801453	-7.72964096069336	-3.79117679595947	-0.0314778015017509	0.499627262353897	-0.0569849722087383
-1.04817533493042	-7.73913240432739	-3.79401707649231	-0.031251285225153	0.499960631132126	-0.0569924786686897
-1.03861546516418	-7.74015092849731	-3.80087685585022	-0.0309781208634377	0.500324726104736	-0.0571183748543262
-1.02936935424805	-7.75101232528687	-3.81195044517517	-0.0307879094034433	0.500588476657867	-0.0572058632969856
-1.01979076862335	-7.75640726089478	-3.80517220497131	-0.0305726584047079	0.501000463962555	-0.0573129430413246
-1.01110637187958	-7.76343965530396	-3.81105637550354	-0.0302947722375393	0.50130307674408	-0.0574241504073143
-1.00107157230377	-7.77013397216797	-3.81388235092163	-0.0300456080585718	0.501571714878082	-0.0574848316609859
-0.994413316249847	-7.77654218673706	-3.82030344009399	-0.0298152100294828	0.501903414726257	-0.057564377784729
-0.987961292266846	-7.78168439865112	-3.82628893852234	-0.0296388491988182	0.502230703830719	-0.0576582178473473
-0.975515246391296	-7.78944540023804	-3.82912254333496	-0.0294453129172325	0.502465665340424	-0.0577420219779015
-0.966309309005737	-7.79414892196655	-3.8269989490509	-0.0291910469532013	0.50276380777359	-0.0577609799802303
-0.960488498210907	-7.80058813095093	-3.83232808113098	-0.0289775859564543	0.502958476543427	-0.0578221380710602
-0.950900435447693	-7.80416011810303	-3.83280062675476	-0.0286742504686117	0.503243505954742	-0.0578086040914059
-0.942423582077026	-7.80914068222046	-3.83831882476807	-0.0284992139786482	0.503402233123779	-0.057822298258543
-0.936427474021912	-7.81311750411987	-3.84139084815979	-0.0283728837966919	0.503632366657257	-0.0578197576105595
-0.924308836460114	-7.819411277771	-3.84010481834412	-0.0281642694026232	0.503814280033112	-0.0578269138932228
-0.92101377248764	-7.82361507415771	-3.84786105155945	-0.027927016839385	0.503967881202698	-0.0577527917921543
-0.913628399372101	-7.82792901992798	-3.84771275520325	-0.0277748256921768	0.50411182641983	-0.0576999559998512
-0.902690052986145	-7.82965850830078	-3.85239911079407	-0.0275647509843111	0.504316091537476	-0.057642687112093
-0.895649909973145	-7.83536911010742	-3.85142755508423	-0.0274262633174658	0.5044264793396	-0.0576458089053631
-0.889005899429321	-7.83922958374023	-3.85056209564209	-0.0271945539861918	0.504469096660614	-0.0576370321214199
-0.882470011711121	-7.84090232849121	-3.8521900177002	-0.0270185582339764	0.504629492759705	-0.0575951039791107
-0.874765694141388	-7.84482717514038	-3.85973691940308	-0.0268274527043104	0.504782021045685	-0.0575034283101559
-0.869402647018433	-7.8467960357666	-3.85777401924133	-0.0266245286911726	0.504841804504395	-0.0574804060161114
-0.862403094768524	-7.84930896759033	-3.86133289337158	-0.0264161694794893	0.504946768283844	-0.0574204213917255
-0.857020199298859	-7.85434675216675	-3.86457204818726	-0.0262913424521685	0.505074799060822	-0.0573892928659916
-0.853177785873413	-7.85406446456909	-3.8665406703949	-0.0260058995336294	0.505219578742981	-0.0573736093938351
-0.846807718276978	-7.85904598236084	-3.86958003044128	-0.0259055569767952	0.505328476428986	-0.0573540478944778
-0.840091526508331	-7.86339044570923	-3.86797595024109	-0.0257254634052515	0.505414247512817	-0.0573155730962753
-0.836768329143524	-7.86311864852905	-3.87308025360107	-0.0255375858396292	0.505574941635132	-0.0573159344494343
-0.833810448646545	-7.86838102340698	-3.87600159645081	-0.0253155864775181	0.505695939064026	-0.0573355704545975
-0.828845202922821	-7.87211036682129	-3.87329196929932	-0.0251654256135225	0.505842864513397	-0.0573100708425045
-0.821998476982117	-7.87245512008667	-3.87525343894959	-0.0249770767986774	0.50605571269989	-0.0573374927043915
-0.816324770450592	-7.8722825050354	-3.88118267059326	-0.0248175840824842	0.506160795688629	-0.0573006346821785
-0.814785778522491	-7.87772274017334	-3.88249611854553	-0.0245964825153351	0.506402134895325	-0.0572689548134804
-0.808514595031738	-7.88036727905273	-3.88533043861389	-0.024550586938858	0.506519913673401	-0.0572634860873222
-0.801649808883667	-7.87915468215942	-3.88699817657471	-0.0243119914084673	0.506796479225159	-0.0573543719947338
-0.79817408323288	-7.88259315490723	-3.89300227165222	-0.0241895392537117	0.506918549537659	-0.0573078617453575
-0.793664693832397	-7.88710784912109	-3.89187359809875	-0.0241092219948769	0.507170081138611	-0.0574273876845837
-0.790447115898132	-7.88810777664185	-3.89634943008423	-0.0238863024860621	0.507413446903229	-0.0574463382363319
-0.786772668361664	-7.89241886138916	-3.89428067207336	-0.0237777624279261	0.507676124572754	-0.0576574392616749
-0.782369911670685	-7.89294195175171	-3.90012145042419	-0.0236327350139618	0.507923722267151	-0.0577734932303429
-0.780047595500946	-7.89860677719116	-3.90309143066406	-0.023524085059762	0.508142828941345	-0.0579353645443916
-0.77579402923584	-7.89957046508789	-3.90344762802124	-0.0234188735485077	0.50840425491333	-0.0581529289484024
-0.774114608764648	-7.90296125411987	-3.90276098251343	-0.0233561247587204	0.508699536323547	-0.0583186149597168
-0.769530653953552	-7.90410470962524	-3.91085720062256	-0.0232454966753721	0.508906841278076	-0.0585502795875072
-0.769190073013306	-7.90582752227783	-3.91224980354309	-0.0231549199670553	0.509155631065369	-0.058802142739296
-0.767751395702362	-7.91148042678833	-3.91635847091675	-0.023104639723897	0.509402215480804	-0.0590719804167748
-0.764605939388275	-7.91468858718872	-3.91945219039917	-0.0230473484843969	0.509590625762939	-0.0593194924294949
-0.764084756374359	-7.91831827163696	-3.92173743247986	-0.0229796729981899	0.509809911251068	-0.0596390590071678
-0.763340353965759	-7.91932821273804	-3.91852951049805	-0.02287957072258	0.510030627250671	-0.059951338917017
-0.761004626750946	-7.92107248306274	-3.92136693000793	-0.022957181558013	0.510176181793213	-0.060237929224968
-0.757571935653687	-7.92533111572266	-3.92376685142517	-0.0229918044060469	0.510416805744171	-0.0605257712304592
-0.758529663085938	-7.92338132858276	-3.92274522781372	-0.0229380093514919	0.510510861873627	-0.0608680248260498
-0.76005893945694	-7.92733478546143	-3.92738318443298	-0.0230683460831642	0.510627627372742	-0.0611594282090664
-0.762167751789093	-7.92908048629761	-3.9250705242157	-0.0230613369494677	0.510749638080597	-0.0614248737692833
-0.759908556938171	-7.93038320541382	-3.92828631401062	-0.0232490282505751	0.510837197303772	-0.061736099421978
-0.758059620857239	-7.9310359954834	-3.92022061347961	-0.023367777466774	0.510767161846161	-0.0620176307857037
-0.75913542509079	-7.92969799041748	-3.92631912231445	-0.0234266240149736	0.510858833789825	-0.0623199157416821
-0.763403594493866	-7.93267011642456	-3.92319250106812	-0.02357685752213	0.510861575603485	-0.0625798925757408
-0.758747756481171	-7.93321418762207	-3.9265992641449	-0.0237564370036125	0.510757565498352	-0.0628022700548172
-0.761067271232605	-7.93331480026245	-3.9162609577179	-0.023927865549922	0.510673403739929	-0.063048928976059
-0.765827238559723	-7.93255758285522	-3.91830801963806	-0.024072052910924	0.510622382164001	-0.0632780194282532
-0.763881802558899	-7.93337297439575	-3.9212601184845	-0.0243066344410181	0.510465085506439	-0.0635433048009872
-0.76784759759903	-7.9353404045105	-3.91364073753357	-0.0245447661727667	0.510274946689606	-0.0638154298067093
-0.770729720592499	-7.93016624450684	-3.91496205329895	-0.0247871354222298	0.510086178779602	-0.0641147941350937
-0.773571610450745	-7.9279260635376	-3.91087508201599	-0.0249600075185299	0.509913146495819	-0.0643608719110489
-0.777592718601227	-7.92919921875	-3.90197968482971	-0.0251997373998165	0.509640097618103	-0.0646200850605965
-0.77880734205246	-7.9284839630127	-3.90083312988281	-0.0254963915795088	0.509300589561462	-0.0648871064186096
-0.781594097614288	-7.92805671691895	-3.89970111846924	-0.0257613398134708	0.509067952632904	-0.0651817545294762
-0.786269545555115	-7.92427253723145	-3.89467000961304	-0.0260755680501461	0.508655309677124	-0.065419040620327
-0.791257739067078	-7.92500734329224	-3.88713216781616	-0.0263351779431105	0.508331120014191	-0.0655731409788132
-0.797982931137085	-7.92173194885254	-3.88443398475647	-0.0267040114849806	0.507995069026947	-0.0658717676997185
-0.799701511859894	-7.9203085899353	-3.87977290153503	-0.0269926488399506	0.507609188556671	-0.0660503059625626
-0.802143454551697	-7.91783237457275	-3.87107491493225	-0.0273273717612028	0.507219195365906	-0.0662729367613792
-0.80929571390152	-7.91375350952148	-3.87256550788879	-0.0276566501706839	0.506805062294006	-0.0664557591080666
-0.811754941940308	-7.91202020645142	-3.86444878578186	-0.0279610697180033	0.506368398666382	-0.0666128471493721
-0.817029237747192	-7.90980005264282	-3.85906004905701	-0.0283052306622267	0.506046056747437	-0.0667977780103683
-0.820518136024475	-7.90718173980713	-3.85442733764648	-0.0286771915853024	0.505635917186737	-0.0668833553791046
-0.824574887752533	-7.90352869033813	-3.84693551063538	-0.0289770308881998	0.505281746387482	-0.0670273080468178
-0.825711786746979	-7.89666414260864	-3.84207439422607	-0.0293429251760244	0.504907488822937	-0.0671864748001099
-0.831706762313843	-7.89589262008667	-3.8421585559845	-0.029620323330164	0.504533648490906	-0.0672749578952789
-0.837997138500214	-7.89058303833008	-3.84037232398987	-0.0299774464219809	0.504235982894897	-0.0674132034182549
-0.837402701377869	-7.89106416702271	-3.83793044090271	-0.0302773378789425	0.503908336162567	-0.0674991086125374
-0.840366721153259	-7.88994741439819	-3.82612752914429	-0.0305681116878986	0.503665387630463	-0.067653477191925
-0.844845116138458	-7.8847713470459	-3.82431268692017	-0.0308966897428036	0.503461956977844	-0.0677419379353523
-0.846027553081512	-7.88306903839111	-3.81890392303467	-0.0312702506780624	0.503200829029083	-0.0679002478718758
-0.846677303314209	-7.87691688537598	-3.81260848045349	-0.0314640030264854	0.502941727638245	-0.0680146887898445
-0.851446509361267	-7.87408924102783	-3.81055569648743	-0.0318120941519737	0.502798676490784	-0.0681443810462952
-0.857519090175629	-7.876549243927	-3.80530905723572	-0.0320674292743206	0.502732336521149	-0.0683227330446243
-0.858572721481323	-7.87529230117798	-3.80823302268982	-0.0323407389223576	0.502656817436218	-0.0684357509016991
-0.859161257743835	-7.87300539016724	-3.81138229370117	-0.0326297730207443	0.502556622028351	-0.068545013666153
-0.861677587032318	-7.8667311668396	-3.80861830711365	-0.0328935794532299	0.50248920917511	-0.0686701238155365
-0.861270844936371	-7.8638277053833	-3.80952858924866	-0.0330215133726597	0.50245600938797	-0.068751722574234
-0.864075601100922	-7.86778259277344	-3.80581426620483	-0.0333659388124943	0.502486050128937	-0.0688463747501373
-0.860845267772675	-7.86466073989868	-3.80895566940308	-0.0335400924086571	0.50244551897049	-0.0689970701932907
-0.861686229705811	-7.86585521697998	-3.80303430557251	-0.0337821207940578	0.502501904964447	-0.0690812915563583
-0.859821975231171	-7.86058902740479	-3.80521011352539	-0.0340198986232281	0.502473771572113	-0.0691749230027199
-0.864066004753113	-7.86213874816895	-3.80528259277344	-0.0341491810977459	0.502535223960876	-0.0692300572991371
-0.863945186138153	-7.86190032958984	-3.80823874473572	-0.0343568064272404	0.502639055252075	-0.0693489536643028
-0.863713622093201	-7.86251068115234	-3.81247043609619	-0.0345505140721798	0.502710521221161	-0.0694620385766029
-0.862917304039001	-7.86242341995239	-3.80348134040833	-0.0347224399447441	0.502760529518127	-0.0695738047361374
-0.864665806293488	-7.86025810241699	-3.80780005455017	-0.0348819606006145	0.502831816673279	-0.0697138756513596
-0.861744046211243	-7.85887575149536	-3.80557060241699	-0.0350600965321064	0.502851545810699	-0.0698886513710022
-0.864180028438568	-7.85918045043945	-3.80494546890259	-0.0351565070450306	0.502923369407654	-0.0700073167681694
-0.863676369190216	-7.86014127731323	-3.80815649032593	-0.0352754704654217	0.502937793731689	-0.0700998082756996
-0.864919900894165	-7.85570001602173	-3.80719709396362	-0.0354168862104416	0.503012537956238	-0.0702469050884247
-0.865524351596832	-7.85922527313232	-3.80821657180786	-0.0355369038879871	0.502987742424011	-0.0703430473804474
-0.866046786308289	-7.85949802398682	-3.79877066612244	-0.0357219129800797	0.502975940704346	-0.0704511776566505
-0.866767764091492	-7.8578577041626	-3.80132365226746	-0.0359326303005219	0.502942144870758	-0.0705646499991417
-0.866673290729523	-7.85608720779419	-3.79434084892273	-0.0359990820288658	0.502842843532562	-0.070633128285408
-0.868780672550201	-7.85209655761719	-3.79564905166626	-0.0361316874623299	0.502768874168396	-0.0706983655691147
-0.869919657707214	-7.85220098495483	-3.79109120368958	-0.0362622551620007	0.502647638320923	-0.0707332193851471
-0.871049582958221	-7.85039615631104	-3.79939913749695	-0.0363907925784588	0.502469718456268	-0.0707544162869453
-0.873111426830292	-7.84927225112915	-3.80267000198364	-0.036571491509676	0.502323091030121	-0.070741631090641
-0.873470067977905	-7.84677267074585	-3.79738426208496	-0.0367272645235062	0.502204954624176	-0.0706811994314194
-0.874319016933441	-7.84798622131348	-3.79693150520325	-0.0369555838406086	0.501795828342438	-0.0706111192703247
-0.874482750892639	-7.84414052963257	-3.78820729255676	-0.037122156471014	0.501532137393951	-0.0706728175282478
-0.876545429229736	-7.84532737731934	-3.78286647796631	-0.0372622348368168	0.501230120658875	-0.070600301027298
-0.878085911273956	-7.84280586242676	-3.78007674217224	-0.037400983273983	0.50089955329895	-0.0706226900219917
-0.879462778568268	-7.84213876724243	-3.78313684463501	-0.0375435240566731	0.500614821910858	-0.0705653205513954
-0.879640698432922	-7.83879518508911	-3.77358388900757	-0.0376291163265705	0.500205397605896	-0.0705790221691132
-0.882599174976349	-7.83575201034546	-3.77276825904846	-0.0378611870110035	0.499837815761566	-0.0705369785428047
-0.885453104972839	-7.83397340774536	-3.76942706108093	-0.0380301773548126	0.499473035335541	-0.0704997703433037
-0.886109352111816	-7.8321647644043	-3.76359534263611	-0.0381784662604332	0.499058157205582	-0.0704799294471741
-0.891704082489014	-7.8304295539856	-3.75984930992126	-0.0383309237658978	0.498633205890656	-0.0704729333519936
-0.891113698482513	-7.82741737365723	-3.74641346931458	-0.0384704694151878	0.4982048869133	-0.0704917833209038
-0.893846035003662	-7.82554912567139	-3.74718070030212	-0.0386236570775509	0.497816145420074	-0.0704743564128876
-0.893840253353119	-7.82058906555176	-3.74420237541199	-0.0388101004064083	0.497401744127274	-0.0704847499728203
-0.902314960956573	-7.8188738822937	-3.74381136894226	-0.0389463827013969	0.497043907642365	-0.0704562067985535
-0.902676463127136	-7.8180627822876	-3.73953700065613	-0.0390366986393929	0.496675819158554	-0.0704602673649788
-0.905711114406586	-7.81657457351685	-3.7368175983429	-0.0392380394041538	0.496343910694122	-0.0704415813088417
-0.909499883651733	-7.81383943557739	-3.73597288131714	-0.0393094308674335	0.495894461870193	-0.0704367607831955
-0.910723745822906	-7.81133699417114	-3.73123407363892	-0.0394391566514969	0.495567470788956	-0.0704300776124001
-0.915932238101959	-7.81142950057983	-3.72686409950256	-0.0395444259047508	0.495206564664841	-0.0704377591609955
-0.916210830211639	-7.80638122558594	-3.72085499763489	-0.0396436080336571	0.494930624961853	-0.0705502554774284
-0.917597532272339	-7.80239391326904	-3.71813464164734	-0.039871197193861	0.494564682245255	-0.0704920738935471
-0.92308646440506	-7.80358648300171	-3.72131633758545	-0.0398825705051422	0.494319349527359	-0.070519745349884
-0.925611019134521	-7.80231714248657	-3.71824479103088	-0.0400064252316952	0.494027584791183	-0.0705085843801498
-0.925797998905182	-7.80086898803711	-3.70670056343079	-0.0401099361479282	0.493795543909073	-0.0705388858914375
-0.927620530128479	-7.79937648773193	-3.71250414848328	-0.0402038469910622	0.493651151657104	-0.0706014335155487
-0.930783987045288	-7.79510116577148	-3.69978952407837	-0.0403371341526508	0.493440747261047	-0.0707324370741844
-0.934221029281616	-7.79499006271362	-3.71024751663208	-0.0403698347508907	0.493235379457474	-0.070742093026638
-0.937488496303558	-7.79548835754395	-3.71150016784668	-0.0404862090945244	0.49307844042778	-0.0708171129226685
-0.940088450908661	-7.79187107086182	-3.71000623703003	-0.0405718237161636	0.493023872375488	-0.0708496049046516
-0.941086053848267	-7.79085397720337	-3.70674300193787	-0.0406302735209465	0.492936283349991	-0.0710016191005707
-0.946681320667267	-7.7880072593689	-3.70699000358582	-0.0406452789902687	0.492709904909134	-0.0711969584226608
-0.948355734348297	-7.78640747070313	-3.70511364936829	-0.0407251454889774	0.492746084928513	-0.0712921544909477
-0.952160120010376	-7.79052305221558	-3.70652532577515	-0.0408257059752941	0.492740780115128	-0.0713902190327644
-0.95280134677887	-7.78697633743286	-3.69871306419373	-0.0408290661871433	0.492749482393265	-0.0716065466403961
-0.9589883685112	-7.78503227233887	-3.6978976726532	-0.0409568622708321	0.492740452289581	-0.0717657953500748
-0.959262907505035	-7.78500032424927	-3.70920729637146	-0.0409857034683228	0.492832362651825	-0.0719477385282516
-0.966224133968353	-7.78415203094482	-3.71178221702576	-0.0409853085875511	0.492944061756134	-0.0720356404781342
-0.96627950668335	-7.77837657928467	-3.70548439025879	-0.0411263965070248	0.493060857057571	-0.0721653997898102
-0.969022989273071	-7.78092384338379	-3.71076941490173	-0.0411589033901691	0.493094712495804	-0.0723781436681747
-0.971891522407532	-7.78053379058838	-3.71198701858521	-0.0411267168819904	0.493208974599838	-0.0725159719586372
-0.970942199230194	-7.78139734268188	-3.70784902572632	-0.0411558896303177	0.493408292531967	-0.0726785659790039
-0.976388692855835	-7.77834272384644	-3.70691800117493	-0.0411956757307053	0.493405014276505	-0.0728364214301109
-0.977814376354218	-7.7797327041626	-3.70721960067749	-0.0413312874734402	0.493682324886322	-0.0730734765529633
-0.985323250293732	-7.77691125869751	-3.71379566192627	-0.0412417501211166	0.493908941745758	-0.0732141733169556
-0.982173502445221	-7.77758502960205	-3.71946573257446	-0.0412882305681705	0.494048744440079	-0.07332593947649
-0.987163424491882	-7.77763891220093	-3.72267723083496	-0.0412671342492104	0.494289577007294	-0.0734037831425667
-0.984855592250824	-7.77562952041626	-3.72328352928162	-0.0413147024810314	0.494501411914825	-0.0735541805624962
-0.988316178321838	-7.77277326583862	-3.72477126121521	-0.0413339845836163	0.494711667299271	-0.073760136961937
-0.990516483783722	-7.77945184707642	-3.72005677223206	-0.0412748530507088	0.494998425245285	-0.0738732144236565
-0.992167949676514	-7.77799463272095	-3.73457312583923	-0.0412023216485977	0.495341807603836	-0.0740169733762741
-0.98978590965271	-7.77707529067993	-3.72789359092712	-0.0412223339080811	0.495543599128723	-0.0741557031869888
-0.992878675460815	-7.77663946151733	-3.733802318573	-0.0411024801433086	0.495854288339615	-0.0742525234818459
-0.99417781829834	-7.77806854248047	-3.7322633266449	-0.0410977229475975	0.496106863021851	-0.0744552835822105
-0.994957864284515	-7.77674007415771	-3.7392783164978	-0.0409678816795349	0.496421813964844	-0.0745377168059349
-0.993754506111145	-7.77929544448853	-3.74284172058105	-0.0409423597157002	0.496786534786224	-0.0745361670851707
-0.996778249740601	-7.77708339691162	-3.75132584571838	-0.0408733747899532	0.497035652399063	-0.0746410638093948
-0.997974932193756	-7.77780485153198	-3.75270414352417	-0.0409280322492123	0.497360438108444	-0.0746514573693275
-0.998085856437683	-7.77924299240112	-3.75236892700195	-0.0408283956348896	0.497611254453659	-0.0747170373797417
-0.99617201089859	-7.77805185317993	-3.74977421760559	-0.0407522805035114	0.49787500500679	-0.0748139396309853
-0.992062091827393	-7.77918767929077	-3.75851440429688	-0.0407321453094482	0.498213410377502	-0.0747957676649094
-0.990742564201355	-7.77996349334717	-3.76117515563965	-0.0406286679208279	0.498390704393387	-0.074819840490818
-0.994037568569183	-7.77937507629395	-3.7667920589447	-0.0405564941465855	0.498700737953186	-0.0748879984021187
-0.993754208087921	-7.78243970870972	-3.76358318328857	-0.0404341258108616	0.498852550983429	-0.0748654156923294
-0.99118959903717	-7.78305053710938	-3.7661919593811	-0.0403735972940922	0.499118089675903	-0.0748747065663338
-0.986535310745239	-7.784499168396	-3.76594519615173	-0.040190864354372	0.499402552843094	-0.0749057084321976
-0.982098817825317	-7.78535413742065	-3.76546835899353	-0.0402107834815979	0.499569594860077	-0.0748683139681816
-0.981623232364655	-7.78656768798828	-3.76953458786011	-0.0401247031986713	0.499803304672241	-0.0748545378446579
-0.976280808448792	-7.78797388076782	-3.76759052276611	-0.0400907211005688	0.500048935413361	-0.0748139917850494
-0.977200746536255	-7.78826951980591	-3.78296709060669	-0.0399214886128902	0.500219106674194	-0.074714794754982
-0.973884522914886	-7.79048871994019	-3.77863192558289	-0.0398657433688641	0.500364661216736	-0.0746484622359276
-0.971780717372894	-7.79275131225586	-3.78522181510925	-0.0397459119558334	0.500584006309509	-0.0745723322033882
-0.966486692428589	-7.79543399810791	-3.78756904602051	-0.0396575406193733	0.500804483890533	-0.0745178386569023
-0.966772437095642	-7.79633378982544	-3.79004526138306	-0.0395389720797539	0.500981211662292	-0.0745758712291718
-0.961199998855591	-7.79984474182129	-3.79298543930054	-0.0394786521792412	0.501096904277802	-0.0744940489530563
-0.95930427312851	-7.80136346817017	-3.78773856163025	-0.0393709093332291	0.50131356716156	-0.0745354369282722
-0.954386413097382	-7.80190658569336	-3.7951602935791	-0.0392334051430225	0.501416146755219	-0.0745260939002037
-0.95589005947113	-7.80541086196899	-3.79137444496155	-0.0390703715384007	0.501576125621796	-0.0745570138096809
-0.954277873039246	-7.80835723876953	-3.79848313331604	-0.0389354415237904	0.501699328422546	-0.0745439976453781
-0.9519282579422	-7.80706691741943	-3.79741168022156	-0.0388061292469502	0.501864194869995	-0.0746029689908028
-0.947869956493378	-7.8093466758728	-3.78721833229065	-0.0387140177190304	0.501885116100311	-0.0745911821722984
-0.94536679983139	-7.81441783905029	-3.79053473472595	-0.0386009551584721	0.502017736434937	-0.0746622160077095
-0.944764971733093	-7.81555271148682	-3.80607032775879	-0.0384099520742893	0.50215071439743	-0.0746661499142647
-0.940543234348297	-7.81754064559937	-3.79867625236511	-0.038348201662302	0.502320349216461	-0.0747037455439568
-0.939158856868744	-7.81954336166382	-3.80848026275635	-0.0382350012660027	0.502444922924042	-0.0746285319328308
-0.935580849647522	-7.82405662536621	-3.80774879455566	-0.0381429493427277	0.502464175224304	-0.074690543115139
-0.932194232940674	-7.82290363311768	-3.80731725692749	-0.0380815267562866	0.502551317214966	-0.0747751072049141
-0.934335827827454	-7.83001470565796	-3.80858945846558	-0.0379219651222229	0.502647399902344	-0.07479427754879
-0.929789006710052	-7.83017635345459	-3.81075048446655	-0.0378222726285458	0.502711355686188	-0.0748746991157532
-0.926240622997284	-7.83454751968384	-3.81487059593201	-0.0376232042908669	0.502767324447632	-0.0749834179878235
-0.923254191875458	-7.83536386489868	-3.80871152877808	-0.0375520326197147	0.502912402153015	-0.0751404017210007
-0.920034408569336	-7.83640146255493	-3.81472134590149	-0.0374042876064777	0.502946436405182	-0.0752097219228745
-0.916346251964569	-7.84015083312988	-3.81539344787598	-0.037379115819931	0.502969801425934	-0.0754023641347885
-0.920260787010193	-7.84617757797241	-3.81550741195679	-0.0372100360691547	0.503016829490662	-0.0755127146840096
-0.912558555603027	-7.84778118133545	-3.80754113197327	-0.0371086932718754	0.503122985363007	-0.0756974220275879
-0.911213397979736	-7.85226058959961	-3.81352496147156	-0.037040714174509	0.503178298473358	-0.0758717805147171
-0.906813383102417	-7.85191011428833	-3.81806373596191	-0.0369013734161854	0.503239095211029	-0.0759380906820297
-0.9074866771698	-7.85145235061646	-3.82295727729797	-0.0367499850690365	0.503309488296509	-0.075994037091732
-0.902596831321716	-7.85932779312134	-3.82669425010681	-0.0367449335753918	0.503395020961761	-0.0761394500732422
-0.902068316936493	-7.86135101318359	-3.82673335075378	-0.0365317203104496	0.503464698791504	-0.0762295201420784
-0.900038003921509	-7.86563158035278	-3.82346081733704	-0.0364110991358757	0.503569841384888	-0.0763170495629311
-0.89418751001358	-7.86763191223145	-3.82978177070618	-0.0364134646952152	0.503646552562714	-0.0763874799013138
-0.894078373908997	-7.87135553359985	-3.82209444046021	-0.0362828448414803	0.503688097000122	-0.0765385627746582
-0.890081644058228	-7.87143278121948	-3.82395243644714	-0.0361224301159382	0.503818571567535	-0.0766903981566429
-0.890651762485504	-7.8759822845459	-3.82826209068298	-0.0360417254269123	0.503966331481934	-0.0767530128359795
-0.888874530792236	-7.87884426116943	-3.83343482017517	-0.0358738116919994	0.504087090492249	-0.0768764764070511
-0.886821389198303	-7.87942981719971	-3.84052348136902	-0.0357300527393818	0.50421804189682	-0.0769758075475693
-0.883901298046112	-7.88225364685059	-3.83730626106262	-0.0356387794017792	0.504328668117523	-0.0771000161767006
-0.879879474639893	-7.88681364059448	-3.83895683288574	-0.0355579741299152	0.504523873329163	-0.0772158652544022
-0.880961120128632	-7.88654232025146	-3.82997679710388	-0.0354573205113411	0.504641473293304	-0.077347993850708
-0.876742541790009	-7.88437652587891	-3.83840680122375	-0.035345159471035	0.504755795001984	-0.0774495825171471
-0.87758457660675	-7.88762235641479	-3.84017968177795	-0.035223625600338	0.504909694194794	-0.0774919539690018
-0.876606345176697	-7.88818645477295	-3.84784936904907	-0.0350949577987194	0.505115211009979	-0.0775761231780052
-0.876033544540405	-7.8905463218689	-3.85659599304199	-0.0350176878273487	0.505294919013977	-0.077556237578392
-0.874425888061523	-7.89243030548096	-3.84961533546448	-0.0348593220114708	0.5054692029953	-0.0775446146726608
-0.870477616786957	-7.89141416549683	-3.8592483997345	-0.034882664680481	0.505474328994751	-0.0775089487433434
-0.868222236633301	-7.89333438873291	-3.85201382637024	-0.0348962433636189	0.50566554069519	-0.0775776505470276
-0.866597592830658	-7.89451122283936	-3.85184788703918	-0.034775622189045	0.505733489990234	-0.0775424540042877
-0.861494600772858	-7.89571046829224	-3.85807943344116	-0.034727681428194	0.505914092063904	-0.0775188505649567
-0.862035632133484	-7.89592599868774	-3.86102652549744	-0.034717071801424	0.506028771400452	-0.0774975270032883
-0.858194947242737	-7.89577388763428	-3.85768556594849	-0.0346421897411346	0.50609028339386	-0.0774768888950348
-0.859809219837189	-7.89833641052246	-3.86132335662842	-0.0345951728522778	0.50616729259491	-0.0775100588798523
-0.858906686306	-7.89864206314087	-3.85953402519226	-0.0344883501529694	0.506242096424103	-0.0775496289134026
-0.857267558574677	-7.89981985092163	-3.85797595977783	-0.0344938635826111	0.506301701068878	-0.0776844769716263
-0.8585245013237	-7.9034276008606	-3.85173320770264	-0.0344530045986176	0.506404399871826	-0.0777031406760216
-0.855409502983093	-7.902512550354	-3.85487389564514	-0.0344465672969818	0.50637686252594	-0.077765479683876
-0.856232464313507	-7.90217685699463	-3.85833144187927	-0.0344168432056904	0.506368637084961	-0.0777747333049774
-0.854067742824554	-7.90237760543823	-3.85844302177429	-0.0344282649457455	0.50632917881012	-0.0778447985649109
-0.858323097229004	-7.90101909637451	-3.86265349388123	-0.0344393663108349	0.506251931190491	-0.0778178572654724
-0.862898826599121	-7.90280961990356	-3.85978698730469	-0.0344654619693756	0.506243407726288	-0.0778406411409378
-0.860889792442322	-7.90370655059814	-3.86073660850525	-0.0344893261790276	0.506151378154755	-0.0779068395495415
-0.858044564723969	-7.90294694900513	-3.85282802581787	-0.0345839112997055	0.50609165430069	-0.0779281333088875
-0.862389147281647	-7.90091609954834	-3.85634970664978	-0.0346571430563927	0.505870819091797	-0.0778734385967255
-0.864684343338013	-7.90094709396362	-3.85780715942383	-0.0346829518675804	0.505778729915619	-0.0778710693120956
-0.866439342498779	-7.89856624603271	-3.8498387336731	-0.034792885184288	0.505595028400421	-0.0778643116354942
-0.869101583957672	-7.90004968643188	-3.85007739067078	-0.0347614958882332	0.505361974239349	-0.0778788626194
-0.87078845500946	-7.89824628829956	-3.84955620765686	-0.0348476432263851	0.505284130573273	-0.077845111489296
-0.869852960109711	-7.89937400817871	-3.84202599525452	-0.0348671562969685	0.505006730556488	-0.0777900964021683
-0.873527765274048	-7.89375782012939	-3.836430311203	-0.0349649861454964	0.50488293170929	-0.0777739137411118
-0.87668389081955	-7.89124488830566	-3.8404381275177	-0.0350394137203693	0.504667103290558	-0.0777487829327583
-0.87887054681778	-7.8896107673645	-3.83526539802551	-0.0350679829716682	0.504529476165771	-0.0777173712849617
-0.881396234035492	-7.89197492599487	-3.8354434967041	-0.0351071730256081	0.504262030124664	-0.0775669738650322
-0.882583439350128	-7.89308452606201	-3.8428099155426	-0.03520867228508	0.504091203212738	-0.0775444805622101
-0.885943353176117	-7.88664197921753	-3.83993721008301	-0.0352370291948318	0.503932774066925	-0.0774152725934982
-0.886625826358795	-7.88416290283203	-3.83003044128418	-0.0352876968681812	0.503643393516541	-0.0773291736841202
-0.892698228359222	-7.88277053833008	-3.83191466331482	-0.0352512039244175	0.503458917140961	-0.0772905498743057
-0.89578515291214	-7.88121318817139	-3.82992601394653	-0.0352672673761845	0.503305613994598	-0.0772414654493332
-0.897352874279022	-7.88109111785889	-3.8244161605835	-0.0353210419416428	0.503027319908142	-0.0771244168281555
-0.899740040302277	-7.87980651855469	-3.82494783401489	-0.0352593399584293	0.5029217004776	-0.0769861713051796
-0.899656713008881	-7.87551593780518	-3.82489037513733	-0.0352703258395195	0.50273609161377	-0.0768614783883095
-0.905128180980682	-7.87341690063477	-3.81654071807861	-0.0353119000792503	0.502528965473175	-0.0767165422439575
-0.908676505088806	-7.87163257598877	-3.8130214214325	-0.0352840051054955	0.502437055110931	-0.076620914041996
-0.910401880741119	-7.87084245681763	-3.81895804405212	-0.0352521799504757	0.502221763134003	-0.0765328407287598
-0.9137282371521	-7.86633539199829	-3.81553530693054	-0.0350690148770809	0.502157151699066	-0.0763712301850319
-0.918349862098694	-7.86230802536011	-3.8207483291626	-0.035021536052227	0.502048254013062	-0.0762087106704712
-0.918388366699219	-7.86116313934326	-3.81211280822754	-0.0349161177873611	0.501961231231689	-0.0760451853275299
-0.920048594474792	-7.86195850372314	-3.8211522102356	-0.0349589213728905	0.501764476299286	-0.0757765918970108
-0.921384453773499	-7.85657024383545	-3.81611919403076	-0.0350174307823181	0.50162935256958	-0.0754760280251503
-0.924892425537109	-7.85302972793579	-3.81371712684631	-0.0349241569638252	0.501591205596924	-0.0751861855387688
-0.927951455116272	-7.85156583786011	-3.80856108665466	-0.0348852425813675	0.501494705677032	-0.0749717652797699
-0.928799390792847	-7.84528207778931	-3.81172490119934	-0.0348540283739567	0.501435101032257	-0.0746551007032394
-0.931291162967682	-7.84071159362793	-3.80809164047241	-0.034802109003067	0.501448810100555	-0.0744164809584618
-0.932372689247131	-7.83767604827881	-3.81071257591248	-0.0347283519804478	0.501408338546753	-0.074202187359333
-0.938882172107697	-7.83352041244507	-3.81762194633484	-0.0347060784697533	0.501339435577393	-0.0738990902900696
-0.942809283733368	-7.83555746078491	-3.81054663658142	-0.0345772989094257	0.501380503177643	-0.0737061724066734
-0.944665491580963	-7.83153915405273	-3.81535840034485	-0.0344677045941353	0.501378178596497	-0.0735084041953087
-0.944437444210052	-7.82817888259888	-3.80505776405334	-0.0344434082508087	0.501429677009583	-0.0734262466430664
-0.945970237255096	-7.82478332519531	-3.80472707748413	-0.0343891903758049	0.501389741897583	-0.073256641626358
-0.94636332988739	-7.82193279266357	-3.80457425117493	-0.0343052186071873	0.501424908638	-0.0730474069714546
-0.95556253194809	-7.81944704055786	-3.81746029853821	-0.034264087677002	0.501431286334991	-0.0727842897176743
-0.956444680690765	-7.8172812461853	-3.81090807914734	-0.0341435819864273	0.501400172710419	-0.0725688338279724
-0.962055623531342	-7.81538534164429	-3.81381273269653	-0.0341450572013855	0.501472473144531	-0.0723735019564629
-0.963639736175537	-7.8120288848877	-3.81068062782288	-0.0340856462717056	0.501522958278656	-0.0722023993730545
-0.964704096317291	-7.80720520019531	-3.81291794776917	-0.0340450182557106	0.501475930213928	-0.072020061314106
-0.971293985843658	-7.80785942077637	-3.80970144271851	-0.0340080335736275	0.50145548582077	-0.0718971118330956
-0.97302383184433	-7.80213022232056	-3.81390333175659	-0.0339500904083252	0.501422107219696	-0.0717277005314827
-0.974730432033539	-7.80248308181763	-3.81368064880371	-0.0339285656809807	0.501397609710693	-0.0715570226311684
-0.97694319486618	-7.80101585388184	-3.81022477149963	-0.0339023172855377	0.501324594020844	-0.0713357552886009
-0.982135355472565	-7.79754114151001	-3.81302237510681	-0.0338674187660217	0.501311600208282	-0.071160152554512
-0.982177734375	-7.79428672790527	-3.80421280860901	-0.0338788107037544	0.501191735267639	-0.0710741952061653
-0.990442276000977	-7.78848552703857	-3.8005096912384	-0.0338624455034733	0.50109851360321	-0.0708375573158264
-0.995194435119629	-7.78995370864868	-3.80214858055115	-0.0339067839086056	0.501071691513062	-0.0707064121961594
-0.998646199703217	-7.78571176528931	-3.8057382106781	-0.0338077172636986	0.501046299934387	-0.0705761387944222
-1.00190353393555	-7.78510665893555	-3.80481672286987	-0.0339044108986855	0.500892639160156	-0.0704242587089539
-1.00228476524353	-7.77974224090576	-3.80673575401306	-0.0338975824415684	0.500750660896301	-0.0703245550394058
-1.01010203361511	-7.78018140792847	-3.8005964756012	-0.033991165459156	0.500518620014191	-0.0701561272144318
-1.01459419727325	-7.77561378479004	-3.79859638214111	-0.033993024379015	0.500379204750061	-0.0700648799538612
-1.0195335149765	-7.77865123748779	-3.79581165313721	-0.0340229831635952	0.500106811523438	-0.069970428943634
-1.02460789680481	-7.77573919296265	-3.79703593254089	-0.0340730994939804	0.499903053045273	-0.0699411556124687
-1.03126513957977	-7.77271175384521	-3.7924919128418	-0.0340383760631084	0.499576359987259	-0.0698592141270638
-1.03406810760498	-7.77380657196045	-3.7853524684906	-0.0340930558741093	0.499327570199966	-0.0698444843292236
-1.03717088699341	-7.77028894424438	-3.78737163543701	-0.034203052520752	0.498946487903595	-0.0697526410222054
-1.04166376590729	-7.77011394500732	-3.78239345550537	-0.0342159010469913	0.498642325401306	-0.0697203576564789
-1.04566848278046	-7.76936817169189	-3.78550672531128	-0.0342876613140106	0.498099714517593	-0.0696466863155365
-1.05043816566467	-7.76899003982544	-3.77515912055969	-0.0342674404382706	0.497657895088196	-0.0695537030696869
-1.05860280990601	-7.76739263534546	-3.77153635025024	-0.0343308113515377	0.497287064790726	-0.0694517940282822
-1.05939841270447	-7.768226146698	-3.76034021377563	-0.0343855805695057	0.496757954359055	-0.069374680519104
-1.05682933330536	-7.76397323608398	-3.7646656036377	-0.0344637595117092	0.496356904506683	-0.0693198665976524
-1.06817090511322	-7.76523876190186	-3.7651903629303	-0.0344545245170593	0.495896011590958	-0.0691254660487175
-1.07164680957794	-7.76234531402588	-3.75736021995544	-0.0345366448163986	0.495429307222366	-0.0690083056688309
-1.07640433311462	-7.76276350021362	-3.75218677520752	-0.0345834754407406	0.494905680418015	-0.0688238516449928
-1.07975506782532	-7.76132345199585	-3.7473132610321	-0.0345847345888615	0.494449496269226	-0.0686406344175339
-1.08141601085663	-7.76167106628418	-3.7397677898407	-0.0345295779407024	0.493956685066223	-0.0685075744986534
-1.08287489414215	-7.75905179977417	-3.73924088478088	-0.034601803869009	0.493492394685745	-0.0683909133076668
-1.08838224411011	-7.75672006607056	-3.73636889457703	-0.0344535931944847	0.493029624223709	-0.0681771785020828
-1.09311413764954	-7.75552225112915	-3.73193216323853	-0.0344287753105164	0.492644608020782	-0.068014919757843
-1.09435141086578	-7.75792789459229	-3.72874641418457	-0.0343753881752491	0.492166459560394	-0.0678044036030769
-1.09907352924347	-7.75544166564941	-3.71837830543518	-0.0342805348336697	0.491906493902206	-0.067638948559761
-1.10142385959625	-7.75199556350708	-3.71751642227173	-0.0341683588922024	0.491535425186157	-0.0674800500273705
-1.10287809371948	-7.75333786010742	-3.71252846717834	-0.0340278781950474	0.491165101528168	-0.0673116967082024
-1.1078679561615	-7.74921369552612	-3.71643280982971	-0.0338859558105469	0.490848809480667	-0.0670387074351311
-1.10799133777618	-7.75300884246826	-3.71865105628967	-0.0337543413043022	0.490631371736526	-0.0668631941080093
-1.11061704158783	-7.74864912033081	-3.71843385696411	-0.0334729664027691	0.490426301956177	-0.0666058138012886
-1.11118543148041	-7.74508666992188	-3.70933723449707	-0.0332126691937447	0.490192443132401	-0.0664305314421654
-1.11331808567047	-7.74692869186401	-3.7090163230896	-0.03299330919981	0.490011006593704	-0.0662182196974754
-1.11560368537903	-7.74956369400024	-3.71168065071106	-0.0327659249305725	0.489826738834381	-0.0660051926970482
-1.11560499668121	-7.74569892883301	-3.71646904945374	-0.0323949493467808	0.48976269364357	-0.065751239657402
-1.11458253860474	-7.74760437011719	-3.71365690231323	-0.032049871981144	0.489685744047165	-0.0654940754175186
-1.11551463603973	-7.74612903594971	-3.71015310287476	-0.0317274816334248	0.489569544792175	-0.0651827678084373
-1.11390852928162	-7.74775409698486	-3.70745468139648	-0.0314666554331779	0.489537239074707	-0.0648996457457542
-1.11354887485504	-7.74538850784302	-3.71744275093079	-0.0310828015208244	0.489585518836975	-0.0645518079400063
-1.11135721206665	-7.74409770965576	-3.7175760269165	-0.0306608211249113	0.489749252796173	-0.0641796067357063
-1.10963654518127	-7.74366617202759	-3.724609375	-0.0303209125995636	0.489773154258728	-0.0637329891324043
-1.10512375831604	-7.74247407913208	-3.72244167327881	-0.029967937618494	0.489917278289795	-0.0634231492877007
-1.10200023651123	-7.74213409423828	-3.72828388214111	-0.0294656995683908	0.489985913038254	-0.0631006509065628
-1.09859490394592	-7.74422359466553	-3.72695755958557	-0.0290091093629599	0.490262269973755	-0.0627861991524696
-1.09674203395844	-7.74572849273682	-3.73948669433594	-0.0285838525742292	0.490420669317245	-0.0624435767531395
-1.091268658638	-7.74504852294922	-3.73246884346008	-0.0280853677541018	0.49066886305809	-0.0621018707752228
-1.08881139755249	-7.74729251861572	-3.73866176605225	-0.0276347063481808	0.490863710641861	-0.0618156418204308
-1.08382737636566	-7.74585962295532	-3.73346877098084	-0.0271359644830227	0.491167098283768	-0.0615689307451248
-1.08200168609619	-7.74558591842651	-3.74708914756775	-0.0265430342406034	0.491497159004211	-0.0611277595162392
-1.07769381999969	-7.7477560043335	-3.75839900970459	-0.026060001924634	0.491832703351974	-0.0608046911656857
-1.0732250213623	-7.74953556060791	-3.76235008239746	-0.0256198793649673	0.492097795009613	-0.0604254491627216
-1.0682418346405	-7.75086736679077	-3.76462960243225	-0.0250447392463684	0.492437928915024	-0.0601580366492271
-1.06525313854218	-7.75455379486084	-3.77246356010437	-0.0245672352612019	0.492876440286636	-0.0598469898104668
-1.0583359003067	-7.75723361968994	-3.77323842048645	-0.0241064038127661	0.493215322494507	-0.059477761387825
-1.05030107498169	-7.75492334365845	-3.77634286880493	-0.0235852804034948	0.493534117937088	-0.059130247682333
-1.04467344284058	-7.75730133056641	-3.77977919578552	-0.0232018548995256	0.49394902586937	-0.0587390623986721
-1.03947865962982	-7.75717830657959	-3.78711628913879	-0.0226640943437815	0.494285047054291	-0.058412853628397
-1.03554356098175	-7.76015138626099	-3.79839062690735	-0.0221638157963753	0.494627833366394	-0.0580649748444557
-1.03422462940216	-7.76172637939453	-3.79729723930359	-0.0216769408434629	0.495007276535034	-0.0577752515673637
-1.02959907054901	-7.76502990722656	-3.80579352378845	-0.0211942214518785	0.495358407497406	-0.0574403665959835
-1.01900565624237	-7.76469135284424	-3.80324578285217	-0.0208696220070124	0.495805114507675	-0.0571763925254345
-1.01539468765259	-7.76733064651489	-3.80769920349121	-0.0203801039606333	0.496173620223999	-0.0568604171276093
-1.00872313976288	-7.76645469665527	-3.81754112243652	-0.0200105328112841	0.496588468551636	-0.0565811470150948
-1.0065256357193	-7.76674270629883	-3.82716345787048	-0.0196114163845778	0.496935278177261	-0.0563361644744873
-0.999882996082306	-7.76675510406494	-3.83561563491821	-0.0191908553242683	0.497188091278076	-0.0560968220233917
-0.996736764907837	-7.76841163635254	-3.83745956420898	-0.0187512896955013	0.49763360619545	-0.0557819493114948
-0.988123953342438	-7.77427291870117	-3.83923602104187	-0.0184254180639982	0.498034417629242	-0.0554874502122402
-0.985527336597443	-7.77421998977661	-3.84857034683228	-0.018013121560216	0.498391032218933	-0.0553332827985287
-0.980120062828064	-7.77765464782715	-3.84182786941528	-0.0176458116620779	0.498720943927765	-0.0552024021744728
-0.975440919399261	-7.77828073501587	-3.84571027755737	-0.0172879304736853	0.499089181423187	-0.0551617704331875
-0.972546339035034	-7.78259611129761	-3.85067772865295	-0.016988093033433	0.499391615390778	-0.0550660565495491
-0.964543342590332	-7.78620481491089	-3.86440587043762	-0.0166049748659134	0.499743938446045	-0.05501639097929
-0.961083054542542	-7.78789186477661	-3.86792302131653	-0.0163087751716375	0.499977439641953	-0.0549065321683884
-0.959778130054474	-7.78719615936279	-3.87735176086426	-0.0159538667649031	0.500299274921417	-0.0548694133758545
-0.951333165168762	-7.79098176956177	-3.87713861465454	-0.0156941674649715	0.500612616539001	-0.0548690147697926
-0.952174723148346	-7.79613876342773	-3.87929058074951	-0.0154518419876695	0.500828981399536	-0.0548246838152409
-0.945476233959198	-7.79832315444946	-3.87180948257446	-0.0152285974472761	0.501133561134338	-0.0548504628241062
-0.941679537296295	-7.79960012435913	-3.87873125076294	-0.0149273769930005	0.501274228096008	-0.0548716969788074
-0.940380573272705	-7.80509757995605	-3.88056039810181	-0.0146800186485052	0.501590013504028	-0.0549046695232391
-0.93535578250885	-7.80472755432129	-3.88630414009094	-0.0143531113862991	0.501826643943787	-0.0549672171473503
-0.934504568576813	-7.81251907348633	-3.88825964927673	-0.0142153864726424	0.502077519893646	-0.0550344325602055
-0.928144872188568	-7.81239128112793	-3.89725279808044	-0.0139207243919373	0.502265095710754	-0.0551349110901356
-0.921899437904358	-7.81817054748535	-3.89841890335083	-0.0137852448970079	0.502367854118347	-0.0551480874419212
-0.922599136829376	-7.81690883636475	-3.90103816986084	-0.0135548952966928	0.502632558345795	-0.0552303865551949
-0.917112410068512	-7.82060861587524	-3.90717530250549	-0.0133856497704983	0.502668142318726	-0.055225633084774
-0.917401075363159	-7.8253927230835	-3.90697193145752	-0.013251630589366	0.502865612506866	-0.0552438236773014
-0.915862023830414	-7.82815790176392	-3.910719871521	-0.0131464963778853	0.502964377403259	-0.0552965849637985
-0.911742031574249	-7.83102321624756	-3.91219520568848	-0.0129572357982397	0.503018856048584	-0.0553195178508759
-0.910826504230499	-7.83203506469727	-3.91130471229553	-0.012744209729135	0.503084301948547	-0.0553291328251362
-0.906926453113556	-7.83606243133545	-3.91426873207092	-0.0125951590016484	0.50315922498703	-0.055398628115654
-0.904847383499146	-7.84027719497681	-3.9147207736969	-0.0125099783763289	0.503235220909119	-0.0554070323705673
-0.900609374046326	-7.8441104888916	-3.91341328620911	-0.0123562226071954	0.503212571144104	-0.0554589740931988
-0.899620652198792	-7.84374141693115	-3.91302418708801	-0.0122569603845477	0.503239989280701	-0.0554083548486233
-0.896605432033539	-7.84548759460449	-3.90497946739197	-0.0122098494321108	0.503187596797943	-0.0554273501038551
-0.8951695561409	-7.84771537780762	-3.90466475486755	-0.0120389452204108	0.503105521202087	-0.0554026700556278
-0.89512425661087	-7.85024499893188	-3.90987801551819	-0.0119489533826709	0.503071129322052	-0.0554345324635506
-0.895212709903717	-7.85109043121338	-3.90904188156128	-0.0118831358850002	0.503050982952118	-0.0554160289466381
-0.892313659191132	-7.85177230834961	-3.91003179550171	-0.0117498422041535	0.502925157546997	-0.0553894005715847
-0.891806304454803	-7.85367774963379	-3.90655779838562	-0.0117592513561249	0.502783596515656	-0.0553569085896015
-0.890448331832886	-7.85224914550781	-3.90670466423035	-0.0115196937695146	0.502771079540253	-0.0552720203995705
-0.894496858119965	-7.85131454467773	-3.9139084815979	-0.0114473439753056	0.502688050270081	-0.0551861859858036
-0.891192615032196	-7.8559627532959	-3.90186190605164	-0.0114184441044927	0.502588450908661	-0.0551285482943058
-0.890095591545105	-7.85300588607788	-3.90476202964783	-0.0112579306587577	0.502463221549988	-0.0550421141088009
-0.894634485244751	-7.8533992767334	-3.91145539283752	-0.0111769577488303	0.502371370792389	-0.0549062713980675
-0.891380846500397	-7.85397243499756	-3.90117335319519	-0.0111077772453427	0.502341449260712	-0.0548165142536163
-0.89174097776413	-7.852126121521	-3.90208625793457	-0.0110703827813268	0.502154767513275	-0.0546160154044628
-0.893415570259094	-7.8529372215271	-3.90885663032532	-0.0109444726258516	0.502086877822876	-0.0544893182814121
-0.897464752197266	-7.85231065750122	-3.90433692932129	-0.0107974512502551	0.501972079277039	-0.0543880052864552
-0.897061288356781	-7.85052871704102	-3.90663719177246	-0.0107314316555858	0.501883566379547	-0.0542551428079605
-0.894020736217499	-7.8479437828064	-3.90972518920898	-0.0106832813471556	0.501821756362915	-0.0540478006005287
-0.897564291954041	-7.84425783157349	-3.89640831947327	-0.0105354124680161	0.501786708831787	-0.0538885220885277
-0.900372445583344	-7.84504556655884	-3.90375375747681	-0.0104540912434459	0.501669406890869	-0.0537426322698593
-0.90053379535675	-7.8459267616272	-3.90241169929504	-0.0103438198566437	0.501628577709198	-0.0534577220678329
-0.899941682815552	-7.84424161911011	-3.90336966514587	-0.0103028304874897	0.501560866832733	-0.0533017925918102
-0.89890193939209	-7.83748483657837	-3.89916396141052	-0.0101522402837873	0.501510441303253	-0.0531433001160622
-0.901668012142181	-7.83918905258179	-3.90196084976196	-0.0101676248013973	0.501515567302704	-0.052879337221384
-0.901646614074707	-7.83702230453491	-3.90719866752625	-0.0100262463092804	0.501519203186035	-0.0526655651628971
-0.902470767498016	-7.83590650558472	-3.89752340316772	-0.00999441463500261	0.501571893692017	-0.0524361319839954
-0.901993334293365	-7.83001279830933	-3.90408992767334	-0.00988365989178419	0.501454412937164	-0.0522004403173923
-0.905106842517853	-7.83069896697998	-3.89929223060608	-0.00992468278855085	0.501470685005188	-0.0520325675606728
-0.904562532901764	-7.82916259765625	-3.89855813980103	-0.00979629065841436	0.501462340354919	-0.0518420115113258
-0.905229985713959	-7.82869672775269	-3.89801096916199	-0.00982910674065351	0.501540541648865	-0.0516132079064846
-0.904360771179199	-7.82210779190063	-3.89864420890808	-0.00977021642029285	0.50142776966095	-0.0514456480741501
-0.907447814941406	-7.82134294509888	-3.89520931243896	-0.00971261505037546	0.501556515693665	-0.0512665435671806
-0.908503651618958	-7.82216501235962	-3.89794635772705	-0.00973103847354651	0.5015988945961	-0.0511044375598431
-0.905322432518005	-7.82096433639526	-3.89147925376892	-0.0097737880423665	0.501520216464996	-0.0510312728583813
-0.907606184482574	-7.81696081161499	-3.89561772346497	-0.00974707398563623	0.501568794250488	-0.050876323133707
-0.908917129039764	-7.8126163482666	-3.89798164367676	-0.00979445781558752	0.50153923034668	-0.0506963133811951
-0.909630119800568	-7.81284236907959	-3.89091038703918	-0.00994407571852207	0.501494288444519	-0.0506235510110855
-0.910738945007324	-7.81054973602295	-3.88994121551514	-0.00992391165345907	0.50146758556366	-0.0504943840205669
-0.912858426570892	-7.80775594711304	-3.89222764968872	-0.0100047448650002	0.501558184623718	-0.050325121730566
-0.917041957378387	-7.80986499786377	-3.88866662979126	-0.0102024311199784	0.501494407653809	-0.0502454787492752
-0.913032174110413	-7.80658626556396	-3.87885046005249	-0.0102589167654514	0.501417756080627	-0.0502041876316071
-0.915537178516388	-7.80509471893311	-3.8897557258606	-0.0103732384741306	0.501352190971375	-0.0501022040843964
-0.916450560092926	-7.80473709106445	-3.88464522361755	-0.010453013703227	0.501390337944031	-0.0500176809728146
-0.917646646499634	-7.80416059494019	-3.88526701927185	-0.0106808375567198	0.501386284828186	-0.0499914549291134
-0.917994439601898	-7.79955959320068	-3.88215184211731	-0.0108194220811129	0.501334190368652	-0.0499229356646538
-0.919008255004883	-7.79745817184448	-3.88417840003967	-0.0109440265223384	0.501279652118683	-0.0498905144631863
-0.921514630317688	-7.79809093475342	-3.88503837585449	-0.0111469458788633	0.501201987266541	-0.0498883239924908
-0.922716379165649	-7.794921875	-3.88714838027954	-0.0113753471523523	0.501176357269287	-0.0498147271573544
-0.923065364360809	-7.79111957550049	-3.87843084335327	-0.0115700177848339	0.501081705093384	-0.0497582070529461
-0.924081921577454	-7.7875771522522	-3.88213443756104	-0.0117964670062065	0.501005411148071	-0.0497455708682537
-0.927842855453491	-7.78506469726563	-3.87890195846558	-0.0120337083935738	0.500969231128693	-0.049720723181963
-0.926993250846863	-7.78432559967041	-3.879714012146	-0.0122698433697224	0.50089019536972	-0.0496445745229721
-0.927016496658325	-7.78012275695801	-3.87294292449951	-0.012566614896059	0.500795066356659	-0.0496669709682465
-0.927224934101105	-7.77827644348145	-3.86994647979736	-0.0128536783158779	0.500602543354034	-0.0496383495628834
-0.930029332637787	-7.77543687820435	-3.86930298805237	-0.0130744138732553	0.500586807727814	-0.0496090054512024
-0.930239379405975	-7.77389526367188	-3.87162947654724	-0.0134154614061117	0.50044584274292	-0.0496099032461643
-0.929872512817383	-7.77056407928467	-3.86695337295532	-0.0137012535706162	0.500305533409119	-0.0495874658226967
-0.930910587310791	-7.76757192611694	-3.86014914512634	-0.0139761762693524	0.500158607959747	-0.0495863780379295
-0.933815538883209	-7.7627649307251	-3.86423587799072	-0.0143080679699779	0.50009697675705	-0.0496175475418568
-0.937823712825775	-7.76332235336304	-3.86644124984741	-0.0146893290802836	0.499957680702209	-0.0496211498975754
-0.936854779720306	-7.75980520248413	-3.85757923126221	-0.0150420498102903	0.499785810709	-0.0497081577777863
-0.938951194286346	-7.75308990478516	-3.85961508750916	-0.0153666138648987	0.499658226966858	-0.0497567988932133
-0.942040979862213	-7.75162792205811	-3.85560655593872	-0.0157465785741806	0.499422878026962	-0.0498732998967171
-0.947472989559174	-7.75142335891724	-3.84644556045532	-0.0161004140973091	0.499361246824265	-0.0500222630798817
-0.948742687702179	-7.74708700180054	-3.84441208839417	-0.0165327601134777	0.499137789011002	-0.0501525215804577
-0.950914084911346	-7.74351787567139	-3.8488781452179	-0.0168589241802692	0.498895913362503	-0.0502930022776127
-0.956437647342682	-7.73960018157959	-3.84195709228516	-0.0172069352120161	0.498728632926941	-0.0504535511136055
-0.959864437580109	-7.73803997039795	-3.84269547462463	-0.0176235064864159	0.498540490865707	-0.0506353378295898
-0.965767502784729	-7.73545598983765	-3.83689498901367	-0.0181025229394436	0.498259365558624	-0.0507630184292793
-0.967059075832367	-7.72922086715698	-3.83348941802979	-0.018463397398591	0.49799919128418	-0.0509117767214775
-0.97212427854538	-7.72608423233032	-3.83286905288696	-0.0188764370977879	0.497832000255585	-0.0510272607207298
-0.976944923400879	-7.72419834136963	-3.83406639099121	-0.0192103069275618	0.497542440891266	-0.0511739477515221
-0.978030860424042	-7.72036457061768	-3.82280039787292	-0.0197675060480833	0.497253775596619	-0.0513581670820713
-0.983848810195923	-7.71745252609253	-3.82556128501892	-0.0200782511383295	0.497086882591248	-0.051556259393692
-0.989509880542755	-7.71611166000366	-3.8248176574707	-0.0204424113035202	0.49680769443512	-0.0517274215817451
-0.992517590522766	-7.71080207824707	-3.81600522994995	-0.0208844412118196	0.496580928564072	-0.0519237630069256
-0.996704757213593	-7.70786237716675	-3.81562495231628	-0.0211798995733261	0.49631541967392	-0.0521290116012096
-1.0008373260498	-7.70707893371582	-3.81272625923157	-0.0216309316456318	0.49609312415123	-0.0523467175662518
-1.00509834289551	-7.7070631980896	-3.81135988235474	-0.0220125038176775	0.4958316385746	-0.0525535866618156
-1.00804555416107	-7.70532751083374	-3.80723071098328	-0.0222882870584726	0.495572626590729	-0.0528315380215645
-1.01018214225769	-7.7022180557251	-3.79683637619019	-0.0226216148585081	0.49540302157402	-0.053086057305336
-1.0149986743927	-7.70116090774536	-3.79892587661743	-0.0230043344199657	0.495252311229706	-0.053324107080698
-1.01765441894531	-7.69968748092651	-3.78895807266235	-0.0233523435890675	0.495040088891983	-0.0536126084625721
-1.01749062538147	-7.69444847106934	-3.78810167312622	-0.023619432002306	0.494800537824631	-0.0538551099598408
-1.02221584320068	-7.69693756103516	-3.78966164588928	-0.0239205714315176	0.494677990674973	-0.0540080294013023
-1.0250631570816	-7.69280862808228	-3.78932070732117	-0.0241046957671642	0.494616627693176	-0.0541697591543198
-1.02799272537231	-7.69266796112061	-3.7930269241333	-0.0243772566318512	0.494576513767242	-0.0542637594044209
-1.02677631378174	-7.69129037857056	-3.78762102127075	-0.024620808660984	0.494549959897995	-0.0543502271175385
-1.0254340171814	-7.68948745727539	-3.79424214363098	-0.0248339660465717	0.494461566209793	-0.0544348992407322
-1.02582335472107	-7.68797063827515	-3.7887864112854	-0.0250615272670984	0.494553834199905	-0.0545002929866314
-1.0259884595871	-7.68529844284058	-3.78911733627319	-0.0251387786120176	0.494516909122467	-0.054607093334198
-1.02867722511292	-7.68580675125122	-3.79118013381958	-0.0253060720860958	0.494580328464508	-0.0547071397304535
-1.03017854690552	-7.68506193161011	-3.79393339157104	-0.0254343375563622	0.494756102561951	-0.0548032782971859
-1.02938783168793	-7.68758487701416	-3.79263663291931	-0.0255321133881807	0.494841068983078	-0.0548981539905071
-1.02734971046448	-7.68707323074341	-3.7933566570282	-0.0256423316895962	0.495028376579285	-0.0550333857536316
-1.02659976482391	-7.68301153182983	-3.79422688484192	-0.025641480460763	0.495251476764679	-0.0551834218204021
-1.02478981018066	-7.68522596359253	-3.79313588142395	-0.0256709959357977	0.49539589881897	-0.0552189722657204
-1.02230775356293	-7.68353319168091	-3.79826378822327	-0.0256603695452213	0.495740979909897	-0.0553752593696117
-1.02159070968628	-7.68311882019043	-3.80540561676025	-0.0256610885262489	0.496027916669846	-0.0554695166647434
-1.01806056499481	-7.68189477920532	-3.7992787361145	-0.0256767254322767	0.496281892061234	-0.0555223636329174
-1.01493299007416	-7.6819920539856	-3.80990982055664	-0.0256635751575232	0.49662047624588	-0.055645264685154
-1.01381325721741	-7.68467235565186	-3.81160807609558	-0.0256113037467003	0.4969582259655	-0.0556747280061245
-1.00960183143616	-7.68535280227661	-3.81554245948792	-0.0255467798560858	0.497328549623489	-0.0557146705687046
-1.01005423069	-7.68643760681152	-3.82004714012146	-0.0255012381821871	0.497767448425293	-0.0557759255170822
-1.0048018693924	-7.68688106536865	-3.82082533836365	-0.0254571065306664	0.498084664344788	-0.0558484680950642
-0.999872088432312	-7.68750190734863	-3.82425332069397	-0.025411294773221	0.498549520969391	-0.0558431260287762
-0.996642291545868	-7.6865930557251	-3.82886600494385	-0.0254288483411074	0.498832732439041	-0.0559431985020638
-0.991643190383911	-7.68897294998169	-3.82977819442749	-0.0253746323287487	0.499274909496307	-0.0559953562915325
-0.991355955600739	-7.68616008758545	-3.8359067440033	-0.0252586342394352	0.499638795852661	-0.0560356378555298
-0.983206629753113	-7.69344615936279	-3.83825993537903	-0.0253055412322283	0.50000536441803	-0.0561321713030338
-0.980946063995361	-7.68953990936279	-3.83329725265503	-0.0253103356808424	0.500382125377655	-0.056248813867569
-0.977515816688538	-7.69126844406128	-3.84125590324402	-0.0253336895257235	0.500746190547943	-0.0563385300338268
-0.971770226955414	-7.69034671783447	-3.83670449256897	-0.0252982135862112	0.501125037670136	-0.0564177222549915
-0.970564723014832	-7.69484901428223	-3.84978270530701	-0.0253146775066853	0.501506149768829	-0.0565541237592697
-0.964321494102478	-7.69763994216919	-3.84771633148193	-0.0254060514271259	0.501795530319214	-0.05668880417943
-0.961919546127319	-7.69630193710327	-3.85542964935303	-0.0254119969904423	0.502052545547485	-0.0568645820021629
-0.957695603370667	-7.69854116439819	-3.85519552230835	-0.0254538841545582	0.502311170101166	-0.0570697151124477
-0.956912100315094	-7.70217752456665	-3.86612391471863	-0.0255623236298561	0.502567768096924	-0.0572384707629681
-0.95359206199646	-7.70431566238403	-3.85774755477905	-0.0257012248039246	0.50280487537384	-0.0575045309960842
-0.947752892971039	-7.702476978302	-3.86125802993774	-0.0257881954312325	0.50297874212265	-0.0577403493225574
-0.946281254291534	-7.70496320724487	-3.86781287193298	-0.0258845072239637	0.503167569637299	-0.0579607374966145
-0.942963719367981	-7.70995092391968	-3.85960960388184	-0.0261455029249191	0.503310561180115	-0.0583059452474117
-0.94295060634613	-7.71005201339722	-3.8699676990509	-0.0263837184756994	0.503485083580017	-0.0585657134652138
-0.939277410507202	-7.71330833435059	-3.87079811096191	-0.0265512708574533	0.503473937511444	-0.0588366910815239
-0.936676144599915	-7.71441888809204	-3.86567401885986	-0.0268115270882845	0.503539681434631	-0.0591892190277576
-0.934630274772644	-7.71147108078003	-3.86838626861572	-0.0269689988344908	0.503502488136292	-0.0595152229070663
-0.932976186275482	-7.72032356262207	-3.87101697921753	-0.0273377448320389	0.503484785556793	-0.0599226728081703
-0.92820405960083	-7.71942901611328	-3.86574578285217	-0.0275908224284649	0.50351893901825	-0.060267299413681
-0.925756752490997	-7.72011470794678	-3.8666136264801	-0.0278568360954523	0.503480076789856	-0.0606046319007874
-0.926126718521118	-7.72289276123047	-3.86246538162231	-0.0282189641147852	0.503462016582489	-0.0609986446797848
-0.921819984912872	-7.72550773620605	-3.86008310317993	-0.0285028461366892	0.503333628177643	-0.0614833012223244
-0.921240508556366	-7.72995519638062	-3.8488028049469	-0.0288247261196375	0.503237068653107	-0.0617917850613594
-0.91826194524765	-7.730544090271	-3.84757280349731	-0.0292073171585798	0.503223896026611	-0.0622436739504337
-0.912817358970642	-7.73103904724121	-3.85193824768066	-0.0295465867966414	0.503099262714386	-0.0626446977257729
-0.910237193107605	-7.73374938964844	-3.84947943687439	-0.0299607645720243	0.503005385398865	-0.0630108192563057
-0.907739043235779	-7.73856925964355	-3.85080146789551	-0.0302837882190943	0.50297749042511	-0.0634695664048195
-0.905940651893616	-7.74145221710205	-3.84261274337769	-0.0307019539177418	0.50287127494812	-0.0638856589794159
-0.899920165538788	-7.7444748878479	-3.84219837188721	-0.0310251526534557	0.502812683582306	-0.064254529774189
-0.902725636959076	-7.74525117874146	-3.84427690505981	-0.0314269363880157	0.502758979797363	-0.064687468111515
-0.901235342025757	-7.74765872955322	-3.84398865699768	-0.0317143946886063	0.502629578113556	-0.0651663020253181
-0.89814168214798	-7.75168752670288	-3.84219360351563	-0.0321006625890732	0.5026775598526	-0.0655616819858551
-0.894948303699493	-7.75487279891968	-3.8392653465271	-0.0324332043528557	0.502618134021759	-0.0660160705447197
-0.892188191413879	-7.75773429870605	-3.83881092071533	-0.0328061319887638	0.502563238143921	-0.0664210096001625
-0.892731308937073	-7.75848150253296	-3.84188485145569	-0.0331451669335365	0.50252366065979	-0.0669004991650581
-0.892545163631439	-7.76111793518066	-3.84481167793274	-0.0334096625447273	0.502626240253448	-0.0672463998198509
-0.887834906578064	-7.76544332504272	-3.8439474105835	-0.0336573906242847	0.502634286880493	-0.0675922632217407
-0.885045111179352	-7.76709985733032	-3.84517669677734	-0.0339845903217793	0.502695739269257	-0.0679432526230812
-0.882119536399841	-7.76928615570068	-3.84061503410339	-0.0342869460582733	0.502719342708588	-0.0682678148150444
-0.885154008865356	-7.77022790908813	-3.8345935344696	-0.0345686040818691	0.502813518047333	-0.068666972219944
-0.880985021591187	-7.77157592773438	-3.8390109539032	-0.0348645523190498	0.502961039543152	-0.0689750611782074
-0.879619657993317	-7.77313947677612	-3.83269119262695	-0.0351715385913849	0.502950608730316	-0.0692713558673859
-0.877116203308105	-7.77603101730347	-3.82948684692383	-0.0353352427482605	0.503113925457001	-0.0695940852165222
-0.874004900455475	-7.77922916412354	-3.82996320724487	-0.0356745719909668	0.503283977508545	-0.0699000731110573
-0.872857928276062	-7.78064775466919	-3.83068108558655	-0.0359203666448593	0.503420352935791	-0.0701561346650124
-0.865153014659882	-7.78145265579224	-3.83013105392456	-0.0361297130584717	0.503544807434082	-0.0704882144927979
-0.864122092723846	-7.78289699554443	-3.84094071388245	-0.0364069119095802	0.503762006759644	-0.0708082616329193
-0.863871812820435	-7.78764486312866	-3.83760952949524	-0.036530714482069	0.503959178924561	-0.071059450507164
-0.861236691474915	-7.78876781463623	-3.84400701522827	-0.0367214940488338	0.50417548418045	-0.0713609531521797
-0.860641658306122	-7.79180002212524	-3.84476041793823	-0.0369131602346897	0.504453659057617	-0.0716594681143761
-0.858464896678925	-7.79555749893188	-3.84409666061401	-0.0371093675494194	0.504666328430176	-0.0720060840249062
-0.854437112808228	-7.7949047088623	-3.85175728797913	-0.0372327156364918	0.504911303520203	-0.0722111314535141
-0.852875173091888	-7.7971134185791	-3.84388089179993	-0.0372953079640865	0.505168199539185	-0.0725079402327538
-0.851282000541687	-7.79910135269165	-3.84809947013855	-0.0374389328062534	0.505464375019073	-0.072780929505825
-0.851886332035065	-7.79832744598389	-3.84593892097473	-0.0375383272767067	0.505673348903656	-0.073029600083828
-0.851961195468903	-7.80297231674194	-3.85474228858948	-0.0376220941543579	0.505992710590363	-0.0732256546616554
-0.849499821662903	-7.80547857284546	-3.85404396057129	-0.0377132184803486	0.506203174591064	-0.0734528005123138
-0.844703614711761	-7.80815935134888	-3.85900259017944	-0.0378180742263794	0.506454646587372	-0.0735758319497108
-0.84491229057312	-7.8051323890686	-3.86369848251343	-0.0377773270010948	0.50678163766861	-0.0737166777253151
-0.843520879745483	-7.80610990524292	-3.86503863334656	-0.0378861837089062	0.506956815719604	-0.0738588720560074
-0.842677235603333	-7.80907964706421	-3.86401343345642	-0.0378906950354576	0.507271707057953	-0.0739766135811806
-0.839940667152405	-7.80768775939941	-3.87108945846558	-0.0380210466682911	0.507540106773376	-0.0740690156817436
-0.837332367897034	-7.8107476234436	-3.87216234207153	-0.0380531623959541	0.507750928401947	-0.0741355866193771
-0.837807357311249	-7.80965375900269	-3.86948609352112	-0.0380036979913712	0.508003294467926	-0.0742119252681732
-0.839618384838104	-7.81158065795898	-3.87569284439087	-0.0379942767322063	0.508243501186371	-0.0742927268147469
-0.836840987205505	-7.81218957901001	-3.88027167320251	-0.0379960387945175	0.50860196352005	-0.0743890851736069
-0.833146691322327	-7.81508874893188	-3.88540029525757	-0.037963081151247	0.508793890476227	-0.0743896216154099
-0.831901550292969	-7.81671237945557	-3.88608932495117	-0.0379810035228729	0.509025573730469	-0.0744857117533684
-0.833437502384186	-7.81318712234497	-3.8865864276886	-0.0379078574478626	0.509248495101929	-0.0744885802268982
-0.83402806520462	-7.81365776062012	-3.89712834358215	-0.0378452315926552	0.509514153003693	-0.0745442286133766
-0.833245933055878	-7.81213712692261	-3.89444470405579	-0.0378061458468437	0.509770274162292	-0.0746047124266624
-0.833572924137115	-7.81268787384033	-3.88955783843994	-0.03770761936903	0.510054588317871	-0.074613980948925
-0.834108769893646	-7.81181764602661	-3.89648771286011	-0.0376067161560059	0.510270595550537	-0.074639655649662
-0.83683317899704	-7.81204891204834	-3.89799189567566	-0.0374899581074715	0.510563373565674	-0.0746390074491501
-0.835794508457184	-7.80893039703369	-3.89878010749817	-0.0373831167817116	0.510711193084717	-0.0746489390730858
-0.837118744850159	-7.80720567703247	-3.90509366989136	-0.0372372344136238	0.510904967784882	-0.074653334915638
-0.840430855751038	-7.80893611907959	-3.90964913368225	-0.0371300019323826	0.511103868484497	-0.0745510533452034
-0.840724110603333	-7.80524921417236	-3.90808153152466	-0.0369676202535629	0.511277616024017	-0.0745293647050858
-0.840365469455719	-7.80471658706665	-3.9045033454895	-0.0368533097207546	0.511448442935944	-0.0745129585266113
-0.841676712036133	-7.80290842056274	-3.90850591659546	-0.0367023572325706	0.511562705039978	-0.0743632465600967
-0.840043008327484	-7.80088901519775	-3.91132831573486	-0.0365706421434879	0.511711597442627	-0.0742826461791992
-0.845028162002563	-7.80035018920898	-3.91461896896362	-0.0364100486040115	0.51187264919281	-0.0741360932588577
-0.844785511493683	-7.79833889007568	-3.91523933410645	-0.0363197550177574	0.511943817138672	-0.0740362331271172
-0.844167590141296	-7.79399824142456	-3.91580533981323	-0.0361249968409538	0.511943936347961	-0.0739467814564705
-0.846222877502441	-7.79333591461182	-3.91831421852112	-0.0359554998576641	0.51203727722168	-0.073809489607811
-0.850092649459839	-7.79324388504028	-3.91354513168335	-0.0358193144202232	0.512137174606323	-0.0737237334251404
-0.849213898181915	-7.79164838790894	-3.91927075386047	-0.0356790944933891	0.512188971042633	-0.0735611692070961
-0.851440489292145	-7.79195594787598	-3.9179801940918	-0.035517256706953	0.512152016162872	-0.0734689384698868
-0.853622496128082	-7.78837490081787	-3.91995143890381	-0.0353133641183376	0.51221376657486	-0.0733491405844688
-0.858488619327545	-7.78541088104248	-3.92337894439697	-0.0350956283509731	0.51219516992569	-0.0732128322124481
-0.862942039966583	-7.78636312484741	-3.92181086540222	-0.034964133054018	0.512204527854919	-0.0731297507882118
-0.859024941921234	-7.78351402282715	-3.92126250267029	-0.0348454713821411	0.512128710746765	-0.0730278268456459
-0.862793922424316	-7.78196811676025	-3.92527770996094	-0.0346542820334435	0.512125551700592	-0.0728765428066254
-0.867090582847595	-7.77842330932617	-3.92207551002502	-0.0344241037964821	0.512063503265381	-0.0727125629782677
-0.868176460266113	-7.77785205841064	-3.92077946662903	-0.0342668630182743	0.512015402317047	-0.072592094540596
-0.866069674491882	-7.77752208709717	-3.92399454116821	-0.0341295041143894	0.511835277080536	-0.0724500119686127
-0.869489550590515	-7.77371072769165	-3.92016053199768	-0.0339192450046539	0.511721670627594	-0.0722886398434639
-0.871747255325317	-7.77046823501587	-3.91680359840393	-0.0337383560836315	0.51172286272049	-0.0721955522894859
-0.876441776752472	-7.77109670639038	-3.92304658889771	-0.0336185172200203	0.511609017848969	-0.0720182657241821
-0.876779973506927	-7.76956224441528	-3.91889023780823	-0.0335100404918194	0.511451125144959	-0.0718290358781815
-0.876635372638702	-7.76726770401001	-3.91487002372742	-0.0333189070224762	0.511329472064972	-0.0716818496584892
-0.880464017391205	-7.76485347747803	-3.91489195823669	-0.0330846160650253	0.511103093624115	-0.0715129151940346
-0.884716331958771	-7.76432132720947	-3.91083359718323	-0.0329498909413815	0.511054456233978	-0.0712893530726433
-0.880731284618378	-7.76123571395874	-3.91556429862976	-0.0328406095504761	0.510847687721252	-0.0711159259080887
-0.882133781909943	-7.75992870330811	-3.91841125488281	-0.0327293947339058	0.51068115234375	-0.0708927512168884
-0.886334359645844	-7.75704431533813	-3.91174006462097	-0.03250477835536	0.510495603084564	-0.0706892013549805
-0.884490609169006	-7.75546169281006	-3.91399884223938	-0.0323727317154408	0.510398626327515	-0.0704628974199295
-0.888450562953949	-7.75725793838501	-3.90844869613647	-0.0322284810245037	0.510203421115875	-0.0702466294169426
-0.882273733615875	-7.7543830871582	-3.90977215766907	-0.0321425497531891	0.509965360164642	-0.0700753852725029
-0.885964930057526	-7.75501346588135	-3.90890312194824	-0.031943716108799	0.509897232055664	-0.0697965919971466
-0.886885821819305	-7.75199747085571	-3.90374279022217	-0.0318053402006626	0.509698212146759	-0.0696216598153114
-0.886686623096466	-7.75273418426514	-3.90613746643066	-0.0317458659410477	0.509531855583191	-0.0694272890686989
-0.884936988353729	-7.74808406829834	-3.90244698524475	-0.0316242799162865	0.509395778179169	-0.0691959261894226
-0.882450759410858	-7.75181579589844	-3.90252780914307	-0.0314690768718719	0.50920170545578	-0.068979375064373
-0.880783498287201	-7.74636077880859	-3.90459036827087	-0.0313729271292686	0.509015202522278	-0.0687302350997925
-0.880346536636353	-7.74880695343018	-3.90418148040771	-0.0312152598053217	0.508784890174866	-0.0684635788202286
-0.880718886852264	-7.74715662002563	-3.90126991271973	-0.0310852937400341	0.508726477622986	-0.0682420581579208
-0.876874566078186	-7.74780607223511	-3.9000244140625	-0.0309923235327005	0.508464694023132	-0.0679693669080734
-0.875761032104492	-7.74721622467041	-3.89564728736877	-0.0308618079870939	0.508279263973236	-0.0677498802542686
-0.873907566070557	-7.74884414672852	-3.89342761039734	-0.0307950060814619	0.508094429969788	-0.0674474388360977
-0.87391459941864	-7.74902009963989	-3.89553380012512	-0.0307102333754301	0.507900476455688	-0.0671650618314743
-0.866788387298584	-7.75136137008667	-3.88997507095337	-0.0306863561272621	0.507671654224396	-0.0669030323624611
-0.864773511886597	-7.75345087051392	-3.89272046089172	-0.0306283868849278	0.507482051849365	-0.066642627120018
-0.859411478042603	-7.75425815582275	-3.87971544265747	-0.0305618196725845	0.507239460945129	-0.0663812831044197
-0.857370793819427	-7.75290679931641	-3.88348698616028	-0.0304789189249277	0.506989121437073	-0.066182941198349
-0.857328236103058	-7.75240898132324	-3.88682246208191	-0.0304149687290192	0.506837844848633	-0.0658669695258141
-0.851483821868896	-7.75633430480957	-3.87820506095886	-0.0304538272321224	0.506558358669281	-0.0656261816620827
-0.847417056560516	-7.75633668899536	-3.86665940284729	-0.030373327434063	0.506373822689056	-0.0653344541788101
-0.844085693359375	-7.75866079330444	-3.87055015563965	-0.030372180044651	0.506121158599854	-0.0651535242795944
-0.840601682662964	-7.7591700553894	-3.86994385719299	-0.0302698332816362	0.505949854850769	-0.0648862421512604
-0.838098883628845	-7.76051139831543	-3.86666250228882	-0.0302695464342833	0.505817890167236	-0.0646285340189934
-0.834174394607544	-7.76492881774902	-3.86713409423828	-0.030184805393219	0.505488634109497	-0.0644087642431259
-0.828926861286163	-7.76312637329102	-3.86423301696777	-0.0301477760076523	0.505390048027039	-0.0641870498657227
-0.825252771377563	-7.76475429534912	-3.86323213577271	-0.0300973169505596	0.50515341758728	-0.0639866814017296
-0.822601854801178	-7.7700138092041	-3.8648419380188	-0.0300259534269571	0.504921734333038	-0.0636947900056839
-0.816730558872223	-7.76548337936401	-3.85745620727539	-0.0300536639988422	0.504810750484467	-0.063481017947197
-0.816594302654266	-7.76627111434937	-3.86470007896423	-0.0299938675016165	0.504631996154785	-0.063228152692318
-0.809810280799866	-7.77210187911987	-3.85746240615845	-0.0299743637442589	0.504422664642334	-0.0630516186356544
-0.807109534740448	-7.77156019210815	-3.86425971984863	-0.0298936311155558	0.504211485385895	-0.062889076769352
-0.803477227687836	-7.77659797668457	-3.85724067687988	-0.0298252403736115	0.503960072994232	-0.0626984238624573
-0.801323294639587	-7.7755012512207	-3.85942506790161	-0.0297290291637182	0.503826320171356	-0.062436293810606
-0.798377215862274	-7.78179025650024	-3.85248684883118	-0.029768317937851	0.503642380237579	-0.0622499063611031
-0.791678369045258	-7.78466749191284	-3.85579466819763	-0.0297445468604565	0.503416657447815	-0.0620752349495888
-0.78583025932312	-7.78262329101563	-3.84808206558228	-0.0296999178826809	0.503191411495209	-0.0619109719991684
-0.786906361579895	-7.78595542907715	-3.84945869445801	-0.0296686869114637	0.503004431724548	-0.061651237308979
-0.778958320617676	-7.78882026672363	-3.8470242023468	-0.0295905377715826	0.502780616283417	-0.0614555962383747
-0.777678787708282	-7.79037284851074	-3.84252786636353	-0.0295783579349518	0.502560377120972	-0.0612494088709354
-0.773722171783447	-7.79118299484253	-3.84408116340637	-0.0295299626886845	0.502385258674622	-0.0610322691500187
-0.770033776760101	-7.78884840011597	-3.83935236930847	-0.0294975526630878	0.502101480960846	-0.0608771815896034
-0.767130315303802	-7.79635715484619	-3.8415470123291	-0.0294603649526834	0.501915812492371	-0.0606016516685486
-0.765023231506348	-7.79733562469482	-3.83841037750244	-0.0293358825147152	0.501751124858856	-0.0603695772588253
-0.762049853801727	-7.79777526855469	-3.83349561691284	-0.0293186865746975	0.501587748527527	-0.0601406432688236
-0.759322345256805	-7.80223846435547	-3.83691096305847	-0.0292189307510853	0.501361131668091	-0.0598967596888542
-0.754687666893005	-7.80001878738403	-3.82680082321167	-0.0291488580405712	0.501219213008881	-0.0597020722925663
-0.754198610782623	-7.80350732803345	-3.82782578468323	-0.0290829017758369	0.501046240329742	-0.0594670288264751
-0.750273168087006	-7.804123878479	-3.82130026817322	-0.0289633870124817	0.500867545604706	-0.0592408739030361
-0.751708388328552	-7.8046612739563	-3.82630491256714	-0.028929004445672	0.500732123851776	-0.0589460618793964
-0.748230755329132	-7.8065938949585	-3.82293701171875	-0.028904939070344	0.500531792640686	-0.0587615966796875
-0.744776844978333	-7.80459690093994	-3.81947064399719	-0.0287860240787268	0.500326216220856	-0.0585493519902229
-0.746885657310486	-7.80645608901978	-3.82136368751526	-0.0287133771926165	0.50018697977066	-0.0583335757255554
-0.746888279914856	-7.80948448181152	-3.81963658332825	-0.0286606829613447	0.500070333480835	-0.0581392683088779
-0.745101928710938	-7.80967330932617	-3.81592011451721	-0.0285686012357473	0.499886393547058	-0.0579683743417263
-0.745135724544525	-7.80958604812622	-3.81597971916199	-0.0284832324832678	0.499729454517365	-0.0577647611498833
-0.745813965797424	-7.81002521514893	-3.81353282928467	-0.0283734071999788	0.499579876661301	-0.0576063469052315
-0.746384263038635	-7.81293487548828	-3.81332087516785	-0.0282915215939283	0.49937042593956	-0.0573968067765236
-0.746294975280762	-7.81275129318237	-3.80866241455078	-0.028239393606782	0.49921503663063	-0.0572034008800983
-0.748400688171387	-7.81158590316772	-3.80282711982727	-0.0281110927462578	0.499064356088638	-0.0570523701608181
-0.748498320579529	-7.81463241577148	-3.79880237579346	-0.0280250124633312	0.498934656381607	-0.0568813607096672
-0.743682086467743	-7.81366920471191	-3.80057716369629	-0.0280074942857027	0.498826950788498	-0.056664451956749
-0.746482789516449	-7.81289386749268	-3.79970908164978	-0.0279076229780912	0.498667150735855	-0.0564144589006901
-0.749974370002747	-7.81478357315063	-3.79810452461243	-0.0278203804045916	0.498562783002853	-0.0563172698020935
-0.752191007137299	-7.81071615219116	-3.80144643783569	-0.0276761744171381	0.498479932546616	-0.0561121329665184
-0.758028924465179	-7.81465816497803	-3.79728817939758	-0.027589462697506	0.498399138450623	-0.0559146627783775
-0.758223116397858	-7.81015920639038	-3.79665327072144	-0.0275203883647919	0.498275607824326	-0.0557924881577492
-0.758427977561951	-7.80735158920288	-3.79806900024414	-0.0275148898363113	0.49809467792511	-0.0556604899466038
-0.765421271324158	-7.80423736572266	-3.79008316993713	-0.0274080187082291	0.498004943132401	-0.0555517971515656
-0.770647287368774	-7.80392789840698	-3.79395008087158	-0.0273842234164476	0.497946202754974	-0.0554230064153671
-0.77450031042099	-7.80389738082886	-3.793865442276	-0.027276074513793	0.497727543115616	-0.0552923828363419
-0.777766764163971	-7.80210590362549	-3.78922033309937	-0.027251198887825	0.497653961181641	-0.0551539435982704
-0.782341301441193	-7.80137729644775	-3.79006671905518	-0.0271185226738453	0.497519820928574	-0.0550742819905281
-0.792274236679077	-7.79818916320801	-3.79224896430969	-0.0270391795784235	0.497333943843842	-0.0549230091273785
-0.797027289867401	-7.79616689682007	-3.79490303993225	-0.0270462594926357	0.497277766466141	-0.0548410192131996
-0.804149746894836	-7.795090675354	-3.78926825523376	-0.0270680673420429	0.497083693742752	-0.0546624809503555
-0.805166721343994	-7.79199028015137	-3.79527354240417	-0.0270485654473305	0.496874839067459	-0.0545985251665115
-0.813793957233429	-7.78856515884399	-3.78568363189697	-0.0270087402313948	0.496725350618362	-0.0544586218893528
-0.819561421871185	-7.78534984588623	-3.79050183296204	-0.0269464198499918	0.496531575918198	-0.0543231107294559
-0.826662957668304	-7.78438472747803	-3.78730463981628	-0.0269580371677876	0.496457636356354	-0.0542245879769325
-0.832804501056671	-7.77936220169067	-3.7817964553833	-0.0269314981997013	0.496282994747162	-0.0540496110916138
-0.840069770812988	-7.7793288230896	-3.78172445297241	-0.0270326603204012	0.496108055114746	-0.053946390748024
-0.850094854831696	-7.77280473709106	-3.78679919242859	-0.0269757136702538	0.496004313230515	-0.0538630820810795
-0.860155642032623	-7.77057075500488	-3.77622747421265	-0.0269634574651718	0.495939165353775	-0.0536837987601757
-0.869314134120941	-7.76551294326782	-3.77892351150513	-0.0269968956708908	0.495746701955795	-0.0536401383578777
-0.875612795352936	-7.76308584213257	-3.77968668937683	-0.0269428975880146	0.495661288499832	-0.0535510927438736
-0.884822189807892	-7.76280498504639	-3.77343940734863	-0.0269851144403219	0.495618909597397	-0.0534683167934418
-0.892301619052887	-7.75332260131836	-3.77131509780884	-0.0269444976001978	0.495591163635254	-0.0533981919288635
-0.900298833847046	-7.75104665756226	-3.76644825935364	-0.0269424822181463	0.495504438877106	-0.053311713039875
-0.91078382730484	-7.74347114562988	-3.77861428260803	-0.0269293766468763	0.495497792959213	-0.0532898940145969
-0.921140313148499	-7.73718357086182	-3.77581882476807	-0.0268716216087341	0.4954694211483	-0.0532605238258839
-0.92873078584671	-7.73544120788574	-3.77653980255127	-0.0269188769161701	0.495403438806534	-0.0532342083752155
-0.938499987125397	-7.72924661636353	-3.77374720573425	-0.0268438123166561	0.495413213968277	-0.0531947799026966
-0.94730418920517	-7.72676563262939	-3.77494835853577	-0.026820370927453	0.49546355009079	-0.0531831718981266
-0.956096887588501	-7.72235679626465	-3.77917122840881	-0.0267951805144548	0.495484560728073	-0.053158026188612
-0.965811550617218	-7.71741676330566	-3.7778377532959	-0.026693906635046	0.495575428009033	-0.053101122379303
-0.972769021987915	-7.71267795562744	-3.77907514572144	-0.0266992766410112	0.495704591274261	-0.0530972965061665
-0.981326580047607	-7.70967149734497	-3.78087258338928	-0.0266792234033346	0.495796024799347	-0.0530477128922939
-0.988592863082886	-7.70547580718994	-3.77744650840759	-0.0265956223011017	0.495889961719513	-0.0530223287642002
-0.995183050632477	-7.70135879516602	-3.77487134933472	-0.0265046078711748	0.496113866567612	-0.0530010350048542
-1.00709939002991	-7.69520711898804	-3.77881026268005	-0.0264078546315432	0.496253341436386	-0.0528984144330025
-1.01076781749725	-7.69658041000366	-3.77485704421997	-0.026405731216073	0.496404469013214	-0.0528995394706726
-1.0214022397995	-7.68843746185303	-3.78037333488464	-0.0263332892209291	0.496639162302017	-0.0528496839106083
-1.02404856681824	-7.68572664260864	-3.78293061256409	-0.0262665450572968	0.496825695037842	-0.052814707159996
-1.03146910667419	-7.68127822875977	-3.78032302856445	-0.0261160507798195	0.497173517942429	-0.0527497231960297
-1.04252099990845	-7.67615985870361	-3.78715801239014	-0.0259865913540125	0.49736675620079	-0.0527272783219814
-1.04859375953674	-7.67648553848267	-3.79041743278503	-0.0258591379970312	0.497685372829437	-0.0526273250579834
-1.05315887928009	-7.66871547698975	-3.79332089424133	-0.0257105212658644	0.498051285743713	-0.0526172965764999
-1.05725049972534	-7.66445970535278	-3.79659581184387	-0.025731286033988	0.498169600963593	-0.0525169707834721
-1.06758189201355	-7.66307592391968	-3.7957022190094	-0.025501100346446	0.498439460992813	-0.0524630397558212
-1.07471454143524	-7.66117238998413	-3.79968333244324	-0.0254013184458017	0.49879002571106	-0.0524308979511261
-1.07782447338104	-7.65450859069824	-3.80182838439941	-0.0252832751721144	0.499149531126022	-0.0523451678454876
-1.08252716064453	-7.65115785598755	-3.80645728111267	-0.025157555937767	0.499444961547852	-0.0522464439272881
-1.09044444561005	-7.65138864517212	-3.82211303710938	-0.0250584278255701	0.49967423081398	-0.05216209217906
-1.09409022331238	-7.64688110351563	-3.81614828109741	-0.0249027721583843	0.499955058097839	-0.052092406898737
-1.10064005851746	-7.6434760093689	-3.82373714447021	-0.0247907750308514	0.500211238861084	-0.0519879423081875
-1.10701191425323	-7.64221382141113	-3.82507538795471	-0.0247212070971727	0.500459671020508	-0.0519034899771214
-1.1087394952774	-7.64095115661621	-3.82708644866943	-0.0245626624673605	0.500685036182404	-0.0518953129649162
-1.11363065242767	-7.63329362869263	-3.82425212860107	-0.0243987962603569	0.500963151454926	-0.0518976636230946
-1.11930465698242	-7.63653182983398	-3.83691549301147	-0.0242840331047773	0.501228928565979	-0.0518297702074051
-1.12198090553284	-7.63131141662598	-3.83347654342651	-0.0241573378443718	0.501406788825989	-0.0517118647694588
-1.12483775615692	-7.62959003448486	-3.83562135696411	-0.0240743868052959	0.501560747623444	-0.0516879595816135
-1.12764644622803	-7.62760543823242	-3.83969664573669	-0.0239167399704456	0.501744747161865	-0.0516183786094189
-1.12949538230896	-7.62350034713745	-3.83869075775146	-0.0237637814134359	0.501980423927307	-0.0515623092651367
-1.13573384284973	-7.62519311904907	-3.84666848182678	-0.0237099677324295	0.502147912979126	-0.0515206754207611
-1.1373518705368	-7.62243032455444	-3.84751749038696	-0.0235699191689491	0.502341568470001	-0.0514252446591854
-1.13708162307739	-7.62010478973389	-3.84563446044922	-0.0234757997095585	0.502479314804077	-0.0513799972832203
-1.14120960235596	-7.62005662918091	-3.84830260276794	-0.0232621524482965	0.502509355545044	-0.0511935688555241
-1.14186418056488	-7.62143182754517	-3.8476357460022	-0.023108746856451	0.502703309059143	-0.0511232018470764
-1.14483630657196	-7.6197681427002	-3.85454916954041	-0.0230582971125841	0.502789497375488	-0.050992876291275
-1.14242589473724	-7.62067317962646	-3.84893083572388	-0.0228876508772373	0.502933502197266	-0.0508396402001381
-1.14250195026398	-7.61844301223755	-3.85448551177979	-0.0227441247552633	0.503028392791748	-0.0507170334458351
-1.14265561103821	-7.61938762664795	-3.85425472259521	-0.0226113107055426	0.50301855802536	-0.0506251156330109
-1.1434417963028	-7.61899280548096	-3.85372447967529	-0.0224773623049259	0.503114402294159	-0.0504694953560829
-1.1454952955246	-7.61886739730835	-3.85948181152344	-0.0223380103707314	0.503139913082123	-0.0503826141357422
-1.14305245876312	-7.61961126327515	-3.85981297492981	-0.0222113952040672	0.503200232982636	-0.0502102859318256
-1.14310383796692	-7.61982440948486	-3.85982275009155	-0.0220380108803511	0.503202974796295	-0.0501037426292896
-1.14168214797974	-7.61893033981323	-3.85673928260803	-0.0218714475631714	0.503275632858276	-0.0499021410942078
-1.13874590396881	-7.62017822265625	-3.85843276977539	-0.0217621363699436	0.503170907497406	-0.0497825294733047
-1.13453221321106	-7.62113332748413	-3.86137318611145	-0.021651828661561	0.503111958503723	-0.0496207475662231
-1.13343322277069	-7.61909198760986	-3.8648681640625	-0.0214815940707922	0.503075420856476	-0.0495142601430416
-1.1336076259613	-7.6218900680542	-3.86405539512634	-0.0214009881019592	0.503040134906769	-0.0493595749139786
-1.12874782085419	-7.62319707870483	-3.85668158531189	-0.0213168188929558	0.502915441989899	-0.04917087033391
-1.1258772611618	-7.62186098098755	-3.85324192047119	-0.0211929976940155	0.502790749073029	-0.0490035228431225
-1.12695407867432	-7.62236261367798	-3.85788464546204	-0.0210066772997379	0.502626478672028	-0.048819288611412
-1.12542641162872	-7.6254825592041	-3.85840511322021	-0.020888427272439	0.502533733844757	-0.048653569072485
-1.11957275867462	-7.6262378692627	-3.85698080062866	-0.0209171231836081	0.50234717130661	-0.048480611294508
-1.11660695075989	-7.62351894378662	-3.85810899734497	-0.0207325518131256	0.502069652080536	-0.048287708312273
-1.11467778682709	-7.62626600265503	-3.85175037384033	-0.0206326954066753	0.501848459243774	-0.0480826608836651
-1.11539959907532	-7.62664270401001	-3.85111546516418	-0.0205464754253626	0.501711487770081	-0.0478521063923836
-1.11124837398529	-7.62763166427612	-3.85211801528931	-0.0204503629356623	0.501502096652985	-0.0476704463362694
-1.10806632041931	-7.62999057769775	-3.84414887428284	-0.0203822180628777	0.501177668571472	-0.0475319810211658
-1.10701191425323	-7.62986755371094	-3.84833216667175	-0.0202937982976437	0.500970840454102	-0.047350998967886
-1.10393011569977	-7.62892484664917	-3.84524440765381	-0.0202619414776564	0.50063544511795	-0.0471591576933861
-1.10363626480103	-7.6298975944519	-3.83896279335022	-0.0201974213123322	0.500355541706085	-0.04702477902174
-1.09741854667664	-7.62898683547974	-3.83554148674011	-0.0201671570539474	0.499984174966812	-0.0468690656125546
-1.09845376014709	-7.63067197799683	-3.83877182006836	-0.0201386399567127	0.499667167663574	-0.0466838888823986
-1.09620797634125	-7.62948369979858	-3.83395719528198	-0.0200995244085789	0.499402433633804	-0.0464907251298428
-1.09593665599823	-7.63312578201294	-3.83148694038391	-0.0200729183852673	0.498987853527069	-0.0463668741285801
-1.09165561199188	-7.6337513923645	-3.82600903511047	-0.0201692916452885	0.498614549636841	-0.046239111572504
-1.08887255191803	-7.63035917282104	-3.81761121749878	-0.0200723670423031	0.498202353715897	-0.0461600795388222
-1.08832311630249	-7.63139057159424	-3.81443119049072	-0.0201326515525579	0.497856825590134	-0.0460129715502262
-1.08589971065521	-7.63211154937744	-3.8161940574646	-0.0201708041131496	0.497544020414352	-0.045847874134779
-1.08184170722961	-7.63336420059204	-3.81402206420898	-0.0202341713011265	0.497159719467163	-0.0457826629281044
-1.08142340183258	-7.63518190383911	-3.81387948989868	-0.0202738903462887	0.496748030185699	-0.0456570200622082
-1.08042693138123	-7.63944292068481	-3.80112242698669	-0.0202949717640877	0.496444314718246	-0.0455692782998085
-1.07448101043701	-7.63630247116089	-3.80412006378174	-0.0204665437340736	0.496078312397003	-0.0455258190631866
-1.07641911506653	-7.63972043991089	-3.79633760452271	-0.020494231954217	0.495776742696762	-0.0455049090087414
-1.07503688335419	-7.64095306396484	-3.79637050628662	-0.0206156056374311	0.495467960834503	-0.0455734990537167
-1.07249319553375	-7.63970232009888	-3.79529786109924	-0.0206444691866636	0.495108217000961	-0.0456630811095238
-1.07019102573395	-7.64151382446289	-3.79000091552734	-0.0207174029201269	0.494784384965897	-0.0457062944769859
-1.06780433654785	-7.64459276199341	-3.78626751899719	-0.0208207052201033	0.494634628295898	-0.0458661839365959
-1.06698346138	-7.64663457870483	-3.7902524471283	-0.0208948031067848	0.494332075119019	-0.0459998622536659
-1.06698966026306	-7.65165662765503	-3.78515839576721	-0.0210378430783749	0.49413400888443	-0.0461728796362877
-1.06312644481659	-7.65043926239014	-3.78120899200439	-0.0211398024111986	0.493920683860779	-0.0464155040681362
-1.06325447559357	-7.65548896789551	-3.77321028709412	-0.0212128348648548	0.493698418140411	-0.046609528362751
-1.05772948265076	-7.65926361083984	-3.77779173851013	-0.0213153976947069	0.493483781814575	-0.0468817800283432
-1.05760180950165	-7.66038370132446	-3.7735607624054	-0.0213526971638203	0.493354618549347	-0.0471096150577068
-1.05455422401428	-7.66187334060669	-3.77085471153259	-0.0214604567736387	0.49319252371788	-0.0473792850971222
-1.05411267280579	-7.66705226898193	-3.77184295654297	-0.0216058008372784	0.493098556995392	-0.0476388186216354
-1.05287480354309	-7.66998720169067	-3.77390003204346	-0.021675493568182	0.492974430322647	-0.0479718744754791
-1.05169034004211	-7.67593765258789	-3.76933717727661	-0.0217801313847303	0.492935866117477	-0.0482233613729477
-1.0484094619751	-7.67999458312988	-3.76813197135925	-0.0218595787882805	0.492795616388321	-0.0485102944076061
-1.04701733589172	-7.68310785293579	-3.77105808258057	-0.0219010040163994	0.492819279432297	-0.0488568097352982
-1.03969573974609	-7.68412303924561	-3.76740765571594	-0.0219574142247438	0.492775291204453	-0.0491536743938923
-1.04190301895142	-7.68946313858032	-3.76769256591797	-0.0220596492290497	0.492706477642059	-0.0493702366948128
-1.04179811477661	-7.69411325454712	-3.77565336227417	-0.0220663975924253	0.492821097373962	-0.0496624335646629
-1.03851044178009	-7.69881772994995	-3.77488040924072	-0.0221629347652197	0.492823153734207	-0.0499952062964439
-1.03438675403595	-7.700758934021	-3.77373957633972	-0.0221719779074192	0.492916494607925	-0.0502802617847919
-1.03310525417328	-7.70403385162354	-3.77889537811279	-0.022223399952054	0.493017256259918	-0.0505490303039551
-1.02991354465485	-7.71034955978394	-3.77225923538208	-0.0222800876945257	0.493082106113434	-0.0508205480873585
-1.02728390693665	-7.70839309692383	-3.77200865745544	-0.0221634693443775	0.493117332458496	-0.0511706508696079
-1.02853977680206	-7.71279096603394	-3.78239631652832	-0.0221625156700611	0.493366330862045	-0.0513770021498203
-1.0254979133606	-7.71716976165771	-3.77521061897278	-0.022116806358099	0.493419528007507	-0.0516207814216614
-1.02152585983276	-7.71958208084106	-3.78146958351135	-0.022097434848547	0.493542402982712	-0.0518312230706215
-1.01963627338409	-7.72174072265625	-3.78371500968933	-0.0220186151564121	0.493739366531372	-0.052070114761591
-1.01746439933777	-7.72119045257568	-3.78139901161194	-0.0219303909689188	0.493904948234558	-0.0522039569914341
-1.01529407501221	-7.72425746917725	-3.78978300094604	-0.0218313504010439	0.494055777788162	-0.0523782782256603
-1.01041769981384	-7.7290096282959	-3.79180359840393	-0.0217671152204275	0.494269967079163	-0.0524538271129131
-1.00652098655701	-7.7293267250061	-3.79542136192322	-0.0216904859989882	0.494482487440109	-0.0525492541491985
-1.00719940662384	-7.73053884506226	-3.79131984710693	-0.0215549133718014	0.494583696126938	-0.0526368729770184
-1.004763007164	-7.73302412033081	-3.79486584663391	-0.0214437618851662	0.494830101728439	-0.0527031421661377
-1.0007700920105	-7.73165464401245	-3.80500197410584	-0.0212421249598265	0.49508136510849	-0.0527743808925152
-0.996419847011566	-7.73548221588135	-3.80369281768799	-0.021102536469698	0.49528756737709	-0.0528617314994335
-0.993322789669037	-7.73662185668945	-3.80681490898132	-0.0209812540560961	0.495549619197845	-0.0529013648629189
-0.991319179534912	-7.73531818389893	-3.81087446212769	-0.0208272375166416	0.495726615190506	-0.0529488436877728
-0.988465547561646	-7.73905658721924	-3.81222534179688	-0.0206427462399006	0.495904058218002	-0.0529216378927231
-0.987547755241394	-7.74201202392578	-3.81574130058289	-0.0204512309283018	0.496204763650894	-0.052940309047699
-0.985177457332611	-7.74190950393677	-3.81800103187561	-0.0202641822397709	0.496430486440659	-0.0529116615653038
-0.979627311229706	-7.74134063720703	-3.82186985015869	-0.0202699564397335	0.496504098176956	-0.0528721138834953
-0.975945889949799	-7.74385738372803	-3.81871962547302	-0.0200917907059193	0.496739715337753	-0.0528267696499825
-0.972311496734619	-7.74125146865845	-3.81928181648254	-0.0199034512042999	0.496941566467285	-0.0527573823928833
-0.969955444335938	-7.74336957931519	-3.8225884437561	-0.0197227392345667	0.497194856405258	-0.0527494736015797
-0.969002723693848	-7.74326658248901	-3.82418990135193	-0.0195442829281092	0.497423470020294	-0.0527308210730553
-0.963501751422882	-7.74067211151123	-3.82711935043335	-0.0194022040814161	0.497565150260925	-0.0526765361428261
-0.96103835105896	-7.7431492805481	-3.83053421974182	-0.0192408766597509	0.497760444879532	-0.052595566958189
-0.955885171890259	-7.74429368972778	-3.82979679107666	-0.0190890915691853	0.497937738895416	-0.0525709502398968
-0.957739114761353	-7.74406576156616	-3.83224105834961	-0.0189452338963747	0.498133987188339	-0.0525907203555107
-0.9523686170578	-7.74866056442261	-3.83674454689026	-0.0188341531902552	0.498382449150085	-0.0525649040937424
-0.948458731174469	-7.74763298034668	-3.83919429779053	-0.0187641270458698	0.498511672019959	-0.0525538772344589
-0.947462916374207	-7.74598407745361	-3.83855295181274	-0.0185771901160479	0.498679757118225	-0.0525875240564346
-0.945089936256409	-7.74646663665771	-3.85256361961365	-0.0184026397764683	0.498946100473404	-0.0525688305497169
-0.946826457977295	-7.7496452331543	-3.84873700141907	-0.018293347209692	0.499191999435425	-0.0526154451072216
-0.943362057209015	-7.74911499023438	-3.84964466094971	-0.0181633103638887	0.499412357807159	-0.05272301658988
-0.939952313899994	-7.75133371353149	-3.85514140129089	-0.0180377140641212	0.49951758980751	-0.0527642406523228
-0.935107350349426	-7.74962139129639	-3.85488104820251	-0.0178038869053125	0.499696284532547	-0.0528566054999828
-0.937665283679962	-7.75659227371216	-3.8586483001709	-0.0178215689957142	0.499902427196503	-0.0529587641358376
-0.930524170398712	-7.75605773925781	-3.85798668861389	-0.0177654772996902	0.500048875808716	-0.0530078820884228
-0.927934527397156	-7.75950574874878	-3.85813188552856	-0.0176622103899717	0.500201821327209	-0.0530954599380493
-0.928022444248199	-7.75920629501343	-3.85807347297668	-0.0176080334931612	0.500414669513702	-0.0532118864357471
-0.926936805248261	-7.75896739959717	-3.86664032936096	-0.0174870416522026	0.500581383705139	-0.0533131845295429
-0.921533524990082	-7.76110172271729	-3.86422109603882	-0.017524391412735	0.500700235366821	-0.053448136895895
-0.922218024730682	-7.76229238510132	-3.87206244468689	-0.0174806453287601	0.500862836837769	-0.0535746179521084
-0.915939390659332	-7.76399612426758	-3.86965703964233	-0.0174456294625998	0.500991463661194	-0.0536542758345604
-0.914802372455597	-7.76619958877563	-3.87668967247009	-0.0174264311790466	0.501098215579987	-0.0538237392902374
-0.911974251270294	-7.76766538619995	-3.87622332572937	-0.0173861607909203	0.501282155513763	-0.0539514906704426
-0.908183991909027	-7.77242946624756	-3.8808479309082	-0.0174403935670853	0.501404702663422	-0.0541378743946552
-0.904460966587067	-7.7727427482605	-3.88518333435059	-0.0174614917486906	0.501545786857605	-0.0543501861393452
-0.900222718715668	-7.77689218521118	-3.88495135307312	-0.0175341349095106	0.50164258480072	-0.0545842088758945
-0.89634495973587	-7.77846431732178	-3.89030623435974	-0.0175096802413464	0.501753032207489	-0.0547364354133606
-0.897806525230408	-7.78294277191162	-3.88521194458008	-0.0176120642572641	0.501880168914795	-0.054936446249485
-0.893581748008728	-7.78344058990479	-3.88763403892517	-0.017591854557395	0.502048790454865	-0.0551335848867893
-0.890134215354919	-7.78727293014526	-3.88460826873779	-0.0177084822207689	0.502162992954254	-0.055391151458025
-0.892237961292267	-7.78994846343994	-3.88770723342896	-0.0178097002208233	0.502264261245728	-0.0556170046329498
-0.887736201286316	-7.78895998001099	-3.89087247848511	-0.0177943427115679	0.502461671829224	-0.0558805502951145
-0.880500137805939	-7.79350662231445	-3.89105796813965	-0.0178921557962894	0.502606630325317	-0.056100457906723
-0.881909310817719	-7.79380416870117	-3.89113283157349	-0.0179204810410738	0.502742826938629	-0.0563885718584061
-0.876370489597321	-7.79674196243286	-3.89850831031799	-0.0180481467396021	0.502918601036072	-0.056562278419733
-0.874563336372375	-7.7970290184021	-3.8933207988739	-0.0181256346404552	0.50299745798111	-0.0567404329776764
-0.871182441711426	-7.79773473739624	-3.89748525619507	-0.01823740452528	0.503221988677979	-0.0569021478295326
-0.869330942630768	-7.79512310028076	-3.89980936050415	-0.0183513537049294	0.50336629152298	-0.0570912882685661
-0.868247449398041	-7.80178499221802	-3.89949655532837	-0.0185520686209202	0.503520369529724	-0.0572533905506134
-0.864818155765533	-7.80042695999146	-3.90161228179932	-0.0186704434454441	0.503646850585938	-0.0574499480426311
-0.861148595809937	-7.80332374572754	-3.90547204017639	-0.0188278742134571	0.503883123397827	-0.0575987845659256
-0.858531177043915	-7.80344200134277	-3.90014147758484	-0.0190392583608627	0.504023909568787	-0.0577505305409431
-0.859109938144684	-7.8016939163208	-3.90736269950867	-0.0191053356975317	0.504235029220581	-0.0579369701445103
-0.856119811534882	-7.80717897415161	-3.90646719932556	-0.0192970987409353	0.504341602325439	-0.0580967403948307
-0.852070748806	-7.80747556686401	-3.91165685653687	-0.0195231437683105	0.504582226276398	-0.0582892931997776
-0.849455833435059	-7.80852842330933	-3.91328573226929	-0.0197094567120075	0.504707217216492	-0.0585264228284359
-0.847887933254242	-7.80580854415894	-3.90898728370667	-0.0198716763406992	0.504829168319702	-0.0587554201483727
-0.844792425632477	-7.80918025970459	-3.90944504737854	-0.0201323255896568	0.505008816719055	-0.0589963607490063
-0.841784060001373	-7.8096718788147	-3.91229510307312	-0.0203396882861853	0.505122661590576	-0.0591820664703846
-0.838811278343201	-7.80975341796875	-3.91196370124817	-0.0205790214240551	0.505273222923279	-0.059416875243187
-0.839698553085327	-7.80988883972168	-3.91486406326294	-0.0207862537354231	0.505392491817474	-0.0596805810928345
-0.839720845222473	-7.81227254867554	-3.91338276863098	-0.021030243486166	0.505490601062775	-0.059907753020525
-0.838684499263763	-7.81455659866333	-3.91332030296326	-0.0213928837329149	0.505563139915466	-0.0601391866803169
-0.8360795378685	-7.81098222732544	-3.91373014450073	-0.0216362457722425	0.505663514137268	-0.0603984482586384
-0.837713181972504	-7.81390428543091	-3.91456699371338	-0.0219307318329811	0.505684912204742	-0.0606465935707092
-0.839716911315918	-7.81286573410034	-3.91574311256409	-0.0221524443477392	0.505809247493744	-0.0609098933637142
-0.839953422546387	-7.81435966491699	-3.91300511360168	-0.0224393419921398	0.505763292312622	-0.0611574165523052
-0.838577628135681	-7.81467485427856	-3.91545939445496	-0.0227216631174088	0.505853891372681	-0.0614331364631653
-0.837078213691711	-7.81293725967407	-3.91218018531799	-0.0230899825692177	0.505830347537994	-0.0617569759488106
-0.840454399585724	-7.81159496307373	-3.91333794593811	-0.0233326926827431	0.505817055702209	-0.0620105788111687
-0.843026340007782	-7.81470918655396	-3.90986561775208	-0.0236855950206518	0.505790889263153	-0.06228007376194
-0.844622611999512	-7.81154251098633	-3.91303491592407	-0.0239620618522167	0.50576776266098	-0.0625801458954811
-0.844417929649353	-7.81052303314209	-3.90664768218994	-0.0242718867957592	0.505723893642426	-0.0627931505441666
-0.845362722873688	-7.81160163879395	-3.90007376670837	-0.0246290005743504	0.505578458309174	-0.0630896016955376
-0.851103246212006	-7.8099799156189	-3.90688323974609	-0.0249444227665663	0.505492866039276	-0.0633049085736275
-0.855390012264252	-7.8106861114502	-3.90038299560547	-0.025267131626606	0.505391776561737	-0.0635020807385445
-0.85537987947464	-7.80799245834351	-3.90197587013245	-0.0255886632949114	0.50528484582901	-0.0637460723519325
-0.856899976730347	-7.80575132369995	-3.90216326713562	-0.0259019490331411	0.505141079425812	-0.063902847468853
-0.861769199371338	-7.80454015731812	-3.89089226722717	-0.0261588469147682	0.504960656166077	-0.0641453787684441
-0.864133596420288	-7.80287218093872	-3.89045381546021	-0.0264842882752419	0.504815936088562	-0.0643422156572342
-0.867386698722839	-7.80402851104736	-3.8876211643219	-0.0267813429236412	0.504585087299347	-0.0645211115479469
-0.868023455142975	-7.80369901657104	-3.88379740715027	-0.0271185599267483	0.504473328590393	-0.0647633001208305
-0.8703293800354	-7.79912090301514	-3.87715363502502	-0.0274643432348967	0.504291117191315	-0.0649241507053375
-0.872522413730621	-7.79890298843384	-3.87457299232483	-0.0277424231171608	0.504099190235138	-0.0650960728526115
-0.876693367958069	-7.79709625244141	-3.87184500694275	-0.0279710814356804	0.503866732120514	-0.0652845054864883
-0.87973028421402	-7.79489374160767	-3.87517595291138	-0.0283162463456392	0.503602564334869	-0.0654110163450241
-0.883817613124847	-7.79393768310547	-3.87277436256409	-0.0285891350358725	0.503393888473511	-0.0655600726604462
-0.884441435337067	-7.79222440719604	-3.86856436729431	-0.0288108233362436	0.503184735774994	-0.0657214447855949
-0.89056807756424	-7.78988218307495	-3.86985778808594	-0.0290529895573854	0.50299483537674	-0.0657316893339157
-0.889764308929443	-7.78798532485962	-3.8717885017395	-0.0292452368885279	0.502676248550415	-0.0657844990491867
-0.892734467983246	-7.78620910644531	-3.86528205871582	-0.0294707920402288	0.502447485923767	-0.0658441707491875
-0.89372980594635	-7.78498363494873	-3.86605215072632	-0.0295962896198034	0.502262055873871	-0.0658282265067101
-0.895223021507263	-7.78201198577881	-3.86672830581665	-0.029763163998723	0.502045273780823	-0.0657428279519081
-0.895099222660065	-7.78076887130737	-3.85940289497375	-0.0299839694052935	0.501821219921112	-0.0658019557595253
-0.893652200698853	-7.77691078186035	-3.85525631904602	-0.0301116853952408	0.501694023609161	-0.0657367333769798
-0.896136879920959	-7.77758455276489	-3.8527672290802	-0.0302400048822165	0.501543998718262	-0.065559484064579
-0.898632228374481	-7.7722749710083	-3.85566902160645	-0.0302610080689192	0.501552402973175	-0.0654544085264206
-0.897729277610779	-7.76849460601807	-3.85593509674072	-0.030361095443368	0.501455068588257	-0.065315954387188
-0.896678328514099	-7.76806306838989	-3.85602641105652	-0.0303944926708937	0.501371681690216	-0.0652114376425743
-0.894661247730255	-7.76368761062622	-3.85606741905212	-0.0305135846138	0.501333057880402	-0.0650655627250671
-0.895656764507294	-7.76497364044189	-3.85198330879211	-0.0305349919945002	0.501388311386108	-0.0649315416812897
-0.898613274097443	-7.75510215759277	-3.85672187805176	-0.0303993802517653	0.501408994197845	-0.0647608637809753
-0.898473024368286	-7.75299167633057	-3.86014819145203	-0.0304485410451889	0.501502871513367	-0.0646098256111145
-0.904040396213531	-7.75140523910522	-3.85458493232727	-0.0303765051066875	0.50165718793869	-0.064449205994606
-0.904799520969391	-7.75023937225342	-3.85548448562622	-0.0303754638880491	0.501723170280457	-0.0643133893609047
-0.90407121181488	-7.74948930740356	-3.85469937324524	-0.0304029416292906	0.50189870595932	-0.0642256438732147
-0.903766930103302	-7.74441862106323	-3.85645961761475	-0.0302809327840805	0.502002120018005	-0.0641205012798309
-0.903313636779785	-7.74210071563721	-3.8518328666687	-0.0302934944629669	0.502168655395508	-0.0640115886926651
-0.910772144794464	-7.7368426322937	-3.85131764411926	-0.0302162524312735	0.502334833145142	-0.0639215931296349
-0.910164833068848	-7.73295831680298	-3.85923361778259	-0.0301564075052738	0.502517879009247	-0.0638444200158119
-0.912202894687653	-7.731764793396	-3.86360001564026	-0.0301587041467428	0.502672016620636	-0.0637733116745949
-0.916794717311859	-7.72774410247803	-3.86780381202698	-0.029988918453455	0.502902150154114	-0.0636241734027863
-0.915484547615051	-7.73040628433228	-3.87361669540405	-0.0300050806254148	0.503119111061096	-0.0635505244135857
-0.915746927261353	-7.72629261016846	-3.87330293655396	-0.0299553051590919	0.503280401229858	-0.0634044259786606
-0.915907740592957	-7.72477769851685	-3.8744752407074	-0.0299376640468836	0.503361225128174	-0.0632949024438858
-0.917382299900055	-7.72204494476318	-3.87643480300903	-0.0298106279224157	0.503591895103455	-0.0632467046380043
-0.917616486549377	-7.72148656845093	-3.88372182846069	-0.0298687200993299	0.503739535808563	-0.063142292201519
-0.915942847728729	-7.71880722045898	-3.88371205329895	-0.0298839751631022	0.503976166248322	-0.0631234049797058
-0.916699171066284	-7.71833562850952	-3.87919902801514	-0.0298449248075485	0.504052937030792	-0.063092403113842
-0.920067071914673	-7.72002744674683	-3.8805525302887	-0.0298024583607912	0.504320561885834	-0.0630498379468918
-0.91791158914566	-7.71403980255127	-3.88198375701904	-0.0297716055065393	0.504433155059814	-0.0630521103739738
-0.918245196342468	-7.71175050735474	-3.88479948043823	-0.0297018196433783	0.504567861557007	-0.0630261301994324
-0.918120563030243	-7.71338224411011	-3.88743615150452	-0.029699956998229	0.504811704158783	-0.0629649758338928
-0.918195962905884	-7.71361446380615	-3.89508008956909	-0.0297297369688749	0.504974961280823	-0.0629684329032898
-0.914346039295197	-7.71244716644287	-3.89172601699829	-0.0297172982245684	0.505131661891937	-0.0629756823182106
-0.916353940963745	-7.71476268768311	-3.89326810836792	-0.0297599211335182	0.505224823951721	-0.0629392266273499
-0.916122734546661	-7.71279287338257	-3.8915855884552	-0.029662050306797	0.505418300628662	-0.0628954842686653
-0.916515350341797	-7.71232986450195	-3.89395594596863	-0.0296094287186861	0.505671441555023	-0.0629060640931129
-0.914118587970734	-7.71261692047119	-3.90015625953674	-0.0296007674187422	0.505810976028442	-0.0628948584198952
-0.912149608135223	-7.70938348770142	-3.90113162994385	-0.0296390689909458	0.505924582481384	-0.0627931877970696
-0.914970934391022	-7.71093845367432	-3.90535593032837	-0.0296172648668289	0.506113827228546	-0.06281628459692
-0.912107884883881	-7.71022510528564	-3.90404963493347	-0.0295909140259027	0.506243824958801	-0.0627565532922745
-0.912889122962952	-7.70843458175659	-3.90017104148865	-0.0295795183628798	0.506483137607574	-0.0627442374825478
-0.911978006362915	-7.70991325378418	-3.89836573600769	-0.0296189207583666	0.506555736064911	-0.0627196729183197
-0.910574436187744	-7.70812273025513	-3.90118980407715	-0.029585724696517	0.506623923778534	-0.0626997873187065
-0.908999919891357	-7.70781660079956	-3.89672803878784	-0.0295275393873453	0.506723165512085	-0.0626785755157471
-0.911573112010956	-7.7071704864502	-3.89580345153809	-0.0295453276485205	0.506875872612	-0.062677301466465
-0.911161303520203	-7.70726346969604	-3.90054988861084	-0.0295337028801441	0.506855726242065	-0.0626937374472618
-0.909215748310089	-7.70765399932861	-3.90196061134338	-0.0295583941042423	0.50694876909256	-0.0626398772001266
-0.90615850687027	-7.70859098434448	-3.90134263038635	-0.0295989885926247	0.506989181041718	-0.0626717433333397
-0.910255193710327	-7.7078537940979	-3.90028786659241	-0.0295197926461697	0.506982862949371	-0.0626625269651413
-0.911442577838898	-7.70680570602417	-3.90485310554504	-0.0294798351824284	0.506951928138733	-0.0626876577734947
-0.911011755466461	-7.71206569671631	-3.89920663833618	-0.0295183230191469	0.50696849822998	-0.0627170503139496
-0.908534169197083	-7.71001243591309	-3.89726901054382	-0.0294533930718899	0.50691694021225	-0.0627719610929489
-0.910211265087128	-7.71145296096802	-3.89923405647278	-0.0294176787137985	0.506872773170471	-0.0628102347254753
-0.908473968505859	-7.71426057815552	-3.89965796470642	-0.0293178409337997	0.506767749786377	-0.0629140362143517
-0.908113479614258	-7.71376991271973	-3.8994996547699	-0.0293396413326263	0.506720364093781	-0.0629553198814392
-0.909177660942078	-7.71357774734497	-3.89723110198975	-0.0292731001973152	0.506576538085938	-0.0629665032029152
-0.908209681510925	-7.71548843383789	-3.89765238761902	-0.0292254127562046	0.506519615650177	-0.0629376843571663
-0.914003372192383	-7.71070861816406	-3.89264297485352	-0.0291173160076141	0.506487250328064	-0.0629535242915154
-0.912388682365417	-7.71039438247681	-3.9038679599762	-0.0290442761033773	0.506276845932007	-0.0629309490323067
-0.914255440235138	-7.70972871780396	-3.8985915184021	-0.0289169419556856	0.506176710128784	-0.0628983750939369
-0.917863786220551	-7.71232986450195	-3.90285658836365	-0.0289088487625122	0.506001114845276	-0.062762513756752
-0.916256606578827	-7.71414184570313	-3.9033317565918	-0.0288363117724657	0.50590842962265	-0.0627440735697746
-0.916004002094269	-7.71102428436279	-3.89993858337402	-0.0287440028041601	0.505704760551453	-0.062628872692585
-0.917767703533173	-7.70916843414307	-3.90027379989624	-0.0285542402416468	0.505505859851837	-0.0625603422522545
-0.920965969562531	-7.71197652816772	-3.89598083496094	-0.0284205246716738	0.505378425121307	-0.0625128224492073
-0.917592763900757	-7.71180009841919	-3.89260458946228	-0.0283854678273201	0.505141615867615	-0.0624525733292103
-0.920100808143616	-7.712317943573	-3.892165184021	-0.028168473392725	0.504983961582184	-0.062306709587574
-0.920337975025177	-7.7102313041687	-3.89590215682983	-0.0279936045408249	0.504838168621063	-0.062219150364399
-0.922646582126617	-7.71131277084351	-3.89170789718628	-0.0278612654656172	0.504596829414368	-0.0620295852422714
-0.923915266990662	-7.71358728408813	-3.88975811004639	-0.0277126040309668	0.504424214363098	-0.0619283504784107
-0.91962194442749	-7.71400833129883	-3.8921275138855	-0.0275903418660164	0.504337668418884	-0.06180389970541
-0.919716954231262	-7.71580791473389	-3.88893365859985	-0.0273445416241884	0.504141092300415	-0.0616444051265717
-0.921738028526306	-7.71495151519775	-3.89493775367737	-0.0271325912326574	0.504012405872345	-0.0615013651549816
-0.92010098695755	-7.71563911437988	-3.89156079292297	-0.0268633998930454	0.503854393959045	-0.0613229982554913
-0.919758081436157	-7.71611642837524	-3.89069080352783	-0.0266359131783247	0.50379890203476	-0.0611491613090038
-0.918632090091705	-7.71670007705688	-3.88891363143921	-0.0264299586415291	0.503679215908051	-0.0609348155558109
-0.92125016450882	-7.71621465682983	-3.88681888580322	-0.0260464493185282	0.503652811050415	-0.0607263594865799
-0.920901715755463	-7.71576023101807	-3.8936653137207	-0.0257863458245993	0.503623187541962	-0.060533594340086
-0.916753709316254	-7.71689748764038	-3.89453291893005	-0.0255641974508762	0.503574073314667	-0.0603534765541554
-0.91641241312027	-7.71906709671021	-3.89079904556274	-0.0252599585801363	0.503514349460602	-0.0600854679942131
-0.91797947883606	-7.71746492385864	-3.88635540008545	-0.0249167531728745	0.503502130508423	-0.0598826222121716
-0.919434726238251	-7.71875047683716	-3.88847517967224	-0.0245261155068874	0.503632783889771	-0.0596536360681057
-0.916494727134705	-7.71851444244385	-3.89317035675049	-0.0242243688553572	0.503491163253784	-0.0593797899782658
-0.916253328323364	-7.72303676605225	-3.89018821716309	-0.0239408574998379	0.503675937652588	-0.0591141097247601
-0.915961146354675	-7.71409463882446	-3.89449024200439	-0.0235065389424562	0.503702580928802	-0.0588792376220226
-0.915330290794373	-7.71784639358521	-3.89715671539307	-0.0231350902467966	0.503718376159668	-0.0585833787918091
-0.915658593177795	-7.71682262420654	-3.90155172348022	-0.0227497592568398	0.503830969333649	-0.0582471415400505
-0.915719091892242	-7.71745109558105	-3.89785885810852	-0.0223679803311825	0.503944277763367	-0.0579630881547928
-0.908680617809296	-7.71823024749756	-3.89869093894959	-0.0220142062753439	0.504028677940369	-0.0576485022902489
-0.910059988498688	-7.71406364440918	-3.89821195602417	-0.0215834658592939	0.504113554954529	-0.0572819262742996
-0.911878824234009	-7.71561098098755	-3.90957951545715	-0.0212263688445091	0.504199087619781	-0.0569415166974068
-0.90831184387207	-7.71856737136841	-3.90823459625244	-0.0208191312849522	0.504313826560974	-0.0566323138773441
-0.908012211322784	-7.71481704711914	-3.91329336166382	-0.0204681158065796	0.504444897174835	-0.0562937036156654
-0.910187661647797	-7.71465635299683	-3.91835474967957	-0.0200226102024317	0.504550576210022	-0.0559672862291336
-0.910131514072418	-7.71445274353027	-3.91292285919189	-0.019670257344842	0.504714369773865	-0.0556792877614498
-0.906713724136353	-7.71706390380859	-3.92023539543152	-0.0193102080374956	0.504802048206329	-0.0554770529270172
-0.90447610616684	-7.71171903610229	-3.92630839347839	-0.0189149603247643	0.504913091659546	-0.0551873743534088
-0.90681654214859	-7.71098375320435	-3.9254105091095	-0.0185181070119143	0.504969656467438	-0.0549050495028496
-0.907633125782013	-7.71254634857178	-3.92355012893677	-0.0180690661072731	0.50516402721405	-0.0547088645398617
-0.907524943351746	-7.71177005767822	-3.92883682250977	-0.0178100615739822	0.505159199237823	-0.0544697716832161
-0.90479439496994	-7.71011257171631	-3.92686676979065	-0.0174081809818745	0.505221486091614	-0.0542831569910049
-0.907159030437469	-7.71020698547363	-3.92875170707703	-0.0170960538089275	0.505334734916687	-0.0540822073817253
-0.908944845199585	-7.71000528335571	-3.93171167373657	-0.0167113021016121	0.505362212657928	-0.0538102090358734
-0.909600019454956	-7.71168518066406	-3.93148255348206	-0.0164603311568499	0.505405187606812	-0.0536641217768192
-0.905940651893616	-7.70966911315918	-3.92496275901794	-0.0161202549934387	0.505385756492615	-0.0534500703215599
-0.909578680992126	-7.70655250549316	-3.92926502227783	-0.0157519280910492	0.50534588098526	-0.0532050170004368
-0.912859678268433	-7.70863103866577	-3.92882776260376	-0.0155339483171701	0.505297243595123	-0.0529368706047535
-0.908846020698547	-7.70757293701172	-3.9291787147522	-0.0152541007846594	0.505231261253357	-0.0527849160134792
-0.911529898643494	-7.70520448684692	-3.93398380279541	-0.0149961868301034	0.505121648311615	-0.0524971932172775
-0.908618986606598	-7.70418405532837	-3.92773175239563	-0.0147422961890697	0.504996776580811	-0.0522191226482391
-0.912097632884979	-7.70393085479736	-3.92164087295532	-0.014564385637641	0.50498503446579	-0.0520500093698502
-0.911306619644165	-7.70569562911987	-3.92436408996582	-0.0143431201577187	0.504830241203308	-0.0518457964062691
-0.908247888088226	-7.70296096801758	-3.92329287528992	-0.0141432639211416	0.50459611415863	-0.051600057631731
-0.913491070270538	-7.70126819610596	-3.91689682006836	-0.0138642666861415	0.504449129104614	-0.0514406710863113
-0.913643717765808	-7.70176553726196	-3.92014145851135	-0.0138185992836952	0.504283249378204	-0.0512528344988823
-0.915095925331116	-7.70179605484009	-3.91791486740112	-0.0136619573459029	0.503974318504334	-0.0510465130209923
-0.916273832321167	-7.69741535186768	-3.91531872749329	-0.0134515119716525	0.50378155708313	-0.0508017018437386
-0.91731721162796	-7.70060110092163	-3.91010689735413	-0.0133457668125629	0.503526449203491	-0.0505168326199055
-0.919466733932495	-7.69623565673828	-3.91015696525574	-0.0131517332047224	0.503230094909668	-0.0501722060143948
-0.916409850120544	-7.69259595870972	-3.90649032592773	-0.0131142875179648	0.503020882606506	-0.0498362295329571
-0.919704973697662	-7.68783807754517	-3.91042256355286	-0.0128655731678009	0.502714395523071	-0.0494853667914867
-0.922529816627502	-7.68785333633423	-3.91003394126892	-0.0127497734501958	0.502431511878967	-0.0490860417485237
-0.918439507484436	-7.68494367599487	-3.90318131446838	-0.0126333609223366	0.502115786075592	-0.048698503524065
-0.918658554553986	-7.68009281158447	-3.90186405181885	-0.0124676153063774	0.501820862293243	-0.0482786186039448
-0.920205891132355	-7.68244695663452	-3.89758849143982	-0.0123558500781655	0.501515090465546	-0.047867838293314
-0.920969665050507	-7.68091917037964	-3.88899183273315	-0.012208191677928	0.501176953315735	-0.0475060567259789
-0.918616533279419	-7.67732191085815	-3.89522862434387	-0.0120873423293233	0.5008744597435	-0.0471567958593369
-0.918897867202759	-7.67410755157471	-3.8924994468689	-0.0119148818776011	0.500465273857117	-0.0468071848154068
-0.920937478542328	-7.67489147186279	-3.88667893409729	-0.0117216911166906	0.500173091888428	-0.0464597530663013
-0.923449516296387	-7.67329931259155	-3.88603281974792	-0.0115388464182615	0.499779760837555	-0.0461108721792698
-0.923274457454681	-7.67436599731445	-3.88626265525818	-0.0114243365824223	0.499421924352646	-0.0458354912698269
-0.921216547489166	-7.66948699951172	-3.8789393901825	-0.0111522255465388	0.499004155397415	-0.0454554632306099
-0.921302080154419	-7.66962432861328	-3.87847995758057	-0.0109520964324474	0.49859544634819	-0.0450648106634617
-0.922130048274994	-7.67027854919434	-3.87426066398621	-0.0107245175167918	0.498188763856888	-0.0447453856468201
-0.922923684120178	-7.66908264160156	-3.87129688262939	-0.0105015579611063	0.497757017612457	-0.0443767048418522
-0.920292437076569	-7.67332458496094	-3.86130976676941	-0.010297616943717	0.497372895479202	-0.0439264513552189
-0.917285859584808	-7.66788053512573	-3.85713624954224	-0.0100589040666819	0.496930629014969	-0.0435016378760338
-0.92086786031723	-7.66685485839844	-3.85960006713867	-0.00977106485515833	0.496548295021057	-0.0430196560919285
-0.916835129261017	-7.66501760482788	-3.85302090644836	-0.00943611655384302	0.496091455221176	-0.0425253883004189
-0.915715456008911	-7.66483879089355	-3.85203099250793	-0.0092863654717803	0.495697259902954	-0.0420735776424408
-0.914047181606293	-7.66197395324707	-3.84332919120789	-0.00902058929204941	0.495273023843765	-0.0414845421910286
-0.90991884469986	-7.66234016418457	-3.84355497360229	-0.00874870736151934	0.494835257530212	-0.0408633425831795
-0.910176157951355	-7.65772724151611	-3.84075903892517	-0.00840951595455408	0.494508177042007	-0.0403377488255501
-0.904066741466522	-7.65901279449463	-3.83736443519592	-0.00815916713327169	0.494088500738144	-0.0397381521761417
-0.903441846370697	-7.65661334991455	-3.83806896209717	-0.00784617569297552	0.493645429611206	-0.0391262397170067
-0.898901164531708	-7.65192461013794	-3.83271217346191	-0.00747437961399555	0.493265181779861	-0.0385215505957603
-0.898817479610443	-7.65151977539063	-3.8324134349823	-0.00711116567254066	0.492926269769669	-0.0378077551722527
-0.89648449420929	-7.65385341644287	-3.83272004127502	-0.00688314018771052	0.492560982704163	-0.0371667221188545
-0.890379428863525	-7.65117645263672	-3.83035492897034	-0.00646810699254274	0.492198705673218	-0.0365448705852032
-0.88883101940155	-7.65158224105835	-3.83274030685425	-0.00607677269726992	0.491844296455383	-0.0359002761542797
-0.885005712509155	-7.65210437774658	-3.83227324485779	-0.00563606387004256	0.491535365581512	-0.0353148058056831
-0.881075322628021	-7.65095233917236	-3.82707357406616	-0.00528687052428722	0.49119833111763	-0.0347434058785439
-0.880415976047516	-7.64992952346802	-3.82358455657959	-0.00479708658531308	0.490967631340027	-0.0341307260096073
-0.875833332538605	-7.64900970458984	-3.82793712615967	-0.00445585465058684	0.490732550621033	-0.0335156433284283
-0.871258676052094	-7.64918088912964	-3.82594275474548	-0.00409552082419395	0.490360409021378	-0.0329396054148674
-0.869277477264404	-7.6457347869873	-3.82281589508057	-0.00362413562834263	0.490124821662903	-0.032408282160759
-0.866529703140259	-7.64715766906738	-3.82094025611877	-0.00312843825668097	0.489951372146606	-0.0319023057818413
-0.86210423707962	-7.64970111846924	-3.82224917411804	-0.00267250067554414	0.48970165848732	-0.0313892662525177
-0.860930740833282	-7.64635419845581	-3.82176971435547	-0.00213762489147484	0.489494740962982	-0.0308912564069033
-0.858414709568024	-7.6469259262085	-3.82056498527527	-0.00158238073345274	0.489352822303772	-0.0303639508783817
-0.856015682220459	-7.64989995956421	-3.82626819610596	-0.00107419234700501	0.489191889762878	-0.029947716742754
-0.854600548744202	-7.64677953720093	-3.82486343383789	-0.000608758244197816	0.489106953144073	-0.0294602513313293
-0.857514441013336	-7.64638423919678	-3.82774758338928	-8.6156687757466E-05	0.489135771989822	-0.0288725290447474
-0.851099610328674	-7.64281558990479	-3.83019018173218	0.000438305869465694	0.489027768373489	-0.0282785501331091
-0.84248548746109	-7.64532947540283	-3.83372020721436	0.00102931365836412	0.488885641098022	-0.0277055650949478
-0.834703087806702	-7.64379358291626	-3.82335877418518	0.00160715298261493	0.488844752311707	-0.0272925291210413
-0.829752087593079	-7.64688730239868	-3.83193945884705	0.00219844421371818	0.488743662834167	-0.0268805436789989
-0.827501833438873	-7.65030670166016	-3.82478308677673	0.00278664380311966	0.488597542047501	-0.0264043863862753
-0.819319903850555	-7.65063571929932	-3.82201313972473	0.00342547078616917	0.488518387079239	-0.0258774906396866
-0.818898677825928	-7.64894723892212	-3.83474254608154	0.00411237636581063	0.488534569740295	-0.0252940803766251
-0.815177321434021	-7.6481556892395	-3.83949756622314	0.00468653067946434	0.488484025001526	-0.0247083604335785
-0.81122875213623	-7.64378547668457	-3.83774709701538	0.00527943903580308	0.488469302654266	-0.0241625923663378
-0.812740445137024	-7.64656400680542	-3.8409276008606	0.00586926797404885	0.488480240106583	-0.0236224960535765
-0.80677992105484	-7.64190483093262	-3.83806467056274	0.00652717053890228	0.488373100757599	-0.0231299214065075
-0.805424809455872	-7.64432859420776	-3.83845663070679	0.00711481785401702	0.488380461931229	-0.0225482378154993
-0.806294441223145	-7.64059591293335	-3.84475064277649	0.00776566378772259	0.488269627094269	-0.0219437722116709
-0.800662577152252	-7.64066410064697	-3.84481716156006	0.00830668210983276	0.488199591636658	-0.0213828086853027
-0.803022682666779	-7.63657712936401	-3.85052132606506	0.00897421967238188	0.488194972276688	-0.0208376850932837
-0.797734141349792	-7.63689613342285	-3.85018420219421	0.00951697770506144	0.488114207983017	-0.0203020572662354
-0.796151280403137	-7.63429355621338	-3.84385395050049	0.010133626870811	0.48790442943573	-0.0196922831237316
-0.794818878173828	-7.63435935974121	-3.84447026252747	0.010826138779521	0.487793564796448	-0.0191670786589384
-0.791034936904907	-7.63483667373657	-3.84897041320801	0.0112809985876083	0.48763170838356	-0.0186312347650528
-0.789186716079712	-7.62970972061157	-3.84729623794556	0.0119536565616727	0.4874287545681	-0.0180803891271353
-0.789844989776611	-7.62952756881714	-3.84960222244263	0.0125034330412745	0.48721981048584	-0.0174685567617416
-0.788650691509247	-7.62890148162842	-3.85311269760132	0.0129997776821256	0.486933827400208	-0.0169626548886299
-0.789829671382904	-7.62893104553223	-3.84848928451538	0.0136339562013745	0.486672312021255	-0.0163995921611786
-0.791066467761993	-7.6287407875061	-3.84827256202698	0.0140241105109453	0.486499488353729	-0.0159445554018021
-0.78995668888092	-7.62005472183228	-3.85074257850647	0.0146497329697013	0.486232131719589	-0.0154344197362661
-0.79563981294632	-7.62227821350098	-3.85162997245789	0.0150593481957912	0.485974729061127	-0.015065505169332
-0.794777452945709	-7.62209987640381	-3.84650135040283	0.0157175455242395	0.485589236021042	-0.0147220054641366
-0.797154545783997	-7.61952066421509	-3.84857439994812	0.0162527598440647	0.485244691371918	-0.0144132161512971
-0.796113908290863	-7.62171030044556	-3.8398334980011	0.0166294630616903	0.484950244426727	-0.0139839220792055
-0.80453485250473	-7.61631870269775	-3.84555315971375	0.0171343684196472	0.484664112329483	-0.013567328453064
-0.803259432315826	-7.61616230010986	-3.84841704368591	0.0176113415509462	0.484407901763916	-0.0132547933608294
-0.805013656616211	-7.61248350143433	-3.84225726127625	0.0181011203676462	0.484018564224243	-0.0128648532554507
-0.809125065803528	-7.61016750335693	-3.84537601470947	0.0185838099569082	0.483786404132843	-0.0124393319711089
-0.80867063999176	-7.60941934585571	-3.84471368789673	0.0190593972802162	0.483459860086441	-0.0120335482060909
-0.819094717502594	-7.60139274597168	-3.84735107421875	0.0196114405989647	0.483323663473129	-0.0116936545819044
-0.817529499530792	-7.60104513168335	-3.83692026138306	0.0200564879924059	0.482960402965546	-0.0113559393212199
-0.821871876716614	-7.59931755065918	-3.83318734169006	0.0206852648407221	0.482677191495895	-0.0110021503642201
-0.827041327953339	-7.59946632385254	-3.84237122535706	0.0210260581225157	0.482534199953079	-0.0106243286281824
-0.829318523406982	-7.59154748916626	-3.84164190292358	0.0215447228401899	0.482234507799149	-0.0102381920441985
-0.836168825626373	-7.59283065795898	-3.8436074256897	0.0220049507915974	0.48209935426712	-0.00985744688659906
-0.836763799190521	-7.58718872070313	-3.83868837356567	0.0225343462079763	0.481781184673309	-0.00954893603920937
-0.846199035644531	-7.58461904525757	-3.8427836894989	0.0230436231940985	0.481642514467239	-0.00927120354026556
-0.847754240036011	-7.58671140670776	-3.84099674224854	0.0234816055744886	0.481471419334412	-0.00893396604806185
-0.850952386856079	-7.582603931427	-3.83897089958191	0.0239329524338245	0.481234014034271	-0.00865748804062605
-0.859044849872589	-7.58505249023438	-3.84773755073547	0.0245235618203878	0.481041312217712	-0.00851452723145485
-0.854445993900299	-7.58325433731079	-3.83516335487366	0.0249664038419724	0.480891406536102	-0.00832212343811989
-0.86319237947464	-7.58235311508179	-3.83560585975647	0.0255769863724709	0.48054626584053	-0.00811969768255949
-0.866502344608307	-7.58267545700073	-3.84584879875183	0.0260334443300962	0.480522096157074	-0.00782373268157244
-0.870097398757935	-7.58011293411255	-3.84169602394104	0.026583943516016	0.480223953723907	-0.00750677706673741
-0.869936645030975	-7.58362102508545	-3.83789944648743	0.0270766448229551	0.480094134807587	-0.00724099995568395
-0.868024587631226	-7.58509731292725	-3.84062123298645	0.0275524668395519	0.479907602071762	-0.00700986105948687
-0.871093094348907	-7.58401441574097	-3.85237717628479	0.0282270405441523	0.479860752820969	-0.00672151893377304
-0.873925387859344	-7.57926177978516	-3.8455867767334	0.0286875925958157	0.479691386222839	-0.00639114668592811
-0.881394803524017	-7.57931900024414	-3.84504199028015	0.0292947012931108	0.479509025812149	-0.0061076576821506
-0.877494633197784	-7.58331966400146	-3.84255170822144	0.0297553595155478	0.479395031929016	-0.00585145317018032
-0.877870559692383	-7.57990789413452	-3.83964896202087	0.0304249431937933	0.47921347618103	-0.00539552886039019
-0.878503978252411	-7.57970762252808	-3.84262490272522	0.0308560021221638	0.479134798049927	-0.00507641164585948
-0.880288600921631	-7.57358551025391	-3.84533429145813	0.0314456187188625	0.479016453027725	-0.00470174197107553
-0.884113073348999	-7.57674217224121	-3.85067439079285	0.0320921763777733	0.478916466236115	-0.00432349182665348
-0.879872620105743	-7.57264137268066	-3.84703540802002	0.0326963663101196	0.478663802146912	-0.00393631309270859
-0.88410484790802	-7.57138204574585	-3.85018491744995	0.0331936292350292	0.478530257940292	-0.00355862313881516
-0.886261403560638	-7.56568098068237	-3.8400981426239	0.0336264222860336	0.478301703929901	-0.00314605981111526
-0.886341214179993	-7.56874227523804	-3.84391975402832	0.0342300571501255	0.478105425834656	-0.00272562610916793
-0.881948530673981	-7.56486892700195	-3.8497998714447	0.0346232540905476	0.477878838777542	-0.00223193038254976
-0.889527559280396	-7.55951261520386	-3.85071349143982	0.035078126937151	0.477700978517532	-0.00177692994475365
-0.88764500617981	-7.56203126907349	-3.83998703956604	0.0355745553970337	0.477515280246735	-0.00123031006660312
-0.89000004529953	-7.55868816375732	-3.85114574432373	0.0362360253930092	0.477320104837418	-0.000754858658183366
-0.885251641273499	-7.55356788635254	-3.84790205955505	0.0366760976612568	0.476997852325439	-0.000253433070611209
-0.885496258735657	-7.55265378952026	-3.83492469787598	0.0370088368654251	0.476725280284882	0.000135441296151839
-0.889386177062988	-7.55357456207275	-3.83911442756653	0.0375950746238232	0.476590096950531	0.000571915472391993
-0.890987515449524	-7.54865741729736	-3.84941267967224	0.038356214761734	0.476348727941513	0.000987878418527544
-0.891864120960236	-7.54461288452148	-3.84994721412659	0.0386794432997704	0.476044446229935	0.00138592242728919
-0.899887800216675	-7.54354858398438	-3.84267044067383	0.0390504859387875	0.4757479429245	0.00178444653283805
-0.893191695213318	-7.54356908798218	-3.84469747543335	0.0393628217279911	0.47538223862648	0.00204461510293186
-0.899667859077454	-7.53346538543701	-3.83673191070557	0.0398013740777969	0.475280374288559	0.00229771924205124
-0.901275813579559	-7.53424453735352	-3.83626890182495	0.0399668700993061	0.474994868040085	0.0026229782961309
-0.907645881175995	-7.53097724914551	-3.84034991264343	0.0403898842632771	0.474649429321289	0.00309430947527289
-0.902975380420685	-7.52889966964722	-3.83211994171143	0.0406201742589474	0.474339067935944	0.00346062425523996
-0.911105930805206	-7.52001285552979	-3.83525252342224	0.0408354513347149	0.474151641130447	0.00390190607868135
-0.911109864711761	-7.51811218261719	-3.82941198348999	0.0410152077674866	0.473875492811203	0.00431322492659092
-0.912829518318176	-7.51489448547363	-3.83041143417358	0.0413641817867756	0.473481565713882	0.00452022114768624
-0.911526501178741	-7.51367568969727	-3.82386445999146	0.0414772294461727	0.47324550151825	0.00476829661056399
-0.917069494724274	-7.50546216964722	-3.81970643997192	0.041548490524292	0.472854733467102	0.00517314206808805
-0.917751014232636	-7.50294256210327	-3.81478190422058	0.0415664315223694	0.472556322813034	0.00543124694377184
-0.918902933597565	-7.49716186523438	-3.81603527069092	0.0417216271162033	0.472224235534668	0.00567675521597266
-0.919247329235077	-7.49316740036011	-3.81640601158142	0.0416776016354561	0.471924483776093	0.00595937669277191
-0.923465549945831	-7.48905181884766	-3.81330132484436	0.0417332202196121	0.471583425998688	0.00614532781764865
-0.920434713363647	-7.48889064788818	-3.79985094070435	0.0417149476706982	0.471265286207199	0.00636224308982491
-0.924240529537201	-7.48019886016846	-3.80621457099915	0.0416857749223709	0.471031248569489	0.006671242415905
-0.921886146068573	-7.47487497329712	-3.79916000366211	0.0413759462535381	0.470755636692047	0.00693596340715885
-0.92185366153717	-7.47729682922363	-3.79672074317932	0.041317991912365	0.470401972532272	0.0071553229354322
-0.919377982616425	-7.47254085540771	-3.79705452919006	0.0412725247442722	0.470169544219971	0.00732499500736594
-0.925168335437775	-7.46762800216675	-3.79798913002014	0.0411576107144356	0.470105409622192	0.00754033960402012
-0.919252395629883	-7.46478033065796	-3.78062748908997	0.0409421026706696	0.469780802726746	0.00774018745869398
-0.915926516056061	-7.46624088287354	-3.78987908363342	0.0410366468131542	0.469567090272903	0.00798195507377386
-0.912664413452148	-7.46203708648682	-3.78985619544983	0.0407178290188313	0.469467908143997	0.00806151982396841
-0.919223129749298	-7.46137475967407	-3.78568696975708	0.0405641235411167	0.469380646944046	0.00816089380532503
-0.917096555233002	-7.46232604980469	-3.78448605537415	0.0405665375292301	0.469175815582275	0.00830422155559063
-0.915046453475952	-7.45823621749878	-3.78232765197754	0.0405726358294487	0.469119668006897	0.00824365764856339
-0.917161405086517	-7.45984697341919	-3.77157950401306	0.040259875357151	0.469062119722366	0.00820398982614279
-0.919738948345184	-7.46395540237427	-3.78621959686279	0.0402327142655849	0.469067305326462	0.00819318275898695
-0.91356760263443	-7.46465921401978	-3.78240728378296	0.0401793792843819	0.469021528959274	0.00802108272910118
-0.914385139942169	-7.46580743789673	-3.78814291954041	0.0401664637029171	0.469141185283661	0.00800176523625851
-0.909684598445892	-7.46814203262329	-3.78461837768555	0.0400445125997067	0.469050347805023	0.00786107499152422
-0.907354712486267	-7.47312593460083	-3.78632974624634	0.040141686797142	0.469243466854095	0.00768571859225631
-0.90433806180954	-7.47148704528809	-3.77903175354004	0.0399206057190895	0.469159364700317	0.00762043334543705
-0.910264730453491	-7.47102212905884	-3.78974795341492	0.0398427471518517	0.469447493553162	0.0077923396602273
-0.901455760002136	-7.47247838973999	-3.78689169883728	0.0397119969129562	0.469455033540726	0.00783828645944595
-0.899926960468292	-7.47248458862305	-3.79456782341003	0.0396469496190548	0.469768106937408	0.00812745932489634
-0.89687567949295	-7.46821451187134	-3.79527044296265	0.0393859222531319	0.469901919364929	0.00882715731859207
-0.889596462249756	-7.47479772567749	-3.7824854850769	0.0389935858547688	0.470077067613602	0.00916252471506596
-0.884090542793274	-7.47172784805298	-3.79166507720947	0.03860067948699	0.470298111438751	0.00915123336017132
-0.884846568107605	-7.47393226623535	-3.79415440559387	0.038421992212534	0.470634490251541	0.00917227193713188
-0.88094574213028	-7.46965885162354	-3.79551672935486	0.0381376706063747	0.470759153366089	0.00917094573378563
-0.885745286941528	-7.47541236877441	-3.79931950569153	0.038019634783268	0.470904976129532	0.00880300533026457
-0.884327709674835	-7.46836757659912	-3.80428576469421	0.0380471050739288	0.471084266901016	0.00836249720305204
-0.889506161212921	-7.47106838226318	-3.79481601715088	0.0378652438521385	0.471362054347992	0.00797483790665865
-0.890490591526031	-7.47708892822266	-3.79602265357971	0.0378442071378231	0.471515744924545	0.00756520126014948
-0.886939883232117	-7.4777364730835	-3.80958032608032	0.0377504974603653	0.471795260906219	0.00691422447562218
-0.897772014141083	-7.48055553436279	-3.80873513221741	0.0376564003527164	0.472087979316711	0.00612657237797976
-0.900332987308502	-7.48031568527222	-3.80680656433105	0.0378076322376728	0.472271263599396	0.00532936584204435
-0.905346930027008	-7.48222351074219	-3.81116199493408	0.0379422828555107	0.472621768712997	0.00471406523138285
-0.908330857753754	-7.48222494125366	-3.80872988700867	0.0378801487386227	0.472858905792236	0.00415581930428743
-0.919816851615906	-7.48390102386475	-3.8221161365509	0.0380271077156067	0.473195105791092	0.00378966727294028
-0.918371140956879	-7.48193216323853	-3.81863045692444	0.0380385927855968	0.473415642976761	0.00334906601347029
-0.925572872161865	-7.47610235214233	-3.82659077644348	0.0379751548171043	0.473851919174194	0.00320769823156297
-0.926996231079102	-7.47234201431274	-3.82477593421936	0.0379737354815006	0.474089652299881	0.00329141924157739
-0.925357043743134	-7.47352313995361	-3.82842779159546	0.0379215851426125	0.47445872426033	0.00336169637739658
-0.921632349491119	-7.46541452407837	-3.82528328895569	0.0377693772315979	0.474673300981522	0.00367155717685819
-0.92604523897171	-7.45785236358643	-3.83252668380737	0.0376671478152275	0.47500604391098	0.00414613541215658
-0.919098973274231	-7.45443868637085	-3.82769584655762	0.0374247692525387	0.475144326686859	0.00452413968741894
-0.915070176124573	-7.44858551025391	-3.84201788902283	0.0372726768255234	0.475513875484467	0.00501452432945371
-0.912222325801849	-7.44170904159546	-3.84323740005493	0.0371335558593273	0.47567218542099	0.0054160188883543
-0.91126012802124	-7.44247579574585	-3.83915996551514	0.0368581302464008	0.475858062505722	0.00572360260412097
-0.902518391609192	-7.44204807281494	-3.83140540122986	0.0366595759987831	0.475956052541733	0.00605876417830586
-0.900946736335754	-7.43722105026245	-3.84156441688538	0.0365568287670612	0.476229399442673	0.00629199529066682
-0.901253700256348	-7.4336371421814	-3.8363618850708	0.0363025739789009	0.476374298334122	0.00653823465108871
-0.9004185795784	-7.43745136260986	-3.83923125267029	0.0362304523587227	0.476410716772079	0.00671071093529463
-0.896318256855011	-7.43022012710571	-3.84340858459473	0.0360943488776684	0.476510167121887	0.00683181034401059
-0.900936365127563	-7.42916822433472	-3.84177327156067	0.0359218530356884	0.476662933826447	0.00693708332255483
-0.900461256504059	-7.42922019958496	-3.83418083190918	0.0359347462654114	0.476581364870071	0.00704414956271648
-0.900190770626068	-7.42993068695068	-3.84580492973328	0.0358067080378532	0.476640671491623	0.00722500868141651
-0.899693548679352	-7.4248218536377	-3.84407091140747	0.0357888154685497	0.476679891347885	0.00730178505182266
-0.902586042881012	-7.42855596542358	-3.84294176101685	0.0356500595808029	0.476578295230865	0.00752598885446787
-0.90077269077301	-7.42593812942505	-3.84342312812805	0.035767950117588	0.476563215255737	0.00762343825772405
-0.894076526165009	-7.42604637145996	-3.83618760108948	0.0357130505144596	0.476475805044174	0.00763976061716676
-0.898920834064484	-7.42896461486816	-3.83326625823975	0.0357017777860165	0.476329505443573	0.00784183293581009
-0.895926833152771	-7.42962074279785	-3.84116053581238	0.0357078053057194	0.476165771484375	0.00791213009506464
-0.891193151473999	-7.42597484588623	-3.83548927307129	0.0358462631702423	0.476027756929398	0.00804774556308985
-0.892908036708832	-7.42668151855469	-3.83487701416016	0.0358177945017815	0.475861072540283	0.00816681887954474
-0.890578329563141	-7.42741107940674	-3.83803510665894	0.0359219498932362	0.475675463676453	0.00832328945398331
-0.890982866287231	-7.42991828918457	-3.83877038955688	0.0360507965087891	0.475413471460342	0.00833587441593409
-0.886844456195831	-7.42815637588501	-3.82632637023926	0.0362371131777763	0.475222378969193	0.00841857958585024
-0.887639939785004	-7.4334659576416	-3.83295679092407	0.0362703427672386	0.474865049123764	0.00858222413808107
-0.888953447341919	-7.4302773475647	-3.82396578788757	0.0365135185420513	0.474566370248795	0.00865694414824247
-0.885844349861145	-7.432532787323	-3.82310175895691	0.0366398058831692	0.474308878183365	0.00878818240016699
-0.896170020103455	-7.43017959594727	-3.82583117485046	0.0368864238262177	0.474023789167404	0.00895955227315426
-0.88926750421524	-7.43433666229248	-3.81224203109741	0.0369923189282417	0.473560780286789	0.00903545878827572
-0.893511295318604	-7.43585062026978	-3.81568360328674	0.0373169742524624	0.473129451274872	0.00923825241625309
-0.890217244625092	-7.4311728477478	-3.81037044525146	0.0374248661100864	0.472690433263779	0.00944995041936636
-0.893030166625977	-7.42909669876099	-3.81040191650391	0.0377380289137363	0.472279906272888	0.00969750620424747
-0.889910578727722	-7.43458127975464	-3.80138278007507	0.0379337891936302	0.47181561589241	0.00988217443227768
-0.88974803686142	-7.43318367004395	-3.80441617965698	0.0382612906396389	0.471301466226578	0.0101725189015269
-0.892576515674591	-7.43812131881714	-3.80515766143799	0.0384964123368263	0.470879793167114	0.0103858085349202
-0.892885684967041	-7.43121004104614	-3.79437637329102	0.0388134308159351	0.47032904624939	0.0105027975514531
-0.890541076660156	-7.4387059211731	-3.79007124900818	0.0391125790774822	0.469761073589325	0.0107318731024861
-0.888792455196381	-7.43725299835205	-3.79015159606934	0.0394420959055424	0.469298213720322	0.0110019026324153
-0.889257967472076	-7.43276882171631	-3.79286909103394	0.039788618683815	0.468889087438583	0.0112375691533089
-0.887289762496948	-7.43538093566895	-3.78549218177795	0.0399313420057297	0.46836268901825	0.011476662941277
-0.892739772796631	-7.43634366989136	-3.78522443771362	0.0402477756142616	0.46791136264801	0.0117315398529172
-0.88616806268692	-7.43700122833252	-3.78157305717468	0.0406551584601402	0.467407822608948	0.0119863888248801
-0.889615952968597	-7.43500757217407	-3.77832674980164	0.0408504381775856	0.46718031167984	0.0121727902442217
-0.881128191947937	-7.43331527709961	-3.76650381088257	0.0411818809807301	0.466624915599823	0.0124724172055721
-0.88118052482605	-7.43419408798218	-3.77587985992432	0.0416540913283825	0.466401964426041	0.0128463031724095
-0.88005805015564	-7.4299259185791	-3.77585506439209	0.0417725220322609	0.466183394193649	0.0132221318781376
-0.886750519275665	-7.42997789382935	-3.7782154083252	0.0420202612876892	0.466054260730743	0.0136723984032869
-0.87578684091568	-7.42377614974976	-3.77659130096436	0.0422160066664219	0.465766996145248	0.0141574898734689
-0.870280385017395	-7.41967296600342	-3.77256560325623	0.0426444299519062	0.465701371431351	0.0145477177575231
-0.865553200244904	-7.42092561721802	-3.76987171173096	0.0427917651832104	0.46555569767952	0.0149749238044024
-0.863145053386688	-7.42194318771362	-3.77534317970276	0.0431341975927353	0.465421736240387	0.015486678108573
-0.852127075195313	-7.41958475112915	-3.77311730384827	0.0433680415153503	0.465308874845505	0.015887375921011
-0.848145127296448	-7.41396474838257	-3.77949786186218	0.0436683036386967	0.465374678373337	0.0164063796401024
-0.842544794082642	-7.41222763061523	-3.77917265892029	0.0439445227384567	0.465318650007248	0.016951035708189
-0.839127004146576	-7.41594839096069	-3.78805255889893	0.0442574247717857	0.465411454439163	0.017390800639987
-0.831914901733398	-7.40979719161987	-3.78163146972656	0.0444950051605701	0.46543350815773	0.017891637980938
-0.830978333950043	-7.40477705001831	-3.78771257400513	0.0447443276643753	0.465524792671204	0.0183967314660549
-0.822701215744019	-7.40691757202148	-3.78114414215088	0.045033123344183	0.465522825717926	0.0187772642821074
-0.820369482040405	-7.40539932250977	-3.79584717750549	0.0452361404895782	0.465796321630478	0.0191409476101398
-0.81660670042038	-7.40673303604126	-3.79245090484619	0.0455272011458874	0.465798109769821	0.0193430241197348
-0.802858114242554	-7.40896511077881	-3.78757357597351	0.0457806810736656	0.465913057327271	0.0195853617042303
-0.796390295028687	-7.40773010253906	-3.80456471443176	0.0460177920758724	0.466171085834503	0.0200684387236834
-0.789874970912933	-7.40763998031616	-3.79715204238892	0.0461753942072392	0.466335088014603	0.0205068029463291
-0.782486796379089	-7.40816688537598	-3.80527234077454	0.0465197749435902	0.466375708580017	0.0209876131266356
-0.770941555500031	-7.40258359909058	-3.80642461776733	0.0466646812856197	0.466599732637405	0.0213660337030888
-0.765251517295837	-7.40649223327637	-3.80417370796204	0.0468841530382633	0.466756761074066	0.0219316352158785
-0.756009340286255	-7.4048490524292	-3.81582450866699	0.0472753681242466	0.466893464326859	0.0223984215408564
-0.749786734580994	-7.40244340896606	-3.81660032272339	0.047346580773592	0.466975003480911	0.0229436177760363
-0.739896893501282	-7.40527248382568	-3.8172173500061	0.0476876758038998	0.467212826013565	0.0234030243009329
-0.729710102081299	-7.40441942214966	-3.81808471679688	0.0479268655180931	0.467402458190918	0.0238244719803333
-0.725541770458221	-7.40651607513428	-3.81614017486572	0.0478832460939884	0.467414319515228	0.0243375673890114
-0.71523779630661	-7.40491199493408	-3.82089948654175	0.0481147319078445	0.467540800571442	0.0247426237910986
-0.712062418460846	-7.40235710144043	-3.82107329368591	0.0481046736240387	0.467665940523148	0.0251610800623894
-0.708624839782715	-7.40634107589722	-3.82045316696167	0.0484367497265339	0.467751026153564	0.0255120042711496
-0.70412266254425	-7.39979410171509	-3.82522416114807	0.0489077791571617	0.467927157878876	0.025899862870574
-0.703996241092682	-7.40374040603638	-3.82432508468628	0.0491458661854267	0.467889964580536	0.0263915006071329
-0.691555917263031	-7.40456438064575	-3.82360887527466	0.0493360944092274	0.467734634876251	0.0265577677637339
-0.700260996818542	-7.40667104721069	-3.8223180770874	0.0497284643352032	0.467802435159683	0.0266982223838568
-0.696199417114258	-7.41416835784912	-3.81829977035522	0.0501484014093876	0.467537045478821	0.0267560984939337
-0.694307625293732	-7.41244983673096	-3.83313703536987	0.0504108965396881	0.467459261417389	0.0267617180943489
-0.690908253192902	-7.41514730453491	-3.82933592796326	0.0507626757025719	0.467219024896622	0.0268265195190907
-0.691862165927887	-7.42598867416382	-3.8242883682251	0.0510522983968258	0.466958999633789	0.0266595631837845
-0.701575934886932	-7.43210411071777	-3.82578253746033	0.0514192208647728	0.466722637414932	0.0267551224678755
-0.699062883853912	-7.43711137771606	-3.83059406280518	0.0519455894827843	0.46616718173027	0.0265586413443089
-0.700573265552521	-7.43686056137085	-3.84982514381409	0.0525124222040176	0.466040045022964	0.0264598056674004
-0.714052259922028	-7.41950845718384	-3.81348252296448	0.0524655655026436	0.465172320604324	0.0262848492711782
-0.697638809680939	-7.42579650878906	-3.81195116043091	0.0527601316571236	0.465028256177902	0.0262869633734226
-0.702718675136566	-7.4502420425415	-3.81452178955078	0.0527905747294426	0.464654952287674	0.0263010822236538
-0.697736024856567	-7.45670175552368	-3.81472110748291	0.0531787648797035	0.464127600193024	0.0264490637928247
-0.705172896385193	-7.45861196517944	-3.80073666572571	0.0533524937927723	0.463569611310959	0.0264333859086037
-0.709631085395813	-7.46170997619629	-3.81375575065613	0.0537981614470482	0.462923645973206	0.0265932846814394
-0.713814258575439	-7.44256591796875	-3.81342911720276	0.0542932040989399	0.462376594543457	0.0266414750367403
-0.724157571792603	-7.43927574157715	-3.80016040802002	0.0544017665088177	0.461724072694778	0.0269181616604328
-0.722023725509644	-7.45175933837891	-3.80170917510986	0.0549443960189819	0.461150228977203	0.0270106829702854
-0.727546095848084	-7.44221258163452	-3.79490828514099	0.0553133673965931	0.460482090711594	0.0272274166345596
-0.733357727527618	-7.43606376647949	-3.79189872741699	0.0555719397962093	0.459958851337433	0.0275148916989565
-0.733837127685547	-7.43059492111206	-3.79803371429443	0.0559832192957401	0.459433048963547	0.0278276577591896
-0.744133174419403	-7.43055629730225	-3.79703521728516	0.0562669597566128	0.459078162908554	0.0280751585960388
-0.754608511924744	-7.42995405197144	-3.78897619247437	0.0567235425114632	0.458439350128174	0.0283192358911037
-0.755033910274506	-7.42184114456177	-3.7818295955658	0.0570235177874565	0.457813650369644	0.0284538678824902
-0.762537717819214	-7.41629457473755	-3.78680539131165	0.0574940890073776	0.457585573196411	0.0287575386464596
-0.766132235527039	-7.41374921798706	-3.78641033172607	0.058063343167305	0.457167685031891	0.0290107615292072
-0.763044893741608	-7.40600967407227	-3.78651332855225	0.058427482843399	0.456546425819397	0.0292402766644955
-0.773762762546539	-7.40785264968872	-3.76975750923157	0.0585975088179111	0.456151008605957	0.0294928532093763
-0.766721725463867	-7.40064001083374	-3.77495408058167	0.0587997920811176	0.455703496932983	0.0296569503843784
-0.769645750522614	-7.39169025421143	-3.78137850761414	0.059065505862236	0.455687582492828	0.0299304034560919
-0.777263760566711	-7.39709281921387	-3.77867603302002	0.0593136548995972	0.455363929271698	0.0304371826350689
-0.770835220813751	-7.40235662460327	-3.76850938796997	0.0596462599933147	0.454924374818802	0.0306434091180563
-0.780536949634552	-7.3841757774353	-3.76156401634216	0.059690322726965	0.454597115516663	0.0309489872306585
-0.785244405269623	-7.36554479598999	-3.72859048843384	0.0596913062036037	0.453895539045334	0.0312808752059937
-0.77523934841156	-7.39393186569214	-3.73154091835022	0.0598352029919624	0.453506022691727	0.0315269082784653
-0.769717633724213	-7.42023372650146	-3.76129031181335	0.0604417361319065	0.453217059373856	0.0314955376088619
-0.768515706062317	-7.40251064300537	-3.76038074493408	0.0609288439154625	0.452475398778915	0.0312190782278776
-0.784337937831879	-7.36370611190796	-3.78651523590088	0.061264306306839	0.45252737402916	0.0312733463943005
-0.81248950958252	-7.36436748504639	-3.77397537231445	0.0613572597503662	0.452150464057922	0.0315173156559467
-0.822910308837891	-7.37068796157837	-3.76491689682007	0.0616517104208469	0.451849579811096	0.0317894220352173
-0.80490905046463	-7.36708450317383	-3.76595687866211	0.0619928650557995	0.451917886734009	0.0319437980651855
-0.793263256549835	-7.36637115478516	-3.77161455154419	0.0624697804450989	0.451915174722672	0.0323345512151718
-0.797102987766266	-7.36078214645386	-3.78152632713318	0.0629091113805771	0.451981484889984	0.0326066501438618
-0.807781755924225	-7.35605478286743	-3.78404545783997	0.063375286757946	0.452301532030106	0.0328674465417862
-0.80726146697998	-7.35154676437378	-3.78009152412415	0.0641230568289757	0.452459931373596	0.0331671796739101
-0.797911465167999	-7.33975982666016	-3.76827096939087	0.0646778121590614	0.452748239040375	0.033645261079073
-0.778070092201233	-7.35369348526001	-3.77043890953064	0.0650781244039536	0.453018039464951	0.0340523198246956
-0.765414237976074	-7.36133861541748	-3.78824639320374	0.0657938420772552	0.453545033931732	0.0342892184853554
-0.769239604473114	-7.34883069992065	-3.80554294586182	0.0663096308708191	0.454145759344101	0.0345432907342911
-0.766120791435242	-7.34640550613403	-3.80995559692383	0.0668620020151138	0.454678475856781	0.034807275980711
-0.763501644134521	-7.34295082092285	-3.81811881065369	0.0675157532095909	0.455229878425598	0.0352244861423969
-0.763174533843994	-7.3492579460144	-3.80599498748779	0.0679803341627121	0.455720037221909	0.0356723628938198
-0.747780501842499	-7.35583543777466	-3.82306814193726	0.0688746422529221	0.456271380186081	0.0359768085181713
-0.74120956659317	-7.35196733474731	-3.8234965801239	0.0696150287985802	0.457038313150406	0.0363284908235073
-0.734663009643555	-7.35642099380493	-3.84768795967102	0.0705642774701118	0.45759105682373	0.0365543961524963
-0.728530526161194	-7.35345411300659	-3.85429525375366	0.0710724890232086	0.458236873149872	0.0369395427405834
-0.727908253669739	-7.36067056655884	-3.85773873329163	0.0717009752988815	0.458808481693268	0.0371739789843559
-0.724332273006439	-7.35057401657104	-3.85832142829895	0.0720499902963638	0.45942685008049	0.0373818948864937
-0.708757102489471	-7.35827445983887	-3.85959315299988	0.0725447833538055	0.459961324930191	0.037714958190918
-0.711633384227753	-7.36295747756958	-3.87562727928162	0.0729649662971497	0.460742235183716	0.0379740372300148
-0.699751257896423	-7.37020254135132	-3.88262510299683	0.0736381858587265	0.46106943488121	0.0381275489926338
-0.69637393951416	-7.35874319076538	-3.89165568351746	0.0740052610635757	0.461637109518051	0.0384588725864887
-0.686220645904541	-7.35908794403076	-3.90127658843994	0.0747393071651459	0.462048500776291	0.0388438254594803
-0.686179935932159	-7.36829090118408	-3.90349864959717	0.0749596282839775	0.462516784667969	0.0392433740198612
-0.666949272155762	-7.36712217330933	-3.90054106712341	0.0754507184028625	0.462837487459183	0.0395616665482521
-0.663666009902954	-7.36448431015015	-3.91185593605042	0.0757252424955368	0.463288426399231	0.0399476438760757
-0.64696478843689	-7.37088537216187	-3.91057205200195	0.076218493282795	0.463576227426529	0.0401668660342693
-0.644693851470947	-7.36879968643188	-3.91192555427551	0.0763597935438156	0.463943749666214	0.0405519120395184
-0.628912568092346	-7.37045621871948	-3.92270135879517	0.076672688126564	0.464211821556091	0.0408151969313622
-0.625413775444031	-7.37598037719727	-3.92313289642334	0.0770385786890984	0.464496612548828	0.0413235686719418
-0.612826764583588	-7.36799001693726	-3.9306902885437	0.0773385912179947	0.464827179908752	0.0416760332882404
-0.602723360061646	-7.37511873245239	-3.92351150512695	0.0775991603732109	0.464903146028519	0.0421202965080738
-0.59032928943634	-7.37591648101807	-3.92843961715698	0.07783093303442	0.465151607990265	0.042533814907074
-0.581805050373077	-7.38059949874878	-3.92683982849121	0.0781693756580353	0.465310603380203	0.0430249720811844
-0.575639545917511	-7.37707901000977	-3.92381238937378	0.0782677084207535	0.465645551681519	0.0433567799627781
-0.564658403396606	-7.38618040084839	-3.93258571624756	0.0785960406064987	0.465741842985153	0.043730728328228
-0.565391838550568	-7.38198947906494	-3.92756295204163	0.0785992741584778	0.465946793556213	0.0441755689680576
-0.551392018795013	-7.38000106811523	-3.93566226959229	0.0789049044251442	0.466226130723953	0.0443804338574409
-0.548379361629486	-7.38593149185181	-3.93124508857727	0.0789586678147316	0.466176748275757	0.0446562543511391
-0.551268637180328	-7.38329744338989	-3.93793940544128	0.0790488049387932	0.466550350189209	0.0447899401187897
-0.535189867019653	-7.38857841491699	-3.93179821968079	0.0793388858437538	0.466592162847519	0.0448659621179104
-0.543361902236938	-7.39211463928223	-3.93554377555847	0.0793750286102295	0.466732174158096	0.0449858717620373
-0.533252418041229	-7.39170742034912	-3.9261622428894	0.0796143785119057	0.466891914606094	0.0448764152824879
-0.537853956222534	-7.39721584320068	-3.93077182769775	0.0797484740614891	0.466750860214233	0.0447648875415325
-0.531263828277588	-7.39999389648438	-3.93274474143982	0.0798013284802437	0.466893315315247	0.0446080937981606
-0.532220721244812	-7.41028499603271	-3.92892551422119	0.080019548535347	0.466649800539017	0.0442710630595684
-0.536407768726349	-7.40565061569214	-3.92525506019592	0.079907551407814	0.466720312833786	0.0440583787858486
-0.535520970821381	-7.41134595870972	-3.92950034141541	0.0800983086228371	0.466433763504028	0.0436769090592861
-0.544764876365662	-7.41332912445068	-3.92145323753357	0.0799044966697693	0.466306865215302	0.043365865945816
-0.540708959102631	-7.41599082946777	-3.91925692558289	0.0798806324601173	0.466085016727448	0.042921993881464
-0.546371281147003	-7.42475461959839	-3.9082977771759	0.0798778533935547	0.465705424547195	0.0424870364367962
-0.549507975578308	-7.42130565643311	-3.90718817710876	0.0796704590320587	0.465461790561676	0.0419137552380562
-0.551917195320129	-7.43001937866211	-3.90894865989685	0.079748272895813	0.465047150850296	0.0413274019956589
-0.561497151851654	-7.43398427963257	-3.89574766159058	0.0795283541083336	0.464633196592331	0.0406810902059078
-0.565229594707489	-7.43586778640747	-3.89565992355347	0.0795244500041008	0.464264541864395	0.0400528125464916
-0.575579285621643	-7.43542242050171	-3.88573741912842	0.0792822763323784	0.463737219572067	0.0395801775157452
-0.571488797664642	-7.43904495239258	-3.88279056549072	0.0792632326483727	0.463196396827698	0.0389179885387421
-0.584723293781281	-7.44451665878296	-3.86808681488037	0.0790267437696457	0.462607443332672	0.038401797413826
-0.591850101947784	-7.44257831573486	-3.87172627449036	0.0787985473871231	0.462185740470886	0.0377406068146229
-0.605701863765717	-7.44663906097412	-3.85366678237915	0.0786456689238548	0.461541771888733	0.0370791144669056
-0.611361622810364	-7.44224214553833	-3.85861587524414	0.0784275606274605	0.461107075214386	0.036456398665905
-0.624459803104401	-7.4476900100708	-3.85160493850708	0.078114852309227	0.460372000932693	0.0357467904686928
-0.633950293064117	-7.44175672531128	-3.835604429245	0.0778623968362808	0.459924310445786	0.0348988920450211
-0.648375570774078	-7.44962739944458	-3.83096742630005	0.0777018964290619	0.459210753440857	0.0342256613075733
-0.654890060424805	-7.44718980789185	-3.82733488082886	0.0774052664637566	0.458698600530624	0.0333726704120636
-0.662468552589417	-7.44985055923462	-3.81284189224243	0.077169306576252	0.45792430639267	0.032647181302309
-0.671071290969849	-7.45583152770996	-3.81170654296875	0.0768559277057648	0.457381814718246	0.0318727567791939
-0.687030434608459	-7.45493936538696	-3.80091238021851	0.0765094757080078	0.456706792116165	0.0313048139214516
-0.685738086700439	-7.45442867279053	-3.79453992843628	0.0763110220432281	0.456099599599838	0.0307299345731735
-0.696762919425964	-7.45556592941284	-3.77887320518494	0.0758994221687317	0.455495059490204	0.0302654672414064
-0.702447175979614	-7.45951557159424	-3.77782797813416	0.0756994262337685	0.454920947551727	0.0299044605344534
-0.705610275268555	-7.4383282661438	-3.76916074752808	0.0753850936889648	0.454331755638123	0.0299530420452356
-0.683542668819427	-7.2829966545105	-3.75800514221191	0.0758755728602409	0.453788429498672	0.0326503776013851
-0.619250774383545	-6.85827255249023	-3.57559704780579	0.071915790438652	0.451801478862762	0.0409272946417332
-0.625973165035248	-6.94477796554565	-3.51258182525635	0.0637369453907013	0.450559228658676	0.0494884662330151
-0.733472168445587	-7.62608861923218	-3.72526121139526	0.064526341855526	0.449893981218338	0.0485657081007957
-0.819250166416168	-7.60988664627075	-3.58215880393982	0.067652203142643	0.444677978754044	0.0454339273273945
-0.600824415683746	-7.44369268417358	-3.77844643592834	0.0741929709911346	0.44135582447052	0.0424477159976959
-0.674643158912659	-7.43134737014771	-3.88005924224854	0.0793274641036987	0.440561592578888	0.0333376415073872
-0.825408697128296	-7.35435485839844	-3.61900019645691	0.0785284861922264	0.43713966012001	0.028983986005187
-0.847927451133728	-7.38700103759766	-3.58957052230835	0.0778506919741631	0.437129974365234	0.0275648925453424
-0.731355786323547	-7.43541240692139	-3.59406471252441	0.0751302689313889	0.437240809202194	0.0273141302168369
-0.753227591514587	-7.34933567047119	-3.50327181816101	0.0719643160700798	0.437416583299637	0.0297329276800156
-0.703887760639191	-7.40087461471558	-3.59544730186462	0.069980725646019	0.438593804836273	0.0318028554320335
-0.864632129669189	-7.41849803924561	-3.69152188301086	0.0700151920318604	0.439871370792389	0.0340460427105427
-0.913939893245697	-7.40330839157104	-3.64251828193665	0.0718756914138794	0.438326358795166	0.0353946089744568
-0.946889579296112	-7.34711742401123	-3.58555126190186	0.0746875032782555	0.43715238571167	0.0354047231376171
-0.869970500469208	-7.26351642608643	-3.58704304695129	0.0767564848065376	0.435576140880585	0.0375459641218185
-0.829031407833099	-7.26832342147827	-3.61156964302063	0.0780059471726418	0.435998052358627	0.0404957309365273
-0.872570693492889	-7.28413152694702	-3.57987356185913	0.0781770944595337	0.435917496681213	0.0426769070327282
-0.868304252624512	-7.25676870346069	-3.59876441955566	0.0771386474370956	0.436332911252975	0.0431389398872852
-0.823124647140503	-7.23950147628784	-3.62949681282043	0.0754120275378227	0.437726587057114	0.0435776859521866
-0.799306631088257	-7.28051519393921	-3.61254119873047	0.0741509646177292	0.438513964414597	0.0447161495685577
-0.845185875892639	-7.3495020866394	-3.61383867263794	0.0740781277418137	0.438521891832352	0.0445433221757412
-0.880809426307678	-7.33137941360474	-3.61362409591675	0.0756181478500366	0.437827914953232	0.0438549816608429
-0.835754454135895	-7.25301361083984	-3.61833024024963	0.0778308883309364	0.437596201896667	0.0432522743940353
-0.822712004184723	-7.24014711380005	-3.62635040283203	0.0787684246897697	0.43788942694664	0.0437527000904083
-0.859393000602722	-7.29905462265015	-3.64843606948853	0.0800042897462845	0.437993496656418	0.0443370267748833
-0.820774257183075	-7.23534154891968	-3.60756349563599	0.080416664481163	0.437976390123367	0.0449266918003559
-0.795888006687164	-7.19360160827637	-3.61584901809692	0.0799978598952293	0.438895791769028	0.0462675280869007
-0.821044206619263	-7.25127077102661	-3.65371584892273	0.080074779689312	0.439607381820679	0.0476896055042744
-0.86503392457962	-7.29308080673218	-3.64821577072144	0.0804473385214806	0.4397332072258	0.0479965433478355
-0.876396656036377	-7.2809042930603	-3.65879678726196	0.0816809013485909	0.439671099185944	0.0474543832242489
-0.851806700229645	-7.21971607208252	-3.69273281097412	0.082952618598938	0.439796298742294	0.0476288869976997
-0.834676861763	-7.19172286987305	-3.67453217506409	0.0834251120686531	0.440222442150116	0.0488256365060806
-0.84435647726059	-7.22781419754028	-3.65775966644287	0.083430327475071	0.440534651279449	0.0496028140187263
-0.838092565536499	-7.24027538299561	-3.65775585174561	0.0834561958909035	0.440831303596497	0.0498161539435387
-0.777493059635162	-7.18225383758545	-3.6741247177124	0.0833877921104431	0.441773533821106	0.0503480695188046
-0.799057364463806	-7.19976472854614	-3.68259644508362	0.0829893574118614	0.442456364631653	0.0512656345963478
-0.843036293983459	-7.25507164001465	-3.70052766799927	0.0833069682121277	0.442832708358765	0.0513926818966866
-0.853106617927551	-7.22801399230957	-3.70202612876892	0.0838955566287041	0.443026572465897	0.0511824004352093
-0.829775750637054	-7.18404150009155	-3.69756078720093	0.0845871642231941	0.443241477012634	0.0512833520770073
-0.834562063217163	-7.20113611221313	-3.682368516922	0.0848885178565979	0.443159282207489	0.0515534654259682
-0.834911644458771	-7.22655725479126	-3.69578123092651	0.0853086784482002	0.443581879138947	0.0516424216330051
-0.822433829307556	-7.20719051361084	-3.69409823417664	0.0852090716362	0.443713784217834	0.0516001507639885
-0.805524468421936	-7.18916845321655	-3.70986127853394	0.0850838497281075	0.444430589675903	0.0515639111399651
-0.817956149578094	-7.21843338012695	-3.72312784194946	0.0847647711634636	0.444717437028885	0.0517774745821953
-0.833095371723175	-7.22438430786133	-3.70941209793091	0.0845276415348053	0.445155411958694	0.0516602918505669
-0.816677212715149	-7.22201347351074	-3.71287274360657	0.0845343545079231	0.445237904787064	0.0514969043433666
-0.821091413497925	-7.22762060165405	-3.72505164146423	0.0845704898238182	0.445610761642456	0.0515239685773849
-0.815729975700378	-7.23208856582642	-3.7246265411377	0.0847796574234962	0.445661067962646	0.0513115115463734
-0.814111828804016	-7.22435188293457	-3.708571434021	0.0844594389200211	0.446001142263412	0.0510052293539047
-0.796901226043701	-7.23766899108887	-3.72919940948486	0.0841944664716721	0.446368724107742	0.0507018305361271
-0.794216811656952	-7.23328351974487	-3.71853256225586	0.0835107937455177	0.446890771389008	0.0505648963153362
-0.78543883562088	-7.23377895355225	-3.72316241264343	0.082819476723671	0.447316229343414	0.0503514818847179
-0.78868442773819	-7.25050449371338	-3.73147678375244	0.0819121971726418	0.447854906320572	0.0504272691905499
-0.775415182113647	-7.25730323791504	-3.73259329795837	0.081232413649559	0.448396742343903	0.0502366684377193
-0.768377482891083	-7.25476789474487	-3.72231531143188	0.0802534893155098	0.448886305093765	0.0501279532909393
-0.769230723381042	-7.25839138031006	-3.73255348205566	0.0794334784150124	0.449537307024002	0.0501179024577141
-0.76498156785965	-7.26852226257324	-3.73632526397705	0.0786263644695282	0.450177997350693	0.0499510392546654
-0.744568526744843	-7.25497102737427	-3.73031520843506	0.0776885896921158	0.450964659452438	0.0496242381632328
-0.737496376037598	-7.25754356384277	-3.73522520065308	0.0765030086040497	0.451677739620209	0.0494402907788754
-0.741376221179962	-7.27275848388672	-3.74349308013916	0.0752138644456863	0.452778458595276	0.0492250882089138
-0.733863234519959	-7.27288436889648	-3.72655057907104	0.0739446058869362	0.453451782464981	0.0487115308642387
-0.731304883956909	-7.26240158081055	-3.74546027183533	0.0724936053156853	0.454495549201965	0.0483580604195595
-0.737896323204041	-7.28375434875488	-3.75170993804932	0.0713650435209274	0.455288231372833	0.047911711037159
-0.753121197223663	-7.28853416442871	-3.73991680145264	0.0699802860617638	0.456145942211151	0.0471354424953461
-0.74385666847229	-7.27845191955566	-3.74146342277527	0.0687656328082085	0.456950306892395	0.0462185367941856
-0.749127745628357	-7.28589868545532	-3.75999855995178	0.0674494504928589	0.458084613084793	0.0455643609166145
-0.758636474609375	-7.29796981811523	-3.74580407142639	0.0662180781364441	0.458668410778046	0.0445884168148041
-0.759604573249817	-7.28751182556152	-3.75545001029968	0.0647145509719849	0.459614247083664	0.0433713123202324
-0.769717931747437	-7.29793977737427	-3.75897765159607	0.0634056627750397	0.460529893636703	0.0425101444125175
-0.77643358707428	-7.30109024047852	-3.76126384735107	0.0621109455823898	0.461217671632767	0.0414584018290043
-0.786632895469666	-7.30528259277344	-3.74131035804749	0.0605692006647587	0.461914777755737	0.04017324000597
-0.787508428096771	-7.31128025054932	-3.75776362419128	0.0593376308679581	0.462629705667496	0.0389772988855839
-0.799558579921722	-7.32408380508423	-3.75275301933289	0.0582154989242554	0.463097304105759	0.0377289056777954
-0.803730487823486	-7.32306814193726	-3.74574828147888	0.057040348649025	0.463630169630051	0.0365975834429264
-0.806562900543213	-7.330810546875	-3.74667549133301	0.0557896159589291	0.463789105415344	0.0355187244713306
-0.816378712654114	-7.33903932571411	-3.7503809928894	0.0545778870582581	0.464188635349274	0.0345219857990742
-0.822143316268921	-7.33833837509155	-3.73743200302124	0.0533299669623375	0.464238733053207	0.0335239171981812
-0.825246155261993	-7.33261728286743	-3.74058508872986	0.0520725511014462	0.464386254549026	0.0327321216464043
-0.840674877166748	-7.35122728347778	-3.73758459091187	0.0506814047694206	0.464285761117935	0.0320482105016708
-0.842855215072632	-7.34393358230591	-3.73036813735962	0.049485370516777	0.464098334312439	0.0311179459095001
-0.836310386657715	-7.33329200744629	-3.71817183494568	0.0480657741427422	0.463923126459122	0.0302213821560144
-0.853033542633057	-7.35187244415283	-3.70916271209717	0.0468118190765381	0.463616013526917	0.0296601317822933
-0.852262794971466	-7.34838962554932	-3.70626735687256	0.0457227267324924	0.463104814291	0.0289651732891798
-0.851137757301331	-7.34000635147095	-3.68886470794678	0.0443035066127777	0.462680786848068	0.0284131933003664
-0.856364548206329	-7.35577917098999	-3.68882322311401	0.0433695241808891	0.462205767631531	0.027937538921833
-0.859651982784271	-7.35089921951294	-3.67035150527954	0.0421769842505455	0.461487531661987	0.0274850092828274
-0.862408041954041	-7.34724187850952	-3.66139030456543	0.0409729294478893	0.460891872644424	0.0269179083406925
-0.867380023002625	-7.35449123382568	-3.66503477096558	0.0400521904230118	0.460319072008133	0.0263783782720566
-0.879441559314728	-7.34987735748291	-3.64809417724609	0.0388796366751194	0.459620803594589	0.0258088763803244
-0.878751218318939	-7.35109519958496	-3.63134384155273	0.0379504039883614	0.458785653114319	0.0251639578491449
-0.878796756267548	-7.3555154800415	-3.62607860565186	0.0371065624058247	0.45793405175209	0.0247488226741552
-0.891126871109009	-7.35352182388306	-3.62559103965759	0.036200575530529	0.457375824451447	0.0243211630731821
-0.892835855484009	-7.34717130661011	-3.59822058677673	0.0353360399603844	0.456589788198471	0.0239002462476492
-0.903874397277832	-7.35533571243286	-3.59960389137268	0.0346706211566925	0.455774933099747	0.0237569715827703
-0.905095219612122	-7.34791707992554	-3.58846259117126	0.0339620299637318	0.455035656690598	0.0234817545861006
-0.911431312561035	-7.34585571289063	-3.5684654712677	0.0332794450223446	0.454255133867264	0.0233388002961874
-0.91254848241806	-7.34711456298828	-3.56889748573303	0.0327303223311901	0.453486710786819	0.0233835279941559
-0.922815322875977	-7.34837913513184	-3.56698250770569	0.0322813466191292	0.452874809503555	0.0233644060790539
-0.918354451656342	-7.33378505706787	-3.54932570457459	0.03162682056427	0.452070236206055	0.0233785547316074
-0.925462305545807	-7.33143281936646	-3.54262471199036	0.0311424173414707	0.451408624649048	0.0234910696744919
-0.921252131462097	-7.33173322677612	-3.53528666496277	0.0307922065258026	0.450712919235229	0.0237872879952192
-0.922907650470734	-7.32384586334229	-3.5211615562439	0.0302733816206455	0.450213193893433	0.023941520601511
-0.923923432826996	-7.31830978393555	-3.51840901374817	0.0298826433718205	0.449434369802475	0.0243428107351065
-0.922809600830078	-7.32013273239136	-3.51834034919739	0.0295630227774382	0.44889634847641	0.0249273609369993
-0.921842813491821	-7.31037187576294	-3.51092600822449	0.02916912548244	0.448380708694458	0.0255034696310759
-0.915720582008362	-7.30705070495605	-3.50322103500366	0.0289175044745207	0.447839349508286	0.026039969176054
-0.916427195072174	-7.3018274307251	-3.49971675872803	0.0288080945611	0.447321504354477	0.0266793873161078
-0.916280090808868	-7.29671096801758	-3.49819922447205	0.0287658013403416	0.446921110153198	0.0271413680166006
-0.905597448348999	-7.29255294799805	-3.48383450508118	0.0284935776144266	0.446485936641693	0.0275585800409317
-0.900809407234192	-7.2905421257019	-3.48291015625	0.0284717883914709	0.446137309074402	0.0280721299350262
-0.896219193935394	-7.28906106948853	-3.48377442359924	0.0282728392630816	0.445840984582901	0.0285568349063396
-0.889487147331238	-7.28020191192627	-3.47688293457031	0.0281561128795147	0.445538341999054	0.0290949773043394
-0.886880695819855	-7.27835130691528	-3.48681426048279	0.028165178373456	0.445354670286179	0.0297943167388439
-0.878083050251007	-7.27297496795654	-3.48357152938843	0.0281848721206188	0.445139437913895	0.0305499732494354
-0.865388691425323	-7.26161909103394	-3.47914671897888	0.0282567832618952	0.444980442523956	0.0313808098435402
-0.855329751968384	-7.25693559646606	-3.48163461685181	0.0283457674086094	0.445062130689621	0.0325242877006531
-0.845394492149353	-7.2493782043457	-3.48372888565063	0.0284887719899416	0.444980978965759	0.0337388291954994
-0.820858299732208	-7.23636960983276	-3.48444271087646	0.0287532452493906	0.445056319236755	0.0348152257502079
-0.80306339263916	-7.22113466262817	-3.48738050460815	0.0289781801402569	0.445203363895416	0.036429651081562
-0.788646817207336	-7.21469020843506	-3.49005460739136	0.0291155986487865	0.445511698722839	0.0380083508789539
-0.770239174365997	-7.20138788223267	-3.49646472930908	0.0294519308954477	0.445873588323593	0.0394374392926693
-0.756031930446625	-7.19819974899292	-3.50279474258423	0.0295496582984924	0.446422636508942	0.0407214611768723
-0.754593729972839	-7.195068359375	-3.5065381526947	0.0298366006463766	0.446979969739914	0.041663333773613
-0.737146496772766	-7.1943507194519	-3.49856305122375	0.0300446134060621	0.447464346885681	0.0424989275634289
-0.729853808879852	-7.19360780715942	-3.51408505439758	0.0303370226174593	0.448308885097504	0.043254379183054
-0.723209142684937	-7.19381523132324	-3.52085852622986	0.0307658240199089	0.448921948671341	0.0439302548766136
-0.721084296703339	-7.194411277771	-3.53942012786865	0.0313653983175755	0.449461072683334	0.0444916747510433
-0.707700431346893	-7.18721866607666	-3.54570174217224	0.0319327041506767	0.45020979642868	0.044955238699913
-0.707402110099792	-7.19078874588013	-3.5496199131012	0.0324360355734825	0.45085734128952	0.0454486645758152
-0.693636119365692	-7.18559980392456	-3.55711197853088	0.032981812953949	0.451417326927185	0.0459633618593216
-0.683054983615875	-7.18336534500122	-3.57254767417908	0.0333768948912621	0.452193439006805	0.0464149340987206
-0.679828345775604	-7.18419027328491	-3.57453107833862	0.0336923599243164	0.452959716320038	0.0470095463097095
-0.668639838695526	-7.18401336669922	-3.59018492698669	0.0340141505002975	0.453767508268356	0.0473805069923401
-0.657405555248261	-7.17615365982056	-3.59451079368591	0.0343476571142673	0.454601049423218	0.0478579811751843
-0.656300187110901	-7.18061637878418	-3.61011743545532	0.0344093069434166	0.455398142337799	0.0484248213469982
-0.647882997989655	-7.18474626541138	-3.6185610294342	0.0348313450813293	0.456209778785706	0.0488922633230686
-0.641014039516449	-7.17386293411255	-3.62657976150513	0.0350615531206131	0.457072168588638	0.0494123511016369
-0.631464064121246	-7.17146921157837	-3.64098906517029	0.0352950058877468	0.45801654458046	0.04985586181283
-0.61832869052887	-7.17284679412842	-3.64432120323181	0.0356171391904354	0.458809107542038	0.0503292866051197
-0.611778080463409	-7.16891479492188	-3.65406537055969	0.0357739739120007	0.459788292646408	0.0506713315844536
-0.612614989280701	-7.1674952507019	-3.66515159606934	0.0357924029231071	0.460842370986938	0.0510848797857761
-0.606984376907349	-7.16514587402344	-3.66996574401855	0.0359278433024883	0.461760967969894	0.051222562789917
-0.60997211933136	-7.16956090927124	-3.66139721870422	0.0357276052236557	0.462631583213806	0.0512142851948738
-0.607454001903534	-7.17995452880859	-3.68316626548767	0.035818587988615	0.463584274053574	0.0512333810329437
-0.613192796707153	-7.18013095855713	-3.69542479515076	0.0358858816325665	0.46444770693779	0.0510361716151237
-0.618823885917664	-7.18932390213013	-3.70059299468994	0.0359545536339283	0.465223282575607	0.0505825243890285
-0.632034718990326	-7.19278287887573	-3.70421147346497	0.0360870510339737	0.465963661670685	0.0498742498457432
-0.63699597120285	-7.20341730117798	-3.71111512184143	0.0360837616026402	0.466381281614304	0.0490491092205048
-0.63160651922226	-7.21112871170044	-3.71187853813171	0.0360463187098503	0.467020213603973	0.0481012649834156
-0.64051342010498	-7.21630144119263	-3.72281241416931	0.0359290577471256	0.467570126056671	0.0470703020691872
-0.632314264774323	-7.23010873794556	-3.72317790985107	0.0358530022203922	0.467882841825485	0.0460642799735069
-0.638729453086853	-7.23957347869873	-3.73311567306519	0.035520076751709	0.468389093875885	0.0451413951814175
-0.644494235515594	-7.24854564666748	-3.73868060112	0.0354134477674961	0.46865651011467	0.0441567301750183
-0.63762092590332	-7.24375820159912	-3.74394822120667	0.0352155454456806	0.468918681144714	0.0433352962136269
-0.645544648170471	-7.24775123596191	-3.73375463485718	0.0348325408995152	0.469349473714828	0.0426366701722145
-0.643681347370148	-7.25122213363647	-3.74293661117554	0.0345967598259449	0.46961921453476	0.0420784242451191
-0.646965205669403	-7.24826240539551	-3.74689912796021	0.0340866558253765	0.470034867525101	0.0415851585566998
-0.652535259723663	-7.24435615539551	-3.74357676506042	0.0336717367172241	0.470422029495239	0.0411569625139236
-0.646436214447021	-7.239821434021	-3.74362754821777	0.0331278294324875	0.470761448144913	0.0408261455595493
-0.658675849437714	-7.24416971206665	-3.74592804908752	0.0326313301920891	0.471329271793365	0.0405910462141037
-0.662770092487335	-7.23778772354126	-3.75303959846497	0.0321765281260014	0.471668481826782	0.0404032431542873
-0.66249805688858	-7.23256874084473	-3.75152921676636	0.0316900946199894	0.472125351428986	0.040090300142765
-0.670095562934875	-7.22429037094116	-3.76221084594727	0.0312124285846949	0.472643792629242	0.0399010181427002
-0.673218309879303	-7.22446823120117	-3.75388097763062	0.0307188034057617	0.473052978515625	0.039455983787775
-0.677540421485901	-7.22322368621826	-3.74933433532715	0.0303951073437929	0.473477095365524	0.0390143655240536
-0.676328241825104	-7.21563959121704	-3.75551748275757	0.0297589395195246	0.473978906869888	0.0386421009898186
-0.68451726436615	-7.21640729904175	-3.75751781463623	0.0293745156377554	0.474482774734497	0.0383148603141308
-0.687418043613434	-7.21033668518066	-3.7602231502533	0.0289020463824272	0.474995255470276	0.0378605425357819
-0.706105947494507	-7.20801830291748	-3.75520825386047	0.0283298920840025	0.475539118051529	0.0372887998819351
-0.726252675056458	-7.22666883468628	-3.75798058509827	0.0279551707208157	0.475893378257751	0.0365032888948917
-0.734143555164337	-7.21275949478149	-3.74184107780457	0.0274622198194265	0.475961238145828	0.0358262807130814
-0.730107963085175	-7.21653175354004	-3.75430941581726	0.0271229967474937	0.476303994655609	0.0353183038532734
-0.745357811450958	-7.21639108657837	-3.76702690124512	0.0270946640521288	0.47665935754776	0.0348351560533047
-0.767805635929108	-7.20363283157349	-3.74842429161072	0.0264539532363415	0.476434260606766	0.0340093411505222
-0.780525326728821	-7.18279838562012	-3.75659942626953	0.0262383334338665	0.476765632629395	0.0339304134249687
-0.825677990913391	-7.19669914245605	-3.74096059799194	0.0253848005086184	0.476688623428345	0.0330201201140881
-0.847844481468201	-7.20625448226929	-3.7476327419281	0.0249805729836226	0.476504236459732	0.03150375187397
-0.832484066486359	-7.16154098510742	-3.71823525428772	0.0244386568665504	0.475903183221817	0.0320877321064472
-0.844041883945465	-7.14166736602783	-3.72121667861938	0.0235177855938673	0.475483119487762	0.0323627777397633
-0.866561114788055	-7.15890216827393	-3.70563530921936	0.0226513128727674	0.474701970815659	0.0325562618672848
-0.847132444381714	-7.14192390441895	-3.71340036392212	0.0218833088874817	0.474371045827866	0.0324814394116402
-0.87015688419342	-7.12930297851563	-3.72019004821777	0.0210625715553761	0.473920583724976	0.0322935357689857
-0.892405450344086	-7.10732555389404	-3.70939922332764	0.0201301090419292	0.473065227270126	0.0329422168433666
-0.914668440818787	-7.08870840072632	-3.6963050365448	0.0194804426282644	0.472551614046097	0.0329619683325291
-0.930168032646179	-7.08181142807007	-3.67340040206909	0.0185892581939697	0.471465706825256	0.0336390100419521
-0.934148550033569	-7.07738924026489	-3.68239116668701	0.018103264272213	0.470977038145065	0.0335634909570217
-0.94948947429657	-7.067551612854	-3.67547249794006	0.0175595674663782	0.470284402370453	0.0331460796296597
-0.970772385597229	-7.05102777481079	-3.66235184669495	0.0169838313013315	0.469359695911407	0.0327690951526165
-0.982898235321045	-7.05317401885986	-3.65357208251953	0.016521668061614	0.468811124563217	0.0323731750249863
-0.988935708999634	-7.05099058151245	-3.65243363380432	0.0159852597862482	0.468218088150024	0.0322811454534531
-0.989686548709869	-7.0480694770813	-3.64400315284729	0.0155783733353019	0.467712163925171	0.0318359099328518
-1.00648593902588	-7.05058765411377	-3.63980221748352	0.0151594979688525	0.467315107584	0.0316661112010479
-1.02007102966309	-7.03812170028687	-3.6448233127594	0.0148788169026375	0.467061460018158	0.0316250883042812
-1.02574753761292	-7.04320907592773	-3.64174485206604	0.0146454321220517	0.467070758342743	0.0310537908226252
-1.04291224479675	-7.03526401519775	-3.6340959072113	0.0145148662850261	0.4667629301548	0.030889704823494
-1.04471385478973	-7.02863931655884	-3.63228893280029	0.0142407296225429	0.466742038726807	0.0308549273759127
-1.05225682258606	-7.02798891067505	-3.63348913192749	0.014152130112052	0.466822803020477	0.030774163082242
-1.05469059944153	-7.03151559829712	-3.63135313987732	0.0140555649995804	0.466963112354279	0.0306085236370564
-1.05938124656677	-7.01842021942139	-3.63606953620911	0.0140360770747066	0.467257261276245	0.0306774340569973
-1.07179415225983	-7.02293157577515	-3.64547061920166	0.0140117984265089	0.467662662267685	0.0307522267103195
-1.06919372081757	-7.01611614227295	-3.64290881156921	0.0141896894201636	0.468103557825089	0.0305887144058943
-1.07266235351563	-7.00261878967285	-3.65263557434082	0.0141795370727777	0.468810617923737	0.0308942999690771
-1.0848685503006	-7.00521516799927	-3.65522146224976	0.0141541222110391	0.469387114048004	0.0312864445149899
-1.09058666229248	-7.00934839248657	-3.67172431945801	0.0143923964351416	0.470411658287048	0.0313298925757408
-1.07830429077148	-6.99240779876709	-3.67632222175598	0.0146867725998163	0.471357703208923	0.0315119847655296
-1.09056127071381	-6.99297094345093	-3.69314217567444	0.0148443877696991	0.472466707229614	0.0317215211689472
-1.09583878517151	-6.99309539794922	-3.70519018173218	0.0150694781914353	0.473650962114334	0.0317624025046825
-1.09062135219574	-6.99094438552856	-3.70379185676575	0.0153150297701359	0.474914789199829	0.0315833017230034
-1.08086979389191	-6.97961616516113	-3.72387361526489	0.0155741516500711	0.476338863372803	0.0318446345627308
-1.08870232105255	-6.98797082901001	-3.73713636398315	0.0157198701053858	0.477929621934891	0.0320227332413197
-1.09303426742554	-6.99997425079346	-3.74722075462341	0.0160843450576067	0.479263514280319	0.0318383760750294
-1.07802605628967	-6.99220609664917	-3.75971174240112	0.0163700301200151	0.480751842260361	0.0316863097250462
-1.08044648170471	-7.00214862823486	-3.76364946365356	0.0166164487600327	0.482190549373627	0.0315823033452034
-1.07233357429504	-7.00775957107544	-3.77729344367981	0.0169923286885023	0.483432024717331	0.0313673131167889
-1.06266927719116	-7.01808881759644	-3.79068160057068	0.0171614326536655	0.484955251216888	0.0309544187039137
-1.05811703205109	-7.01777935028076	-3.80172038078308	0.0174784976989031	0.486233979463577	0.0305966418236494
-1.05850636959076	-7.0304651260376	-3.79697799682617	0.017458088696003	0.487496256828308	0.0297317989170551
-1.06543707847595	-7.03677654266357	-3.79645204544067	0.0173537842929363	0.488297879695892	0.0292853619903326
-1.03203701972961	-7.04595947265625	-3.80667543411255	0.0174190998077393	0.489268094301224	0.0289536025375128
-1.03822875022888	-7.05043268203735	-3.8218891620636	0.0172239989042282	0.490396320819855	0.0288480557501316
-1.04100561141968	-7.06153059005737	-3.8048951625824	0.0169163011014462	0.49058324098587	0.0279835909605026
-1.01805019378662	-7.04908800125122	-3.81461548805237	0.0166569668799639	0.491400390863419	0.0280401110649109
-1.01639688014984	-7.06355285644531	-3.81325125694275	0.0161838568747044	0.491591930389404	0.0282502695918083
-0.992475509643555	-7.06722927093506	-3.82774496078491	0.015660660341382	0.492168128490448	0.0282355062663555
-0.992984712123871	-7.06388521194458	-3.82339549064636	0.0151288583874702	0.492384195327759	0.0282792188227177
-0.97817850112915	-7.05162858963013	-3.81279253959656	0.0143642807379365	0.492353767156601	0.0285304542630911
-0.973510265350342	-7.05926609039307	-3.8098578453064	0.0133783966302872	0.49265256524086	0.0289021451026201
-0.969530820846558	-7.07031869888306	-3.79664421081543	0.0126399835571647	0.492430061101913	0.0287881530821323
-0.962909817695618	-7.07080841064453	-3.78463912010193	0.0117853917181492	0.492280095815659	0.0284799933433533
-0.968402802944183	-7.06001043319702	-3.78240180015564	0.0109459972009063	0.492024034261703	0.0284487679600716
-0.969364821910858	-7.06404733657837	-3.78353929519653	0.0102573353797197	0.491521865129471	0.0284427348524332
-0.990337491035461	-7.06257009506226	-3.77142834663391	0.0094231404364109	0.491153597831726	0.0283286515623331
-0.996580541133881	-7.05362796783447	-3.74719929695129	0.00858346931636333	0.490123271942139	0.0280022546648979
-0.989138841629028	-7.04344511032104	-3.75147008895874	0.00754555268213153	0.489480048418045	0.0279572922736406
-1.0072066783905	-7.03369522094727	-3.74342346191406	0.00639629922807217	0.488732755184174	0.0280029103159904
-1.02403271198273	-7.03029870986938	-3.71444010734558	0.00508027011528611	0.487591981887817	0.0280611608177423
-1.03546619415283	-7.02225589752197	-3.70798206329346	0.00398417236283422	0.486547619104385	0.0279929395765066
-1.04080712795258	-7.0094165802002	-3.68434429168701	0.00257941777817905	0.485532343387604	0.0280633177608252
-1.06129729747772	-7.01776695251465	-3.67094469070435	0.00147256709169596	0.484241902828217	0.0279397200793028
-1.07673227787018	-7.01340866088867	-3.65945029258728	0.000390419474570081	0.482852160930634	0.0277543216943741
-1.09695386886597	-6.99827575683594	-3.65255451202393	-0.000789673824328929	0.481568396091461	0.027160769328475
-1.11075603961945	-6.99041604995728	-3.63530015945435	-0.00199101981706917	0.480273872613907	0.0265948642045259
-1.13284504413605	-6.98104763031006	-3.61262679100037	-0.00329042901284993	0.478854864835739	0.0263054091483355
-1.14086592197418	-6.98728322982788	-3.59746408462524	-0.00458252290263772	0.477538764476776	0.0254127699881792
-1.15129899978638	-6.97972917556763	-3.60290217399597	-0.00575511576607823	0.476733297109604	0.0246468987315893
-1.17240858078003	-6.96529531478882	-3.58353424072266	-0.00731256417930126	0.475608646869659	0.0239736419171095
-1.19167578220367	-6.96446704864502	-3.55402708053589	-0.00877830944955349	0.474529653787613	0.0232509020715952
-1.19591271877289	-6.97904968261719	-3.54504418373108	-0.0101542379707098	0.473758220672607	0.0225067362189293
-1.20512676239014	-6.98643350601196	-3.54533052444458	-0.0112444357946515	0.473084717988968	0.0214226804673672
-1.21441268920898	-6.99589443206787	-3.54039931297302	-0.0122807109728456	0.472408771514893	0.0200714580714703
-1.22946679592133	-7.00074529647827	-3.54171967506409	-0.0132665168493986	0.471817702054977	0.0185355469584465
-1.25157845020294	-7.00368642807007	-3.54201149940491	-0.0141851147636771	0.471579343080521	0.0167394615709782
-1.26307690143585	-7.00329780578613	-3.52872085571289	-0.0152954654768109	0.471348315477371	0.0148860476911068
-1.27022457122803	-7.001136302948	-3.50872802734375	-0.016728101298213	0.471465468406677	0.0128931598737836
-1.29451131820679	-7.0089054107666	-3.50434899330139	-0.0181332658976316	0.471935361623764	0.0108788153156638
-1.29898750782013	-7.03676509857178	-3.51007890701294	-0.0196289047598839	0.472461134195328	0.009033621288836
-1.31384563446045	-7.05041599273682	-3.50733256340027	-0.0208969302475452	0.47296530008316	0.00702295219525695
-1.32456421852112	-7.07236385345459	-3.53339695930481	-0.0219349469989538	0.473905026912689	0.00492557045072317
-1.34931707382202	-7.08403491973877	-3.54245805740356	-0.0227944888174534	0.474688798189163	0.00270006107166409
-1.35790503025055	-7.09867191314697	-3.5409209728241	-0.0237621665000916	0.475277870893478	-2.5851302780211E-05
-1.34304118156433	-7.09896278381348	-3.5452082157135	-0.0246799364686012	0.476419866085052	-0.0020328292157501
-1.35451006889343	-7.09810733795166	-3.55192279815674	-0.0258849784731865	0.477740049362183	-0.0044244434684515
-1.35206055641174	-7.10374355316162	-3.55398631095886	-0.0274141039699316	0.479262113571167	-0.00636842101812363
-1.36592948436737	-7.13272285461426	-3.55588102340698	-0.0288872700184584	0.480781197547913	-0.00847716443240643
-1.3776513338089	-7.15970706939697	-3.57373785972595	-0.0300109535455704	0.482574939727783	-0.0106095829978585
-1.38645946979523	-7.18702507019043	-3.58953976631165	-0.0310223568230867	0.483949333429337	-0.0128127066418529
-1.38312554359436	-7.21019649505615	-3.59485363960266	-0.0319923348724842	0.485426962375641	-0.0153187233954668
-1.38772320747375	-7.22509479522705	-3.61996674537659	-0.0327421836555004	0.486954033374786	-0.0177461095154285
-1.40141630172729	-7.22301197052002	-3.61272692680359	-0.033921055495739	0.488127410411835	-0.0202407240867615
-1.40285229682922	-7.2332649230957	-3.602614402771	-0.0354384481906891	0.489437282085419	-0.0226071942597628
-1.39142537117004	-7.25190305709839	-3.6149685382843	-0.0366945825517178	0.491081684827805	-0.0248248875141144
-1.38752150535583	-7.27810573577881	-3.63930010795593	-0.0380791537463665	0.492572784423828	-0.027123624458909
-1.40063571929932	-7.29596996307373	-3.65852832794189	-0.0393795222043991	0.494254678487778	-0.0291477721184492
-1.4350483417511	-7.30968618392944	-3.65531206130981	-0.0407406352460384	0.495287746191025	-0.0316495858132839
-1.43333613872528	-7.32703113555908	-3.65467190742493	-0.0419410094618797	0.49651625752449	-0.0340719036757946
-1.43646287918091	-7.34778928756714	-3.66825866699219	-0.0430074408650398	0.49772697687149	-0.0364169254899025
-1.44358897209167	-7.36969614028931	-3.6662232875824	-0.0442635677754879	0.498671859502792	-0.0389089547097683
-1.4472781419754	-7.38548231124878	-3.66813063621521	-0.0455553904175758	0.499475359916687	-0.0411819480359554
-1.44291007518768	-7.38656568527222	-3.68370342254639	-0.046880017966032	0.500483214855194	-0.0431915447115898
-1.4494217634201	-7.3908896446228	-3.68015718460083	-0.0483852922916412	0.501215159893036	-0.0450492426753044
-1.45630657672882	-7.41395425796509	-3.68219637870789	-0.0497336350381374	0.501883924007416	-0.0465605892241001
-1.45334553718567	-7.43258810043335	-3.68996024131775	-0.0508795604109764	0.502588868141174	-0.0480680018663406
-1.45739054679871	-7.43870782852173	-3.69844889640808	-0.0520704351365566	0.503280997276306	-0.0492336750030518
-1.46511018276215	-7.43753385543823	-3.68684148788452	-0.0534817315638065	0.503589630126953	-0.0502725504338741
-1.46625113487244	-7.44842433929443	-3.66906595230103	-0.0548353232443333	0.503767430782318	-0.051204290241003
-1.45817422866821	-7.46336078643799	-3.67097520828247	-0.0561084300279617	0.504050433635712	-0.0520558767020702
-1.45635282993317	-7.47371292114258	-3.66362619400024	-0.0574195869266987	0.504058659076691	-0.0530236549675465
-1.46507358551025	-7.47803974151611	-3.66200542449951	-0.0585468709468842	0.503859758377075	-0.0538254454731941
-1.47310900688171	-7.49217653274536	-3.6632604598999	-0.0594898052513599	0.503559827804565	-0.054693628102541
-1.45477688312531	-7.49507427215576	-3.66253781318665	-0.0602975524961948	0.503004729747772	-0.0552814081311226
-1.4365246295929	-7.52014493942261	-3.69591999053955	-0.0608204081654549	0.503058731555939	-0.056144967675209
-1.45185506343842	-7.49434900283813	-3.67974257469177	-0.0616688430309296	0.503026247024536	-0.0569332465529442
-1.46792209148407	-7.48299551010132	-3.63295197486877	-0.0633781626820564	0.502467274665833	-0.0575830787420273
-1.46618723869324	-7.5053825378418	-3.63656711578369	-0.0641870722174644	0.503149092197418	-0.058172732591629
-1.45967280864716	-7.52694606781006	-3.63387036323547	-0.0650889351963997	0.503066718578339	-0.0592501051723957
-1.44047951698303	-7.54689884185791	-3.6376473903656	-0.0660731792449951	0.503040373325348	-0.0602699369192123
-1.4546240568161	-7.5535945892334	-3.64619922637939	-0.0667684003710747	0.503134548664093	-0.061178058385849
-1.47000360488892	-7.55875444412231	-3.6368465423584	-0.0673509240150452	0.50284218788147	-0.0619978681206703
-1.48366105556488	-7.55576181411743	-3.63561677932739	-0.0677793025970459	0.502552151679993	-0.0627403929829597
-1.47595822811127	-7.55826902389526	-3.61520743370056	-0.0683966428041458	0.501789152622223	-0.0634483397006989
-1.45538449287415	-7.5568904876709	-3.61947417259216	-0.0687650218605995	0.501450717449188	-0.063908077776432
-1.45230853557587	-7.56533479690552	-3.64042186737061	-0.0691206976771355	0.501500427722931	-0.0643956884741783
-1.47675824165344	-7.56372165679932	-3.6520938873291	-0.0694975629448891	0.501392900943756	-0.0646418780088425
-1.4947202205658	-7.55763483047485	-3.63372564315796	-0.0701359659433365	0.501300871372223	-0.0646911114454269
-1.49301433563232	-7.55037498474121	-3.62621331214905	-0.0705080777406693	0.501469254493713	-0.0648322328925133
-1.48341619968414	-7.56296730041504	-3.62780809402466	-0.0708068385720253	0.501680314540863	-0.0650445595383644
-1.48754143714905	-7.58010911941528	-3.62789821624756	-0.0709878876805305	0.501685917377472	-0.065185010433197
-1.48308098316193	-7.60675954818726	-3.67361259460449	-0.0703832507133484	0.502334177494049	-0.065646655857563
-1.47943186759949	-7.57013177871704	-3.7187762260437	-0.0697308331727982	0.503718674182892	-0.0660571679472923
-1.50312662124634	-7.48321151733398	-3.65556192398071	-0.0709778517484665	0.504266440868378	-0.0657818764448166
-1.51606070995331	-7.48253774642944	-3.59440088272095	-0.072030134499073	0.505238592624664	-0.0650946572422981
-1.50717985630035	-7.5420708656311	-3.62233853340149	-0.0720569491386414	0.506962954998016	-0.065008282661438
-1.49141335487366	-7.59371519088745	-3.66547179222107	-0.0718749314546585	0.507887959480286	-0.0656726658344269
-1.5044994354248	-7.56785154342651	-3.70942068099976	-0.0713279023766518	0.509028315544128	-0.065827988088131
-1.550337433815	-7.54123973846436	-3.708984375	-0.0709039270877838	0.509223878383636	-0.0658612176775932
-1.58219623565674	-7.53040456771851	-3.70156812667847	-0.0701874047517776	0.509124398231506	-0.0656125321984291
-1.56994593143463	-7.52857494354248	-3.68182826042175	-0.0694254338741302	0.508809447288513	-0.0656900778412819
-1.5322437286377	-7.52475214004517	-3.66776847839355	-0.068984255194664	0.508377492427826	-0.065415270626545
-1.51408982276917	-7.53692960739136	-3.70305776596069	-0.0685390755534172	0.508528709411621	-0.0650936961174011
-1.52373111248016	-7.53516912460327	-3.73842906951904	-0.0679346546530724	0.509101271629334	-0.064730204641819
-1.55138301849365	-7.52820205688477	-3.7379093170166	-0.0676363334059715	0.509368360042572	-0.0643569529056549
-1.57030701637268	-7.5284252166748	-3.70891499519348	-0.0673003420233727	0.509402930736542	-0.0639145076274872
-1.53881883621216	-7.54923248291016	-3.72786068916321	-0.0665678530931473	0.50994211435318	-0.0637005120515823
-1.50559270381927	-7.56075668334961	-3.73180508613586	-0.0658194646239281	0.510055243968964	-0.0630734860897064
-1.49068164825439	-7.57456207275391	-3.74159622192383	-0.0647628456354141	0.510210394859314	-0.0627010390162468
-1.48885464668274	-7.56084823608398	-3.79025530815125	-0.0633998960256577	0.511356472969055	-0.0621344447135925
-1.50734710693359	-7.48670959472656	-3.75903677940369	-0.0633157715201378	0.511951327323914	-0.0613407716155052
-1.51899480819702	-7.46564245223999	-3.71193528175354	-0.0635410770773888	0.512772679328918	-0.0595441088080406
-1.53126490116119	-7.51159429550171	-3.72770476341248	-0.0628010034561157	0.513944387435913	-0.0582331754267216
-1.53486347198486	-7.54747438430786	-3.74975681304932	-0.0618762671947479	0.514388024806976	-0.0587321482598782
-1.53558003902435	-7.50992441177368	-3.78800630569458	-0.0610207878053188	0.515200555324554	-0.0587292388081551
-1.56934881210327	-7.47962999343872	-3.77590250968933	-0.0602307468652725	0.51518440246582	-0.0583761222660542
-1.61196482181549	-7.49297475814819	-3.77506232261658	-0.059131994843483	0.514670729637146	-0.057705283164978
-1.62192618846893	-7.49932432174683	-3.77024459838867	-0.0576809346675873	0.513791620731354	-0.0578880198299885
-1.60183262825012	-7.48611402511597	-3.75410413742065	-0.0565705187618732	0.512824416160584	-0.0582101605832577
-1.59779071807861	-7.49599981307983	-3.74656367301941	-0.0559578984975815	0.511494576931	-0.0573071539402008
-1.60123193264008	-7.48008584976196	-3.75300741195679	-0.0548874884843826	0.510141670703888	-0.056553203612566
-1.58201956748962	-7.46396350860596	-3.78273487091064	-0.053834468126297	0.509773731231689	-0.0555005669593811
-1.58200240135193	-7.45203924179077	-3.77278757095337	-0.0531547665596008	0.508635759353638	-0.0537607446312904
-1.57318258285522	-7.44206380844116	-3.7503719329834	-0.0525953359901905	0.507763028144836	-0.051516380161047
-1.57308387756348	-7.43579006195068	-3.73652815818787	-0.0518938936293125	0.507125020027161	-0.0495404712855816
-1.57641232013702	-7.44978904724121	-3.69984912872314	-0.0511851087212563	0.505690932273865	-0.0483194775879383
-1.55599057674408	-7.45594310760498	-3.71343898773193	-0.0502405390143394	0.504919230937958	-0.0469979047775269
-1.54612112045288	-7.44322967529297	-3.72256565093994	-0.049275565892458	0.504087686538696	-0.046040091663599
-1.5483273267746	-7.41891956329346	-3.71936178207397	-0.048412561416626	0.503070175647736	-0.0448177009820938
-1.56679749488831	-7.40239477157593	-3.70331597328186	-0.0475369431078434	0.501997113227844	-0.043350238353014
-1.56887674331665	-7.39232397079468	-3.68776345252991	-0.0467810556292534	0.500969469547272	-0.0419340282678604
-1.5517920255661	-7.38247299194336	-3.67320036888123	-0.0461195223033428	0.500066816806793	-0.0406672246754169
-1.54665720462799	-7.38447093963623	-3.68521094322205	-0.045316856354475	0.499286860227585	-0.0394871421158314
-1.57323157787323	-7.384840965271	-3.6779625415802	-0.0444512739777565	0.498280137777328	-0.0385557785630226
-1.58702790737152	-7.37698602676392	-3.66486692428589	-0.0435077399015427	0.497177213430405	-0.0382645986974239
-1.5835018157959	-7.36226320266724	-3.65209221839905	-0.0426032282412052	0.49615091085434	-0.037641815841198
-1.57774806022644	-7.35641431808472	-3.64310526847839	-0.0419117286801338	0.495029926300049	-0.0365155413746834
-1.57680249214172	-7.36593961715698	-3.62635898590088	-0.0411691851913929	0.493778139352798	-0.0357308089733124
-1.57461202144623	-7.36292409896851	-3.62405133247375	-0.0402635969221592	0.492740035057068	-0.0351004898548126
-1.56924498081207	-7.35037088394165	-3.62345910072327	-0.0393856726586819	0.491705238819122	-0.0343212969601154
-1.57621276378632	-7.34220552444458	-3.6194920539856	-0.0386976823210716	0.490662157535553	-0.0332268960773945
-1.579470038414	-7.34467220306396	-3.62194442749023	-0.0379393175244331	0.489703863859177	-0.0322062224149704
-1.57203257083893	-7.34236001968384	-3.60893321037292	-0.0371873341500759	0.488628685474396	-0.0312793590128422
-1.55613768100739	-7.33847761154175	-3.59101510047913	-0.0364715605974197	0.487613797187805	-0.0304513964802027
-1.55160284042358	-7.33587503433228	-3.585857629776	-0.0356841050088406	0.486709803342819	-0.029505817219615
-1.5495936870575	-7.34219598770142	-3.5795464515686	-0.0349755212664604	0.48579141497612	-0.0286984369158745
-1.54462277889252	-7.33863067626953	-3.58368492126465	-0.0341836214065552	0.485026091337204	-0.0281671248376369
-1.5384202003479	-7.33476543426514	-3.57665824890137	-0.033365223556757	0.484166920185089	-0.0275553856045008
-1.53696727752686	-7.33613348007202	-3.56455302238464	-0.0326435156166554	0.483402848243713	-0.0268528647720814
-1.5403927564621	-7.33908653259277	-3.56496644020081	-0.0318077243864536	0.482638865709305	-0.0264074690639973
-1.53555262088776	-7.34142589569092	-3.56176662445068	-0.0308919586241245	0.482059210538864	-0.026024904102087
-1.53114950656891	-7.34135866165161	-3.55579543113709	-0.0300565659999847	0.481349945068359	-0.0256559960544109
-1.54670715332031	-7.34429025650024	-3.55156970024109	-0.029294490814209	0.48076930642128	-0.0254738125950098
-1.5578076839447	-7.35045909881592	-3.54847383499146	-0.0285125952214003	0.480042785406113	-0.0254728402942419
-1.55054712295532	-7.34609985351563	-3.54012894630432	-0.0277435462921858	0.479335874319077	-0.0255532115697861
-1.51792180538177	-7.34121656417847	-3.55071187019348	-0.0268599092960358	0.478895634412766	-0.02470538392663
-1.51701021194458	-7.35425519943237	-3.55712795257568	-0.0263334810733795	0.478569030761719	-0.024125287309289
-1.51388883590698	-7.33692502975464	-3.53467464447021	-0.0257343407720327	0.477772772312164	-0.02316022105515
-1.50575065612793	-7.33875465393066	-3.53517556190491	-0.0250463522970676	0.47765263915062	-0.0223220158368349
-1.49509501457214	-7.36273193359375	-3.53557276725769	-0.0243682526051998	0.477445423603058	-0.021682457998395
-1.49040007591248	-7.38330793380737	-3.52767062187195	-0.0236452929675579	0.476766139268875	-0.0216774735599756
-1.46574521064758	-7.39417219161987	-3.54759049415588	-0.0227125678211451	0.476690888404846	-0.0217781476676464
-1.46283197402954	-7.39057493209839	-3.55119776725769	-0.0217774230986834	0.476367235183716	-0.02183723077178
-1.4501074552536	-7.39392518997192	-3.53957605361938	-0.021147022023797	0.476153433322906	-0.0217362064868212
-1.44306826591492	-7.39610004425049	-3.52930569648743	-0.0204410403966904	0.476100772619247	-0.021541852504015
-1.43067288398743	-7.40792989730835	-3.53980708122253	-0.0198113117367029	0.476312339305878	-0.0215239394456148
-1.41578471660614	-7.42381954193115	-3.54191374778748	-0.0191231090575457	0.476607203483582	-0.0214684903621674
-1.41839015483856	-7.43535423278809	-3.55460453033447	-0.0183795411139727	0.476897746324539	-0.0215867068618536
-1.42224872112274	-7.44762659072876	-3.55764389038086	-0.0175510365515947	0.477164179086685	-0.0221618637442589
-1.41736352443695	-7.4423999786377	-3.56630039215088	-0.0167107228189707	0.477595925331116	-0.0226239692419767
-1.41394865512848	-7.456374168396	-3.56666612625122	-0.0159879606217146	0.477877736091614	-0.0229607373476028
-1.41087138652802	-7.46859455108643	-3.56586146354675	-0.0152251059189439	0.478138953447342	-0.023336274549365
-1.40480935573578	-7.47865295410156	-3.57292127609253	-0.014392108656466	0.478416740894318	-0.0239034779369831
-1.38835823535919	-7.4858078956604	-3.58947324752808	-0.0135815823450685	0.478905975818634	-0.0242546200752258
-1.38560795783997	-7.49467802047729	-3.59355688095093	-0.0128879807889462	0.479242265224457	-0.0244486201554537
-1.38436698913574	-7.5062575340271	-3.59072184562683	-0.0122367199510336	0.479506403207779	-0.0248282551765442
-1.38042485713959	-7.51673126220703	-3.60612940788269	-0.0113957393914461	0.479901283979416	-0.0252691265195608
-1.3720006942749	-7.52912473678589	-3.60622930526733	-0.0106000937521458	0.480239301919937	-0.0256170816719532
-1.36166143417358	-7.53956985473633	-3.61313009262085	-0.009870913811028	0.480623155832291	-0.0259305741637945
-1.35078740119934	-7.54850387573242	-3.61875081062317	-0.00917192362248898	0.480832934379578	-0.0262169949710369
-1.35184454917908	-7.55480718612671	-3.62822794914246	-0.00838517677038908	0.481290608644485	-0.0265763606876135
-1.3432674407959	-7.55879020690918	-3.63324761390686	-0.007658408023417	0.481697112321854	-0.0266895480453968
-1.34589397907257	-7.56322908401489	-3.64190173149109	-0.0070822206325829	0.482160240411758	-0.0268722884356976
-1.35889506340027	-7.58129978179932	-3.64314126968384	-0.00640493305400014	0.482516884803772	-0.027163315564394
-1.35293018817902	-7.57852077484131	-3.64062905311584	-0.00574675388634205	0.482676804065704	-0.027528116479516
-1.32045149803162	-7.56766986846924	-3.66233706474304	-0.00502409599721432	0.483090758323669	-0.0273431446403265
-1.30793499946594	-7.57485008239746	-3.68630290031433	-0.00439750356599689	0.48382505774498	-0.0264734458178282
-1.32152235507965	-7.57152366638184	-3.67118430137634	-0.00397230964154005	0.483877211809158	-0.0261800847947598
-1.31850075721741	-7.57376575469971	-3.66956472396851	-0.00356670771725476	0.484351873397827	-0.0258730165660381
-1.31571853160858	-7.59276533126831	-3.67379283905029	-0.00295866699889302	0.484731644392014	-0.0255324505269527
-1.29678165912628	-7.61294317245483	-3.68128061294556	-0.00221714354120195	0.484978020191193	-0.02564886957407
-1.29211103916168	-7.60824298858643	-3.69942331314087	-0.0012595938751474	0.485447824001312	-0.0259318128228188
-1.29769945144653	-7.60075283050537	-3.71745324134827	-0.000490380334667861	0.485851615667343	-0.0259788278490305
-1.3042106628418	-7.59564876556396	-3.70875573158264	7.72806670283899E-05	0.486212283372879	-0.0255302395671606
-1.30886995792389	-7.59762811660767	-3.69385933876038	0.000610520655754954	0.486367374658585	-0.0249891374260187
-1.29747927188873	-7.59888362884521	-3.70320796966553	0.00118902220856398	0.486756205558777	-0.0238068513572216
-1.27997398376465	-7.58114385604858	-3.71303367614746	0.00180291698779911	0.48715877532959	-0.02008924074471
-1.27393126487732	-7.54165315628052	-3.72972369194031	0.00284935464151204	0.487431585788727	-0.0155478408560157
-1.28825628757477	-7.52464580535889	-3.74132108688354	0.00417466228827834	0.487707763910294	-0.0134414695203304
-1.29518234729767	-7.52237892150879	-3.74734449386597	0.00556411128491163	0.487946212291718	-0.012933311983943
-1.28040564060211	-7.52450180053711	-3.74304699897766	0.00694857863709331	0.488096624612808	-0.0127098839730024
-1.27996873855591	-7.53879976272583	-3.74933242797852	0.00809405837208033	0.488362014293671	-0.0127375898882747
-1.28696882724762	-7.55443382263184	-3.76196241378784	0.00932754389941692	0.488525807857513	-0.0137527454644442
-1.27950084209442	-7.56791687011719	-3.77254939079285	0.0103197190910578	0.488562047481537	-0.0148038547486067
[truncated: 12,571 more rows]
