# Supplementary material for: Identification of Haptic Based Guiding Using Hard Reins
Source: PLoS One. 2015 Jul 22;10(7):e0132020. doi: 10.1371/journal.pone.0132020 (PMC4511788; doi:10.1371/journal.pone.0132020)
Supplement: S6 File — (ZIP) [file pone.0132020.s006.zip › Exp2_ForceData2/Subject9/path3/T10.csv]

Force X (N)	Force Y (N)	Force Z (N)	Torque X (N-m)	Torque Y (N-m)	Torque Z (N-m)	Frequency = 10000	Averaging Level = 16	F/T Serial Number = FT11772	Time Started = 19/12/2012 16:53:24
-2.29621052742004	-6.37966966629028	-3.62257623672485	-0.0800038874149323	0.515975594520569	0.0342995189130306
-2.29564785957336	-6.38346815109253	-3.61999654769897	-0.0801412984728813	0.515931665897369	0.0341751836240292
-2.29430961608887	-6.38439178466797	-3.61366438865662	-0.0804309174418449	0.515886306762695	0.0340854488313198
-2.29563403129578	-6.38647603988647	-3.62094235420227	-0.080535776913166	0.51575767993927	0.0339858680963516
-2.2972686290741	-6.38874816894531	-3.6098301410675	-0.0806735306978226	0.515737771987915	0.0338310040533543
-2.29582023620605	-6.39155721664429	-3.61032867431641	-0.0808754116296768	0.515555560588837	0.0336406193673611
-2.29836916923523	-6.39573287963867	-3.60832929611206	-0.0810658410191536	0.515556514263153	0.0334837771952152
-2.29647159576416	-6.39519262313843	-3.604651927948	-0.0812354162335396	0.515473246574402	0.0332684703171253
-2.29818677902222	-6.40009546279907	-3.60500502586365	-0.0814817547798157	0.515419960021973	0.0330809354782104
-2.29923367500305	-6.40057611465454	-3.59977197647095	-0.0815941691398621	0.515317738056183	0.0329067222774029
-2.29625415802002	-6.40359878540039	-3.59849572181702	-0.081769235432148	0.515270352363586	0.0326076932251453
-2.30091619491577	-6.40835285186768	-3.59463453292847	-0.0819408595561981	0.515255451202393	0.0323816165328026
-2.29512882232666	-6.40937328338623	-3.59487986564636	-0.082054428756237	0.515142261981964	0.0320050790905952
-2.29997396469116	-6.41588735580444	-3.58966040611267	-0.0822569504380226	0.515134453773499	0.0317887216806412
-2.29976582527161	-6.41500854492188	-3.59227609634399	-0.0824490487575531	0.515077352523804	0.0314709879457951
-2.29929280281067	-6.4197039604187	-3.58855247497559	-0.0825460106134415	0.515005171298981	0.0312519855797291
-2.30144166946411	-6.42462873458862	-3.5891489982605	-0.0827681198716164	0.514967262744904	0.0310478005558252
-2.3029248714447	-6.42846536636353	-3.5834014415741	-0.0829877331852913	0.514898717403412	0.0308137722313404
-2.30241370201111	-6.43014430999756	-3.58333373069763	-0.0830988809466362	0.514865517616272	0.030608544126153
-2.30136346817017	-6.43509387969971	-3.58045244216919	-0.0832067430019379	0.514809429645538	0.0303931403905153
-2.29833579063416	-6.44060802459717	-3.58525419235229	-0.0833552926778793	0.51478511095047	0.0301751531660557
-2.29563856124878	-6.44439363479614	-3.58110761642456	-0.0834600031375885	0.514673113822937	0.0299910698086023
-2.29488515853882	-6.44695329666138	-3.57845568656921	-0.0836067497730255	0.514638960361481	0.0297647509723902
-2.2883825302124	-6.45335102081299	-3.57607698440552	-0.0837549343705177	0.514475524425507	0.0295176617801189
-2.28957772254944	-6.45730304718018	-3.57248711585999	-0.0838656798005104	0.51448005437851	0.0293352529406548
-2.28657913208008	-6.4591212272644	-3.56843686103821	-0.0839694663882256	0.514391660690308	0.0291015654802322
-2.28942155838013	-6.46258592605591	-3.57431864738464	-0.0840644314885139	0.514359593391418	0.0288764555007219
-2.28623509407043	-6.46456003189087	-3.57113933563232	-0.0841959193348885	0.514306366443634	0.0287791062146425
-2.28149819374084	-6.46953201293945	-3.56972885131836	-0.0843623206019402	0.514125287532806	0.0286028757691383
-2.28263902664185	-6.46813774108887	-3.56760382652283	-0.0843941867351532	0.514144420623779	0.028574962168932
-2.27928805351257	-6.47314262390137	-3.57120370864868	-0.0845053642988205	0.514086604118347	0.0285020750015974
-2.27598547935486	-6.47724199295044	-3.56434607505798	-0.0845900177955627	0.513988375663757	0.028447050601244
-2.2704803943634	-6.47845888137817	-3.56729745864868	-0.0846666172146797	0.513918280601501	0.0283110737800598
-2.26950335502625	-6.48137760162354	-3.56483769416809	-0.0846948102116585	0.513896346092224	0.0283513888716698
-2.26456236839294	-6.48447895050049	-3.56555509567261	-0.0847686305642128	0.513784825801849	0.0282664448022842
-2.26253342628479	-6.48756504058838	-3.56625294685364	-0.0848249644041061	0.513711392879486	0.0283441189676523
-2.25936675071716	-6.48889541625977	-3.56342744827271	-0.0849220529198647	0.513686716556549	0.0283332131803036
-2.25763559341431	-6.49055528640747	-3.56445026397705	-0.0849002674221992	0.513590276241302	0.0283960811793804
-2.25597715377808	-6.49162769317627	-3.56437587738037	-0.0849491581320763	0.513561606407166	0.028427992016077
-2.25239038467407	-6.49298095703125	-3.56018567085266	-0.0850080102682114	0.513378858566284	0.028535982593894
-2.25119090080261	-6.49159336090088	-3.56301641464233	-0.0850075036287308	0.513427674770355	0.0285229235887527
-2.2506058216095	-6.49377346038818	-3.56009960174561	-0.0849755704402924	0.513338148593903	0.0286401230841875
-2.24729895591736	-6.49360466003418	-3.56167602539063	-0.0850055515766144	0.513308346271515	0.0287715308368206
-2.24476456642151	-6.49119234085083	-3.55309629440308	-0.0849950164556503	0.51317173242569	0.0288779269903898
-2.24526739120483	-6.49320268630981	-3.55582928657532	-0.0850482806563377	0.51326858997345	0.0290031731128693
-2.24353837966919	-6.48932552337646	-3.55784869194031	-0.0849985852837563	0.513207376003265	0.029213760048151
-2.24353361129761	-6.49107789993286	-3.55852794647217	-0.0850554779171944	0.513099014759064	0.0293070003390312
-2.24337577819824	-6.48964643478394	-3.5579891204834	-0.0849465653300285	0.513180077075958	0.0294815748929977
-2.24234390258789	-6.48779249191284	-3.56450915336609	-0.0850239917635918	0.513092756271362	0.0295678842812777
-2.24090051651001	-6.48743438720703	-3.55779933929443	-0.0850185081362724	0.513145804405212	0.0298168640583754
-2.23807263374329	-6.48729133605957	-3.56556963920593	-0.0849996283650398	0.513025224208832	0.0298265125602484
-2.24118590354919	-6.48670053482056	-3.55311584472656	-0.0849729180335999	0.513071238994598	0.0300179179757833
-2.23451972007751	-6.48291873931885	-3.5556263923645	-0.0849535763263702	0.5131014585495	0.0298585798591375
-2.24110984802246	-6.48832607269287	-3.55886149406433	-0.0849583148956299	0.513064384460449	0.0298617221415043
-2.24262046813965	-6.48092412948608	-3.56197190284729	-0.0849248096346855	0.513125717639923	0.0296989679336548
-2.25439834594727	-6.46801948547363	-3.55569791793823	-0.084785021841526	0.513154208660126	0.0297278612852097
-2.26366543769836	-6.45271587371826	-3.56632447242737	-0.0845780074596405	0.513256072998047	0.029853941872716
-2.27055788040161	-6.44726324081421	-3.56928873062134	-0.0843894183635712	0.513368308544159	0.0299917068332434
-2.28339529037476	-6.43764734268188	-3.57260799407959	-0.0842372179031372	0.513475179672241	0.029988057911396
-2.28727269172668	-6.42737197875977	-3.56889605522156	-0.0841400623321533	0.513553619384766	0.0300307329744101
-2.29738879203796	-6.42312622070313	-3.57248258590698	-0.0840642303228378	0.51369047164917	0.0300526283681393
-2.30000400543213	-6.41114711761475	-3.57288956642151	-0.0839123278856277	0.513769865036011	0.030133068561554
-2.30316638946533	-6.40579557418823	-3.57748055458069	-0.0838028863072395	0.51386958360672	0.0301545280963182
-2.30563735961914	-6.40658187866211	-3.57609581947327	-0.0837304219603539	0.513968288898468	0.0297207459807396
-2.30029726028442	-6.41416883468628	-3.57978343963623	-0.0836254954338074	0.513984620571136	0.0291871558874846
-2.30030107498169	-6.42482280731201	-3.57852220535278	-0.0836558416485786	0.514016687870026	0.0288238972425461
-2.28779006004334	-6.43147468566895	-3.57380676269531	-0.0837679281830788	0.513969540596008	0.0288079138845205
-2.28248453140259	-6.44098806381226	-3.57194495201111	-0.0838528797030449	0.513964772224426	0.0287941265851259
-2.27162528038025	-6.44230270385742	-3.5704357624054	-0.0838398337364197	0.513952791690826	0.028915174305439
-2.26202344894409	-6.45098114013672	-3.57332468032837	-0.0838846638798714	0.513885378837585	0.028962779790163
-2.25758194923401	-6.4590630531311	-3.56691884994507	-0.0838850438594818	0.513942301273346	0.0290519334375858
-2.24785804748535	-6.46074438095093	-3.57393383979797	-0.0838832408189774	0.513887643814087	0.0290091559290886
-2.25102543830872	-6.46507883071899	-3.57009983062744	-0.083939753472805	0.513988733291626	0.0290164146572351
-2.24334836006165	-6.46343946456909	-3.56932616233826	-0.0839415118098259	0.514008760452271	0.0288840010762215
-2.24527478218079	-6.46592330932617	-3.57116913795471	-0.083928681910038	0.514122605323792	0.02871566824615
-2.2437219619751	-6.46297025680542	-3.56930136680603	-0.0838819965720177	0.514147520065308	0.0284141320735216
-2.24871253967285	-6.46803283691406	-3.5739278793335	-0.083908423781395	0.514316916465759	0.0279685463756323
-2.25272035598755	-6.46729755401611	-3.57445383071899	-0.0838849321007729	0.514410018920898	0.0275187958031893
-2.25420475006104	-6.47006940841675	-3.57310366630554	-0.0838782116770744	0.514519929885864	0.0271630492061377
-2.25906562805176	-6.46862888336182	-3.57345104217529	-0.0838465169072151	0.514625489711761	0.0268601812422276
-2.25877332687378	-6.4739990234375	-3.58037781715393	-0.0838053002953529	0.514714956283569	0.0265670903027058
-2.25986576080322	-6.47687196731567	-3.57048845291138	-0.0838099494576454	0.514741837978363	0.026374788954854
-2.26336145401001	-6.47862243652344	-3.57240533828735	-0.0838055834174156	0.514915704727173	0.0261243879795074
-2.25720858573914	-6.47804689407349	-3.57811403274536	-0.0837826579809189	0.514984667301178	0.025922117754817
-2.26039099693298	-6.47984647750854	-3.58089590072632	-0.0837260112166405	0.515081226825714	0.0257120635360479
-2.25561285018921	-6.479820728302	-3.57854056358337	-0.083677165210247	0.515118956565857	0.0256264619529247
-2.25071430206299	-6.48746490478516	-3.57298684120178	-0.0836722999811172	0.515050828456879	0.0255775786936283
-2.25235533714294	-6.48749732971191	-3.57950878143311	-0.0836641564965248	0.515178442001343	0.0254652574658394
-2.247554063797	-6.4840669631958	-3.58076620101929	-0.0835468247532845	0.515181660652161	0.0254955179989338
-2.24542665481567	-6.48796272277832	-3.57951164245605	-0.0835333913564682	0.515251457691193	0.0254416670650244
-2.24565291404724	-6.48733377456665	-3.58009076118469	-0.083551399409771	0.515311241149902	0.0254756845533848
-2.24051713943481	-6.48351812362671	-3.58100628852844	-0.0834291726350784	0.515278577804565	0.0254559814929962
-2.24040150642395	-6.48584651947021	-3.58541011810303	-0.0833591222763062	0.515303611755371	0.0255405399948359
-2.2369339466095	-6.48334980010986	-3.58517742156982	-0.0833463743329048	0.515292286872864	0.0256383530795574
-2.23380517959595	-6.48256778717041	-3.58503746986389	-0.0832219049334526	0.515252113342285	0.0255467481911182
-2.23435568809509	-6.48110723495483	-3.58388423919678	-0.0831548571586609	0.515243589878082	0.0256733149290085
-2.23430013656616	-6.48117113113403	-3.58464813232422	-0.0830426067113876	0.515255689620972	0.0256533902138472
-2.23413443565369	-6.47436714172363	-3.58706259727478	-0.0829741731286049	0.5152308344841	0.025753004476428
-2.22965931892395	-6.4734354019165	-3.59120917320251	-0.0829430222511292	0.515172004699707	0.0257791895419359
-2.2327024936676	-6.47523641586304	-3.59407520294189	-0.0828502923250198	0.515200912952423	0.0258815120905638
-2.22596287727356	-6.46719217300415	-3.59138870239258	-0.0826864838600159	0.515110909938812	0.0259477645158768
-2.22386574745178	-6.47014236450195	-3.59518766403198	-0.0826452374458313	0.515114188194275	0.0259987097233534
-2.22327327728271	-6.46395969390869	-3.58912539482117	-0.0825592875480652	0.515055656433105	0.0260464977473021
-2.22194647789001	-6.46510457992554	-3.60007977485657	-0.0824735015630722	0.514963388442993	0.0260843820869923
-2.22173953056335	-6.4610538482666	-3.59622836112976	-0.0823565721511841	0.515018939971924	0.0262170620262623
-2.21877026557922	-6.46178197860718	-3.60517334938049	-0.0822198539972305	0.514807343482971	0.0262234024703503
-2.22005867958069	-6.46155738830566	-3.59869861602783	-0.0822615846991539	0.514898896217346	0.0262158270925283
-2.21886682510376	-6.4589672088623	-3.60415077209473	-0.0821419358253479	0.514892578125	0.0260961707681417
-2.2196524143219	-6.46372938156128	-3.5976939201355	-0.0821005553007126	0.514874279499054	0.026082269847393
-2.21589183807373	-6.45905447006226	-3.59803938865662	-0.08201514929533	0.514844954013824	0.0261460766196251
-2.21530055999756	-6.4595513343811	-3.59409976005554	-0.0819349586963654	0.514836192131042	0.0262725278735161
-2.21912479400635	-6.45451211929321	-3.60065960884094	-0.0818303301930428	0.514944195747375	0.0262448098510504
-2.21564173698425	-6.45134592056274	-3.59737062454224	-0.0816554725170136	0.51493889093399	0.0263423435389996
-2.2165675163269	-6.45046234130859	-3.60026407241821	-0.0815920904278755	0.514888226985931	0.0263080447912216
-2.21631097793579	-6.45104932785034	-3.60630583763123	-0.0815039947628975	0.514919579029083	0.0263161454349756
-2.21887850761414	-6.44932842254639	-3.60106039047241	-0.0814391821622849	0.514949142932892	0.0262682233005762
-2.21595454216003	-6.44976758956909	-3.60308313369751	-0.0814090743660927	0.514894723892212	0.0262476447969675
-2.21800827980042	-6.44759368896484	-3.6118688583374	-0.0812753215432167	0.514967918395996	0.0261528063565493
-2.21537828445435	-6.44815397262573	-3.60199618339539	-0.0811700522899628	0.514931499958038	0.0261067003011703
-2.21296811103821	-6.45136547088623	-3.60604310035706	-0.0811467543244362	0.514903903007507	0.0259524025022984
-2.21491384506226	-6.45154571533203	-3.60769033432007	-0.0810472667217255	0.514971971511841	0.0258652381598949
-2.21279215812683	-6.45017910003662	-3.60555624961853	-0.0810258910059929	0.51491391658783	0.025755861774087
-2.21324634552002	-6.45281887054443	-3.61121034622192	-0.0809432715177536	0.514972388744354	0.0256915763020515
-2.21334028244019	-6.45123291015625	-3.61038208007813	-0.0808378681540489	0.514992833137512	0.0255886409431696
-2.21542525291443	-6.45409822463989	-3.61294627189636	-0.080804318189621	0.515034437179565	0.0255446657538414
-2.21707439422607	-6.45290231704712	-3.61458468437195	-0.0807701796293259	0.51503986120224	0.0254554096609354
-2.21454310417175	-6.45256853103638	-3.60757684707642	-0.08072479814291	0.515023112297058	0.02530612424016
-2.21449780464172	-6.45281839370728	-3.60322952270508	-0.0806508585810661	0.515066385269165	0.025231471285224
-2.21658897399902	-6.45296764373779	-3.61019086837769	-0.0806358009576797	0.515036463737488	0.0251293089240789
-2.21631073951721	-6.45561695098877	-3.60654139518738	-0.0806173160672188	0.515073776245117	0.0251113008707762
-2.21632385253906	-6.4504189491272	-3.61322641372681	-0.080574244260788	0.51506632566452	0.0250037126243114
-2.21804356575012	-6.45017719268799	-3.61639022827148	-0.0804895088076591	0.515101432800293	0.0250769853591919
-2.21754431724548	-6.45242500305176	-3.61660051345825	-0.080535501241684	0.515055298805237	0.0250297244638205
-2.21797871589661	-6.45043277740479	-3.6080105304718	-0.0804273784160614	0.515057444572449	0.0249797999858856
-2.2198760509491	-6.45336008071899	-3.61303520202637	-0.0804772898554802	0.515078723430634	0.0247985757887363
-2.21886849403381	-6.45177793502808	-3.6101987361908	-0.0804484114050865	0.515090048313141	0.0247234608978033
-2.22081232070923	-6.45182275772095	-3.61390376091003	-0.0804118439555168	0.515137612819672	0.0246646981686354
-2.21961092948914	-6.45269250869751	-3.61109566688538	-0.0804572254419327	0.515175044536591	0.0246506221592426
-2.22164940834045	-6.44979286193848	-3.61341857910156	-0.0804470852017403	0.515146434307098	0.0245331730693579
-2.2220983505249	-6.45339584350586	-3.61359119415283	-0.0804363787174225	0.51517254114151	0.0245143696665764
-2.22299408912659	-6.45293045043945	-3.60919570922852	-0.0804368779063225	0.515150129795074	0.0244379285722971
-2.22489428520203	-6.45336818695068	-3.61193513870239	-0.080375500023365	0.515193819999695	0.0243081171065569
-2.22558212280273	-6.45094633102417	-3.61203098297119	-0.0804072842001915	0.515088260173798	0.0242525078356266
-2.22803902626038	-6.45510244369507	-3.61181998252869	-0.0804335027933121	0.515196323394775	0.0241317301988602
-2.22832751274109	-6.4509859085083	-3.61073422431946	-0.0804504156112671	0.515087306499481	0.0240310747176409
-2.23176836967468	-6.45127868652344	-3.61413145065308	-0.0804693549871445	0.515141725540161	0.0239887591451406
-2.23444485664368	-6.45044851303101	-3.61180734634399	-0.0804550349712372	0.515185594558716	0.0239524245262146
-2.23513412475586	-6.44690847396851	-3.61830925941467	-0.0804901942610741	0.515148520469666	0.0239082239568233
-2.23809933662415	-6.44873714447021	-3.61707043647766	-0.0804567337036133	0.51516318321228	0.0238340850919485
-2.23588562011719	-6.44651222229004	-3.61429643630981	-0.080448716878891	0.515073895454407	0.0237341169267893
-2.23640966415405	-6.45126914978027	-3.61313891410828	-0.0805172771215439	0.515049636363983	0.0236867312341928
-2.23602032661438	-6.44443941116333	-3.61397266387939	-0.0805136039853096	0.51500016450882	0.0236455034464598
-2.23585724830627	-6.44386959075928	-3.60632586479187	-0.0804774537682533	0.51502388715744	0.0236311834305525
-2.23557066917419	-6.44425296783447	-3.60913491249084	-0.0805132165551186	0.514989376068115	0.023585407063365
-2.23683285713196	-6.44508361816406	-3.61063075065613	-0.0805101916193962	0.514874696731567	0.0235814731568098
-2.2389829158783	-6.4427056312561	-3.60604286193848	-0.0805167406797409	0.514831244945526	0.0236692428588867
-2.23888874053955	-6.44201135635376	-3.61135315895081	-0.0805183425545692	0.514651775360107	0.0235641449689865
-2.23434972763062	-6.442467212677	-3.60941338539124	-0.0806241631507874	0.514706373214722	0.0235404781997204
-2.23626494407654	-6.44122362136841	-3.60974335670471	-0.0806252136826515	0.514578640460968	0.0234614498913288
-2.24190855026245	-6.44030570983887	-3.60927438735962	-0.080620713531971	0.514577627182007	0.0234484970569611
-2.23928308486938	-6.44294595718384	-3.60847187042236	-0.0807313695549965	0.514533579349518	0.0233269445598125
-2.23774337768555	-6.43717956542969	-3.6098005771637	-0.0807857364416122	0.514527261257172	0.0233549922704697
-2.23876261711121	-6.44064044952393	-3.61068987846375	-0.0807613655924797	0.51446145772934	0.0232909210026264
-2.23785257339478	-6.43915843963623	-3.60067820549011	-0.08085747808218	0.514398396015167	0.0232334174215794
-2.24064111709595	-6.43918037414551	-3.61401605606079	-0.0808379128575325	0.514357507228851	0.0231626033782959
-2.2403781414032	-6.43915557861328	-3.60514521598816	-0.0808696448802948	0.514396190643311	0.0230450518429279
-2.23947954177856	-6.44115257263184	-3.60911536216736	-0.0809175074100494	0.514285743236542	0.0229170378297567
-2.23731970787048	-6.44251823425293	-3.60366272926331	-0.0809448733925819	0.514265120029449	0.0228176489472389
-2.23746204376221	-6.44348049163818	-3.60185623168945	-0.0809720903635025	0.514238297939301	0.0226909331977367
-2.23882842063904	-6.44437026977539	-3.60493087768555	-0.0809917375445366	0.514184176921844	0.022594328969717
-2.23900103569031	-6.44494819641113	-3.60707497596741	-0.0809925347566605	0.514135241508484	0.0224191006273031
-2.23990106582642	-6.44711542129517	-3.60804152488709	-0.0810469463467598	0.514179944992065	0.0224172379821539
-2.23835563659668	-6.44380044937134	-3.61620306968689	-0.0810569003224373	0.514074146747589	0.0222943406552076
-2.24113869667053	-6.44423007965088	-3.60296297073364	-0.0810432210564613	0.514065682888031	0.0222469456493855
-2.23772382736206	-6.44295406341553	-3.60642504692078	-0.0811571553349495	0.5140780210495	0.0221919324249029
-2.23829102516174	-6.44603109359741	-3.60679507255554	-0.0812038630247116	0.514015793800354	0.0221664477139711
-2.23990225791931	-6.4425573348999	-3.60314774513245	-0.0811176747083664	0.514021575450897	0.0220930855721235
-2.23757028579712	-6.44265604019165	-3.60894918441772	-0.0812138170003891	0.513983905315399	0.0220360066741705
-2.23442721366882	-6.44437408447266	-3.60434889793396	-0.0811924561858177	0.51386284828186	0.0221662409603596
-2.23644709587097	-6.44336175918579	-3.60881972312927	-0.0812134519219399	0.513869941234589	0.0221602283418179
-2.23464822769165	-6.44306755065918	-3.60337805747986	-0.0812323391437531	0.513727724552155	0.0222662482410669
-2.23621916770935	-6.44354820251465	-3.6047899723053	-0.0812531486153603	0.513824582099915	0.0222802739590406
-2.23655939102173	-6.43778896331787	-3.612300157547	-0.0812631249427795	0.513751983642578	0.0223434790968895
-2.23281073570251	-6.43990707397461	-3.60158395767212	-0.0812757313251495	0.513661205768585	0.0223755706101656
-2.23531770706177	-6.43704080581665	-3.60879278182983	-0.0812649130821228	0.513722121715546	0.0224394127726555
-2.23283267021179	-6.4358115196228	-3.6074538230896	-0.0812791809439659	0.51360023021698	0.0225339643657207
-2.23379349708557	-6.43668222427368	-3.6120810508728	-0.0812557712197304	0.51362532377243	0.0225884094834328
-2.22921681404114	-6.43519353866577	-3.60308003425598	-0.0812694802880287	0.513470351696014	0.0226844884455204
-2.23359274864197	-6.4394268989563	-3.60349202156067	-0.0813148617744446	0.513496994972229	0.0227255783975124
-2.23307299613953	-6.43511772155762	-3.60776996612549	-0.0812636315822601	0.513527989387512	0.0228241346776485
-2.23173689842224	-6.4295129776001	-3.60191631317139	-0.0812381654977798	0.513460278511047	0.023005273193121
-2.23154401779175	-6.43111896514893	-3.61269450187683	-0.0812274515628815	0.513408720493317	0.0231050904840231
-2.23308634757996	-6.43170499801636	-3.60564041137695	-0.0812383070588112	0.513407647609711	0.0232406593859196
-2.2300808429718	-6.42934226989746	-3.61397790908813	-0.0812167227268219	0.51338666677475	0.0233304034918547
-2.23138546943665	-6.42723417282104	-3.60509443283081	-0.0811430513858795	0.513418853282928	0.0234777480363846
-2.22948455810547	-6.42683410644531	-3.61352014541626	-0.0812141001224518	0.513404726982117	0.0235639195889235
-2.22868323326111	-6.42868089675903	-3.60380339622498	-0.081120140850544	0.513388752937317	0.023684648796916
-2.22743105888367	-6.42471170425415	-3.61126279830933	-0.081091620028019	0.513338208198547	0.0238055121153593
-2.22936320304871	-6.42788457870483	-3.61380100250244	-0.0810801759362221	0.513401448726654	0.0239308476448059
-2.2279064655304	-6.42633199691772	-3.61028671264648	-0.0811115354299545	0.513407588005066	0.0240202080458403
-2.23024606704712	-6.42640781402588	-3.60531282424927	-0.0810500830411911	0.513465166091919	0.0240676328539848
-2.22925448417664	-6.42735862731934	-3.60352087020874	-0.0810036063194275	0.513499677181244	0.0241551641374826
-2.22622442245483	-6.42561388015747	-3.61369061470032	-0.0809770002961159	0.51348888874054	0.0241426881402731
-2.22644686698914	-6.42677783966064	-3.61143064498901	-0.0808945298194885	0.513554334640503	0.0242674201726913
-2.22829413414001	-6.42432308197021	-3.61183929443359	-0.0809075683355331	0.513557195663452	0.0242904834449291
-2.2269766330719	-6.42419576644897	-3.61507701873779	-0.0808092132210732	0.51352733373642	0.0243538785725832
-2.23154735565186	-6.42524862289429	-3.61207628250122	-0.0808709040284157	0.513588964939117	0.0244110133498907
-2.23039102554321	-6.42318487167358	-3.61339211463928	-0.0807904824614525	0.513701438903809	0.0244667157530785
-2.22973990440369	-6.42291927337646	-3.61012315750122	-0.0808384567499161	0.513751447200775	0.0244850534945726
-2.22857046127319	-6.42305994033813	-3.61749768257141	-0.0808146223425865	0.513774156570435	0.0246006771922112
-2.22913360595703	-6.42453622817993	-3.61097741127014	-0.0807453542947769	0.513740479946136	0.0247061084955931
-2.22885155677795	-6.4229211807251	-3.61561226844788	-0.0807066261768341	0.513889193534851	0.024794077500701
-2.22825217247009	-6.42273473739624	-3.61112785339355	-0.0806407257914543	0.513785839080811	0.0248571950942278
-2.23125219345093	-6.42546796798706	-3.61376953125	-0.0807070285081863	0.513896524906158	0.0248358994722366
-2.23092436790466	-6.42353296279907	-3.61247229576111	-0.0806381329894066	0.513899564743042	0.0249223951250315
-2.23285603523254	-6.42205333709717	-3.61542057991028	-0.0806815251708031	0.513976454734802	0.0249220859259367
-2.23298192024231	-6.4234185218811	-3.6160352230072	-0.0806373432278633	0.514033675193787	0.024945305660367
-2.2321081161499	-6.42083835601807	-3.61606740951538	-0.0805747807025909	0.514069974422455	0.025001073256135
-2.23516345024109	-6.42360019683838	-3.62601089477539	-0.0806158632040024	0.514079809188843	0.0249886158853769
-2.23304033279419	-6.42259836196899	-3.6119167804718	-0.0805263072252274	0.514149487018585	0.0250582918524742
-2.2298846244812	-6.42292213439941	-3.61542415618896	-0.0805199518799782	0.514077067375183	0.0250346437096596
-2.23295879364014	-6.42449331283569	-3.61745262145996	-0.0805361866950989	0.514093637466431	0.0250545367598534
-2.23070073127747	-6.42296075820923	-3.61249852180481	-0.0805223360657692	0.514095544815063	0.0251353438943625
-2.23311305046082	-6.42028474807739	-3.61859703063965	-0.0805395320057869	0.51410299539566	0.0252194087952375
-2.23613953590393	-6.42045831680298	-3.61503267288208	-0.0805360153317451	0.514154314994812	0.0252897571772337
-2.23587799072266	-6.42034149169922	-3.6194531917572	-0.0805074572563171	0.51415890455246	0.0253708511590958
-2.23784017562866	-6.42189359664917	-3.61463689804077	-0.0805270075798035	0.514146506786346	0.0254030488431454
-2.23607611656189	-6.42125082015991	-3.62124466896057	-0.0805575475096703	0.514146685600281	0.0254298131912947
-2.23527503013611	-6.42052793502808	-3.61390852928162	-0.0805354565382004	0.514170408248901	0.0255094114691019
-2.23082852363586	-6.41973209381104	-3.61544585227966	-0.0806184485554695	0.514140009880066	0.0254874043166637
-2.23464345932007	-6.41915416717529	-3.61260175704956	-0.0805674344301224	0.514131724834442	0.0255397260189056
-2.23350667953491	-6.41886568069458	-3.61323595046997	-0.0805878341197968	0.514151930809021	0.0255460105836391
-2.23300194740295	-6.41731834411621	-3.61698913574219	-0.0806156471371651	0.514161944389343	0.0256298184394836
-2.2362539768219	-6.42090892791748	-3.61711430549622	-0.0806489437818527	0.514126598834991	0.0255946051329374
-2.23424315452576	-6.42158269882202	-3.61146116256714	-0.0806893780827522	0.514068305492401	0.0256621222943068
-2.23611330986023	-6.42055463790894	-3.616206407547	-0.0807383731007576	0.514093279838562	0.0255878046154976
-2.23505163192749	-6.42354869842529	-3.61054158210754	-0.0807217210531235	0.514137744903564	0.0256443712860346
-2.23894810676575	-6.42175626754761	-3.61309194564819	-0.0807501301169395	0.514165759086609	0.0256148502230644
-2.24026656150818	-6.42078447341919	-3.60895586013794	-0.0807745605707169	0.514171004295349	0.0256548542529345
-2.24004912376404	-6.42053127288818	-3.6145167350769	-0.0808462649583817	0.514126062393188	0.0256190467625856
-2.23802185058594	-6.42234373092651	-3.61102962493896	-0.0808569341897964	0.514132499694824	0.025658305734396
-2.24024271965027	-6.41908073425293	-3.61487340927124	-0.0809386670589447	0.514110863208771	0.0256326645612717
-2.24256920814514	-6.42324638366699	-3.61186337471008	-0.0808790326118469	0.514203190803528	0.0255882944911718
-2.2381329536438	-6.42077255249023	-3.61150002479553	-0.0808942317962646	0.514124870300293	0.0256200265139341
-2.24242973327637	-6.42266321182251	-3.60971903800964	-0.0808791294693947	0.51422506570816	0.0255960002541542
-2.24543595314026	-6.41962575912476	-3.61533951759338	-0.0809890627861023	0.514267444610596	0.0256511606276035
-2.24441862106323	-6.41682863235474	-3.61933922767639	-0.0809034034609795	0.51418149471283	0.0256539769470692
-2.24773573875427	-6.42207384109497	-3.62149667739868	-0.0809365287423134	0.514198005199432	0.025674756616354
-2.24734950065613	-6.41802024841309	-3.61469960212708	-0.0809485614299774	0.514246702194214	0.0256820749491453
-2.24757742881775	-6.41732263565063	-3.61770915985107	-0.0808775499463081	0.514285266399384	0.0257212370634079
-2.24798250198364	-6.41437911987305	-3.6086802482605	-0.0808977037668228	0.514288902282715	0.0257775615900755
-2.25092244148254	-6.41875028610229	-3.61944317817688	-0.0809596702456474	0.514281094074249	0.0257604774087667
-2.25191950798035	-6.41428327560425	-3.61369633674622	-0.0808863937854767	0.514369666576386	0.025827182456851
-2.25014328956604	-6.41486835479736	-3.62277483940125	-0.0808288604021072	0.514305770397186	0.0258117318153381
-2.2537157535553	-6.41562938690186	-3.6166250705719	-0.0808226093649864	0.514401793479919	0.0258787050843239
-2.25360989570618	-6.41535663604736	-3.61810159683228	-0.0808550268411636	0.514441967010498	0.0258724708110094
-2.2559232711792	-6.41463470458984	-3.62189674377441	-0.0808220282196999	0.51442939043045	0.0259259920567274
-2.25725102424622	-6.41343450546265	-3.61661529541016	-0.0807422548532486	0.514483392238617	0.0259210541844368
-2.25738549232483	-6.41650390625	-3.6147837638855	-0.0807369574904442	0.514451742172241	0.0259829442948103
-2.25967526435852	-6.41285562515259	-3.62141036987305	-0.0807713270187378	0.514521896839142	0.0259774699807167
-2.25552916526794	-6.41208124160767	-3.62100148200989	-0.0806802809238434	0.51456880569458	0.0260749850422144
-2.25698328018188	-6.41205978393555	-3.61983776092529	-0.080636240541935	0.514570415019989	0.0261644367128611
-2.2553973197937	-6.4127140045166	-3.62761855125427	-0.0806125327944756	0.514624059200287	0.0262893885374069
-2.25900912284851	-6.414137840271	-3.61640596389771	-0.0805455967783928	0.514660716056824	0.0263386704027653
-2.25823307037354	-6.41315650939941	-3.62101912498474	-0.0805308446288109	0.514687478542328	0.0264456328004599
-2.25764775276184	-6.40833139419556	-3.61997270584106	-0.0805196240544319	0.514683425426483	0.0265053566545248
-2.26057648658752	-6.40948677062988	-3.62196850776672	-0.0804083943367004	0.514765679836273	0.026638001203537
-2.2609851360321	-6.40782642364502	-3.61737728118896	-0.0803531929850578	0.514836430549622	0.0267612971365452
-2.2599949836731	-6.40617370605469	-3.62028074264526	-0.08030716329813	0.514849543571472	0.0268987957388163
-2.25847911834717	-6.40836477279663	-3.62473964691162	-0.0802315548062325	0.5149285197258	0.026953062042594
-2.25960421562195	-6.40526962280273	-3.62012839317322	-0.0801980048418045	0.514931440353394	0.0271020028740168
-2.26197052001953	-6.40653276443481	-3.62225031852722	-0.0801792442798615	0.515037298202515	0.0272386968135834
-2.25545525550842	-6.40243816375732	-3.62301468849182	-0.0800820216536522	0.514921426773071	0.0273546576499939
-2.26029276847839	-6.40661382675171	-3.62313270568848	-0.0800570398569107	0.515066981315613	0.0274849813431501
-2.25847220420837	-6.40188360214233	-3.62487030029297	-0.0799945369362831	0.515043318271637	0.0275957472622395
-2.25793862342834	-6.40202283859253	-3.63021540641785	-0.0799886211752892	0.515102446079254	0.0277702677994967
-2.26094508171082	-6.40401887893677	-3.62151670455933	-0.0798941105604172	0.515135943889618	0.0278809424489737
-2.25935482978821	-6.40131998062134	-3.63023209571838	-0.0798518508672714	0.515161514282227	0.0280089098960161
-2.26167011260986	-6.40025234222412	-3.62569832801819	-0.0799359679222107	0.515203356742859	0.0281364358961582
-2.26239252090454	-6.39710998535156	-3.63073658943176	-0.0797442868351936	0.515226721763611	0.028206180781126
-2.26605367660522	-6.39648866653442	-3.62559509277344	-0.0797570124268532	0.51526403427124	0.0283364430069923
-2.2660915851593	-6.39121675491333	-3.63296723365784	-0.0797039568424225	0.515319645404816	0.0283583402633667
-2.26479840278625	-6.39119720458984	-3.62817025184631	-0.0796210914850235	0.515303730964661	0.0285061057657003
-2.26622653007507	-6.39130878448486	-3.63308954238892	-0.0796593427658081	0.515257894992828	0.028639892116189
-2.26836752891541	-6.39096307754517	-3.62836289405823	-0.0796289220452309	0.515250444412231	0.0286596734076738
-2.26801228523254	-6.38769197463989	-3.62419486045837	-0.0796197280287743	0.515273094177246	0.0287956260144711
-2.26661396026611	-6.38617181777954	-3.62773728370667	-0.0796077623963356	0.515227198600769	0.0289233382791281
-2.26814579963684	-6.38536787033081	-3.62675976753235	-0.0796427056193352	0.515322983264923	0.0289737731218338
-2.2721381187439	-6.38449382781982	-3.63201475143433	-0.0795833021402359	0.515292227268219	0.0290636252611876
-2.27380990982056	-6.38285112380981	-3.62903332710266	-0.079611711204052	0.515223383903503	0.0292184427380562
-2.2707850933075	-6.37907028198242	-3.63089394569397	-0.0795404464006424	0.515217006206512	0.0292352195829153
-2.27026343345642	-6.37554979324341	-3.63094162940979	-0.0795928686857224	0.515128076076508	0.0294024031609297
-2.27479434013367	-6.37484169006348	-3.63650703430176	-0.0795828625559807	0.515130162239075	0.0295364819467068
-2.27192664146423	-6.37076759338379	-3.62442302703857	-0.0795759409666061	0.515093863010406	0.0297176260501146
-2.2758309841156	-6.36897850036621	-3.63084602355957	-0.0796271041035652	0.51504522562027	0.0298385247588158
-2.27325177192688	-6.36592578887939	-3.621173620224	-0.079600065946579	0.514970362186432	0.0301444549113512
-2.27199006080627	-6.36151313781738	-3.62336444854736	-0.0796483978629112	0.514953970909119	0.0303204208612442
-2.27403593063354	-6.3556342124939	-3.61823034286499	-0.0795767158269882	0.514920115470886	0.0306037534028292
-2.27372241020203	-6.35505199432373	-3.62980914115906	-0.079611212015152	0.514805734157562	0.0307582765817642
-2.27691698074341	-6.35324048995972	-3.62829804420471	-0.0796954110264778	0.51479297876358	0.0310453660786152
-2.27487468719482	-6.3484525680542	-3.6285297870636	-0.0795550718903542	0.514654219150543	0.0312377233058214
-2.27631807327271	-6.34515047073364	-3.62645316123962	-0.0796722322702408	0.514678478240967	0.031473770737648
-2.27507209777832	-6.34411573410034	-3.62853217124939	-0.0795740261673927	0.514601945877075	0.031629454344511
-2.27841973304749	-6.34275436401367	-3.62334871292114	-0.0797123834490776	0.514558017253876	0.0319046713411808
-2.27937865257263	-6.34114789962769	-3.62924766540527	-0.0796775817871094	0.514516174793243	0.0320188291370869
-2.27941918373108	-6.33548355102539	-3.62441062927246	-0.0796450898051262	0.514484524726868	0.0322284996509552
-2.28058862686157	-6.33384561538696	-3.62016820907593	-0.0796623751521111	0.514506101608276	0.0323661230504513
-2.27772259712219	-6.33016586303711	-3.62834644317627	-0.0796507149934769	0.514457404613495	0.0325959622859955
-2.27946352958679	-6.32844543457031	-3.62685370445251	-0.0796512588858604	0.514418303966522	0.0327731668949127
-2.28025197982788	-6.32512283325195	-3.62758374214172	-0.0795984193682671	0.514464557170868	0.0329417064785957
-2.28125476837158	-6.32814693450928	-3.62516117095947	-0.0796559229493141	0.514418184757233	0.0330801270902157
-2.28038787841797	-6.32045125961304	-3.62280201911926	-0.0796067714691162	0.514366447925568	0.033245611935854
-2.28410911560059	-6.32366132736206	-3.63323521614075	-0.0795703530311584	0.514464139938354	0.0333804674446583
-2.28335499763489	-6.3184814453125	-3.62477946281433	-0.0795813575387001	0.514488935470581	0.0335387960076332
-2.28497242927551	-6.31901550292969	-3.62894129753113	-0.0795614793896675	0.514480113983154	0.0336213745176792
-2.2824227809906	-6.3175950050354	-3.62201905250549	-0.0795635282993317	0.514486312866211	0.0337275788187981
-2.28284573554993	-6.31872653961182	-3.62699556350708	-0.0794719085097313	0.514493405818939	0.0337247774004936
-2.28606605529785	-6.31696128845215	-3.6215672492981	-0.0794490650296211	0.514592051506042	0.0337793342769146
-2.28435707092285	-6.31957101821899	-3.62817049026489	-0.0794426500797272	0.514601469039917	0.0337860360741615
-2.28839111328125	-6.31612777709961	-3.62322735786438	-0.0793885886669159	0.514653623104095	0.0338373258709908
-2.28590488433838	-6.3182201385498	-3.627769947052	-0.0793277397751808	0.514637887477875	0.033841285854578
-2.2891001701355	-6.3170280456543	-3.62321090698242	-0.079332523047924	0.514719188213348	0.033860620111227
-2.29138040542603	-6.31909084320068	-3.62679004669189	-0.0792730525135994	0.514805793762207	0.0338809005916119
-2.29111003875732	-6.31853771209717	-3.62775039672852	-0.0792892724275589	0.51483815908432	0.0337925963103771
-2.29274773597717	-6.32152318954468	-3.62153744697571	-0.0792658552527428	0.514875173568726	0.0337476879358292
-2.29670453071594	-6.31954908370972	-3.62759637832642	-0.0792206302285194	0.514967560768127	0.0336961485445499
-2.29480791091919	-6.32052707672119	-3.62516784667969	-0.0791692659258842	0.514948785305023	0.0336301028728485
-2.29581260681152	-6.32121229171753	-3.6269416809082	-0.0791919156908989	0.515012741088867	0.0335362069308758
-2.29626536369324	-6.32251358032227	-3.62241244316101	-0.0791831836104393	0.51496809720993	0.0335534550249577
-2.29868340492249	-6.32043552398682	-3.62338590621948	-0.0792242512106895	0.515073180198669	0.0334180295467377
-2.29962396621704	-6.32213354110718	-3.62099456787109	-0.0791901051998138	0.515049993991852	0.0334421060979366
-2.30209803581238	-6.32236337661743	-3.6277163028717	-0.0791599899530411	0.51503449678421	0.0333632752299309
-2.30052924156189	-6.32378911972046	-3.62809228897095	-0.0792079791426659	0.515018045902252	0.0333695933222771
-2.30078411102295	-6.31954717636108	-3.63547658920288	-0.0791785567998886	0.515022754669189	0.0333599634468555
-2.30324649810791	-6.31989002227783	-3.62571549415588	-0.0791903883218765	0.514923214912415	0.0334401875734329
-2.30603456497192	-6.31910228729248	-3.63240528106689	-0.0791638344526291	0.514946639537811	0.033388514071703
-2.30474233627319	-6.31722259521484	-3.62809610366821	-0.0791748762130737	0.514907598495483	0.0334528721868992
-2.30413794517517	-6.31735229492188	-3.63588428497314	-0.0792321115732193	0.514780342578888	0.0335406102240086
-2.30322575569153	-6.31418323516846	-3.62839698791504	-0.0792727544903755	0.514733195304871	0.0335713475942612
-2.30336141586304	-6.31030321121216	-3.63292741775513	-0.0791956856846809	0.514692068099976	0.0336538888514042
-2.30807638168335	-6.31065607070923	-3.628826379776	-0.0792706161737442	0.51463383436203	0.0337538495659828
-2.30332231521606	-6.30737447738647	-3.63268899917603	-0.0792226046323776	0.514524579048157	0.0338919349014759
-2.30792570114136	-6.30255270004272	-3.62710285186768	-0.0792902112007141	0.514458298683167	0.0340604484081268
-2.30438423156738	-6.3011589050293	-3.63221383094788	-0.0792182385921478	0.514339745044708	0.0342066138982773
-2.30537581443787	-6.29979038238525	-3.63040375709534	-0.0792154222726822	0.514287769794464	0.0343002676963806
-2.30582976341248	-6.29655456542969	-3.6342465877533	-0.0791995599865913	0.514355003833771	0.0345204919576645
-2.30467653274536	-6.2936749458313	-3.63352227210999	-0.0792223736643791	0.514241635799408	0.0346402674913406
-2.30644154548645	-6.29476261138916	-3.63718605041504	-0.079165056347847	0.514200866222382	0.0348001569509506
-2.30315780639648	-6.29049348831177	-3.63099527359009	-0.0791570022702217	0.514077544212341	0.0349074751138687
-2.30439615249634	-6.29147481918335	-3.63544774055481	-0.0790669843554497	0.514109551906586	0.0349709987640381
-2.3074414730072	-6.29883337020874	-3.6370415687561	-0.0791662558913231	0.514105200767517	0.03366494551301
-2.31747174263	-6.30740833282471	-3.63716268539429	-0.0789449438452721	0.51435786485672	0.0314045883715153
-2.31737542152405	-6.31375551223755	-3.64644408226013	-0.0789082124829292	0.51435124874115	0.0311081372201443
-2.3189013004303	-6.31041097640991	-3.64014196395874	-0.0788821801543236	0.5143683552742	0.0317437276244164
-2.31885457038879	-6.30197286605835	-3.64498901367188	-0.0787929520010948	0.51437121629715	0.0318110696971416
-2.31509923934937	-6.3025951385498	-3.64179968833923	-0.0786791667342186	0.514436721801758	0.0318944603204727
-2.31452775001526	-6.30304527282715	-3.64629554748535	-0.0785843059420586	0.514408469200134	0.0323046818375587
-2.31436085700989	-6.29846429824829	-3.6368579864502	-0.0784015879034996	0.514552533626556	0.0328334905207157
-2.31148290634155	-6.2988600730896	-3.64292073249817	-0.0783313661813736	0.514562547206879	0.0333620943129063
-2.30743098258972	-6.29704523086548	-3.64036297798157	-0.0782314613461494	0.514657080173492	0.0339906215667725
-2.30709290504456	-6.29417562484741	-3.64186120033264	-0.0780644565820694	0.514810502529144	0.0344685614109039
-2.30538535118103	-6.2925877571106	-3.63934659957886	-0.0779607817530632	0.514887154102325	0.0352093204855919
-2.3039116859436	-6.28935241699219	-3.6465175151825	-0.0777579247951508	0.515051186084747	0.0358096994459629
-2.30282521247864	-6.29071092605591	-3.64156365394592	-0.0776469111442566	0.515159726142883	0.0364026203751564
-2.30128335952759	-6.28694343566895	-3.63695359230042	-0.0775639563798904	0.51534229516983	0.036935918033123
-2.30110287666321	-6.28423547744751	-3.64226841926575	-0.0774104595184326	0.515438854694366	0.0372658930718899
-2.30483794212341	-6.28318119049072	-3.63802242279053	-0.0772590488195419	0.515665888786316	0.0376242659986019
-2.3023898601532	-6.2837815284729	-3.64349961280823	-0.0772045478224754	0.515796303749084	0.0379022844135761
-2.30341410636902	-6.28061771392822	-3.63638663291931	-0.0770493894815445	0.515900015830994	0.0380674712359905
-2.30864858627319	-6.28100872039795	-3.6464216709137	-0.0769009813666344	0.516116440296173	0.0380895882844925
-2.31058549880981	-6.28113174438477	-3.6395092010498	-0.0768171101808548	0.516238152980804	0.0379870049655437
-2.31194305419922	-6.28317546844482	-3.65626740455627	-0.0767400562763214	0.516342639923096	0.0379287302494049
-2.31487369537354	-6.28171873092651	-3.64242506027222	-0.0767129063606262	0.516460955142975	0.03803426399827
-2.31481885910034	-6.28192901611328	-3.64591193199158	-0.0766169801354408	0.516534924507141	0.0380376651883125
-2.31682634353638	-6.28080940246582	-3.65027785301209	-0.0765222907066345	0.516628980636597	0.0380132123827934
-2.31840229034424	-6.27878904342651	-3.65002727508545	-0.0765806809067726	0.516631066799164	0.0380135737359524
-2.31445217132568	-6.2777214050293	-3.6521418094635	-0.0765469521284103	0.516668975353241	0.0379376299679279
-2.31666207313538	-6.27940988540649	-3.64805102348328	-0.0765001028776169	0.516645491123199	0.0379474200308323
-2.31936097145081	-6.27730083465576	-3.6489839553833	-0.0764540955424309	0.516657650470734	0.0379135683178902
-2.32059621810913	-6.27742004394531	-3.64742302894592	-0.0765372291207314	0.516588926315308	0.0377310067415237
-2.32106399536133	-6.27814674377441	-3.64671921730042	-0.0765078067779541	0.516538441181183	0.0376227200031281
-2.32011866569519	-6.27248620986938	-3.6495144367218	-0.0765296742320061	0.51651668548584	0.0375175029039383
-2.32380437850952	-6.27144861221313	-3.65227675437927	-0.0764501541852951	0.516544103622437	0.0373875722289085
-2.32706522941589	-6.26978921890259	-3.65443277359009	-0.0765161514282227	0.516399204730988	0.0371666848659515
-2.32825708389282	-6.27110958099365	-3.65109038352966	-0.0765818953514099	0.516417324542999	0.0370242334902287
-2.32676267623901	-6.27017211914063	-3.65303707122803	-0.076626218855381	0.516268014907837	0.0368573032319546
-2.33062338829041	-6.26601123809814	-3.64870047569275	-0.0765836909413338	0.516225218772888	0.0367833077907562
-2.33378767967224	-6.2674388885498	-3.65022730827332	-0.0767367705702782	0.51613312959671	0.0366150811314583
-2.33346438407898	-6.26127672195435	-3.6479823589325	-0.0767528489232063	0.516077041625977	0.0364449806511402
-2.33693265914917	-6.26190996170044	-3.6458752155304	-0.0768279060721397	0.515978515148163	0.0363337956368923
-2.33959770202637	-6.25765562057495	-3.64917969703674	-0.0767827704548836	0.515918791294098	0.0361590310931206
-2.33954429626465	-6.25743246078491	-3.64595627784729	-0.0768997594714165	0.515769243240356	0.036111555993557
-2.34403491020203	-6.25318193435669	-3.64759922027588	-0.076936349272728	0.515776693820953	0.035981573164463
-2.34295201301575	-6.25136518478394	-3.64717555046082	-0.0769900679588318	0.515666127204895	0.0359947197139263
-2.34681510925293	-6.24821996688843	-3.64133048057556	-0.0770585834980011	0.515549540519714	0.0360215343534946
-2.3504478931427	-6.2451024055481	-3.6431667804718	-0.0772161707282066	0.515459597110748	0.0360005423426628
-2.35492563247681	-6.24494647979736	-3.64739370346069	-0.0772988051176071	0.515441417694092	0.0359411165118217
-2.35690808296204	-6.24097919464111	-3.64564990997314	-0.0773940831422806	0.515307784080505	0.0359555184841156
-2.35759353637695	-6.24010801315308	-3.64848113059998	-0.0775076970458031	0.515196740627289	0.0358574576675892
-2.36170673370361	-6.23719930648804	-3.63651299476624	-0.0775388553738594	0.515161275863647	0.0358290821313858
-2.36432361602783	-6.23660945892334	-3.64246487617493	-0.0776466280221939	0.515051484107971	0.0357800908386707
-2.36156916618347	-6.23525857925415	-3.63540840148926	-0.0777582973241806	0.514876544475555	0.0357748456299305
-2.36440110206604	-6.23568248748779	-3.64065623283386	-0.0778566747903824	0.514846503734589	0.0357556790113449
-2.36513733863831	-6.23104190826416	-3.63654351234436	-0.0779457688331604	0.514735817909241	0.0358080267906189
-2.36683940887451	-6.23086881637573	-3.63074517250061	-0.0780558213591576	0.514675199985504	0.0359109602868557
-2.36751294136047	-6.22942876815796	-3.62924456596375	-0.0780985951423645	0.514556765556335	0.0359140112996101
-2.36968207359314	-6.22794055938721	-3.62628507614136	-0.0782288685441017	0.51448655128479	0.0359726138412952
-2.37000560760498	-6.22518444061279	-3.63031578063965	-0.0783164277672768	0.514390468597412	0.035991258919239
-2.37094378471375	-6.22388029098511	-3.6220486164093	-0.0783809423446655	0.514297902584076	0.0360773950815201
-2.37230587005615	-6.22192335128784	-3.62449765205383	-0.0784618258476257	0.514292061328888	0.0359568186104298
-2.37678503990173	-6.22059440612793	-3.62422251701355	-0.07854975014925	0.514222204685211	0.0359261147677898
-2.37891530990601	-6.22302865982056	-3.62208485603333	-0.0785538107156754	0.514276564121246	0.0358574837446213
-2.3806140422821	-6.22047805786133	-3.62129473686218	-0.0786759182810783	0.514133095741272	0.0357577316462994
-2.38063907623291	-6.22345924377441	-3.61823749542236	-0.0786892771720886	0.514141857624054	0.035754632204771
-2.3830406665802	-6.21922779083252	-3.62271809577942	-0.0788138061761856	0.514038801193237	0.0357274375855923
-2.38492703437805	-6.21858644485474	-3.61574244499207	-0.0787461251020432	0.514083623886108	0.0356889851391315
-2.38528990745544	-6.22103357315063	-3.61963963508606	-0.0789237916469574	0.514051675796509	0.0356678329408169
-2.38542556762695	-6.22422313690186	-3.6175742149353	-0.0789163336157799	0.514053106307983	0.0357356294989586
-2.38580274581909	-6.21661043167114	-3.61312174797058	-0.0788652896881104	0.513971626758575	0.035683698952198
-2.38868165016174	-6.22007703781128	-3.61084151268005	-0.0790110155940056	0.514055728912354	0.0357723087072372
-2.38747763633728	-6.21767663955688	-3.61820554733276	-0.0789601653814316	0.514102578163147	0.0356063395738602
-2.3923978805542	-6.22172689437866	-3.61538028717041	-0.0790539681911469	0.514216601848602	0.035621602088213
-2.38815450668335	-6.22250652313232	-3.61075067520142	-0.0790339037775993	0.514197111129761	0.035441342741251
-2.39285707473755	-6.22276020050049	-3.60973334312439	-0.07898910343647	0.514344871044159	0.0353522412478924
-2.39494848251343	-6.22551298141479	-3.61476683616638	-0.0790446028113365	0.514419257640839	0.0351515375077724
-2.3946635723114	-6.22713565826416	-3.61293697357178	-0.0790000408887863	0.514519274234772	0.0350698530673981
-2.3977324962616	-6.22697067260742	-3.61266613006592	-0.0790120661258698	0.514641940593719	0.0348880589008331
-2.39799785614014	-6.22956848144531	-3.60970759391785	-0.079021580517292	0.514760136604309	0.0347958393394947
-2.40129613876343	-6.23259162902832	-3.61665916442871	-0.0789961367845535	0.514928698539734	0.0346274264156818
-2.40559697151184	-6.23671007156372	-3.60755109786987	-0.0789399221539497	0.515101432800293	0.0344610922038555
-2.40819072723389	-6.23863220214844	-3.6135585308075	-0.0789252817630768	0.51534640789032	0.0341944545507431
-2.40837717056274	-6.2377495765686	-3.61117768287659	-0.078860767185688	0.51542741060257	0.0340877510607243
-2.41330575942993	-6.24176502227783	-3.61220765113831	-0.0787769630551338	0.515666902065277	0.0338622890412807
-2.41547513008118	-6.24074697494507	-3.61592221260071	-0.0787809640169144	0.515784204006195	0.0337716042995453
-2.42016625404358	-6.2416729927063	-3.61561846733093	-0.0787532478570938	0.516014277935028	0.0335926599800587
-2.42265725135803	-6.24294376373291	-3.61759305000305	-0.0787217915058136	0.516250491142273	0.033495120704174
-2.42800521850586	-6.24400281906128	-3.61904144287109	-0.0786239430308342	0.516442716121674	0.0333281271159649
-2.43165349960327	-6.2418966293335	-3.61740279197693	-0.07858856767416	0.516663312911987	0.0332525260746479
-2.4366672039032	-6.24064636230469	-3.62528133392334	-0.0785136893391609	0.516740381717682	0.0331153571605682
-2.43832325935364	-6.24060487747192	-3.61996507644653	-0.0784131363034248	0.516874134540558	0.0331215746700764
-2.44374704360962	-6.2395806312561	-3.62124562263489	-0.0783882960677147	0.51703953742981	0.0330694988369942
-2.44443988800049	-6.23577928543091	-3.62001180648804	-0.0783191025257111	0.517157435417175	0.0331076271831989
-2.44473767280579	-6.23337316513062	-3.63137698173523	-0.0782878026366234	0.517239332199097	0.0331273749470711
-2.44761300086975	-6.23136043548584	-3.62232327461243	-0.0781601592898369	0.517389833927155	0.0332420691847801
-2.44577312469482	-6.2287483215332	-3.62643241882324	-0.0780608952045441	0.517413318157196	0.0333277136087418
-2.44728684425354	-6.22746324539185	-3.63457155227661	-0.078057661652565	0.517373085021973	0.0335021167993546
-2.44453001022339	-6.22332715988159	-3.63346266746521	-0.0779469534754753	0.51740837097168	0.0336907729506493
-2.4446132183075	-6.21857166290283	-3.63091349601746	-0.0779310837388039	0.517343103885651	0.0339338630437851
-2.44666385650635	-6.21657419204712	-3.63113355636597	-0.0778169631958008	0.517347693443298	0.0341837592422962
-2.44611215591431	-6.2127947807312	-3.63239240646362	-0.0777670294046402	0.517325758934021	0.0344713926315308
-2.44698715209961	-6.21049642562866	-3.63051199913025	-0.0777815729379654	0.517218589782715	0.03480389341712
-2.44329857826233	-6.20521688461304	-3.62818908691406	-0.0776901096105576	0.51707249879837	0.0351493842899799
-2.44467735290527	-6.20214080810547	-3.63143444061279	-0.0776178762316704	0.517035067081451	0.0355426333844662
-2.44058895111084	-6.19737768173218	-3.63093614578247	-0.0776122435927391	0.516967415809631	0.0358964130282402
-2.43991732597351	-6.19515657424927	-3.62782263755798	-0.0774902924895287	0.516864657402039	0.0362986847758293
-2.43348169326782	-6.18804168701172	-3.63093018531799	-0.0775235891342163	0.516714692115784	0.0367232337594032
-2.43062281608582	-6.18892431259155	-3.62479853630066	-0.0774808824062347	0.516593098640442	0.0370704121887684
-2.42706370353699	-6.18518018722534	-3.63050174713135	-0.0774345993995667	0.516519129276276	0.0374343059957027
-2.42700242996216	-6.18120002746582	-3.6252965927124	-0.0774216800928116	0.516470849514008	0.0379046835005283
-2.42128300666809	-6.18029689788818	-3.63048648834229	-0.0773093700408936	0.516313493251801	0.0382075123488903
-2.42193174362183	-6.17775964736938	-3.62277126312256	-0.0773921459913254	0.516249537467957	0.038709219545126
-2.41997599601746	-6.17742967605591	-3.62675738334656	-0.0772979855537415	0.516169250011444	0.0388746820390224
-2.41818428039551	-6.17741632461548	-3.61584615707397	-0.0773450061678886	0.516109883785248	0.0392145030200481
-2.41571879386902	-6.17557621002197	-3.62306809425354	-0.0772969201207161	0.516054809093475	0.0395182594656944
-2.41155910491943	-6.17462301254272	-3.62003135681152	-0.0773038938641548	0.51602166891098	0.0397824384272099
-2.4079372882843	-6.17656898498535	-3.61829495429993	-0.077237643301487	0.515942573547363	0.0400442741811275
-2.40485119819641	-6.17710828781128	-3.61918902397156	-0.0773663148283958	0.51592093706131	0.0401253700256348
-2.39845156669617	-6.18070840835571	-3.61399030685425	-0.0773809552192688	0.515870869159698	0.0403643772006035
-2.39351081848145	-6.18459224700928	-3.61162900924683	-0.0773793905973434	0.51579362154007	0.0403814651072025
-2.39225316047668	-6.18913555145264	-3.61098575592041	-0.0774016678333282	0.515870094299316	0.0404788255691528
-2.38954186439514	-6.19659280776978	-3.60581088066101	-0.0774864256381989	0.515791833400726	0.0403872653841972
-2.38532614707947	-6.19689321517944	-3.60322093963623	-0.077581875026226	0.515690743923187	0.0402256734669209
-2.38399624824524	-6.20428133010864	-3.59718489646912	-0.0777025744318962	0.51562762260437	0.0400992147624493
-2.37980031967163	-6.21137380599976	-3.60234880447388	-0.0778518244624138	0.515582203865051	0.0397559404373169
-2.37802982330322	-6.21972274780273	-3.59165048599243	-0.078034371137619	0.51561713218689	0.0395268015563488
-2.37280917167664	-6.22619915008545	-3.58866500854492	-0.0782232210040092	0.515539050102234	0.0391985960304737
-2.37255883216858	-6.23254537582397	-3.5815544128418	-0.0783443227410316	0.515537858009338	0.0390708185732365
-2.37410831451416	-6.23986530303955	-3.58166718482971	-0.0784830823540688	0.515523731708527	0.038765411823988
-2.37316966056824	-6.24517059326172	-3.57757329940796	-0.0787728726863861	0.51547110080719	0.0385341867804527
-2.37075352668762	-6.24973964691162	-3.57859206199646	-0.0790488794445992	0.515539646148682	0.0381666384637356
-2.37170147895813	-6.25836563110352	-3.56750226020813	-0.07928716391325	0.515430748462677	0.0376886539161205
-2.37589836120605	-6.26802730560303	-3.5693187713623	-0.0795363113284111	0.515470623970032	0.0372474491596222
-2.37739133834839	-6.27418899536133	-3.56456518173218	-0.0798076614737511	0.515418291091919	0.0366616286337376
-2.37619805335999	-6.28000545501709	-3.55838537216187	-0.0801263302564621	0.515353739261627	0.0361930988729
-2.37717986106873	-6.28507852554321	-3.55692028999329	-0.0803792253136635	0.515224814414978	0.035590048879385
-2.37914609909058	-6.29414367675781	-3.54872512817383	-0.0807236209511757	0.515173017978668	0.0350924097001553
-2.38235068321228	-6.29861640930176	-3.55332326889038	-0.0810509398579597	0.515025079250336	0.0345369912683964
-2.38451051712036	-6.30773067474365	-3.54132676124573	-0.0814453288912773	0.515026330947876	0.0339565090835094
-2.38565468788147	-6.31468725204468	-3.5389997959137	-0.0818484947085381	0.514902830123901	0.0333965308964252
-2.38593983650208	-6.31532526016235	-3.52914071083069	-0.082134447991848	0.514704585075378	0.0328894592821598
-2.39041829109192	-6.32666826248169	-3.52843189239502	-0.0825478583574295	0.514564871788025	0.0323002226650715
-2.38976430892944	-6.33151245117188	-3.5217912197113	-0.0829945132136345	0.51438444852829	0.0317941233515739
-2.39118719100952	-6.33465957641602	-3.51630187034607	-0.0833511278033257	0.514147758483887	0.0312972478568554
-2.39150547981262	-6.34111356735229	-3.51747512817383	-0.083843320608139	0.514071643352509	0.0307929292321205
-2.39303112030029	-6.34464883804321	-3.50708079338074	-0.0842371881008148	0.513751566410065	0.030430480837822
-2.39387273788452	-6.34862661361694	-3.50588536262512	-0.0846740826964378	0.513510167598724	0.0300307963043451
-2.39236497879028	-6.35482168197632	-3.49929189682007	-0.0851263552904129	0.513174176216125	0.0296677369624376
-2.39336967468262	-6.3546199798584	-3.49278855323792	-0.0855401679873466	0.512930452823639	0.0293090492486954
-2.39124011993408	-6.3603401184082	-3.49234247207642	-0.0859495475888252	0.512562036514282	0.0290364883840084
-2.39084553718567	-6.36562347412109	-3.48532438278198	-0.0863655582070351	0.512214601039886	0.0287032406777143
-2.39023303985596	-6.36525106430054	-3.48164415359497	-0.0868312567472458	0.511960506439209	0.0282933115959167
-2.3869891166687	-6.36627340316772	-3.47932481765747	-0.08725506067276	0.511602520942688	0.0280494689941406
-2.39118838310242	-6.37048673629761	-3.484210729599	-0.087596483528614	0.51126092672348	0.0276184417307377
-2.38916087150574	-6.37414026260376	-3.46643376350403	-0.0880595222115517	0.510961592197418	0.0273310970515013
-2.38508248329163	-6.37676572799683	-3.4715051651001	-0.0884681195020676	0.51054835319519	0.0269983280450106
-2.38847661018372	-6.37681245803833	-3.45633959770203	-0.0888111442327499	0.510257005691528	0.026746729388833
-2.38813805580139	-6.37977886199951	-3.45750570297241	-0.0891710072755814	0.509853780269623	0.0264439713209867
-2.39106154441834	-6.38205289840698	-3.45361733436584	-0.0895660743117332	0.509583830833435	0.026179239153862
-2.38981676101685	-6.38121557235718	-3.44616460800171	-0.0899282321333885	0.509397625923157	0.0259541440755129
-2.39141917228699	-6.38489818572998	-3.44671130180359	-0.0903032571077347	0.509073734283447	0.0257510840892792
-2.39251804351807	-6.38700485229492	-3.44211983680725	-0.0906435623764992	0.508908212184906	0.0255783088505268
-2.38788485527039	-6.38679552078247	-3.43878245353699	-0.0908943861722946	0.508594036102295	0.0252661015838385
-2.38895797729492	-6.39099740982056	-3.44008469581604	-0.091169960796833	0.508388996124268	0.0250230357050896
-2.39078450202942	-6.39483785629272	-3.43149852752686	-0.0914095491170883	0.508189618587494	0.0248347017914057
-2.3892776966095	-6.39877414703369	-3.4342999458313	-0.0916762202978134	0.508072674274445	0.0246138982474804
-2.39432239532471	-6.40295314788818	-3.42976045608521	-0.0918095037341118	0.507929921150208	0.0244678407907486
-2.39029169082642	-6.40209531784058	-3.42619061470032	-0.0921064615249634	0.507741689682007	0.0241239815950394
-2.38838362693787	-6.40777540206909	-3.42083764076233	-0.0922156050801277	0.507611572742462	0.0238407347351313
-2.3906238079071	-6.41312837600708	-3.41672611236572	-0.0924003273248672	0.507575035095215	0.0236568134278059
-2.38951444625854	-6.41639471054077	-3.41999053955078	-0.0924688205122948	0.507509887218475	0.0233698356896639
-2.38817930221558	-6.42058706283569	-3.4127357006073	-0.0926730185747147	0.507432520389557	0.0231833327561617
-2.38578224182129	-6.41998481750488	-3.41838335990906	-0.0928356200456619	0.507344484329224	0.0230521354824305
-2.3865213394165	-6.42835187911987	-3.41446423530579	-0.0929823517799377	0.507291615009308	0.0228872578591108
-2.38815593719482	-6.4301643371582	-3.40762209892273	-0.093062587082386	0.50730949640274	0.0227814149111509
-2.38220286369324	-6.43500518798828	-3.40864276885986	-0.0931770130991936	0.507263600826263	0.0227479711174965
-2.37949347496033	-6.43821573257446	-3.40648531913757	-0.0932758674025536	0.507297813892365	0.0226733703166246
-2.37829804420471	-6.44478416442871	-3.41414451599121	-0.0933553129434586	0.507280826568604	0.0225786585360765
-2.37292790412903	-6.45047998428345	-3.3963577747345	-0.0935172066092491	0.507181882858276	0.0224810689687729
-2.37122678756714	-6.45609855651855	-3.40263795852661	-0.0935714021325111	0.507234930992126	0.0223152916878462
-2.36735463142395	-6.45976638793945	-3.39543271064758	-0.09370968490839	0.507168114185333	0.022169703617692
-2.36257028579712	-6.46368408203125	-3.39938855171204	-0.0938136801123619	0.50718230009079	0.0220090746879578
-2.36198163032532	-6.47078323364258	-3.40205717086792	-0.0939142182469368	0.507193803787231	0.0219343639910221
-2.35665035247803	-6.47425937652588	-3.40175652503967	-0.0941070914268494	0.507094919681549	0.0217245947569609
-2.35320329666138	-6.48325347900391	-3.40056443214417	-0.0941532328724861	0.507124483585358	0.021527074277401
-2.34803938865662	-6.48692321777344	-3.39105606079102	-0.0943165868520737	0.507022261619568	0.0213413555175066
-2.34339785575867	-6.49437427520752	-3.39120721817017	-0.0944276452064514	0.506962597370148	0.0210999678820372
-2.33975577354431	-6.49769878387451	-3.3896222114563	-0.0945396423339844	0.506892681121826	0.0209259428083897
-2.3380560874939	-6.50515604019165	-3.39337158203125	-0.0946501195430756	0.506929874420166	0.0206701029092073
-2.33367156982422	-6.50745296478271	-3.38189911842346	-0.0948019176721573	0.506785750389099	0.020538967102766
-2.3276948928833	-6.50944948196411	-3.38887357711792	-0.0949970781803131	0.506741940975189	0.0206874944269657
-2.32749366760254	-6.51841259002686	-3.38796210289001	-0.0951959192752838	0.50661838054657	0.0204895474016666
-2.31849956512451	-6.52185153961182	-3.38232684135437	-0.0953420400619507	0.50657457113266	0.0198234990239143
-2.32143592834473	-6.53269910812378	-3.38231015205383	-0.0955280810594559	0.506447434425354	0.0192020926624537
-2.31788396835327	-6.5379753112793	-3.37589359283447	-0.0957599058747292	0.506379961967468	0.0186719764024019
-2.31961894035339	-6.5451283454895	-3.37558460235596	-0.0960164964199066	0.506294012069702	0.0182955656200647
-2.31834173202515	-6.54833316802979	-3.3731906414032	-0.0962838754057884	0.506282091140747	0.0179435089230537
-2.31787848472595	-6.54958486557007	-3.37866377830505	-0.0963577479124069	0.506136536598206	0.0178043860942125
-2.3209376335144	-6.55422782897949	-3.37081050872803	-0.096637137234211	0.506039202213287	0.0178179945796728
-2.31377863883972	-6.55430316925049	-3.37337040901184	-0.0967322215437889	0.505911529064178	0.0176855325698853
-2.31378650665283	-6.55953931808472	-3.36884665489197	-0.0969536751508713	0.505835175514221	0.0174949672073126
-2.3114972114563	-6.56066513061523	-3.36560606956482	-0.0971937626600266	0.505725920200348	0.0172107182443142
-2.30901503562927	-6.56830883026123	-3.37133383750916	-0.0974981635808945	0.505682826042175	0.0167961847037077
-2.30295324325562	-6.5768027305603	-3.36702871322632	-0.0976892411708832	0.505604922771454	0.0164734050631523
-2.30697059631348	-6.58357429504395	-3.36072158813477	-0.0979732796549797	0.505486845970154	0.0160687565803528
-2.29997968673706	-6.5853590965271	-3.36262369155884	-0.0981714949011803	0.505438208580017	0.0156690236181021
-2.30166530609131	-6.59124946594238	-3.35898852348328	-0.0983788371086121	0.505357205867767	0.0152653576806188
-2.30288004875183	-6.59217023849487	-3.36309123039246	-0.0985872596502304	0.505394637584686	0.0148896491155028
-2.30301284790039	-6.5990424156189	-3.3589186668396	-0.0988152548670769	0.50529420375824	0.0145651213824749
-2.30523371696472	-6.59993696212769	-3.36013722419739	-0.0990898907184601	0.505315244197845	0.0142192067578435
-2.30949664115906	-6.60285472869873	-3.35166811943054	-0.0992523580789566	0.5053351521492	0.0139442635700107
-2.31055021286011	-6.60283851623535	-3.35273432731628	-0.0995041280984879	0.505335032939911	0.0135943740606308
-2.3179497718811	-6.60799407958984	-3.35631251335144	-0.0997275412082672	0.505420684814453	0.0131509741768241
-2.31668162345886	-6.61000919342041	-3.36005473136902	-0.0999302417039871	0.505484104156494	0.0129025364294648
-2.31854248046875	-6.61526441574097	-3.35463261604309	-0.100142955780029	0.505424380302429	0.0125598451122642
-2.32097959518433	-6.61537075042725	-3.35144448280334	-0.100325249135494	0.505490899085999	0.0122075797989964
-2.3223443031311	-6.6164927482605	-3.3524067401886	-0.100566804409027	0.50555694103241	0.0120881106704473
-2.32737040519714	-6.61322212219238	-3.35379385948181	-0.100758969783783	0.505613207817078	0.0118551421910524
-2.3272762298584	-6.61750555038452	-3.35114002227783	-0.100912868976593	0.505681216716766	0.0115803042426705
-2.32616567611694	-6.61986446380615	-3.34523940086365	-0.101142033934593	0.505745649337769	0.0113202044740319
-2.33181357383728	-6.62134075164795	-3.34945559501648	-0.10135693103075	0.505860388278961	0.0111235193908215
-2.33372259140015	-6.62139511108398	-3.35403609275818	-0.10152518004179	0.505977690219879	0.0110712833702564
-2.33273506164551	-6.61649417877197	-3.35168361663818	-0.101657703518867	0.5059894323349	0.0110549991950393
-2.33762526512146	-6.61813497543335	-3.35380148887634	-0.101791404187679	0.506110310554504	0.0108864456415176
-2.34042119979858	-6.61648893356323	-3.3505859375	-0.101981244981289	0.506227970123291	0.0107394922524691
-2.34227728843689	-6.61311197280884	-3.35150146484375	-0.102051459252834	0.506300151348114	0.0106566417962313
-2.34980583190918	-6.61394357681274	-3.35528659820557	-0.102291658520699	0.506435751914978	0.0106022953987122
-2.35025334358215	-6.60861825942993	-3.35974550247192	-0.102333143353462	0.506571352481842	0.0106501476839185
-2.35315561294556	-6.60754060745239	-3.35643815994263	-0.102469973266125	0.506627380847931	0.010610512457788
-2.35357141494751	-6.60826921463013	-3.35379672050476	-0.1025450527668	0.506751179695129	0.0105862822383642
-2.35734272003174	-6.60242557525635	-3.35541152954102	-0.102667331695557	0.506830811500549	0.0106070069596171
-2.35896944999695	-6.59925270080566	-3.36023044586182	-0.102753043174744	0.506892204284668	0.0106466971337795
-2.36390399932861	-6.5993013381958	-3.36070942878723	-0.102803766727448	0.507031738758087	0.0106653636321425
-2.36141753196716	-6.5976939201355	-3.36012864112854	-0.102875649929047	0.507018685340881	0.0106199588626623
-2.36484742164612	-6.59700918197632	-3.35693216323853	-0.102911800146103	0.507178723812103	0.0105341654270887
-2.36819386482239	-6.59294557571411	-3.36398363113403	-0.102937169373035	0.507240951061249	0.0105361426249146
-2.36992931365967	-6.59272146224976	-3.3601758480072	-0.10302022844553	0.507246971130371	0.0105984983965755
-2.3684287071228	-6.59004878997803	-3.36459112167358	-0.103068344295025	0.507308006286621	0.0105018215253949
-2.3724365234375	-6.5886435508728	-3.35568189620972	-0.103080190718174	0.507351398468018	0.0105722229927778
-2.36912250518799	-6.58613777160645	-3.36042952537537	-0.103099316358566	0.507341265678406	0.010429902933538
-2.37530827522278	-6.58654308319092	-3.36697506904602	-0.103141337633133	0.507460176944733	0.0105477459728718
-2.38008594512939	-6.58279800415039	-3.36301779747009	-0.103127829730511	0.507525265216827	0.0106333456933498
-2.3795862197876	-6.5772590637207	-3.36482572555542	-0.103094443678856	0.507513821125031	0.0106635997071862
-2.37940549850464	-6.57705163955688	-3.36050701141357	-0.10318224132061	0.507533550262451	0.0106369564309716
-2.38359117507935	-6.57502126693726	-3.3625476360321	-0.103194259107113	0.507656157016754	0.0106715010479093
-2.38446497917175	-6.57240343093872	-3.37069034576416	-0.10311283916235	0.507640540599823	0.0105775604024529
-2.38933920860291	-6.57351446151733	-3.3625340461731	-0.103217005729675	0.507631659507751	0.0106290299445391
-2.38703489303589	-6.56993865966797	-3.36117553710938	-0.103159867227077	0.507743954658508	0.0106165455654263
-2.38634514808655	-6.56690692901611	-3.36854219436646	-0.103174023330212	0.507723033428192	0.0105876643210649
-2.39105701446533	-6.56697559356689	-3.36005473136902	-0.103135704994202	0.507781267166138	0.0106660109013319
-2.39012956619263	-6.56570816040039	-3.37146019935608	-0.103187136352062	0.507757842540741	0.0106101287528872
-2.39042019844055	-6.56475496292114	-3.37268471717834	-0.103108055889606	0.507780194282532	0.0107172038406134
-2.39634728431702	-6.56279850006104	-3.36428737640381	-0.103128537535667	0.507798612117767	0.0107057122513652
-2.3979070186615	-6.56352376937866	-3.36469960212708	-0.103101640939713	0.507845163345337	0.0107040582224727
-2.39891958236694	-6.56070947647095	-3.36412215232849	-0.103171743452549	0.507851719856262	0.010629927739501
-2.39641141891479	-6.56016778945923	-3.37073659896851	-0.10302759706974	0.50796365737915	0.0105926068499684
-2.39692378044128	-6.56051349639893	-3.36584830284119	-0.10305044054985	0.507891476154327	0.0105505250394344
-2.3991539478302	-6.56071186065674	-3.36795043945313	-0.103001967072487	0.507959246635437	0.0105775594711304
-2.39831471443176	-6.56170034408569	-3.3669741153717	-0.102949701249599	0.507908821105957	0.010541120544076
-2.40338706970215	-6.55748414993286	-3.36387801170349	-0.102988675236702	0.507979810237885	0.0105860503390431
-2.40663743019104	-6.55576276779175	-3.3723201751709	-0.102920241653919	0.508011937141418	0.0105380574241281
-2.40649485588074	-6.54980564117432	-3.37617659568787	-0.102878332138062	0.508069753646851	0.0106388116255403
-2.40800285339355	-6.55444622039795	-3.37495636940002	-0.102805443108082	0.508012294769287	0.0105671305209398
-2.41076493263245	-6.55241250991821	-3.37056183815002	-0.102797836065292	0.508146345615387	0.0104741891846061
-2.4093611240387	-6.55146026611328	-3.36705231666565	-0.1027562469244	0.50804615020752	0.0104403216391802
-2.41068363189697	-6.55216979980469	-3.37583422660828	-0.102730117738247	0.508184969425201	0.0104073686525226
-2.41040253639221	-6.55002164840698	-3.37464046478271	-0.102739207446575	0.508204936981201	0.0105296401306987
-2.41020464897156	-6.54913568496704	-3.37409973144531	-0.102642960846424	0.508201360702515	0.0105325058102608
-2.41003274917603	-6.54977893829346	-3.38088822364807	-0.102591991424561	0.508311569690704	0.0105890640988946
-2.410236120224	-6.55012035369873	-3.36778330802917	-0.102563306689262	0.508329629898071	0.0106400409713387
-2.41033864021301	-6.55267524719238	-3.37438416481018	-0.102495186030865	0.508410692214966	0.0106636164709926
-2.41163372993469	-6.54783582687378	-3.36922717094421	-0.102394752204418	0.508480548858643	0.0107941450551152
-2.41387319564819	-6.54729318618774	-3.382169008255	-0.102345339953899	0.508628010749817	0.0108755407854915
-2.41651487350464	-6.54992866516113	-3.38008165359497	-0.102278836071491	0.508663713932037	0.0109789166599512
-2.41470122337341	-6.54381942749023	-3.37521743774414	-0.102203547954559	0.508729934692383	0.0110821463167667
-2.41609406471252	-6.54713439941406	-3.37637138366699	-0.102139502763748	0.508898913860321	0.0111439442262053
-2.41788387298584	-6.54540586471558	-3.37498688697815	-0.101982824504375	0.50904369354248	0.0113142961636186
-2.41856694221497	-6.54399919509888	-3.37549686431885	-0.101962774991989	0.509164035320282	0.0114295892417431
-2.42338228225708	-6.54282093048096	-3.38502144813538	-0.101890318095684	0.509290635585785	0.0115074478089809
-2.42248630523682	-6.54466390609741	-3.3747775554657	-0.101846344769001	0.509446263313293	0.011646457016468
-2.42221903800964	-6.54053688049316	-3.38066411018372	-0.101702675223351	0.509598910808563	0.0116962399333715
-2.42628884315491	-6.53968477249146	-3.37856841087341	-0.101660333573818	0.509789943695068	0.0118017317727208
-2.42656993865967	-6.5382342338562	-3.38083004951477	-0.101569719612598	0.509887397289276	0.011939313262701
-2.43089318275452	-6.5387167930603	-3.38646411895752	-0.101470172405243	0.510052442550659	0.012041131965816
-2.43318510055542	-6.53884649276733	-3.37449526786804	-0.101473949849606	0.510256469249725	0.0121426871046424
-2.43309712409973	-6.53599834442139	-3.37902784347534	-0.101355381309986	0.510411083698273	0.0122130066156387
-2.4350106716156	-6.53475666046143	-3.37377667427063	-0.101289950311184	0.510521352291107	0.0123283714056015
-2.43901300430298	-6.53374719619751	-3.38342213630676	-0.101293295621872	0.510826349258423	0.0124103231355548
-2.44118213653564	-6.53422498703003	-3.38372254371643	-0.101224459707737	0.510882258415222	0.0125180212780833
-2.44377398490906	-6.53337335586548	-3.37545657157898	-0.101210363209248	0.511052668094635	0.012596090324223
-2.44618511199951	-6.5314040184021	-3.37474083900452	-0.101214617490768	0.511197805404663	0.0126316584646702
-2.44665241241455	-6.5314769744873	-3.37176823616028	-0.101255178451538	0.511371791362762	0.0127252023667097
-2.45101714134216	-6.52946138381958	-3.37708020210266	-0.101249985396862	0.511598467826843	0.0127056278288364
-2.45027303695679	-6.52850961685181	-3.38056707382202	-0.101315714418888	0.511734902858734	0.0127819953486323
-2.45311045646667	-6.5281867980957	-3.37804579734802	-0.1013158634305	0.511834383010864	0.0128737511113286
-2.45528125762939	-6.52711725234985	-3.37867450714111	-0.101334728300571	0.511982619762421	0.0128417555242777
-2.45832705497742	-6.52774429321289	-3.37499165534973	-0.101367600262165	0.511993288993835	0.012810924090445
-2.46116995811462	-6.52613258361816	-3.37401700019836	-0.101460643112659	0.512174487113953	0.0126377055421472
-2.46964883804321	-6.52265691757202	-3.37644028663635	-0.101558573544025	0.512408196926117	0.0126070184633136
-2.46918916702271	-6.52067852020264	-3.37711000442505	-0.101633369922638	0.51237565279007	0.0125706931576133
-2.47624444961548	-6.52281093597412	-3.37820386886597	-0.101671576499939	0.512540936470032	0.0123922964558005
-2.4779839515686	-6.51792430877686	-3.37260413169861	-0.101806275546551	0.512583911418915	0.0123725077137351
-2.48288083076477	-6.5151047706604	-3.36738753318787	-0.10194493085146	0.51263040304184	0.0123216547071934
-2.48910093307495	-6.51080179214478	-3.3731837272644	-0.10210870206356	0.512799799442291	0.0123311728239059
-2.49250268936157	-6.50319766998291	-3.37158989906311	-0.102233350276947	0.512846648693085	0.0123855788260698
-2.49937272071838	-6.50480365753174	-3.37067127227783	-0.102369837462902	0.512842953205109	0.0124158207327127
-2.49908065795898	-6.50085639953613	-3.36299085617065	-0.102519176900387	0.51291298866272	0.012515289708972
-2.50221586227417	-6.49464511871338	-3.3646137714386	-0.102687552571297	0.512854397296906	0.0125316688790917
-2.50638127326965	-6.49341058731079	-3.36768865585327	-0.102934271097183	0.512837648391724	0.0126134855672717
-2.50544404983521	-6.48748731613159	-3.3718855381012	-0.103059537708759	0.512740254402161	0.0127020049840212
-2.51030373573303	-6.48519325256348	-3.36680269241333	-0.103321924805641	0.512767791748047	0.0127942794933915
-2.51106524467468	-6.47949600219727	-3.35528159141541	-0.103511810302734	0.512662291526794	0.0128960981965065
-2.51324844360352	-6.47529602050781	-3.35768604278564	-0.103724822402	0.512576937675476	0.012928381562233
-2.51576447486877	-6.47434139251709	-3.35490560531616	-0.104037195444107	0.512495517730713	0.0130522325634956
-2.51307344436646	-6.4670205116272	-3.35586166381836	-0.104210138320923	0.512368977069855	0.0131758404895663
-2.52370023727417	-6.46237182617188	-3.35303688049316	-0.104419186711311	0.512322247028351	0.0133619513362646
-2.52209854125977	-6.45368385314941	-3.35416650772095	-0.104666069149971	0.512139618396759	0.0134835969656706
-2.52522015571594	-6.45141887664795	-3.35369491577148	-0.10492118448019	0.512006163597107	0.0136998910456896
-2.53063249588013	-6.44750070571899	-3.34988617897034	-0.10514235496521	0.511891186237335	0.0138684930279851
-2.53298449516296	-6.44070672988892	-3.34649872779846	-0.105358354747295	0.511703491210938	0.0139607014134526
-2.53348159790039	-6.43246459960938	-3.33529353141785	-0.105551920831203	0.51159530878067	0.0141868870705366
-2.53483986854553	-6.42462968826294	-3.34380650520325	-0.105810977518559	0.511421978473663	0.0143347065895796
-2.53806781768799	-6.42097139358521	-3.34622263908386	-0.105926416814327	0.511211752891541	0.0145949646830559
-2.54402494430542	-6.41724872589111	-3.3340470790863	-0.106245033442974	0.511055290699005	0.014881000854075
-2.54664516448975	-6.40756320953369	-3.3352415561676	-0.106462731957436	0.510906636714935	0.0151045238599181
-2.54560589790344	-6.40212535858154	-3.32967209815979	-0.10666548460722	0.51079136133194	0.0154151460155845
-2.54833054542542	-6.39460325241089	-3.32874608039856	-0.10687980055809	0.510612726211548	0.0155966831371188
-2.55020999908447	-6.38964891433716	-3.31963229179382	-0.107080690562725	0.51052713394165	0.0159649252891541
-2.55356931686401	-6.38411569595337	-3.32340121269226	-0.107207544147968	0.510333061218262	0.0161828696727753
-2.55492615699768	-6.37725973129272	-3.32262372970581	-0.107312522828579	0.51016491651535	0.0164956115186214
-2.55592203140259	-6.37374830245972	-3.32030010223389	-0.107442133128643	0.509991228580475	0.0167861580848694
-2.55910301208496	-6.36677503585815	-3.31821656227112	-0.107656002044678	0.509835124015808	0.0170240793377161
-2.55756664276123	-6.36238574981689	-3.31145286560059	-0.107799910008907	0.509594976902008	0.0173117499798536
-2.56235790252686	-6.35701084136963	-3.31201410293579	-0.107930481433868	0.509565949440002	0.0176547542214394
-2.56161212921143	-6.35005712509155	-3.31044292449951	-0.108023747801781	0.509392261505127	0.0179543364793062
-2.56671833992004	-6.34258127212524	-3.30916333198547	-0.108072027564049	0.509305953979492	0.0183201320469379
-2.56472659111023	-6.33706092834473	-3.30769824981689	-0.108213528990746	0.509187757968903	0.0186535846441984
-2.56557774543762	-6.33332490921021	-3.3040759563446	-0.108336091041565	0.509055137634277	0.018963860347867
-2.56687498092651	-6.32597589492798	-3.30682587623596	-0.108404271304607	0.508920907974243	0.0193909760564566
-2.56435632705688	-6.32182359695435	-3.30205392837524	-0.108523674309254	0.508804202079773	0.0196343045681715
-2.56830048561096	-6.31891393661499	-3.29505944252014	-0.108609668910503	0.508747220039368	0.0200401153415442
-2.56412720680237	-6.31339502334595	-3.3024206161499	-0.108679600059986	0.508605599403381	0.0202370453625917
-2.569988489151	-6.30844116210938	-3.29927325248718	-0.108759105205536	0.508507966995239	0.0206660218536854
-2.56542372703552	-6.30375146865845	-3.29858326911926	-0.108861245214939	0.508419692516327	0.0209336504340172
-2.56928658485413	-6.30116271972656	-3.29300546646118	-0.108860850334167	0.508353888988495	0.0212881043553352
-2.56877136230469	-6.29805040359497	-3.29606437683105	-0.108990289270878	0.508180141448975	0.0215666051954031
-2.57037115097046	-6.29460716247559	-3.29218673706055	-0.10907182097435	0.508131384849548	0.0219113454222679
-2.56966757774353	-6.29207515716553	-3.29647135734558	-0.10918752849102	0.508154928684235	0.0222088731825352
-2.57188987731934	-6.28921127319336	-3.28753232955933	-0.10927452147007	0.507978141307831	0.0224948413670063
-2.57402372360229	-6.28534650802612	-3.29225277900696	-0.10944639146328	0.508041083812714	0.022729879245162
-2.57499313354492	-6.28381395339966	-3.2918586730957	-0.109471082687378	0.507917106151581	0.0230534952133894
-2.57703566551209	-6.28253412246704	-3.28900766372681	-0.109604828059673	0.507956445217133	0.0233487207442522
-2.57444405555725	-6.2778844833374	-3.28810715675354	-0.109705954790115	0.507813155651093	0.0236012060195208
-2.57927656173706	-6.27474546432495	-3.28169131278992	-0.109720982611179	0.507791101932526	0.0239234045147896
-2.57867169380188	-6.26847267150879	-3.28116393089294	-0.109782055020332	0.50772887468338	0.0242356136441231
-2.58333086967468	-6.2656626701355	-3.28009366989136	-0.109913118183613	0.507592499256134	0.0246669035404921
-2.5781729221344	-6.2570858001709	-3.27775430679321	-0.110053539276123	0.507417976856232	0.0251051839441061
-2.57788181304932	-6.25310611724854	-3.2712836265564	-0.110061340034008	0.507259070873261	0.0255631804466248
-2.57646107673645	-6.24845409393311	-3.27219271659851	-0.110165826976299	0.507057368755341	0.0260711126029491
-2.57738137245178	-6.24878120422363	-3.26820874214172	-0.110479421913624	0.506917119026184	0.026651943102479
-2.57067227363586	-6.24001789093018	-3.26602935791016	-0.110618583858013	0.506675720214844	0.0271613076329231
-2.57041835784912	-6.24086284637451	-3.26291298866272	-0.11090225726366	0.506578505039215	0.027750326320529
-2.56468772888184	-6.23381614685059	-3.25891447067261	-0.110965885221958	0.506391525268555	0.0281852129846811
-2.56449866294861	-6.23294162750244	-3.25582933425903	-0.11125960201025	0.506288528442383	0.0285962633788586
-2.56524109840393	-6.22409915924072	-3.25953125953674	-0.111399196088314	0.506082057952881	0.0289361290633678
-2.56134605407715	-6.22373580932617	-3.24689412117004	-0.111526675522327	0.505896151065826	0.0292765498161316
-2.56086659431458	-6.22016477584839	-3.24591159820557	-0.111705504357815	0.505683064460754	0.0295113064348698
-2.56033325195313	-6.2175464630127	-3.24528789520264	-0.11190489679575	0.505503714084625	0.0297711212188005
-2.55947828292847	-6.21252584457397	-3.24607610702515	-0.11205743253231	0.505263566970825	0.0300047509372234
-2.55758905410767	-6.20891761779785	-3.23901343345642	-0.112296968698502	0.504989087581635	0.030295941978693
-2.55757164955139	-6.20322704315186	-3.24031043052673	-0.112421080470085	0.504849016666412	0.0306426305323839
-2.55871415138245	-6.20170545578003	-3.23713827133179	-0.112658523023129	0.504659056663513	0.0309977401047945
-2.55830049514771	-6.20048475265503	-3.2319974899292	-0.112837076187134	0.504501700401306	0.0314358621835709
-2.55362868309021	-6.19621562957764	-3.23305130004883	-0.112972475588322	0.504202365875244	0.0318544991314411
-2.55449414253235	-6.19145917892456	-3.22698760032654	-0.113169081509113	0.504127681255341	0.0321853384375572
-2.55084705352783	-6.19080400466919	-3.23181581497192	-0.113379746675491	0.503928899765015	0.0325368940830231
-2.55104422569275	-6.18731546401978	-3.22192454338074	-0.113518677651882	0.503749966621399	0.0328941754996777
-2.54715251922607	-6.18573093414307	-3.22550249099731	-0.113609299063683	0.503562331199646	0.0331434048712254
-2.5472719669342	-6.183518409729	-3.21606612205505	-0.113825879991055	0.503374636173248	0.0334099940955639
-2.54440641403198	-6.18239402770996	-3.21460604667664	-0.113927558064461	0.503213107585907	0.0337219648063183
-2.54459142684937	-6.18147277832031	-3.2107241153717	-0.114148646593094	0.503090143203735	0.0339661128818989
-2.54407501220703	-6.1788444519043	-3.21688866615295	-0.114226937294006	0.503004431724548	0.0341709405183792
-2.54485583305359	-6.17733240127563	-3.20787191390991	-0.114407688379288	0.502863168716431	0.0344458930194378
-2.54111480712891	-6.17614316940308	-3.21052217483521	-0.114525839686394	0.502819836139679	0.0347042344510555
-2.5422351360321	-6.17436933517456	-3.20460247993469	-0.114598900079727	0.502752423286438	0.0349610075354576
-2.53931260108948	-6.17377758026123	-3.20476794242859	-0.114735327661037	0.502644777297974	0.0351317338645458
-2.53925395011902	-6.17672252655029	-3.20367550849915	-0.114948585629463	0.502657949924469	0.0353026576340199
-2.53835844993591	-6.17346048355103	-3.19923806190491	-0.114969588816166	0.502633631229401	0.0354748629033566
-2.54102683067322	-6.17794847488403	-3.20102596282959	-0.115135706961155	0.502642154693604	0.035546638071537
-2.53695940971375	-6.17476034164429	-3.19633483886719	-0.115184128284454	0.502653896808624	0.0355898067355156
-2.53822326660156	-6.17568302154541	-3.19792413711548	-0.115346267819405	0.502657175064087	0.0357176847755909
-2.5397846698761	-6.17808771133423	-3.19875192642212	-0.115341231226921	0.502741694450378	0.03568160161376
-2.54127931594849	-6.17827320098877	-3.19418740272522	-0.11552756279707	0.502796232700348	0.0357539765536785
-2.5382022857666	-6.1783013343811	-3.19504404067993	-0.11559983342886	0.502851486206055	0.0357300005853176
-2.53983545303345	-6.1800422668457	-3.19051933288574	-0.115764990448952	0.502978324890137	0.0357524231076241
-2.5443263053894	-6.18320894241333	-3.20118808746338	-0.115823037922382	0.503069162368774	0.035797756165266
-2.54173803329468	-6.18543386459351	-3.19670033454895	-0.11596242338419	0.503234207630157	0.0358432158827782
-2.54145359992981	-6.18621015548706	-3.20410180091858	-0.1160833761096	0.503315448760986	0.0358086377382278
-2.54000639915466	-6.18537092208862	-3.19852066040039	-0.116199910640717	0.503453433513641	0.03575149923563
-2.54120445251465	-6.18754720687866	-3.2007315158844	-0.116236485540867	0.503593802452087	0.0357743948698044
-2.53999161720276	-6.19320964813232	-3.20114827156067	-0.116352386772633	0.503734707832336	0.0356174409389496
-2.54062271118164	-6.19318914413452	-3.20177745819092	-0.116417691111565	0.50390088558197	0.0355529002845287
-2.53744029998779	-6.19593572616577	-3.1990749835968	-0.116518527269363	0.504030168056488	0.0353993847966194
-2.53863215446472	-6.19347238540649	-3.19581365585327	-0.11652198433876	0.504193186759949	0.035264365375042
-2.53957486152649	-6.19786548614502	-3.19884395599365	-0.116633541882038	0.504371821880341	0.0350619368255138
-2.53806066513062	-6.19911527633667	-3.19541096687317	-0.11674927175045	0.504481077194214	0.0349736697971821
-2.53886222839355	-6.20082569122314	-3.20471954345703	-0.116851463913918	0.50469297170639	0.0349230617284775
-2.5392632484436	-6.19776153564453	-3.20045518875122	-0.116859637200832	0.504782795906067	0.034932978451252
-2.54234027862549	-6.19770669937134	-3.20353484153748	-0.117029055953026	0.504935443401337	0.0350357368588448
-2.5373752117157	-6.19554567337036	-3.20906805992126	-0.117108128964901	0.505005896091461	0.0350785329937935
-2.5336000919342	-6.19824934005737	-3.20488667488098	-0.117213159799576	0.505161821842194	0.0352508649230003
-2.53221583366394	-6.19696998596191	-3.20654630661011	-0.117302075028419	0.505262613296509	0.0352518446743488
-2.52466440200806	-6.20004606246948	-3.20460367202759	-0.117417134344578	0.505399823188782	0.0353758223354816
-2.52083492279053	-6.19736671447754	-3.21804785728455	-0.117523483932018	0.505491375923157	0.0353980585932732
-2.51551818847656	-6.20158863067627	-3.21185994148254	-0.117618963122368	0.505528628826141	0.0354808196425438
-2.51310729980469	-6.19782638549805	-3.21575260162354	-0.1177002415061	0.505674719810486	0.035623837262392
-2.51135659217834	-6.19992160797119	-3.22059679031372	-0.117718659341335	0.505724787712097	0.0356540903449059
-2.50478434562683	-6.19686937332153	-3.21551823616028	-0.11785426735878	0.50580620765686	0.0357906818389893
-2.50672674179077	-6.1990761756897	-3.22710943222046	-0.117822870612144	0.505936622619629	0.0358801931142807
-2.50285148620605	-6.19867277145386	-3.21659588813782	-0.117919273674488	0.505961298942566	0.0360536985099316
-2.50090670585632	-6.19583511352539	-3.22600364685059	-0.117944650352001	0.506058096885681	0.0360884703695774
-2.49426245689392	-6.19648361206055	-3.22360301017761	-0.117935709655285	0.506103277206421	0.0361918471753597
-2.49809861183167	-6.19842720031738	-3.22510290145874	-0.117895811796188	0.506216406822205	0.0363023206591606
-2.49120450019836	-6.19451570510864	-3.22730112075806	-0.11790831387043	0.506296992301941	0.0363650843501091
-2.48697566986084	-6.19953060150146	-3.22907376289368	-0.117949686944485	0.506337225437164	0.0364290066063404
-2.48442435264587	-6.19796323776245	-3.23847436904907	-0.11782567948103	0.506381332874298	0.0365667045116425
-2.4842164516449	-6.19990015029907	-3.23105716705322	-0.117812469601631	0.506502628326416	0.0366481021046638
-2.48090767860413	-6.20182466506958	-3.23317098617554	-0.117729321122169	0.506502032279968	0.0367362573742867
-2.47656989097595	-6.20202255249023	-3.23252582550049	-0.117730036377907	0.506618618965149	0.0367679372429848
-2.47384405136108	-6.20305776596069	-3.23107361793518	-0.117642097175121	0.506602942943573	0.0368063859641552
-2.47359681129456	-6.20668029785156	-3.24138045310974	-0.117540702223778	0.506703078746796	0.0367859117686749
-2.46854853630066	-6.20878601074219	-3.23294901847839	-0.117460235953331	0.506693780422211	0.0367664061486721
-2.46731400489807	-6.21036911010742	-3.24003076553345	-0.117433339357376	0.506758987903595	0.0367495380342007
-2.46672463417053	-6.21005153656006	-3.23995971679688	-0.117269963026047	0.506732404232025	0.0367631204426289
-2.46345353126526	-6.21508646011353	-3.24642872810364	-0.117211051285267	0.506779134273529	0.0367215536534786
-2.45757722854614	-6.21342992782593	-3.24095416069031	-0.117097906768322	0.506694376468658	0.0366588868200779
-2.45657730102539	-6.21188926696777	-3.24553823471069	-0.117023453116417	0.506780862808228	0.0366554819047451
-2.45285224914551	-6.21759843826294	-3.24574089050293	-0.116904266178608	0.506733238697052	0.0365453325212002
-2.44875526428223	-6.22088861465454	-3.24507236480713	-0.116896711289883	0.506756603717804	0.0365664884448051
-2.44707655906677	-6.22214794158936	-3.24807858467102	-0.116727262735367	0.506682515144348	0.0365150198340416
-2.44603538513184	-6.22262907028198	-3.24907183647156	-0.116737775504589	0.506751418113709	0.0363936387002468
-2.43990254402161	-6.22829914093018	-3.25289273262024	-0.116640329360962	0.506671965122223	0.0363132059574127
-2.43586039543152	-6.2299747467041	-3.25444507598877	-0.116582028567791	0.506649851799011	0.0361614674329758
-2.43375682830811	-6.23396730422974	-3.25411176681519	-0.116510882973671	0.506674528121948	0.0360975190997124
-2.42863368988037	-6.23730516433716	-3.25403046607971	-0.116438001394272	0.506627380847931	0.035890456289053
-2.42754006385803	-6.2428503036499	-3.25142073631287	-0.116394013166428	0.506659865379334	0.0357120856642723
-2.42434930801392	-6.24854183197021	-3.25407814979553	-0.116354942321777	0.506642818450928	0.0354536175727844
-2.42075824737549	-6.24999237060547	-3.25904989242554	-0.116276890039444	0.506637096405029	0.0353148318827152
-2.41667675971985	-6.25530242919922	-3.25718259811401	-0.116254977881908	0.506699025630951	0.0350764691829681
-2.41587734222412	-6.25371313095093	-3.25098943710327	-0.116155862808228	0.506700754165649	0.0349951796233654
-2.41281628608704	-6.26334571838379	-3.25997257232666	-0.116080276668072	0.506731033325195	0.0347742699086666
-2.40819382667542	-6.26503324508667	-3.25765061378479	-0.116093911230564	0.506716251373291	0.0344268269836903
-2.4081814289093	-6.27419853210449	-3.25558185577393	-0.116043731570244	0.506868362426758	0.0340856872498989
-2.40819215774536	-6.27537250518799	-3.2697582244873	-0.115973293781281	0.506906092166901	0.033723134547472
-2.40772461891174	-6.28252363204956	-3.26116108894348	-0.115935668349266	0.507005631923676	0.0335011668503284
-2.40190434455872	-6.29001522064209	-3.26737022399902	-0.115967147052288	0.507064878940582	0.0330828055739403
-2.40447688102722	-6.29311847686768	-3.2654767036438	-0.115861631929874	0.507214367389679	0.0326964035630226
-2.40334367752075	-6.30233716964722	-3.26958394050598	-0.115809492766857	0.507304072380066	0.0322246514260769
-2.4027886390686	-6.30552625656128	-3.26649951934814	-0.115751698613167	0.507399201393127	0.0317719578742981
-2.40086126327515	-6.31224203109741	-3.2664098739624	-0.115686230361462	0.507466495037079	0.0312940962612629
-2.39876174926758	-6.31913137435913	-3.26863121986389	-0.115649126470089	0.507535696029663	0.0308287106454372
-2.39700698852539	-6.32693290710449	-3.27460336685181	-0.115623287856579	0.507701933383942	0.0304072201251984
-2.39558792114258	-6.33425283432007	-3.27318239212036	-0.115576006472111	0.507757008075714	0.0299404878169298
-2.39123225212097	-6.3419771194458	-3.27296376228333	-0.115562759339809	0.507870435714722	0.0295357350260019
-2.38883662223816	-6.34919691085815	-3.27001595497131	-0.11550310254097	0.507948040962219	0.0291094556450844
-2.38967990875244	-6.35579347610474	-3.27150678634644	-0.115508861839771	0.508171916007996	0.0288064777851105
-2.38635206222534	-6.36160230636597	-3.27267384529114	-0.115520507097244	0.508265733718872	0.0284928418695927
-2.39044165611267	-6.3697829246521	-3.26854348182678	-0.115472450852394	0.508499801158905	0.0282127801328897
-2.38478851318359	-6.37305307388306	-3.27408146858215	-0.115495100617409	0.508514702320099	0.0278884619474411
-2.38680768013	-6.38138818740845	-3.26632237434387	-0.115470089018345	0.50872528553009	0.0276099480688572
-2.38506531715393	-6.38425636291504	-3.2739851474762	-0.115501917898655	0.508838713169098	0.0272408537566662
-2.38672232627869	-6.39280033111572	-3.27335810661316	-0.115565851330757	0.509017765522003	0.0270224492996931
-2.38732647895813	-6.3946590423584	-3.27466416358948	-0.115533716976643	0.509168446063995	0.0266282111406326
-2.38171243667603	-6.40345621109009	-3.26524209976196	-0.115727849304676	0.509248912334442	0.0262605529278517
-2.38288688659668	-6.40646886825562	-3.27437162399292	-0.115707479417324	0.509407579898834	0.0259090904146433
-2.38389134407043	-6.41282176971436	-3.26726603507996	-0.11581714451313	0.509548366069794	0.0257489737123251
-2.38502478599548	-6.41582250595093	-3.27267098426819	-0.115946784615517	0.509750068187714	0.0253612156957388
-2.3855504989624	-6.4200439453125	-3.26859855651855	-0.116045393049717	0.509816110134125	0.0250547155737877
-2.38433432579041	-6.4244122505188	-3.27187180519104	-0.116217084228992	0.509985625743866	0.0246420484036207
-2.3883273601532	-6.42888307571411	-3.26741671562195	-0.116404682397842	0.510169684886932	0.0243490543216467
-2.38949823379517	-6.42789649963379	-3.27033019065857	-0.116545997560024	0.510345876216888	0.0239510741084814
-2.38843560218811	-6.43266916275024	-3.26413488388062	-0.116831690073013	0.510481119155884	0.0236716046929359
-2.38852000236511	-6.43685293197632	-3.26869010925293	-0.116958938539028	0.510657370090485	0.0232817605137825
-2.38720941543579	-6.43567323684692	-3.26271414756775	-0.11718188226223	0.510768413543701	0.0229599587619305
-2.39176082611084	-6.43909311294556	-3.27640104293823	-0.117479354143143	0.510972738265991	0.0226343479007483
-2.38907885551453	-6.44198656082153	-3.26511836051941	-0.117759026587009	0.511156022548676	0.0223582573235035
-2.39104461669922	-6.44541454315186	-3.27631211280823	-0.118109054863453	0.511236369609833	0.0219823848456144
-2.38738512992859	-6.44922304153442	-3.26436138153076	-0.118401154875755	0.51139760017395	0.0215493645519018
-2.39229369163513	-6.44836235046387	-3.26720142364502	-0.11868517100811	0.51156097650528	0.0210729893296957
-2.39025211334229	-6.44764137268066	-3.25806331634521	-0.119014672935009	0.511585354804993	0.0206546206027269
-2.38806295394897	-6.45351696014404	-3.26595258712769	-0.119487658143044	0.511775135993958	0.0202668588608503
-2.3896164894104	-6.45336675643921	-3.26405358314514	-0.119886070489883	0.511945247650146	0.0199328232556582
-2.39165806770325	-6.4520378112793	-3.26516532897949	-0.120298966765404	0.512089192867279	0.0195918790996075
-2.38841104507446	-6.45534515380859	-3.26458072662354	-0.120797842741013	0.512201607227325	0.0191762130707502
-2.38751816749573	-6.45867729187012	-3.25867509841919	-0.121331907808781	0.512329876422882	0.0188579000532627
-2.3883101940155	-6.46132278442383	-3.25563287734985	-0.121819101274014	0.512469410896301	0.0184942129999399
-2.38726019859314	-6.46361303329468	-3.26181745529175	-0.122418068349361	0.512578070163727	0.0180645920336246
-2.38683986663818	-6.46430921554565	-3.25524163246155	-0.122916325926781	0.512646019458771	0.0176616944372654
-2.3861095905304	-6.46428298950195	-3.25229215621948	-0.123484469950199	0.512762308120728	0.0172275677323341
-2.3887140750885	-6.46776819229126	-3.24867153167725	-0.124144598841667	0.512918531894684	0.0166623089462519
-2.38948178291321	-6.46985960006714	-3.25150227546692	-0.124637044966221	0.513134002685547	0.0160443969070911
-2.38983178138733	-6.47298860549927	-3.24890780448914	-0.12524588406086	0.513180613517761	0.0155931543558836
-2.3863890171051	-6.47404813766479	-3.2484176158905	-0.125800907611847	0.513244152069092	0.0149345342069864
-2.38565635681152	-6.47476387023926	-3.24423408508301	-0.126425340771675	0.513334333896637	0.0144164515659213
-2.38677620887756	-6.47946929931641	-3.24805617332459	-0.127092033624649	0.513437807559967	0.0138888116925955
-2.38192582130432	-6.48067903518677	-3.23349547386169	-0.127632260322571	0.513472437858582	0.0133894057944417
-2.3813419342041	-6.48217582702637	-3.23833394050598	-0.128333196043968	0.513539254665375	0.0129490355029702
-2.38008880615234	-6.48492765426636	-3.23285865783691	-0.128989189863205	0.51359623670578	0.0125650279223919
-2.37684941291809	-6.48200607299805	-3.23123383522034	-0.129656836390495	0.513623654842377	0.0122827729210258
-2.37580227851868	-6.48286437988281	-3.22624230384827	-0.130392909049988	0.513644099235535	0.0120020434260368
-2.37408399581909	-6.48162078857422	-3.22892379760742	-0.131071820855141	0.513597786426544	0.0116594173014164
-2.37468004226685	-6.48349523544312	-3.22595906257629	-0.131861582398415	0.513653695583344	0.0113931223750114
-2.37183499336243	-6.48140859603882	-3.22431659698486	-0.132486879825592	0.513583660125732	0.0111508592963219
-2.37160110473633	-6.47900724411011	-3.20875000953674	-0.133268013596535	0.513550341129303	0.0109573118388653
-2.36640024185181	-6.47733211517334	-3.21441745758057	-0.133911773562431	0.513465523719788	0.0106966663151979
-2.36547374725342	-6.47708415985107	-3.20479202270508	-0.134645938873291	0.51335334777832	0.0105625297874212
-2.36405920982361	-6.4764461517334	-3.20454287528992	-0.135312110185623	0.513311922550201	0.010335405357182
-2.35881400108337	-6.47638940811157	-3.19670677185059	-0.136054754257202	0.513108968734741	0.010192790068686
-2.35624098777771	-6.47256565093994	-3.19399213790894	-0.136669337749481	0.512929677963257	0.0099952956661582
-2.35500884056091	-6.47404432296753	-3.19174599647522	-0.137450367212296	0.512807846069336	0.00972694251686335
-2.35229706764221	-6.4724497795105	-3.18629121780396	-0.138016179203987	0.512601494789124	0.009506412781775
-2.34879589080811	-6.47590780258179	-3.18787813186646	-0.138735324144363	0.512466073036194	0.00929458346217871
-2.34218645095825	-6.47310161590576	-3.18333029747009	-0.139298170804977	0.512131989002228	0.00911247730255127
-2.34276342391968	-6.4750771522522	-3.17533111572266	-0.139964818954468	0.511976003646851	0.00887764059007168
-2.3379373550415	-6.47344493865967	-3.1674268245697	-0.14060078561306	0.511716902256012	0.0087202126160264
-2.33735418319702	-6.47621965408325	-3.16874766349792	-0.141172900795937	0.511478304862976	0.00864153914153576
-2.33299374580383	-6.47295713424683	-3.16297221183777	-0.14177542924881	0.511267006397247	0.00852207373827696
-2.33075475692749	-6.47382402420044	-3.16030406951904	-0.142322912812233	0.51105135679245	0.00844207499176264
-2.3285014629364	-6.47278594970703	-3.1573486328125	-0.142887741327286	0.510791003704071	0.00827040430158377
-2.32634544372559	-6.47330808639526	-3.15079665184021	-0.143375381827354	0.510622084140778	0.00825371872633696
-2.32647681236267	-6.47012376785278	-3.15255832672119	-0.143896877765656	0.510388970375061	0.00810292270034552
-2.32410049438477	-6.47069215774536	-3.14294672012329	-0.144415557384491	0.510265171527863	0.00811286829411983
-2.32277965545654	-6.46991872787476	-3.14553427696228	-0.144890189170837	0.510099411010742	0.00799223594367504
-2.31718730926514	-6.47023868560791	-3.1304190158844	-0.145362108945847	0.50983989238739	0.00804356392472982
-2.31858015060425	-6.46595621109009	-3.137042760849	-0.145798623561859	0.509808301925659	0.00797402206808329
-2.31552982330322	-6.46669864654541	-3.1304976940155	-0.146189078688622	0.509549558162689	0.00803682394325733
-2.31412839889526	-6.46851110458374	-3.12489151954651	-0.146652936935425	0.50945520401001	0.00810003373771906
-2.31113600730896	-6.46628952026367	-3.12173581123352	-0.147059172391891	0.509289443492889	0.00803700089454651
-2.3133807182312	-6.46684646606445	-3.12139511108398	-0.147347256541252	0.509258329868317	0.00808208622038364
-2.30941224098206	-6.46333742141724	-3.11866545677185	-0.147725999355316	0.509182631969452	0.00805687438696623
-2.30955123901367	-6.46266937255859	-3.11455726623535	-0.148005291819572	0.5091233253479	0.00808771979063749
-2.30662751197815	-6.46024560928345	-3.11269545555115	-0.148270532488823	0.509080767631531	0.00809887610375881
-2.30839490890503	-6.45930862426758	-3.11974954605103	-0.148516625165939	0.508970975875854	0.00811422523111105
-2.30446004867554	-6.45730209350586	-3.10996532440186	-0.148741662502289	0.508907973766327	0.008165642619133
-2.30584955215454	-6.45660352706909	-3.11274075508118	-0.148989573121071	0.508830606937408	0.00817643105983734
-2.30412459373474	-6.45477724075317	-3.11515069007874	-0.149147212505341	0.508779287338257	0.00824562646448612
-2.30282735824585	-6.45434665679932	-3.11456441879272	-0.149333328008652	0.508655667304993	0.00828541070222855
-2.296626329422	-6.4503698348999	-3.11532926559448	-0.149425536394119	0.508550584316254	0.0084328968077898
-2.29734802246094	-6.44850254058838	-3.10580635070801	-0.149577930569649	0.508464157581329	0.00861912313848734
-2.29595160484314	-6.4433970451355	-3.11110973358154	-0.149628713726997	0.508390188217163	0.00871472712606192
-2.29193687438965	-6.44416856765747	-3.10660839080811	-0.149799779057503	0.508273601531982	0.00899825058877468
-2.29157853126526	-6.43745374679565	-3.10961580276489	-0.149842530488968	0.508094787597656	0.00925213191658258
-2.28734183311462	-6.43032217025757	-3.10226798057556	-0.149845018982887	0.507994115352631	0.00964437425136566
-2.28707432746887	-6.4293360710144	-3.11241769790649	-0.14984567463398	0.507860660552979	0.00994569156318903
-2.28209161758423	-6.4257984161377	-3.11103630065918	-0.149977043271065	0.507714748382568	0.0103987790644169
-2.27497482299805	-6.42029094696045	-3.11016249656677	-0.149955570697784	0.507539391517639	0.0107805198058486
-2.27427554130554	-6.41905307769775	-3.1108512878418	-0.149932906031609	0.507339417934418	0.0111547512933612
-2.27349591255188	-6.41433811187744	-3.11268258094788	-0.149903565645218	0.507277309894562	0.011673741042614
-2.26280832290649	-6.40785360336304	-3.11131691932678	-0.149923324584961	0.507061362266541	0.0121368020772934
-2.2608630657196	-6.40521955490112	-3.1034197807312	-0.149847105145454	0.506824731826782	0.0126079935580492
-2.2549045085907	-6.40113735198975	-3.11290740966797	-0.149792671203613	0.506675958633423	0.0130748795345426
-2.25111055374146	-6.39539337158203	-3.11111640930176	-0.149772629141808	0.506428956985474	0.0136508215218782
-2.24211192131042	-6.39004230499268	-3.1202130317688	-0.149638280272484	0.506192684173584	0.0142036909237504
-2.23888731002808	-6.38675689697266	-3.10984945297241	-0.149616613984108	0.505960047245026	0.0147521384060383
-2.232985496521	-6.37750053405762	-3.11744356155396	-0.14945387840271	0.505811154842377	0.015338484197855
-2.22797155380249	-6.37391090393066	-3.1228723526001	-0.149288207292557	0.50561511516571	0.015859816223383
-2.21911644935608	-6.36884546279907	-3.11486411094666	-0.149199694395065	0.505279958248138	0.0165557488799095
-2.21576118469238	-6.36329650878906	-3.12136793136597	-0.14902001619339	0.505157768726349	0.0170843061059713
-2.20887494087219	-6.36038160324097	-3.11854887008667	-0.148897379636765	0.504868268966675	0.0177000742405653
-2.2041015625	-6.35666418075562	-3.12653970718384	-0.148703917860985	0.504751622676849	0.0182377677410841
-2.1919310092926	-6.35226917266846	-3.12862205505371	-0.148533120751381	0.50445431470871	0.0188068654388189
-2.18917798995972	-6.34916019439697	-3.12654042243958	-0.148281469941139	0.504382371902466	0.0193606093525887
-2.1803183555603	-6.34740972518921	-3.13479518890381	-0.148145690560341	0.504136800765991	0.0198541693389416
-2.17406463623047	-6.34492683410645	-3.12945914268494	-0.147882863879204	0.503998696804047	0.0204894728958607
-2.16291689872742	-6.34318971633911	-3.13756489753723	-0.147708475589752	0.503740727901459	0.0209839195013046
-2.15807867050171	-6.33838605880737	-3.13698172569275	-0.147472828626633	0.503682374954224	0.021569550037384
-2.15165686607361	-6.339684009552	-3.14668941497803	-0.147194474935532	0.503544986248016	0.0221087764948606
-2.14582586288452	-6.33407831192017	-3.15026378631592	-0.146929860115051	0.503400146961212	0.0226786509156227
-2.14025378227234	-6.33307123184204	-3.1451358795166	-0.146638602018356	0.503310084342957	0.0233025997877121
-2.13563990592957	-6.32638216018677	-3.15601801872253	-0.146268919110298	0.503318548202515	0.0237210728228092
-2.13160228729248	-6.3258171081543	-3.15534710884094	-0.145968705415726	0.503293633460999	0.0241782050579786
-2.12452673912048	-6.32368612289429	-3.16348695755005	-0.145563438534737	0.503188610076904	0.0245696511119604
-2.12091588973999	-6.32002782821655	-3.16724586486816	-0.145058453083038	0.503246068954468	0.0249020140618086
-2.12054657936096	-6.31845474243164	-3.1721203327179	-0.14470674097538	0.503288865089417	0.0252019483596087
-2.11676716804504	-6.31739568710327	-3.17407751083374	-0.144263848662376	0.503225088119507	0.0255469456315041
-2.11324143409729	-6.31319141387939	-3.17534565925598	-0.143847271800041	0.503310441970825	0.0259300116449595
-2.1131477355957	-6.3118143081665	-3.19115900993347	-0.143380343914032	0.503384232521057	0.0262746699154377
-2.1114387512207	-6.30988168716431	-3.19192504882813	-0.142919912934303	0.503441095352173	0.0267006605863571
-2.10411596298218	-6.30567312240601	-3.19218921661377	-0.14255765080452	0.503576457500458	0.0270280279219151
-2.10303616523743	-6.30277347564697	-3.20124840736389	-0.141961172223091	0.503566145896912	0.0272625703364611
-2.10030770301819	-6.305908203125	-3.20309615135193	-0.141611456871033	0.503677427768707	0.0277044717222452
-2.09263348579407	-6.30370330810547	-3.21256828308105	-0.14107358455658	0.503685295581818	0.0279710832983255
-2.09051942825317	-6.30343818664551	-3.21053171157837	-0.140687331557274	0.503794431686401	0.0283353067934513
-2.08450937271118	-6.30574226379395	-3.22275114059448	-0.140243217349052	0.503827154636383	0.0286509860306978
-2.07747173309326	-6.30507898330688	-3.22562670707703	-0.139854714274406	0.503946542739868	0.0289104916155338
-2.06978631019592	-6.30760049819946	-3.2229540348053	-0.139395549893379	0.503840565681458	0.029374523088336
-2.06327748298645	-6.30664396286011	-3.23261094093323	-0.139022022485733	0.503967225551605	0.0298451539129019
-2.05620741844177	-6.30355024337769	-3.22760510444641	-0.138534441590309	0.503853440284729	0.0303849931806326
-2.05151867866516	-6.30785512924194	-3.23090767860413	-0.138212695717812	0.503900825977325	0.0308575090020895
-2.04824352264404	-6.3025484085083	-3.23813891410828	-0.137855336070061	0.503795027732849	0.0312619507312775
-2.04140686988831	-6.29843235015869	-3.23831462860107	-0.137393295764923	0.503745377063751	0.0317509472370148
-2.03724932670593	-6.29664516448975	-3.24595427513123	-0.137024998664856	0.503619790077209	0.03214281052351
-2.03403329849243	-6.29211091995239	-3.24957466125488	-0.136720240116119	0.503545045852661	0.0326474756002426
-2.03108787536621	-6.28926134109497	-3.25316262245178	-0.13628101348877	0.503374695777893	0.0330827906727791
-2.02651166915894	-6.28608322143555	-3.25413274765015	-0.135936200618744	0.503306865692139	0.0335013903677464
-2.02418947219849	-6.27411508560181	-3.25639939308167	-0.135574340820313	0.503144502639771	0.0340388752520084
-2.02214908599854	-6.26906967163086	-3.26735806465149	-0.135188639163971	0.502916634082794	0.0345616117119789
-2.02232146263123	-6.26067972183228	-3.26794815063477	-0.134842664003372	0.502854585647583	0.0351360104978085
-2.0180184841156	-6.25533819198608	-3.26962542533875	-0.134477257728577	0.502485871315002	0.0355924293398857
-2.01773738861084	-6.24765300750732	-3.27595448493958	-0.1341522783041	0.502372980117798	0.0358434319496155
-2.0179717540741	-6.24559879302979	-3.27827334403992	-0.133877635002136	0.502081632614136	0.0361270792782307
-2.01628994941711	-6.24000644683838	-3.27987146377563	-0.13355840742588	0.501936256885529	0.0363849550485611
-2.01488161087036	-6.23234033584595	-3.27908873558044	-0.133339375257492	0.501626431941986	0.036644734442234
-2.01650547981262	-6.23067808151245	-3.28411340713501	-0.132963553071022	0.501412212848663	0.03685537353158
-2.01337790489197	-6.22762680053711	-3.28819441795349	-0.132762715220451	0.501129686832428	0.0369290485978127
-2.01183819770813	-6.22271490097046	-3.28809905052185	-0.132395476102829	0.500871598720551	0.0370397567749023
-2.01508474349976	-6.22050285339355	-3.29024648666382	-0.132154747843742	0.50068598985672	0.0370496548712254
-2.01213932037354	-6.21297025680542	-3.29446053504944	-0.131774380803108	0.500389873981476	0.0370305068790913
-2.01367282867432	-6.21241760253906	-3.29457020759583	-0.131635025143623	0.500218033790588	0.0370562858879566
-2.01313018798828	-6.20518922805786	-3.30622553825378	-0.131277814507484	0.500083863735199	0.0370042882859707
-2.01708197593689	-6.20509052276611	-3.30297374725342	-0.130990266799927	0.499902993440628	0.0370485819876194
-2.02084612846375	-6.20197582244873	-3.31129240989685	-0.130773603916168	0.499821126461029	0.0368917658925056
-2.02145791053772	-6.20361423492432	-3.31344962120056	-0.130440428853035	0.499663889408112	0.0367572046816349
-2.02463626861572	-6.19754219055176	-3.32204365730286	-0.130086570978165	0.499594748020172	0.0365190207958221
-2.02780818939209	-6.19745111465454	-3.32195091247559	-0.12972916662693	0.499573677778244	0.0362971052527428
-2.03024816513062	-6.19843769073486	-3.3285174369812	-0.129357144236565	0.499608635902405	0.0360472835600376
-2.03111481666565	-6.19972276687622	-3.32977867126465	-0.129106611013412	0.499575018882751	0.0357020646333694
-2.0355761051178	-6.19744825363159	-3.33260416984558	-0.128630042076111	0.499556541442871	0.035466056317091
-2.03896427154541	-6.20322275161743	-3.33573722839355	-0.128275185823441	0.499728500843048	0.0352853685617447
-2.0395872592926	-6.19760608673096	-3.34654569625854	-0.127851769328117	0.499667435884476	0.0350555218756199
-2.04833674430847	-6.20139598846436	-3.34615683555603	-0.127379521727562	0.499886512756348	0.0349952764809132
-2.04656648635864	-6.20122194290161	-3.35921621322632	-0.126960664987564	0.499990880489349	0.034770630300045
-2.04950165748596	-6.20685148239136	-3.35413360595703	-0.126447021961212	0.500197768211365	0.034598458558321
-2.05098056793213	-6.2055025100708	-3.36308884620667	-0.125984087586403	0.500379145145416	0.0344053916633129
-2.05238580703735	-6.20926284790039	-3.36978459358215	-0.125469222664833	0.500534892082214	0.0342747420072556
-2.05480742454529	-6.20948600769043	-3.37739706039429	-0.125023856759071	0.500748097896576	0.0340800397098064
-2.06005001068115	-6.212721824646	-3.37837290763855	-0.124514348804951	0.501060903072357	0.0340128317475319
-2.06349062919617	-6.21493005752563	-3.3867928981781	-0.12404341250658	0.501366198062897	0.0338206216692925
-2.06184053421021	-6.21875619888306	-3.38483142852783	-0.123576022684574	0.501560628414154	0.0337640754878521
-2.06352829933167	-6.22254800796509	-3.39563870429993	-0.123032741248608	0.501949787139893	0.0335797667503357
-2.06293821334839	-6.22679853439331	-3.39189004898071	-0.122598797082901	0.502290189266205	0.033523079007864
-2.06924533843994	-6.2318000793457	-3.40264821052551	-0.122118040919304	0.502769649028778	0.0334223061800003
-2.06311464309692	-6.23721027374268	-3.3989942073822	-0.121628955006599	0.502982199192047	0.0332212373614311
-2.06637287139893	-6.23908567428589	-3.41166043281555	-0.121099375188351	0.503475487232208	0.0330743417143822
-2.06335520744324	-6.24376106262207	-3.4115355014801	-0.120633006095886	0.503813147544861	0.0328985527157784
-2.06767106056213	-6.25310325622559	-3.41971373558044	-0.120265521109104	0.504235148429871	0.0327036827802658
-2.06255173683167	-6.25708723068237	-3.42056918144226	-0.119772881269455	0.504646301269531	0.0324709303677082
-2.06498527526855	-6.26381969451904	-3.42179298400879	-0.11933733522892	0.50508713722229	0.0322885438799858
-2.06336617469788	-6.26741218566895	-3.43196082115173	-0.118901841342449	0.505516827106476	0.0320600233972073
-2.0672390460968	-6.27595901489258	-3.43111801147461	-0.118557773530483	0.505952656269073	0.0318898521363735
-2.06672763824463	-6.27922630310059	-3.43788194656372	-0.118113838136196	0.506353318691254	0.0316484645009041
-2.06790971755981	-6.28351163864136	-3.44216275215149	-0.117739006876945	0.506805539131165	0.0314236916601658
-2.06291770935059	-6.29934549331665	-3.45522737503052	-0.117281511425972	0.507117867469788	0.0313429683446884
-2.04964876174927	-6.32283926010132	-3.46856999397278	-0.116625592112541	0.507333695888519	0.0311745814979076
-2.04968547821045	-6.3512282371521	-3.49557447433472	-0.115529291331768	0.507786750793457	0.0303981509059668
-2.07029962539673	-6.34561729431152	-3.49440932273865	-0.114728845655918	0.5084428191185	0.0285626258701086
-2.0949182510376	-6.29971599578857	-3.39915156364441	-0.115292735397816	0.508680462837219	0.0273589957505465
-2.13072848320007	-6.30585670471191	-3.29715895652771	-0.117040112614632	0.509112775325775	0.0274456609040499
-2.14272332191467	-6.35807466506958	-3.32501578330994	-0.117667600512505	0.510602533817291	0.0289674419909716
-2.1486189365387	-6.38195037841797	-3.42998456954956	-0.116618916392326	0.51243782043457	0.0292543135583401
-2.14160203933716	-6.37017726898193	-3.5051691532135	-0.115747764706612	0.513366043567657	0.0276690013706684
-2.12684798240662	-6.38277053833008	-3.52291655540466	-0.115788333117962	0.513430655002594	0.0247272793203592
-2.1343047618866	-6.39707660675049	-3.50377416610718	-0.116348065435886	0.513315260410309	0.021426185965538
-2.1455020904541	-6.41149473190308	-3.45794630050659	-0.116636522114277	0.512958467006683	0.0191117655485868
-2.14097905158997	-6.44082117080688	-3.43999218940735	-0.116509474813938	0.512790679931641	0.0179928336292505
-2.12738156318665	-6.46650648117065	-3.43298864364624	-0.116318941116333	0.512799143791199	0.0173551384359598
-2.12699007987976	-6.47140884399414	-3.42594623565674	-0.116250917315483	0.512660205364227	0.0168294999748468
-2.13526463508606	-6.46397638320923	-3.42239856719971	-0.116599731147289	0.512539625167847	0.0167213976383209
-2.15889310836792	-6.45156192779541	-3.39364981651306	-0.117324650287628	0.512442767620087	0.0168965812772512
-2.17673993110657	-6.43479537963867	-3.35742950439453	-0.118218101561069	0.51203441619873	0.0171176642179489
-2.17782855033875	-6.44835948944092	-3.3529200553894	-0.119233131408691	0.511824727058411	0.0174532867968082
-2.16655087471008	-6.46498537063599	-3.38782215118408	-0.119621828198433	0.51190859079361	0.01789859123528
-2.17238759994507	-6.45113611221313	-3.41650867462158	-0.11991710215807	0.51181972026825	0.0174859259277582
-2.17972278594971	-6.43282604217529	-3.41502165794373	-0.120852716267109	0.511163175106049	0.0164238661527634
-2.18092060089111	-6.44500541687012	-3.3919460773468	-0.12193588167429	0.51053649187088	0.0150507111102343
-2.19185757637024	-6.45787763595581	-3.37754797935486	-0.122629694640636	0.510168194770813	0.0136951506137848
-2.18721675872803	-6.4586877822876	-3.34711456298828	-0.123135201632977	0.509310960769653	0.0125336721539497
-2.17783451080322	-6.4700756072998	-3.33330988883972	-0.123785302042961	0.508554816246033	0.0115455584600568
-2.17560291290283	-6.48374366760254	-3.33923435211182	-0.124269485473633	0.508029818534851	0.0104916160926223
-2.19506430625916	-6.47546100616455	-3.33635115623474	-0.124788716435432	0.507441937923431	0.00935317855328321
-2.21850323677063	-6.45603704452515	-3.31352782249451	-0.125818833708763	0.506592035293579	0.00838682893663645
-2.22478246688843	-6.46093416213989	-3.28664088249207	-0.126988127827644	0.505892753601074	0.00783300306648016
-2.22501492500305	-6.46580028533936	-3.28380227088928	-0.127934202551842	0.505347609519959	0.00741099053993821
-2.23230171203613	-6.46308946609497	-3.28767323493958	-0.128694280982018	0.504891753196716	0.00723842065781355
-2.23169207572937	-6.46145105361938	-3.28135752677917	-0.129664584994316	0.504379034042358	0.0071073523722589
-2.2292218208313	-6.46421051025391	-3.28653192520142	-0.13056780397892	0.503830552101135	0.00652351370081306
-2.24402618408203	-6.4644136428833	-3.28587675094604	-0.131194159388542	0.5034339427948	0.00548587134107947
-2.25212216377258	-6.45523405075073	-3.2683277130127	-0.131924450397491	0.502779424190521	0.00427281018346548
-2.2555103302002	-6.463538646698	-3.25532722473145	-0.13260580599308	0.502219378948212	0.00317850336432457
-2.26285123825073	-6.47112607955933	-3.24674534797668	-0.13316023349762	0.501715958118439	0.00201944191940129
-2.26527285575867	-6.47287797927856	-3.23607039451599	-0.133637756109238	0.501145601272583	0.00102624879218638
-2.26847147941589	-6.47389841079712	-3.21970176696777	-0.134249478578568	0.500727236270905	2.21467271330766E-05
-2.27522134780884	-6.48033571243286	-3.21581149101257	-0.134885936975479	0.500441789627075	-0.000848824856802821
-2.28417420387268	-6.4806079864502	-3.21033668518066	-0.135460391640663	0.500166058540344	-0.00171798083465546
-2.28975629806519	-6.48495674133301	-3.21457481384277	-0.136146977543831	0.500045537948608	-0.00243117590434849
-2.29503202438354	-6.49284315109253	-3.20874118804932	-0.13672536611557	0.499975800514221	-0.00311330193653703
-2.29807639122009	-6.49172973632813	-3.21682167053223	-0.1370460242033	0.500017762184143	-0.00382718699984252
-2.30170202255249	-6.49266624450684	-3.21164464950562	-0.137444600462914	0.499941349029541	-0.0046199350617826
-2.30044174194336	-6.500328540802	-3.22331666946411	-0.137713104486465	0.500040590763092	-0.00551956938579679
-2.30230045318604	-6.50521230697632	-3.22114157676697	-0.137851446866989	0.500059306621552	-0.00636029522866011
-2.2985098361969	-6.5075306892395	-3.22386956214905	-0.137896865606308	0.500187754631042	-0.00721169076859951
-2.29720950126648	-6.51280641555786	-3.22308874130249	-0.137873962521553	0.500226616859436	-0.00800632126629353
-2.29793214797974	-6.52018070220947	-3.22358679771423	-0.137849971652031	0.500438809394836	-0.00869859382510185
-2.30151391029358	-6.51617193222046	-3.2240743637085	-0.137720495462418	0.50075626373291	-0.00936963781714439
-2.30434322357178	-6.5138144493103	-3.22587466239929	-0.137604489922523	0.500939846038818	-0.00989871937781572
-2.30308413505554	-6.51754665374756	-3.22497153282166	-0.137630760669708	0.501281082630157	-0.0103072850033641
-2.30792450904846	-6.51793146133423	-3.23320889472961	-0.137383580207825	0.501760601997375	-0.0106920246034861
-2.31262350082397	-6.51343631744385	-3.24607849121094	-0.137218430638313	0.502305150032043	-0.0108440853655338
-2.3116672039032	-6.51290512084961	-3.25261545181274	-0.137040257453918	0.502711474895477	-0.0110293095931411
-2.31023788452148	-6.5178370475769	-3.2652850151062	-0.136813566088676	0.503235459327698	-0.0112115629017353
-2.31138753890991	-6.51635408401489	-3.26808929443359	-0.136515200138092	0.503837704658508	-0.011445602402091
-2.30579590797424	-6.5137505531311	-3.28098487854004	-0.13615208864212	0.504450559616089	-0.0115761971101165
-2.30222129821777	-6.51574897766113	-3.28888750076294	-0.135688215494156	0.504960238933563	-0.011821067892015
-2.29635643959045	-6.52095508575439	-3.29764342308044	-0.135273262858391	0.505550086498261	-0.0119596188887954
-2.29436135292053	-6.52369928359985	-3.30345606803894	-0.134802758693695	0.506044268608093	-0.0120949735864997
-2.29025530815125	-6.52491474151611	-3.3099992275238	-0.134344637393951	0.506682455539703	-0.0122863696888089
-2.28745794296265	-6.52381181716919	-3.31481456756592	-0.133832156658173	0.507332563400269	-0.0122415916994214
-2.28783750534058	-6.52465343475342	-3.32298350334167	-0.133366137742996	0.508046507835388	-0.0122444042935967
-2.28659009933472	-6.52688360214233	-3.33216762542725	-0.132859140634537	0.508758068084717	-0.0121762417256832
-2.28702259063721	-6.52559947967529	-3.34450244903564	-0.132405668497086	0.509544432163239	-0.0120757091790438
-2.2876079082489	-6.52318716049194	-3.34943985939026	-0.132038429379463	0.510335028171539	-0.0120966332033277
-2.28936266899109	-6.52359294891357	-3.36031460762024	-0.131560638546944	0.511149644851685	-0.0120537020266056
-2.2885799407959	-6.52346420288086	-3.37489199638367	-0.131123512983322	0.511905193328857	-0.0120459739118814
-2.28630352020264	-6.53373289108276	-3.38786220550537	-0.130753561854362	0.512653291225433	-0.0121267084032297
-2.28166389465332	-6.53690814971924	-3.38479256629944	-0.130322530865669	0.513465821743011	-0.0122286453843117
-2.27883577346802	-6.54384613037109	-3.39005947113037	-0.129944413900375	0.514320909976959	-0.01226098369807
-2.27135801315308	-6.55760669708252	-3.40153527259827	-0.129679694771767	0.515046417713165	-0.0125765567645431
-2.26526665687561	-6.56517314910889	-3.40390038490295	-0.129258275032043	0.515805423259735	-0.0127870235592127
-2.26184844970703	-6.5771951675415	-3.40617942810059	-0.12906502187252	0.516514599323273	-0.0131729692220688
-2.25486731529236	-6.5942211151123	-3.40772294998169	-0.128803953528404	0.517390131950378	-0.013490186072886
-2.25016283988953	-6.60125207901001	-3.41573071479797	-0.128537327051163	0.518130004405975	-0.0137077076360583
-2.24168992042542	-6.6129846572876	-3.42010903358459	-0.128332138061523	0.518867433071136	-0.0139924073591828
-2.23644638061523	-6.63091611862183	-3.42174029350281	-0.128181114792824	0.519639372825623	-0.0143023207783699
-2.22553682327271	-6.64164113998413	-3.4274308681488	-0.128082036972046	0.520416736602783	-0.0146517772227526
-2.21718382835388	-6.657874584198	-3.4353494644165	-0.12792980670929	0.521261513233185	-0.0149771487340331
-2.20846724510193	-6.66990280151367	-3.42945909500122	-0.127901524305344	0.522036015987396	-0.0153948878869414
-2.20003795623779	-6.6859335899353	-3.44695687294006	-0.127733081579208	0.522817432880402	-0.0158315598964691
-2.1951642036438	-6.69684314727783	-3.44583821296692	-0.127733439207077	0.523654341697693	-0.0161851458251476
-2.18534135818481	-6.70727348327637	-3.46129703521729	-0.127611055970192	0.524389088153839	-0.0166327469050884
-2.1819863319397	-6.72003126144409	-3.46476054191589	-0.127696990966797	0.525235295295715	-0.0169852338731289
-2.17431807518005	-6.73149442672729	-3.46229004859924	-0.127608522772789	0.526069402694702	-0.0175429321825504
-2.16421961784363	-6.73539352416992	-3.47361445426941	-0.127562060952187	0.526932179927826	-0.0180800389498472
-2.16670083999634	-6.74150657653809	-3.48821139335632	-0.127471745014191	0.52777099609375	-0.0184635873883963
-2.16412591934204	-6.74531221389771	-3.48985052108765	-0.127423301339149	0.52860414981842	-0.0188570693135262
-2.16139149665833	-6.75124168395996	-3.50014328956604	-0.12737762928009	0.5295330286026	-0.0192033145576715
-2.16165065765381	-6.74781894683838	-3.5077531337738	-0.127429485321045	0.530483186244965	-0.0195997748523951
-2.16019892692566	-6.74586820602417	-3.51999545097351	-0.127378955483437	0.531374514102936	-0.0198603831231594
-2.16072392463684	-6.7458758354187	-3.52593278884888	-0.127436578273773	0.532313406467438	-0.0201717484742403
-2.15723967552185	-6.73921346664429	-3.54013299942017	-0.127464488148689	0.533164620399475	-0.0204156376421452
-2.15710020065308	-6.73671627044678	-3.54900598526001	-0.127499371767044	0.534165501594543	-0.0206307265907526
-2.15219569206238	-6.73087930679321	-3.56447911262512	-0.127526730298996	0.535071074962616	-0.0208719111979008
-2.14337420463562	-6.72840166091919	-3.57519936561584	-0.127490296959877	0.535840809345245	-0.0210126675665379
-2.13948225975037	-6.72810220718384	-3.58653163909912	-0.127581551671028	0.536753833293915	-0.0213259309530258
-2.12660980224609	-6.72626209259033	-3.59301805496216	-0.127672523260117	0.537584602832794	-0.0213972255587578
-2.11689448356628	-6.72447967529297	-3.60429978370667	-0.127775013446808	0.538393914699554	-0.0215771570801735
-2.10878133773804	-6.72446632385254	-3.61933279037476	-0.127923235297203	0.539199769496918	-0.0222642030566931
-2.10352611541748	-6.72289991378784	-3.62320828437805	-0.128033861517906	0.539970993995667	-0.0229033660143614
-2.10174298286438	-6.72639513015747	-3.63650894165039	-0.128174796700478	0.540707349777222	-0.0233363527804613
-2.09709596633911	-6.72941923141479	-3.63181233406067	-0.128375187516212	0.541386663913727	-0.0237421542406082
-2.09105372428894	-6.72811031341553	-3.64164209365845	-0.128629818558693	0.542129695415497	-0.0242713131010532
-2.09151291847229	-6.73019456863403	-3.64533686637878	-0.128829345107079	0.542826950550079	-0.0247599370777607
-2.09011554718018	-6.7314076423645	-3.65531277656555	-0.129127979278564	0.543517827987671	-0.0251731090247631
-2.08915519714355	-6.73290538787842	-3.65884876251221	-0.129460826516151	0.544102072715759	-0.0255877301096916
-2.08637380599976	-6.73210334777832	-3.66224694252014	-0.129766494035721	0.544666886329651	-0.0259910337626934
-2.08388733863831	-6.73413467407227	-3.66854000091553	-0.130117312073708	0.545168697834015	-0.0263731274753809
-2.08394980430603	-6.73462533950806	-3.6661229133606	-0.130504041910172	0.545689046382904	-0.0266710966825485
-2.07964015007019	-6.73202896118164	-3.67266011238098	-0.130869776010513	0.546190619468689	-0.0270076766610146
-2.07604455947876	-6.73046207427979	-3.67620086669922	-0.131238833069801	0.546439051628113	-0.0273288767784834
-2.07406234741211	-6.72915744781494	-3.67707872390747	-0.131688475608826	0.546750605106354	-0.0276582129299641
-2.0728714466095	-6.72569704055786	-3.68158721923828	-0.132031917572021	0.547071695327759	-0.0280628241598606
-2.06750392913818	-6.72799348831177	-3.67276954650879	-0.132572144269943	0.547256052494049	-0.0283945146948099
-2.06537532806396	-6.72402191162109	-3.67965245246887	-0.133031129837036	0.547398328781128	-0.0288507342338562
-2.06904006004334	-6.7213773727417	-3.67297172546387	-0.133558705449104	0.547595798969269	-0.0292061325162649
-2.06322407722473	-6.71535539627075	-3.67870855331421	-0.134033545851707	0.547582507133484	-0.029520109295845
-2.06301617622375	-6.71202373504639	-3.67738914489746	-0.134640783071518	0.547695815563202	-0.0298768430948257
-2.06432175636292	-6.70849657058716	-3.67591524124146	-0.135229274630547	0.547710061073303	-0.0300921816378832
-2.06312847137451	-6.7060170173645	-3.68180084228516	-0.135812804102898	0.547733426094055	-0.0303669255226851
-2.06271505355835	-6.70174217224121	-3.6761314868927	-0.136421665549278	0.547605514526367	-0.0306140072643757
-2.0606415271759	-6.69720458984375	-3.67425966262817	-0.137035235762596	0.547448515892029	-0.0307980962097645
-2.05652856826782	-6.69240379333496	-3.67423129081726	-0.137714758515358	0.547261714935303	-0.0309298317879438
-2.05711317062378	-6.69065427780151	-3.67573404312134	-0.138332977890968	0.547196984291077	-0.0309898294508457
-2.05793261528015	-6.68413162231445	-3.67015099525452	-0.138958245515823	0.5470090508461	-0.0311218407005072
-2.05220794677734	-6.67870235443115	-3.66889309883118	-0.139558151364326	0.546764671802521	-0.0312077961862087
-2.05484127998352	-6.67535305023193	-3.66433262825012	-0.140327349305153	0.546539425849915	-0.0312899984419346
-2.05089330673218	-6.66895437240601	-3.66437244415283	-0.140814185142517	0.54631906747818	-0.031317226588726
-2.05629873275757	-6.66575288772583	-3.65667867660522	-0.1414984613657	0.54616916179657	-0.0314455516636372
-2.05554151535034	-6.66017436981201	-3.64865565299988	-0.142244413495064	0.545843183994293	-0.0315665416419506
-2.05931162834167	-6.65800952911377	-3.6456995010376	-0.1430723965168	0.545621573925018	-0.0318027399480343
-2.06101226806641	-6.65767812728882	-3.6463885307312	-0.143774434924126	0.545502424240112	-0.0319775231182575
-2.06270551681519	-6.66013479232788	-3.63327074050903	-0.144526794552803	0.545193135738373	-0.0321085005998611
-2.05978727340698	-6.66368627548218	-3.63670063018799	-0.145261406898499	0.545098781585693	-0.0322790816426277
-2.05923271179199	-6.66054439544678	-3.62422204017639	-0.145850136876106	0.544832646846771	-0.0323668904602528
-2.05710649490356	-6.66397619247437	-3.62594509124756	-0.146485865116119	0.544744491577148	-0.0324825569987297
-2.05276989936829	-6.66082334518433	-3.61879801750183	-0.14703032374382	0.544528424739838	-0.0324928462505341
-2.05368566513062	-6.66257953643799	-3.62259101867676	-0.147664785385132	0.544498562812805	-0.0325715690851212
-2.05205798149109	-6.65627288818359	-3.61446237564087	-0.148036077618599	0.54442834854126	-0.0325384996831417
-2.05234360694885	-6.65435075759888	-3.62244176864624	-0.148522093892097	0.544385552406311	-0.0325528271496296
-2.04919219017029	-6.65083408355713	-3.61632823944092	-0.149012610316277	0.544271349906921	-0.0325191766023636
-2.05056691169739	-6.650710105896	-3.61778259277344	-0.149413481354713	0.544312119483948	-0.0324346795678139
-2.04652833938599	-6.64863729476929	-3.60714411735535	-0.14973109960556	0.544360816478729	-0.0324660912156105
-2.04793548583984	-6.64505100250244	-3.60310816764832	-0.150152891874313	0.54438990354538	-0.0324053466320038
-2.04592132568359	-6.64378929138184	-3.60479545593262	-0.150537610054016	0.544408857822418	-0.0324413552880287
-2.04895782470703	-6.6415753364563	-3.60431623458862	-0.150726050138474	0.544554173946381	-0.0323820523917675
-2.04881763458252	-6.64079999923706	-3.60418725013733	-0.151157990098	0.544552445411682	-0.032392006367445
-2.04981398582459	-6.63850545883179	-3.60400676727295	-0.151328518986702	0.544657230377197	-0.0323597900569439
-2.04933643341064	-6.63675260543823	-3.60247564315796	-0.15161494910717	0.544678270816803	-0.032331395894289
-2.04190325737	-6.63278913497925	-3.59813261032104	-0.151837423443794	0.544671833515167	-0.0322943888604641
-2.03787565231323	-6.63168334960938	-3.60369610786438	-0.152059033513069	0.544760406017303	-0.0322296842932701
-2.04142260551453	-6.62793064117432	-3.60687899589539	-0.152238145470619	0.544832289218903	-0.0321548506617546
-2.03724431991577	-6.62778806686401	-3.60102605819702	-0.152461171150208	0.544835269451141	-0.03202885389328
-2.03431248664856	-6.62470626831055	-3.60986328125	-0.152612134814262	0.544777750968933	-0.0319296382367611
-2.03482675552368	-6.62260293960571	-3.60493159294128	-0.152751624584198	0.544699251651764	-0.031813558191061
-2.03265476226807	-6.61416053771973	-3.60365200042725	-0.152903825044632	0.544613897800446	-0.0317670851945877
-2.03146052360535	-6.6079216003418	-3.60115027427673	-0.153048574924469	0.544507443904877	-0.0316311977803707
-2.02501845359802	-6.60221147537231	-3.59585189819336	-0.153268158435822	0.544332981109619	-0.0314736030995846
-2.02882170677185	-6.59738063812256	-3.60506057739258	-0.15335875749588	0.544075429439545	-0.0313082486391068
-2.0242292881012	-6.58929395675659	-3.60242867469788	-0.153584823012352	0.543859839439392	-0.0310472697019577
-2.02240800857544	-6.58036661148071	-3.59920620918274	-0.153745487332344	0.543444812297821	-0.0307707563042641
-2.02182531356812	-6.57761144638062	-3.59727549552917	-0.154026225209236	0.543209373950958	-0.0305374879390001
-2.01810431480408	-6.56789588928223	-3.5982837677002	-0.154266148805618	0.542860686779022	-0.0302530322223902
-2.01468133926392	-6.5628399848938	-3.59798502922058	-0.154439225792885	0.542428135871887	-0.0299618020653725
-2.010178565979	-6.5592246055603	-3.59675812721252	-0.154702827334404	0.541961967945099	-0.0296783428639174
-2.00764465332031	-6.55320835113525	-3.59174799919128	-0.154912739992142	0.541479468345642	-0.0293970573693514
-1.9960834980011	-6.54689121246338	-3.58472156524658	-0.15508870780468	0.5408935546875	-0.0292432848364115
-1.99953985214233	-6.54382991790771	-3.58639883995056	-0.155339106917381	0.540385484695435	-0.0289680752903223
-1.9924430847168	-6.53467655181885	-3.58240580558777	-0.155533149838448	0.539786219596863	-0.0286904722452164
-1.98995172977448	-6.53015995025635	-3.57872939109802	-0.155769228935242	0.539209604263306	-0.0284763257950544
-1.99223804473877	-6.52573108673096	-3.57168054580688	-0.156015515327454	0.538651049137115	-0.0281961057335138
-1.98907947540283	-6.51884984970093	-3.57315039634705	-0.156287610530853	0.538072109222412	-0.0279729440808296
-1.99022710323334	-6.51799488067627	-3.56462740898132	-0.156607180833817	0.537591934204102	-0.0278105586767197
-1.98707628250122	-6.51321363449097	-3.56289887428284	-0.156863674521446	0.537027478218079	-0.027617059648037
-1.98510932922363	-6.50940132141113	-3.55708575248718	-0.157125189900398	0.536476314067841	-0.0274411141872406
-1.98398804664612	-6.51124954223633	-3.55739903450012	-0.157354906201363	0.536007583141327	-0.0274510830640793
-1.98372828960419	-6.51084470748901	-3.54551482200623	-0.157595545053482	0.535429418087006	-0.0274306107312441
-1.97887206077576	-6.51229047775269	-3.54938077926636	-0.157825782895088	0.535035789012909	-0.0275106430053711
-1.97645509243011	-6.51290988922119	-3.53715395927429	-0.158030986785889	0.534509718418121	-0.0275301430374384
-1.97676944732666	-6.51489877700806	-3.53632879257202	-0.15821048617363	0.534134566783905	-0.0276565365493298
-1.9753942489624	-6.51598358154297	-3.52971029281616	-0.158418819308281	0.533704042434692	-0.0277477353811264
-1.97741305828094	-6.52340793609619	-3.5314199924469	-0.15855473279953	0.533388674259186	-0.0279177781194448
-1.97302222251892	-6.52342081069946	-3.52101516723633	-0.158716559410095	0.533044099807739	-0.0279957968741655
-1.97728037834167	-6.52439546585083	-3.515944480896	-0.158914014697075	0.532715082168579	-0.028194272890687
-1.9745922088623	-6.52526998519897	-3.51341509819031	-0.159001782536507	0.53244960308075	-0.028398834168911
-1.97568869590759	-6.52840948104858	-3.51090216636658	-0.159118324518204	0.53222119808197	-0.0285447128117085
-1.97620069980621	-6.53261995315552	-3.50882244110107	-0.15923847258091	0.532043099403381	-0.0287133511155844
-1.97554469108582	-6.53544187545776	-3.50762748718262	-0.159387603402138	0.531789600849152	-0.0288839023560286
-1.97637367248535	-6.54057264328003	-3.49978876113892	-0.159470349550247	0.531643211841583	-0.02906016074121
-1.97016060352325	-6.53961086273193	-3.50131344795227	-0.1595618724823	0.531435370445251	-0.0292042009532452
-1.96995770931244	-6.54548454284668	-3.49467706680298	-0.159722462296486	0.531316518783569	-0.0293732229620218
-1.96690154075623	-6.54542875289917	-3.49239110946655	-0.159748002886772	0.531150341033936	-0.0295583195984364
-1.96442258358002	-6.55209302902222	-3.49343037605286	-0.159892186522484	0.531034708023071	-0.0296829771250486
-1.96378898620605	-6.55254364013672	-3.48417925834656	-0.159943550825119	0.530866086483002	-0.0298217087984085
-1.95686745643616	-6.55642890930176	-3.48926854133606	-0.160034507513046	0.530676603317261	-0.0299685169011354
-1.95828628540039	-6.55682182312012	-3.47998523712158	-0.160167828202248	0.530567824840546	-0.0301685128360987
-1.95389604568481	-6.56219244003296	-3.48320293426514	-0.160304576158524	0.53031998872757	-0.0302616730332375
-1.95087718963623	-6.56263828277588	-3.47601509094238	-0.160442605614662	0.530196070671082	-0.0303813982754946
-1.95107793807983	-6.56536960601807	-3.47928810119629	-0.160554260015488	0.529989004135132	-0.0305166728794575
-1.94696390628815	-6.5700945854187	-3.46948671340942	-0.16082826256752	0.529830098152161	-0.0305640883743763
-1.94622111320496	-6.56976318359375	-3.46911358833313	-0.160996586084366	0.52960216999054	-0.0306771285831928
-1.94237267971039	-6.57275581359863	-3.46495318412781	-0.161242991685867	0.529471874237061	-0.0307507459074259
-1.93799793720245	-6.57144212722778	-3.4615216255188	-0.161443904042244	0.529260098934174	-0.0307849626988173
-1.93431890010834	-6.57508134841919	-3.45693278312683	-0.161739811301231	0.529129505157471	-0.0309035908430815
-1.9324746131897	-6.5751953125	-3.44985699653625	-0.162025853991508	0.528879821300507	-0.0308591518551111
-1.92999017238617	-6.57711982727051	-3.45322203636169	-0.162287071347237	0.528727948665619	-0.0309679359197617
-1.93061065673828	-6.578537940979	-3.44619512557983	-0.162637367844582	0.528544902801514	-0.0308972373604774
-1.92350471019745	-6.57859516143799	-3.44764709472656	-0.162935316562653	0.528311014175415	-0.0309531409293413
-1.92523503303528	-6.57832765579224	-3.43987703323364	-0.163251623511314	0.528097867965698	-0.0309297442436218
-1.92095828056335	-6.57876825332642	-3.44054508209229	-0.163636311888695	0.527945280075073	-0.0309768356382847
-1.92158782482147	-6.58429908752441	-3.43308520317078	-0.163966536521912	0.527753889560699	-0.0309422854334116
-1.91690480709076	-6.58293914794922	-3.43212294578552	-0.16429540514946	0.527543663978577	-0.0309822782874107
-1.91419863700867	-6.58561706542969	-3.41478276252747	-0.16480079293251	0.527333855628967	-0.0309573113918304
-1.91089868545532	-6.58765888214111	-3.42295026779175	-0.165132150053978	0.527119517326355	-0.0310036912560463
-1.9099782705307	-6.59078598022461	-3.41293025016785	-0.165551379323006	0.526999473571777	-0.03099500015378
-1.90641844272614	-6.59241771697998	-3.42043924331665	-0.165918588638306	0.526940643787384	-0.0310696233063936
-1.90407061576843	-6.59613227844238	-3.40875577926636	-0.166295453906059	0.526757419109344	-0.031051266938448
-1.89822149276733	-6.59931802749634	-3.4113450050354	-0.166675269603729	0.526683747768402	-0.0311284139752388
-1.89729619026184	-6.60326337814331	-3.39890360832214	-0.16699880361557	0.526565134525299	-0.0311839450150728
-1.89866733551025	-6.60512924194336	-3.39952445030212	-0.167331695556641	0.526521265506744	-0.0312560237944126
-1.89298975467682	-6.60912847518921	-3.39643287658691	-0.167657375335693	0.526326179504395	-0.031369112432003
-1.89365482330322	-6.61098194122314	-3.3961935043335	-0.167901903390884	0.52631002664566	-0.0313761793076992
-1.89326310157776	-6.61559534072876	-3.40127062797546	-0.168210029602051	0.526405572891235	-0.0316163077950478
-1.89003145694733	-6.61499500274658	-3.39263844490051	-0.168495431542397	0.526378870010376	-0.0317051373422146
-1.88984143733978	-6.61907386779785	-3.39459371566772	-0.168775081634521	0.526438593864441	-0.0318153128027916
-1.88702023029327	-6.62201404571533	-3.39380764961243	-0.169016256928444	0.52653694152832	-0.0318889543414116
-1.88214385509491	-6.62406349182129	-3.39330339431763	-0.169125735759735	0.526587128639221	-0.0320557951927185
-1.88306987285614	-6.6273398399353	-3.40098476409912	-0.169334173202515	0.526819884777069	-0.0321036539971828
-1.88151168823242	-6.63331460952759	-3.39582371711731	-0.169473633170128	0.526988625526428	-0.0322677753865719
-1.87572467327118	-6.63358163833618	-3.40051913261414	-0.16948239505291	0.527094721794128	-0.0323920994997025
-1.87615180015564	-6.6411304473877	-3.39777612686157	-0.169553995132446	0.527446866035461	-0.0324616506695747
-1.87153327465057	-6.64086771011353	-3.40002202987671	-0.169563576579094	0.527615189552307	-0.0326941385865211
-1.86759674549103	-6.64492273330688	-3.40179872512817	-0.169522732496262	0.527858018875122	-0.0327666401863098
-1.86608278751373	-6.64994955062866	-3.40775561332703	-0.169587701559067	0.528202056884766	-0.0328880771994591
-1.86111998558044	-6.64917612075806	-3.41283226013184	-0.169503316283226	0.528553545475006	-0.0329406969249249
-1.85774648189545	-6.65211296081543	-3.41506600379944	-0.169339299201965	0.528742134571075	-0.0329351127147675
-1.85373139381409	-6.6557469367981	-3.42025327682495	-0.16914090514183	0.529116272926331	-0.0329025909304619
-1.85044062137604	-6.65886116027832	-3.42048573493958	-0.168941423296928	0.529389083385468	-0.0328261144459248
-1.84605252742767	-6.66130447387695	-3.42247080802917	-0.168773278594017	0.529751300811768	-0.0327976197004318
-1.83710765838623	-6.66196203231812	-3.42509484291077	-0.168626293540001	0.529964447021484	-0.0326831974089146
-1.83284294605255	-6.66532230377197	-3.4284348487854	-0.168395698070526	0.530404508113861	-0.0325239337980747
-1.8257828950882	-6.66426372528076	-3.43394422531128	-0.168095529079437	0.530685842037201	-0.0323947966098785
-1.8238205909729	-6.66902732849121	-3.44025158882141	-0.167845979332924	0.530989170074463	-0.0322241596877575
-1.81617176532745	-6.66789674758911	-3.44192123413086	-0.167560175061226	0.531299591064453	-0.0319379232823849
-1.80955958366394	-6.6693115234375	-3.44144034385681	-0.167238771915436	0.531569242477417	-0.0316605865955353
-1.80148828029633	-6.66874027252197	-3.45092606544495	-0.166861236095428	0.531817257404327	-0.0313990749418736
-1.7973735332489	-6.67124223709106	-3.45149159431458	-0.166561618447304	0.532041490077972	-0.0309822391718626
-1.78620743751526	-6.67092037200928	-3.46161007881165	-0.166194900870323	0.53218412399292	-0.0306757856160402
-1.78051054477692	-6.66901588439941	-3.45846843719482	-0.165823101997375	0.53239780664444	-0.0302460715174675
-1.77665543556213	-6.66678047180176	-3.46821045875549	-0.165386840701103	0.532537460327148	-0.0298157520592213
-1.77065777778625	-6.66285037994385	-3.46816420555115	-0.165057495236397	0.532658696174622	-0.029277702793479
-1.7604513168335	-6.66355800628662	-3.46671938896179	-0.16473251581192	0.532647430896759	-0.0286511536687613
-1.75585353374481	-6.65737438201904	-3.4778139591217	-0.164377719163895	0.532770097255707	-0.0280934199690819
-1.74831879138947	-6.65351915359497	-3.47420763969421	-0.164010435342789	0.532713890075684	-0.0273777861148119
-1.74314713478088	-6.65167856216431	-3.4763560295105	-0.163657292723656	0.532769858837128	-0.0267247352749109
-1.73292231559753	-6.6451735496521	-3.47798180580139	-0.163361504673958	0.532726645469666	-0.025906128808856
-1.72758090496063	-6.64225292205811	-3.48371195793152	-0.16304774582386	0.532753944396973	-0.0252149179577827
-1.72732758522034	-6.63636779785156	-3.48037123680115	-0.162797287106514	0.532713115215302	-0.0245039761066437
-1.71823084354401	-6.63209295272827	-3.47715330123901	-0.162507295608521	0.532604932785034	-0.0237804297357798
-1.71427857875824	-6.62777900695801	-3.48192691802979	-0.1622524112463	0.532539010047913	-0.0232023317366838
-1.70967638492584	-6.62526226043701	-3.48355531692505	-0.162062257528305	0.532475113868713	-0.0225690305233002
-1.70703411102295	-6.62294292449951	-3.482750415802	-0.161838456988335	0.532289505004883	-0.0220268219709396
-1.69943940639496	-6.61753129959106	-3.48693418502808	-0.161573395133018	0.532123506069183	-0.0215887986123562
-1.69666731357574	-6.6181492805481	-3.48264026641846	-0.161436647176743	0.531992077827454	-0.0210992600768805
-1.69183838367462	-6.61507606506348	-3.48931169509888	-0.161253780126572	0.531858682632446	-0.0207188595086336
-1.68276798725128	-6.61299180984497	-3.47966432571411	-0.161101579666138	0.531605005264282	-0.0202615838497877
-1.68088781833649	-6.60891485214233	-3.48585534095764	-0.160893097519875	0.531450390815735	-0.0198355112224817
-1.67854464054108	-6.61162757873535	-3.48109841346741	-0.160948202013969	0.531290948390961	-0.0194820277392864
-1.67082989215851	-6.60821008682251	-3.47897720336914	-0.160876825451851	0.531026899814606	-0.0191067177802324
-1.66704022884369	-6.6059308052063	-3.47718000411987	-0.160793095827103	0.530838251113892	-0.0188774764537811
-1.66899609565735	-6.60745143890381	-3.47531795501709	-0.160775601863861	0.530625879764557	-0.0185853876173496
-1.66787660121918	-6.6074333190918	-3.47484803199768	-0.160847172141075	0.530516564846039	-0.0184034202247858
-1.66220283508301	-6.60912752151489	-3.47494769096375	-0.160926386713982	0.530246019363403	-0.0182906240224838
-1.66375780105591	-6.60882043838501	-3.46853089332581	-0.160935074090958	0.530088007450104	-0.018284710124135
-1.66081392765045	-6.60879278182983	-3.46338129043579	-0.161086931824684	0.529813528060913	-0.0183070674538612
-1.65966141223907	-6.61147499084473	-3.46482801437378	-0.161114111542702	0.529658854007721	-0.0184564329683781
-1.66467154026031	-6.61609220504761	-3.45529508590698	-0.161322444677353	0.529437720775604	-0.0185937695205212
-1.66420555114746	-6.61421585083008	-3.45777773857117	-0.161471351981163	0.529218137264252	-0.0189052391797304
-1.66137087345123	-6.61972427368164	-3.45301294326782	-0.161692053079605	0.52898645401001	-0.019192872568965
-1.6616096496582	-6.61978149414063	-3.45105028152466	-0.161845624446869	0.528759062290192	-0.0195789206773043
-1.66956448554993	-6.62704753875732	-3.44746994972229	-0.162080675363541	0.528541088104248	-0.0199462734162807
-1.67340981960297	-6.62893104553223	-3.43770098686218	-0.16241529583931	0.528223395347595	-0.0202538948506117
-1.67827773094177	-6.63309049606323	-3.43509674072266	-0.16263984143734	0.528094112873077	-0.0208151284605265
-1.68317914009094	-6.63521671295166	-3.43061208724976	-0.162980034947395	0.527879416942596	-0.0212768092751503
-1.68905997276306	-6.63904762268066	-3.4258553981781	-0.163329944014549	0.527629315853119	-0.0219017565250397
-1.69394958019257	-6.65117168426514	-3.4251024723053	-0.16366995871067	0.527312397956848	-0.0234190206974745
-1.70439016819	-6.66255760192871	-3.41724276542664	-0.16385181248188	0.527200877666473	-0.0257248040288687
-1.71183288097382	-6.66686344146729	-3.42256569862366	-0.164193004369736	0.5270015001297	-0.0265629924833775
-1.71137714385986	-6.66261577606201	-3.4133472442627	-0.164447203278542	0.526739060878754	-0.026789203286171
-1.71646475791931	-6.65917348861694	-3.4085488319397	-0.164717078208923	0.526522696018219	-0.0272193197160959
-1.72032904624939	-6.66014099121094	-3.4085419178009	-0.16498801112175	0.526321530342102	-0.0277677569538355
-1.72180271148682	-6.66787672042847	-3.40340828895569	-0.165271162986755	0.526007175445557	-0.0282121933996677
-1.72194266319275	-6.66644096374512	-3.39748644828796	-0.165512636303902	0.525757372379303	-0.0283792149275541
-1.71691811084747	-6.66723346710205	-3.39249849319458	-0.165687814354897	0.525465250015259	-0.0283601898699999
-1.71685969829559	-6.66822290420532	-3.39377999305725	-0.165758460760117	0.525336802005768	-0.0282297991216183
-1.71466183662415	-6.66266822814941	-3.38499236106873	-0.165861040353775	0.525126397609711	-0.0276423878967762
-1.71583652496338	-6.65539312362671	-3.38101029396057	-0.165893837809563	0.525058507919312	-0.0267805922776461
-1.72295618057251	-6.6583366394043	-3.3831570148468	-0.166214942932129	0.525016069412231	-0.0264361687004566
-1.72758257389069	-6.64615917205811	-3.37792730331421	-0.166483670473099	0.524878621101379	-0.026404982432723
-1.73620283603668	-6.64220428466797	-3.38087439537048	-0.166669145226479	0.52477365732193	-0.0261755101382732
-1.74145257472992	-6.63213491439819	-3.38445949554443	-0.166755080223083	0.524744212627411	-0.0257665906101465
-1.74431765079498	-6.62932825088501	-3.37927961349487	-0.167067289352417	0.524592399597168	-0.0254005528986454
-1.74272882938385	-6.62756824493408	-3.36908674240112	-0.167222782969475	0.52448433637619	-0.0249974355101585
-1.73590004444122	-6.6264500617981	-3.37212204933167	-0.167455032467842	0.524279296398163	-0.0243837218731642
-1.72796189785004	-6.62262964248657	-3.36341118812561	-0.167636319994926	0.524084687232971	-0.0237057935446501
-1.72067832946777	-6.62342309951782	-3.36550164222717	-0.167735680937767	0.523960709571838	-0.0229675248265266
-1.71507596969604	-6.62385606765747	-3.36481070518494	-0.167961031198502	0.523834049701691	-0.0223243702203035
-1.70809769630432	-6.62103366851807	-3.35541558265686	-0.168165981769562	0.523676633834839	-0.0216575376689434
-1.70833563804626	-6.61747932434082	-3.3615140914917	-0.168247327208519	0.523691117763519	-0.0212420225143433
-1.70813798904419	-6.61573457717896	-3.36637187004089	-0.168409526348114	0.523687720298767	-0.0209352858364582
-1.7102438211441	-6.60962820053101	-3.35794758796692	-0.16851244866848	0.523622453212738	-0.0205294918268919
-1.71699774265289	-6.60780191421509	-3.36332535743713	-0.168478146195412	0.523747742176056	-0.0204250551760197
-1.71436107158661	-6.61119365692139	-3.37039232254028	-0.168538361787796	0.523766100406647	-0.0210040882229805
-1.71437990665436	-6.61577749252319	-3.3642110824585	-0.168573662638664	0.523759543895721	-0.0216216072440147
-1.71364986896515	-6.61822032928467	-3.37444591522217	-0.168466672301292	0.52394837141037	-0.0220881532877684
-1.71167659759521	-6.6204571723938	-3.36944890022278	-0.168354526162148	0.523961961269379	-0.0224733743816614
-1.70755779743195	-6.62590551376343	-3.38372445106506	-0.168194577097893	0.524108469486237	-0.0228791665285826
-1.70407438278198	-6.63092374801636	-3.38485860824585	-0.168088361620903	0.524291753768921	-0.0234303902834654
-1.69744074344635	-6.63837957382202	-3.3910768032074	-0.167842924594879	0.5244140625	-0.0238337852060795
-1.69875490665436	-6.64379453659058	-3.3950719833374	-0.167645290493965	0.524704217910767	-0.0242890883237123
-1.69138956069946	-6.64873027801514	-3.39788818359375	-0.167341217398643	0.524938404560089	-0.0246385522186756
-1.68693172931671	-6.65484857559204	-3.40057468414307	-0.167060762643814	0.525221526622772	-0.0249621197581291
-1.68416357040405	-6.65830707550049	-3.40987515449524	-0.166651487350464	0.52553254365921	-0.0251682586967945
-1.67838752269745	-6.66323661804199	-3.41249322891235	-0.166294872760773	0.525907576084137	-0.0253631472587585
-1.67469370365143	-6.66749668121338	-3.42266416549683	-0.165834456682205	0.526253461837769	-0.0253780279308558
-1.67176997661591	-6.66834402084351	-3.43336534500122	-0.165377199649811	0.526657104492188	-0.0254471693187952
-1.66859173774719	-6.67161464691162	-3.43039798736572	-0.164798572659492	0.527121365070343	-0.0253236591815948
-1.66412138938904	-6.67330837249756	-3.44477009773254	-0.164348840713501	0.527544856071472	-0.0252521689981222
-1.66212105751038	-6.67603921890259	-3.45199775695801	-0.163754016160965	0.528027355670929	-0.0250630397349596
-1.6542432308197	-6.68196868896484	-3.46207332611084	-0.163249716162682	0.528464734554291	-0.0249644834548235
-1.6521897315979	-6.68373107910156	-3.46959209442139	-0.162624329328537	0.528955578804016	-0.0246350038796663
-1.64127635955811	-6.68610286712646	-3.48002958297729	-0.161988571286201	0.529361248016357	-0.0244770813733339
-1.63765847682953	-6.68956851959229	-3.48093414306641	-0.161324560642242	0.529859244823456	-0.0241401232779026
-1.63086891174316	-6.6924147605896	-3.4938337802887	-0.160622537136078	0.530350685119629	-0.0239160470664501
-1.62839114665985	-6.69650459289551	-3.49805927276611	-0.159923925995827	0.53081750869751	-0.0234918352216482
-1.61669254302979	-6.69626903533936	-3.51384735107422	-0.159291297197342	0.531250536441803	-0.023124935105443
-1.61684370040894	-6.69615173339844	-3.52227687835693	-0.158510848879814	0.531739175319672	-0.022727882489562
-1.61032235622406	-6.69913816452026	-3.52333998680115	-0.157838195562363	0.532152354717255	-0.022293284535408
-1.60251307487488	-6.69696378707886	-3.53354930877686	-0.157085552811623	0.532531142234802	-0.0218394696712494
-1.59631371498108	-6.69772815704346	-3.54223895072937	-0.156370624899864	0.532982885837555	-0.021461421623826
-1.59255576133728	-6.69307899475098	-3.54945039749146	-0.155682265758514	0.533357918262482	-0.0210579633712769
-1.58663606643677	-6.69613885879517	-3.56084585189819	-0.154902994632721	0.533809006214142	-0.0206089708954096
-1.58011138439178	-6.69824934005737	-3.56871509552002	-0.154176622629166	0.534150183200836	-0.0202544517815113
-1.56900823116302	-6.70001125335693	-3.57395601272583	-0.153452172875404	0.534409701824188	-0.0197818148881197
-1.5638587474823	-6.70159578323364	-3.58712005615234	-0.152713045477867	0.534789025783539	-0.0193862058222294
-1.55331254005432	-6.70498180389404	-3.59224390983582	-0.151923969388008	0.534993290901184	-0.0189667865633965
-1.54859220981598	-6.70729732513428	-3.59784555435181	-0.151282757520676	0.535291850566864	-0.0185806360095739
-1.5421062707901	-6.70697116851807	-3.60539841651917	-0.150448024272919	0.53558760881424	-0.0181969106197357
-1.53905916213989	-6.70544862747192	-3.6094024181366	-0.149719700217247	0.535856604576111	-0.0176345519721508
-1.52882790565491	-6.70481204986572	-3.61790561676025	-0.149023875594139	0.536027789115906	-0.0171879511326551
-1.5245954990387	-6.70086288452148	-3.62507200241089	-0.148253306746483	0.536368131637573	-0.0166924055665731
-1.52364575862885	-6.69884443283081	-3.63276433944702	-0.147539913654327	0.536634802818298	-0.0161931365728378
-1.52064216136932	-6.70171451568604	-3.63660216331482	-0.146909907460213	0.53691041469574	-0.015800504013896
-1.51422393321991	-6.69952821731567	-3.64038300514221	-0.146203920245171	0.537078738212585	-0.0153520340099931
-1.51159048080444	-6.69801425933838	-3.64382028579712	-0.145437747240067	0.537409842014313	-0.0150064770132303
-1.50935018062592	-6.69959402084351	-3.65223932266235	-0.144840061664581	0.537642657756805	-0.0146891595795751
-1.50462591648102	-6.70341634750366	-3.65775036811829	-0.144258335232735	0.537875056266785	-0.0142841758206487
-1.49905049800873	-6.70091485977173	-3.66281247138977	-0.143612563610077	0.538032352924347	-0.0140519784763455
-1.49617350101471	-6.70317935943604	-3.6612913608551	-0.142934560775757	0.538334786891937	-0.0137801868841052
-1.49198377132416	-6.70729112625122	-3.66330051422119	-0.142440319061279	0.538510262966156	-0.0135480156168342
-1.48727118968964	-6.70879697799683	-3.67041969299316	-0.141813814640045	0.538764655590057	-0.0133379818871617
-1.48540437221527	-6.71207618713379	-3.66977667808533	-0.141335725784302	0.539022207260132	-0.0130746504291892
-1.48339021205902	-6.70900106430054	-3.66896414756775	-0.140794798731804	0.539129078388214	-0.0128582315519452
-1.48499917984009	-6.71198320388794	-3.6816885471344	-0.140308544039726	0.539464056491852	-0.0127156861126423
-1.48511230945587	-6.71229219436646	-3.6810519695282	-0.139911472797394	0.539624154567719	-0.0126477833837271
-1.48139452934265	-6.71993541717529	-3.6818745136261	-0.139437437057495	0.539821028709412	-0.0125610549002886
-1.48052680492401	-6.71823596954346	-3.68728160858154	-0.139100313186646	0.539995849132538	-0.0125384535640478
-1.47845649719238	-6.72184562683105	-3.68980669975281	-0.138690009713173	0.54019433259964	-0.0126219214871526
-1.47694456577301	-6.72691869735718	-3.69282627105713	-0.13848540186882	0.540332734584808	-0.0127456085756421
-1.47821652889252	-6.73152446746826	-3.69088220596313	-0.138224586844444	0.540432453155518	-0.0128160687163472
-1.47704446315765	-6.73576879501343	-3.69298315048218	-0.137972891330719	0.540532112121582	-0.0130149787291884
-1.47972702980042	-6.73941230773926	-3.68594765663147	-0.137819573283195	0.540604293346405	-0.0131909316405654
-1.47880518436432	-6.74363565444946	-3.68729138374329	-0.137765809893608	0.540662825107574	-0.0134336156770587
-1.47827577590942	-6.74632549285889	-3.68837141990662	-0.137590646743774	0.540697395801544	-0.0136977527290583
-1.48589742183685	-6.75009155273438	-3.68276238441467	-0.137517929077148	0.540714025497437	-0.0139208137989044
-1.48623466491699	-6.75387525558472	-3.68807625770569	-0.137564435601234	0.540602684020996	-0.0143069354817271
-1.48945498466492	-6.7538685798645	-3.68138456344604	-0.137619614601135	0.540511965751648	-0.0146599551662803
-1.4933922290802	-6.75482702255249	-3.68089628219604	-0.13766422867775	0.540395379066467	-0.0150249302387238
-1.49906778335571	-6.75996208190918	-3.67845940589905	-0.137775063514709	0.540371656417847	-0.0155086433514953
-1.50216507911682	-6.75969743728638	-3.66553425788879	-0.13801771402359	0.540161728858948	-0.0159441158175468
-1.50447189807892	-6.76482725143433	-3.66379690170288	-0.13819308578968	0.539978921413422	-0.0164570119231939
-1.51220273971558	-6.76379537582397	-3.66084623336792	-0.138504892587662	0.539684534072876	-0.0169054791331291
-1.51622426509857	-6.7672119140625	-3.6585168838501	-0.138865113258362	0.539488911628723	-0.0174058545380831
-1.52004182338715	-6.76152372360229	-3.6618320941925	-0.139193043112755	0.539127707481384	-0.0179634038358927
-1.52768385410309	-6.76493453979492	-3.65037226676941	-0.13966953754425	0.538794040679932	-0.0184507854282856
-1.5365823507309	-6.76546621322632	-3.64203238487244	-0.140147835016251	0.538390278816223	-0.0189983304589987
-1.54195249080658	-6.76497220993042	-3.63579154014587	-0.14055535197258	0.537995278835297	-0.0195847004652023
-1.55007302761078	-6.7650203704834	-3.6365180015564	-0.141085997223854	0.537514567375183	-0.0202066656202078
-1.56134653091431	-6.76335096359253	-3.62357425689697	-0.141551464796066	0.537077724933624	-0.020821176469326
-1.56631445884705	-6.76471185684204	-3.62070965766907	-0.142148569226265	0.53652548789978	-0.0214987061917782
-1.57658636569977	-6.76056337356567	-3.61330580711365	-0.142673388123512	0.536029696464539	-0.0220814049243927
-1.58281075954437	-6.75725650787354	-3.6026976108551	-0.143253177404404	0.535491228103638	-0.0226628948003054
-1.59187650680542	-6.75871276855469	-3.5963978767395	-0.143878310918808	0.534892022609711	-0.023220295086503
-1.59774696826935	-6.75198364257813	-3.59083676338196	-0.144502550363541	0.534307718276978	-0.0237052366137505
-1.60288608074188	-6.75202655792236	-3.58319187164307	-0.145167112350464	0.533725142478943	-0.0241795461624861
-1.6076078414917	-6.74631929397583	-3.57709431648254	-0.145824611186981	0.533155202865601	-0.0246035065501928
-1.61347639560699	-6.74074745178223	-3.5770525932312	-0.146421298384666	0.532572627067566	-0.0250537507236004
-1.62063097953796	-6.73878717422485	-3.55961203575134	-0.147055521607399	0.532076239585876	-0.025376720353961
-1.62661302089691	-6.73528337478638	-3.55518746376038	-0.147721260786057	0.531473278999329	-0.0258167628198862
-1.63354313373566	-6.72785997390747	-3.55033445358276	-0.148294642567635	0.530915498733521	-0.0261555667966604
-1.63370418548584	-6.72173118591309	-3.54448819160461	-0.148972928524017	0.530308187007904	-0.0265624523162842
-1.64249849319458	-6.71554327011108	-3.53316473960876	-0.149476408958435	0.529827356338501	-0.0268591176718473
-1.65064013004303	-6.71026611328125	-3.53359794616699	-0.15003077685833	0.529331803321838	-0.0271872989833355
-1.65607106685638	-6.70523262023926	-3.52581000328064	-0.150633975863457	0.52892529964447	-0.0274632498621941
-1.66074168682098	-6.69968175888062	-3.52290749549866	-0.151090249419212	0.528373181819916	-0.0277471225708723
-1.67065334320068	-6.69540452957153	-3.51139569282532	-0.151649981737137	0.528021156787872	-0.0279864855110645
-1.67483615875244	-6.6889796257019	-3.51091909408569	-0.152032375335693	0.527580976486206	-0.0282740835100412
-1.68137443065643	-6.68621063232422	-3.49989748001099	-0.152525529265404	0.527220070362091	-0.0285048000514507
-1.68717014789581	-6.68472194671631	-3.50332880020142	-0.152895212173462	0.52691262960434	-0.0287627447396517
-1.69207286834717	-6.67719888687134	-3.49741125106812	-0.153283968567848	0.526578605175018	-0.0289876982569695
-1.6968297958374	-6.67363214492798	-3.48990845680237	-0.153568804264069	0.526243805885315	-0.0291250105947256
-1.70264303684235	-6.67463684082031	-3.48784422874451	-0.154001697897911	0.526049435138702	-0.0293613988906145
-1.70388555526733	-6.67101573944092	-3.48364543914795	-0.154230952262878	0.52584433555603	-0.0295142009854317
-1.70712602138519	-6.66885614395142	-3.47856020927429	-0.154588624835014	0.525613248348236	-0.0296027734875679
-1.70834994316101	-6.66652488708496	-3.48098945617676	-0.154745653271675	0.525452017784119	-0.029726680368185
-1.7092764377594	-6.66397428512573	-3.4743115901947	-0.154993042349815	0.525291860103607	-0.0298119951039553
-1.71354830265045	-6.66140794754028	-3.47378754615784	-0.155120104551315	0.525244772434235	-0.0298258028924465
-1.71252179145813	-6.65835046768188	-3.46976709365845	-0.15528966486454	0.525128901004791	-0.0299069210886955
-1.71575808525085	-6.65966176986694	-3.46561622619629	-0.155444622039795	0.525036811828613	-0.0299857668578625
-1.71636509895325	-6.65738439559937	-3.4687876701355	-0.155559942126274	0.525022387504578	-0.0300055909901857
-1.71900808811188	-6.65755796432495	-3.46467781066895	-0.155648797750473	0.52505087852478	-0.0300661064684391
-1.72071766853333	-6.65398025512695	-3.46221256256104	-0.155674576759338	0.525034308433533	-0.0301321614533663
-1.72104907035828	-6.65749168395996	-3.46788930892944	-0.155761018395424	0.525058627128601	-0.0301703289151192
-1.72532999515533	-6.6564416885376	-3.46320486068726	-0.155800089240074	0.525115728378296	-0.0302549414336681
-1.72825694084167	-6.65497159957886	-3.45915126800537	-0.155834510922432	0.525202035903931	-0.0303094759583473
-1.72925126552582	-6.65618133544922	-3.46272087097168	-0.155876189470291	0.52530825138092	-0.0304999332875013
-1.73130357265472	-6.65635681152344	-3.47013592720032	-0.155874162912369	0.525337040424347	-0.0306396689265966
-1.73376739025116	-6.65712261199951	-3.46118593215942	-0.155823424458504	0.525421738624573	-0.030684070661664
-1.73512268066406	-6.6585865020752	-3.46179246902466	-0.155849128961563	0.525408744812012	-0.0307080820202827
-1.73116588592529	-6.65714454650879	-3.45712757110596	-0.155910566449165	0.525436162948608	-0.0307227149605751
-1.73438227176666	-6.65514326095581	-3.45995426177979	-0.155810251832008	0.525523662567139	-0.0307111535221338
-1.7376035451889	-6.65780067443848	-3.46306586265564	-0.155872866511345	0.525595128536224	-0.0307586416602135
-1.73786592483521	-6.65227842330933	-3.46403074264526	-0.155830472707748	0.525620579719543	-0.0307460967451334
-1.74069738388062	-6.65378379821777	-3.46207618713379	-0.155893370509148	0.525689005851746	-0.0308281686156988
-1.74583470821381	-6.64798355102539	-3.46130394935608	-0.15583598613739	0.525807559490204	-0.0308473110198975
-1.74661135673523	-6.65092754364014	-3.46202635765076	-0.155941754579544	0.525858223438263	-0.0310395993292332
-1.74722409248352	-6.64969778060913	-3.45343565940857	-0.155965879559517	0.525790095329285	-0.0311826188117266
-1.74788880348206	-6.65266752243042	-3.46164727210999	-0.156068608164787	0.525831699371338	-0.031374204903841
-1.75170731544495	-6.65331506729126	-3.4588565826416	-0.156172186136246	0.525876700878143	-0.0314964577555656
-1.75495445728302	-6.65170669555664	-3.45733428001404	-0.156226888298988	0.525829195976257	-0.0316879600286484
-1.76077818870544	-6.65614414215088	-3.45565629005432	-0.156271457672119	0.525879144668579	-0.031882006675005
-1.75754153728485	-6.65562534332275	-3.45716023445129	-0.156426221132278	0.525761783123016	-0.0321042165160179
-1.75901591777802	-6.65847682952881	-3.44746017456055	-0.156624510884285	0.525689303874969	-0.0322267562150955
-1.76112854480743	-6.65948677062988	-3.44782280921936	-0.156693980097771	0.525635421276093	-0.0324226878583431
-1.76675665378571	-6.66350221633911	-3.44303035736084	-0.156903102993965	0.525561690330505	-0.0326064676046371
-1.76712954044342	-6.66298913955688	-3.44212770462036	-0.157078191637993	0.525505185127258	-0.0328462533652782
-1.76983046531677	-6.66680145263672	-3.43487620353699	-0.157314956188202	0.525367319583893	-0.0330900475382805
-1.77154564857483	-6.66640663146973	-3.43391847610474	-0.157461732625961	0.525240361690521	-0.0332761667668819
-1.77502989768982	-6.66988229751587	-3.42374300956726	-0.157659724354744	0.525067090988159	-0.033549040555954
-1.77475643157959	-6.67599725723267	-3.42244744300842	-0.157968789339066	0.524974644184113	-0.033819954842329
-1.77617228031158	-6.67801713943481	-3.42074203491211	-0.158190131187439	0.524747610092163	-0.0341594517230988
-1.78071939945221	-6.68350267410278	-3.41717886924744	-0.158395558595657	0.524568140506744	-0.0344593897461891
-1.7838054895401	-6.6839599609375	-3.40891122817993	-0.158592641353607	0.524330139160156	-0.0348344072699547
-1.78557562828064	-6.69091272354126	-3.41422271728516	-0.158790126442909	0.524244844913483	-0.0352137461304665
-1.7869907617569	-6.69344282150269	-3.39783382415771	-0.159048765897751	0.524021804332733	-0.0356502532958984
-1.79440402984619	-6.70290899276733	-3.39753174781799	-0.159251272678375	0.523877024650574	-0.0360822640359402
-1.79299986362457	-6.70390224456787	-3.39300346374512	-0.159478560090065	0.523561954498291	-0.0366740226745605
-1.7986900806427	-6.71358299255371	-3.38591647148132	-0.159707129001617	0.523327052593231	-0.0371441282331944
-1.79590272903442	-6.71576166152954	-3.38182377815247	-0.159929633140564	0.523041903972626	-0.0377435609698296
-1.80212008953094	-6.72464370727539	-3.37529945373535	-0.160076782107353	0.522836148738861	-0.0380972400307655
-1.80615973472595	-6.72657775878906	-3.36715722084045	-0.16030789911747	0.522488534450531	-0.0384388491511345
-1.8064831495285	-6.72996997833252	-3.36743235588074	-0.160540238022804	0.522218227386475	-0.0388262309134007
-1.81201887130737	-6.73355293273926	-3.35960268974304	-0.160680681467056	0.522019624710083	-0.0392473638057709
-1.81521594524384	-6.73407125473022	-3.35882878303528	-0.160938933491707	0.521748781204224	-0.0396637208759785
-1.81890559196472	-6.73516273498535	-3.35161566734314	-0.161077573895454	0.521468341350555	-0.0399921014904976
-1.81991279125214	-6.74273633956909	-3.3552668094635	-0.161216676235199	0.521245062351227	-0.0403542146086693
-1.82486236095428	-6.74395561218262	-3.33752417564392	-0.161411106586456	0.521021068096161	-0.0407086275517941
-1.823126912117	-6.7416729927063	-3.34282040596008	-0.161458030343056	0.520753562450409	-0.0411201305687428
-1.82904064655304	-6.74453353881836	-3.33733773231506	-0.161595493555069	0.520482242107391	-0.0413465648889542
-1.83060050010681	-6.74773359298706	-3.33784866333008	-0.161688968539238	0.520256459712982	-0.0416735038161278
-1.83340811729431	-6.74916696548462	-3.33290934562683	-0.161783620715141	0.519994080066681	-0.0419091284275055
-1.83867049217224	-6.75394344329834	-3.32884240150452	-0.16184775531292	0.519819974899292	-0.0422232300043106
-1.83867979049683	-6.75313901901245	-3.32216286659241	-0.161924839019775	0.519567251205444	-0.0423602797091007
-1.83802676200867	-6.75495767593384	-3.32002186775208	-0.162041693925858	0.51934140920639	-0.042594239115715
-1.83854043483734	-6.75468015670776	-3.32587456703186	-0.16200664639473	0.519216895103455	-0.0427861884236336
-1.8374685049057	-6.75623035430908	-3.32639765739441	-0.162076145410538	0.519060969352722	-0.0428970791399479
-1.84413588047028	-6.75769948959351	-3.31757712364197	-0.16198068857193	0.518942356109619	-0.0430417209863663
-1.84042847156525	-6.75787448883057	-3.32048463821411	-0.161998510360718	0.518745839595795	-0.0432560965418816
-1.84357357025146	-6.76179647445679	-3.32489109039307	-0.161936640739441	0.518698751926422	-0.0433990769088268
-1.83822190761566	-6.76165914535522	-3.31362724304199	-0.161890089511871	0.51862245798111	-0.0435259342193604
-1.84165108203888	-6.76526021957397	-3.32800269126892	-0.161737784743309	0.518551886081696	-0.0437030009925365
-1.83832824230194	-6.76424884796143	-3.31992864608765	-0.161682918667793	0.518544733524323	-0.0438304841518402
-1.8396270275116	-6.76987266540527	-3.33058857917786	-0.161452293395996	0.518552362918854	-0.0440767072141171
-1.83913218975067	-6.77194166183472	-3.32006335258484	-0.161317989230156	0.518537223339081	-0.0441460981965065
-1.83768451213837	-6.7752161026001	-3.33352994918823	-0.16103832423687	0.51851224899292	-0.0443070791661739
-1.83799886703491	-6.77873516082764	-3.32231020927429	-0.160906434059143	0.518616378307343	-0.0443829856812954
-1.83253228664398	-6.77924489974976	-3.33464407920837	-0.160574644804001	0.518666088581085	-0.0445624254643917
-1.8338406085968	-6.78630542755127	-3.3261706829071	-0.160327479243279	0.518818736076355	-0.0445947051048279
-1.83131873607635	-6.78844356536865	-3.33583927154541	-0.160034105181694	0.518906593322754	-0.0447840318083763
-1.82927858829498	-6.79520893096924	-3.33660197257996	-0.159751266241074	0.51908940076828	-0.0449550487101078
-1.82952320575714	-6.79908657073975	-3.34434747695923	-0.159326642751694	0.519294202327728	-0.0451282896101475
-1.82573926448822	-6.80436372756958	-3.34669661521912	-0.158956915140152	0.51946896314621	-0.0452695935964584
-1.82364988327026	-6.8088231086731	-3.34527587890625	-0.158588796854019	0.519662439823151	-0.0454883314669132
-1.82444989681244	-6.81277275085449	-3.35428786277771	-0.158161744475365	0.519938349723816	-0.0456607975065708
-1.82079434394836	-6.82451009750366	-3.35511684417725	-0.157702758908272	0.520164370536804	-0.0458225570619106
-1.82319676876068	-6.8288426399231	-3.3587121963501	-0.15718649327755	0.520469844341278	-0.0460796654224396
-1.8147189617157	-6.83422517776489	-3.35443830490112	-0.156679570674896	0.520637392997742	-0.0462563894689083
-1.81581342220306	-6.84406423568726	-3.36598062515259	-0.156144887208939	0.521005809307098	-0.0464255176484585
-1.81027495861053	-6.84668302536011	-3.37042999267578	-0.155594274401665	0.52127605676651	-0.0465396903455257
-1.81254911422729	-6.85429668426514	-3.38035583496094	-0.155131965875626	0.521650731563568	-0.0466474592685699
-1.80783116817474	-6.86083841323853	-3.38177156448364	-0.154583856463432	0.521997094154358	-0.0466374084353447
-1.80268216133118	-6.86490774154663	-3.38491559028625	-0.153976798057556	0.522273659706116	-0.0467202663421631
-1.80020952224731	-6.87523746490479	-3.39026021957397	-0.153460651636124	0.522647500038147	-0.0467056781053543
-1.79397404193878	-6.8780574798584	-3.38949775695801	-0.152880281209946	0.522893369197845	-0.0467319898307323
-1.79478144645691	-6.88632822036743	-3.39223408699036	-0.152329936623573	0.523291170597076	-0.0466714277863503
-1.78823912143707	-6.89000177383423	-3.39611101150513	-0.151772767305374	0.523581683635712	-0.0466742292046547
-1.78654670715332	-6.8962082862854	-3.40645098686218	-0.151184424757957	0.523934960365295	-0.0466175600886345
-1.78671228885651	-6.90427827835083	-3.4020836353302	-0.150660276412964	0.524283051490784	-0.0465254485607147
-1.78161513805389	-6.90647029876709	-3.40631580352783	-0.150115132331848	0.524553716182709	-0.0464690811932087
-1.77852320671082	-6.91546392440796	-3.41405987739563	-0.149603977799416	0.524899780750275	-0.0464649833738804
-1.77556848526001	-6.91814994812012	-3.41337609291077	-0.149027422070503	0.525200545787811	-0.0464261695742607
-1.77206325531006	-6.92051839828491	-3.42224907875061	-0.148515537381172	0.525427639484406	-0.0463545881211758
-1.77199959754944	-6.92749500274658	-3.42115807533264	-0.148058384656906	0.525681376457214	-0.0463289953768253
-1.76665806770325	-6.93021106719971	-3.42427158355713	-0.147580683231354	0.525991976261139	-0.0462910383939743
-1.76349413394928	-6.93189144134521	-3.42888164520264	-0.147123724222183	0.526282370090485	-0.0462713129818439
-1.76430356502533	-6.93532371520996	-3.4311990737915	-0.146630942821503	0.526529669761658	-0.0461682602763176
-1.76054215431213	-6.93809032440186	-3.44003868103027	-0.146191656589508	0.526762008666992	-0.0461217537522316
-1.75983560085297	-6.94335126876831	-3.44096875190735	-0.145788833498955	0.52701336145401	-0.0460090860724449
-1.75851905345917	-6.94471836090088	-3.45031452178955	-0.145403519272804	0.527142524719238	-0.0458840355277061
-1.75558376312256	-6.9472484588623	-3.44612836837769	-0.145074173808098	0.527252912521362	-0.0457530878484249
-1.75712740421295	-6.95047760009766	-3.44131278991699	-0.14481283724308	0.527539610862732	-0.0457599945366383
-1.75240230560303	-6.95118522644043	-3.45000910758972	-0.14444375038147	0.527692019939423	-0.0455997586250305
-1.75124406814575	-6.95306015014648	-3.45603251457214	-0.14412634074688	0.527843952178955	-0.045615877956152
-1.75217473506927	-6.95706653594971	-3.45886468887329	-0.143822684884071	0.528070271015167	-0.0455448292195797
-1.75283014774323	-6.95885562896729	-3.45337057113647	-0.143576383590698	0.528165757656097	-0.0454781875014305
-1.74761748313904	-6.96486282348633	-3.45576310157776	-0.14334411919117	0.528215110301971	-0.0455567538738251
-1.74544215202332	-6.96485137939453	-3.45526504516602	-0.143101334571838	0.52830171585083	-0.0454893670976162
-1.74524927139282	-6.96660566329956	-3.45468688011169	-0.142931804060936	0.528416574001312	-0.0454638488590717
-1.74304032325745	-6.96659898757935	-3.46488952636719	-0.1427351385355	0.528536975383759	-0.0454415343701839
-1.73912274837494	-6.96749544143677	-3.46034979820251	-0.142607882618904	0.528538525104523	-0.0454544946551323
-1.74143159389496	-6.96724367141724	-3.46540236473084	-0.142453879117966	0.528637826442719	-0.0454905666410923
-1.73946917057037	-6.96828889846802	-3.45674753189087	-0.142333388328552	0.528730571269989	-0.0455084592103958
-1.73726308345795	-6.97118949890137	-3.46303057670593	-0.142316952347755	0.528718113899231	-0.045574851334095
-1.74231314659119	-6.97334146499634	-3.46187138557434	-0.142172574996948	0.528850853443146	-0.0456804856657982
-1.74025619029999	-6.97187566757202	-3.46548795700073	-0.142165988683701	0.528830468654633	-0.0457838289439678
-1.73912537097931	-6.97614288330078	-3.4610607624054	-0.142191588878632	0.528936743736267	-0.0459167473018169
-1.73989963531494	-6.97467088699341	-3.46303868293762	-0.142147421836853	0.528902590274811	-0.046081155538559
-1.74058616161346	-6.97905683517456	-3.46980261802673	-0.142225071787834	0.528996646404266	-0.0463232509791851
-1.74050772190094	-6.97985506057739	-3.45827054977417	-0.142160996794701	0.529045164585114	-0.0464833565056324
-1.73728597164154	-6.97902631759644	-3.46687865257263	-0.142180293798447	0.529040277004242	-0.0466598756611347
-1.74123871326447	-6.98242092132568	-3.46196103096008	-0.142265319824219	0.529055118560791	-0.0468151830136776
-1.73983252048492	-6.98125553131104	-3.46393060684204	-0.142346277832985	0.529031574726105	-0.0470422096550465
-1.73967218399048	-6.98394966125488	-3.46362686157227	-0.14250160753727	0.529008984565735	-0.0471093393862247
-1.73989975452423	-6.98485326766968	-3.46240377426147	-0.142601937055588	0.529015779495239	-0.0472419373691082
-1.73923659324646	-6.9857964515686	-3.45427584648132	-0.14272478222847	0.528968751430511	-0.0474957823753357
-1.73829448223114	-6.98515796661377	-3.45109462738037	-0.142917811870575	0.528966009616852	-0.0476327463984489
-1.73878753185272	-6.98639917373657	-3.46441388130188	-0.143107786774635	0.528894543647766	-0.0478189587593079
-1.73784697055817	-6.98797750473022	-3.4518518447876	-0.143273070454597	0.528815269470215	-0.0479810573160648
-1.73708415031433	-6.98872470855713	-3.45471549034119	-0.14338755607605	0.528742134571075	-0.0481151379644871
-1.73503589630127	-6.99096488952637	-3.45238065719604	-0.143659725785255	0.528544485569	-0.0483008734881878
-1.7359710931778	-6.9920015335083	-3.44697403907776	-0.143896788358688	0.528435289859772	-0.0484249927103519
-1.73670268058777	-6.98934507369995	-3.44453096389771	-0.144101947546005	0.52831643819809	-0.0486175231635571
-1.73626327514648	-6.98646640777588	-3.44421076774597	-0.144417211413383	0.528062343597412	-0.0486665889620781
-1.73439037799835	-6.98501062393188	-3.44071555137634	-0.144622817635536	0.527796506881714	-0.0488407164812088
-1.72937285900116	-6.98567581176758	-3.4438853263855	-0.144912540912628	0.527509152889252	-0.0487463772296906
-1.72782039642334	-6.98536491394043	-3.42911601066589	-0.145259588956833	0.527131378650665	-0.0487347170710564
-1.72203528881073	-6.98494243621826	-3.42635369300842	-0.145599409937859	0.526877999305725	-0.048704169690609
-1.72045147418976	-6.98365211486816	-3.41907429695129	-0.145946890115738	0.526486814022064	-0.048677422106266
-1.71963763237	-6.98109102249146	-3.41779255867004	-0.146357342600822	0.526099681854248	-0.0486873164772987
-1.71466684341431	-6.97803688049316	-3.40832924842834	-0.146735668182373	0.525682747364044	-0.0485759004950523
-1.71418392658234	-6.97487211227417	-3.40856504440308	-0.147185400128365	0.525270164012909	-0.0486219339072704
-1.70943129062653	-6.97932291030884	-3.39956784248352	-0.147550255060196	0.524816572666168	-0.0486383214592934
-1.7082542181015	-6.97535085678101	-3.38856410980225	-0.147946417331696	0.524276375770569	-0.0486891530454159
-1.70727276802063	-6.97231388092041	-3.39027619361877	-0.148308932781219	0.523831248283386	-0.0488169156014919
-1.70867168903351	-6.97309541702271	-3.38716673851013	-0.148763984441757	0.523424446582794	-0.048835638910532
-1.70662605762482	-6.96540975570679	-3.38274145126343	-0.149119392037392	0.522924959659576	-0.0489297993481159
-1.7087379693985	-6.96997356414795	-3.37413597106934	-0.149576306343079	0.522398352622986	-0.0490450859069824
-1.70604574680328	-6.96330165863037	-3.36469650268555	-0.149995505809784	0.521905720233917	-0.0491182282567024
-1.70813822746277	-6.9669132232666	-3.35765171051025	-0.150435745716095	0.521444141864777	-0.0492681972682476
-1.70580768585205	-6.96306276321411	-3.34873270988464	-0.150824591517448	0.52090060710907	-0.0494274757802486
-1.70338404178619	-6.96304035186768	-3.34511065483093	-0.15124985575676	0.520365417003632	-0.0496259592473507
-1.70720994472504	-6.96238899230957	-3.34068703651428	-0.151617959141731	0.519896447658539	-0.0498999170958996
-1.70493304729462	-6.96278238296509	-3.33092093467712	-0.151944905519485	0.519368052482605	-0.0500875078141689
-1.70287525653839	-6.96166563034058	-3.33002519607544	-0.152379259467125	0.518876314163208	-0.0502414777874947
-1.70411288738251	-6.96423530578613	-3.31457710266113	-0.152771949768066	0.518393278121948	-0.0504568256437778
-1.70187497138977	-6.96269941329956	-3.30861568450928	-0.153078272938728	0.517916023731232	-0.0509166680276394
-1.70226860046387	-6.96644687652588	-3.30941462516785	-0.153330534696579	0.517440736293793	-0.0510334074497223
-1.7050222158432	-6.96768474578857	-3.29522514343262	-0.153611108660698	0.516986310482025	-0.0511500537395477
-1.7024142742157	-6.96727895736694	-3.29455590248108	-0.153790980577469	0.516551971435547	-0.0513257347047329
-1.70054066181183	-6.96972036361694	-3.27766942977905	-0.154076486825943	0.516109704971313	-0.0513108633458614
-1.69844579696655	-6.96486854553223	-3.27644896507263	-0.154116094112396	0.515794456005096	-0.0509108975529671
-1.70088744163513	-6.96335077285767	-3.27738928794861	-0.154232546687126	0.515375733375549	-0.0501491613686085
-1.70573973655701	-6.96281337738037	-3.2636547088623	-0.154590606689453	0.515008151531219	-0.0496707558631897
-1.70907485485077	-6.95693254470825	-3.25319480895996	-0.154947280883789	0.514724552631378	-0.049506638199091
-1.71413958072662	-6.95455646514893	-3.25361561775208	-0.155303597450256	0.514387786388397	-0.0493764914572239
-1.72333645820618	-6.95142507553101	-3.2496395111084	-0.155590578913689	0.514208018779755	-0.0491661429405212
-1.72658467292786	-6.94783353805542	-3.25447106361389	-0.155873075127602	0.513893067836761	-0.0488843955099583
-1.72563171386719	-6.95008039474487	-3.23641204833984	-0.156229868531227	0.513551473617554	-0.0486907362937927
-1.73060464859009	-6.94772005081177	-3.22640180587769	-0.156491339206696	0.513378798961639	-0.0487328954041004
-1.72670817375183	-6.94738101959229	-3.22852993011475	-0.156762436032295	0.513255715370178	-0.0488438792526722
-1.72493934631348	-6.95246601104736	-3.22536468505859	-0.157087191939354	0.512827694416046	-0.0489205196499825
-1.72560608386993	-6.95544385910034	-3.21965408325195	-0.157380610704422	0.51257860660553	-0.0491843149065971
-1.72598075866699	-6.95856332778931	-3.21546053886414	-0.157677218317986	0.512449562549591	-0.0496583506464958
-1.72393238544464	-6.9557957649231	-3.22244620323181	-0.157968461513519	0.51219242811203	-0.0500391982495785
-1.72086715698242	-6.96252822875977	-3.21045207977295	-0.15820486843586	0.511866331100464	-0.0503771528601646
-1.7214263677597	-6.96699619293213	-3.21325993537903	-0.158462032675743	0.511681199073792	-0.0507861636579037
-1.71810030937195	-6.96859884262085	-3.20541429519653	-0.158662140369415	0.511477053165436	-0.0511074811220169
-1.72040200233459	-6.97244644165039	-3.20650696754456	-0.158724904060364	0.51125031709671	-0.0513854213058949
-1.71451830863953	-6.97438192367554	-3.20821976661682	-0.158902674913406	0.511032998561859	-0.0516080446541309
-1.7150936126709	-6.9770336151123	-3.20383358001709	-0.158924460411072	0.510726809501648	-0.0517071709036827
-1.71187484264374	-6.97847080230713	-3.19649815559387	-0.158988356590271	0.510554552078247	-0.0518305152654648
-1.71304261684418	-6.97827529907227	-3.19697642326355	-0.159068629145622	0.510417401790619	-0.0519183091819286
-1.71298265457153	-6.97686338424683	-3.2023344039917	-0.159117057919502	0.510197937488556	-0.0519070588052273
-1.71169567108154	-6.97880411148071	-3.20305871963501	-0.15904039144516	0.509885966777802	-0.0518895573914051
-1.7103705406189	-6.97985029220581	-3.20025849342346	-0.159072950482368	0.509734928607941	-0.051872979849577
-1.70787870883942	-6.97785949707031	-3.19320726394653	-0.159039363265038	0.509476125240326	-0.0517637506127357
-1.70483732223511	-6.97577571868896	-3.20057773590088	-0.159053832292557	0.509255588054657	-0.0515853278338909
-1.70249390602112	-6.98061847686768	-3.19622373580933	-0.158950552344322	0.508993923664093	-0.0514595434069633
-1.69849371910095	-6.97821235656738	-3.1951162815094	-0.158810585737228	0.508719325065613	-0.0512151382863522
-1.69620871543884	-6.97990894317627	-3.19109654426575	-0.158800467848778	0.508572816848755	-0.0510506965219975
-1.69253933429718	-6.97926044464111	-3.19733095169067	-0.158685714006424	0.508297502994537	-0.0509068667888641
-1.68962156772614	-6.98157930374146	-3.19264554977417	-0.15859243273735	0.508031785488129	-0.0506504364311695
-1.68340945243835	-6.98175525665283	-3.19476056098938	-0.158419400453568	0.507706046104431	-0.0505671389400959
-1.68203055858612	-6.98151922225952	-3.19623208045959	-0.158263474702835	0.507491827011108	-0.0503904856741428
-1.67614781856537	-6.98681354522705	-3.19874787330627	-0.158102795481682	0.507227003574371	-0.0502109192311764
-1.66785132884979	-6.98815202713013	-3.18876314163208	-0.157890826463699	0.50690895318985	-0.0500032268464565
-1.66528069972992	-6.99077701568604	-3.18492770195007	-0.157680824398994	0.506656229496002	-0.0498427823185921
-1.65957832336426	-6.99229145050049	-3.19371652603149	-0.157338082790375	0.506395995616913	-0.0497127324342728
-1.65349185466766	-6.98830556869507	-3.1923520565033	-0.157107919454575	0.506073772907257	-0.0494909435510635
-1.64695084095001	-6.99506378173828	-3.19342970848084	-0.156797796487808	0.505933701992035	-0.0492881126701832
-1.64586842060089	-6.99334669113159	-3.19104695320129	-0.15637931227684	0.505722939968109	-0.0489096119999886
-1.64046287536621	-6.99656581878662	-3.19468593597412	-0.156179800629616	0.505482614040375	-0.0487273372709751
-1.64020228385925	-6.99737119674683	-3.19725513458252	-0.15593433380127	0.505264043807983	-0.0485347956418991
-1.63573396205902	-6.99814128875732	-3.19814777374268	-0.155559584498405	0.505132496356964	-0.04825035110116
-1.63073396682739	-6.9958176612854	-3.19579195976257	-0.155209451913834	0.5048748254776	-0.047880694270134
-1.62803888320923	-6.99453067779541	-3.20478653907776	-0.154864117503166	0.504757702350616	-0.0474179610610008
-1.62334656715393	-6.99725103378296	-3.20990419387817	-0.154544040560722	0.50454044342041	-0.0469692051410675
-1.61384308338165	-6.9970235824585	-3.19935154914856	-0.154207959771156	0.50437593460083	-0.0465526171028614
-1.60709238052368	-6.99536371231079	-3.20362877845764	-0.153856858611107	0.504226684570313	-0.046187587082386
-1.60249471664429	-6.9994421005249	-3.20967793464661	-0.153495743870735	0.504011332988739	-0.0457937158644199
-1.59428596496582	-7.00292205810547	-3.21095633506775	-0.153061211109161	0.503932654857636	-0.0454385653138161
-1.58746564388275	-7.00182437896729	-3.21149110794067	-0.152714163064957	0.503812491893768	-0.0451742932200432
-1.58193099498749	-7.00827646255493	-3.21950173377991	-0.15219259262085	0.503731906414032	-0.0450834445655346
-1.57727801799774	-7.01043510437012	-3.22709321975708	-0.151874169707298	0.503650605678558	-0.0447433553636074
-1.57044744491577	-7.01147937774658	-3.21890568733215	-0.151401922106743	0.503556311130524	-0.044469315558672
-1.56082773208618	-7.01599025726318	-3.2204475402832	-0.150910526514053	0.503449559211731	-0.0442784652113914
-1.55866026878357	-7.02299690246582	-3.22838354110718	-0.150411039590836	0.503421187400818	-0.0440237186849117
-1.55258142948151	-7.02459716796875	-3.23972940444946	-0.149884551763535	0.503463625907898	-0.0438002571463585
-1.54676330089569	-7.02678680419922	-3.23803615570068	-0.149358063936234	0.503456354141235	-0.0435914732515812
-1.54438817501068	-7.03632116317749	-3.23644590377808	-0.148804187774658	0.503564059734344	-0.0434312894940376
-1.54279696941376	-7.03403234481812	-3.24427390098572	-0.148239806294441	0.503628492355347	-0.0432754531502724
-1.53783440589905	-7.03844261169434	-3.24933862686157	-0.147732153534889	0.503769397735596	-0.0430688075721264
-1.53265297412872	-7.04522323608398	-3.24514222145081	-0.147158607840538	0.503845870494843	-0.0429606512188911
-1.53313219547272	-7.04662036895752	-3.24631428718567	-0.146538749337196	0.504067301750183	-0.0428468436002731
-1.52902913093567	-7.05017423629761	-3.26240968704224	-0.146026268601418	0.504191100597382	-0.0427281148731709
-1.52462613582611	-7.05778932571411	-3.26902222633362	-0.145499855279922	0.504347085952759	-0.042599156498909
-1.52027559280396	-7.06420516967773	-3.26306366920471	-0.144843831658363	0.50461733341217	-0.0425996743142605
-1.52151560783386	-7.06793737411499	-3.27808403968811	-0.144315600395203	0.504820644855499	-0.0425390973687172
-1.51588642597198	-7.07449960708618	-3.27936768531799	-0.143687635660172	0.505031228065491	-0.0425110273063183
-1.5057281255722	-7.07951068878174	-3.28243112564087	-0.143150985240936	0.505224704742432	-0.0425246618688107
-1.50708532333374	-7.08648157119751	-3.29066276550293	-0.142501309514046	0.505542933940887	-0.0424913838505745
-1.50204575061798	-7.09268569946289	-3.2949903011322	-0.141926318407059	0.505874454975128	-0.0423864349722862
-1.49880087375641	-7.09631061553955	-3.3021993637085	-0.141356825828552	0.506047189235687	-0.0423268005251884
-1.49391436576843	-7.10480785369873	-3.30513858795166	-0.140788465738297	0.506311655044556	-0.0423350743949413
-1.49182450771332	-7.10862731933594	-3.31584334373474	-0.140234991908073	0.506588459014893	-0.0422051101922989
-1.48826253414154	-7.11306810379028	-3.31556940078735	-0.139588981866837	0.506922662258148	-0.0421260930597782
-1.48114168643951	-7.11836290359497	-3.32277297973633	-0.139036670327187	0.507125914096832	-0.0420585125684738
-1.47988927364349	-7.12364435195923	-3.31937694549561	-0.138522505760193	0.507458746433258	-0.0420068465173244
-1.47276651859283	-7.12537813186646	-3.3303279876709	-0.137989953160286	0.507711887359619	-0.0418247543275356
-1.46891164779663	-7.1304349899292	-3.32857799530029	-0.137489512562752	0.507929086685181	-0.0416846685111523
-1.46336650848389	-7.13685894012451	-3.33742809295654	-0.136970609426498	0.508195996284485	-0.041628897190094
-1.46271157264709	-7.14195346832275	-3.34707713127136	-0.136508718132973	0.508512198925018	-0.0414385348558426
-1.45380234718323	-7.14577722549438	-3.34572625160217	-0.135982185602188	0.508645236492157	-0.0413405038416386
-1.44514667987823	-7.15071249008179	-3.34939217567444	-0.135580837726593	0.508819401264191	-0.0412580370903015
-1.44578242301941	-7.15166711807251	-3.3566734790802	-0.135135933756828	0.509094655513763	-0.0411892309784889
-1.43707978725433	-7.1594386100769	-3.35771608352661	-0.134738191962242	0.509299576282501	-0.0411099009215832
-1.43569552898407	-7.16523265838623	-3.35699558258057	-0.134324759244919	0.509548366069794	-0.0412072576582432
-1.43068754673004	-7.16858339309692	-3.36196780204773	-0.134045198559761	0.509749948978424	-0.0412485674023628
-1.43172478675842	-7.17249059677124	-3.37183594703674	-0.133731558918953	0.509982526302338	-0.0411530956625938
-1.42173719406128	-7.17747259140015	-3.36010217666626	-0.133361548185349	0.510107338428497	-0.0410760901868343
-1.41669249534607	-7.17847681045532	-3.37342381477356	-0.133026033639908	0.510329842567444	-0.0410502254962921
-1.41538178920746	-7.18085908889771	-3.37708401679993	-0.13279302418232	0.510476231575012	-0.0409494303166866
-1.41291439533234	-7.19018793106079	-3.36625528335571	-0.132525146007538	0.510490596294403	-0.0409374944865704
-1.40505027770996	-7.18891859054565	-3.37976288795471	-0.132330596446991	0.51065194606781	-0.0409165807068348
-1.40362238883972	-7.1910195350647	-3.38365602493286	-0.132119610905647	0.510676383972168	-0.0408242680132389
-1.39809429645538	-7.1940803527832	-3.37760663032532	-0.131959214806557	0.51069051027298	-0.0408233962953091
-1.39557802677155	-7.19533920288086	-3.38086676597595	-0.131833463907242	0.510788381099701	-0.0407809056341648
-1.39481234550476	-7.19456148147583	-3.38721966743469	-0.131680756807327	0.510875880718231	-0.0407877527177334
-1.39035999774933	-7.20061016082764	-3.38456273078918	-0.131615534424782	0.510837972164154	-0.0408731400966644
-1.38813769817352	-7.20488262176514	-3.38402605056763	-0.131601020693779	0.510838270187378	-0.0409839786589146
-1.38820207118988	-7.20341062545776	-3.39438843727112	-0.131459265947342	0.510819435119629	-0.0411059111356735
-1.38264989852905	-7.20575618743896	-3.38613605499268	-0.131484046578407	0.510781586170197	-0.04116340726614
-1.37590479850769	-7.21114492416382	-3.37908697128296	-0.131514430046082	0.510710179805756	-0.0413544178009033
-1.37675893306732	-7.21148681640625	-3.38232779502869	-0.131573840975761	0.510658085346222	-0.0414272584021091
-1.37560343742371	-7.2162938117981	-3.38665246963501	-0.131582245230675	0.510583937168121	-0.0415120273828506
-1.37442123889923	-7.21708154678345	-3.37766289710999	-0.13157257437706	0.510523557662964	-0.0416617654263973
-1.37002909183502	-7.21809148788452	-3.37669396400452	-0.131736516952515	0.510498106479645	-0.0418205410242081
-1.36982369422913	-7.22302770614624	-3.38201498985291	-0.131766840815544	0.510353028774261	-0.0420338846743107
-1.36643970012665	-7.22572755813599	-3.37221121788025	-0.131906792521477	0.510293483734131	-0.042321402579546
-1.36493468284607	-7.22497653961182	-3.37544250488281	-0.131977006793022	0.51018613576889	-0.0425160974264145
-1.36345207691193	-7.23054599761963	-3.38111591339111	-0.132084757089615	0.510074138641357	-0.042724721133709
-1.36414194107056	-7.23403882980347	-3.37336254119873	-0.132258325815201	0.510094225406647	-0.0430323705077171
-1.36536002159119	-7.23492288589478	-3.36614179611206	-0.132355153560638	0.509966254234314	-0.0433185882866383
-1.36436116695404	-7.23421192169189	-3.37590575218201	-0.132621124386787	0.50990092754364	-0.0435790680348873
-1.36405515670776	-7.2375750541687	-3.37101864814758	-0.132780700922012	0.509709537029266	-0.0439027212560177
-1.36461317539215	-7.24219226837158	-3.36586308479309	-0.133000999689102	0.509644389152527	-0.0444419644773006
-1.36412239074707	-7.24095344543457	-3.36515760421753	-0.133110240101814	0.509588956832886	-0.0449449717998505
-1.36613082885742	-7.24656248092651	-3.36571311950684	-0.133266106247902	0.509572327136993	-0.0455927588045597
-1.36594462394714	-7.25069379806519	-3.3545024394989	-0.133482396602631	0.509354591369629	-0.0460392162203789
-1.3683078289032	-7.249915599823	-3.36489248275757	-0.133607283234596	0.509341239929199	-0.0464055277407169
-1.36650311946869	-7.24974632263184	-3.3639190196991	-0.133775621652603	0.509289085865021	-0.046567291021347
-1.3637170791626	-7.2583909034729	-3.35539937019348	-0.134092658758163	0.509031653404236	-0.0468688383698463
-1.36280930042267	-7.25496482849121	-3.35363364219666	-0.134206235408783	0.5090012550354	-0.0470103286206722
-1.36215734481812	-7.25331258773804	-3.34954571723938	-0.134538426995277	0.508912205696106	-0.0470077209174633
-1.36063003540039	-7.25506162643433	-3.35027480125427	-0.134778022766113	0.508710086345673	-0.046878345310688
-1.36118233203888	-7.25398063659668	-3.34493780136108	-0.135020658373833	0.508552849292755	-0.0468530841171741
-1.36672282218933	-7.25288438796997	-3.33446431159973	-0.135323062539101	0.508455276489258	-0.0469255819916725
-1.36590886116028	-7.24854850769043	-3.34074211120605	-0.135692700743675	0.508360683917999	-0.0469855926930904
-1.36876094341278	-7.24982833862305	-3.33048748970032	-0.136012598872185	0.508135378360748	-0.0472331158816814
-1.36986255645752	-7.25104141235352	-3.33300065994263	-0.136343851685524	0.508067607879639	-0.0476051717996597
-1.37505912780762	-7.24925231933594	-3.33433985710144	-0.136684358119965	0.5080646276474	-0.0479150265455246
-1.37226295471191	-7.25239229202271	-3.32919239997864	-0.137017503380775	0.507812321186066	-0.0482817329466343
-1.37063658237457	-7.25396490097046	-3.32259440422058	-0.137385562062263	0.507667481899261	-0.0487156324088573
-1.37038660049438	-7.25678586959839	-3.32810163497925	-0.13762566447258	0.50752329826355	-0.0491919592022896
-1.36975181102753	-7.25564098358154	-3.32729578018188	-0.137980401515961	0.50728565454483	-0.0495893806219101
-1.36786842346191	-7.25748872756958	-3.31492376327515	-0.138295203447342	0.507159113883972	-0.0499906875193119
-1.3690173625946	-7.26317453384399	-3.31871461868286	-0.138592898845673	0.507063686847687	-0.0503952279686928
-1.36928200721741	-7.25773000717163	-3.31450843811035	-0.138896360993385	0.506874561309814	-0.0507319606840611
-1.37390112876892	-7.25793409347534	-3.30857110023499	-0.139222756028175	0.506749391555786	-0.0510326586663723
-1.37175107002258	-7.25067234039307	-3.31585836410522	-0.139495074748993	0.50656396150589	-0.0512486957013607
-1.37037146091461	-7.25371408462524	-3.30697727203369	-0.139786079525948	0.506355881690979	-0.0513596199452877
-1.37611305713654	-7.25148820877075	-3.30533170700073	-0.140103369951248	0.506219625473022	-0.0514690950512886
-1.37493717670441	-7.24491405487061	-3.30301523208618	-0.140351578593254	0.506133139133453	-0.0515528246760368
-1.37307548522949	-7.24121999740601	-3.30046319961548	-0.140664890408516	0.505811810493469	-0.0514892265200615
-1.37466061115265	-7.23937082290649	-3.29103207588196	-0.14098846912384	0.505648076534271	-0.0514959245920181
-1.37786912918091	-7.23504686355591	-3.29286599159241	-0.141253024339676	0.505583882331848	-0.0515666902065277
-1.37802624702454	-7.23041677474976	-3.29766511917114	-0.141479104757309	0.50540566444397	-0.0515351332724094
-1.37515139579773	-7.22829055786133	-3.28789734840393	-0.141827151179314	0.50515741109848	-0.0515662059187889
-1.3740485906601	-7.22689867019653	-3.28421974182129	-0.142057552933693	0.505034029483795	-0.0516408197581768
-1.37650179862976	-7.22448635101318	-3.28380846977234	-0.142285883426666	0.504884243011475	-0.0516126975417137
-1.37551236152649	-7.22047328948975	-3.27904653549194	-0.142556041479111	0.504683196544647	-0.05165646225214
-1.37454473972321	-7.22051858901978	-3.27834939956665	-0.142806872725487	0.50459885597229	-0.0517624691128731
-1.37305927276611	-7.21894931793213	-3.28117895126343	-0.143071532249451	0.504375278949738	-0.0517409108579159
-1.37648415565491	-7.21613311767578	-3.27164173126221	-0.143267497420311	0.50426721572876	-0.0517610795795918
-1.37372446060181	-7.21256113052368	-3.27921652793884	-0.143405109643936	0.504256010055542	-0.0518401972949505
-1.37238788604736	-7.21063756942749	-3.27864718437195	-0.143625006079674	0.504028797149658	-0.0518013015389442
-1.36924600601196	-7.20982933044434	-3.26833343505859	-0.143859371542931	0.50387978553772	-0.0518610067665577
-1.36853325366974	-7.20648288726807	-3.26642107963562	-0.14399379491806	0.50382661819458	-0.0519004091620445
-1.36692714691162	-7.20563840866089	-3.27361154556274	-0.144174963235855	0.503705739974976	-0.0519101060926914
-1.36550831794739	-7.20477676391602	-3.26453375816345	-0.144310116767883	0.503565669059753	-0.0518825128674507
-1.36416447162628	-7.20280170440674	-3.26574540138245	-0.144421696662903	0.503561437129974	-0.0518570281565189
-1.36564636230469	-7.20260190963745	-3.26859831809998	-0.144550025463104	0.503460824489594	-0.0518301576375961
-1.36398100852966	-7.20145702362061	-3.26284503936768	-0.144672781229019	0.503411650657654	-0.0518905259668827
-1.35897362232208	-7.19832515716553	-3.27025985717773	-0.144740089774132	0.503351211547852	-0.0519439429044724
-1.35617697238922	-7.19969463348389	-3.27528142929077	-0.144799321889877	0.503249406814575	-0.0518656522035599
-1.35529506206512	-7.19948625564575	-3.26591777801514	-0.144872277975082	0.503227293491364	-0.051939632743597
-1.35565268993378	-7.19444274902344	-3.26945495605469	-0.144883289933205	0.503234267234802	-0.051802184432745
-1.35331523418427	-7.19255113601685	-3.27320718765259	-0.144741371273994	0.503105640411377	-0.0517243258655071
-1.34948396682739	-7.19387054443359	-3.26819682121277	-0.144921153783798	0.503212034702301	-0.0515984930098057
-1.34912872314453	-7.19384908676147	-3.27291393280029	-0.144862994551659	0.503217935562134	-0.0515642091631889
-1.34800624847412	-7.19177722930908	-3.27517700195313	-0.14480847120285	0.503219842910767	-0.0514134354889393
-1.34443747997284	-7.18783140182495	-3.27051305770874	-0.144791528582573	0.503254175186157	-0.0513451620936394
-1.34122240543365	-7.18582248687744	-3.28010296821594	-0.144594609737396	0.503150641918182	-0.0512709766626358
-1.34052002429962	-7.18832445144653	-3.28192758560181	-0.144605115056038	0.503273606300354	-0.0510749444365501
-1.33614480495453	-7.18747282028198	-3.27888894081116	-0.144568145275116	0.503268718719482	-0.0509521774947643
-1.33258259296417	-7.1838550567627	-3.28254580497742	-0.144336476922035	0.503309726715088	-0.050895880907774
-1.32781839370728	-7.18159675598145	-3.29289388656616	-0.144226595759392	0.503288269042969	-0.050624068826437
-1.32497012615204	-7.18496370315552	-3.28906559944153	-0.144046187400818	0.503259062767029	-0.0503606162965298
-1.3201699256897	-7.18122577667236	-3.29330229759216	-0.143807232379913	0.503362834453583	-0.0500726327300072
-1.3118542432785	-7.18009090423584	-3.29166340827942	-0.14367601275444	0.503283619880676	-0.0495803020894527
-1.30581820011139	-7.17827844619751	-3.29400444030762	-0.143495470285416	0.503282606601715	-0.0491828732192516
-1.30524182319641	-7.17495155334473	-3.29777526855469	-0.143302828073502	0.503377854824066	-0.0489480197429657
-1.30886936187744	-7.17505216598511	-3.30364322662354	-0.142977297306061	0.503471314907074	-0.0486819706857204
-1.30458807945251	-7.17423820495605	-3.30301308631897	-0.142576158046722	0.503680229187012	-0.0485599935054779
-1.2992537021637	-7.17325592041016	-3.31390619277954	-0.14229528605938	0.50372976064682	-0.048457782715559
-1.29654967784882	-7.17613315582275	-3.31968760490417	-0.142052799463272	0.503830373287201	-0.0483218133449554
-1.28937530517578	-7.18332815170288	-3.31636834144592	-0.14168755710125	0.504028081893921	-0.0482027120888233
-1.28701722621918	-7.1839599609375	-3.32054090499878	-0.141380697488785	0.504106283187866	-0.0480726398527622
-1.28024196624756	-7.18691921234131	-3.33079218864441	-0.141039505600929	0.504271805286407	-0.0478128269314766
-1.27414655685425	-7.1901478767395	-3.32961320877075	-0.140683546662331	0.50438791513443	-0.0474777556955814
-1.27038466930389	-7.19279098510742	-3.33098816871643	-0.140324205160141	0.504610896110535	-0.0471607595682144
-1.26807856559753	-7.19278287887573	-3.33754444122314	-0.139934107661247	0.504805445671082	-0.0468371547758579
-1.263143658638	-7.19590091705322	-3.3346745967865	-0.139632627367973	0.504952609539032	-0.0465718694031239
-1.26517832279205	-7.20068597793579	-3.3360321521759	-0.139229789376259	0.50528359413147	-0.0464923456311226
-1.26393353939056	-7.20099830627441	-3.34412550926209	-0.138893321156502	0.505482614040375	-0.0462505295872688
-1.259446144104	-7.19911336898804	-3.34775471687317	-0.138509303331375	0.505673468112946	-0.0459325462579727
-1.25304937362671	-7.20074939727783	-3.35126686096191	-0.138050779700279	0.50581032037735	-0.0456616431474686
-1.25389409065247	-7.20127820968628	-3.35959982872009	-0.13768470287323	0.50606507062912	-0.0454559251666069
-1.25156450271606	-7.20229816436768	-3.36731028556824	-0.137322649359703	0.506312370300293	-0.0452390797436237
-1.24848365783691	-7.20219373703003	-3.36293292045593	-0.136945351958275	0.506454706192017	-0.0450584627687931
-1.24703085422516	-7.20379972457886	-3.37124347686768	-0.136509969830513	0.506632089614868	-0.0449353568255901
-1.24673998355865	-7.2084698677063	-3.37821245193481	-0.136102125048637	0.506822526454926	-0.0446724854409695
-1.24083542823792	-7.20580291748047	-3.37127995491028	-0.135711893439293	0.506980836391449	-0.0444284155964851
-1.23660588264465	-7.20875883102417	-3.3759765625	-0.135418400168419	0.507091462612152	-0.0442302152514458
-1.23603463172913	-7.20927333831787	-3.38127708435059	-0.135029867291451	0.507191002368927	-0.0439390279352665
-1.23318457603455	-7.21571779251099	-3.37870955467224	-0.13467612862587	0.507334589958191	-0.0437773279845715
-1.23493278026581	-7.21000862121582	-3.39272904396057	-0.134234622120857	0.507470488548279	-0.0435237511992455
-1.23100185394287	-7.21049308776855	-3.38766431808472	-0.133987352252007	0.50751268863678	-0.0432081893086433
-1.22745227813721	-7.21236324310303	-3.3883228302002	-0.133641555905342	0.507596552371979	-0.0429856181144714
-1.22893559932709	-7.21087598800659	-3.39522075653076	-0.133363053202629	0.507707834243774	-0.0426746793091297
-1.22883534431458	-7.21209621429443	-3.40263962745667	-0.133061140775681	0.507840812206268	-0.042448814958334
-1.22548699378967	-7.21180200576782	-3.39221024513245	-0.132784649729729	0.507730484008789	-0.0422438085079193
-1.227534532547	-7.21059322357178	-3.4033305644989	-0.132548689842224	0.507914543151855	-0.0421110466122627
-1.22881972789764	-7.21046686172485	-3.40662240982056	-0.132174327969551	0.507936120033264	-0.0419359803199768
-1.22703003883362	-7.21160793304443	-3.4024646282196	-0.132040038704872	0.507931888103485	-0.0417665168642998
-1.22710919380188	-7.20922327041626	-3.40062546730042	-0.131784945726395	0.507902085781097	-0.0416239574551582
-1.22440433502197	-7.21077728271484	-3.41125965118408	-0.131609886884689	0.507850646972656	-0.0414361990988255
-1.22607040405273	-7.2155179977417	-3.40244388580322	-0.131436705589294	0.507875144481659	-0.0413726717233658
-1.22644209861755	-7.21166610717773	-3.40902996063232	-0.131191909313202	0.5078364610672	-0.0412826724350452
-1.22596180438995	-7.21328783035278	-3.41447472572327	-0.131025165319443	0.507761538028717	-0.0410805456340313
-1.22193026542664	-7.2138786315918	-3.4005229473114	-0.130909204483032	0.5076003074646	-0.0409051738679409
-1.22464942932129	-7.21547794342041	-3.40713858604431	-0.130726784467697	0.507584869861603	-0.0408166721463203
-1.22627735137939	-7.2177152633667	-3.4068489074707	-0.130520090460777	0.507509648799896	-0.0406532250344753
-1.22569406032562	-7.21447038650513	-3.40771484375	-0.130398750305176	0.507450580596924	-0.040687270462513
-1.22415888309479	-7.21598815917969	-3.41972279548645	-0.13025951385498	0.507311224937439	-0.0405982807278633
-1.2217184305191	-7.22015285491943	-3.40820050239563	-0.130175441503525	0.507143378257751	-0.040573064237833
-1.22229862213135	-7.22244501113892	-3.41191649436951	-0.130041003227234	0.507108271121979	-0.0405753739178181
-1.22362911701202	-7.22376680374146	-3.40810060501099	-0.129897177219391	0.507013618946075	-0.0405238531529903
-1.22189021110535	-7.22388219833374	-3.40632390975952	-0.129794090986252	0.506885886192322	-0.0405357033014297
-1.22201788425446	-7.22517442703247	-3.41262221336365	-0.129629626870155	0.506827056407928	-0.0405128188431263
-1.21954309940338	-7.22958946228027	-3.41315460205078	-0.129534184932709	0.506713271141052	-0.0403752699494362
-1.22252106666565	-7.23050308227539	-3.40565180778503	-0.129449084401131	0.506684720516205	-0.0403470247983933
-1.22143769264221	-7.22954893112183	-3.41369438171387	-0.129306688904762	0.50666332244873	-0.0403237007558346
-1.22336483001709	-7.23305320739746	-3.40957093238831	-0.129223346710205	0.506569981575012	-0.0402748286724091
-1.22067499160767	-7.2326865196228	-3.40968418121338	-0.129066616296768	0.506556630134583	-0.0402211882174015
-1.22297096252441	-7.23505973815918	-3.41239142417908	-0.128989309072495	0.50651478767395	-0.0401600636541843
-1.22119772434235	-7.24047660827637	-3.40913820266724	-0.128879725933075	0.506585478782654	-0.0401189662516117
-1.22075617313385	-7.23959732055664	-3.40981197357178	-0.128720045089722	0.506579399108887	-0.0401868410408497
-1.22037827968597	-7.23964738845825	-3.42002463340759	-0.128512904047966	0.506589829921722	-0.0401694290339947
-1.22176051139832	-7.24446725845337	-3.41546869277954	-0.128422468900681	0.506574511528015	-0.0401387214660645
-1.21927356719971	-7.24620056152344	-3.40820479393005	-0.128199264407158	0.506656050682068	-0.0401715114712715
-1.21733832359314	-7.24444961547852	-3.42150259017944	-0.128029897809029	0.506763935089111	-0.040220495313406
-1.21693241596222	-7.24831485748291	-3.41648197174072	-0.127897813916206	0.506742298603058	-0.0400972999632359
-1.21892523765564	-7.2490382194519	-3.41321682929993	-0.127626925706863	0.506816208362579	-0.0400826334953308
-1.22057795524597	-7.25120973587036	-3.41330981254578	-0.127454310655594	0.506858646869659	-0.0399202741682529
-1.21746742725372	-7.25630044937134	-3.41927576065063	-0.127342253923416	0.506931841373444	-0.0397040471434593
-1.20932197570801	-7.25530815124512	-3.41861057281494	-0.127057403326035	0.506959140300751	-0.039729081094265
-1.21204686164856	-7.25479173660278	-3.4250602722168	-0.126952826976776	0.507140457630157	-0.0395611673593521
-1.21394121646881	-7.25921154022217	-3.43020915985107	-0.126683741807938	0.507270514965057	-0.0394907295703888
-1.20842397212982	-7.25859022140503	-3.41919088363647	-0.126549139618874	0.507347404956818	-0.0394269749522209
-1.2076632976532	-7.25743389129639	-3.43343257904053	-0.12627387046814	0.507359385490417	-0.0393097698688507
-1.21146559715271	-7.2591347694397	-3.43302512168884	-0.126080423593521	0.507563531398773	-0.0391206815838814
-1.20949566364288	-7.25925493240356	-3.42957139015198	-0.125830009579659	0.507721662521362	-0.0390969924628735
-1.20904088020325	-7.2581262588501	-3.43868827819824	-0.125655293464661	0.507779240608215	-0.0388982109725475
-1.20813453197479	-7.25870943069458	-3.43610501289368	-0.125396460294724	0.507905721664429	-0.0387239754199982
-1.20618963241577	-7.25689220428467	-3.44244623184204	-0.125137090682983	0.507970035076141	-0.0386159867048264
-1.20588159561157	-7.25711250305176	-3.44991493225098	-0.124945811927319	0.508040606975555	-0.0384824611246586
-1.20664155483246	-7.25660419464111	-3.44967079162598	-0.124704971909523	0.508205056190491	-0.0383170545101166
-1.19992983341217	-7.25706958770752	-3.44351720809937	-0.124537795782089	0.508281290531158	-0.0383569598197937
-1.20254099369049	-7.25600624084473	-3.45457363128662	-0.124347217381001	0.508371114730835	-0.0381970964372158
-1.20219492912292	-7.25957536697388	-3.4554169178009	-0.124240890145302	0.508423328399658	-0.0379992797970772
-1.19736552238464	-7.25540781021118	-3.44998812675476	-0.123991668224335	0.508546769618988	-0.0378410182893276
-1.19555771350861	-7.25326156616211	-3.45640826225281	-0.123746946454048	0.508482038974762	-0.0376158580183983
-1.19407725334167	-7.2543249130249	-3.46212267875671	-0.123684883117676	0.508532226085663	-0.037357933819294
-1.19150960445404	-7.25662660598755	-3.45125722885132	-0.1235611140728	0.508640468120575	-0.0371592529118061
-1.18858313560486	-7.25131225585938	-3.46156716346741	-0.123375423252583	0.508524239063263	-0.0369401127099991
-1.1864218711853	-7.24887418746948	-3.46601915359497	-0.123093746602535	0.508503317832947	-0.0368219427764416
-1.17964017391205	-7.25322198867798	-3.46331357955933	-0.123025819659233	0.50846403837204	-0.0368181690573692
-1.1756831407547	-7.25242519378662	-3.45652270317078	-0.122882537543774	0.508473992347717	-0.0367119088768959
-1.17018043994904	-7.24736404418945	-3.47175335884094	-0.12275654822588	0.508394300937653	-0.0363430082798004
-1.16383600234985	-7.24865245819092	-3.45760583877563	-0.122635900974274	0.508321464061737	-0.0360058657824993
-1.16063404083252	-7.24881982803345	-3.46048808097839	-0.122517123818398	0.508222043514252	-0.0357878804206848
-1.16251802444458	-7.24409437179565	-3.46765089035034	-0.122408337891102	0.508202373981476	-0.035405308008194
-1.15652632713318	-7.242600440979	-3.4639093875885	-0.122347921133041	0.508122682571411	-0.0350073985755444
-1.15441036224365	-7.23528146743774	-3.4648265838623	-0.122211717069149	0.508073508739471	-0.0346597395837307
-1.15747785568237	-7.23420715332031	-3.4719443321228	-0.122143507003784	0.507992684841156	-0.0343263857066631
-1.15799236297607	-7.23086738586426	-3.4633994102478	-0.121994167566299	0.507882297039032	-0.0340050458908081
-1.15701496601105	-7.22684478759766	-3.4631655216217	-0.121962241828442	0.507817149162292	-0.0338886976242065
-1.1537184715271	-7.22452878952026	-3.46791982650757	-0.121863998472691	0.50769704580307	-0.0337746739387512
-1.14785873889923	-7.227614402771	-3.46416568756104	-0.12184476852417	0.507532954216003	-0.0336211919784546
-1.14437806606293	-7.22735404968262	-3.46166205406189	-0.121843002736568	0.507425487041473	-0.0334435366094112
-1.14019095897675	-7.22263288497925	-3.4671471118927	-0.121777102351189	0.507322549819946	-0.0332101061940193
-1.1352014541626	-7.22617435455322	-3.46255683898926	-0.121750794351101	0.507133185863495	-0.033080518245697
-1.13273251056671	-7.22747135162354	-3.45956516265869	-0.12173955142498	0.506997287273407	-0.0330478623509407
-1.13297653198242	-7.22475719451904	-3.46441221237183	-0.121707737445831	0.506908237934113	-0.032917931675911
-1.13429176807404	-7.22387218475342	-3.4638307094574	-0.121712781488895	0.506796419620514	-0.0327868461608887
-1.12960827350616	-7.22505807876587	-3.45224475860596	-0.121671549975872	0.506575644016266	-0.0328366458415985
-1.13136982917786	-7.22143507003784	-3.45919418334961	-0.121675409376621	0.50656133890152	-0.0328839048743248
-1.13046729564667	-7.22134160995483	-3.45780563354492	-0.12166465818882	0.506458640098572	-0.0327675826847553
-1.12972593307495	-7.22279930114746	-3.44977927207947	-0.121706001460552	0.506284534931183	-0.0328660644590855
-1.12994754314423	-7.22079277038574	-3.45474529266357	-0.121764294803143	0.506163597106934	-0.0328987129032612
-1.13006341457367	-7.22053241729736	-3.45323276519775	-0.121705368161201	0.506127774715424	-0.0330091416835785
-1.13015604019165	-7.22244071960449	-3.44752192497253	-0.121767334640026	0.505986869335175	-0.0331121720373631
-1.12871885299683	-7.21750688552856	-3.45187377929688	-0.121762469410896	0.505891621112823	-0.0332387126982212
-1.1295280456543	-7.21983480453491	-3.44673538208008	-0.121835172176361	0.505740106105804	-0.0333036780357361
-1.12869262695313	-7.22650623321533	-3.43885159492493	-0.121920987963676	0.505615830421448	-0.0334564447402954
-1.12982881069183	-7.22191095352173	-3.44476628303528	-0.121932655572891	0.505522072315216	-0.0336789935827255
-1.13080382347107	-7.22212553024292	-3.44680023193359	-0.122012831270695	0.505422949790955	-0.0338215529918671
-1.12788593769073	-7.22606992721558	-3.44315528869629	-0.122087381780148	0.505211234092712	-0.0340265072882175
-1.12938010692596	-7.22717618942261	-3.43408799171448	-0.122128017246723	0.505129516124725	-0.0343521758913994
-1.1313259601593	-7.22640991210938	-3.44818520545959	-0.122193835675716	0.505089163780212	-0.0345541276037693
-1.12859380245209	-7.22910785675049	-3.44054937362671	-0.122213006019592	0.504894137382507	-0.0347697101533413
-1.13010501861572	-7.23240280151367	-3.43154335021973	-0.122326411306858	0.504828929901123	-0.0350562371313572
-1.13437366485596	-7.2266206741333	-3.44163393974304	-0.12227888405323	0.504759311676025	-0.0353482738137245
-1.13856649398804	-7.22959423065186	-3.44191598892212	-0.122400484979153	0.504655778408051	-0.0355581343173981
-1.14161157608032	-7.22695207595825	-3.42892169952393	-0.122425131499767	0.504542887210846	-0.0357703976333141
-1.14615333080292	-7.22784900665283	-3.4326503276825	-0.122508592903614	0.504564344882965	-0.0359658673405647
-1.15166878700256	-7.22957897186279	-3.43200397491455	-0.122558444738388	0.504501283168793	-0.0360749289393425
-1.15418100357056	-7.22625017166138	-3.42452621459961	-0.122591651976109	0.504424870014191	-0.0362460389733315
-1.15858566761017	-7.2207555770874	-3.43837022781372	-0.122615210711956	0.504453301429749	-0.0363573953509331
-1.16200315952301	-7.22539186477661	-3.42997407913208	-0.122717186808586	0.504212200641632	-0.0364542566239834
-1.16927409172058	-7.222571849823	-3.42317748069763	-0.122745305299759	0.504251062870026	-0.03656005859375
-1.17268741130829	-7.21894407272339	-3.43371629714966	-0.122819125652313	0.504290878772736	-0.0366479195654392
-1.17810213565826	-7.21734571456909	-3.42142581939697	-0.122807286679745	0.504228234291077	-0.0365914702415466
-1.18087661266327	-7.21622467041016	-3.42436552047729	-0.122919127345085	0.504237830638886	-0.0366385839879513
-1.18568134307861	-7.21392345428467	-3.4226336479187	-0.12292555719614	0.504211604595184	-0.0366442017257214
-1.1887264251709	-7.21675062179565	-3.42866158485413	-0.123027212917805	0.50412917137146	-0.0366345643997192
-1.19072246551514	-7.21472787857056	-3.42215490341187	-0.12316257506609	0.504216611385345	-0.0366645716130733
-1.19072496891022	-7.21243000030518	-3.42710947990417	-0.123069182038307	0.504097819328308	-0.036575973033905
-1.19803833961487	-7.21664333343506	-3.41776847839355	-0.123179838061333	0.504080355167389	-0.0365069136023521
-1.20000720024109	-7.21324110031128	-3.41744017601013	-0.123182587325573	0.504141390323639	-0.0365707278251648
-1.20073461532593	-7.21387004852295	-3.42503333091736	-0.123239561915398	0.504064500331879	-0.0365288183093071
-1.20017862319946	-7.21445369720459	-3.42499208450317	-0.123264290392399	0.504067361354828	-0.0365157015621662
-1.20462894439697	-7.21431922912598	-3.41633152961731	-0.123268075287342	0.504131257534027	-0.0364926978945732
-1.2063125371933	-7.21556520462036	-3.41809368133545	-0.123282462358475	0.504106223583221	-0.0364066623151302
-1.20762360095978	-7.21302175521851	-3.42362666130066	-0.123292110860348	0.504121959209442	-0.0363693311810493
-1.20338201522827	-7.2140064239502	-3.42392325401306	-0.123256713151932	0.50411057472229	-0.0363739803433418
-1.20507633686066	-7.21667861938477	-3.42597675323486	-0.123238489031792	0.504088222980499	-0.0361768007278442
-1.2085508108139	-7.21835136413574	-3.41723203659058	-0.123295158147812	0.504148066043854	-0.0361386872828007
-1.20385551452637	-7.21265935897827	-3.41610956192017	-0.12322611361742	0.504125893115997	-0.0360831953585148
-1.2048614025116	-7.21474552154541	-3.41878771781921	-0.123076803982258	0.504050314426422	-0.0359271802008152
-1.20004987716675	-7.21768093109131	-3.42053198814392	-0.12317056208849	0.504042267799377	-0.0358341820538044
-1.20051741600037	-7.21598100662231	-3.41979026794434	-0.123090542852879	0.50411319732666	-0.0356926582753658
-1.19930219650269	-7.21878242492676	-3.42259192466736	-0.123156413435936	0.504107058048248	-0.0354372523725033
-1.19425058364868	-7.21215438842773	-3.41829371452332	-0.122965753078461	0.504039108753204	-0.03530303388834
-1.19362461566925	-7.21395015716553	-3.42615175247192	-0.12284679710865	0.504027485847473	-0.0351923070847988
-1.19437372684479	-7.21681499481201	-3.42767715454102	-0.122832752764225	0.504030823707581	-0.0349106788635254
-1.18996548652649	-7.21601057052612	-3.41599535942078	-0.122793346643448	0.504101157188416	-0.0347310528159142
-1.18839812278748	-7.21482133865356	-3.42597460746765	-0.122676379978657	0.504088997840881	-0.0345578007400036
-1.18789482116699	-7.21547937393188	-3.43049716949463	-0.122620858252048	0.504075765609741	-0.0343742370605469
-1.18631064891815	-7.2164945602417	-3.42445588111877	-0.122532732784748	0.504161357879639	-0.0342799201607704
-1.18371653556824	-7.21471738815308	-3.42672801017761	-0.12242829054594	0.50414901971817	-0.0340879857540131
-1.18475103378296	-7.21692371368408	-3.43320679664612	-0.122290156781673	0.50426709651947	-0.033931665122509
-1.18028962612152	-7.21696424484253	-3.42867374420166	-0.122167587280273	0.504271149635315	-0.0339385271072388
-1.17986595630646	-7.21640872955322	-3.43766617774963	-0.122072756290436	0.504288673400879	-0.0338662378489971
-1.18468284606934	-7.22018432617188	-3.43466234207153	-0.121984824538231	0.504432022571564	-0.0337581299245358
-1.17814433574677	-7.22226667404175	-3.42453265190125	-0.121858775615692	0.504401504993439	-0.0337368026375771
-1.17598128318787	-7.22014045715332	-3.43263602256775	-0.121699243783951	0.504488050937653	-0.0337344519793987
-1.17801880836487	-7.22397565841675	-3.44142198562622	-0.121648713946342	0.50455778837204	-0.0336253605782986
-1.17565762996674	-7.22878503799438	-3.43275690078735	-0.121664926409721	0.504686772823334	-0.0336127877235413
-1.17359817028046	-7.22757720947266	-3.42684149742126	-0.121455781161785	0.504729449748993	-0.0336652547121048
-1.17593216896057	-7.22922134399414	-3.43715000152588	-0.121336475014687	0.504854381084442	-0.0336844511330128
-1.17476856708527	-7.2340145111084	-3.43242359161377	-0.121299415826797	0.504868626594543	-0.0336973890662193
-1.17423927783966	-7.2358021736145	-3.42971992492676	-0.121299080550671	0.505016684532166	-0.0338010974228382
-1.17227232456207	-7.23725318908691	-3.43493366241455	-0.121165476739407	0.505153477191925	-0.0337910987436771
-1.17202937602997	-7.24279260635376	-3.42662763595581	-0.121227882802486	0.50520259141922	-0.0339458361268044
-1.17272698879242	-7.24858236312866	-3.433260679245	-0.121132962405682	0.505283832550049	-0.0341552309691906
-1.17805886268616	-7.25020980834961	-3.43612265586853	-0.121202103793621	0.505478978157043	-0.0342035256326199
-1.17581939697266	-7.25407838821411	-3.42737746238709	-0.121134512126446	0.505523264408112	-0.0343856699764729
-1.17396187782288	-7.25405740737915	-3.42669177055359	-0.121179491281509	0.505591213703156	-0.034540694206953
-1.17855083942413	-7.25665855407715	-3.42845869064331	-0.121202602982521	0.505700409412384	-0.034704901278019
-1.18165910243988	-7.26249504089355	-3.4235463142395	-0.121243745088577	0.505755960941315	-0.0348644517362118
-1.18023228645325	-7.26457071304321	-3.41971206665039	-0.121309705078602	0.505809366703033	-0.0351129844784737
-1.1851419210434	-7.26708221435547	-3.42846369743347	-0.121395990252495	0.505917429924011	-0.0352640561759472
-1.18453657627106	-7.27215766906738	-3.42261552810669	-0.121519967913628	0.505872189998627	-0.0355186834931374
-1.18608272075653	-7.27795600891113	-3.4163761138916	-0.121687531471252	0.505999565124512	-0.0357253514230251
-1.1903737783432	-7.27404069900513	-3.41560220718384	-0.121724240481853	0.506050527095795	-0.0359856784343719
-1.19223737716675	-7.27986717224121	-3.41878271102905	-0.122004061937332	0.506068885326386	-0.0362580604851246
-1.19588351249695	-7.28605127334595	-3.40914344787598	-0.122091814875603	0.506222248077393	-0.0366326756775379
-1.19862139225006	-7.28623723983765	-3.41285371780396	-0.122252844274044	0.506260335445404	-0.0370076969265938
-1.20393991470337	-7.28848171234131	-3.41698741912842	-0.122490011155605	0.506232678890228	-0.0373115874826908
-1.20622098445892	-7.29133129119873	-3.40133786201477	-0.122657768428326	0.506256461143494	-0.03781358897686
-1.21011435985565	-7.29557657241821	-3.41280293464661	-0.122843444347382	0.50634229183197	-0.0381554216146469
-1.21388673782349	-7.30190372467041	-3.40349125862122	-0.123056128621101	0.506397247314453	-0.0385210327804089
-1.21820068359375	-7.3030366897583	-3.40045475959778	-0.123237602412701	0.506409347057343	-0.039018239825964
-1.22233462333679	-7.30324220657349	-3.400710105896	-0.123575367033482	0.506533741950989	-0.0393501408398151
-1.22508656978607	-7.30898094177246	-3.40265250205994	-0.123796544969082	0.506429314613342	-0.0397816859185696
-1.22764837741852	-7.31507158279419	-3.39192676544189	-0.124006159603596	0.506530225276947	-0.0401999652385712
-1.23391783237457	-7.31677770614624	-3.39529943466187	-0.12423250824213	0.50664359331131	-0.0405980572104454
-1.2364844083786	-7.32117652893066	-3.38866496086121	-0.124495588243008	0.506566882133484	-0.0410251952707767
-1.23712885379791	-7.3223819732666	-3.37806606292725	-0.124762356281281	0.506694257259369	-0.041500061750412
-1.2427773475647	-7.32637023925781	-3.38852572441101	-0.124975971877575	0.506667912006378	-0.0419142730534077
-1.24495029449463	-7.33398485183716	-3.37897706031799	-0.125272691249847	0.506696045398712	-0.0423145480453968
-1.24387300014496	-7.33138084411621	-3.38089680671692	-0.125442534685135	0.506810963153839	-0.042736604809761
-1.2517466545105	-7.33799266815186	-3.37966871261597	-0.125702813267708	0.506751358509064	-0.0431295335292816
-1.25137424468994	-7.34086179733276	-3.37248134613037	-0.125968977808952	0.50676691532135	-0.0435913652181625
-1.25567889213562	-7.3422794342041	-3.37671303749084	-0.126225128769875	0.506883978843689	-0.0439826436340809
-1.2573721408844	-7.34766149520874	-3.37240648269653	-0.126402214169502	0.506839394569397	-0.0443402677774429
-1.25803065299988	-7.3487434387207	-3.36121034622192	-0.126712635159492	0.506884813308716	-0.0446968823671341
-1.26055920124054	-7.35036325454712	-3.37188291549683	-0.126900032162666	0.506985604763031	-0.0450432300567627
-1.26449167728424	-7.35526323318481	-3.35923743247986	-0.127078995108604	0.5069699883461	-0.0452590845525265
-1.26263010501862	-7.35641670227051	-3.3616578578949	-0.127305239439011	0.506988525390625	-0.0456337705254555
-1.26212024688721	-7.35746240615845	-3.36112642288208	-0.127501994371414	0.507007539272308	-0.045870628207922
-1.26488220691681	-7.36382579803467	-3.35917329788208	-0.127680078148842	0.50698721408844	-0.0460875332355499
-1.26473045349121	-7.36126565933228	-3.35337209701538	-0.127906695008278	0.507077932357788	-0.0463694632053375
-1.26695740222931	-7.36377096176147	-3.35203528404236	-0.128060311079025	0.507061183452606	-0.0464886166155338
-1.26551675796509	-7.36651849746704	-3.35139608383179	-0.128225773572922	0.506997406482697	-0.0466173961758614
-1.26655375957489	-7.36402559280396	-3.34664416313171	-0.128378510475159	0.50706958770752	-0.0468457937240601
-1.26563060283661	-7.36767530441284	-3.35712862014771	-0.128498703241348	0.50703889131546	-0.0467939041554928
-1.27019023895264	-7.36763000488281	-3.34662318229675	-0.128725364804268	0.507044196128845	-0.0468102470040321
-1.26603245735168	-7.36390066146851	-3.34517312049866	-0.128874450922012	0.506983876228333	-0.0468444600701332
-1.26595652103424	-7.36393976211548	-3.34592580795288	-0.128931879997253	0.506931960582733	-0.0467917881906033
-1.26386594772339	-7.36414909362793	-3.34021067619324	-0.129126191139221	0.506933629512787	-0.0467868819832802
-1.2642422914505	-7.36258840560913	-3.33428406715393	-0.129299759864807	0.50685715675354	-0.0467562451958656
-1.26421272754669	-7.36361598968506	-3.34586000442505	-0.12938067317009	0.506838381290436	-0.0466697737574577
-1.26222157478333	-7.35956048965454	-3.3334538936615	-0.129505410790443	0.506753504276276	-0.0466664247214794
-1.25946021080017	-7.36420917510986	-3.33877992630005	-0.129637733101845	0.506691873073578	-0.0465958826243877
-1.26125717163086	-7.36040210723877	-3.33845138549805	-0.129766464233398	0.506605088710785	-0.0463753938674927
-1.258660197258	-7.36083698272705	-3.32900738716125	-0.129930719733238	0.506556034088135	-0.0462646260857582
-1.25451719760895	-7.35714769363403	-3.32748675346375	-0.130008339881897	0.50639683008194	-0.0461790971457958
-1.25260472297668	-7.35628032684326	-3.33300352096558	-0.130251735448837	0.506275236606598	-0.0459156893193722
-1.25474321842194	-7.35656356811523	-3.32666707038879	-0.130381762981415	0.506190836429596	-0.0457448028028011
-1.25208723545074	-7.35166120529175	-3.32049202919006	-0.130521565675735	0.50601714849472	-0.0455689392983913
[truncated: 7,611 more rows]
