# Supplementary material for: Identification of Haptic Based Guiding Using Hard Reins
Source: PLoS One. 2015 Jul 22;10(7):e0132020. doi: 10.1371/journal.pone.0132020 (PMC4511788; doi:10.1371/journal.pone.0132020)
Supplement: S6 File — (ZIP) [file pone.0132020.s006.zip › Exp2_ForceData2/Subject9/path3/T2.csv]

Force X (N)	Force Y (N)	Force Z (N)	Torque X (N-m)	Torque Y (N-m)	Torque Z (N-m)	Frequency = 10000	Averaging Level = 16	F/T Serial Number = FT11772	Time Started = 19/12/2012 16:24:29
-1.46111941337585	-8.22333335876465	-3.94085073471069	-0.00651894463226199	0.505579173564911	-0.0625092685222626
-1.4626100063324	-8.22699069976807	-3.93936967849731	-0.00663816509768367	0.505502045154572	-0.0624914430081844
-1.46798896789551	-8.2315092086792	-3.94079899787903	-0.00657856091856956	0.505549550056458	-0.062525600194931
-1.46728479862213	-8.23300170898438	-3.94362664222717	-0.00665702437981963	0.505592167377472	-0.0624643564224243
-1.46142935752869	-8.22486400604248	-3.94279718399048	-0.00676255580037832	0.505626559257507	-0.0625531375408173
-1.4641717672348	-8.22281646728516	-3.93353819847107	-0.00676735024899244	0.50551438331604	-0.062496829777956
-1.47077631950378	-8.22928714752197	-3.94453716278076	-0.00680280523374677	0.505487322807312	-0.0625797212123871
-1.47274446487427	-8.22943019866943	-3.94275283813477	-0.00680890586227179	0.505523502826691	-0.0625548660755157
-1.46731305122375	-8.23030185699463	-3.93867588043213	-0.00694473041221499	0.505543768405914	-0.0625923350453377
-1.46626687049866	-8.22160625457764	-3.93436241149902	-0.00701378798112273	0.50550788640976	-0.0626443848013878
-1.47222495079041	-8.22501754760742	-3.93381643295288	-0.00705273263156414	0.505316197872162	-0.062663771212101
-1.47627806663513	-8.22909641265869	-3.94229483604431	-0.0071430578827858	0.505234241485596	-0.0627510100603104
-1.47587835788727	-8.23068523406982	-3.93417763710022	-0.0071217599324882	0.505244612693787	-0.0627669095993042
-1.47061622142792	-8.22632026672363	-3.93744540214539	-0.00718706706538796	0.50529408454895	-0.0629158690571785
-1.47309398651123	-8.22674942016602	-3.9303081035614	-0.00737926550209522	0.505066514015198	-0.062987208366394
-1.47797811031342	-8.22671699523926	-3.93478035926819	-0.00730014406144619	0.504904270172119	-0.0631165653467178
-1.48027348518372	-8.23146057128906	-3.93252754211426	-0.00733428541570902	0.504898250102997	-0.0631413087248802
-1.47768497467041	-8.23181438446045	-3.93597626686096	-0.0074603040702641	0.504951477050781	-0.0632312372326851
-1.47576129436493	-8.22825336456299	-3.92566204071045	-0.00754156801849604	0.504733860492706	-0.0633209273219109
-1.48078441619873	-8.22438430786133	-3.92990350723267	-0.00756041286513209	0.504576921463013	-0.063451774418354
-1.48569405078888	-8.23358821868896	-3.92576360702515	-0.00756236398592591	0.504437208175659	-0.0635569170117378
-1.48476493358612	-8.23115348815918	-3.92583632469177	-0.00764218345284462	0.504526734352112	-0.0636358931660652
-1.48181736469269	-8.22822380065918	-3.92169690132141	-0.00773942749947309	0.504321575164795	-0.0637118518352509
-1.48708879947662	-8.22729301452637	-3.92150092124939	-0.00783487502485514	0.504140377044678	-0.0638111978769302
-1.49244165420532	-8.23039054870605	-3.92714834213257	-0.00785176269710064	0.503940999507904	-0.0639629438519478
-1.49454855918884	-8.2347936630249	-3.92216062545776	-0.00783512927591801	0.503908276557922	-0.0639797672629356
-1.48975229263306	-8.23146533966064	-3.92615008354187	-0.00796558242291212	0.503841400146484	-0.064068429172039
-1.48798501491547	-8.22952079772949	-3.91723251342773	-0.00812919344753027	0.503682374954224	-0.064164787530899
-1.49821019172668	-8.23088073730469	-3.92172145843506	-0.00812180247157812	0.503483414649963	-0.0642613172531128
-1.49773395061493	-8.2365894317627	-3.91807508468628	-0.00808616541326046	0.503450691699982	-0.0642981082201004
-1.49726164340973	-8.23320579528809	-3.92161250114441	-0.0081475917249918	0.503441691398621	-0.0643778219819069
-1.49435460567474	-8.22616291046143	-3.91194987297058	-0.0082411402836442	0.503303110599518	-0.0644334182143211
-1.50028574466705	-8.22774600982666	-3.9160430431366	-0.00827368441969156	0.503115236759186	-0.0645392537117004
-1.50506901741028	-8.2320032119751	-3.91208410263062	-0.00829412415623665	0.50300657749176	-0.0645643770694733
-1.50809359550476	-8.2326831817627	-3.92157244682312	-0.00828222464770079	0.503076076507568	-0.0646688863635063
-1.50037717819214	-8.23013210296631	-3.90822720527649	-0.00828688405454159	0.503026843070984	-0.0646488294005394
-1.50405263900757	-8.22715187072754	-3.90806269645691	-0.00837891642004251	0.502972304821014	-0.0647431015968323
-1.51079821586609	-8.22845458984375	-3.91491079330444	-0.00835695024579763	0.502745389938354	-0.0647876933217049
-1.51263427734375	-8.23360824584961	-3.91446661949158	-0.00834265071898699	0.502819836139679	-0.0648701637983322
-1.50864434242249	-8.23332405090332	-3.91326856613159	-0.00835828389972448	0.502802073955536	-0.0648990198969841
-1.50738167762756	-8.22672367095947	-3.90380263328552	-0.00842099450528622	0.502795457839966	-0.064964272081852
-1.51286780834198	-8.22752857208252	-3.90847706794739	-0.00844288058578968	0.502606153488159	-0.0649962723255157
-1.51788544654846	-8.23130416870117	-3.91569900512695	-0.00838554836809635	0.502672731876373	-0.0650329813361168
-1.51462304592133	-8.2301778793335	-3.90530610084534	-0.00841458700597286	0.502634763717651	-0.065067358314991
-1.51454949378967	-8.22756862640381	-3.90510940551758	-0.00846834573894739	0.502726018428802	-0.0650947988033295
-1.51727998256683	-8.22552490234375	-3.91323733329773	-0.00851529743522406	0.502531051635742	-0.0650959238409996
-1.52319383621216	-8.2285795211792	-3.90953683853149	-0.00848383083939552	0.502529978752136	-0.0651355683803558
-1.52112567424774	-8.23318862915039	-3.91371822357178	-0.00847343914210796	0.502587914466858	-0.0650991499423981
-1.51964151859283	-8.22495937347412	-3.9060435295105	-0.00856753345578909	0.502733886241913	-0.0650760009884834
-1.52183604240417	-8.22158908843994	-3.91402745246887	-0.00857095327228308	0.502541720867157	-0.0650814697146416
-1.52876818180084	-8.22402381896973	-3.90297436714172	-0.00858471356332302	0.502586185932159	-0.0650956556200981
-1.53106939792633	-8.22594738006592	-3.91428828239441	-0.00851434469223022	0.502563416957855	-0.0650759860873222
-1.52438676357269	-8.22261333465576	-3.90313839912415	-0.00864364765584469	0.50270801782608	-0.0650447756052017
-1.52521049976349	-8.21762180328369	-3.91077256202698	-0.0085687106475234	0.502536058425903	-0.0650243908166885
-1.53545868396759	-8.22273540496826	-3.91092681884766	-0.00861389935016632	0.502618074417114	-0.0650341361761093
-1.52953970432281	-8.22173023223877	-3.91188621520996	-0.00857481732964516	0.502670586109161	-0.0650168284773827
-1.53019642829895	-8.21598529815674	-3.90730667114258	-0.00860785413533449	0.502697050571442	-0.0650720074772835
-1.53739249706268	-8.21848011016846	-3.91096758842468	-0.00859787035733461	0.502509534358978	-0.0650008395314217
-1.53918838500977	-8.21794891357422	-3.91487216949463	-0.00847950484603643	0.502683997154236	-0.0650004968047142
-1.53413510322571	-8.21497631072998	-3.90359044075012	-0.00852028373628855	0.502649426460266	-0.0649707317352295
-1.5337620973587	-8.21118927001953	-3.91200542449951	-0.00862124282866716	0.502555668354034	-0.0650251358747482
-1.54423463344574	-8.21728324890137	-3.90292763710022	-0.00857943575829268	0.502581834793091	-0.0649591833353043
-1.54175233840942	-8.21846771240234	-3.91681599617004	-0.00856998283416033	0.5027836561203	-0.0649540722370148
-1.53694713115692	-8.21124839782715	-3.90644693374634	-0.00867575127631426	0.502708554267883	-0.0649541839957237
-1.54146945476532	-8.20864105224609	-3.91287899017334	-0.00872338563203812	0.502667427062988	-0.0650064051151276
-1.54638278484344	-8.2159309387207	-3.91184520721436	-0.00865757372230291	0.50273185968399	-0.0649841129779816
-1.54181408882141	-8.21195983886719	-3.91069912910461	-0.00867210887372494	0.502784371376038	-0.0650040060281754
-1.54570960998535	-8.20864009857178	-3.90905499458313	-0.00863367505371571	0.502735912799835	-0.0650212243199348
-1.55322468280792	-8.21749401092529	-3.91174530982971	-0.00852933898568153	0.502720713615417	-0.0650814697146416
-1.5474020242691	-8.21463871002197	-3.91275429725647	-0.00850637350231409	0.502971708774567	-0.065119706094265
-1.54376447200775	-8.21332740783691	-3.90586018562317	-0.00863772165030241	0.502910852432251	-0.0651068761944771
-1.55026078224182	-8.21173477172852	-3.91151356697083	-0.0084376260638237	0.502881526947021	-0.0652551651000977
-1.55157387256622	-8.22190093994141	-3.91196942329407	-0.00840478762984276	0.50297611951828	-0.0652573108673096
-1.54471981525421	-8.21951103210449	-3.91406798362732	-0.0083897216245532	0.503071904182434	-0.0652897581458092
-1.54482769966125	-8.21625518798828	-3.90861964225769	-0.0084003284573555	0.503132581710815	-0.0653524771332741
-1.54647159576416	-8.21260929107666	-3.91437745094299	-0.00837037991732359	0.503048062324524	-0.0654423013329506
-1.55142974853516	-8.22325134277344	-3.9150333404541	-0.0083535285666585	0.503088474273682	-0.0654816925525665
-1.54694318771362	-8.22264766693115	-3.91639280319214	-0.00825919304043055	0.503306269645691	-0.0654501989483833
-1.54320049285889	-8.22220993041992	-3.91834712028503	-0.00834119040518999	0.503323078155518	-0.0654837265610695
-1.54526722431183	-8.21880626678467	-3.91530251502991	-0.00834354758262634	0.503296792507172	-0.0655874833464623
-1.55074596405029	-8.22644329071045	-3.91626906394959	-0.00834377948194742	0.503317475318909	-0.0656761229038239
-1.54413938522339	-8.22723579406738	-3.91598224639893	-0.00834132172167301	0.503552913665771	-0.0657615959644318
-1.54003167152405	-8.22539710998535	-3.91220808029175	-0.00829143077135086	0.503553748130798	-0.065886378288269
-1.54727053642273	-8.23131465911865	-3.92479872703552	-0.00809888634830713	0.503574967384338	-0.0660654082894325
-1.54934370517731	-8.23678302764893	-3.91648268699646	-0.0080095361918211	0.503587961196899	-0.0661273151636124
-1.54066383838654	-8.23752498626709	-3.92193698883057	-0.00795627105981112	0.503810822963715	-0.0662945508956909
-1.53582394123077	-8.23389911651611	-3.91252112388611	-0.00803411472588778	0.503798723220825	-0.0664102882146835
-1.53934097290039	-8.23745155334473	-3.92394328117371	-0.0078840795904398	0.503774285316467	-0.0664585754275322
-1.5398690700531	-8.24915599822998	-3.92115950584412	-0.00782387610524893	0.50380551815033	-0.066590815782547
-1.53556323051453	-8.24845409393311	-3.9261302947998	-0.00781556777656078	0.504016220569611	-0.0667679682374001
-1.53147852420807	-8.24623489379883	-3.91382908821106	-0.00783540774136782	0.503916263580322	-0.0667786300182343
-1.53349912166595	-8.25026702880859	-3.92701077461243	-0.00781768281012774	0.503912568092346	-0.0669474974274635
-1.53407084941864	-8.25681400299072	-3.91837453842163	-0.00767152244225144	0.503964900970459	-0.0670627653598785
-1.52646815776825	-8.25745105743408	-3.92643117904663	-0.0076617025770247	0.504132688045502	-0.06711545586586
-1.5243536233902	-8.25809478759766	-3.91838431358337	-0.00765671022236347	0.504034161567688	-0.0671520754694939
-1.52519512176514	-8.26059818267822	-3.92711901664734	-0.00757870450615883	0.503975927829742	-0.0672727599740028
-1.52419769763947	-8.26952362060547	-3.92574858665466	-0.00756100052967668	0.503968477249146	-0.0673075914382935
-1.51506209373474	-8.2687873840332	-3.92421007156372	-0.00751022156327963	0.50406950712204	-0.0673146098852158
-1.51509594917297	-8.26733112335205	-3.9162130355835	-0.00751397013664246	0.503925740718842	-0.0673808231949806
-1.51631379127502	-8.27351570129395	-3.92576265335083	-0.0073948185890913	0.503861367702484	-0.067499466240406
-1.51320028305054	-8.2788200378418	-3.92192244529724	-0.00730296783149242	0.50383049249649	-0.067480780184269
-1.50423979759216	-8.27719879150391	-3.92374682426453	-0.00730775063857436	0.503896355628967	-0.0674607530236244
-1.50324249267578	-8.27692413330078	-3.91674518585205	-0.00731454696506262	0.503697335720062	-0.06746806204319
-1.50386464595795	-8.27705097198486	-3.92451429367065	-0.00727466447278857	0.503610968589783	-0.0674906522035599
-1.50664436817169	-8.28789901733398	-3.91986131668091	-0.00730090821161866	0.503538012504578	-0.0673822313547134
-1.49672162532806	-8.28557872772217	-3.92057847976685	-0.00732036167755723	0.503602921962738	-0.067324161529541
-1.49312877655029	-8.2827320098877	-3.91854500770569	-0.00732654752209783	0.503438413143158	-0.0673088729381561
-1.49402892589569	-8.28224468231201	-3.91933870315552	-0.00721230451017618	0.503242135047913	-0.0673246681690216
-1.49781668186188	-8.2914457321167	-3.91780424118042	-0.00706619257107377	0.50304788351059	-0.0671683773398399
-1.48747384548187	-8.28849792480469	-3.91492938995361	-0.00701504573225975	0.503091394901276	-0.0670814588665962
-1.48485684394836	-8.28964042663574	-3.90928411483765	-0.00708123715594411	0.502842485904694	-0.0670099034905434
-1.48841214179993	-8.29075336456299	-3.91622185707092	-0.00702852290123701	0.502654671669006	-0.0669048652052879
-1.48994386196136	-8.29755592346191	-3.9122269153595	-0.00691669061779976	0.502484083175659	-0.0668028146028519
-1.48180449008942	-8.29607009887695	-3.91153931617737	-0.00691726570948958	0.502461075782776	-0.0666493400931358
-1.47791290283203	-8.29327774047852	-3.9006974697113	-0.00693140598013997	0.502105951309204	-0.066582977771759
-1.48230671882629	-8.29428005218506	-3.90921783447266	-0.00696212518960238	0.501839101314545	-0.0664273425936699
-1.47783184051514	-8.29715442657471	-3.90011405944824	-0.00689291441813111	0.501751184463501	-0.0662626102566719
-1.47369182109833	-8.29133129119873	-3.90458011627197	-0.00685801124200225	0.50166243314743	-0.0660785064101219
-1.47463703155518	-8.29297637939453	-3.89814829826355	-0.00685958098620176	0.501303851604462	-0.0658781155943871
-1.47894740104675	-8.29834842681885	-3.90562224388123	-0.00674676662310958	0.501083016395569	-0.0657103508710861
-1.47235667705536	-8.29753017425537	-3.89795684814453	-0.00681962445378304	0.500975370407104	-0.0655177012085915
-1.46869730949402	-8.28639888763428	-3.89981532096863	-0.00687957648187876	0.500793814659119	-0.0652838200330734
-1.47405052185059	-8.29134559631348	-3.89753532409668	-0.00682115042582154	0.50051337480545	-0.0650482773780823
-1.47358369827271	-8.29530620574951	-3.8983211517334	-0.00683110905811191	0.500327825546265	-0.0648512318730354
-1.46756076812744	-8.28782653808594	-3.8942232131958	-0.00686736963689327	0.500226557254791	-0.0646630823612213
-1.47018146514893	-8.28378105163574	-3.88600516319275	-0.00693791871890426	0.499941617250443	-0.0644024163484573
-1.47233080863953	-8.28694820404053	-3.89185118675232	-0.00685106310993433	0.49974337220192	-0.0642681494355202
-1.4721223115921	-8.28808784484863	-3.8896861076355	-0.00695249484851956	0.499669581651688	-0.0639777258038521
-1.46626675128937	-8.28030681610107	-3.88802051544189	-0.00695999106392264	0.499590486288071	-0.0638328939676285
-1.46833777427673	-8.27422142028809	-3.88210105895996	-0.00702000455930829	0.4992835521698	-0.0636544451117516
-1.47343707084656	-8.27703094482422	-3.88615465164185	-0.00695747695863247	0.499122351408005	-0.0635017976164818
-1.47211503982544	-8.27808856964111	-3.88015103340149	-0.00701076351106167	0.499135106801987	-0.0631896033883095
-1.46905398368835	-8.27172374725342	-3.88678169250488	-0.0071354559622705	0.499115288257599	-0.0631485730409622
-1.47773385047913	-8.26751804351807	-3.88122463226318	-0.00713569764047861	0.498820096254349	-0.0629759505391121
-1.47865700721741	-8.26954078674316	-3.88388514518738	-0.00706581864506006	0.498766243457794	-0.0628630071878433
-1.47498869895935	-8.27083015441895	-3.87734031677246	-0.00720139127224684	0.498765766620636	-0.0626614093780518
-1.47444045543671	-8.26171970367432	-3.87867975234985	-0.00723931845277548	0.498697727918625	-0.0625878572463989
-1.48305320739746	-8.26626110076904	-3.87179923057556	-0.0072740432806313	0.49854102730751	-0.0625487267971039
-1.48763692378998	-8.26563262939453	-3.88111138343811	-0.00716479541733861	0.498515218496323	-0.0626031532883644
-1.48341071605682	-8.26510524749756	-3.87602543830872	-0.00712659629061818	0.498590677976608	-0.0624006912112236
-1.48310470581055	-8.26169872283936	-3.87543439865112	-0.00721527170389891	0.498595833778381	-0.0624517500400543
-1.48688209056854	-8.2582950592041	-3.87601852416992	-0.00720231421291828	0.498436242341995	-0.0623658634722233
-1.4920619726181	-8.25978469848633	-3.87834882736206	-0.00710404757410288	0.498407751321793	-0.0623576529324055
-1.48983335494995	-8.26287937164307	-3.87476325035095	-0.00713759195059538	0.49851331114769	-0.062284991145134
-1.4911504983902	-8.25650978088379	-3.87754392623901	-0.00724252965301275	0.498527646064758	-0.0622846446931362
-1.49988663196564	-8.25966262817383	-3.87636876106262	-0.0073009473271668	0.498529762029648	-0.0622094050049782
-1.49895858764648	-8.25783348083496	-3.88778948783875	-0.00730456691235304	0.498646169900894	-0.0622565150260925
-1.49652290344238	-8.25461769104004	-3.87684655189514	-0.00745749473571777	0.498807728290558	-0.0622876770794392
-1.50268638134003	-8.2484884262085	-3.88268351554871	-0.00746591156348586	0.498671382665634	-0.0623055882751942
-1.50827825069427	-8.25751495361328	-3.88801097869873	-0.00742280064150691	0.498907089233398	-0.0623097978532314
-1.50603652000427	-8.25052165985107	-3.88112139701843	-0.00746686197817326	0.499082386493683	-0.062379714101553
-1.51026570796967	-8.24936485290527	-3.8820173740387	-0.00753571931272745	0.499104917049408	-0.0624911189079285
-1.51884579658508	-8.25141429901123	-3.88522624969482	-0.00738518917933106	0.499191284179688	-0.0625258088111877
-1.51452696323395	-8.25235271453857	-3.88700842857361	-0.00738599896430969	0.499511629343033	-0.0625932514667511
-1.51443135738373	-8.2463846206665	-3.88107180595398	-0.00749476626515388	0.499593436717987	-0.0626370534300804
-1.52475333213806	-8.24988079071045	-3.89058232307434	-0.00744625320658088	0.499597460031509	-0.0628441199660301
-1.52744626998901	-8.2534008026123	-3.8858015537262	-0.00745461322367191	0.499868929386139	-0.0629126876592636
-1.52431559562683	-8.2445650100708	-3.88676190376282	-0.00750761153176427	0.500028014183044	-0.0630657151341438
-1.53396773338318	-8.24691200256348	-3.8909010887146	-0.00750082358717918	0.500032246112823	-0.0630893111228943
-1.54000389575958	-8.24842834472656	-3.89627408981323	-0.00752085167914629	0.500224947929382	-0.0632393136620522
-1.53706836700439	-8.24407863616943	-3.89394092559814	-0.00752969551831484	0.500587105751038	-0.0633899495005608
-1.54425728321075	-8.23867702484131	-3.88843822479248	-0.00759798288345337	0.500553846359253	-0.0634828954935074
-1.55003476142883	-8.24809074401855	-3.90326142311096	-0.00756592256948352	0.500729084014893	-0.0635628029704094
-1.54926252365112	-8.24304866790771	-3.89196491241455	-0.00761704705655575	0.500953495502472	-0.0635853409767151
-1.54791688919067	-8.23551368713379	-3.8990786075592	-0.00769697222858667	0.501031339168549	-0.0637431740760803
-1.55930256843567	-8.24119186401367	-3.89689707756042	-0.00773247517645359	0.501080691814423	-0.0637776926159859
-1.55434215068817	-8.235671043396	-3.89842462539673	-0.0078018051572144	0.501307964324951	-0.0639182031154633
-1.55800139904022	-8.23369026184082	-3.9027419090271	-0.00789419561624527	0.501378417015076	-0.0640350505709648
-1.56667733192444	-8.23968601226807	-3.90179944038391	-0.00792378094047308	0.501512169837952	-0.0640164837241173
-1.563631772995	-8.2349739074707	-3.90363693237305	-0.00805075000971556	0.501665413379669	-0.0641262382268906
-1.56839573383331	-8.22984027862549	-3.89453721046448	-0.00815640203654766	0.501741826534271	-0.0642699524760246
-1.57500827312469	-8.23410034179688	-3.90636849403381	-0.0080287754535675	0.501745820045471	-0.0645376890897751
-1.5818954706192	-8.24071502685547	-3.90899777412415	-0.00791105628013611	0.501993954181671	-0.0645421147346497
-1.57539391517639	-8.24074745178223	-3.90912747383118	-0.00780299259349704	0.502078592777252	-0.0646812692284584
-1.57725048065186	-8.23503017425537	-3.90690803527832	-0.00786361750215292	0.502145171165466	-0.0647790879011154
-1.58138132095337	-8.23634243011475	-3.90834736824036	-0.00783291924744844	0.502092182636261	-0.0649383664131165
-1.58275485038757	-8.24119186401367	-3.91045451164246	-0.00787135027348995	0.5022132396698	-0.0648711696267128
-1.57952165603638	-8.23316383361816	-3.90777778625488	-0.00791667029261589	0.502364337444305	-0.0650282651185989
-1.58427596092224	-8.23242092132568	-3.90418148040771	-0.00799378473311663	0.502379059791565	-0.0651580765843391
-1.58965039253235	-8.23590564727783	-3.90746235847473	-0.00789800845086575	0.502368986606598	-0.0652570873498917
-1.58662486076355	-8.23740577697754	-3.91948485374451	-0.00796878524124622	0.502501428127289	-0.065173402428627
-1.58665978908539	-8.2292423248291	-3.91131544113159	-0.00803242716938257	0.502601325511932	-0.0652579665184021
-1.59414386749268	-8.23786735534668	-3.91872644424438	-0.00797373335808516	0.502568185329437	-0.0655239671468735
-1.59550976753235	-8.24059581756592	-3.91207385063171	-0.00780647061765194	0.502645909786224	-0.065630242228508
-1.58891487121582	-8.24041748046875	-3.91403675079346	-0.00766070559620857	0.502814114093781	-0.0656782239675522
-1.58991003036499	-8.23834991455078	-3.9176561832428	-0.00760657479986548	0.502778768539429	-0.0657759010791779
-1.59414827823639	-8.24329090118408	-3.91407060623169	-0.00754113541916013	0.50280237197876	-0.0658927783370018
-1.59336709976196	-8.24834823608398	-3.91943788528442	-0.00741067389026284	0.5028395652771	-0.0658856928348541
-1.58424770832062	-8.24728870391846	-3.91750884056091	-0.00739828590303659	0.502959966659546	-0.0659462064504623
-1.58575224876404	-8.24146938323975	-3.91519498825073	-0.00751227745786309	0.502933025360107	-0.0659852772951126
-1.59280288219452	-8.24891757965088	-3.91950464248657	-0.00742800207808614	0.502860486507416	-0.0661259666085243
-1.58946597576141	-8.24907398223877	-3.92080950737	-0.00742807239294052	0.5029616355896	-0.0661224201321602
-1.58178305625916	-8.24845695495605	-3.9192008972168	-0.00745939835906029	0.503025889396667	-0.0661406069993973
-1.58415901660919	-8.24482154846191	-3.91743659973145	-0.0074087493121624	0.503057956695557	-0.0662162974476814
-1.58470118045807	-8.24991416931152	-3.91861248016357	-0.00738258007913828	0.503085494041443	-0.0663638710975647
-1.58799529075623	-8.25331211090088	-3.92261481285095	-0.00714588770642877	0.502987861633301	-0.0663914829492569
-1.58217060565948	-8.26071166992188	-3.9287486076355	-0.00710516329854727	0.503221273422241	-0.0663816928863525
-1.57853817939758	-8.25575542449951	-3.91899847984314	-0.00710823526605964	0.50320690870285	-0.066516101360321
-1.58126139640808	-8.25702381134033	-3.91940784454346	-0.00699570588767529	0.503194749355316	-0.0666398927569389
-1.5828469991684	-8.26370811462402	-3.92779421806335	-0.00681374873965979	0.503057956695557	-0.0666398406028748
-1.57964479923248	-8.26939868927002	-3.92815923690796	-0.00679535325616598	0.503176212310791	-0.066639706492424
-1.57205903530121	-8.26314830780029	-3.92579054832459	-0.00676059629768133	0.50329315662384	-0.0667907446622849
-1.57208478450775	-8.26395034790039	-3.92069697380066	-0.00677389185875654	0.503214359283447	-0.0668322071433067
-1.57929146289825	-8.2712984085083	-3.92825675010681	-0.00656056124716997	0.503150939941406	-0.0669160634279251
-1.57384371757507	-8.27807521820068	-3.92988681793213	-0.00651829456910491	0.503266751766205	-0.0668750703334808
-1.56681454181671	-8.27320671081543	-3.92231631278992	-0.00649941572919488	0.503319561481476	-0.0669996738433838
-1.56658160686493	-8.270827293396	-3.92220258712769	-0.00646114163100719	0.503188788890839	-0.0669965818524361
-1.57146012783051	-8.2747974395752	-3.92609047889709	-0.00629409123212099	0.503123223781586	-0.067013256251812
-1.56777215003967	-8.28436851501465	-3.92717337608337	-0.00628086039796472	0.503175318241119	-0.0669424459338188
-1.55935490131378	-8.28093147277832	-3.92823719978333	-0.00616335542872548	0.5032057762146	-0.067064143717289
-1.55342757701874	-8.280517578125	-3.92264890670776	-0.00626361416652799	0.503110468387604	-0.0670286938548088
-1.56055235862732	-8.285231590271	-3.9304416179657	-0.00610570935532451	0.502994179725647	-0.0671184211969376
-1.56047916412354	-8.29194831848145	-3.92650842666626	-0.00601727422326803	0.502996504306793	-0.0670884996652603
-1.55193424224854	-8.29044532775879	-3.92000579833984	-0.00589223066344857	0.503061056137085	-0.0671710073947906
-1.5489239692688	-8.28754234313965	-3.92095589637756	-0.00589535292237997	0.502974689006805	-0.067159965634346
-1.55258345603943	-8.29129219055176	-3.9256374835968	-0.00582085037603974	0.502757132053375	-0.067150741815567
-1.5509021282196	-8.29763984680176	-3.92293548583984	-0.0057829818688333	0.502788722515106	-0.067091166973114
-1.54302263259888	-8.29652976989746	-3.92528080940247	-0.00571362907066941	0.502797305583954	-0.0671073719859123
-1.53866803646088	-8.29368305206299	-3.91835618019104	-0.00575389433652163	0.502747714519501	-0.0669780597090721
-1.54399979114532	-8.29387187957764	-3.92441844940186	-0.00562915252521634	0.502580225467682	-0.066986970603466
-1.54345953464508	-8.29866886138916	-3.92509269714355	-0.00553569197654724	0.502585649490356	-0.0668380111455917
-1.5391970872879	-8.30160331726074	-3.92496657371521	-0.00546598574146628	0.502654314041138	-0.0668668001890183
-1.53009104728699	-8.296217918396	-3.91110229492188	-0.00549110490828753	0.502540647983551	-0.0667245984077454
-1.53366792201996	-8.3015832901001	-3.9221339225769	-0.00546840950846672	0.502365708351135	-0.0667243674397469
-1.53515648841858	-8.30558109283447	-3.9213707447052	-0.00529293529689312	0.502309322357178	-0.0665694698691368
-1.52473080158234	-8.30410480499268	-3.92335152626038	-0.00519258622080088	0.502358198165894	-0.06658735871315
-1.52259826660156	-8.3004035949707	-3.91130089759827	-0.00525055825710297	0.502154469490051	-0.0664665102958679
-1.52986323833466	-8.30523204803467	-3.91898369789124	-0.00507420534268022	0.502029776573181	-0.0664592385292053
-1.52500832080841	-8.30950355529785	-3.92749619483948	-0.00505028432235122	0.502136945724487	-0.0662593021988869
-1.51604270935059	-8.30317401885986	-3.92075324058533	-0.00498860934749246	0.502011001110077	-0.0662634298205376
-1.51955723762512	-8.30467128753662	-3.91617298126221	-0.00504507729783654	0.501887202262878	-0.0661031231284142
-1.52130722999573	-8.30984592437744	-3.9185848236084	-0.00487064896151423	0.501805186271667	-0.0661117136478424
-1.51586210727692	-8.31178951263428	-3.92209529876709	-0.00490150880068541	0.501835763454437	-0.0660026744008064
-1.50972485542297	-8.30531406402588	-3.91543078422546	-0.00481313792988658	0.501761674880981	-0.0659195110201836
-1.51284956932068	-8.30819606781006	-3.91870498657227	-0.00480074109509587	0.501543998718262	-0.0658330321311951
-1.51250410079956	-8.3130350112915	-3.91871738433838	-0.004622514359653	0.501522183418274	-0.0657826066017151
-1.5019496679306	-8.30995845794678	-3.91733527183533	-0.00457328418269753	0.501511096954346	-0.0656793043017387
-1.50625121593475	-8.30759334564209	-3.91016983985901	-0.00451353052631021	0.501327574253082	-0.0655425116419792
-1.50945806503296	-8.31443691253662	-3.91582036018372	-0.00450015440583229	0.501272022724152	-0.0655560046434402
-1.50560593605042	-8.31581878662109	-3.91316151618958	-0.00435939943417907	0.501337885856628	-0.0653722882270813
-1.49881482124329	-8.30832862854004	-3.91487979888916	-0.00434822170063853	0.501245737075806	-0.0653481334447861
-1.50438690185547	-8.3106632232666	-3.91887712478638	-0.00428216205909848	0.501035869121552	-0.0651424303650856
-1.50286829471588	-8.31511306762695	-3.92169737815857	-0.00407510111108422	0.50105744600296	-0.0650799944996834
-1.49624085426331	-8.31531429290771	-3.91409039497375	-0.00409741932526231	0.501140296459198	-0.0649430006742477
-1.49401533603668	-8.30892562866211	-3.91261339187622	-0.0040965280495584	0.501010537147522	-0.0649936273694038
-1.5024002790451	-8.31781578063965	-3.9173595905304	-0.00392846949398518	0.500916540622711	-0.0647731125354767
-1.4971866607666	-8.31325626373291	-3.9179425239563	-0.00383592839352787	0.500970721244812	-0.0647196620702744
-1.49267685413361	-8.31138515472412	-3.91143012046814	-0.00376072828657925	0.500981569290161	-0.0646904036402702
-1.49402678012848	-8.30974197387695	-3.91244077682495	-0.00379264261573553	0.500872850418091	-0.0646397992968559
-1.4988157749176	-8.31953716278076	-3.92096948623657	-0.00361122586764395	0.500883400440216	-0.0645147264003754
-1.49320340156555	-8.3153247833252	-3.91687488555908	-0.00345389219000936	0.500971913337708	-0.0644454807043076
-1.48955845832825	-8.31610774993896	-3.91016364097595	-0.00342873786576092	0.500969290733337	-0.0643349215388298
-1.48846864700317	-8.31228923797607	-3.91476106643677	-0.003404192160815	0.500843167304993	-0.0643168091773987
-1.49343407154083	-8.32306098937988	-3.92073512077332	-0.00319815636612475	0.500916182994843	-0.0642089322209358
-1.48618876934052	-8.31581592559814	-3.91629219055176	-0.00302761932834983	0.500952005386353	-0.0641268417239189
-1.48218858242035	-8.31370735168457	-3.91389083862305	-0.00300288340076804	0.500933051109314	-0.0641650855541229
-1.49069309234619	-8.31581687927246	-3.92182636260986	-0.00282580382190645	0.500872135162354	-0.0640038028359413
-1.48349714279175	-8.32077407836914	-3.92123198509216	-0.00272801797837019	0.501022517681122	-0.0638161301612854
-1.48097586631775	-8.31203269958496	-3.91599726676941	-0.00262218783609569	0.501089036464691	-0.0635243505239487
-1.47738087177277	-8.30959033966064	-3.91997599601746	-0.00253661489114165	0.501035869121552	-0.0634842067956924
-1.488037109375	-8.313551902771	-3.9180896282196	-0.00235109031200409	0.500992476940155	-0.0633851289749146
-1.47999155521393	-8.31803894042969	-3.92812371253967	-0.00223673018626869	0.501197218894959	-0.0632932260632515
-1.47547519207001	-8.31151008605957	-3.9225971698761	-0.0021718277130276	0.50120735168457	-0.0631365925073624
-1.47369480133057	-8.30892086029053	-3.92127537727356	-0.00206693774089217	0.501180589199066	-0.0631456524133682
-1.48191845417023	-8.31569957733154	-3.9234664440155	-0.00185763731133193	0.501068592071533	-0.0630429908633232
-1.47667503356934	-8.31863307952881	-3.92981457710266	-0.00173030071891844	0.501277565956116	-0.0629129633307457
-1.47084259986877	-8.31051445007324	-3.92523884773254	-0.00161551195196807	0.50138658285141	-0.0627759322524071
-1.46989548206329	-8.30948543548584	-3.92200112342834	-0.00153889833018184	0.501302659511566	-0.0626646280288696
-1.4782782793045	-8.30978298187256	-3.925448179245	-0.00135541439522058	0.501298666000366	-0.0624823160469532
-1.47338593006134	-8.31479549407959	-3.93470191955566	-0.00123481103219092	0.501376688480377	-0.0622992366552353
-1.46815252304077	-8.30882453918457	-3.92861652374268	-0.00117609975859523	0.501434803009033	-0.06205103546381
-1.46286630630493	-8.30547046661377	-3.92667412757874	-0.00116511003579944	0.501385867595673	-0.0619158074259758
-1.47206258773804	-8.3045015335083	-3.92736887931824	-0.000992756802588701	0.501372516155243	-0.0617553256452084
-1.4739089012146	-8.31072044372559	-3.93631029129028	-0.00084112532204017	0.50134414434433	-0.0615518391132355
-1.46512115001678	-8.30367946624756	-3.93438100814819	-0.000744896591641009	0.50144225358963	-0.0612990632653236
-1.46358358860016	-8.30102729797363	-3.93044781684875	-0.000657187076285481	0.50148618221283	-0.0611274428665638
-1.46388387680054	-8.29507160186768	-3.92815637588501	-0.00063217175193131	0.501340985298157	-0.0610544420778751
-1.47128593921661	-8.30309677124023	-3.93349957466125	-0.000502890849020332	0.501315832138062	-0.060812920331955
-1.46287643909454	-8.29566764831543	-3.93548274040222	-0.000367586500942707	0.501383543014526	-0.060580275952816
-1.45945572853088	-8.29498767852783	-3.92770099639893	-0.000346596003510058	0.501396596431732	-0.0604561343789101
-1.46459531784058	-8.29060840606689	-3.92984557151794	-0.000398002361180261	0.501322388648987	-0.0603094138205051
-1.46816074848175	-8.29696559906006	-3.93536138534546	-0.000221424896153621	0.501226782798767	-0.0600928701460361
-1.46361207962036	-8.29054355621338	-3.9366569519043	-0.000150736188516021	0.501233696937561	-0.0599169991910458
-1.46054828166962	-8.2905740737915	-3.92938446998596	-0.000139518189826049	0.501312971115112	-0.0597158446907997
-1.45905363559723	-8.28285026550293	-3.93288826942444	-0.000112015935883392	0.501231133937836	-0.0596252493560314
-1.46921837329865	-8.28797340393066	-3.93415880203247	-8.40752181829885E-05	0.501100420951843	-0.059420183300972
-1.46422910690308	-8.28442859649658	-3.93721699714661	4.36599693784956E-05	0.501109540462494	-0.0592797063291073
-1.46102738380432	-8.28532695770264	-3.93461298942566	2.89212275674799E-05	0.501176536083221	-0.0590773932635784
-1.45684540271759	-8.27834129333496	-3.93290376663208	-9.26915017771535E-05	0.501129567623138	-0.0590100400149822
-1.46388673782349	-8.27882194519043	-3.93480467796326	-3.84525947083603E-06	0.500934362411499	-0.0588144697248936
-1.46851217746735	-8.27834892272949	-3.93346571922302	-7.96510266809491E-06	0.500893115997314	-0.0588134191930294
-1.46310472488403	-8.27904415130615	-3.93403768539429	6.82711324770935E-05	0.500992953777313	-0.0586701221764088
-1.45954823493958	-8.27368831634521	-3.93056583404541	-1.1650087117232E-06	0.501004338264465	-0.0585654452443123
-1.4627445936203	-8.27007484436035	-3.93212199211121	-4.14596179325599E-05	0.500798583030701	-0.0584227964282036
-1.46847903728485	-8.27372550964355	-3.93514561653137	-7.60391558287665E-05	0.500696837902069	-0.0583974458277225
-1.46294808387756	-8.27225780487061	-3.92992615699768	-5.51348093722481E-05	0.500787198543549	-0.0582471378147602
-1.45848512649536	-8.26324081420898	-3.92776989936829	-8.96247001946904E-05	0.500698804855347	-0.0582400895655155
-1.46521532535553	-8.26425266265869	-3.92443680763245	-0.000212303319131024	0.500568330287933	-0.0581242144107819
-1.46992623806	-8.26849842071533	-3.93225359916687	-0.00021709714201279	0.500447332859039	-0.0581416226923466
-1.46627473831177	-8.26794719696045	-3.93177795410156	-0.000193147963727824	0.500373721122742	-0.0580298341810703
-1.46186053752899	-8.26385021209717	-3.92534708976746	-0.000301178311929107	0.500424981117249	-0.0579952299594879
-1.46517539024353	-8.26091766357422	-3.92567491531372	-0.00038266449701041	0.500261068344116	-0.0579431504011154
-1.47033941745758	-8.26270389556885	-3.91939330101013	-0.000456557172583416	0.500127851963043	-0.0579919368028641
-1.46932697296143	-8.26276397705078	-3.92567563056946	-0.000523024995345622	0.500031471252441	-0.057907547801733
-1.46406328678131	-8.26173973083496	-3.92761731147766	-0.000569154974073172	0.500117838382721	-0.0578899495303631
-1.46485459804535	-8.25519466400146	-3.92186117172241	-0.00069395947502926	0.500005781650543	-0.0578936375677586
-1.46873319149017	-8.25592613220215	-3.91321921348572	-0.000765217875596136	0.49983274936676	-0.0579032339155674
-1.47162842750549	-8.25512790679932	-3.91798567771912	-0.000755918095819652	0.499731957912445	-0.0579492226243019
-1.46815884113312	-8.26217174530029	-3.92199683189392	-0.000822946429252625	0.499769121408463	-0.0578489303588867
-1.46391797065735	-8.25249862670898	-3.9148576259613	-0.00102525297552347	0.499709665775299	-0.0579026527702808
-1.46653640270233	-8.25506591796875	-3.91174983978271	-0.0011162388836965	0.499541997909546	-0.0579177066683769
-1.47244894504547	-8.26016902923584	-3.91701722145081	-0.00107403052970767	0.499493926763535	-0.0579550638794899
-1.46378529071808	-8.25695991516113	-3.91278314590454	-0.00121913512703031	0.499493539333344	-0.0579489432275295
-1.46504843235016	-8.25038051605225	-3.90815377235413	-0.00129232916515321	0.499446868896484	-0.0579749122262001
-1.47277307510376	-8.25790500640869	-3.91825485229492	-0.00137751328293234	0.499251663684845	-0.0580620057880878
-1.47181236743927	-8.25886058807373	-3.91166234016418	-0.00132026814389974	0.499371081590652	-0.0580755397677422
-1.46568667888641	-8.25909042358398	-3.91167712211609	-0.00145639257971197	0.499448329210281	-0.0581259541213512
-1.46398258209229	-8.25377750396729	-3.90766048431396	-0.00160764530301094	0.499349981546402	-0.0581590458750725
-1.4692816734314	-8.25414371490479	-3.9089982509613	-0.00160687183961272	0.499232679605484	-0.0582482218742371
-1.46827876567841	-8.2603178024292	-3.91227102279663	-0.00166873098351061	0.499268174171448	-0.0582542046904564
-1.46293115615845	-8.25867462158203	-3.91106534004211	-0.0017246319912374	0.499415814876556	-0.0582924522459507
-1.46390163898468	-8.25238609313965	-3.90982723236084	-0.00186619302257895	0.499310046434402	-0.0583326704800129
-1.46995365619659	-8.25801658630371	-3.91270852088928	-0.00183390267193317	0.499381065368652	-0.0583760179579258
-1.4654301404953	-8.26068592071533	-3.90798854827881	-0.00185415451414883	0.499440610408783	-0.0583756752312183
-1.45462346076965	-8.25699520111084	-3.9103901386261	-0.00191079336218536	0.499575436115265	-0.0584737733006477
-1.45637834072113	-8.25567150115967	-3.90274095535278	-0.00203373120166361	0.499577075242996	-0.0584296993911266
-1.46232223510742	-8.26406192779541	-3.90865135192871	-0.0020565539598465	0.499617636203766	-0.0585716888308525
-1.45823109149933	-8.26526927947998	-3.91661500930786	-0.00202921009622514	0.499732822179794	-0.0585766024887562
-1.45078408718109	-8.26412868499756	-3.91162967681885	-0.00206511048600078	0.499929755926132	-0.0586536936461926
-1.45131981372833	-8.26001167297363	-3.9110996723175	-0.00208546058274806	0.499932825565338	-0.0587036684155464
-1.45370984077454	-8.26846790313721	-3.91655373573303	-0.00214147777296603	0.500083029270172	-0.0588223598897457
-1.44870328903198	-8.27029418945313	-3.91815090179443	-0.0020663533359766	0.500206768512726	-0.0588403381407261
-1.43916523456573	-8.26712131500244	-3.91411924362183	-0.00211702845990658	0.500436961650848	-0.058954942971468
-1.44159877300262	-8.2640962600708	-3.9146363735199	-0.00212425296194851	0.500446736812592	-0.0590169578790665
-1.44110584259033	-8.273512840271	-3.91141414642334	-0.00210799463093281	0.500623166561127	-0.0591460987925529
-1.43982267379761	-8.27712345123291	-3.92204856872559	-0.00204437715001404	0.500861763954163	-0.0591248944401741
-1.43136274814606	-8.27413368225098	-3.92376899719238	-0.00214475905522704	0.501130282878876	-0.0592760778963566
-1.43265438079834	-8.27455139160156	-3.9253990650177	-0.00206181919202209	0.501169085502625	-0.059350274503231
-1.43354547023773	-8.28442096710205	-3.92708992958069	-0.00201335060410202	0.501302599906921	-0.0594676360487938
-1.42796063423157	-8.28837394714355	-3.92307877540588	-0.00192071625497192	0.501561462879181	-0.0594789832830429
-1.41952621936798	-8.28593826293945	-3.93010544776917	-0.00204758648760617	0.5017409324646	-0.0596088729798794
-1.41800045967102	-8.28474807739258	-3.92769169807434	-0.00203069858253002	0.501803278923035	-0.0596959479153156
-1.42412579059601	-8.29330921173096	-3.93126344680786	-0.0020120907574892	0.501899480819702	-0.0598300583660603
-1.41793096065521	-8.29692840576172	-3.93220901489258	-0.00190810009371489	0.502083480358124	-0.0598421022295952
-1.41306698322296	-8.29770183563232	-3.9403657913208	-0.00197392795234919	0.50224643945694	-0.0598910450935364
-1.40659880638123	-8.29390621185303	-3.9300537109375	-0.0019250912591815	0.502391278743744	-0.0600597746670246
-1.40893077850342	-8.29859638214111	-3.93188858032227	-0.00202318443916738	0.502374231815338	-0.0601441636681557
-1.4096497297287	-8.30359649658203	-3.93151021003723	-0.00193541974294931	0.502461433410645	-0.0602142810821533
-1.40309834480286	-8.30713653564453	-3.9343147277832	-0.00192817789502442	0.502583503723145	-0.060221254825592
-1.39850640296936	-8.2997465133667	-3.93373203277588	-0.00197061384096742	0.502668380737305	-0.0603272505104542
-1.39953947067261	-8.30483627319336	-3.92939209938049	-0.00205269060097635	0.502573728561401	-0.0604019649326801
-1.39930415153503	-8.30995655059814	-3.93217802047729	-0.00201729917898774	0.502610206604004	-0.0604582726955414
-1.39605915546417	-8.31155967712402	-3.93621182441711	-0.00201631686650217	0.50276243686676	-0.0604424998164177
-1.38790106773376	-8.3095006942749	-3.93538951873779	-0.00213153823278844	0.502719759941101	-0.0605932213366032
-1.39163148403168	-8.30768585205078	-3.92829012870789	-0.00218923413194716	0.502591013908386	-0.0605977885425091
-1.39696371555328	-8.31303882598877	-3.9366626739502	-0.00212461967021227	0.502534568309784	-0.0607019774615765
-1.39290368556976	-8.31730842590332	-3.93501210212708	-0.00216729822568595	0.502499520778656	-0.0606197379529476
-1.38219571113586	-8.31349754333496	-3.93189883232117	-0.0022490918636322	0.502393245697021	-0.0607353448867798
-1.38039827346802	-8.30877208709717	-3.92504811286926	-0.00235500396229327	0.502363562583923	-0.060712993144989
-1.38348960876465	-8.31303215026855	-3.92870569229126	-0.0024031875655055	0.502131700515747	-0.0608232915401459
-1.38474607467651	-8.31820201873779	-3.92958903312683	-0.00245364080183208	0.501970112323761	-0.060773927718401
-1.38045608997345	-8.32126712799072	-3.93122792243958	-0.00240520015358925	0.501904785633087	-0.0608397945761681
-1.37704122066498	-8.31377029418945	-3.92313766479492	-0.00253660278394818	0.501903235912323	-0.0608157962560654
-1.37643325328827	-8.31429481506348	-3.92406821250916	-0.00262387609109282	0.501663982868195	-0.0609013289213181
-1.38260066509247	-8.31418514251709	-3.91648888587952	-0.00266471551731229	0.501458346843719	-0.0608947351574898
-1.38167405128479	-8.3213529586792	-3.92069387435913	-0.00267910142429173	0.501344799995422	-0.0609192326664925
-1.37512910366058	-8.31766414642334	-3.91534376144409	-0.00283586699515581	0.501355230808258	-0.0609017796814442
-1.36943173408508	-8.31647205352783	-3.92013263702393	-0.00295837526209652	0.501109719276428	-0.0609364025294781
-1.37318897247314	-8.31112575531006	-3.91705203056335	-0.00297542428597808	0.500943124294281	-0.0609928406774998
-1.3791937828064	-8.3213357925415	-3.91143417358398	-0.00297530577518046	0.500790774822235	-0.0609668865799904
-1.37419533729553	-8.32099914550781	-3.91592168807983	-0.00305415689945221	0.500702202320099	-0.060942929238081
-1.37093365192413	-8.31822109222412	-3.9112012386322	-0.00316827511414886	0.500662446022034	-0.0609301626682281
-1.36698234081268	-8.31083488464355	-3.91099572181702	-0.00327012571506202	0.500592768192291	-0.0610191114246845
-1.36586511135101	-8.31306552886963	-3.90407943725586	-0.00337287876754999	0.500383257865906	-0.0610216893255711
-1.37308239936829	-8.32076644897461	-3.9070725440979	-0.00343566061928868	0.500310122966766	-0.0610702149569988
-1.37029111385345	-8.31874942779541	-3.90941500663757	-0.00346263498067856	0.500365436077118	-0.0610288716852665
-1.36221945285797	-8.31481266021729	-3.90656399726868	-0.00358568946830928	0.500377297401428	-0.0610854588449001
-1.36725854873657	-8.31428527832031	-3.90355038642883	-0.00366773921996355	0.500165402889252	-0.0611428506672382
-1.37123548984528	-8.32032203674316	-3.90834784507751	-0.0037075225263834	0.500075101852417	-0.0611892230808735
-1.36714959144592	-8.3197774887085	-3.90599942207336	-0.00373387965373695	0.500092804431915	-0.0611608773469925
-1.36015915870667	-8.31718158721924	-3.90186595916748	-0.00384319690056145	0.500177681446075	-0.0612493455410004
-1.36370170116425	-8.31339073181152	-3.89443206787109	-0.00398798706009984	0.499989449977875	-0.0613528974354267
-1.3681173324585	-8.31840991973877	-3.90922617912292	-0.00403152219951153	0.500009059906006	-0.0613587126135826
-1.36761236190796	-8.31999206542969	-3.90412926673889	-0.0040162093937397	0.499994516372681	-0.0613917745649815
-1.36049461364746	-8.31980323791504	-3.90119314193726	-0.0041422382928431	0.500157415866852	-0.0614681504666805
-1.35915851593018	-8.31419849395752	-3.89830851554871	-0.00436832057312131	0.500021457672119	-0.0616002976894379
-1.3664265871048	-8.31817150115967	-3.89753270149231	-0.00439544674009085	0.499942898750305	-0.0616360567510128
-1.36977195739746	-8.32133960723877	-3.90499782562256	-0.00446022488176823	0.499906420707703	-0.0617371574044228
-1.36687564849854	-8.32429790496826	-3.90009951591492	-0.00454971753060818	0.500044763088226	-0.0618458352982998
-1.36087346076965	-8.31874465942383	-3.903160572052	-0.00461124069988728	0.500029683113098	-0.0619636960327625
-1.36393558979034	-8.31852626800537	-3.8961775302887	-0.0047887871041894	0.500007390975952	-0.062006700783968
-1.37058079242706	-8.3205041885376	-3.90025806427002	-0.00488527817651629	0.499918192625046	-0.0621719248592854
-1.37071096897125	-8.32345104217529	-3.89556312561035	-0.0049010724760592	0.499831110239029	-0.0622214078903198
-1.36504697799683	-8.32291221618652	-3.9005925655365	-0.00501307286322117	0.500067532062531	-0.0623504854738712
-1.36287939548492	-8.31706047058105	-3.89766883850098	-0.00515862694010139	0.49997866153717	-0.062387440353632
-1.36887323856354	-8.32150459289551	-3.89317393302917	-0.00530584156513214	0.499871760606766	-0.0626008436083794
-1.3723349571228	-8.32193088531494	-3.89634561538696	-0.00537976576015353	0.499829977750778	-0.0626602917909622
-1.3725825548172	-8.32690238952637	-3.9002091884613	-0.00539911678060889	0.499939441680908	-0.0627714619040489
-1.36838042736053	-8.32037925720215	-3.89412903785706	-0.00558267161250114	0.499938130378723	-0.0628582984209061
-1.36816096305847	-8.31946754455566	-3.89151668548584	-0.00570642063394189	0.499839425086975	-0.0630476027727127
-1.37790930271149	-8.32472038269043	-3.89285397529602	-0.00572360493242741	0.499689280986786	-0.0630906000733376
-1.37237191200256	-8.32957363128662	-3.89689469337463	-0.00584299396723509	0.499865919351578	-0.0631879046559334
-1.36747646331787	-8.32344245910645	-3.88897657394409	-0.00594933005049825	0.499806135892868	-0.0632799491286278
-1.36919808387756	-8.32143115997314	-3.88531064987183	-0.00603527575731277	0.499658703804016	-0.0634563267230988
-1.37328433990479	-8.3234395980835	-3.88500618934631	-0.00614837603643537	0.49963840842247	-0.0635315403342247
-1.37323606014252	-8.32918453216553	-3.89583826065063	-0.00617216946557164	0.499820441007614	-0.0635920986533165
-1.36805701255798	-8.32679176330566	-3.88540625572205	-0.00619935523718596	0.499834090471268	-0.06373330950737
-1.36911857128143	-8.3267650604248	-3.88877773284912	-0.00640321290120482	0.499779582023621	-0.0638338774442673
-1.37149500846863	-8.32663726806641	-3.88953113555908	-0.00642010709270835	0.499729007482529	-0.0639527812600136
-1.37558817863464	-8.33090877532959	-3.88646221160889	-0.00646947091445327	0.499718934297562	-0.0640309974551201
-1.37115323543549	-8.33248233795166	-3.89239716529846	-0.00644505908712745	0.499847888946533	-0.0641307756304741
-1.37026119232178	-8.3323974609375	-3.88339853286743	-0.00654365587979555	0.49991711974144	-0.064188078045845
-1.37174701690674	-8.32487297058105	-3.88522553443909	-0.00657884776592255	0.499849170446396	-0.0643763169646263
-1.37662363052368	-8.33269596099854	-3.88281655311584	-0.00668342597782612	0.499838769435883	-0.0643972754478455
-1.37636375427246	-8.33384037017822	-3.89005923271179	-0.00655367970466614	0.499931842088699	-0.0644794479012489
-1.36897218227386	-8.33015823364258	-3.8833019733429	-0.00663844775408506	0.500015079975128	-0.0644876658916473
-1.37211084365845	-8.32878589630127	-3.89344096183777	-0.00670649204403162	0.500024557113647	-0.0646168068051338
-1.37732779979706	-8.33550071716309	-3.89106392860413	-0.00669478438794613	0.500035166740417	-0.064570926129818
-1.37342810630798	-8.33419895172119	-3.898766040802	-0.00663070566952229	0.500256896018982	-0.0646714419126511
-1.36675643920898	-8.3318452835083	-3.88752007484436	-0.00669468520209193	0.500285863876343	-0.0646879822015762
-1.3764021396637	-8.33084106445313	-3.89115834236145	-0.00664550950750709	0.500299036502838	-0.064748227596283
-1.37697660923004	-8.33901023864746	-3.89306545257568	-0.0066513679921627	0.500488698482513	-0.0647155940532684
-1.36960363388062	-8.33285522460938	-3.9012143611908	-0.00661927275359631	0.500642657279968	-0.0647336542606354
-1.36855733394623	-8.33158588409424	-3.8955602645874	-0.0066414512693882	0.500703454017639	-0.0648257583379745
-1.37637901306152	-8.33091354370117	-3.89869093894959	-0.0065425313077867	0.500736236572266	-0.0647753402590752
-1.37261617183685	-8.33571910858154	-3.90372228622437	-0.00649619661271572	0.50104284286499	-0.0647334530949593
-1.36438798904419	-8.33023738861084	-3.89940357208252	-0.00643483269959688	0.501245617866516	-0.0646906644105911
-1.36431479454041	-8.32756042480469	-3.89820265769959	-0.00643301522359252	0.501286447048187	-0.0647247433662415
-1.37488210201263	-8.32779884338379	-3.90511155128479	-0.00632604770362377	0.501397669315338	-0.0646656304597855
-1.37198066711426	-8.33708572387695	-3.90635633468628	-0.00633053248748183	0.501625180244446	-0.0645995289087296
-1.36513733863831	-8.32732105255127	-3.90628004074097	-0.00620316946879029	0.50187885761261	-0.064616471529007
-1.36548042297363	-8.32450485229492	-3.90365052223206	-0.00625811330974102	0.501950919628143	-0.0645794868469238
-1.37379169464111	-8.32449626922607	-3.90506386756897	-0.00608647707849741	0.502025008201599	-0.0644970238208771
-1.37396311759949	-8.33036708831787	-3.91729617118835	-0.00595829030498862	0.502335786819458	-0.0643991157412529
-1.36694812774658	-8.32275009155273	-3.91140627861023	-0.00593909714370966	0.502512753009796	-0.0643060579895973
-1.36399853229523	-8.32091999053955	-3.90995121002197	-0.00594966812059283	0.502628445625305	-0.0643055588006973
-1.37484061717987	-8.31823062896729	-3.91652345657349	-0.00579607160761952	0.50273323059082	-0.0642496049404144
-1.36890804767609	-8.32415962219238	-3.9194004535675	-0.00568617740646005	0.503018081188202	-0.0641388446092606
-1.36354696750641	-8.31835651397705	-3.9184410572052	-0.00563977332785726	0.503210127353668	-0.0640825033187866
-1.36482560634613	-8.3137035369873	-3.91955614089966	-0.00559618696570396	0.503328502178192	-0.0640560388565063
-1.37209928035736	-8.3147029876709	-3.92314147949219	-0.00548832258209586	0.503333032131195	-0.0640346482396126
-1.36828196048737	-8.31988048553467	-3.93083453178406	-0.00545284291729331	0.503670573234558	-0.0639120861887932
-1.36414635181427	-8.31258296966553	-3.92504262924194	-0.00535503495484591	0.503829658031464	-0.0638780444860458
-1.36618280410767	-8.31126308441162	-3.92498350143433	-0.00540863303467631	0.503926217556	-0.0638846978545189
-1.37414908409119	-8.31331825256348	-3.93456792831421	-0.00520507991313934	0.50391036272049	-0.0638280063867569
-1.36802423000336	-8.31443405151367	-3.93156814575195	-0.00522190146148205	0.50415050983429	-0.0638164058327675
-1.36552166938782	-8.30862808227539	-3.92539548873901	-0.00519150355830789	0.504234611988068	-0.0637238547205925
-1.36726498603821	-8.30807685852051	-3.92743825912476	-0.00521594844758511	0.504238069057465	-0.0638480186462402
-1.37595057487488	-8.31145763397217	-3.9311408996582	-0.00510484352707863	0.504228293895721	-0.0637945905327797
-1.37580335140228	-8.31552886962891	-3.93645286560059	-0.00506730703637004	0.504375696182251	-0.0638160035014153
-1.36874675750732	-8.31296730041504	-3.93470978736877	-0.00511522544547915	0.504403293132782	-0.063883475959301
-1.36715853214264	-8.30868339538574	-3.92585039138794	-0.00516572454944253	0.504332005977631	-0.0639318227767944
-1.37425374984741	-8.30429077148438	-3.93218684196472	-0.00514154229313135	0.504268348217011	-0.0640279427170753
-1.38090789318085	-8.31187343597412	-3.9272563457489	-0.00510954344645143	0.504254817962646	-0.0640051066875458
-1.37577664852142	-8.3121452331543	-3.93686103820801	-0.00512926140800118	0.504257380962372	-0.0641193091869354
-1.37261497974396	-8.3067512512207	-3.91983556747437	-0.00526601867750287	0.504182636737823	-0.0641625225543976
-1.37594664096832	-8.30371570587158	-3.92914724349976	-0.00532049033790827	0.504038572311401	-0.0642636492848396
-1.38440418243408	-8.30998706817627	-3.92389178276062	-0.00536860153079033	0.50387716293335	-0.0643591433763504
-1.38418853282928	-8.31130695343018	-3.9256010055542	-0.00529989786446095	0.503797173500061	-0.0644851997494698
-1.38060414791107	-8.31096935272217	-3.9205379486084	-0.00553412549197674	0.503739178180695	-0.0644798278808594
-1.3781566619873	-8.30375003814697	-3.9219970703125	-0.00558978598564863	0.503496110439301	-0.0646651983261108
-1.38597881793976	-8.3093147277832	-3.91325306892395	-0.00571261299774051	0.503225803375244	-0.0647239908576012
-1.38927912712097	-8.31230354309082	-3.92060685157776	-0.0057513602077961	0.503058910369873	-0.0648674741387367
-1.38664293289185	-8.31277942657471	-3.91586709022522	-0.00583392987027764	0.502979576587677	-0.0648650974035263
-1.38323676586151	-8.30590534210205	-3.90869235992432	-0.00597749976441264	0.502750635147095	-0.0650438293814659
-1.3882737159729	-8.30806159973145	-3.90646171569824	-0.00612489925697446	0.502381801605225	-0.065107598900795
-1.39351487159729	-8.31026554107666	-3.91189026832581	-0.00612479029223323	0.502209663391113	-0.0652334168553352
-1.39083027839661	-8.31525707244873	-3.90944600105286	-0.00626255432143807	0.502095699310303	-0.0652808398008347
-1.38622033596039	-8.31599044799805	-3.9016432762146	-0.00639619305729866	0.501900017261505	-0.0653935894370079
-1.38626563549042	-8.31120300292969	-3.90014314651489	-0.00651548849418759	0.501643717288971	-0.0655384361743927
-1.39369010925293	-8.31764030456543	-3.89536571502686	-0.00661002891138196	0.501353442668915	-0.0656759813427925
-1.38893818855286	-8.32064628601074	-3.89760971069336	-0.00667995633557439	0.501199185848236	-0.0657772496342659
-1.38470327854156	-8.31911563873291	-3.89206314086914	-0.00682105217128992	0.501154184341431	-0.0659805312752724
-1.38733017444611	-8.31498527526855	-3.89265537261963	-0.00691135134547949	0.500811517238617	-0.0660967603325844
-1.39134979248047	-8.32593727111816	-3.89538669586182	-0.00686587253585458	0.500750601291656	-0.0662151873111725
-1.38499915599823	-8.32797622680664	-3.88669753074646	-0.00699674710631371	0.500750005245209	-0.0663288682699203
-1.38400065898895	-8.32532119750977	-3.89598941802979	-0.00709648663178086	0.500675320625305	-0.0665828809142113
-1.38841485977173	-8.32871437072754	-3.88377952575684	-0.00719129014760256	0.500418603420258	-0.0666936710476875
-1.39074182510376	-8.33393001556396	-3.8947160243988	-0.00707966089248657	0.500421941280365	-0.0669074878096581
-1.38190972805023	-8.3308219909668	-3.87737584114075	-0.00720216706395149	0.50044184923172	-0.0670153573155403
-1.38481056690216	-8.33346462249756	-3.88855910301209	-0.00730402488261461	0.500362753868103	-0.0671897977590561
-1.38968408107758	-8.34382915496826	-3.88647198677063	-0.00728046847507358	0.500481963157654	-0.0672618299722672
-1.38543391227722	-8.34261226654053	-3.88915538787842	-0.00720719108358026	0.500548839569092	-0.0674202218651772
-1.37597787380219	-8.34077835083008	-3.88315987586975	-0.00732116308063269	0.500525236129761	-0.067530669271946
-1.38742470741272	-8.34114837646484	-3.88600182533264	-0.00726354261860251	0.500486135482788	-0.0676666274666786
-1.38495123386383	-8.3526554107666	-3.88615465164185	-0.00724993273615837	0.500629186630249	-0.0677629411220551
-1.37831890583038	-8.34776973724365	-3.88683271408081	-0.00724996998906136	0.500852763652802	-0.0678539946675301
-1.37471091747284	-8.34724998474121	-3.88425922393799	-0.00729223247617483	0.500816822052002	-0.0679955780506134
-1.38387978076935	-8.35009860992432	-3.89000368118286	-0.00715186167508364	0.500906884670258	-0.0680296421051025
-1.3795393705368	-8.35367202758789	-3.89335584640503	-0.00702921720221639	0.501148879528046	-0.0680973529815674
-1.37357151508331	-8.34983253479004	-3.88871908187866	-0.00712500978261232	0.501275360584259	-0.0681139826774597
-1.37514531612396	-8.35118293762207	-3.89374041557312	-0.00715470546856523	0.501378357410431	-0.0682686120271683
-1.37955176830292	-8.35889625549316	-3.89493227005005	-0.00696328654885292	0.501450836658478	-0.0682311058044434
-1.37089395523071	-8.35714340209961	-3.90148901939392	-0.0069693592377007	0.501761317253113	-0.0682706609368324
-1.36926102638245	-8.35544967651367	-3.89255213737488	-0.00696755619719625	0.501814365386963	-0.0682710930705071
-1.37392914295197	-8.35736274719238	-3.90179371833801	-0.00692502222955227	0.501889050006866	-0.0683664530515671
-1.38083493709564	-8.35971450805664	-3.89784216880798	-0.0067854025401175	0.501951634883881	-0.0683106258511543
-1.37095606327057	-8.36091232299805	-3.90748238563538	-0.00676839193329215	0.502323508262634	-0.0682703033089638
-1.36476302146912	-8.35601902008057	-3.89730620384216	-0.00672953762114048	0.502397894859314	-0.0681919232010841
-1.36949563026428	-8.35558128356934	-3.90080714225769	-0.00674698129296303	0.502390563488007	-0.0683117881417274
-1.37446773052216	-8.35543441772461	-3.90806841850281	-0.00661523919552565	0.502378523349762	-0.0682604312896729
-1.37047362327576	-8.36106586456299	-3.90892744064331	-0.0065880692563951	0.502645194530487	-0.068148672580719
-1.36547446250916	-8.35574722290039	-3.90042901039124	-0.00657701399177313	0.502744615077972	-0.0680728703737259
-1.36526167392731	-8.35278701782227	-3.90459585189819	-0.00657625170424581	0.502731084823608	-0.0681083649396896
-1.37176787853241	-8.35302829742432	-3.90719032287598	-0.00644834758713841	0.502724349498749	-0.0679449737071991
-1.36838340759277	-8.35678291320801	-3.91306257247925	-0.00638245837762952	0.502891004085541	-0.0678460821509361
-1.36404621601105	-8.35266494750977	-3.91002583503723	-0.00637382874265313	0.502955436706543	-0.067709743976593
-1.36510241031647	-8.35024642944336	-3.90530753135681	-0.00647576991468668	0.50288712978363	-0.0677380412817001
-1.37129592895508	-8.34853553771973	-3.91505360603333	-0.006312295794487	0.50280487537384	-0.0675827115774155
-1.37274181842804	-8.35396671295166	-3.9111807346344	-0.00624433951452374	0.502983272075653	-0.0674664154648781
-1.36499392986298	-8.34826946258545	-3.91462302207947	-0.0062985997647047	0.503014147281647	-0.0673574134707451
-1.36220288276672	-8.34660530090332	-3.90517234802246	-0.00631462084129453	0.502982139587402	-0.0672796964645386
-1.36800861358643	-8.34105968475342	-3.91340136528015	-0.00629836041480303	0.50290310382843	-0.0671530961990356
-1.37254917621613	-8.34566020965576	-3.91420865058899	-0.00626203836873174	0.502837836742401	-0.0670233368873596
-1.36913239955902	-8.34406757354736	-3.91610312461853	-0.00609637750312686	0.502863228321075	-0.0669986382126808
-1.36656725406647	-8.33922100067139	-3.90565943717957	-0.00618337234482169	0.50291109085083	-0.0668294131755829
-1.37419235706329	-8.33432579040527	-3.91096687316895	-0.00619736593216658	0.502756178379059	-0.0667985305190086
-1.37580537796021	-8.33838844299316	-3.91311621665955	-0.00622097309678793	0.502716720104218	-0.0667204633355141
-1.37807333469391	-8.3352165222168	-3.91785049438477	-0.00611369498074055	0.50272673368454	-0.0666507706046104
-1.37413644790649	-8.33454608917236	-3.90523290634155	-0.00627001235261559	0.502737462520599	-0.0665421709418297
-1.37257611751556	-8.3284797668457	-3.91110515594482	-0.0062706102617085	0.502703666687012	-0.0665109381079674
-1.37690591812134	-8.32851791381836	-3.90822339057922	-0.00627591973170638	0.502480804920197	-0.0664489269256592
-1.38269698619843	-8.33146286010742	-3.90856885910034	-0.00620357412844896	0.502445936203003	-0.0664364024996758
-1.38201475143433	-8.33242702484131	-3.90533065795898	-0.00631180824711919	0.502408385276794	-0.0663167759776115
-1.37878906726837	-8.32516002655029	-3.90804409980774	-0.00635836366564035	0.502329230308533	-0.0663155317306519
-1.38835072517395	-8.32490253448486	-3.89822483062744	-0.00643957359716296	0.502140820026398	-0.0662945136427879
-1.3888920545578	-8.32508754730225	-3.90554046630859	-0.0063791642896831	0.502135634422302	-0.0662942007184029
-1.38983464241028	-8.32453155517578	-3.89888548851013	-0.00646297261118889	0.502087950706482	-0.0661570429801941
-1.38882124423981	-8.31777667999268	-3.90463066101074	-0.00660886662080884	0.501914262771606	-0.06627007573843
-1.39541900157928	-8.31938552856445	-3.89298725128174	-0.00675823213532567	0.50160551071167	-0.0661792755126953
-1.39761304855347	-8.31953239440918	-3.90375518798828	-0.00668092304840684	0.501503109931946	-0.0661954954266548
-1.39470613002777	-8.31806564331055	-3.89040660858154	-0.00684150634333491	0.501426219940186	-0.0661744847893715
-1.39779543876648	-8.3107738494873	-3.89878511428833	-0.0070283911190927	0.501307547092438	-0.0662453547120094
-1.40534853935242	-8.31585025787354	-3.88745999336243	-0.00708447257056832	0.501060962677002	-0.0662435591220856
-1.4091283082962	-8.31509590148926	-3.8941752910614	-0.00708337873220444	0.50084525346756	-0.0663077831268311
-1.40458679199219	-8.31140518188477	-3.88099575042725	-0.00729338033124805	0.50078558921814	-0.0662398412823677
-1.40985894203186	-8.30442333221436	-3.88330864906311	-0.00736161228269339	0.500558793544769	-0.0663517415523529
-1.41629362106323	-8.31105899810791	-3.88300704956055	-0.00749745452776551	0.500421285629272	-0.0663486868143082
-1.41445207595825	-8.31021118164063	-3.88758444786072	-0.00758480885997415	0.500317990779877	-0.0664273127913475
-1.4144914150238	-8.30554008483887	-3.87281584739685	-0.00777844525873661	0.500186562538147	-0.0664715170860291
-1.42377734184265	-8.3001594543457	-3.87997007369995	-0.0078869704157114	0.499933034181595	-0.0666106790304184
-1.42862892150879	-8.30719566345215	-3.87692832946777	-0.0080263614654541	0.499844968318939	-0.0666390135884285
-1.42668974399567	-8.30500221252441	-3.87903046607971	-0.0080398628488183	0.499791234731674	-0.0667288675904274
-1.42910587787628	-8.29884052276611	-3.866863489151	-0.00831594318151474	0.499622195959091	-0.0668575167655945
-1.43901860713959	-8.29665279388428	-3.8688018321991	-0.0084323063492775	0.499346077442169	-0.0669845044612885
-1.44226658344269	-8.30449104309082	-3.87031579017639	-0.00854971446096897	0.499284476041794	-0.0670435652136803
-1.44274973869324	-8.30170822143555	-3.86938571929932	-0.00865008309483528	0.499155640602112	-0.0671721696853638
-1.44168245792389	-8.30055999755859	-3.85779571533203	-0.00883153919130564	0.499220430850983	-0.0672487542033196
-1.44811546802521	-8.29549789428711	-3.86412572860718	-0.0090046776458621	0.49900010228157	-0.0674342960119247
-1.45773673057556	-8.30031967163086	-3.85813283920288	-0.00915066245943308	0.498801469802856	-0.0675075277686119
-1.45500361919403	-8.29858493804932	-3.86603665351868	-0.00924655143171549	0.498733848333359	-0.067668542265892
-1.45412766933441	-8.29579257965088	-3.85084939002991	-0.00948516372591257	0.498647570610046	-0.0677760094404221
-1.46501350402832	-8.29053592681885	-3.8569016456604	-0.00961502362042665	0.498391389846802	-0.0679215043783188
-1.46719539165497	-8.29990673065186	-3.85780572891235	-0.00973051879554987	0.498468667268753	-0.0680370032787323
-1.4662858247757	-8.29192447662354	-3.8469295501709	-0.0099638570100069	0.498276025056839	-0.0680730268359184
-1.47240090370178	-8.29311084747314	-3.85505056381226	-0.0101988427340984	0.498059928417206	-0.0682805180549622
-1.47888731956482	-8.29713726043701	-3.85359215736389	-0.0102026043459773	0.498070865869522	-0.0682725086808205
-1.47227025032043	-8.28945064544678	-3.8527410030365	-0.010460177436471	0.498014956712723	-0.0684337615966797
-1.48042154312134	-8.28859710693359	-3.84782838821411	-0.0106529071927071	0.497958064079285	-0.0684719532728195
-1.4864239692688	-8.2911434173584	-3.85612440109253	-0.010828722268343	0.49783781170845	-0.0686371549963951
-1.48761892318726	-8.29358768463135	-3.84999322891235	-0.0108531126752496	0.497790068387985	-0.0685854628682137
-1.48276448249817	-8.28437519073486	-3.85108923912048	-0.011050671339035	0.497873395681381	-0.068739615380764
-1.48867166042328	-8.28561496734619	-3.8391284942627	-0.011196450330317	0.497640907764435	-0.0687350630760193
-1.4989207983017	-8.28727436065674	-3.84975361824036	-0.0112867215648293	0.497623383998871	-0.0688732862472534
-1.49561274051666	-8.28946495056152	-3.84668064117432	-0.0113922879099846	0.497683256864548	-0.0688867196440697
-1.48959195613861	-8.28089141845703	-3.83973097801209	-0.0116816032677889	0.497701972723007	-0.0689886137843132
-1.50013709068298	-8.28134059906006	-3.84030842781067	-0.0118251191452146	0.497654885053635	-0.0689820572733879
-1.50262081623077	-8.28112697601318	-3.84375071525574	-0.0119176246225834	0.497616052627563	-0.069080151617527
-1.50122332572937	-8.28479957580566	-3.84136939048767	-0.0120710600167513	0.497843474149704	-0.069060854613781
-1.49742877483368	-8.27661609649658	-3.84493660926819	-0.0122572872787714	0.497834652662277	-0.0691456347703934
-1.50536859035492	-8.27964019775391	-3.83888936042786	-0.0123552558943629	0.497809529304504	-0.0691231712698936
-1.50911939144135	-8.28092765808105	-3.84372782707214	-0.0123922815546393	0.497953295707703	-0.0691610127687454
-1.50228834152222	-8.28052711486816	-3.84773206710815	-0.0125501211732626	0.498135775327683	-0.0691681057214737
-1.50617051124573	-8.27882385253906	-3.8381679058075	-0.012810074724257	0.498015731573105	-0.0692269876599312
-1.51138436794281	-8.28131294250488	-3.84925055503845	-0.0127534568309784	0.498302608728409	-0.0692883282899857
-1.50450956821442	-8.28021144866943	-3.84285998344421	-0.0129344714805484	0.498481541872025	-0.0692000314593315
-1.50281357765198	-8.27092170715332	-3.84457516670227	-0.0130449468269944	0.498623102903366	-0.0693196430802345
-1.51337659358978	-8.28016662597656	-3.84572529792786	-0.0130547294393182	0.498738944530487	-0.069314531981945
-1.50308275222778	-8.2773551940918	-3.84490489959717	-0.0131656620651484	0.499081552028656	-0.0693133473396301
-1.50313639640808	-8.27498340606689	-3.85002255439758	-0.0133125446736813	0.499199628829956	-0.0693869590759277
-1.50748014450073	-8.27763175964355	-3.85363793373108	-0.0133534632623196	0.499388188123703	-0.0693396329879761
-1.50150382518768	-8.28032493591309	-3.85425209999084	-0.0134042892605066	0.499740749597549	-0.0693737119436264
-1.49808788299561	-8.27528381347656	-3.85060548782349	-0.0135354017838836	0.499931871891022	-0.0693753734230995
-1.50729215145111	-8.28042507171631	-3.85596871376038	-0.0134845077991486	0.500141263008118	-0.0693869590759277
-1.49827575683594	-8.2813081741333	-3.86327838897705	-0.013639722019434	0.500597774982452	-0.0693290531635284
-1.49821054935455	-8.27567672729492	-3.85305953025818	-0.0136655541136861	0.500785827636719	-0.0693355426192284
-1.50363445281982	-8.28368282318115	-3.86545729637146	-0.0137214418500662	0.501084923744202	-0.0694099962711334
-1.49685299396515	-8.28442001342773	-3.8603687286377	-0.0137156015262008	0.501495242118835	-0.0692664086818695
-1.49253296852112	-8.2761697769165	-3.86721587181091	-0.0138395074754953	0.501705706119537	-0.06938885897398
-1.4989013671875	-8.28464603424072	-3.87421655654907	-0.0139081450179219	0.501950919628143	-0.0692733004689217
-1.49494957923889	-8.28288173675537	-3.87267351150513	-0.0137541005387902	0.502350211143494	-0.0692916885018349
-1.48846459388733	-8.2822093963623	-3.8707480430603	-0.0139388144016266	0.502729713916779	-0.0692238062620163
-1.48717272281647	-8.27987003326416	-3.87428545951843	-0.0140355732291937	0.502909004688263	-0.0693603232502937
-1.49145424365997	-8.28522300720215	-3.88084983825684	-0.0139812333509326	0.503123462200165	-0.0692505612969399
-1.49225771427155	-8.28599834442139	-3.87896466255188	-0.0140175577253103	0.503425538539886	-0.0692003145813942
-1.48485708236694	-8.28365135192871	-3.87962985038757	-0.0141137009486556	0.503667652606964	-0.0692064538598061
-1.48680198192596	-8.27962493896484	-3.87875723838806	-0.014171021990478	0.503781318664551	-0.0692135915160179
-1.48918986320496	-8.29075050354004	-3.88479900360107	-0.0142438160255551	0.503964066505432	-0.0691728368401527
-1.48487043380737	-8.288330078125	-3.89074087142944	-0.0143195614218712	0.504217147827148	-0.0691400617361069
-1.47926950454712	-8.28593254089355	-3.88381409645081	-0.0144865224137902	0.504308223724365	-0.0691073089838028
-1.48210692405701	-8.28233814239502	-3.88255023956299	-0.0145301949232817	0.504351377487183	-0.0691409781575203
-1.48866498470306	-8.28969287872314	-3.88239812850952	-0.0146334730088711	0.504280626773834	-0.0690871924161911
-1.4823876619339	-8.28866386413574	-3.8847324848175	-0.0146862864494324	0.504410564899445	-0.0690414234995842
-1.47626256942749	-8.29014778137207	-3.87857866287231	-0.0148342661559582	0.504434108734131	-0.0689703226089478
-1.47929072380066	-8.28540515899658	-3.88006138801575	-0.014955529011786	0.50430691242218	-0.0689885690808296
-1.48553419113159	-8.29326152801514	-3.88393926620483	-0.0150367962196469	0.504217267036438	-0.0688913911581039
-1.48415863513947	-8.28911590576172	-3.88248682022095	-0.0150325018912554	0.50417548418045	-0.0688452869653702
-1.47747886180878	-8.28868961334229	-3.87848496437073	-0.0152550525963306	0.504107356071472	-0.0687888935208321
-1.48110938072205	-8.28611755371094	-3.87414383888245	-0.0153651563450694	0.503811180591583	-0.0687740966677666
-1.48499310016632	-8.29353141784668	-3.87570214271545	-0.0154968807473779	0.503686249256134	-0.0687014684081078
-1.4788202047348	-8.28783226013184	-3.87137031555176	-0.0156283136457205	0.503529727458954	-0.0685769319534302
-1.47800636291504	-8.28504371643066	-3.86552810668945	-0.0158128906041384	0.503279447555542	-0.0685682073235512
-1.48510909080505	-8.28979587554932	-3.86841034889221	-0.0158841833472252	0.502963602542877	-0.0684549137949944
-1.47926533222198	-8.29050159454346	-3.86543917655945	-0.0159507151693106	0.502830922603607	-0.0684456080198288
-1.47405183315277	-8.28474998474121	-3.85969471931458	-0.0162146259099245	0.502558290958405	-0.068302683532238
-1.48023974895477	-8.28511238098145	-3.84889245033264	-0.0163268707692623	0.502161145210266	-0.0683116540312767
-1.47909474372864	-8.29381370544434	-3.85629081726074	-0.0163597408682108	0.501917481422424	-0.0681658089160919
-1.47402703762054	-8.28310871124268	-3.846604347229	-0.0165217556059361	0.501701712608337	-0.0681637302041054
-1.48206722736359	-8.2887659072876	-3.85075974464417	-0.0166828576475382	0.501319289207459	-0.0681183710694313
-1.4832524061203	-8.29069900512695	-3.84977316856384	-0.0167548470199108	0.501090288162231	-0.0680694133043289
-1.47616255283356	-8.29172706604004	-3.84724545478821	-0.016799159348011	0.500946640968323	-0.0680465921759605
-1.47488927841187	-8.28624820709229	-3.83629250526428	-0.0169716700911522	0.50063681602478	-0.0679953470826149
-1.48246729373932	-8.29166698455811	-3.8367612361908	-0.0170225948095322	0.500289559364319	-0.0680030733346939
-1.47769463062286	-8.29424476623535	-3.83956027030945	-0.0170493051409721	0.500209987163544	-0.0678359717130661
-1.47494792938232	-8.28616046905518	-3.83458828926086	-0.0171332024037838	0.500008702278137	-0.0678495392203331
-1.48507177829742	-8.29548454284668	-3.83061051368713	-0.0172228161245584	0.499701291322708	-0.0678384825587273
-1.47742879390717	-8.29432773590088	-3.83629035949707	-0.0171915050595999	0.499607264995575	-0.0677960366010666
-1.47108161449432	-8.29165458679199	-3.82623934745789	-0.0173311457037926	0.499453157186508	-0.0677638277411461
-1.47991144657135	-8.29180145263672	-3.83234024047852	-0.0172898564487696	0.499312043190002	-0.0677317082881927
-1.48221385478973	-8.29894542694092	-3.82422518730164	-0.0172594152390957	0.499185562133789	-0.0676609501242638
-1.47333383560181	-8.29634380340576	-3.82880544662476	-0.0172650348395109	0.499297767877579	-0.067615881562233
-1.47382783889771	-8.2921667098999	-3.82805466651917	-0.0172929149121046	0.499146312475204	-0.0676437690854073
-1.4777740240097	-8.29336166381836	-3.82750630378723	-0.0172262191772461	0.499062538146973	-0.0675495713949203
-1.47670745849609	-8.30333805084229	-3.82607650756836	-0.0172261502593756	0.499034553766251	-0.067557692527771
-1.46989703178406	-8.29826831817627	-3.83062362670898	-0.017178051173687	0.499247193336487	-0.0674522817134857
-1.46720206737518	-8.29838371276855	-3.82269382476807	-0.0171131808310747	0.499200522899628	-0.0675325393676758
-1.4744154214859	-8.30557060241699	-3.83360934257507	-0.016944183036685	0.499237209558487	-0.0674350783228874
-1.46968841552734	-8.30565071105957	-3.82965445518494	-0.0168389920145273	0.499485611915588	-0.0674344077706337
-1.46538972854614	-8.30156135559082	-3.83296298980713	-0.0168251600116491	0.499565809965134	-0.0674131587147713
-1.47217154502869	-8.30499839782715	-3.83322906494141	-0.0166683122515678	0.49968084692955	-0.0674863085150719
-1.4675714969635	-8.31032371520996	-3.84102749824524	-0.0164540652185678	0.499915182590485	-0.0674749240279198
-1.46411144733429	-8.30155086517334	-3.84273219108582	-0.0163663979619741	0.500116884708405	-0.0674475952982903
-1.46534144878387	-8.30741310119629	-3.84578728675842	-0.0162098351866007	0.500219523906708	-0.0674994513392448
-1.4709495306015	-8.31461906433105	-3.8448052406311	-0.015940148383379	0.500497758388519	-0.0674159079790115
-1.45952844619751	-8.3133544921875	-3.85206437110901	-0.0157976485788822	0.500862658023834	-0.0673873573541641
-1.45986616611481	-8.31224536895752	-3.84779953956604	-0.0156893208622932	0.501095533370972	-0.0673452839255333
-1.46300613880157	-8.31687831878662	-3.85353636741638	-0.0154605777934194	0.501239061355591	-0.0672767534852028
-1.45894813537598	-8.32233047485352	-3.86464595794678	-0.0152227059006691	0.501595616340637	-0.0671867057681084
-1.45166552066803	-8.31430721282959	-3.85737538337708	-0.0151144908741117	0.501926183700562	-0.0671406462788582
-1.45719194412231	-8.32095909118652	-3.8686695098877	-0.0148527612909675	0.502036988735199	-0.0670944973826408
-1.45584392547607	-8.3264627456665	-3.86743593215942	-0.0145688820630312	0.502408266067505	-0.0670575648546219
-1.44832444190979	-8.32682800292969	-3.87404251098633	-0.0143443746492267	0.502694308757782	-0.0670173317193985
-1.44836735725403	-8.3204927444458	-3.87133717536926	-0.0141686666756868	0.502927660942078	-0.0670742988586426
-1.45561861991882	-8.3284740447998	-3.88245964050293	-0.0138284405693412	0.503073573112488	-0.067051075398922
-1.45303821563721	-8.33553504943848	-3.88311290740967	-0.0135653149336576	0.503396809101105	-0.066997155547142
-1.4494423866272	-8.33311557769775	-3.88577675819397	-0.0133151197806001	0.503663301467896	-0.0670385211706162
-1.45365476608276	-8.3309907913208	-3.87915062904358	-0.0132047180086374	0.503775537014008	-0.0670015588402748
-1.45885407924652	-8.33504581451416	-3.89768433570862	-0.0128287374973297	0.503928303718567	-0.0669872164726257
-1.45190966129303	-8.33827495574951	-3.88933134078979	-0.012628841213882	0.504265904426575	-0.0668590217828751
-1.44968259334564	-8.33382701873779	-3.89212560653687	-0.0124867791309953	0.504286408424377	-0.066859558224678
-1.4569399356842	-8.3346700668335	-3.89615440368652	-0.012185231782496	0.504299938678741	-0.0667191743850708
-1.458740234375	-8.34095287322998	-3.89834189414978	-0.0118628023192286	0.50446754693985	-0.0666691213846207
-1.45585596561432	-8.33857345581055	-3.89638805389404	-0.0117327654734254	0.504664182662964	-0.0665213316679001
-1.45511949062347	-8.33194637298584	-3.90518569946289	-0.0115310475230217	0.504576563835144	-0.0664592310786247
-1.46486163139343	-8.3357572555542	-3.90229344367981	-0.0113120786845684	0.504577040672302	-0.0663828775286675
-1.46759307384491	-8.3386926651001	-3.90535140037537	-0.0109713850542903	0.50446754693985	-0.0662541538476944
-1.46398186683655	-8.33669376373291	-3.90146589279175	-0.0107976356521249	0.504643857479095	-0.066066212952137
-1.46117556095123	-8.33126735687256	-3.90312600135803	-0.0106853554025292	0.504499614238739	-0.0659893900156021
-1.46596968173981	-8.32902240753174	-3.90346503257751	-0.0105649325996637	0.504335343837738	-0.0658341571688652
-1.47455453872681	-8.3347864151001	-3.90724182128906	-0.0102763678878546	0.504174888134003	-0.0657297819852829
-1.47721219062805	-8.33614730834961	-3.90397047996521	-0.0100225694477558	0.504212141036987	-0.0655599012970924
-1.47326624393463	-8.33399295806885	-3.90700602531433	-0.00991027150303125	0.504107415676117	-0.0654255077242851
-1.4737640619278	-8.32460784912109	-3.89977669715881	-0.00968907400965691	0.503906488418579	-0.0653245523571968
-1.48146212100983	-8.32643413543701	-3.90936207771301	-0.00950384791940451	0.503665626049042	-0.0652392283082008
-1.48672950267792	-8.33039379119873	-3.90451502799988	-0.00926465727388859	0.503521621227264	-0.0650550723075867
-1.48584020137787	-8.32955455780029	-3.91720819473267	-0.00905115529894829	0.503405869007111	-0.0649252831935883
-1.4851655960083	-8.32202339172363	-3.90646409988403	-0.00890480820089579	0.503222644329071	-0.064818449318409
-1.49547076225281	-8.32229137420654	-3.90946269035339	-0.00868601445108652	0.503012597560883	-0.0647602453827858
-1.49782431125641	-8.32515811920166	-3.90332722663879	-0.00849145278334618	0.502936720848084	-0.0645656585693359
-1.49750185012817	-8.32260227203369	-3.91244435310364	-0.00829259678721428	0.502764880657196	-0.0644697099924088
-1.49782979488373	-8.31397438049316	-3.90101766586304	-0.008179547265172	0.502604126930237	-0.0643523409962654
-1.508425116539	-8.31918048858643	-3.91128373146057	-0.00782845262438059	0.502364873886108	-0.0642635747790337
-1.50908899307251	-8.32118225097656	-3.9077513217926	-0.00762768229469657	0.502388894557953	-0.0640790387988091
-1.50616800785065	-8.31430149078369	-3.91458773612976	-0.00744662480428815	0.502295136451721	-0.0639733374118805
-1.50697767734528	-8.30904388427734	-3.90015125274658	-0.00728196790441871	0.502164840698242	-0.0638664588332176
-1.51879966259003	-8.31405830383301	-3.91140961647034	-0.00697236973792315	0.501993119716644	-0.0637667700648308
-1.51893866062164	-8.3135404586792	-3.91008710861206	-0.00676436629146338	0.502038419246674	-0.0635920092463493
-1.51418352127075	-8.30798244476318	-3.91287589073181	-0.00659575313329697	0.502070963382721	-0.0635282546281815
-1.51748442649841	-8.30327987670898	-3.90807890892029	-0.00636561587452888	0.501932799816132	-0.0634181126952171
-1.52893614768982	-8.30903244018555	-3.91466283798218	-0.00600924016907811	0.501852869987488	-0.0633309707045555
-1.52827870845795	-8.30866718292236	-3.91447186470032	-0.00582867721095681	0.502066850662231	-0.0632446631789207
-1.52364265918732	-8.30458736419678	-3.92033648490906	-0.00559348473325372	0.502134799957275	-0.0633955225348473
-1.52604734897614	-8.29812335968018	-3.91626620292664	-0.00539103010669351	0.502122700214386	-0.0631865337491035
-1.53232049942017	-8.29905891418457	-3.91947603225708	-0.00514181610196829	0.502170264720917	-0.0629381015896797
-1.53538346290588	-8.29742622375488	-3.91903710365295	-0.00481361802667379	0.50225955247879	-0.0627250671386719
-1.53841745853424	-8.30154037475586	-3.92516231536865	-0.00457371212542057	0.502529621124268	-0.0626302510499954
-1.53280675411224	-8.29625606536865	-3.92439413070679	-0.00439303647726774	0.502668797969818	-0.0626315101981163
-1.53653872013092	-8.29413604736328	-3.93091177940369	-0.00420033000409603	0.502774775028229	-0.0626034811139107
-1.53986823558807	-8.29924011230469	-3.933180809021	-0.003904162440449	0.50286203622818	-0.0626242533326149
-1.54293859004974	-8.30322647094727	-3.93644380569458	-0.00362123642116785	0.503112554550171	-0.0625989362597466
-1.53682661056519	-8.30111026763916	-3.93405556678772	-0.003346789162606	0.503389298915863	-0.0626689270138741
-1.54233646392822	-8.29751777648926	-3.93815517425537	-0.00324036995880306	0.503557860851288	-0.0626582130789757
-1.54104351997375	-8.29875755310059	-3.94525980949402	-0.00293183140456676	0.503716170787811	-0.0626804083585739
-1.55176818370819	-8.30470752716064	-3.94859457015991	-0.00262859999202192	0.503977060317993	-0.0626421943306923
-1.5441769361496	-8.30109119415283	-3.94935894012451	-0.00250814156606793	0.504365026950836	-0.0625776126980782
-1.54116582870483	-8.29703807830811	-3.94999742507935	-0.00240299943834543	0.504608511924744	-0.0624493025243282
-1.54556286334991	-8.29596424102783	-3.95553374290466	-0.00210611009970307	0.504718542098999	-0.0624425150454044
-1.55129218101501	-8.30043792724609	-3.9574294090271	-0.00199468154460192	0.504951894283295	-0.0623334236443043
-1.550856590271	-8.30333995819092	-3.96204590797424	-0.00176771508995444	0.505220830440521	-0.0621811673045158
-1.546515583992	-8.29864311218262	-3.96214652061462	-0.00170908507425338	0.505466938018799	-0.0621408633887768
-1.54566824436188	-8.29499435424805	-3.96329975128174	-0.00152594083920121	0.505685269832611	-0.0620532296597958
-1.54501211643219	-8.29503154754639	-3.9617440700531	-0.00150958704762161	0.505765974521637	-0.0621725767850876
-1.55583047866821	-8.30038166046143	-3.97324585914612	-0.00126564549282193	0.505963563919067	-0.0620146505534649
-1.55504834651947	-8.30067348480225	-3.97010374069214	-0.00113175308797508	0.50614869594574	-0.0620016679167748
-1.54870140552521	-8.2964973449707	-3.97161889076233	-0.00108224002178758	0.506367444992065	-0.0618833862245083
-1.55168890953064	-8.29389762878418	-3.96739029884338	-0.00104569224640727	0.506392061710358	-0.0618985183537006
-1.56005167961121	-8.29468059539795	-3.97809791564941	-0.000899103179108351	0.506470382213593	-0.0617506355047226
-1.56310307979584	-8.29606819152832	-3.9762589931488	-0.000838852662127465	0.506615936756134	-0.061680868268013
-1.5575464963913	-8.29275035858154	-3.98124241828918	-0.000741672818548977	0.506804645061493	-0.0615847520530224
-1.55460155010223	-8.28990077972412	-3.97816514968872	-0.000821380352135748	0.50678962469101	-0.0614996924996376
-1.55776739120483	-8.28386688232422	-3.97113847732544	-0.000737604510504752	0.506765425205231	-0.0614153780043125
-1.56243503093719	-8.28884696960449	-3.97881770133972	-0.000743104086723179	0.50669252872467	-0.0613423436880112
-1.5646288394928	-8.28919887542725	-3.97903442382813	-0.000588595808949322	0.506763160228729	-0.061275526881218
-1.56265664100647	-8.29028224945068	-3.98303866386414	-0.000585446076001972	0.506851077079773	-0.0610639378428459
-1.55777561664581	-8.28249740600586	-3.97975635528564	-0.000557096616830677	0.506862282752991	-0.0609950944781303
-1.55937826633453	-8.27857971191406	-3.97730875015259	-0.000601138803176582	0.506815254688263	-0.0609031394124031
-1.56148111820221	-8.28019714355469	-3.98091673851013	-0.000552039768081158	0.506724894046783	-0.0607099868357182
-1.56744837760925	-8.28209209442139	-3.984943151474	-0.000534163671545684	0.506705045700073	-0.0605856738984585
-1.56857776641846	-8.28622627258301	-3.98044323921204	-0.000433505862019956	0.506746053695679	-0.0604174211621284
-1.56451630592346	-8.28412246704102	-3.98130011558533	-0.000426570768468082	0.50676417350769	-0.0603412538766861
-1.5632358789444	-8.27294540405273	-3.98513460159302	-0.000413737550843507	0.50678163766861	-0.0601509138941765
-1.56503260135651	-8.27047729492188	-3.97947001457214	-0.000460049486719072	0.506776750087738	-0.0600849166512489
-1.5720157623291	-8.26911640167236	-3.98102426528931	-0.000419856165535748	0.506610870361328	-0.0599641129374504
-1.57530772686005	-8.27753162384033	-3.98169255256653	-0.000420324475271627	0.506597280502319	-0.0597969852387905
-1.57825326919556	-8.27004718780518	-3.98052310943604	-0.00033487580367364	0.506560921669006	-0.0597516223788261
-1.57728457450867	-8.26912403106689	-3.97886037826538	-0.000369149056496099	0.50657069683075	-0.0596213266253471
-1.57197761535645	-8.26170635223389	-3.97795915603638	-0.000367141416063532	0.506523966789246	-0.0595853514969349
-1.57798063755035	-8.25965404510498	-3.96998405456543	-0.000436706701293588	0.506395578384399	-0.0594352670013905
-1.5848331451416	-8.25853061676025	-3.97439694404602	-0.000435045920312405	0.506231963634491	-0.059405043721199
-1.5868273973465	-8.26003265380859	-3.97656917572021	-0.000373144255718216	0.506105303764343	-0.0592431910336018
-1.58514368534088	-8.26053524017334	-3.98003530502319	-0.000404974329285324	0.506091237068176	-0.0589443705976009
-1.57367408275604	-8.24943733215332	-3.97105097770691	-0.000395694136386737	0.505968332290649	-0.058637622743845
-1.57773971557617	-8.2399959564209	-3.96604466438293	-0.000446614372776821	0.505678415298462	-0.0581361129879951
-1.58530712127686	-8.23965072631836	-3.96658492088318	-0.000429162377258763	0.505483090877533	-0.0579220801591873
-1.5902464389801	-8.24717617034912	-3.97429966926575	-0.000467710691737011	0.505452632904053	-0.0579446963965893
-1.59064781665802	-8.24104309082031	-3.9770724773407	-0.000545961374882609	0.505469799041748	-0.0582506954669952
-1.59324502944946	-8.23519706726074	-3.96176791191101	-0.000658008444588631	0.505346179008484	-0.0581673346459866
-1.60174739360809	-8.23198795318604	-3.95973205566406	-0.000799035362433642	0.505043625831604	-0.0581780150532722
-1.60307490825653	-8.23336791992188	-3.96272802352905	-0.000810083001852036	0.504918336868286	-0.0580325163900852
-1.60308623313904	-8.23594093322754	-3.96637678146362	-0.000838738516904414	0.504936397075653	-0.057931661605835
-1.60253369808197	-8.22762775421143	-3.97287178039551	-0.000928681285586208	0.50483363866806	-0.0577427335083485
-1.59903693199158	-8.2253532409668	-3.96500062942505	-0.0010404922068119	0.504767715930939	-0.0574341975152493
-1.60078597068787	-8.2215576171875	-3.95984697341919	-0.00115255918353796	0.504665613174438	-0.0574486888945103
-1.60001194477081	-8.22095108032227	-3.95994925498962	-0.00126370450016111	0.50448077917099	-0.0573906637728214
-1.60246431827545	-8.2264575958252	-3.96349740028381	-0.00129642488900572	0.504309833049774	-0.0572515353560448
-1.60403215885162	-8.22509002685547	-3.96189045906067	-0.0012940657325089	0.50434809923172	-0.0571650117635727
-1.60145556926727	-8.2242956161499	-3.96091198921204	-0.00137388717848808	0.504484355449677	-0.0571043640375137
-1.59997200965881	-8.21509552001953	-3.95559406280518	-0.0014857811620459	0.504350543022156	-0.0572100169956684
-1.60535144805908	-8.21674919128418	-3.95467877388	-0.00154899526387453	0.504274964332581	-0.0571066811680794
-1.60942029953003	-8.21901798248291	-3.96306490898132	-0.00150499469600618	0.504274964332581	-0.0571870058774948
-1.60594701766968	-8.22363376617432	-3.9543764591217	-0.00161162263248116	0.504458129405975	-0.0570380389690399
-1.60849440097809	-8.21545028686523	-3.96168065071106	-0.00161801604554057	0.504435479640961	-0.0571453087031841
-1.61255753040314	-8.21098041534424	-3.9525306224823	-0.00170753116253763	0.50447279214859	-0.0570674687623978
-1.6165132522583	-8.21581554412842	-3.95780539512634	-0.00171400932595134	0.504466712474823	-0.057122141122818
-1.62061667442322	-8.21784400939941	-3.96140646934509	-0.00175095663871616	0.504591703414917	-0.0570408962666988
-1.61332416534424	-8.21460151672363	-3.96217250823975	-0.00176851789001375	0.504769742488861	-0.0570510998368263
-1.61444413661957	-8.20966911315918	-3.9558265209198	-0.001862688572146	0.504794359207153	-0.0569491274654865
-1.61684191226959	-8.20953559875488	-3.96223402023315	-0.00192220555618405	0.504809021949768	-0.0570077523589134
-1.62124359607697	-8.21178913116455	-3.96089601516724	-0.00194095948245376	0.504824280738831	-0.0568912215530872
-1.61670780181885	-8.21164989471436	-3.96572828292847	-0.00202302937395871	0.505058765411377	-0.0568559467792511
-1.61486887931824	-8.20395183563232	-3.96048212051392	-0.00202247640118003	0.505196869373322	-0.056830782443285
-1.61668765544891	-8.20438289642334	-3.95673704147339	-0.00214926083572209	0.505197763442993	-0.0568569451570511
-1.62334358692169	-8.20229530334473	-3.96222925186157	-0.00214094808325171	0.505232810974121	-0.056845135986805
-1.62302112579346	-8.20916748046875	-3.96228790283203	-0.0022280162665993	0.505419135093689	-0.056729082018137
-1.61897766590118	-8.20309543609619	-3.96583914756775	-0.00219451659359038	0.505561470985413	-0.0567002072930336
-1.61517262458801	-8.20271682739258	-3.96184492111206	-0.00241469661705196	0.505670547485352	-0.0567046292126179
-1.62382090091705	-8.19517135620117	-3.97189140319824	-0.00236314348876476	0.505706608295441	-0.0566568039357662
-1.62754189968109	-8.20401573181152	-3.96729373931885	-0.0023557364474982	0.505877614021301	-0.0565880611538887
-1.62419545650482	-8.20046138763428	-3.97746562957764	-0.00223873509094119	0.505998551845551	-0.0567026697099209
-1.62084197998047	-8.20092582702637	-3.96145820617676	-0.00239712791517377	0.506226897239685	-0.0566742904484272
-1.6192969083786	-8.19422721862793	-3.97531676292419	-0.00236832373775542	0.506367564201355	-0.0566949024796486
-1.62524914741516	-8.19654941558838	-3.96889042854309	-0.00245438818819821	0.506360411643982	-0.0566749796271324
-1.62780046463013	-8.19735240936279	-3.97230172157288	-0.00240710470825434	0.506528317928314	-0.0566970929503441
-1.63130116462708	-8.2001256942749	-3.97989702224731	-0.00239773420616984	0.506735920906067	-0.0567112974822521
-1.6287784576416	-8.20260143280029	-3.97635388374329	-0.00242941081523895	0.506985127925873	-0.056681789457798
-1.62594592571259	-8.19597244262695	-3.97731709480286	-0.00248440657742321	0.507156670093536	-0.0567058734595776
-1.62240362167358	-8.19318962097168	-3.97661900520325	-0.00248589017428458	0.507227182388306	-0.0565941780805588
-1.62463593482971	-8.18655490875244	-3.96914649009705	-0.00250674830749631	0.507260501384735	-0.0565584599971771
-1.63508796691895	-8.18802165985107	-3.97522616386414	-0.00261660013347864	0.507319033145905	-0.0565070360898972
-1.64259719848633	-8.1922664642334	-3.96735501289368	-0.00267272372730076	0.507247507572174	-0.0565423220396042
-1.63734114170074	-8.19808769226074	-3.98210549354553	-0.00266645476222038	0.507398307323456	-0.0567463636398315
-1.62548017501831	-8.19903755187988	-3.97638440132141	-0.0026970524340868	0.507481813430786	-0.0568749979138374
-1.61899709701538	-8.19059658050537	-3.97538638114929	-0.00288203312084079	0.507406830787659	-0.0568599253892899
-1.62739956378937	-8.18772125244141	-3.98408555984497	-0.00289197242818773	0.507448196411133	-0.0566945150494576
-1.6309267282486	-8.18799591064453	-3.97215867042542	-0.00305318064056337	0.507369220256805	-0.0567109324038029
-1.63444912433624	-8.19374656677246	-3.98407793045044	-0.00300387060269713	0.507394433021545	-0.0567507706582546
-1.62894666194916	-8.19672966003418	-3.98336982727051	-0.00299240951426327	0.507478415966034	-0.0566824153065681
-1.62729525566101	-8.1928071975708	-3.97727966308594	-0.00307642947882414	0.507656693458557	-0.0566139332950115
-1.62425982952118	-8.18944263458252	-3.97743725776672	-0.00317513919435441	0.507677912712097	-0.0565581955015659
-1.63034701347351	-8.18529796600342	-3.97296905517578	-0.0032322988845408	0.507645487785339	-0.0566221624612808
-1.63328278064728	-8.18708038330078	-3.98249125480652	-0.00319168460555375	0.507551908493042	-0.0567246712744236
-1.63308429718018	-8.190842628479	-3.97876572608948	-0.00332626421004534	0.507755100727081	-0.0566553771495819
-1.63076686859131	-8.19108009338379	-3.97763514518738	-0.00334826693870127	0.507955074310303	-0.0566283687949181
-1.63074898719788	-8.18368434906006	-3.97257804870605	-0.0035616010427475	0.507933080196381	-0.0567281246185303
-1.63354384899139	-8.18047904968262	-3.98152685165405	-0.00351258832961321	0.50791209936142	-0.0568196028470993
-1.64334332942963	-8.186110496521	-3.97544169425964	-0.00347857899032533	0.50791996717453	-0.0569084621965885
-1.6453869342804	-8.18758487701416	-3.9826512336731	-0.00351397949270904	0.508024394512177	-0.0569414757192135
-1.64125490188599	-8.18540000915527	-3.98745155334473	-0.00356279313564301	0.508114695549011	-0.0569867789745331
-1.63870072364807	-8.18104648590088	-3.97157144546509	-0.00360558042302728	0.508177757263184	-0.0570697337388992
-1.63896501064301	-8.17972660064697	-3.97837162017822	-0.00365547835826874	0.507989227771759	-0.0571910552680492
-1.647425532341	-8.18061923980713	-3.97710728645325	-0.0036620874889195	0.507968962192535	-0.057145781815052
-1.6484602689743	-8.18556976318359	-3.98816800117493	-0.00367966759949923	0.507983326911926	-0.0571894906461239
-1.64535331726074	-8.18425750732422	-3.97578406333923	-0.00370490644127131	0.508025109767914	-0.0571783296763897
-1.6429660320282	-8.17686367034912	-3.97510027885437	-0.003900614567101	0.50806450843811	-0.0571563467383385
-1.6446498632431	-8.1738748550415	-3.97399878501892	-0.00399477314203978	0.507866561412811	-0.0571411289274693
-1.645094871521	-8.17453289031982	-3.97663235664368	-0.00403088890016079	0.507838428020477	-0.0570598803460598
-1.6525559425354	-8.17710590362549	-3.97738313674927	-0.00398261845111847	0.507732093334198	-0.05704490467906
-1.64140152931213	-8.17446422576904	-3.97392439842224	-0.00401625502854586	0.507876932621002	-0.0569001473486423
-1.63847959041595	-8.16840076446533	-3.97602677345276	-0.00413909461349249	0.507821679115295	-0.0568287298083305
-1.63931179046631	-8.16530418395996	-3.96895170211792	-0.00419408921152353	0.507702887058258	-0.0568064451217651
-1.64527654647827	-8.16979122161865	-3.97360706329346	-0.00428193574771285	0.50762152671814	-0.0567702502012253
-1.64711928367615	-8.16863346099854	-3.97209525108337	-0.00424048351123929	0.50756049156189	-0.0567245632410049
-1.64752912521362	-8.17027950286865	-3.97860503196716	-0.00417330209165812	0.507696807384491	-0.0566286630928516
-1.6421445608139	-8.16802406311035	-3.97404170036316	-0.00417539710178971	0.507630944252014	-0.0566442273557186
-1.63809740543365	-8.16235256195068	-3.97092080116272	-0.00431670295074582	0.507679879665375	-0.0565247349441051
-1.63971030712128	-8.16060066223145	-3.9706404209137	-0.00427474826574326	0.507481932640076	-0.0565764233469963
-1.64504396915436	-8.16862678527832	-3.97399616241455	-0.00423616589978337	0.507477641105652	-0.0564963519573212
-1.64241743087769	-8.16848087310791	-3.97930812835693	-0.00423324061557651	0.507503807544708	-0.0564366392791271
-1.63729822635651	-8.16183853149414	-3.96846532821655	-0.00427954783663154	0.507632970809937	-0.0563943237066269
-1.63429832458496	-8.16143321990967	-3.97355151176453	-0.00432031042873859	0.507555544376373	-0.056333314627409
-1.63857078552246	-8.1596212387085	-3.9620840549469	-0.00431464705616236	0.507473886013031	-0.056407742202282
-1.64252161979675	-8.16110706329346	-3.9740891456604	-0.00428881961852312	0.507393836975098	-0.0562904514372349
-1.64288949966431	-8.16473484039307	-3.97058963775635	-0.00425952766090631	0.507391691207886	-0.0562648437917233
-1.63537633419037	-8.16148662567139	-3.97110319137573	-0.00424895668402314	0.507518172264099	-0.0562156699597836
-1.62860465049744	-8.15823173522949	-3.96769523620605	-0.00431228708475828	0.507406055927277	-0.0561341047286987
-1.63437557220459	-8.15446949005127	-3.96568846702576	-0.00433448283001781	0.507393598556519	-0.0560935288667679
-1.63681435585022	-8.15897083282471	-3.96954917907715	-0.0043777865357697	0.507261693477631	-0.0560315027832985
-1.6357513666153	-8.15861034393311	-3.96615982055664	-0.00430310796946287	0.507282018661499	-0.0559945292770863
-1.62937712669373	-8.16080856323242	-3.96791315078735	-0.00438251346349716	0.507431864738464	-0.0558945164084435
-1.62691605091095	-8.15351104736328	-3.95995759963989	-0.00440732762217522	0.507333219051361	-0.0559047125279903
-1.63473796844482	-8.156662940979	-3.96858167648315	-0.00441298354417086	0.507124543190002	-0.0558910556137562
-1.63285303115845	-8.1559591293335	-3.96093201637268	-0.00440097460523248	0.507118284702301	-0.055891215801239
-1.63368380069733	-8.15865993499756	-3.97187948226929	-0.00437237462028861	0.507200837135315	-0.0557914562523365
-1.62597155570984	-8.15595722198486	-3.95919847488403	-0.00442584371194243	0.507214486598969	-0.0558308176696301
-1.62544965744019	-8.14992809295654	-3.96115708351135	-0.00453187292441726	0.507027208805084	-0.0558117590844631
-1.63049793243408	-8.15086269378662	-3.96039175987244	-0.00456134742125869	0.506947576999664	-0.0557907335460186
-1.63241922855377	-8.15396118164063	-3.95703649520874	-0.00461028562858701	0.506881654262543	-0.055762380361557
-1.63292956352234	-8.15620994567871	-3.9643337726593	-0.00454861018806696	0.506823837757111	-0.055768184363842
-1.6280357837677	-8.15459251403809	-3.96034622192383	-0.00461313081905246	0.506902933120728	-0.055808812379837
-1.62416815757751	-8.14972591400146	-3.95772528648376	-0.00474826106801629	0.506745040416718	-0.0557244420051575
-1.62210607528687	-8.14861011505127	-3.95320773124695	-0.00475827883929014	0.50662899017334	-0.0558271035552025
-1.62725532054901	-8.14721393585205	-3.9530131816864	-0.00479497760534287	0.506321489810944	-0.0558608025312424
-1.62960863113403	-8.1560230255127	-3.95337724685669	-0.00487500661984086	0.506279468536377	-0.0558367744088173
-1.62688422203064	-8.15191650390625	-3.95288968086243	-0.0048353192396462	0.506242096424103	-0.0558402240276337
-1.62313425540924	-8.15259456634521	-3.94697237014771	-0.00498024234548211	0.506172895431519	-0.0557853505015373
-1.61925292015076	-8.14636898040771	-3.94337773323059	-0.00509969284757972	0.505943238735199	-0.055907353758812
-1.62775301933289	-8.14825248718262	-3.94420289993286	-0.0051343459635973	0.505729675292969	-0.05582470074296
-1.62922012805939	-8.15003395080566	-3.94469141960144	-0.00522218830883503	0.505557239055634	-0.0559494197368622
-1.62798142433167	-8.15243148803711	-3.94400882720947	-0.00520488061010838	0.505518615245819	-0.0559211149811745
-1.62073421478271	-8.14872646331787	-3.94203305244446	-0.00531296897679567	0.505449533462524	-0.0559819750487804
-1.62158131599426	-8.14403915405273	-3.94026565551758	-0.00536893401294947	0.505313694477081	-0.0560721755027771
-1.62572348117828	-8.15034675598145	-3.93692827224731	-0.00549476128071547	0.50507253408432	-0.056154765188694
-1.62981224060059	-8.15100479125977	-3.93889617919922	-0.00542553048580885	0.504952847957611	-0.0561764724552631
-1.62798953056335	-8.15458488464355	-3.93930149078369	-0.00543719297274947	0.504985451698303	-0.0562037453055382
-1.62320899963379	-8.14947319030762	-3.93336701393127	-0.00555816665291786	0.504868268966675	-0.0563613176345825
-1.62099063396454	-8.14708709716797	-3.9327666759491	-0.00564556382596493	0.504696071147919	-0.056368961930275
-1.62614774703979	-8.14959526062012	-3.93463182449341	-0.00560797657817602	0.504540801048279	-0.0565344952046871
-1.62641930580139	-8.15248680114746	-3.93413138389587	-0.00564444810152054	0.504468202590942	-0.0565355606377125
-1.62466418743134	-8.1574239730835	-3.93265581130981	-0.00565823540091515	0.504552245140076	-0.0566256754100323
-1.62074136734009	-8.14935779571533	-3.93157005310059	-0.00568013964220881	0.504546225070953	-0.056641012430191
-1.62044072151184	-8.15006256103516	-3.93061327934265	-0.00575159909203649	0.504474461078644	-0.056777510792017
-1.62406241893768	-8.15047645568848	-3.93576455116272	-0.00574560509994626	0.504390060901642	-0.0568174719810486
-1.62844479084015	-8.15428829193115	-3.93389701843262	-0.00565825030207634	0.504384994506836	-0.0569055080413818
-1.6199563741684	-8.15742778778076	-3.93358874320984	-0.00565598020330071	0.504474341869354	-0.0569618381559849
-1.61576199531555	-8.15151786804199	-3.93113327026367	-0.00571836577728391	0.504608392715454	-0.0569854900240898
-1.61539554595947	-8.14732456207275	-3.92945051193237	-0.00572315556928515	0.504505455493927	-0.0571045614778996
-1.6241694688797	-8.15751838684082	-3.93282651901245	-0.00558626744896173	0.504632294178009	-0.0570611990988255
-1.61602818965912	-8.15748977661133	-3.93906092643738	-0.00553397927433252	0.504831671714783	-0.057157926261425
-1.61148512363434	-8.15595436096191	-3.9314181804657	-0.00557185104116797	0.504983484745026	-0.0571823939681053
-1.61272311210632	-8.14962100982666	-3.93969702720642	-0.00547075597569346	0.505020976066589	-0.0573315285146236
-1.61625754833221	-8.15703010559082	-3.93859052658081	-0.00535149406641722	0.505050837993622	-0.0573689676821232
-1.61222720146179	-8.15992641448975	-3.94612097740173	-0.00531943887472153	0.505309820175171	-0.0574155226349831
-1.60981822013855	-8.15824604034424	-3.94296073913574	-0.00521851656958461	0.505560278892517	-0.0573693364858627
-1.60469818115234	-8.15572166442871	-3.94047117233276	-0.00515447976067662	0.505742967128754	-0.0574940033257008
-1.60782504081726	-8.15767097473145	-3.94516086578369	-0.00511545175686479	0.505804717540741	-0.0575244724750519
-1.60851681232452	-8.16255569458008	-3.95034337043762	-0.00499475887045264	0.50607031583786	-0.0575939379632473
-1.60385406017303	-8.16235828399658	-3.94679379463196	-0.00487523525953293	0.506274104118347	-0.0575580894947052
-1.59575724601746	-8.15726470947266	-3.95019960403442	-0.00486525241285563	0.50650942325592	-0.0575814060866833
-1.59744215011597	-8.15801429748535	-3.95132946968079	-0.00479975948110223	0.50664347410202	-0.057633176445961
-1.59936630725861	-8.16729068756104	-3.95661973953247	-0.00464397901669145	0.506872117519379	-0.0576635897159576
-1.59735190868378	-8.16630363464355	-3.95779156684875	-0.0045465063303709	0.507068514823914	-0.0576707981526852
-1.58583605289459	-8.16252040863037	-3.95972967147827	-0.00448184600099921	0.507399618625641	-0.0576755031943321
-1.58901131153107	-8.16103839874268	-3.96046376228333	-0.0044394782744348	0.507441818714142	-0.0577400699257851
-1.59331858158112	-8.16764736175537	-3.96482038497925	-0.00432530883699656	0.507625281810761	-0.0577204041182995
-1.59020006656647	-8.16854095458984	-3.96412968635559	-0.00416243448853493	0.507807910442352	-0.0577447153627872
-1.58146131038666	-8.16705513000488	-3.96830558776855	-0.00411162059754133	0.508105158805847	-0.0577245652675629
-1.57998192310333	-8.16384792327881	-3.96420764923096	-0.00408997992053628	0.508192181587219	-0.0578061118721962
-1.58090972900391	-8.1686372756958	-3.96984696388245	-0.00406668800860643	0.50821840763092	-0.0577620081603527
-1.58509230613708	-8.17206001281738	-3.97223019599915	-0.00392332347109914	0.508385598659515	-0.0578048676252365
-1.57508480548859	-8.17369079589844	-3.97247076034546	-0.00388052617199719	0.508649945259094	-0.057748269289732
-1.56780970096588	-8.16440582275391	-3.97096538543701	-0.00390712358057499	0.508617639541626	-0.0578854754567146
-1.57373404502869	-8.17073822021484	-3.96789741516113	-0.00380538357421756	0.50866162776947	-0.0579200461506844
-1.57767736911774	-8.17555236816406	-3.97936701774597	-0.00369017524644732	0.508786022663116	-0.0579011216759682
-1.57037973403931	-8.17539501190186	-3.97344160079956	-0.00371825997717679	0.508918523788452	-0.0579099617898464
-1.56492292881012	-8.17212390899658	-3.97519183158875	-0.00373740750364959	0.5089470744133	-0.0580234378576279
-1.56444191932678	-8.17223834991455	-3.97201561927795	-0.00377140380442142	0.508855819702148	-0.0580553077161312
-1.56863212585449	-8.17732238769531	-3.98038768768311	-0.00373958167620003	0.50881952047348	-0.0581688806414604
-1.56913781166077	-8.18338108062744	-3.97630953788757	-0.00364885525777936	0.508966624736786	-0.0582099035382271
-1.56208550930023	-8.17923450469971	-3.97993564605713	-0.00370957818813622	0.509014010429382	-0.0582835040986538
-1.55915319919586	-8.1768159866333	-3.97176909446716	-0.00375341507606208	0.509006917476654	-0.0583862848579884
-1.56003427505493	-8.17900943756104	-3.97299742698669	-0.00378048163838685	0.50889664888382	-0.0585552081465721
-1.56746506690979	-8.18479824066162	-3.97878289222717	-0.00375996553339064	0.508800327777863	-0.0586978159844875
-1.56289398670197	-8.19031238555908	-3.97664880752563	-0.00374711630865932	0.508858025074005	-0.0587287358939648
-1.55649316310883	-8.18435001373291	-3.97329664230347	-0.00381298642605543	0.508861362934113	-0.0588475316762924
-1.55538868904114	-8.18064308166504	-3.96955966949463	-0.00389479193836451	0.508761048316956	-0.0590865425765514
-1.56126046180725	-8.18185806274414	-3.97126054763794	-0.00391009030863643	0.508602619171143	-0.0591466687619686
-1.56348025798798	-8.19244766235352	-3.97327065467834	-0.00399226322770119	0.508628487586975	-0.0592781342566013
-1.55733096599579	-8.19058418273926	-3.97077679634094	-0.00400107447057962	0.50861382484436	-0.0594164691865444
-1.55501651763916	-8.18749141693115	-3.96054434776306	-0.0041410643607378	0.508445680141449	-0.0596206076443195
-1.5575350522995	-8.18765163421631	-3.96828460693359	-0.00426553376019001	0.508320689201355	-0.0597450695931911
-1.561603307724	-8.19568347930908	-3.96719169616699	-0.00429251836612821	0.508224964141846	-0.0598909594118595
-1.55790507793427	-8.1959753036499	-3.97113037109375	-0.00429423525929451	0.508244037628174	-0.0600987076759338
-1.55458498001099	-8.19841480255127	-3.96380615234375	-0.00454405089840293	0.508147299289703	-0.0602129101753235
-1.54884779453278	-8.19318199157715	-3.96352005004883	-0.00457681994885206	0.508097290992737	-0.0603769943118095
-1.5529158115387	-8.19168853759766	-3.959153175354	-0.00471284473314881	0.507880806922913	-0.0605616718530655
-1.56105053424835	-8.2000150680542	-3.96102595329285	-0.00475196493789554	0.507794380187988	-0.0607398338615894
-1.55734026432037	-8.20341205596924	-3.96168398857117	-0.00488351797685027	0.507889091968536	-0.0608620457351208
-1.55052816867828	-8.19746875762939	-3.95746541023254	-0.00508373742923141	0.507815837860107	-0.0610527172684669
-1.55374085903168	-8.1945333480835	-3.9562075138092	-0.00513614341616631	0.507615029811859	-0.061242152005434
-1.56056082248688	-8.19867420196533	-3.95452356338501	-0.00520512461662292	0.507540941238403	-0.0614331588149071
-1.56157720088959	-8.20301055908203	-3.95807433128357	-0.0052812434732914	0.507632672786713	-0.0615038014948368
-1.55607008934021	-8.2028284072876	-3.95867657661438	-0.00548246037214994	0.507635831832886	-0.0617181174457073
-1.55450224876404	-8.19608020782471	-3.95550227165222	-0.00559039367362857	0.507587432861328	-0.0618717633187771
-1.55508196353912	-8.20175266265869	-3.95163536071777	-0.00576201314106584	0.507508099079132	-0.0620508715510368
-1.56394386291504	-8.20052814483643	-3.95946288108826	-0.00579521665349603	0.507514894008636	-0.0622580423951149
-1.56268453598022	-8.20636749267578	-3.9534649848938	-0.00585673516616225	0.507612764835358	-0.0623736567795277
-1.55624639987946	-8.20619964599609	-3.95684719085693	-0.00599828967824578	0.507759392261505	-0.0625572055578232
-1.55536246299744	-8.19995212554932	-3.95039343833923	-0.00619426928460598	0.507716655731201	-0.0627306029200554
-1.56026387214661	-8.19836616516113	-3.95773315429688	-0.00631805276498199	0.507665634155273	-0.0628905743360519
-1.56430375576019	-8.20328521728516	-3.95351958274841	-0.00636630598455668	0.507726013660431	-0.063100166618824
-1.56091558933258	-8.20729160308838	-3.95090103149414	-0.00651737349107862	0.507963895797729	-0.0632168129086494
-1.55632400512695	-8.20142459869385	-3.95577716827393	-0.00666217133402824	0.508001148700714	-0.0633213445544243
-1.55682134628296	-8.19722557067871	-3.95060729980469	-0.00675372872501612	0.508088946342468	-0.0634870752692223
-1.56335079669952	-8.20349502563477	-3.95756554603577	-0.00690474594011903	0.508069634437561	-0.0636673048138618
-1.56638252735138	-8.20755386352539	-3.95553231239319	-0.00696986494585872	0.508222877979279	-0.0637382566928864
-1.56027972698212	-8.20485210418701	-3.95653057098389	-0.00714646559208632	0.508417963981628	-0.0638978108763695
-1.55532872676849	-8.20335006713867	-3.94951152801514	-0.00736168632283807	0.508507966995239	-0.0640134215354919
-1.56148755550385	-8.20013523101807	-3.95492076873779	-0.00751932058483362	0.508516907691956	-0.0641939789056778
-1.566650390625	-8.20599555969238	-3.95610404014587	-0.00758029893040657	0.508545935153961	-0.0643003284931183
-1.56536149978638	-8.20633220672607	-3.96064829826355	-0.00768032111227512	0.508836388587952	-0.0644423887133598
-1.55881857872009	-8.20020008087158	-3.95114207267761	-0.00791044719517231	0.508902430534363	-0.064546525478363
-1.55938971042633	-8.19813346862793	-3.95692229270935	-0.00813521072268486	0.508987784385681	-0.0646938383579254
-1.56479132175446	-8.20237350463867	-3.94971966743469	-0.00826580356806517	0.508915722370148	-0.0647815465927124
-1.56607306003571	-8.20994281768799	-3.9611930847168	-0.00836152397096157	0.50922018289566	-0.0649458840489388
-1.55649864673615	-8.20875549316406	-3.95371317863464	-0.00845328439027071	0.509384334087372	-0.065087229013443
-1.55711817741394	-8.20317840576172	-3.95488357543945	-0.00871089659631252	0.509440541267395	-0.0652808398008347
-1.56357419490814	-8.20153903961182	-3.95533680915833	-0.00884552020579576	0.509339570999146	-0.065426267683506
-1.57188749313354	-8.20578193664551	-3.95399570465088	-0.00903592817485332	0.509549021720886	-0.0656941533088684
-1.57112216949463	-8.20292282104492	-3.95607447624207	-0.00910812895745039	0.509701013565063	-0.0658391118049622
-1.56780171394348	-8.20015239715576	-3.95163464546204	-0.00939575396478176	0.509842991828918	-0.0660248547792435
-1.56856119632721	-8.19709205627441	-3.95686197280884	-0.00962009374052286	0.509761929512024	-0.0662039592862129
-1.57624900341034	-8.20100021362305	-3.95483255386353	-0.00974333193153143	0.509858310222626	-0.0663599222898483
-1.57632696628571	-8.20641708374023	-3.96067643165588	-0.00982942897826433	0.509920120239258	-0.0665578544139862
-1.57251238822937	-8.20434761047363	-3.94779419898987	-0.0100786993280053	0.510153293609619	-0.0666556507349014
-1.57060658931732	-8.19828414916992	-3.95848727226257	-0.0103254998102784	0.510175406932831	-0.0668891444802284
-1.57523894309998	-8.19683170318604	-3.94889640808105	-0.0105364052578807	0.510161995887756	-0.0670915096998215
-1.58306360244751	-8.20112133026123	-3.95284867286682	-0.0106334490701556	0.510194778442383	-0.0672210678458214
-1.58113992214203	-8.20432281494141	-3.95138311386108	-0.0107633024454117	0.510285198688507	-0.06737220287323
-1.57541501522064	-8.19969177246094	-3.95282673835754	-0.0109869735315442	0.510443568229675	-0.0675490126013756
-1.58056819438934	-8.19571018218994	-3.94950795173645	-0.0112135615199804	0.510325908660889	-0.0677707642316818
-1.58655977249146	-8.19747829437256	-3.94873642921448	-0.0114533500745893	0.51034277677536	-0.0679268017411232
-1.59047305583954	-8.20081424713135	-3.95726728439331	-0.0115679996088147	0.510327577590942	-0.0680707842111588
-1.59082412719727	-8.20036125183105	-3.95116567611694	-0.0116864498704672	0.510442674160004	-0.0682466253638268
-1.58838403224945	-8.20076847076416	-3.95598530769348	-0.0118710622191429	0.510591149330139	-0.0682958140969276
-1.58438944816589	-8.18991947174072	-3.9436182975769	-0.0121314413845539	0.510492503643036	-0.0684643313288689
-1.58868825435638	-8.18934059143066	-3.94643902778625	-0.0123236272484064	0.510595202445984	-0.0686814561486244
-1.59214520454407	-8.19168663024902	-3.95219922065735	-0.012484410777688	0.510496616363525	-0.0688359439373016
-1.59711372852325	-8.19770812988281	-3.94707918167114	-0.0125737022608519	0.510545015335083	-0.0688861384987831
-1.5978125333786	-8.1941614151001	-3.95129489898682	-0.0127060068771243	0.510725438594818	-0.0690793544054031
-1.59196507930756	-8.18876266479492	-3.94271516799927	-0.0130067858844995	0.510815441608429	-0.0691420063376427
-1.59707820415497	-8.19062232971191	-3.95064759254456	-0.0131733240559697	0.510692834854126	-0.0693345740437508
-1.60126113891602	-8.19053077697754	-3.94457674026489	-0.0132351499050856	0.510688185691834	-0.0693575516343117
-1.60448253154755	-8.19402885437012	-3.95090889930725	-0.0134435426443815	0.510782361030579	-0.0695286393165588
-1.59959983825684	-8.19159507751465	-3.94027423858643	-0.0136570725589991	0.510901987552643	-0.069655142724514
-1.59664058685303	-8.18657684326172	-3.94226384162903	-0.0138463824987411	0.511066138744354	-0.0697579756379128
-1.59991753101349	-8.18632793426514	-3.94100642204285	-0.0140485456213355	0.510998368263245	-0.0699397921562195
-1.60885894298553	-8.18796062469482	-3.94267320632935	-0.0141737768426538	0.511051595211029	-0.0701166912913322
-1.60462462902069	-8.18977069854736	-3.94307947158813	-0.0141630871221423	0.511174023151398	-0.0702605620026588
-1.60194742679596	-8.18796634674072	-3.94275498390198	-0.0144249135628343	0.511390864849091	-0.0703276544809341
-1.60694241523743	-8.18433570861816	-3.94231081008911	-0.0145259210839868	0.511345446109772	-0.0705524757504463
-1.60934090614319	-8.1884765625	-3.94625878334045	-0.0147342011332512	0.511339545249939	-0.070687472820282
-1.61329424381256	-8.19195365905762	-3.94955372810364	-0.014710059389472	0.511400640010834	-0.0708383768796921
-1.60787260532379	-8.19004249572754	-3.94742870330811	-0.0148753309622407	0.51165109872818	-0.0709145814180374
-1.60550487041473	-8.18604278564453	-3.94639992713928	-0.0149870710447431	0.511652946472168	-0.0711122378706932
-1.60859954357147	-8.18291282653809	-3.94130492210388	-0.0151317324489355	0.511729657649994	-0.0712453722953796
-1.61745572090149	-8.1894702911377	-3.94677066802979	-0.0151184285059571	0.511748492717743	-0.0713505372405052
-1.61180186271667	-8.18953227996826	-3.94972968101501	-0.0152900470420718	0.511846959590912	-0.0713931173086166
-1.61059153079987	-8.18731212615967	-3.95109605789185	-0.015365700237453	0.512007594108582	-0.0714902207255363
-1.60824525356293	-8.18375873565674	-3.94127178192139	-0.0155560681596398	0.512088239192963	-0.0715682879090309
-1.6099169254303	-8.18142414093018	-3.94973754882813	-0.0157440714538097	0.512105941772461	-0.0716135799884796
-1.61668634414673	-8.1828145980835	-3.94409942626953	-0.0158193819224834	0.512111842632294	-0.0716992765665054
-1.61990487575531	-8.18489933013916	-3.94998264312744	-0.0159152969717979	0.512166857719421	-0.0717511475086212
-1.61582982540131	-8.18721389770508	-3.95506715774536	-0.0160194765776396	0.512307405471802	-0.0717916488647461
-1.61105978488922	-8.1808557510376	-3.94443392753601	-0.0162052307277918	0.512459695339203	-0.0718508213758469
-1.60828328132629	-8.18124294281006	-3.9512984752655	-0.0163310077041388	0.512463390827179	-0.0719278231263161
-1.61401700973511	-8.17896556854248	-3.94453024864197	-0.0164210628718138	0.512499272823334	-0.0720879733562469
-1.61776602268219	-8.18584060668945	-3.95180559158325	-0.0164839792996645	0.512471616268158	-0.0720944553613663
-1.61598014831543	-8.1866626739502	-3.94438457489014	-0.0165277346968651	0.512610137462616	-0.0721909552812576
-1.60906004905701	-8.1822452545166	-3.94918489456177	-0.0166292451322079	0.512670934200287	-0.0722027495503426
-1.60820662975311	-8.17925262451172	-3.94723415374756	-0.0167731754481792	0.512663066387177	-0.0724016129970551
-1.616055727005	-8.18201541900635	-3.94793701171875	-0.0168274529278278	0.512649476528168	-0.072440393269062
-1.61673188209534	-8.18289089202881	-3.95229315757751	-0.0168815851211548	0.512670278549194	-0.0725618973374367
-1.61360585689545	-8.18412780761719	-3.94675326347351	-0.0169278159737587	0.512802004814148	-0.0726119205355644
-1.60996162891388	-8.18406105041504	-3.9486563205719	-0.0170487836003304	0.512872517108917	-0.07264693826437
-1.60849058628082	-8.17929077148438	-3.943279504776	-0.0171496346592903	0.512894153594971	-0.0727839320898056
-1.61349546909332	-8.18486499786377	-3.94580745697021	-0.0173203479498625	0.512778520584106	-0.072817474603653
-1.61527681350708	-8.18728446960449	-3.94875431060791	-0.0172732304781675	0.512840330600739	-0.0729780122637749
-1.6092631816864	-8.18739032745361	-3.95067644119263	-0.0173661503940821	0.512980401515961	-0.0729934945702553
-1.60495436191559	-8.18252849578857	-3.94706177711487	-0.0174644831568003	0.512966573238373	-0.0731327906250954
-1.61028969287872	-8.18418884277344	-3.94770264625549	-0.0175448730587959	0.512934327125549	-0.0732641220092773
-1.61584889888763	-8.18880367279053	-3.94469714164734	-0.0175745952874422	0.512936294078827	-0.0734050273895264
-1.61304402351379	-8.18922901153564	-3.95393562316895	-0.0175908673554659	0.512997031211853	-0.0734310299158096
-1.6034346818924	-8.18792057037354	-3.94515299797058	-0.0177610833197832	0.513110339641571	-0.0735989063978195
-1.6077823638916	-8.18502140045166	-3.95036125183105	-0.0178337655961514	0.51291686296463	-0.0736891552805901
-1.61036419868469	-8.1876392364502	-3.94571781158447	-0.0178691819310188	0.512910664081573	-0.0738287344574928
-1.61258697509766	-8.19445323944092	-3.947434425354	-0.0179395526647568	0.51299250125885	-0.0738419964909554
-1.60778546333313	-8.19497871398926	-3.95546197891235	-0.0180279035121202	0.513037025928497	-0.0739532262086868
-1.60208964347839	-8.19061470031738	-3.94715976715088	-0.0181395746767521	0.513100206851959	-0.0741167962551117
-1.6027227640152	-8.19027996063232	-3.94820046424866	-0.0182623229920864	0.513034880161285	-0.0741715282201767
-1.60741674900055	-8.19162845611572	-3.94373893737793	-0.0182565152645111	0.512959599494934	-0.0744218900799751
-1.61334478855133	-8.2002420425415	-3.94908928871155	-0.0182762928307056	0.512937605381012	-0.0744489431381226
-1.60661792755127	-8.20121288299561	-3.94879460334778	-0.018399840220809	0.513106644153595	-0.0746036544442177
-1.60381901264191	-8.19649028778076	-3.94749712944031	-0.0184523407369852	0.51311320066452	-0.0747031718492508
-1.6052393913269	-8.19676876068115	-3.93931770324707	-0.0185366626828909	0.513062357902527	-0.0749051943421364
-1.61019146442413	-8.19897747039795	-3.94598317146301	-0.0186257530003786	0.512947797775269	-0.0750602558255196
-1.60970628261566	-8.20609664916992	-3.94129037857056	-0.0186234656721354	0.513011932373047	-0.0751745700836182
-1.60578632354736	-8.20050811767578	-3.94723129272461	-0.0186624322086573	0.513063430786133	-0.0752174183726311
-1.60088062286377	-8.20171451568604	-3.94181990623474	-0.0188064128160477	0.513018429279327	-0.075393483042717
-1.61014366149902	-8.20141887664795	-3.94187617301941	-0.0188893470913172	0.512908697128296	-0.0755795389413834
-1.61008715629578	-8.20985794067383	-3.94520974159241	-0.0190026834607124	0.512839436531067	-0.075692392885685
-1.60605084896088	-8.20433807373047	-3.94440841674805	-0.0190459620207548	0.512907803058624	-0.0758225917816162
-1.60344052314758	-8.20430469512939	-3.94063138961792	-0.0191419795155525	0.512877941131592	-0.0759140700101852
-1.60777318477631	-8.20357322692871	-3.9416971206665	-0.0192368049174547	0.512690722942352	-0.0761573985219002
-1.61428713798523	-8.21282482147217	-3.94594526290894	-0.0193241238594055	0.512671291828156	-0.0762239620089531
-1.61093139648438	-8.21048450469971	-3.94607639312744	-0.0192895103245974	0.512644827365875	-0.076399989426136
-1.60782885551453	-8.21161270141602	-3.93788552284241	-0.0194198042154312	0.512695729732513	-0.0764289870858192
-1.60592293739319	-8.20446109771729	-3.93377256393433	-0.0194979161024094	0.512547850608826	-0.0766434147953987
-1.61411237716675	-8.21042346954346	-3.93680882453918	-0.0195803884416819	0.51234495639801	-0.076706737279892
-1.61777853965759	-8.21414470672607	-3.93781638145447	-0.0195543263107538	0.51231837272644	-0.0768975615501404
-1.61105382442474	-8.21677684783936	-3.93350577354431	-0.0196603238582611	0.512311637401581	-0.076906830072403
-1.60993111133575	-8.21186637878418	-3.93254113197327	-0.0198019798845053	0.512122452259064	-0.0771491229534149
-1.61754429340363	-8.21642208099365	-3.93513703346252	-0.0198343265801668	0.511971771717072	-0.0771512538194656
-1.61732935905457	-8.21316814422607	-3.93567538261414	-0.0197473801672459	0.511953830718994	-0.0772984102368355
-1.61256277561188	-8.21684074401855	-3.9259946346283	-0.0199102498590946	0.511918544769287	-0.0773632973432541
-1.61226689815521	-8.21204853057861	-3.92746233940125	-0.0200701579451561	0.511767387390137	-0.0775256231427193
-1.62278211116791	-8.21717834472656	-3.93117260932922	-0.0200034026056528	0.511580228805542	-0.0775302872061729
-1.62144136428833	-8.21781444549561	-3.92767429351807	-0.0200259853154421	0.511501550674438	-0.0776381492614746
-1.61723589897156	-8.21944522857666	-3.92340302467346	-0.0200987607240677	0.511575758457184	-0.0776815786957741
-1.61228787899017	-8.21156024932861	-3.92463088035584	-0.0202096924185753	0.511321902275085	-0.0778515562415123
-1.62491774559021	-8.21768474578857	-3.92477107048035	-0.020236149430275	0.511182367801666	-0.0778446272015572
-1.62287580966949	-8.22112846374512	-3.92442345619202	-0.0202893763780594	0.511074125766754	-0.0779569894075394
-1.61899709701538	-8.21955966949463	-3.92379999160767	-0.0203167125582695	0.511162638664246	-0.0779385641217232
-1.61696588993073	-8.21268081665039	-3.92112612724304	-0.0203682091087103	0.510981500148773	-0.0780842453241348
-1.62493145465851	-8.21450138092041	-3.92122983932495	-0.0203674212098122	0.510852932929993	-0.0780911073088646
-1.62671613693237	-8.21856689453125	-3.92133617401123	-0.0203799866139889	0.510761380195618	-0.0782474875450134
-1.62555480003357	-8.22097969055176	-3.91841745376587	-0.0203786846250296	0.510851323604584	-0.0781729593873024
-1.61953949928284	-8.21876239776611	-3.92156958580017	-0.0204613022506237	0.510845720767975	-0.0782553181052208
-1.62497270107269	-8.21178722381592	-3.9206395149231	-0.020414100959897	0.510753989219666	-0.0782801955938339
-1.63235771656036	-8.2185173034668	-3.92074060440063	-0.0204140804708004	0.51070910692215	-0.0783617496490479
-1.6302844285965	-8.22078800201416	-3.92385387420654	-0.0204335562884808	0.510761082172394	-0.0783152505755425
-1.62339210510254	-8.21438407897949	-3.92286157608032	-0.0204642657190561	0.510867357254028	-0.0784163996577263
-1.63173770904541	-8.21334934234619	-3.91981673240662	-0.0204083193093538	0.510776400566101	-0.0784038528800011
-1.63743090629578	-8.21678161621094	-3.91981053352356	-0.0203669369220734	0.510769844055176	-0.0784806981682777
-1.63246059417725	-8.21868515014648	-3.92120838165283	-0.0203862842172384	0.510913491249084	-0.0784069448709488
-1.63075470924377	-8.21125984191895	-3.92192792892456	-0.0203568190336227	0.510976672172546	-0.0785046890377998
-1.63540482521057	-8.20689964294434	-3.91910886764526	-0.0203855335712433	0.510959386825562	-0.0784837305545807
-1.63927960395813	-8.21229362487793	-3.923743724823	-0.0203247554600239	0.510956943035126	-0.0785016268491745
-1.6392343044281	-8.21410465240479	-3.92328119277954	-0.0203236322849989	0.511095404624939	-0.0785180106759071
-1.63495779037476	-8.2106876373291	-3.92552185058594	-0.0203293189406395	0.511226058006287	-0.0785278826951981
-1.63818275928497	-8.20684242248535	-3.92128205299377	-0.0203065387904644	0.511185050010681	-0.0785186141729355
-1.64419722557068	-8.21145153045654	-3.92454671859741	-0.020249268040061	0.511180102825165	-0.0784818828105927
-1.64418125152588	-8.21011734008789	-3.92557001113892	-0.0201231967657804	0.511306047439575	-0.0783587023615837
-1.63654601573944	-8.20725345611572	-3.92916107177734	-0.0202151369303465	0.511298596858978	-0.0784306228160858
-1.64539897441864	-8.20322227478027	-3.92950439453125	-0.0201055500656366	0.511245965957642	-0.0783199742436409
-1.65345931053162	-8.20702934265137	-3.93193864822388	-0.0200127866119146	0.51126903295517	-0.0782968923449516
-1.65564978122711	-8.20265674591064	-3.92797374725342	-0.0199184510856867	0.511399388313293	-0.077783115208149
-1.65018963813782	-8.18759822845459	-3.92900133132935	-0.0197903495281935	0.511081099510193	-0.0768311396241188
-1.64182925224304	-8.19649505615234	-3.92650532722473	-0.019364096224308	0.510343313217163	-0.0772025361657143
-1.65674364566803	-8.20855617523193	-3.92233824729919	-0.0189876314252615	0.51010125875473	-0.0780166313052177
-1.65414416790009	-8.21074295043945	-3.92432546615601	-0.0189838092774153	0.510493874549866	-0.0777799412608147
-1.64339756965637	-8.19983291625977	-3.92479753494263	-0.019025219604373	0.510334253311157	-0.0777201130986214
-1.6486998796463	-8.20805072784424	-3.92533588409424	-0.0188222229480743	0.510203301906586	-0.0776527151465416
-1.6391453742981	-8.20776081085205	-3.92596125602722	-0.018755167722702	0.510363340377808	-0.0775077268481255
-1.64026618003845	-8.20480251312256	-3.92116951942444	-0.0188130531460047	0.510424852371216	-0.0776298567652702
-1.64712965488434	-8.20222759246826	-3.92431139945984	-0.0187213104218245	0.510338366031647	-0.077539786696434
-1.64175796508789	-8.20161724090576	-3.93035531044006	-0.0188085399568081	0.51054972410202	-0.0772638767957687
-1.64023721218109	-8.19588279724121	-3.93027186393738	-0.0188427213579416	0.510747909545898	-0.0771516487002373
-1.65235352516174	-8.1983642578125	-3.92707562446594	-0.0189703200012445	0.510754287242889	-0.0772493109107018
-1.65789639949799	-8.20523262023926	-3.9313805103302	-0.0187806487083435	0.510849237442017	-0.077312558889389
-1.65236437320709	-8.19890117645264	-3.92849016189575	-0.0188591033220291	0.511155784130096	-0.0775142461061478
-1.66028010845184	-8.1958475112915	-3.92998933792114	-0.0188423022627831	0.511188089847565	-0.0775541812181473
-1.66890847682953	-8.1999397277832	-3.93343091011047	-0.0187768563628197	0.511289060115814	-0.0776901841163635
-1.66048467159271	-8.20186805725098	-3.93844532966614	-0.0187870971858501	0.511376917362213	-0.0778895691037178
-1.6631875038147	-8.19216632843018	-3.92669463157654	-0.0187768694013357	0.511446714401245	-0.0779702588915825
-1.66978049278259	-8.19753742218018	-3.93336153030396	-0.018858227878809	0.511440217494965	-0.0780293866991997
-1.67242729663849	-8.20138454437256	-3.94116759300232	-0.0188939720392227	0.511527061462402	-0.0780640691518784
-1.67072784900665	-8.20579433441162	-3.94015383720398	-0.0188164673745632	0.511653304100037	-0.0781143233180046
-1.67025721073151	-8.19704246520996	-3.93257999420166	-0.0189008805900812	0.511709809303284	-0.0781561061739922
-1.67919182777405	-8.19866752624512	-3.93768382072449	-0.0189485196024179	0.511645495891571	-0.0782757848501205
-1.68249249458313	-8.20276069641113	-3.94320034980774	-0.0189301315695047	0.511675298213959	-0.0783240124583244
-1.67738819122314	-8.2047700881958	-3.94342064857483	-0.019005510956049	0.511775732040405	-0.0783701613545418
-1.68125104904175	-8.19357109069824	-3.93291449546814	-0.0190033446997404	0.511696994304657	-0.078393392264843
-1.68702411651611	-8.19661426544189	-3.9395580291748	-0.0189713090658188	0.511611342430115	-0.0784732848405838
-1.68966364860535	-8.19929313659668	-3.93595862388611	-0.0189541652798653	0.511665225028992	-0.0783973336219788
-1.68699991703033	-8.19761657714844	-3.93769001960754	-0.0189710073173046	0.511730968952179	-0.0783806815743446
-1.69161486625671	-8.19185256958008	-3.93549227714539	-0.0191282387822866	0.511554777622223	-0.0783835723996162
-1.70026576519012	-8.19324684143066	-3.93662190437317	-0.0190161839127541	0.511512935161591	-0.0784663632512093
-1.69779944419861	-8.1967658996582	-3.94198536872864	-0.0190090052783489	0.511627674102783	-0.0783417448401451
-1.69456672668457	-8.19131660461426	-3.93451738357544	-0.0190144181251526	0.511561274528503	-0.0784089043736458
-1.70052444934845	-8.18676853179932	-3.93766617774963	-0.0189995747059584	0.511320412158966	-0.0783175155520439
-1.70978355407715	-8.190749168396	-3.93470048904419	-0.0189622510224581	0.511337459087372	-0.0783075168728828
-1.70341849327087	-8.19340801239014	-3.93777465820313	-0.0189363900572062	0.511396706104279	-0.0781553387641907
-1.69995832443237	-8.18426322937012	-3.93486404418945	-0.0190190877765417	0.511409997940063	-0.0781155228614807
-1.70872259140015	-8.18671226501465	-3.9399836063385	-0.019048061221838	0.511251330375671	-0.0780597925186157
-1.7163006067276	-8.18733978271484	-3.93912148475647	-0.0188918225467205	0.511188387870789	-0.0780317410826683
-1.71310377120972	-8.18837451934814	-3.93917346000671	-0.0188340935856104	0.511243045330048	-0.0778478384017944
-1.70948648452759	-8.18058013916016	-3.93400287628174	-0.0188819728791714	0.511246025562286	-0.0778761729598045
-1.71646392345428	-8.18431377410889	-3.93651103973389	-0.0188547037541866	0.511134028434753	-0.0777527913451195
-1.71602356433868	-8.18398284912109	-3.93549776077271	-0.0187063124030828	0.51113224029541	-0.0776861980557442
-1.7131872177124	-8.18253993988037	-3.93751239776611	-0.0187389682978392	0.511190474033356	-0.0775654539465904
-1.71704590320587	-8.1757116317749	-3.93520355224609	-0.0186347048729658	0.511116206645966	-0.0774665996432304
-1.72627627849579	-8.18206596374512	-3.93920302391052	-0.0185635965317488	0.511086702346802	-0.0773787647485733
-1.71841704845428	-8.17970275878906	-3.943678855896	-0.0185785386711359	0.511169493198395	-0.0772703513503075
-1.71889495849609	-8.1762580871582	-3.93393588066101	-0.0184860453009605	0.511135458946228	-0.0772368237376213
-1.72577667236328	-8.17732620239258	-3.9345395565033	-0.0183560904115438	0.511120855808258	-0.0770345330238342
-1.72867965698242	-8.18092918395996	-3.93990850448608	-0.0182279888540506	0.511116504669189	-0.077046163380146
-1.72137856483459	-8.17754173278809	-3.93931698799133	-0.0181460101157427	0.511252343654633	-0.0769222155213356
-1.71988904476166	-8.17477607727051	-3.94312143325806	-0.018067229539156	0.511201739311218	-0.0769381523132324
-1.72750520706177	-8.176100730896	-3.93607592582703	-0.0179299116134644	0.511216104030609	-0.0767908692359924
-1.73384654521942	-8.17991161346436	-3.94924592971802	-0.017825735732913	0.511257231235504	-0.0767732262611389
-1.72728025913239	-8.17891979217529	-3.94773149490356	-0.0176864322274923	0.511439740657806	-0.0766040161252022
-1.72468900680542	-8.17537117004395	-3.94464874267578	-0.0175952650606632	0.511485934257507	-0.0765702798962593
-1.73117744922638	-8.17706680297852	-3.94796967506409	-0.0174726285040379	0.511451482772827	-0.0764960795640945
-1.73485147953033	-8.18262672424316	-3.94870185852051	-0.0172605309635401	0.511571109294891	-0.0763882324099541
-1.72764420509338	-8.17590522766113	-3.94966626167297	-0.0171457473188639	0.511809706687927	-0.0762552097439766
-1.7251535654068	-8.17546081542969	-3.95020747184753	-0.0170223265886307	0.511810183525085	-0.0762272849678993
-1.73309981822968	-8.17634963989258	-3.9542498588562	-0.0168428309261799	0.51189798116684	-0.0760280042886734
-1.73543357849121	-8.18250179290771	-3.9582736492157	-0.0166684463620186	0.511993885040283	-0.0760010704398155
-1.73130321502686	-8.18043422698975	-3.96130919456482	-0.0164860300719738	0.51222026348114	-0.0758684054017067
-1.72452306747437	-8.17720603942871	-3.96094822883606	-0.0164323914796114	0.512357354164124	-0.0757848843932152
-1.73381972312927	-8.17712879180908	-3.95536684989929	-0.0162085704505444	0.512450635433197	-0.0757312253117561
-1.73364663124084	-8.18415355682373	-3.96229410171509	-0.0160270947962999	0.512530267238617	-0.075608991086483
-1.7312445640564	-8.18380165100098	-3.96871542930603	-0.0158538352698088	0.512822031974792	-0.0755023881793022
-1.72446990013123	-8.18153095245361	-3.96591591835022	-0.0156838297843933	0.512965679168701	-0.0754578039050102
-1.72675287723541	-8.17820358276367	-3.96574258804321	-0.0155487889423966	0.513035833835602	-0.0753867477178574
-1.73391234874725	-8.18525505065918	-3.96900033950806	-0.0153491273522377	0.513112664222717	-0.0753054171800613
-1.73104882240295	-8.18751907348633	-3.97123432159424	-0.0150863565504551	0.513318419456482	-0.0752333104610443
-1.72479724884033	-8.1878662109375	-3.97269082069397	-0.014948763884604	0.513582587242126	-0.0750790014863014
-1.72814810276031	-8.1800594329834	-3.97095322608948	-0.0148229813203216	0.513666808605194	-0.0750826001167297
-1.73277199268341	-8.18804359436035	-3.97407031059265	-0.0146417627111077	0.513693809509277	-0.0750529244542122
-1.72994768619537	-8.19089126586914	-3.97711849212646	-0.0144121944904327	0.513852059841156	-0.0749696344137192
-1.7263925075531	-8.18976020812988	-3.97965955734253	-0.0142765576019883	0.513992786407471	-0.0748185068368912
-1.72403931617737	-8.18876934051514	-3.97828054428101	-0.0141451293602586	0.514129281044006	-0.0748020187020302
-1.72988593578339	-8.18717575073242	-3.98801565170288	-0.0140839666128159	0.514103949069977	-0.0747161880135536
-1.73294913768768	-8.1919994354248	-3.97925853729248	-0.0138342631980777	0.514108240604401	-0.0746578499674797
-1.73016834259033	-8.19490528106689	-3.9861741065979	-0.0136437863111496	0.514278888702393	-0.0744467303156853
-1.72491991519928	-8.19130420684814	-3.98159408569336	-0.0136182550340891	0.51438581943512	-0.0744370892643929
-1.7319678068161	-8.18968772888184	-3.98682117462158	-0.0135099459439516	0.514288485050201	-0.0743078663945198
-1.73312628269196	-8.19303894042969	-3.98712849617004	-0.0132740559056401	0.514245748519897	-0.0742736086249352
-1.72688066959381	-8.19556427001953	-3.98741149902344	-0.0132236965000629	0.514395594596863	-0.0741127580404282
-1.72885596752167	-8.18593788146973	-3.98373484611511	-0.0130936922505498	0.514399945735931	-0.0740489289164543
-1.73361563682556	-8.19339847564697	-3.98602366447449	-0.0130663197487593	0.514255583286285	-0.0739434584975243
-1.73913633823395	-8.19297122955322	-3.98778414726257	-0.012890481390059	0.514258861541748	-0.0739163532853127
-1.73845279216766	-8.19315242767334	-3.99871158599854	-0.0127562554553151	0.514322102069855	-0.073672391474247
-1.73105657100677	-8.19089317321777	-3.99164509773254	-0.0126833785325289	0.514310717582703	-0.0736737623810768
-1.73608386516571	-8.18430614471436	-3.9894871711731	-0.0126128671690822	0.514180064201355	-0.0735536366701126
-1.74146056175232	-8.18691062927246	-3.9946620464325	-0.0125254550948739	0.514088749885559	-0.073439247906208
-1.7445113658905	-8.18807220458984	-3.98918080329895	-0.0124252894893289	0.514008164405823	-0.073303647339344
-1.74818313121796	-8.19146060943604	-3.9961678981781	-0.0122427782043815	0.513968706130981	-0.0732026174664497
-1.74113309383392	-8.18795013427734	-3.99170017242432	-0.012214389629662	0.51402360200882	-0.0730836987495422
-1.74294281005859	-8.18214321136475	-3.99313902854919	-0.0121833188459277	0.513940393924713	-0.0729431062936783
-1.74447226524353	-8.17967796325684	-3.99306750297546	-0.0121788652613759	0.513711035251617	-0.0728297904133797
-1.75325798988342	-8.18111801147461	-3.99311566352844	-0.012052932754159	0.513596415519714	-0.0727129057049751
-1.75435507297516	-8.18412399291992	-3.98835968971252	-0.0119599318131804	0.51350462436676	-0.0724790319800377
-1.75828623771667	-8.18041229248047	-3.99565005302429	-0.011793302372098	0.51346093416214	-0.0723633393645287
-1.75206208229065	-8.17807006835938	-3.98693513870239	-0.0117875458672643	0.513394236564636	-0.072120800614357
-1.7543762922287	-8.16944313049316	-3.98527121543884	-0.0118075106292963	0.51318895816803	-0.0720473676919937
-1.76406741142273	-8.1759204864502	-3.98739790916443	-0.0116980690509081	0.513010621070862	-0.071794368326664
-1.76570677757263	-8.16951274871826	-3.98934149742126	-0.0115842334926128	0.512900114059448	-0.07164316624403
-1.75891208648682	-8.17064952850342	-3.98250913619995	-0.0115710701793432	0.512928605079651	-0.0714190900325775
-1.76138925552368	-8.16140651702881	-3.98708844184875	-0.0115631809458137	0.512730658054352	-0.0713492557406425
-1.77335929870605	-8.16728115081787	-3.9896285533905	-0.0114404195919633	0.512577295303345	-0.0710951909422874
-1.77297973632813	-8.16731357574463	-3.9889223575592	-0.0113658299669623	0.512449979782104	-0.0709729194641113
-1.77117168903351	-8.1618595123291	-3.98082685470581	-0.0112897390499711	0.512496531009674	-0.070685550570488
-1.76932811737061	-8.15653991699219	-3.98453235626221	-0.0112905502319336	0.512358725070953	-0.0706262513995171
-1.77820825576782	-8.15321731567383	-3.98384737968445	-0.0112073598429561	0.512169897556305	-0.0703885927796364
-1.78279292583466	-8.15754222869873	-3.99209904670715	-0.0110897487029433	0.512001097202301	-0.0703218579292297
-1.78121197223663	-8.15606307983398	-3.98546981811523	-0.0109926927834749	0.512051284313202	-0.0700544267892838
-1.77861940860748	-8.14861297607422	-3.98234295845032	-0.010976511053741	0.511975347995758	-0.0699640214443207
-1.78883802890778	-8.14712333679199	-3.98204779624939	-0.0109460074454546	0.51182234287262	-0.0697785764932632
-1.79262137413025	-8.14743614196777	-3.984938621521	-0.0108500849455595	0.511751353740692	-0.069665290415287
-1.78870785236359	-8.147047996521	-3.9798686504364	-0.0107022579759359	0.511816263198853	-0.0694072470068932
-1.78571784496307	-8.14123153686523	-3.98142528533936	-0.010682980529964	0.511751890182495	-0.0693151876330376
-1.79660677909851	-8.13642883300781	-3.97902464866638	-0.0106605906039476	0.51149046421051	-0.0691059455275536
-1.8005143404007	-8.14209175109863	-3.98386979103088	-0.0104850837960839	0.511510670185089	-0.069051593542099
-1.80360662937164	-8.14377117156982	-3.9853982925415	-0.010332589969039	0.511472046375275	-0.0688515305519104
-1.80259895324707	-8.14145183563232	-3.9837851524353	-0.0103259738534689	0.51151716709137	-0.0687187910079956
-1.80217015743256	-8.12942028045654	-3.98387479782104	-0.0103015173226595	0.511412858963013	-0.0685847103595734
-1.81044209003448	-8.13360500335693	-3.981684923172	-0.0102519048377872	0.511303901672363	-0.0684730112552643
-1.81701064109802	-8.13389682769775	-3.9863133430481	-0.010106161236763	0.511264562606812	-0.0683836564421654
-1.81696259975433	-8.13406276702881	-3.98734641075134	-0.0099745960906148	0.511333465576172	-0.0681047588586807
-1.81387090682983	-8.13173294067383	-3.98632025718689	-0.00988658051937819	0.51134467124939	-0.0680134296417236
-1.81397175788879	-8.12322235107422	-3.98285984992981	-0.00991120655089617	0.511199355125427	-0.0678598880767822
-1.81969952583313	-8.12247180938721	-3.9818913936615	-0.00983963441103697	0.511170923709869	-0.0677718818187714
-1.82777392864227	-8.12564086914063	-3.98215579986572	-0.00971115101128817	0.511165857315063	-0.0675132721662521
-1.82529520988464	-8.12691879272461	-3.98432207107544	-0.00955373607575893	0.511142194271088	-0.0674152299761772
-1.82269477844238	-8.12291431427002	-3.98641586303711	-0.00948029197752476	0.511168599128723	-0.0672477334737778
-1.8244514465332	-8.12054443359375	-3.98496437072754	-0.00941650662571192	0.511169910430908	-0.0670555159449577
-1.8245302438736	-8.11324501037598	-3.98795866966248	-0.00936255510896444	0.511064350605011	-0.0669017136096954
-1.83103001117706	-8.11516189575195	-3.98095345497131	-0.00923711247742176	0.510931491851807	-0.0667673796415329
-1.83615350723267	-8.11863327026367	-3.99101853370667	-0.00908754952251911	0.510907649993896	-0.0666022747755051
-1.8379225730896	-8.11564064025879	-3.98767352104187	-0.00897219683974981	0.510991156101227	-0.0664073824882507
-1.83552372455597	-8.11233520507813	-3.99015092849731	-0.00889341440051794	0.511052072048187	-0.0662150084972382
-1.83383274078369	-8.10624980926514	-3.98730063438416	-0.00884431693702936	0.510894358158112	-0.0661716982722282
-1.83794116973877	-8.1068639755249	-3.9793701171875	-0.00872767250984907	0.510782539844513	-0.0659454241394997
-1.84477436542511	-8.10973930358887	-3.98691201210022	-0.00859297439455986	0.510778188705444	-0.0658427402377129
-1.84651005268097	-8.11423778533936	-3.98970556259155	-0.00843267701566219	0.510804295539856	-0.0656581595540047
-1.84197020530701	-8.10546875	-3.98811006546021	-0.00833736173808575	0.510824024677277	-0.0655152350664139
-1.8437864780426	-8.10219573974609	-3.98234248161316	-0.00830394122749567	0.510684430599213	-0.0652811303734779
-1.84935116767883	-8.10540962219238	-3.99123454093933	-0.0081490371376276	0.510510563850403	-0.0651798620820045
-1.85630643367767	-8.10656547546387	-3.99022150039673	-0.00794055033475161	0.510507702827454	-0.0650064647197723
-1.85088336467743	-8.10210514068604	-3.99443340301514	-0.00787242501974106	0.510626792907715	-0.0648007616400719
-1.84911680221558	-8.0971040725708	-3.98862671852112	-0.00775587372481823	0.510570168495178	-0.0645990893244743
-1.85363113880157	-8.0922327041626	-3.98963975906372	-0.00769135169684887	0.510389983654022	-0.0644638985395432
-1.86552309989929	-8.0966272354126	-3.99290895462036	-0.00748169189319015	0.510296702384949	-0.0642057433724403
-1.86317920684814	-8.09928703308105	-3.99358224868774	-0.00733547657728195	0.510458588600159	-0.063995249569416
-1.85822927951813	-8.08856010437012	-3.9934287071228	-0.00726142711937428	0.510319888591766	-0.0637681856751442
-1.85925436019897	-8.08623695373535	-3.98741269111633	-0.00713723758235574	0.510258674621582	-0.0636309534311295
-1.86861503124237	-8.08644199371338	-3.99188494682312	-0.00694836443290114	0.510116517543793	-0.0634016022086143
-1.86978733539581	-8.09088802337646	-3.99090051651001	-0.00684530287981033	0.510119557380676	-0.0631325766444206
-1.86984729766846	-8.08841037750244	-4.00077819824219	-0.00661714095622301	0.510131061077118	-0.0629729107022285
-1.86551356315613	-8.08482646942139	-3.99436092376709	-0.00654865754768252	0.51011335849762	-0.0626545175909996
-1.86756229400635	-8.07655906677246	-3.99735188484192	-0.00652278773486614	0.510076701641083	-0.0625345483422279
-1.87180018424988	-8.07662677764893	-3.98987793922424	-0.00630471296608448	0.509908437728882	-0.062249667942524
-1.87715029716492	-8.07842826843262	-3.99489903450012	-0.00606934772804379	0.509836852550507	-0.062071431428194
-1.87754571437836	-8.07800960540771	-3.9950385093689	-0.00591872073709965	0.509889423847198	-0.0617437176406384
-1.87253224849701	-8.07432270050049	-3.99252796173096	-0.00593313947319984	0.50990504026413	-0.0615231953561306
-1.87332260608673	-8.06630420684814	-3.99840426445007	-0.0057435710914433	0.509788334369659	-0.061352513730526
-1.87756884098053	-8.069748878479	-3.99339842796326	-0.0056692361831665	0.509606957435608	-0.0611319318413734
-1.8814936876297	-8.071120262146	-4.00156545639038	-0.00540438247844577	0.509575009346008	-0.0608661994338036
-1.87974286079407	-8.0673885345459	-3.99775052070618	-0.00527022173628211	0.509596288204193	-0.0605649463832378
-1.87923192977905	-8.06060886383057	-3.99844574928284	-0.00521028973162174	0.509595155715942	-0.0602960325777531
-1.88048875331879	-8.05409145355225	-3.98973798751831	-0.00513448845595121	0.509413778781891	-0.0600190348923206
-1.88474750518799	-8.05706119537354	-4.00197649002075	-0.00498747313395143	0.509242713451386	-0.0598454810678959
-1.88876700401306	-8.06127452850342	-3.9945182800293	-0.00480401096865535	0.509099364280701	-0.0594852417707443
-1.88241684436798	-8.05901336669922	-3.99581289291382	-0.00474236812442541	0.509294271469116	-0.0592089928686619
-1.87726438045502	-8.05334377288818	-3.98950505256653	-0.0046523679047823	0.509088575839996	-0.0588984973728657
-1.8782342672348	-8.04996299743652	-3.99307203292847	-0.00451504485681653	0.508944869041443	-0.0586892738938332
-1.88489079475403	-8.05441284179688	-3.99161458015442	-0.00439233286306262	0.508716464042664	-0.0583976022899151
-1.8869708776474	-8.0529670715332	-3.99551248550415	-0.00418399460613728	0.508788526058197	-0.0581356771290302
-1.880615234375	-8.04909992218018	-3.98984551429749	-0.00412122858688235	0.508747935295105	-0.0578788258135319
-1.88357186317444	-8.04376029968262	-3.98586130142212	-0.00405454961583018	0.508584439754486	-0.057659987360239
-1.88897502422333	-8.04456806182861	-3.99350666999817	-0.00395894702523947	0.508417010307312	-0.0574260018765926
-1.89370453357697	-8.04744911193848	-3.99385404586792	-0.00372585817240179	0.508338689804077	-0.0571137554943562
-1.89357316493988	-8.0452241897583	-4.00012969970703	-0.00364211341366172	0.508334398269653	-0.0569082126021385
-1.88876187801361	-8.0402660369873	-3.99146056175232	-0.00354737881571054	0.508201539516449	-0.0566115789115429
-1.89138793945313	-8.03458786010742	-3.99067568778992	-0.00351915438659489	0.508094370365143	-0.056414470076561
-1.89684391021729	-8.03291988372803	-3.99256300926209	-0.00340929185040295	0.507854402065277	-0.0561363063752651
-1.8999856710434	-8.03778457641602	-3.98839473724365	-0.00334432767704129	0.50780576467514	-0.0559375174343586
-1.89625084400177	-8.04021072387695	-3.99147605895996	-0.00318328104913235	0.507726609706879	-0.0557046867907047
-1.89265692234039	-8.03062343597412	-3.98728537559509	-0.00317032169550657	0.507712841033936	-0.0554189868271351
-1.89272248744965	-8.02789115905762	-3.99139475822449	-0.00309678632766008	0.507461965084076	-0.0551602207124233
-1.89825284481049	-8.0298376083374	-3.98441219329834	-0.00304130464792252	0.50732558965683	-0.0549117960035801
-1.8955682516098	-8.03137397766113	-3.99519944190979	-0.00280050374567509	0.507157862186432	-0.0546154528856277
-1.89280235767365	-8.03050994873047	-3.98393368721008	-0.00284398859366775	0.507147789001465	-0.0543167740106583
-1.89233124256134	-8.02563953399658	-3.98911309242249	-0.00282483967021108	0.507105529308319	-0.0540903434157372
-1.89238131046295	-8.0185604095459	-3.98243117332459	-0.00273126177489758	0.50689023733139	-0.0538535416126251
-1.89908993244171	-8.02383136749268	-3.98769021034241	-0.002679722616449	0.506889224052429	-0.0537258870899677
-1.90158522129059	-8.02541255950928	-3.98857641220093	-0.00259403861127794	0.506817102432251	-0.0535592846572399
-1.90127825737	-8.02695465087891	-3.98766708374023	-0.00247111706994474	0.50685715675354	-0.053456898778677
-1.89856290817261	-8.02402877807617	-3.99164462089539	-0.00237008766271174	0.506919264793396	-0.0532564520835876
-1.89491665363312	-8.01864051818848	-3.98848056793213	-0.00227500055916607	0.506992340087891	-0.0531220585107803
-1.8968334197998	-8.01846122741699	-3.99371123313904	-0.00221073837019503	0.506934523582459	-0.0529924556612968
-1.89956641197205	-8.02154922485352	-3.98905539512634	-0.00204233708791435	0.506937742233276	-0.0528222881257534
-1.90186476707458	-8.02808570861816	-3.99823188781738	-0.00191554415505379	0.507108092308044	-0.0526877827942371
-1.89984238147736	-8.02179050445557	-3.99681115150452	-0.00168964779004455	0.507221162319183	-0.0525000765919685
-1.8943647146225	-8.01853847503662	-3.99442839622498	-0.00165955524425954	0.507377505302429	-0.052372969686985
-1.89590752124786	-8.01984405517578	-3.99657559394836	-0.00158313103020191	0.507330775260925	-0.0523535870015621
-1.90257120132446	-8.02316570281982	-3.99665641784668	-0.00134755729231983	0.507378756999969	-0.0522146746516228
-1.90196371078491	-8.02485656738281	-4.00637865066528	-0.00121504336129874	0.507685661315918	-0.0520898140966892
-1.89712882041931	-8.02313709259033	-3.99881505966187	-0.00107479596044868	0.507842659950256	-0.0520504638552666
-1.89728605747223	-8.01943397521973	-4.00199174880981	-0.00106176978442818	0.508053362369537	-0.0519950836896896
-1.89982008934021	-8.01882553100586	-4.0028281211853	-0.000975621747784317	0.508179426193237	-0.0519575066864491
-1.90848088264465	-8.018141746521	-4.00629901885986	-0.000825074093881994	0.508364737033844	-0.0518365502357483
-1.90956938266754	-8.0247106552124	-4.01629114151001	-0.000604500470217317	0.508488237857819	-0.0517573319375515
-1.90540313720703	-8.02133274078369	-4.01641416549683	-0.000556626822799444	0.508902490139008	-0.0516168847680092
-1.90132224559784	-8.01774787902832	-4.01654243469238	-0.000426128361141309	0.508965909481049	-0.0515444464981556
-1.90104711055756	-8.01579856872559	-4.01080131530762	-0.000389448803616688	0.509125173091888	-0.0515389926731586
-1.90904366970062	-8.01968002319336	-4.02156972885132	-0.000178079921170138	0.509224772453308	-0.0514374971389771
-1.91140615940094	-8.02291297912598	-4.02389287948608	-9.85061524261255E-06	0.509423971176147	-0.0514005571603775
-1.90911436080933	-8.02428722381592	-4.02466773986816	0.000148700477438979	0.509637057781219	-0.0512524321675301
-1.90484821796417	-8.02357959747314	-4.02618646621704	0.000201691393158399	0.509788036346436	-0.051196925342083
-1.90259647369385	-8.02021598815918	-4.02289867401123	0.000188125515705906	0.509923577308655	-0.0510909296572208
-1.90408360958099	-8.02012920379639	-4.03004550933838	0.000323882326483727	0.509897708892822	-0.0510770678520203
-1.90926921367645	-8.02410984039307	-4.02742576599121	0.000411523535149172	0.509988069534302	-0.0509324818849564
-1.91028344631195	-8.02826499938965	-4.03415107727051	0.000560625572688878	0.510040700435638	-0.0508113764226437
-1.90098607540131	-8.02375507354736	-4.03058290481567	0.000498280569445342	0.510124206542969	-0.0507553443312645
-1.90027785301208	-8.02243804931641	-4.02735090255737	0.000533054699189961	0.510115206241608	-0.0506850183010101
-1.90474689006805	-8.02001571655273	-4.02392530441284	0.000600727100390941	0.510068356990814	-0.0506455972790718
-1.90723872184753	-8.02498912811279	-4.03751420974731	0.000662038568407297	0.510028958320618	-0.0504435077309608
-1.90603148937225	-8.02513790130615	-4.03201150894165	0.00073938409332186	0.510096490383148	-0.0504346825182438
-1.90505957603455	-8.02135276794434	-4.03049421310425	0.000838235311675817	0.510285437107086	-0.0503145568072796
-1.89814698696136	-8.02013206481934	-4.02489185333252	0.000793414073996246	0.510151922702789	-0.0503715835511684
-1.91105234622955	-8.02237510681152	-4.03561401367188	0.000961386947892606	0.510197103023529	-0.0502867624163628
-1.91591191291809	-8.02572441101074	-4.03425025939941	0.0010391817195341	0.510290503501892	-0.0502848774194717
-1.91112005710602	-8.02567863464355	-4.03656339645386	0.0011214594123885	0.510541200637817	-0.0501781404018402
-1.90964365005493	-8.02327346801758	-4.03924608230591	0.00119391188491136	0.510666608810425	-0.0501878559589386
-1.91294515132904	-8.01472759246826	-4.03723335266113	0.0012690193252638	0.510748863220215	-0.050166055560112
-1.92054665088654	-8.0214376449585	-4.04554510116577	0.0013248105533421	0.510758757591248	-0.0501104518771172
-1.92345476150513	-8.02456283569336	-4.04455995559692	0.00147599924821407	0.510820686817169	-0.0501607172191143
-1.92464363574982	-8.02479267120361	-4.04262971878052	0.00145079276990145	0.510938107967377	-0.050037045031786
-1.92137980461121	-8.02241897583008	-4.04386377334595	0.00156192819122225	0.51106458902359	-0.0500397868454456
-1.92196178436279	-8.01546669006348	-4.04047918319702	0.00151796371210366	0.511061251163483	-0.0500079803168774
-1.92798709869385	-8.01905250549316	-4.04523706436157	0.00154437148012221	0.511039912700653	-0.0499744825065136
-1.9313839673996	-8.02093029022217	-4.04357719421387	0.00169780862051994	0.511111795902252	-0.0498140640556812
-1.93188369274139	-8.02493000030518	-4.04673957824707	0.00183182640466839	0.511158883571625	-0.0497540943324566
-1.9279500246048	-8.01683044433594	-4.04679536819458	0.00176717364229262	0.511249303817749	-0.0496976710855961
-1.92809414863586	-8.01587677001953	-4.04385900497437	0.00180414831265807	0.511227548122406	-0.0495352298021317
-1.93373000621796	-8.01162910461426	-4.04989194869995	0.00183992902748287	0.511132478713989	-0.0495326556265354
-1.93882358074188	-8.01503086090088	-4.05178833007813	0.00195596250705421	0.511138617992401	-0.0493656024336815
-1.93687474727631	-8.01987075805664	-4.05314970016479	0.00194057100452483	0.511215269565582	-0.0493231900036335
-1.93392360210419	-8.01443004608154	-4.05060863494873	0.00196924572810531	0.511251866817474	-0.0492212362587452
-1.93395233154297	-8.00956916809082	-4.04611682891846	0.00198082369752228	0.511268734931946	-0.0491499938070774
-1.93815231323242	-8.00747013092041	-4.04389667510986	0.00199243216775358	0.511159837245941	-0.0490779802203178
-1.94340562820435	-8.01137256622314	-4.04553651809692	0.00207268539816141	0.511117517948151	-0.0489007458090782
-1.94677269458771	-8.00930690765381	-4.05458927154541	0.00217709224671125	0.511134624481201	-0.0488954447209835
-1.94441115856171	-8.00947189331055	-4.04643630981445	0.00221520522609353	0.511250674724579	-0.0486705042421818
-1.94122433662415	-8.00542163848877	-4.05007886886597	0.00212360988371074	0.511206269264221	-0.0486397556960583
-1.9414564371109	-7.99869346618652	-4.03917169570923	0.00222286535426974	0.511134743690491	-0.0484736040234566
-1.94735527038574	-8.00193881988525	-4.04882478713989	0.00211527687497437	0.511040031909943	-0.0483230650424957
-1.95394289493561	-8.00072479248047	-4.04772233963013	0.00228729983791709	0.511021018028259	-0.0482336394488811
-1.9515643119812	-8.0052375793457	-4.05358123779297	0.0022839626763016	0.511096477508545	-0.0480058044195175
-1.9462525844574	-7.99651432037354	-4.04686880111694	0.00231728749349713	0.511112332344055	-0.0479135438799858
-1.94875919818878	-7.99018955230713	-4.04371547698975	0.00226315879262984	0.511030316352844	-0.0477501079440117
-1.95253992080688	-7.99139833450317	-4.04873371124268	0.00227200798690319	0.510896325111389	-0.0476900190114975
-1.95925796031952	-7.99294757843018	-4.04454898834229	0.00230438867583871	0.510905683040619	-0.0474978797137737
-1.95961511135101	-7.9980411529541	-4.05187225341797	0.00234128348529339	0.51093053817749	-0.0474204681813717
-1.95413875579834	-7.98873567581177	-4.04736614227295	0.00230794562958181	0.510971367359161	-0.0472488962113857
-1.95229017734528	-7.98797178268433	-4.04787826538086	0.00234032538719475	0.510905385017395	-0.0470823124051094
-1.95569264888763	-7.98170852661133	-4.04194068908691	0.00238361326046288	0.510754466056824	-0.0470221452414989
-1.95906114578247	-7.98308181762695	-4.04314994812012	0.00239789509214461	0.510675728321075	-0.0468282736837864
-1.96132111549377	-7.98855257034302	-4.0480170249939	0.00245546898804605	0.510689556598663	-0.0466772057116032
-1.96275687217712	-7.98739910125732	-4.0500431060791	0.00254309386946261	0.510649621486664	-0.0465205162763596
-1.95964992046356	-7.98802900314331	-4.04622793197632	0.00251978426240385	0.510773599147797	-0.0463886074721813
-1.95939910411835	-7.98136472702026	-4.05325508117676	0.00254821637645364	0.510748624801636	-0.0462409108877182
-1.95923793315887	-7.97486448287964	-4.03927278518677	0.00250208307988942	0.510717868804932	-0.0461166612803936
-1.96051669120789	-7.97501420974731	-4.04455375671387	0.00250549986958504	0.510693073272705	-0.0460707992315292
-1.96687710285187	-7.97167539596558	-4.04807949066162	0.00263568595983088	0.51055371761322	-0.0458963066339493
-1.97149908542633	-7.97745847702026	-4.04725170135498	0.00262821279466152	0.510622799396515	-0.0457264222204685
-1.97184634208679	-7.97449970245361	-4.04727458953857	0.00272109033539891	0.510650098323822	-0.045644972473383
-1.9702582359314	-7.97691917419434	-4.04671239852905	0.00277514010667801	0.510776281356812	-0.0453665368258953
-1.96748483181	-7.97552156448364	-4.0480055809021	0.00274247885681689	0.510856747627258	-0.0451857000589371
-1.96545946598053	-7.96973991394043	-4.0503511428833	0.00280432007275522	0.510895252227783	-0.045040313154459
-1.9648050069809	-7.96552419662476	-4.04213809967041	0.0027953318785876	0.51075679063797	-0.0448948293924332
-1.96832168102264	-7.96258544921875	-4.05121755599976	0.00285342452116311	0.510797381401062	-0.0447600521147251
-1.97291648387909	-7.96743726730347	-4.04983854293823	0.00285499030724168	0.5107142329216	-0.0446215681731701
-1.97646570205688	-7.96941471099854	-4.0479679107666	0.00292262411676347	0.510732650756836	-0.0445158891379833
-1.98028862476349	-7.96791505813599	-4.05770921707153	0.00301768747158349	0.510883033275604	-0.0444151945412159
-1.97596514225006	-7.96816968917847	-4.05359601974487	0.0030606328509748	0.510891854763031	-0.044304121285677
-1.97300338745117	-7.96297550201416	-4.04980754852295	0.00298100477084517	0.511003315448761	-0.0441485494375229
-1.97304964065552	-7.95814895629883	-4.05533123016357	0.00301484251394868	0.510949909687042	-0.0440183617174625
-1.97614347934723	-7.95729064941406	-4.0479211807251	0.00299136713147163	0.510882377624512	-0.0439386628568172
-1.98266994953156	-7.95991373062134	-4.05184412002563	0.00301197008229792	0.510877192020416	-0.0437483005225658
-1.98304462432861	-7.95921182632446	-4.05806636810303	0.0030675046145916	0.510725378990173	-0.0435270257294178
-1.98553824424744	-7.96012783050537	-4.05138778686523	0.00313740130513906	0.510814011096954	-0.043323427438736
-1.97895741462708	-7.95892906188965	-4.05982208251953	0.00315716071054339	0.510871708393097	-0.0431320853531361
-1.9759681224823	-7.95181798934937	-4.04901313781738	0.00322090904228389	0.510829746723175	-0.0428597033023834
-1.97645974159241	-7.94675159454346	-4.04696941375732	0.00319824181497097	0.510789036750793	-0.0427090562880039
-1.98088073730469	-7.9461498260498	-4.05388498306274	0.0032276154961437	0.510560393333435	-0.0425818376243114
-1.98700129985809	-7.94700193405151	-4.04937934875488	0.00321871507912874	0.510518312454224	-0.0423101857304573
-1.98886024951935	-7.94865560531616	-4.05313682556152	0.00325713702477515	0.51047158241272	-0.0422459617257118
-1.98515272140503	-7.94683933258057	-4.05664157867432	0.00330683938227594	0.510423362255096	-0.0420328043401241
-1.98295593261719	-7.94049501419067	-4.05153894424438	0.00333242793567479	0.510496616363525	-0.0417671762406826
-1.98310887813568	-7.93702363967896	-4.05111312866211	0.00335358665324748	0.510293543338776	-0.0416749529540539
-1.98790955543518	-7.93339157104492	-4.04521608352661	0.00338914780877531	0.510217905044556	-0.0415458641946316
-1.99322068691254	-7.93792772293091	-4.05598735809326	0.00347887515090406	0.5100177526474	-0.0414681546390057
-1.99350106716156	-7.93962001800537	-4.04731750488281	0.00353417941369116	0.510031223297119	-0.0413709282875061
-1.99523162841797	-7.94233274459839	-4.0495457649231	0.00360671058297157	0.509974777698517	-0.0412675924599171
-1.98930704593658	-7.93937253952026	-4.04360389709473	0.00358052947558463	0.509996294975281	-0.0412193387746811
-1.98977959156036	-7.9350905418396	-4.04556941986084	0.00354778114706278	0.509949326515198	-0.0410417877137661
-1.99521112442017	-7.93200254440308	-4.04607725143433	0.00367621588520706	0.509677052497864	-0.0409962274134159
-2.00036025047302	-7.9339017868042	-4.04378700256348	0.00369698158465326	0.50969386100769	-0.0407770238816738
-2.00333333015442	-7.93573617935181	-4.05570793151855	0.00378491403535008	0.50965541601181	-0.0405501462519169
-2.00178265571594	-7.93249464035034	-4.04713010787964	0.00384256662800908	0.509607017040253	-0.0404257401823998
-1.99879157543182	-7.93382596969604	-4.05055236816406	0.00384769192896783	0.509579181671143	-0.0402316376566887
-1.99976301193237	-7.92888402938843	-4.04868173599243	0.00385555578395724	0.509513378143311	-0.0400314927101135
-1.99940097332001	-7.92107486724854	-4.04582214355469	0.00384421343915164	0.509511530399323	-0.0398622192442417
-2.00140714645386	-7.91891765594482	-4.04322052001953	0.00388354947790504	0.509293913841248	-0.039766825735569
-2.00846529006958	-7.92260980606079	-4.04537439346313	0.00396889308467507	0.509178817272186	-0.0396646372973919
-2.01029109954834	-7.92355489730835	-4.04981565475464	0.00404297467321157	0.50911682844162	-0.0394247174263
-2.0112988948822	-7.92499780654907	-4.04732465744019	0.00415544351562858	0.509120285511017	-0.0392706543207169
-2.00606846809387	-7.92041444778442	-4.04574251174927	0.00407920219004154	0.509013414382935	-0.0391184985637665
-2.00482249259949	-7.91452121734619	-4.04262018203735	0.00413387455046177	0.508986592292786	-0.0388781689107418
-2.00703382492065	-7.91090869903564	-4.03482294082642	0.00410771742463112	0.508813858032227	-0.0387690626084805
-2.01160430908203	-7.91233396530151	-4.04208517074585	0.00414442690089345	0.508614122867584	-0.0386063121259212
-2.01846718788147	-7.9159369468689	-4.04257583618164	0.00420907465741038	0.508564651012421	-0.0383903905749321
-2.01752638816834	-7.91033458709717	-4.04333209991455	0.00434409081935883	0.508495271205902	-0.0382888466119766
-2.01640367507935	-7.91159343719482	-4.04229354858398	0.00435293279588223	0.508492708206177	-0.038143016397953
-2.0130889415741	-7.90454816818237	-4.04228353500366	0.00432086689397693	0.508451104164124	-0.0380166433751583
-2.01650142669678	-7.89729166030884	-4.03731489181519	0.00438866904005408	0.50829815864563	-0.037843856960535
-2.01887440681458	-7.90108156204224	-4.03410148620605	0.00434116646647453	0.508035898208618	-0.0377444215118885
-2.02529668807983	-7.89915418624878	-4.03660774230957	0.0044109015725553	0.507926225662231	-0.0376752689480782
-2.0303053855896	-7.90212154388428	-4.04036331176758	0.00450920034199953	0.507824063301086	-0.0374406725168228
-2.03083562850952	-7.90464448928833	-4.03500032424927	0.00462443381547928	0.507768869400024	-0.037384957075119
-2.026451587677	-7.89713048934937	-4.03781700134277	0.00459102494642138	0.507760941982269	-0.037281047552824
-2.02589273452759	-7.89425182342529	-4.03428506851196	0.00462990486994386	0.507636308670044	-0.0371018759906292
-2.02704048156738	-7.88707685470581	-4.03458690643311	0.00466217892244458	0.507464528083801	-0.0370357483625412
-2.03437185287476	-7.88938093185425	-4.02625751495361	0.00473095709457994	0.507316529750824	-0.0369231291115284
-2.03902888298035	-7.89077234268188	-4.03476047515869	0.00471859844401479	0.507181167602539	-0.0367682613432407
-2.04547953605652	-7.89264535903931	-4.03646516799927	0.00475543085485697	0.507104098796844	-0.0366537533700466
-2.0442578792572	-7.89268207550049	-4.03593063354492	0.004783327691257	0.507055044174194	-0.0365282669663429
-2.03855681419373	-7.88589382171631	-4.03619527816772	0.00479118386283517	0.507043898105621	-0.0364044830203056
-2.04092192649841	-7.8835301399231	-4.03002977371216	0.0048410976305604	0.50689423084259	-0.0362013690173626
-2.04144859313965	-7.88089275360107	-4.02788209915161	0.00483292900025845	0.506728053092957	-0.0361456647515297
-2.05165934562683	-7.87896108627319	-4.03455495834351	0.00495440606027842	0.506553411483765	-0.035984143614769
-2.05124974250793	-7.88289928436279	-4.03257131576538	0.00494610844179988	0.506536245346069	-0.0358208417892456
-2.04963850975037	-7.88170289993286	-4.03436088562012	0.00512078357860446	0.506473898887634	-0.0357180535793304
-2.0508987903595	-7.88152837753296	-4.03259801864624	0.0051081427372992	0.506496787071228	-0.0355307050049305
-2.05007791519165	-7.87631320953369	-4.03629302978516	0.005142483394593	0.50653088092804	-0.0354761630296707
-2.0492205619812	-7.87143707275391	-4.0286922454834	0.00517776608467102	0.506541073322296	-0.0354569517076015
-2.05219435691834	-7.87156295776367	-4.02641105651855	0.00519267003983259	0.506368160247803	-0.0353430770337582
-2.05208611488342	-7.8692421913147	-4.02856397628784	0.0052522961050272	0.506271839141846	-0.0352661795914173
-2.06139540672302	-7.87318754196167	-4.03448295593262	0.00538209779188037	0.506199896335602	-0.0352663472294807
-2.06139492988586	-7.87435293197632	-4.0303750038147	0.00550695648416877	0.506262421607971	-0.0351720154285431
-2.06070256233215	-7.87462520599365	-4.03450202941895	0.00569343799725175	0.506425201892853	-0.0351133719086647
-2.05444407463074	-7.87184476852417	-4.03011465072632	0.00576945347711444	0.506508529186249	-0.0350490249693394
-2.05371427536011	-7.87010526657104	-4.02978801727295	0.0058576394803822	0.506547451019287	-0.0350434519350529
-2.05444693565369	-7.86808109283447	-4.03723430633545	0.00584826059639454	0.506534099578857	-0.0349931232631207
-2.056964635849	-7.86829233169556	-4.02898597717285	0.00594229670241475	0.506539642810822	-0.0350387655198574
-2.06128644943237	-7.87614679336548	-4.03866052627563	0.00611486611887813	0.506637632846832	-0.0349580459296703
-2.06509733200073	-7.87546110153198	-4.04251384735107	0.00620814925059676	0.506746172904968	-0.0349444337189198
-2.05954217910767	-7.87496376037598	-4.04067420959473	0.0063046719878912	0.506931602954865	-0.0349056869745255
-2.0579936504364	-7.87617778778076	-4.04660129547119	0.00637586554512382	0.507113814353943	-0.0348299629986286
-2.05649256706238	-7.86986541748047	-4.0395359992981	0.00644822884351015	0.507209062576294	-0.034857913851738
-2.05477356910706	-7.86736011505127	-4.04430198669434	0.00653986306861043	0.507337272167206	-0.0348061472177505
-2.056804895401	-7.87000179290771	-4.04453611373901	0.00662746885791421	0.507271528244019	-0.0348111279308796
-2.06238579750061	-7.87427091598511	-4.04252672195435	0.00674885604530573	0.507430553436279	-0.034807026386261
-2.06564736366272	-7.87826442718506	-4.05214691162109	0.006938218139112	0.507575213909149	-0.0347851999104023
-2.06613945960999	-7.87810039520264	-4.05491590499878	0.00690697785466909	0.507790386676788	-0.0348310731351376
-2.06096577644348	-7.87666034698486	-4.05546092987061	0.00695330183953047	0.508016884326935	-0.034848403185606
-2.05954384803772	-7.87447023391724	-4.05214691162109	0.00699308188632131	0.508101880550385	-0.0350422710180283
-2.05959486961365	-7.87086820602417	-4.04786062240601	0.00704632140696049	0.508163154125214	-0.0349600501358509
-2.0648558139801	-7.87000036239624	-4.05431890487671	0.00713788298889995	0.508284628391266	-0.0349915288388729
-2.06385183334351	-7.87137651443481	-4.05686235427856	0.00724801188334823	0.508317947387695	-0.0350820422172546
-2.07058954238892	-7.87816715240479	-4.06085634231567	0.00733525305986404	0.508377194404602	-0.0351452007889748
-2.06930732727051	-7.88049554824829	-4.06502771377563	0.00742594478651881	0.508449494838715	-0.0350262559950352
-2.06727051734924	-7.87967300415039	-4.05855417251587	0.00751736341044307	0.508478224277496	-0.0350590273737907
-2.06434226036072	-7.88064241409302	-4.05938053131104	0.00753078470006585	0.508668422698975	-0.0350367240607738
-2.06020784378052	-7.88002395629883	-4.06065464019775	0.0075207301415503	0.508635699748993	-0.0349759608507156
-2.05683779716492	-7.87626075744629	-4.05666542053223	0.00757010327652097	0.508685767650604	-0.0349208451807499
-2.05979919433594	-7.8713960647583	-4.05927467346191	0.0075101787224412	0.508594751358032	-0.0349448509514332
-2.06417369842529	-7.87676906585693	-4.05540466308594	0.00754801835864782	0.508524298667908	-0.0348469279706478
-2.06338429450989	-7.87556028366089	-4.05644798278809	0.00749661354348063	0.508502304553986	-0.034832801669836
-2.06678915023804	-7.87997961044312	-4.05366611480713	0.00756062008440495	0.508448660373688	-0.0347110144793987
-2.06673145294189	-7.88418674468994	-4.06203746795654	0.00744395051151514	0.508377015590668	-0.0346892774105072
-2.06266450881958	-7.87708568572998	-4.06065511703491	0.00749344052746892	0.508392572402954	-0.0346050038933754
-2.0579252243042	-7.87644958496094	-4.05514669418335	0.00749183539301157	0.508374333381653	-0.0345842279493809
-2.05721831321716	-7.87182521820068	-4.05589008331299	0.00740131270140409	0.50826770067215	-0.0346405580639839
-2.06141376495361	-7.87086391448975	-4.05064153671265	0.00733963213860989	0.508121609687805	-0.0346026010811329
-2.06618022918701	-7.87166309356689	-4.05603837966919	0.00734409410506487	0.507994532585144	-0.0346840806305408
-2.07128238677979	-7.87419557571411	-4.05536556243896	0.00734556280076504	0.507855653762817	-0.0347286202013493
-2.06955170631409	-7.87893152236938	-4.05580043792725	0.00734488572925329	0.507764101028442	-0.0345973297953606
-2.0699200630188	-7.88021183013916	-4.05410957336426	0.00736575992777944	0.507711291313171	-0.0346148647367954
-2.06831669807434	-7.88204336166382	-4.05628204345703	0.00733395712450147	0.507637739181519	-0.034660991281271
-2.06283330917358	-7.87782907485962	-4.05161571502686	0.00724663073197007	0.507549703121185	-0.0344500169157982
-2.06207180023193	-7.87125110626221	-4.05264091491699	0.00730451475828886	0.507438540458679	-0.0344303511083126
-2.06325531005859	-7.86970376968384	-4.04529809951782	0.00715966476127505	0.507200241088867	-0.0344278514385223
-2.06673192977905	-7.87057828903198	-4.04383659362793	0.0071277697570622	0.507044911384583	-0.0343368873000145
-2.06980609893799	-7.87216091156006	-4.04945659637451	0.00704864505678415	0.506919145584106	-0.0343037471175194
-2.07399034500122	-7.87277412414551	-4.04507160186768	0.00707650650292635	0.506732881069183	-0.0342290848493576
-2.07264542579651	-7.87680006027222	-4.04859399795532	0.007038832642138	0.506738543510437	-0.0342078693211079
-2.06671595573425	-7.87356185913086	-4.04995632171631	0.00707641197368503	0.506648004055023	-0.0341182947158813
-2.06335544586182	-7.86936378479004	-4.03673791885376	0.00705071911215782	0.506445944309235	-0.0340470112860203
-2.06524467468262	-7.86897754669189	-4.04436779022217	0.00703592970967293	0.506426811218262	-0.0340110063552856
-2.06712031364441	-7.86638593673706	-4.04025745391846	0.00702225649729371	0.506237208843231	-0.0339445509016514
-2.06779885292053	-7.86926078796387	-4.03669691085815	0.00700270710512996	0.506040751934052	-0.0338672585785389
-2.07030701637268	-7.86937046051025	-4.04978466033936	0.00706481374800205	0.505994737148285	-0.0338745340704918
-2.0702338218689	-7.87575006484985	-4.03629446029663	0.00706723285838962	0.505956649780273	-0.0337775871157646
-2.0644702911377	-7.87064218521118	-4.03914642333984	0.00708332937210798	0.506027698516846	-0.0336985252797604
-2.06228375434875	-7.86597299575806	-4.03662919998169	0.00711523881182075	0.505922138690948	-0.033609714359045
-2.06033182144165	-7.8628511428833	-4.03521823883057	0.00707113556563854	0.505804061889648	-0.0336269848048687
-2.06874084472656	-7.8675971031189	-4.04231691360474	0.00714432867243886	0.505765616893768	-0.0335911624133587
-2.07111024856567	-7.87187719345093	-4.0356912612915	0.00723965372890234	0.505663931369781	-0.0334328636527061
-2.06901860237122	-7.87085580825806	-4.04345607757568	0.00733234127983451	0.505760192871094	-0.0333945825695992
-2.06202507019043	-7.87087440490723	-4.0374755859375	0.00736582651734352	0.505790114402771	-0.0333074778318405
-2.06000995635986	-7.86798048019409	-4.03446912765503	0.00733462208881974	0.505861937999725	-0.0332674495875835
-2.06029486656189	-7.86540031433105	-4.04534435272217	0.00733815273270011	0.505761086940765	-0.0331879965960979
-2.06130695343018	-7.86326932907104	-4.03682422637939	0.00740500679239631	0.505782902240753	-0.0331558287143707
-2.06283092498779	-7.87026643753052	-4.04056215286255	0.00753297982737422	0.505747258663177	-0.0330879390239716
-2.06562685966492	-7.87241315841675	-4.0487265586853	0.00761765567585826	0.505810439586639	-0.0329573154449463
-2.05993437767029	-7.87130069732666	-4.04207706451416	0.00770643539726734	0.50592029094696	-0.0328196212649345
-2.05417895317078	-7.87181043624878	-4.04189252853394	0.00780448270961642	0.506018400192261	-0.032734539359808
-2.04841041564941	-7.86650371551514	-4.04179906845093	0.00786211155354977	0.505982279777527	-0.0326484069228172
-2.04700803756714	-7.86478042602539	-4.04040908813477	0.00789858121424913	0.506064414978027	-0.0325096324086189
-2.04798555374146	-7.86919546127319	-4.04183435440063	0.00797352287918329	0.505978047847748	-0.0324610136449337
-2.05197668075562	-7.86943197250366	-4.04085731506348	0.00810512155294418	0.506095170974731	-0.0323390290141106
-2.05236029624939	-7.8740611076355	-4.05233240127563	0.00824141129851341	0.50621509552002	-0.0322711393237114
-2.04811525344849	-7.87531709671021	-4.04588985443115	0.00831804145127535	0.506273627281189	-0.0321756489574909
-2.04444313049316	-7.870445728302	-4.04998826980591	0.00836678966879845	0.506434261798859	-0.0320864655077457
-2.04036092758179	-7.87642192840576	-4.05107307434082	0.00844133924692869	0.506519675254822	-0.0320987515151501
-2.03543376922607	-7.86886596679688	-4.0439281463623	0.00850167218595743	0.506576895713806	-0.0320079959928989
-2.03564381599426	-7.86798286437988	-4.04383373260498	0.00861345697194338	0.506687343120575	-0.0318609699606895
-2.03649711608887	-7.87178897857666	-4.05315637588501	0.00879477895796299	0.506628036499023	-0.0318885408341885
-2.03826546669006	-7.87181425094604	-4.05013036727905	0.00888715498149395	0.506650567054749	-0.0318244434893131
-2.03846263885498	-7.87913608551025	-4.05412626266479	0.00896715372800827	0.506685137748718	-0.0316523052752018
-2.03652143478394	-7.87963008880615	-4.05661535263062	0.00912562292069197	0.506651163101196	-0.031632449477911
-2.03294682502747	-7.88135290145874	-4.05485582351685	0.00919976271688938	0.506748378276825	-0.0315432623028755
-2.0257420539856	-7.87944746017456	-4.05754709243774	0.00932832807302475	0.506882667541504	-0.0314672961831093
-2.02120590209961	-7.87958574295044	-4.05444765090942	0.00947792641818523	0.506926715373993	-0.0314101204276085
-2.02186059951782	-7.87536287307739	-4.05157613754272	0.0096301669254899	0.506868660449982	-0.0313431769609451
-2.02035450935364	-7.87891960144043	-4.05644559860229	0.00971809308975935	0.506777167320251	-0.0312641263008118
-2.02305912971497	-7.88152980804443	-4.05548667907715	0.00985428225249052	0.506754875183105	-0.0313203819096088
-2.02278923988342	-7.88705158233643	-4.05855989456177	0.0100759258493781	0.506687879562378	-0.0311256777495146
-2.01808524131775	-7.89064931869507	-4.05520296096802	0.0101547716185451	0.506812453269959	-0.0309708788990974
-2.01405572891235	-7.88616275787354	-4.06123542785645	0.0103118857368827	0.506796479225159	-0.0309563558548689
-2.01181769371033	-7.88785552978516	-4.05911540985107	0.0103512220084667	0.506837606430054	-0.0307808946818113
-2.00825142860413	-7.88156509399414	-4.05653810501099	0.010396140627563	0.506823301315308	-0.030782850459218
-2.00792121887207	-7.87921762466431	-4.05263805389404	0.0104895839467645	0.506748497486115	-0.0306317843496799
-2.00883483886719	-7.87934064865112	-4.05085611343384	0.0104936957359314	0.50662761926651	-0.0305677130818367
-2.00820136070251	-7.8829197883606	-4.05944776535034	0.0105598047375679	0.506562948226929	-0.0305807907134295
-2.00860190391541	-7.88078689575195	-4.06401062011719	0.0106852846220136	0.506516337394714	-0.0305202789604664
-2.00932264328003	-7.88603067398071	-4.05867433547974	0.0108866989612579	0.506423354148865	-0.0304598715156317
-2.01022744178772	-7.88678216934204	-4.05925893783569	0.0110093280673027	0.506359457969666	-0.0303412694483995
-2.01032137870789	-7.88783311843872	-4.06331968307495	0.0111331278458238	0.50625741481781	-0.0302539803087711
-2.01126337051392	-7.88955307006836	-4.05691242218018	0.0112187871709466	0.506244838237762	-0.0302369445562363
-2.00362515449524	-7.88878536224365	-4.06483840942383	0.0113053163513541	0.506319761276245	-0.0301011893898249
-2.00098776817322	-7.88451766967773	-4.06420755386353	0.0113628404214978	0.506185710430145	-0.0299634337425232
-1.99941122531891	-7.88359689712524	-4.05411052703857	0.0113336918875575	0.506186604499817	-0.0299186781048775
-1.99936330318451	-7.87974691390991	-4.05852746963501	0.0113523155450821	0.506083190441132	-0.0299463104456663
-2.00174689292908	-7.87865257263184	-4.05587577819824	0.0113364392891526	0.505941689014435	-0.0298814214766026
-2.00491905212402	-7.88339900970459	-4.06014442443848	0.0115503948181868	0.505930721759796	-0.0298240184783936
-2.00636053085327	-7.88474607467651	-4.065673828125	0.0116205820813775	0.50589793920517	-0.0297803841531277
-2.00584673881531	-7.88911151885986	-4.05907869338989	0.0116672115400434	0.505910813808441	-0.0296646766364574
-2.00116300582886	-7.88771772384644	-4.06137037277222	0.0117479609325528	0.506026268005371	-0.0296778734773397
-1.99977397918701	-7.88574504852295	-4.06479597091675	0.0118764154613018	0.506071805953979	-0.0297249648720026
-1.99306035041809	-7.88228511810303	-4.05753660202026	0.0120634781196713	0.506043553352356	-0.0296528842300177
-1.99468684196472	-7.8867883682251	-4.06172227859497	0.0122219622135162	0.506213486194611	-0.0295740552246571
-1.99225640296936	-7.88719272613525	-4.06872510910034	0.0121672423556447	0.506196439266205	-0.0295436829328537
-1.99079740047455	-7.8825511932373	-4.05770349502563	0.0123318135738373	0.506165385246277	-0.0295981746166945
-1.99384963512421	-7.88518714904785	-4.06074237823486	0.0123275760561228	0.506272494792938	-0.0295495875179768
-1.99471378326416	-7.88591623306274	-4.06819820404053	0.0124219926074147	0.506293714046478	-0.0294829197227955
-1.99347424507141	-7.88804626464844	-4.06462097167969	0.0125285480171442	0.50631320476532	-0.0294781941920519
-1.99389827251434	-7.89094638824463	-4.06912136077881	0.0126853566616774	0.506525933742523	-0.0294534228742123
-1.99389970302582	-7.88995838165283	-4.07816934585571	0.0127686634659767	0.506722390651703	-0.0294607896357775
-1.98922550678253	-7.89275169372559	-4.07900524139404	0.0128580862656236	0.506786704063416	-0.0293784514069557
-1.98602688312531	-7.89276885986328	-4.07399988174438	0.0128213157877326	0.507029056549072	-0.0293358881026506
-1.98413980007172	-7.89111661911011	-4.0777587890625	0.0128804678097367	0.50712263584137	-0.0293645188212395
-1.98190057277679	-7.88768672943115	-4.07192325592041	0.0129645401611924	0.507198035717011	-0.0293662920594215
-1.97883784770966	-7.88704633712769	-4.07425212860107	0.0129629811272025	0.507318913936615	-0.0293240789324045
-1.97892272472382	-7.88855791091919	-4.07786798477173	0.0130996936932206	0.507432401180267	-0.0294230878353119
-1.97586917877197	-7.88895130157471	-4.07659721374512	0.0131193306297064	0.507460653781891	-0.0295639298856258
-1.97462511062622	-7.88730764389038	-4.07278728485107	0.0131576005369425	0.507546722888947	-0.0295472573488951
-1.9784597158432	-7.88648176193237	-4.07780838012695	0.0132303442806005	0.507583320140839	-0.0296145491302013
-1.98171234130859	-7.89083862304688	-4.08119487762451	0.0132685182616115	0.507624328136444	-0.0296607315540314
-1.97959685325623	-7.89198732376099	-4.07711553573608	0.0132757527753711	0.507586717605591	-0.0298027489334345
-1.97799730300903	-7.89496326446533	-4.07497644424438	0.0132306972518563	0.507610499858856	-0.0298641268163919
-1.97998559474945	-7.8930459022522	-4.08015537261963	0.0132907181978226	0.507652103900909	-0.0298556387424469
-1.98263657093048	-7.89209938049316	-4.07850408554077	0.0131556708365679	0.507661163806915	-0.0300155710428953
-1.98439908027649	-7.89684343338013	-4.08522033691406	0.0131393568590283	0.507594168186188	-0.0301685556769371
-1.98250472545624	-7.89817094802856	-4.07709646224976	0.0131314406171441	0.507544755935669	-0.0301708336919546
-1.98465692996979	-7.9001293182373	-4.07603454589844	0.0131030445918441	0.50752854347229	-0.0302465241402388
-1.9831919670105	-7.90264892578125	-4.08380222320557	0.013027654029429	0.507447302341461	-0.0303573049604893
-1.9863189458847	-7.90182685852051	-4.07980537414551	0.0129935815930367	0.507403552532196	-0.0304512307047844
-1.9866133928299	-7.90567874908447	-4.07399463653564	0.0129729760810733	0.507321178913116	-0.0304838288575411
-1.98265850543976	-7.90321397781372	-4.07863616943359	0.0128349550068378	0.507253468036652	-0.0306064952164888
-1.97858536243439	-7.90117025375366	-4.07699298858643	0.0128192631527781	0.5071861743927	-0.0307609979063272
-1.97611260414124	-7.90093612670898	-4.06719589233398	0.0126853287220001	0.507076382637024	-0.0308410618454218
-1.97906827926636	-7.90104007720947	-4.07681274414063	0.0126259736716747	0.506948292255402	-0.0308901462703943
-1.97717118263245	-7.89932727813721	-4.07361173629761	0.0125645073130727	0.50678163766861	-0.031037887558341
-1.97832560539246	-7.89858675003052	-4.0588641166687	0.0123833389952779	0.506607830524445	-0.0311525333672762
-1.98157632350922	-7.89669609069824	-4.06766700744629	0.0123473200947046	0.506335914134979	-0.0313407853245735
-1.98837447166443	-7.90415239334106	-4.06174087524414	0.0122524788603187	0.506150364875793	-0.0314397737383842
-1.98908603191376	-7.90468406677246	-4.06189346313477	0.0122846579179168	0.505917310714722	-0.0315220728516579
-1.99340438842773	-7.90648698806763	-4.06368112564087	0.0122392615303397	0.505905568599701	-0.0316853560507298
-1.99235010147095	-7.90609836578369	-4.06772518157959	0.01225361879915	0.505751490592957	-0.0317898131906986
-1.98765432834625	-7.90719175338745	-4.05721235275269	0.012096356600523	0.505656361579895	-0.0318237245082855
-1.98302888870239	-7.90800142288208	-4.06071758270264	0.0120141953229904	0.505524814128876	-0.0318880006670952
-1.98165535926819	-7.90288925170898	-4.05689096450806	0.0119040897116065	0.505393862724304	-0.0320441201329231
-1.97988927364349	-7.90117645263672	-4.05188512802124	0.011834011413157	0.505217015743256	-0.0321294218301773
-1.98298573493958	-7.90063333511353	-4.05751895904541	0.0117927612736821	0.505131840705872	-0.032226774841547
-1.98702275753021	-7.90365171432495	-4.05354738235474	0.011712153442204	0.504826664924622	-0.032398659735918
-1.98917841911316	-7.90793895721436	-4.04874849319458	0.0117391385138035	0.504751026630402	-0.0323819108307362
-1.98989236354828	-7.91134881973267	-4.05544281005859	0.0117476899176836	0.50476199388504	-0.0324805602431297
-1.98570322990417	-7.91066217422485	-4.05241107940674	0.0116946510970592	0.504653990268707	-0.0325876548886299
-1.9826033115387	-7.90925264358521	-4.0479474067688	0.0116420406848192	0.504746794700623	-0.0326063595712185
-1.9798104763031	-7.9056134223938	-4.05231904983521	0.0116637172177434	0.504632711410522	-0.0327388867735863
-1.98092782497406	-7.90117120742798	-4.04129266738892	0.0116218393668532	0.504510700702667	-0.0327780172228813
-1.98250603675842	-7.90703821182251	-4.05174684524536	0.0116427503526211	0.504443526268005	-0.0328298062086105
-1.9861798286438	-7.90923643112183	-4.04912853240967	0.0117560140788555	0.504512965679169	-0.0329621210694313
-1.98869216442108	-7.91198348999023	-4.04870414733887	0.0118390787392855	0.50458025932312	-0.0329855717718601
-1.98379921913147	-7.91584587097168	-4.05544233322144	0.0119588281959295	0.504620254039764	-0.0329947248101234
-1.98045074939728	-7.91564798355103	-4.05011892318726	0.0119932563975453	0.504705429077148	-0.0331346243619919
-1.97308337688446	-7.91458988189697	-4.05220794677734	0.012036744505167	0.504891335964203	-0.0331638939678669
-1.97091007232666	-7.91096973419189	-4.05407762527466	0.0121498927474022	0.50493061542511	-0.0331457257270813
-1.96673882007599	-7.91010665893555	-4.05187273025513	0.0122310090810061	0.505033016204834	-0.0331629551947117
-1.97042179107666	-7.90734767913818	-4.0470552444458	0.0123015064746141	0.505127966403961	-0.0332135036587715
-1.96974468231201	-7.91272926330566	-4.05968427658081	0.0123535357415676	0.505196750164032	-0.0332631692290306
-1.96900641918182	-7.91332006454468	-4.06025648117065	0.0125108174979687	0.505283772945404	-0.0332813672721386
-1.97164630889893	-7.91953086853027	-4.0642876625061	0.0126992268487811	0.505500793457031	-0.0332733280956745
-1.967169880867	-7.92158937454224	-4.065514087677	0.0128063932061195	0.505655765533447	-0.033325370401144
-1.96090352535248	-7.91944169998169	-4.06721830368042	0.012953388504684	0.505932867527008	-0.0333308167755604
-1.95613968372345	-7.91988515853882	-4.06354951858521	0.0131185688078403	0.506047129631042	-0.0333315171301365
-1.95058071613312	-7.91772556304932	-4.06546974182129	0.0132493264973164	0.506113171577454	-0.0333256721496582
-1.95149374008179	-7.91744947433472	-4.06633472442627	0.013360682874918	0.506203293800354	-0.0332776419818401
-1.95511281490326	-7.91696548461914	-4.06583118438721	0.0134729305282235	0.506365716457367	-0.0333691313862801
-1.95428955554962	-7.92201519012451	-4.07800531387329	0.0135919842869043	0.506348133087158	-0.0333307348191738
-1.95460796356201	-7.92452764511108	-4.07234764099121	0.0137030407786369	0.506471812725067	-0.0332350246608257
-1.94963467121124	-7.92515087127686	-4.07451677322388	0.0138762500137091	0.506568610668182	-0.0332785286009312
-1.94747996330261	-7.92444658279419	-4.08000469207764	0.014009396545589	0.506686925888062	-0.0332810468971729
-1.94335079193115	-7.92436981201172	-4.0776948928833	0.0141508793458343	0.506805419921875	-0.0331919193267822
-1.93737661838531	-7.92500114440918	-4.08076572418213	0.014241180382669	0.506985247135162	-0.0331572145223618
-1.93322741985321	-7.91923427581787	-4.0797061920166	0.0142952064052224	0.506960153579712	-0.0331689715385437
-1.93504238128662	-7.91884565353394	-4.07607078552246	0.0143899926915765	0.506951510906219	-0.0331172309815884
-1.92932093143463	-7.92134141921997	-4.07688093185425	0.0144191468134522	0.506921529769897	-0.0332001969218254
-1.93219077587128	-7.91919326782227	-4.08466100692749	0.0146005535498261	0.506908655166626	-0.0331375449895859
-1.9323638677597	-7.92239046096802	-4.07735061645508	0.0146665209904313	0.506795108318329	-0.0330931395292282
-1.93110966682434	-7.92323970794678	-4.07945966720581	0.014849859289825	0.50684529542923	-0.0331196077167988
-1.93080449104309	-7.9275541305542	-4.09191226959229	0.0150128500536084	0.506806790828705	-0.0330963917076588
-1.93019044399261	-7.93254566192627	-4.07772016525269	0.0150000154972076	0.506828427314758	-0.0331143923103809
-1.9228880405426	-7.92815113067627	-4.08270692825317	0.0150841875001788	0.506876647472382	-0.0331434607505798
-1.91723144054413	-7.92758989334106	-4.08945274353027	0.0151101686060429	0.506753623485565	-0.0331279113888741
-1.91516017913818	-7.9234504699707	-4.08095979690552	0.0152197768911719	0.506736099720001	-0.0331912189722061
-1.91494834423065	-7.92376327514648	-4.07744455337524	0.0152280582115054	0.506543695926666	-0.0332581475377083
-1.91483306884766	-7.92551374435425	-4.08237552642822	0.0153019893914461	0.506428718566895	-0.0332202985882759
-1.92056155204773	-7.92877054214478	-4.08072376251221	0.0154242217540741	0.506350815296173	-0.0332817882299423
-1.92205572128296	-7.9302716255188	-4.08512735366821	0.015511367470026	0.506284654140472	-0.0333508066833019
-1.91767764091492	-7.93227386474609	-4.08459091186523	0.015517950989306	0.506091594696045	-0.0333817526698112
-1.9161285161972	-7.93576335906982	-4.07969379425049	0.0155344754457474	0.506084740161896	-0.033419381827116
-1.91290009021759	-7.93359136581421	-4.08318328857422	0.0156453903764486	0.506036281585693	-0.0334924049675465
-1.90651190280914	-7.92980527877808	-4.07839345932007	0.0156183792278171	0.505905091762543	-0.0334748029708862
-1.90394759178162	-7.92902517318726	-4.07364368438721	0.0156243797391653	0.505834817886353	-0.0335564836859703
-1.90573441982269	-7.92897415161133	-4.07762145996094	0.0156941264867783	0.505602598190308	-0.0335945598781109
-1.90607118606567	-7.92905950546265	-4.06932973861694	0.0156858693808317	0.505400359630585	-0.0336185060441494
-1.90503811836243	-7.93143510818481	-4.07194137573242	0.0156368631869555	0.50521719455719	-0.033681221306324
-1.90504789352417	-7.93376588821411	-4.07678318023682	0.0157079361379147	0.504983007907867	-0.0337399765849113
-1.90424191951752	-7.93833160400391	-4.06648635864258	0.0157039724290371	0.504930198192596	-0.0337707884609699
-1.90070414543152	-7.93877649307251	-4.07413101196289	0.0157284215092659	0.504764378070831	-0.0338200740516186
-1.8940327167511	-7.93811845779419	-4.06200790405273	0.0157500207424164	0.504662275314331	-0.033935971558094
-1.89323389530182	-7.93168115615845	-4.05986881256104	0.0157393235713243	0.504561543464661	-0.0339999310672283
-1.89489483833313	-7.93387317657471	-4.06290435791016	0.0156810265034437	0.504275441169739	-0.034079622477293
-1.89810073375702	-7.93595123291016	-4.05840110778809	0.0156590193510056	0.504067659378052	-0.0342920199036598
-1.90083289146423	-7.94070196151733	-4.05941534042358	0.015721844509244	0.50381737947464	-0.0342646650969982
-1.90120542049408	-7.9427547454834	-4.05642938613892	0.0157500598579645	0.503706037998199	-0.0344381555914879
-1.89156222343445	-7.94318580627441	-4.05978107452393	0.0156701859086752	0.503641486167908	-0.0344978049397469
-1.88875198364258	-7.94284868240356	-4.05396795272827	0.0156135158613324	0.503428161144257	-0.0346122980117798
-1.88754844665527	-7.94006538391113	-4.05269289016724	0.0156319253146648	0.503254115581512	-0.0346974357962608
-1.88849270343781	-7.93495893478394	-4.0529522895813	0.015538758598268	0.503029704093933	-0.0348749570548534
-1.89045190811157	-7.94008302688599	-4.0475697517395	0.0154908197000623	0.502885401248932	-0.0349537879228592
-1.88963735103607	-7.94421339035034	-4.04485702514648	0.0154413748532534	0.502662360668182	-0.0350594781339169
-1.89422392845154	-7.94476318359375	-4.04540538787842	0.0154682537540793	0.502520680427551	-0.0351743251085281
-1.89350461959839	-7.94899225234985	-4.0477557182312	0.0154249090701342	0.502299189567566	-0.035221591591835
-1.88993811607361	-7.94507169723511	-4.04269647598267	0.0154323792085052	0.502189636230469	-0.0353378094732761
-1.88689613342285	-7.94844961166382	-4.04089736938477	0.0153516363352537	0.502177536487579	-0.0353336594998837
-1.880619764328	-7.9421820640564	-4.03757381439209	0.0152486907318234	0.502051770687103	-0.0354773364961147
-1.88313174247742	-7.94014739990234	-4.03378772735596	0.0152009706944227	0.501857578754425	-0.0355343632400036
-1.8836442232132	-7.94441699981689	-4.03522491455078	0.0150900976732373	0.501713991165161	-0.0356086157262325
-1.88935315608978	-7.94678449630737	-4.04287576675415	0.015174618922174	0.501566469669342	-0.0357543975114822
-1.88536751270294	-7.95211982727051	-4.03511810302734	0.0151404533535242	0.501559317111969	-0.0357638485729694
-1.88150727748871	-7.94822597503662	-4.03821897506714	0.0151193300262094	0.501543998718262	-0.0359327644109726
-1.87602818012238	-7.94612741470337	-4.02738523483276	0.0150241851806641	0.50153511762619	-0.0359676629304886
-1.87100529670715	-7.9442081451416	-4.0316162109375	0.0149163398891687	0.501458764076233	-0.0360816605389118
-1.87423002719879	-7.94167232513428	-4.02874183654785	0.0149012142792344	0.501364827156067	-0.0361750870943069
-1.87436246871948	-7.94196748733521	-4.02771472930908	0.0148046817630529	0.501333236694336	-0.036275677382946
-1.87661790847778	-7.94419717788696	-4.03006172180176	0.0148551166057587	0.501257717609406	-0.0362811014056206
-1.87975442409515	-7.94635677337646	-4.02981615066528	0.0147615941241384	0.50127786397934	-0.0363890454173088
-1.87851297855377	-7.94982433319092	-4.02800750732422	0.0148119581863284	0.50123119354248	-0.036474946886301
-1.8731529712677	-7.95194911956787	-4.02775430679321	0.0147516168653965	0.501308083534241	-0.0364666506648064
-1.86838793754578	-7.94975280761719	-4.03397560119629	0.0147890709340572	0.501235604286194	-0.0365318171679974
-1.86564016342163	-7.94891595840454	-4.02818632125854	0.0147030334919691	0.501320779323578	-0.036551795899868
-1.86112749576569	-7.94590711593628	-4.02871084213257	0.0145730394870043	0.50138247013092	-0.0366347283124924
-1.86198544502258	-7.94119453430176	-4.0262885093689	0.0145261716097593	0.50128310918808	-0.0367113910615444
-1.86490762233734	-7.94691848754883	-4.02445125579834	0.0144620286300778	0.501319229602814	-0.0367711745202541
-1.86535620689392	-7.94823551177979	-4.03584861755371	0.0145038710907102	0.501306354999542	-0.0368123315274715
-1.86677551269531	-7.95125722885132	-4.03108549118042	0.014481014572084	0.501383662223816	-0.0368508286774158
-1.85678851604462	-7.94991540908813	-4.03169441223145	0.0144001264125109	0.501475095748901	-0.0369365029036999
-1.85482966899872	-7.94799709320068	-4.03317785263062	0.0143269170075655	0.501537322998047	-0.0369367673993111
-1.85012435913086	-7.94545555114746	-4.02520322799683	0.0142859108746052	0.501571118831635	-0.0370031483471394
-1.84850347042084	-7.94396734237671	-4.02826547622681	0.0141394939273596	0.501643836498261	-0.0371276251971722
-1.85209012031555	-7.94206571578979	-4.03063583374023	0.0141602661460638	0.501686334609985	-0.0371491350233555
-1.85193133354187	-7.94281530380249	-4.02522134780884	0.014124141074717	0.501728594303131	-0.0373058542609215
-1.85236835479736	-7.9466290473938	-4.03569555282593	0.0141398254781961	0.501754462718964	-0.0373498275876045
-1.85380959510803	-7.95010995864868	-4.03471374511719	0.0140259582549334	0.501839280128479	-0.0374044850468636
-1.84730100631714	-7.94936275482178	-4.02734422683716	0.0139856105670333	0.501998424530029	-0.0374665893614292
-1.84308803081512	-7.95027446746826	-4.03561592102051	0.0140014225617051	0.502156972885132	-0.0375593192875385
-1.83972060680389	-7.9446964263916	-4.03550148010254	0.0138864703476429	0.502183794975281	-0.0376069732010365
-1.83727931976318	-7.94424152374268	-4.03294610977173	0.0137942833825946	0.502390205860138	-0.0376739352941513
-1.83630514144897	-7.94576072692871	-4.03248834609985	0.0137754315510392	0.502366423606873	-0.037843756377697
-1.83587288856506	-7.94421720504761	-4.03619527816772	0.0137684550136328	0.502344846725464	-0.0378717109560966
-1.84017670154572	-7.94899606704712	-4.03861570358276	0.0136999785900116	0.502516031265259	-0.0379406921565533
-1.83965909481049	-7.95186185836792	-4.03881216049194	0.0137401428073645	0.502607941627502	-0.0381194464862347
-1.83402323722839	-7.95372581481934	-4.03853797912598	0.0136431781575084	0.502840399742126	-0.0381363518536091
-1.826420545578	-7.95602369308472	-4.03766202926636	0.0135979019105434	0.502939701080322	-0.0382847897708416
-1.82338511943817	-7.94925975799561	-4.03314352035522	0.0135494135320187	0.50308096408844	-0.0383598692715168
-1.82084035873413	-7.94743824005127	-4.03920412063599	0.013435784727335	0.50308233499527	-0.0384397283196449
-1.82015061378479	-7.95047473907471	-4.04020833969116	0.0134567832574248	0.503177642822266	-0.0385938622057438
-1.81967425346375	-7.95195436477661	-4.03474378585815	0.0133465016260743	0.503193736076355	-0.0387651473283768
-1.82069325447083	-7.95683336257935	-4.04772281646729	0.0133230891078711	0.503229200839996	-0.0388085171580315
-1.82091999053955	-7.96039533615112	-4.04178094863892	0.0132587403059006	0.503382086753845	-0.0389663651585579
-1.81900882720947	-7.96142911911011	-4.03958702087402	0.0132790310308337	0.503366947174072	-0.0390704274177551
-1.81781208515167	-7.96240139007568	-4.04491281509399	0.0132039347663522	0.503604650497437	-0.0391382835805416
-1.81499707698822	-7.96603870391846	-4.04058313369751	0.0132050067186356	0.503731369972229	-0.039305005222559
-1.80690860748291	-7.9640007019043	-4.03613233566284	0.0130941672250628	0.50386917591095	-0.039488609880209
-1.80298507213593	-7.96244287490845	-4.03990411758423	0.0129839312285185	0.503906905651093	-0.0396131612360477
-1.79817128181458	-7.96189117431641	-4.03789234161377	0.0129860574379563	0.503936469554901	-0.0398268364369869
-1.79866635799408	-7.96215438842773	-4.03696918487549	0.0128366211429238	0.50397402048111	-0.0400604419410229
-1.80410671234131	-7.96609592437744	-4.0420880317688	0.0128355342894793	0.503951191902161	-0.0401615984737873
-1.7997430562973	-7.96991777420044	-4.03988552093506	0.0127440169453621	0.50398063659668	-0.0403530932962894
-1.80162024497986	-7.97313594818115	-4.038743019104	0.0127803841605783	0.50407087802887	-0.0405208244919777
-1.79977679252625	-7.9800238609314	-4.04599761962891	0.0127092385664582	0.504261374473572	-0.0406573973596096
-1.79055225849152	-7.98550367355347	-4.04779529571533	0.0126822702586651	0.504307508468628	-0.0408971533179283
-1.78532993793488	-7.98273277282715	-4.0388560295105	0.012580475769937	0.504341244697571	-0.0410845428705215
-1.77973103523254	-7.98332405090332	-4.04155921936035	0.0124302711337805	0.504347026348114	-0.0412429645657539
-1.77653110027313	-7.98021650314331	-4.03379487991333	0.012388912960887	0.504370808601379	-0.0414856374263763
-1.77980661392212	-7.9863018989563	-4.03663730621338	0.0123350359499454	0.504312455654144	-0.0416856780648232
-1.78206384181976	-7.99413442611694	-4.0453782081604	0.0122432997450233	0.504341959953308	-0.0418622307479382
-1.77932155132294	-7.99978494644165	-4.04083871841431	0.0122342426329851	0.504340052604675	-0.0420519933104515
-1.76958644390106	-8.00217723846436	-4.03699016571045	0.0122084617614746	0.504487574100494	-0.0421895645558834
-1.76298213005066	-8.00128841400146	-4.044997215271	0.0120589034631848	0.504527807235718	-0.0424570366740227
-1.75823450088501	-8.00086784362793	-4.03509950637817	0.0119735933840275	0.504410147666931	-0.0425631552934647
-1.75799822807312	-8.00525856018066	-4.0323748588562	0.0119079872965813	0.504371643066406	-0.0428799167275429
-1.76125514507294	-8.00838947296143	-4.03527641296387	0.0119190374389291	0.504343688488007	-0.0430431477725506
-1.75781941413879	-8.0151195526123	-4.03715419769287	0.0119405463337898	0.504347801208496	-0.0432179234921932
-1.75325644016266	-8.02020454406738	-4.0430383682251	0.0119486572220922	0.504339337348938	-0.0434901937842369
-1.74850833415985	-8.02216529846191	-4.03933048248291	0.0118366004899144	0.504384934902191	-0.0436616204679012
-1.74056994915009	-8.02473163604736	-4.03855752944946	0.0117649510502815	0.504450023174286	-0.0439055375754833
-1.73541474342346	-8.02134037017822	-4.03617858886719	0.0116664506494999	0.504430711269379	-0.0441854558885098
-1.73650479316711	-8.02591896057129	-4.0245509147644	0.0116044087335467	0.504336595535278	-0.044403001666069
-1.74017679691315	-8.03236770629883	-4.04205799102783	0.0116312010213733	0.50425910949707	-0.044646829366684
-1.73805201053619	-8.0387544631958	-4.03382587432861	0.0115449093282223	0.504265606403351	-0.044861264526844
-1.73119366168976	-8.04074287414551	-4.03901863098145	0.0115096345543861	0.504470527172089	-0.0450848527252674
-1.72412514686584	-8.03857231140137	-4.03498554229736	0.0113951824605465	0.504454612731934	-0.045248094946146
-1.72112464904785	-8.03823375701904	-4.0300235748291	0.0113639440387487	0.504356801509857	-0.0455255247652531
-1.72341406345367	-8.04297351837158	-4.03359317779541	0.0112615460529923	0.504303395748138	-0.0457987487316132
-1.72527778148651	-8.04917049407959	-4.03239774703979	0.0112582417204976	0.504258453845978	-0.0459718517959118
-1.72696590423584	-8.05251979827881	-4.03538274765015	0.0111472196877003	0.504400610923767	-0.0461249463260174
-1.72215867042542	-8.05521583557129	-4.03749895095825	0.0110805546864867	0.504371583461761	-0.0463038720190525
-1.71716463565826	-8.05580520629883	-4.02883815765381	0.0108996657654643	0.504536628723145	-0.0463239327073097
-1.7099506855011	-8.05573844909668	-4.03581190109253	0.0107473433017731	0.504447281360626	-0.0464347861707211
-1.70296800136566	-8.05701065063477	-4.03049516677856	0.0106416465714574	0.504383683204651	-0.0466356538236141
-1.70151495933533	-8.06293773651123	-4.02676105499268	0.0104801189154387	0.50434947013855	-0.0467312671244144
-1.69925928115845	-8.06701469421387	-4.02574348449707	0.0104284882545471	0.504365265369415	-0.0468434803187847
-1.69804501533508	-8.07095146179199	-4.02710294723511	0.0103224432095885	0.504425644874573	-0.0470251515507698
-1.69663965702057	-8.07120800018311	-4.0320611000061	0.0102844666689634	0.504548788070679	-0.0472587943077087
-1.69246172904968	-8.06480026245117	-4.02825927734375	0.0101857166737318	0.504506289958954	-0.0473945513367653
-1.69408071041107	-8.06276321411133	-4.02741384506226	0.00992692913860083	0.504640936851501	-0.047589011490345
-1.69177782535553	-8.06247997283936	-4.02682828903198	0.00977099407464266	0.504514157772064	-0.0478627234697342
-1.69643950462341	-8.0642671585083	-4.02404737472534	0.00968650076538324	0.504479706287384	-0.0479939803481102
-1.69729030132294	-8.07100391387939	-4.03121662139893	0.00948393903672695	0.504552900791168	-0.0481637641787529
-1.69145166873932	-8.07544994354248	-4.02795028686523	0.00934908259660006	0.504510283470154	-0.0483733862638474
-1.68439507484436	-8.07614231109619	-4.02118253707886	0.00922421365976334	0.504662454128265	-0.0484736748039722
-1.67801511287689	-8.07661628723145	-4.02476930618286	0.00892692152410746	0.504700422286987	-0.0487507879734039
-1.67832398414612	-8.07073497772217	-4.02286624908447	0.00878168642520905	0.504605650901794	-0.0489460676908493
-1.68299353122711	-8.07440567016602	-4.02491855621338	0.00858871266245842	0.504632711410522	-0.0491138882935047
-1.68324184417725	-8.08159446716309	-4.02109861373901	0.00839661527425051	0.504477739334106	-0.0493548065423965
-1.68309450149536	-8.08512687683105	-4.02060842514038	0.00827539339661598	0.504559993743896	-0.0494477413594723
-1.67360806465149	-8.08031845092773	-4.01590251922607	0.00803962256759405	0.50459611415863	-0.0496162064373493
-1.67106711864471	-8.07654857635498	-4.01523590087891	0.00770192546769977	0.50453120470047	-0.0497362427413464
-1.67596590518951	-8.07693672180176	-4.01118183135986	0.00748519599437714	0.504396140575409	-0.049932599067688
-1.67729389667511	-8.08252048492432	-4.01723718643188	0.00729616032913327	0.504403352737427	-0.0500358790159225
-1.67629814147949	-8.08416843414307	-4.01703548431396	0.00705650961026549	0.504433572292328	-0.0502276308834553
-1.6694016456604	-8.07982540130615	-4.01030731201172	0.00677668722346425	0.504475355148315	-0.0503829829394817
-1.66698575019836	-8.08141136169434	-4.00564289093018	0.00651285471394658	0.504414319992065	-0.0505828186869621
-1.66768074035645	-8.08194637298584	-4.0066499710083	0.00621003564447165	0.504309296607971	-0.0509119406342506
-1.67114901542664	-8.08712577819824	-4.01098537445068	0.00598444417119026	0.504296004772186	-0.0510487258434296
-1.67353594303131	-8.0912618637085	-4.01131296157837	0.00579030020162463	0.504281401634216	-0.0513550117611885
-1.66573882102966	-8.09220218658447	-4.00923633575439	0.0055472026579082	0.504334986209869	-0.0516774915158749
-1.66279327869415	-8.09323406219482	-4.00505208969116	0.00528159318491817	0.504428327083588	-0.05193130671978
-1.66038835048676	-8.08753490447998	-3.99870657920837	0.00504772551357746	0.504381418228149	-0.0522076152265072
-1.66713929176331	-8.09098434448242	-4.00341320037842	0.00474663823843002	0.504347622394562	-0.0525320060551167
-1.67121362686157	-8.0950403213501	-4.00372219085693	0.00457125995308161	0.504425644874573	-0.0528409704566002
-1.66571271419525	-8.09835433959961	-4.00610160827637	0.00435058865696192	0.504523873329163	-0.0530132688581944
-1.66199064254761	-8.09514617919922	-3.99604249000549	0.00397923588752747	0.504579365253448	-0.0533583350479603
-1.66101884841919	-8.09421730041504	-3.99274563789368	0.00370855256915092	0.504468679428101	-0.0536042973399162
-1.66870737075806	-8.10097789764404	-3.99960851669312	0.00349623034708202	0.504467070102692	-0.0539440289139748
-1.6670469045639	-8.1039342880249	-3.99805068969727	0.00323938601650298	0.504593551158905	-0.0541115663945675
-1.66028034687042	-8.10577201843262	-3.99747610092163	0.00300058722496033	0.504681825637817	-0.0544650256633759
-1.65735983848572	-8.1000862121582	-3.99277329444885	0.00269212480634451	0.504776418209076	-0.05475003272295
-1.66140699386597	-8.10607147216797	-3.99459671974182	0.00237672892399132	0.504693567752838	-0.0550032183527946
-1.66400849819183	-8.10780620574951	-3.99723958969116	0.00212278170511127	0.504678964614868	-0.0552882552146912
-1.66667282581329	-8.11510848999023	-3.99470567703247	0.00198054546490312	0.504823088645935	-0.055565882474184
-1.66016685962677	-8.11392211914063	-3.99220585823059	0.00168558000586927	0.504862487316132	-0.0559110306203365
-1.65741837024689	-8.10983562469482	-3.9871563911438	0.00138799706473947	0.504882872104645	-0.0560961365699768
-1.65781736373901	-8.10949516296387	-3.98650407791138	0.00110426999162883	0.504857003688812	-0.0564512982964516
-1.6631817817688	-8.11656188964844	-3.98738074302673	0.0009540801984258	0.504790902137756	-0.0567189790308475
-1.66132974624634	-8.12296581268311	-3.99037837982178	0.00065291888313368	0.504946351051331	-0.0570182241499424
-1.65738034248352	-8.11961650848389	-3.9893741607666	0.000496543245390058	0.504996836185455	-0.0572660267353058
-1.65380775928497	-8.12032318115234	-3.98597192764282	0.000150953608681448	0.505004048347473	-0.0574902966618538
-1.6555677652359	-8.11848163604736	-3.98348689079285	-9.36222641030326E-05	0.504963517189026	-0.0578829795122147
-1.66688108444214	-8.1264123916626	-3.98315334320068	-0.000273794255917892	0.504972219467163	-0.0581485033035278
-1.66425561904907	-8.12635612487793	-3.98469948768616	-0.000450665014795959	0.504993319511414	-0.0584529191255569
-1.65991842746735	-8.13066387176514	-3.98486542701721	-0.000673092145007104	0.505100309848785	-0.0585940591990948
-1.65333867073059	-8.12604713439941	-3.97941637039185	-0.000976200622972101	0.505065083503723	-0.0589206777513027
-1.65696370601654	-8.1281795501709	-3.98091149330139	-0.00112028536386788	0.504933953285217	-0.0590682774782181
-1.66251802444458	-8.13339233398438	-3.98391199111938	-0.00130678748246282	0.504972696304321	-0.0593422539532185
-1.65752482414246	-8.13884353637695	-3.98135471343994	-0.00141634256578982	0.505033314228058	-0.0594535805284977
-1.64902579784393	-8.13297939300537	-3.98234272003174	-0.00165549840312451	0.505054652690887	-0.0597216263413429
-1.65524315834045	-8.13213920593262	-3.97907543182373	-0.00189494388177991	0.504900753498077	-0.0598752722144127
-1.66048991680145	-8.13810443878174	-3.97699213027954	-0.00198493176139891	0.504930198192596	-0.060124609619379
-1.65698909759521	-8.14162445068359	-3.97746467590332	-0.00212959735654294	0.50503271818161	-0.0602882169187069
-1.65335404872894	-8.13782024383545	-3.97644329071045	-0.00225914991460741	0.505137026309967	-0.0605069100856781
-1.65354895591736	-8.13535308837891	-3.97158455848694	-0.00247194897383451	0.505082011222839	-0.060660183429718
-1.65797805786133	-8.13985538482666	-3.97263646125793	-0.00258623738773167	0.504978597164154	-0.0608226209878922
-1.66453194618225	-8.14088153839111	-3.97755575180054	-0.00266895559616387	0.504981219768524	-0.0609640218317509
-1.6561154127121	-8.14368915557861	-3.98232436180115	-0.00275357370264828	0.505109667778015	-0.0610372796654701
-1.65334868431091	-8.13706398010254	-3.97363686561584	-0.0028851015958935	0.505135595798492	-0.0612452775239944
-1.65369868278503	-8.13791465759277	-3.96553492546082	-0.00303028943017125	0.505058825016022	-0.0613729618489742
-1.66154074668884	-8.14296054840088	-3.97602081298828	-0.00307643134146929	0.505037426948547	-0.0615608692169189
-1.6602828502655	-8.14791870117188	-3.97710061073303	-0.003111875616014	0.505171716213226	-0.0616677142679691
-1.65403771400452	-8.14221286773682	-3.97362279891968	-0.00318937771953642	0.505249500274658	-0.0618794076144695
-1.65721106529236	-8.14216899871826	-3.96807646751404	-0.00335567095316947	0.505142271518707	-0.0620271116495132
-1.66310834884644	-8.14370346069336	-3.96879196166992	-0.00324651435948908	0.505082190036774	-0.0622595064342022
-1.65992343425751	-8.14963436126709	-3.97325372695923	-0.00337979779578745	0.505221545696259	-0.0623927153646946
-1.65309548377991	-8.14309597015381	-3.9725935459137	-0.00341034773737192	0.505319476127625	-0.062589593231678
-1.65778708457947	-8.14576625823975	-3.96878123283386	-0.00349919125437737	0.505194246768951	-0.0627515614032745
-1.6613175868988	-8.15124607086182	-3.97619199752808	-0.00344326323829591	0.50520271062851	-0.062940426170826
-1.66105508804321	-8.15439987182617	-3.974933385849	-0.00349573115818203	0.505309998989105	-0.0630536153912544
-1.65595817565918	-8.14680004119873	-3.97474718093872	-0.00349498889409006	0.505361378192902	-0.0632602572441101
-1.65933573246002	-8.14610481262207	-3.96621632575989	-0.00356365577317774	0.505366623401642	-0.0633573457598686
-1.66266798973083	-8.15068912506104	-3.97710680961609	-0.00354496901854873	0.505263209342957	-0.0635842606425285
-1.66618382930756	-8.15397262573242	-3.97875308990479	-0.00358351110480726	0.505326449871063	-0.0636524632573128
-1.66054904460907	-8.15336513519287	-3.9773383140564	-0.00354461325332522	0.505382835865021	-0.0637988373637199
-1.6593554019928	-8.14967823028564	-3.96935057640076	-0.00361464126035571	0.505426466464996	-0.0639031231403351
-1.66233491897583	-8.15028381347656	-3.97339582443237	-0.00361348269507289	0.505278885364532	-0.0640751123428345
-1.66747653484344	-8.15809917449951	-3.96957182884216	-0.00361472601071	0.505326330661774	-0.0641032457351685
-1.65736842155457	-8.15110015869141	-3.97324872016907	-0.00365608651190996	0.505381643772125	-0.064302422106266
-1.66162538528442	-8.1500415802002	-3.96862959861755	-0.00371547788381577	0.505266129970551	-0.0644283890724182
-1.66667580604553	-8.15372753143311	-3.97178649902344	-0.0036937496624887	0.505115211009979	-0.0646274536848068
-1.66916286945343	-8.16160488128662	-3.97276258468628	-0.00367845827713609	0.505171000957489	-0.0646872371435165
-1.66191649436951	-8.15678310394287	-3.9747211933136	-0.00369653198868036	0.50515604019165	-0.0649177804589272
-1.66110944747925	-8.15482902526855	-3.961101770401	-0.00379354739561677	0.505122542381287	-0.0650024861097336
-1.66163635253906	-8.15394496917725	-3.96556639671326	-0.00394417066127062	0.504960715770721	-0.0652246549725533
-1.66822850704193	-8.15969753265381	-3.96444892883301	-0.00395058887079358	0.504796504974365	-0.0653197169303894
-1.66675865650177	-8.1660737991333	-3.97044944763184	-0.0038926163688302	0.504767000675201	-0.0655292198061943
-1.66265749931335	-8.1614465713501	-3.96037864685059	-0.00399262690916657	0.504817128181458	-0.0656517446041107
-1.66565120220184	-8.160325050354	-3.96102523803711	-0.00402754964306951	0.504619896411896	-0.0658373385667801
-1.6682288646698	-8.15817832946777	-3.96080088615417	-0.0040935929864645	0.504417777061462	-0.0660145431756973
-1.67355871200562	-8.16888618469238	-3.95771503448486	-0.00410080654546618	0.504302799701691	-0.0661408007144928
-1.66915881633759	-8.16779232025146	-3.96025347709656	-0.00418325746431947	0.504315733909607	-0.0662837252020836
-1.66418981552124	-8.16544246673584	-3.95319032669067	-0.00431879982352257	0.504128277301788	-0.066428616642952
-1.66467010974884	-8.16014289855957	-3.95198535919189	-0.00440802099183202	0.503881633281708	-0.0666188970208168
-1.67689514160156	-8.17333793640137	-3.95337176322937	-0.00448297848924994	0.503733694553375	-0.066710852086544
-1.66827642917633	-8.17210388183594	-3.95244789123535	-0.00455175945535302	0.503718912601471	-0.066930778324604
-1.66453957557678	-8.16752147674561	-3.94706678390503	-0.00468673091381788	0.503567039966583	-0.0670401081442833
-1.67047202587128	-8.16878795623779	-3.94915580749512	-0.00471741938963532	0.503280282020569	-0.0672314167022705
-1.67173779010773	-8.17775917053223	-3.94978165626526	-0.00476007675752044	0.503202021121979	-0.0673756822943687
-1.6662540435791	-8.17221355438232	-3.94201898574829	-0.00479724258184433	0.503146171569824	-0.0675461441278458
-1.66336154937744	-8.17532444000244	-3.9455828666687	-0.00500758038833737	0.502930879592896	-0.0677847340703011
-1.66975033283234	-8.17867469787598	-3.94539499282837	-0.00504077365621924	0.502753496170044	-0.0679216235876083
-1.66959953308105	-8.18628311157227	-3.94419932365417	-0.00507137132808566	0.502739131450653	-0.0681140348315239
-1.66408753395081	-8.18128299713135	-3.94004511833191	-0.00515428045764565	0.502680599689484	-0.068302221596241
-1.66318678855896	-8.18251037597656	-3.93943428993225	-0.00525938579812646	0.502513825893402	-0.0685509443283081
-1.67046582698822	-8.18876838684082	-3.93772602081299	-0.00533312512561679	0.502369046211243	-0.0687506049871445
-1.66555571556091	-8.19070625305176	-3.93975281715393	-0.0053358506411314	0.502437829971313	-0.0689874291419983
-1.6622474193573	-8.18797492980957	-3.93185710906982	-0.00541784474626184	0.502385079860687	-0.0691498816013336
-1.66347670555115	-8.1891393661499	-3.93873333930969	-0.00553069217130542	0.502200901508331	-0.0694256573915482
-1.66642189025879	-8.19960117340088	-3.93683195114136	-0.00562695087864995	0.502226531505585	-0.0695239752531052
-1.65979993343353	-8.19601631164551	-3.93432688713074	-0.00561242643743753	0.502250075340271	-0.0697833746671677
-1.65631890296936	-8.19133472442627	-3.9249312877655	-0.00574512407183647	0.502225518226624	-0.0699511542916298
-1.66434514522552	-8.19923496246338	-3.93421959877014	-0.00574019365012646	0.502202272415161	-0.0702157616615295
-1.66504764556885	-8.20871353149414	-3.93866896629334	-0.00574463279917836	0.502339363098145	-0.0703461766242981
-1.65447866916656	-8.20520210266113	-3.93646335601807	-0.00587015319615602	0.502471566200256	-0.0705738365650177
-1.66121053695679	-8.20649242401123	-3.92986822128296	-0.00596046354621649	0.502432525157928	-0.0707508325576782
-1.66115355491638	-8.21075057983398	-3.93620634078979	-0.00596940610557795	0.502420783042908	-0.0709206089377403
-1.655876994133	-8.21506309509277	-3.93944931030273	-0.00597559614107013	0.502582728862762	-0.0709776729345322
-1.64879763126373	-8.21216297149658	-3.93250489234924	-0.00606930302456021	0.502704203128815	-0.0712051913142204
-1.65261769294739	-8.22025394439697	-3.93929290771484	-0.00613064737990499	0.502679646015167	-0.0713516920804977
-1.64375364780426	-8.2214822769165	-3.94177150726318	-0.00617143185809255	0.502943396568298	-0.071438767015934
-1.63823044300079	-8.21526718139648	-3.93193912506104	-0.0062358109280467	0.502873003482819	-0.0716722458600998
-1.64540588855743	-8.22411918640137	-3.93738412857056	-0.00620220135897398	0.502897322177887	-0.071761317551136
-1.63659465312958	-8.22593784332275	-3.94080018997192	-0.00619729841127992	0.503121316432953	-0.0718855559825897
-1.62903606891632	-8.22676467895508	-3.93605947494507	-0.00634128879755735	0.503186225891113	-0.0720652863383293
-1.63367033004761	-8.22602653503418	-3.93559861183167	-0.00636113621294498	0.50322037935257	-0.0722692608833313
-1.63439452648163	-8.23649215698242	-3.94365358352661	-0.00634352071210742	0.503390550613403	-0.0723756104707718
-1.62375545501709	-8.23333358764648	-3.94589018821716	-0.00635471381247044	0.503573536872864	-0.072496585547924
-1.62075757980347	-8.23703861236572	-3.94116020202637	-0.00645824801176786	0.503682971000671	-0.0727549642324448
-1.62602198123932	-8.23967742919922	-3.94058108329773	-0.00644368771463633	0.503684103488922	-0.0728900656104088
-1.62221741676331	-8.24987030029297	-3.94639801979065	-0.00649775238707662	0.503889441490173	-0.0730899497866631
-1.61666166782379	-8.24339008331299	-3.94626259803772	-0.00650668842718005	0.504063427448273	-0.0732033774256706
-1.61590468883514	-8.2455472946167	-3.93735098838806	-0.00652098283171654	0.504092752933502	-0.0734699070453644
-1.61831748485565	-8.25657749176025	-3.95008254051209	-0.00646184897050262	0.50416100025177	-0.0735346153378487
-1.60818135738373	-8.25342655181885	-3.94832921028137	-0.00653498899191618	0.504384577274323	-0.073771134018898
-1.6049987077713	-8.25248336791992	-3.94328641891479	-0.00663006864488125	0.504440069198608	-0.0738689005374908
-1.6093498468399	-8.25790309906006	-3.94576668739319	-0.00668113166466355	0.504494547843933	-0.0741369426250458
-1.6082181930542	-8.2674732208252	-3.9533360004425	-0.0066050379537046	0.504672586917877	-0.0742979794740677
-1.59690058231354	-8.26033878326416	-3.94198489189148	-0.00676921242848039	0.504792511463165	-0.0745345801115036
-1.60383176803589	-8.26657581329346	-3.9516282081604	-0.00671508954837918	0.50475537776947	-0.0746685937047005
-1.60144448280334	-8.27185726165771	-3.95318961143494	-0.00673982780426741	0.504774808883667	-0.0747865289449692
-1.59561538696289	-8.27474880218506	-3.95037889480591	-0.00682881753891706	0.505025029182434	-0.0750077217817307
-1.59259617328644	-8.26898288726807	-3.94704055786133	-0.00691934628412127	0.505068004131317	-0.0752001330256462
-1.59722936153412	-8.27487468719482	-3.94800662994385	-0.00688877003267407	0.504957914352417	-0.0753858983516693
-1.59570324420929	-8.28103923797607	-3.95253276824951	-0.00689080869778991	0.505035877227783	-0.0754942670464516
-1.58664453029633	-8.28195858001709	-3.95171236991882	-0.00693576037883759	0.505178868770599	-0.0756585150957108
-1.58733594417572	-8.27863025665283	-3.94737458229065	-0.00701171811670065	0.505052387714386	-0.075775220990181
-1.58954203128815	-8.28337860107422	-3.94783759117126	-0.00710392510518432	0.504935503005981	-0.0759419575333595
-1.58977472782135	-8.28971099853516	-3.95104670524597	-0.00710569834336638	0.504971385002136	-0.0760407894849777
-1.58343529701233	-8.28823566436768	-3.9492027759552	-0.00712980423122644	0.505049467086792	-0.0762110203504562
-1.58404588699341	-8.28705787658691	-3.94434380531311	-0.00725986901670694	0.504885733127594	-0.0763172060251236
-1.58427309989929	-8.29500293731689	-3.94937872886658	-0.0072185005992651	0.504847824573517	-0.0764867439866066
-1.58108294010162	-8.29802894592285	-3.94944429397583	-0.00721569964662194	0.504864752292633	-0.0765481889247894
-1.57693386077881	-8.29372692108154	-3.94329905509949	-0.00733536062762141	0.504809677600861	-0.0767345502972603
-1.58373403549194	-8.30157566070557	-3.9455680847168	-0.00739880511537194	0.504614412784576	-0.0768676996231079
-1.57994294166565	-8.30336570739746	-3.94265484809875	-0.00733862863853574	0.504639983177185	-0.0770495384931564
-1.57333302497864	-8.30296611785889	-3.94599437713623	-0.00746450806036592	0.504556894302368	-0.0771487057209015
-1.58185851573944	-8.30407047271729	-3.94298315048218	-0.00747491186484694	0.504373133182526	-0.0772258937358856
-1.58089244365692	-8.31166648864746	-3.94572830200195	-0.00747169274836779	0.504264116287231	-0.0774468183517456
-1.57264769077301	-8.31104278564453	-3.94528746604919	-0.00750657450407743	0.504305005073547	-0.0775357708334923
-1.56777679920197	-8.31087779998779	-3.93886137008667	-0.00760288583114743	0.504205405712128	-0.0776950046420097
-1.57530105113983	-8.31293296813965	-3.93894147872925	-0.00759486155584455	0.504010796546936	-0.0778386518359184
-1.57530999183655	-8.31907176971436	-3.94175481796265	-0.0076192831620574	0.503923892974854	-0.0779543220996857
-1.57095754146576	-8.31616687774658	-3.93860864639282	-0.00756105175241828	0.504001915454865	-0.0780568793416023
-1.56787109375	-8.31674861907959	-3.93481850624084	-0.00770022766664624	0.503812730312347	-0.0783186107873917
-1.57262325286865	-8.32243251800537	-3.94332408905029	-0.00764391198754311	0.503820061683655	-0.0783713683485985
-1.57058095932007	-8.32311248779297	-3.93984341621399	-0.00757361203432083	0.503776431083679	-0.0786001086235046
-1.56426739692688	-8.32503890991211	-3.93842267990112	-0.00766151351854205	0.503862619400024	-0.0786903947591782
-1.56347191333771	-8.32801151275635	-3.93405723571777	-0.0076912073418498	0.503703653812408	-0.0789916068315506
-1.57017493247986	-8.33443260192871	-3.94440007209778	-0.00757092097774148	0.503642618656158	-0.0791242346167564
-1.56074929237366	-8.32912826538086	-3.93424606323242	-0.0076520829461515	0.503751575946808	-0.0792813822627068
-1.56387174129486	-8.33145427703857	-3.93583250045776	-0.00757227698341012	0.503606736660004	-0.0795124694705009
-1.56762647628784	-8.33869934082031	-3.94011831283569	-0.00747181521728635	0.503787040710449	-0.0796199515461922
-1.5618804693222	-8.34128570556641	-3.93560910224915	-0.00755715603008866	0.50380140542984	-0.0798114389181137
-1.56167078018188	-8.33743762969971	-3.93712878227234	-0.00760473869740963	0.503840625286102	-0.079980805516243
-1.56529259681702	-8.34325790405273	-3.94087433815002	-0.00749204307794571	0.503674268722534	-0.0802580490708351
-1.56937456130981	-8.35013580322266	-3.9409773349762	-0.0074113286100328	0.503843069076538	-0.0804522782564163
-1.5586496591568	-8.34415912628174	-3.94168925285339	-0.00742840534076095	0.503918051719666	-0.0806696340441704
-1.56838488578796	-8.35188865661621	-3.94827580451965	-0.00738431001082063	0.503884613513947	-0.0808132737874985
-1.5650874376297	-8.35314178466797	-3.94401431083679	-0.00730443140491843	0.504163503646851	-0.0809666886925697
-1.55851399898529	-8.35127067565918	-3.94070887565613	-0.00738120218738914	0.504174649715424	-0.0811847224831581
-1.56337904930115	-8.35664367675781	-3.94750142097473	-0.00729041639715433	0.50416362285614	-0.0813781842589378
-1.56373500823975	-8.36214447021484	-3.94575333595276	-0.00717258732765913	0.504248201847076	-0.0815330147743225
-1.55397844314575	-8.36212825775146	-3.94406938552856	-0.007231580093503	0.504467844963074	-0.0816877037286758
-1.55780076980591	-8.36038589477539	-3.9406373500824	-0.00725209293887019	0.504459083080292	-0.081883080303669
-1.56104266643524	-8.36435127258301	-3.95212554931641	-0.00715435808524489	0.50449538230896	-0.0820314213633537
-1.55438530445099	-8.368821144104	-3.94642949104309	-0.0071665127761662	0.504778742790222	-0.0821373388171196
-1.55030953884125	-8.36489772796631	-3.9472713470459	-0.00715428264811635	0.504748284816742	-0.0823526456952095
-1.5569623708725	-8.37328720092773	-3.94313192367554	-0.00711290678009391	0.504810452461243	-0.082464687526226
-1.55483043193817	-8.37286281585693	-3.95307755470276	-0.00702831847593188	0.504949867725372	-0.0826526880264282
-1.5476086139679	-8.37384700775146	-3.94702529907227	-0.0070909671485424	0.50510436296463	-0.0827730223536491
-1.55080509185791	-8.3731632232666	-3.94813227653503	-0.00712937861680985	0.505018770694733	-0.0830121636390686
-1.55672550201416	-8.38307094573975	-3.95555067062378	-0.00705727515742183	0.505144119262695	-0.0831293389201164
-1.54796397686005	-8.38181209564209	-3.9479706287384	-0.00697374623268843	0.505237400531769	-0.0832410901784897
-1.54663419723511	-8.38105297088623	-3.94955825805664	-0.00714253354817629	0.505297601222992	-0.0834116414189339
-1.54782688617706	-8.38448810577393	-3.9504120349884	-0.00714230071753263	0.505102396011353	-0.083613857626915
-1.55369091033936	-8.3905611038208	-3.9506139755249	-0.0070367194712162	0.505192339420319	-0.0836938619613647
-1.54814994335175	-8.3922290802002	-3.95464849472046	-0.00706881005316973	0.505346775054932	-0.0838482305407524
-1.54077351093292	-8.38850402832031	-3.94668412208557	-0.0071049458347261	0.505317807197571	-0.0840379595756531
-1.54417562484741	-8.39243602752686	-3.94765377044678	-0.0071918168105185	0.505119979381561	-0.0842502936720848
-1.54663980007172	-8.39906692504883	-3.94851613044739	-0.007182527333498	0.50519210100174	-0.0843797773122787
-1.53946602344513	-8.39830589294434	-3.95037627220154	-0.00716446479782462	0.505171835422516	-0.0845658332109451
-1.53718185424805	-8.39626121520996	-3.9435670375824	-0.00734422774985433	0.505175650119781	-0.0846636742353439
-1.53906583786011	-8.39847755432129	-3.94831562042236	-0.00735194981098175	0.504927039146423	-0.0848884359002113
-1.54365849494934	-8.40610313415527	-3.94268226623535	-0.00739195151254535	0.504871487617493	-0.0850107818841934
-1.54100012779236	-8.4080114364624	-3.94570207595825	-0.00742054637521505	0.504914224147797	-0.0852243304252625
-1.53531384468079	-8.40685081481934	-3.94005274772644	-0.00757345091551542	0.504930317401886	-0.0853534713387489
-1.53935348987579	-8.40798282623291	-3.94062638282776	-0.00767835043370724	0.504734992980957	-0.0855730175971985
-1.542595744133	-8.41271686553955	-3.93598318099976	-0.00764152221381664	0.504600584506989	-0.0856822952628136
-1.54178464412689	-8.41419315338135	-3.94270205497742	-0.00772737059742212	0.504646360874176	-0.085827499628067
-1.53366720676422	-8.41436004638672	-3.93643569946289	-0.00790972914546728	0.504601716995239	-0.0859812200069427
-1.53971385955811	-8.41310977935791	-3.93686437606812	-0.00814350228756666	0.504375100135803	-0.0861583352088928
-1.545565366745	-8.42082500457764	-3.93802261352539	-0.00808151997625828	0.504265308380127	-0.0861731395125389
-1.53858983516693	-8.41661834716797	-3.94037580490112	-0.00815996527671814	0.504271566867828	-0.086260549724102
-1.53751051425934	-8.4134693145752	-3.9313657283783	-0.00838392786681652	0.504160404205322	-0.0863247811794281
-1.5420606136322	-8.41734409332275	-3.92857217788696	-0.00849032774567604	0.503896176815033	-0.0864531025290489
-1.53695511817932	-8.42185974121094	-3.9356701374054	-0.00855150725692511	0.503924429416656	-0.086536817252636
-1.5335556268692	-8.41662883758545	-3.92139935493469	-0.00877077784389257	0.50373375415802	-0.0865979716181755
-1.53805923461914	-8.41858196258545	-3.928302526474	-0.00882447045296431	0.503551840782166	-0.0867316797375679
-1.54421293735504	-8.42238330841064	-3.91797280311584	-0.00892468262463808	0.503414630889893	-0.0868539363145828
-1.53649091720581	-8.41746616363525	-3.92322397232056	-0.00909597240388393	0.503312170505524	-0.0868939608335495
-1.53991138935089	-8.4144172668457	-3.91255450248718	-0.00926315691322088	0.503113210201263	-0.086998425424099
-1.54465115070343	-8.4173698425293	-3.92258596420288	-0.00932724587619305	0.502850353717804	-0.0870767459273338
-1.5475652217865	-8.42128467559814	-3.9151451587677	-0.00944765284657478	0.50277704000473	-0.0871020704507828
-1.54430890083313	-8.41643619537354	-3.91574358940125	-0.00952970422804356	0.502740263938904	-0.0871870443224907
-1.54633927345276	-8.41561222076416	-3.91021490097046	-0.00969317927956581	0.502392470836639	-0.0872853919863701
-1.55346131324768	-8.41892719268799	-3.91498589515686	-0.00978316087275743	0.502227783203125	-0.0873303860425949
-1.55290853977203	-8.41992473602295	-3.90808010101318	-0.00987090077251196	0.502161979675293	-0.0873409733176231
-1.54796671867371	-8.41491985321045	-3.90610671043396	-0.00998559594154358	0.502028048038483	-0.0874048843979836
-1.55512714385986	-8.41108989715576	-3.90734148025513	-0.0100478166714311	0.501773655414581	-0.0873981490731239
-1.56058967113495	-8.41596221923828	-3.90369343757629	-0.0101282568648458	0.50157904624939	-0.0873750746250153
-1.55775272846222	-8.41330814361572	-3.90380668640137	-0.0102297170087695	0.501497626304626	-0.0872828736901283
-1.55478358268738	-8.40714168548584	-3.8976137638092	-0.0103050898760557	0.50127899646759	-0.0871930420398712
-1.57598507404327	-8.39995193481445	-3.89891481399536	-0.0102814445272088	0.500990152359009	-0.0867683216929436
-1.56847190856934	-8.40078353881836	-3.89876794815063	-0.0101850368082523	0.500563025474548	-0.0857695266604424
-1.54826855659485	-8.39763832092285	-3.89565443992615	-0.00989803392440081	0.49993759393692	-0.0866571590304375
-1.57453429698944	-8.40902042388916	-3.88273334503174	-0.00984335411339998	0.499613285064697	-0.087298184633255
-1.57462418079376	-8.41275310516357	-3.89938950538635	-0.00982821732759476	0.499814838171005	-0.0868329852819443
-1.55760705471039	-8.40477085113525	-3.88707756996155	-0.00992604345083237	0.499833971261978	-0.0866783186793327
-1.55739915370941	-8.40365982055664	-3.88897705078125	-0.009977494366467	0.4996457695961	-0.086818240582943
-1.56248116493225	-8.40617275238037	-3.8860764503479	-0.00993375200778246	0.499639213085175	-0.0867838710546494
-1.56350111961365	-8.40920829772949	-3.88963556289673	-0.00991944316774607	0.499672681093216	-0.0867701545357704
-1.55619537830353	-8.39984703063965	-3.88064742088318	-0.0101095968857408	0.499720990657806	-0.0866937339305878
[truncated: 8,727 more rows]
