# Supplementary material for: Identification of Haptic Based Guiding Using Hard Reins
Source: PLoS One. 2015 Jul 22;10(7):e0132020. doi: 10.1371/journal.pone.0132020 (PMC4511788; doi:10.1371/journal.pone.0132020)
Supplement: S6 File — (ZIP) [file pone.0132020.s006.zip › Exp2_ForceData2/Subject9/path3/T3.csv]

Force X (N)	Force Y (N)	Force Z (N)	Torque X (N-m)	Torque Y (N-m)	Torque Z (N-m)	Frequency = 10000	Averaging Level = 16	F/T Serial Number = FT11772	Time Started = 19/12/2012 16:25:21
-3.44824028015137	-6.99808168411255	-3.58220100402832	0.0159582979977131	0.501547455787659	-0.0190936736762524
-3.44453644752502	-7.00354385375977	-3.57370257377625	0.0161155294626951	0.502299308776855	-0.0191792659461498
-3.44687557220459	-7.00730323791504	-3.58597540855408	0.0161450915038586	0.502924501895905	-0.0193881988525391
-3.45638799667358	-7.01264762878418	-3.58458805084229	0.0162734929472208	0.503547549247742	-0.019492456689477
-3.46525549888611	-7.02429056167603	-3.5975968837738	0.0164389554411173	0.504292845726013	-0.0197123344987631
-3.46656608581543	-7.0290846824646	-3.59907913208008	0.0165275670588017	0.505207002162933	-0.0198556948453188
-3.46584844589233	-7.02941226959229	-3.60298204421997	0.0166768077760935	0.50597482919693	-0.0200750939548016
-3.47437143325806	-7.03231763839722	-3.60848903656006	0.0167081076651812	0.506590783596039	-0.0202346500009298
-3.48529815673828	-7.04143524169922	-3.61259436607361	0.0167876109480858	0.507369995117188	-0.0204019155353308
-3.48690152168274	-7.0509295463562	-3.62067365646362	0.0169735308736563	0.508082926273346	-0.0206597223877907
-3.48635578155518	-7.05486536026001	-3.62273621559143	0.0169931072741747	0.508988916873932	-0.0207657385617495
-3.48825216293335	-7.05170679092407	-3.62925601005554	0.0169410537928343	0.509650886058807	-0.0209555719047785
-3.4954833984375	-7.05512762069702	-3.62293267250061	0.0170351173728704	0.510290801525116	-0.0211875271052122
-3.50462436676025	-7.06482791900635	-3.63949584960938	0.017153300344944	0.510962665081024	-0.0215121172368526
-3.50614190101624	-7.07023954391479	-3.63975024223328	0.017165208235383	0.511815547943115	-0.0217562410980463
-3.5098865032196	-7.07064819335938	-3.6451518535614	0.0170932002365589	0.512463808059692	-0.0221581812947989
-3.51619148254395	-7.06607913970947	-3.64134836196899	0.0171113535761833	0.513081073760986	-0.0224482528865337
-3.52488732337952	-7.071702003479	-3.6506609916687	0.0169865619391203	0.513741850852966	-0.02272679656744
-3.5327033996582	-7.07341527938843	-3.654620885849	0.0171115826815367	0.514290511608124	-0.0230876132845879
-3.54110312461853	-7.08010864257813	-3.65687584877014	0.0170879494398832	0.514931857585907	-0.0233039408922195
-3.54286217689514	-7.08239221572876	-3.66878128051758	0.0170819237828255	0.515599131584167	-0.0235689580440521
-3.5429470539093	-7.07717084884644	-3.66428756713867	0.0169238597154617	0.516216576099396	-0.0238645430654287
-3.55070209503174	-7.07648611068726	-3.66437101364136	0.0168432090431452	0.516723036766052	-0.0241381395608187
-3.56320190429688	-7.08176374435425	-3.66970109939575	0.016771724447608	0.51722252368927	-0.0244547706097364
-3.57251906394959	-7.08474349975586	-3.67853736877441	0.0167185105383396	0.517744839191437	-0.0245923437178135
-3.57605338096619	-7.08278751373291	-3.67814302444458	0.0166092868894339	0.518321514129639	-0.0247899312525988
-3.57559156417847	-7.07944917678833	-3.67912149429321	0.0164486113935709	0.518908441066742	-0.0248618759214878
-3.58047676086426	-7.07241058349609	-3.67796945571899	0.0162265188992023	0.519294321537018	-0.0249593798071146
-3.59277701377869	-7.07041692733765	-3.68127918243408	0.0161548014730215	0.519729495048523	-0.0249195098876953
-3.60152292251587	-7.07164573669434	-3.68635821342468	0.0160571560263634	0.520182013511658	-0.0249494761228561
-3.59962439537048	-7.06538200378418	-3.68606472015381	0.0159259010106325	0.520726025104523	-0.024775929749012
-3.60544323921204	-7.0592360496521	-3.68689227104187	0.0157068911939859	0.521170377731323	-0.0246060322970152
-3.60957765579224	-7.05027294158936	-3.68670582771301	0.0155310863628983	0.521509528160095	-0.0243745688349009
-3.6197452545166	-7.04897117614746	-3.68994998931885	0.0154106244444847	0.521893799304962	-0.0241244435310364
-3.62228298187256	-7.04702377319336	-3.69107675552368	0.0152655690908432	0.522347271442413	-0.0238219182938337
-3.6254551410675	-7.03867483139038	-3.69827771186829	0.0151208005845547	0.522762954235077	-0.0233307462185621
-3.62509441375732	-7.0308518409729	-3.68615913391113	0.0149550689384341	0.52319997549057	-0.0229409895837307
-3.62930560112	-7.01683616638184	-3.68376302719116	0.0146497525274754	0.523525953292847	-0.022502588108182
-3.63801717758179	-7.01509618759155	-3.6844208240509	0.0144627029076219	0.523821234703064	-0.0220751911401749
-3.6450788974762	-7.00467109680176	-3.68710994720459	0.0142826642841101	0.524166107177734	-0.0215957518666983
-3.65420651435852	-6.99886512756348	-3.68676733970642	0.0142405545338988	0.524465501308441	-0.0210716333240271
-3.65495538711548	-6.99041700363159	-3.69147896766663	0.0139403017237782	0.524828433990479	-0.020542411133647
-3.65616631507874	-6.97634744644165	-3.69274663925171	0.0137898121029139	0.525209963321686	-0.0199913531541824
-3.6570029258728	-6.96740055084229	-3.68656468391418	0.0135654453188181	0.525592625141144	-0.0194216761738062
-3.66009831428528	-6.95546007156372	-3.68219304084778	0.0133008928969502	0.525864899158478	-0.0189216453582048
-3.66818857192993	-6.93857097625732	-3.67934131622314	0.0130736529827118	0.526071310043335	-0.0182216223329306
-3.6765820980072	-6.92846488952637	-3.67909145355225	0.0128484284505248	0.52627158164978	-0.0176438111811876
-3.68903303146362	-6.91557836532593	-3.68716144561768	0.0126789174973965	0.526645958423615	-0.0170413609594107
-3.6963095664978	-6.90162134170532	-3.68047165870667	0.0123924072831869	0.526937067508698	-0.0162648912519217
-3.70122623443604	-6.88898229598999	-3.68515872955322	0.0121585112065077	0.527272880077362	-0.0154808964580297
-3.70014405250549	-6.8751049041748	-3.68841576576233	0.0118233365938067	0.527760446071625	-0.0147595573216677
-3.7028477191925	-6.85526275634766	-3.68258166313171	0.0115857170894742	0.528114259243011	-0.0138261690735817
-3.7091019153595	-6.8364462852478	-3.68442916870117	0.0114152859896421	0.528595089912415	-0.0130729340016842
-3.71831011772156	-6.81401109695435	-3.67753005027771	0.0111556695774198	0.528848707675934	-0.0121789490804076
-3.72765326499939	-6.79663324356079	-3.67075634002686	0.0109313791617751	0.529256761074066	-0.0112842582166195
-3.73093008995056	-6.78172159194946	-3.67398524284363	0.0106568960472941	0.529627621173859	-0.0105146337300539
-3.74038290977478	-6.76119375228882	-3.68427562713623	0.0104563860222697	0.529965877532959	-0.00968189164996147
-3.74934673309326	-6.74864196777344	-3.67574310302734	0.0102309631183743	0.53045642375946	-0.00899902638047934
-3.75505471229553	-6.73216009140015	-3.68196368217468	0.0100773377344012	0.530960023403168	-0.00833712425082922
-3.75510621070862	-6.71444320678711	-3.68480467796326	0.0098075857385993	0.531494975090027	-0.00737637747079134
-3.75534629821777	-6.69831562042236	-3.68409204483032	0.00960484985262156	0.532057702541351	-0.00646281894296408
-3.75194096565247	-6.67903184890747	-3.6841459274292	0.00934724789112806	0.532616078853607	-0.00560140470042825
-3.75276708602905	-6.66023778915405	-3.67804217338562	0.00905316602438688	0.533103048801422	-0.00467728404328227
-3.75373721122742	-6.64004182815552	-3.67546057701111	0.0088789714500308	0.533559322357178	-0.00389459752477705
-3.75871634483337	-6.62738704681396	-3.67885613441467	0.00869766809046268	0.534075915813446	-0.00326583068817854
-3.7631995677948	-6.60794973373413	-3.68464636802673	0.00852025486528873	0.534572243690491	-0.00256599485874176
-3.76611757278442	-6.59468221664429	-3.68054962158203	0.00832143984735012	0.535278975963593	-0.00194088823627681
-3.76736378669739	-6.577064037323	-3.68363571166992	0.00810564775019884	0.535785138607025	-0.00114903808571398
-3.77106213569641	-6.56262302398682	-3.69240283966064	0.00791792664676905	0.536366283893585	-0.000513690756633878
-3.77350854873657	-6.54711008071899	-3.69311380386353	0.00785995274782181	0.536898374557495	1.50432697409997E-05
-3.77960681915283	-6.53189468383789	-3.70088839530945	0.0076565002091229	0.537507295608521	0.00072982010897249
-3.77937412261963	-6.51510763168335	-3.69559264183044	0.00750656332820654	0.538174986839294	0.00141004309989512
-3.78188109397888	-6.50335359573364	-3.70212244987488	0.00742867402732372	0.538843750953674	0.00216098758392036
-3.78437447547913	-6.48958826065063	-3.70845055580139	0.00733326561748981	0.539508640766144	0.00274868332780898
-3.78445768356323	-6.47876644134521	-3.70618867874146	0.00719614466652274	0.540156483650208	0.00332068954594433
-3.7917902469635	-6.46292352676392	-3.70832681655884	0.00707738287746906	0.540899217128754	0.00395614327862859
-3.79633617401123	-6.45325803756714	-3.71298670768738	0.00707318261265755	0.541539192199707	0.00449575716629624
-3.80129671096802	-6.44446134567261	-3.72257161140442	0.00691744219511747	0.542300939559937	0.00506179593503475
-3.80300140380859	-6.43421506881714	-3.72081089019775	0.00687383394688368	0.542997479438782	0.0054380651563406
-3.81211853027344	-6.42109394073486	-3.72846126556396	0.00689644599333405	0.543691456317902	0.00598901323974133
-3.8224823474884	-6.41262578964233	-3.74032139778137	0.00685262493789196	0.54444020986557	0.00629369681701064
-3.83110976219177	-6.40882635116577	-3.74108457565308	0.00679615838453174	0.545065701007843	0.00670703174546361
-3.84113311767578	-6.39531421661377	-3.75109648704529	0.00685441680252552	0.545697152614594	0.00711061665788293
-3.85365462303162	-6.38596534729004	-3.74801158905029	0.00673749344423413	0.546298444271088	0.00734705338254571
-3.85880303382874	-6.37939023971558	-3.75608229637146	0.00666220532730222	0.546831011772156	0.00781301409006119
-3.86940407752991	-6.36724901199341	-3.75581955909729	0.00675570033490658	0.547333061695099	0.00806715060025454
-3.88152503967285	-6.36115884780884	-3.76686024665833	0.00665146205574274	0.547921180725098	0.0082732243463397
-3.88452744483948	-6.35212182998657	-3.75765895843506	0.00654735323041677	0.548329830169678	0.00840683188289404
-3.89161801338196	-6.3416543006897	-3.76629161834717	0.00663149356842041	0.548751175403595	0.00875316839665174
-3.89371085166931	-6.33079242706299	-3.76560115814209	0.0065152426250279	0.549269437789917	0.00893559120595455
-3.90104007720947	-6.32513999938965	-3.76785778999329	0.00641140900552273	0.549651980400085	0.00922810658812523
-3.90534663200378	-6.32184648513794	-3.77686476707459	0.00644282158464193	0.5500328540802	0.00951819494366646
-3.91625285148621	-6.31646394729614	-3.78062009811401	0.00632458459585905	0.550429403781891	0.00992055051028728
-3.92438793182373	-6.30963468551636	-3.78136014938354	0.00629720743745565	0.55056244134903	0.0103228967636824
-3.92738795280457	-6.30309867858887	-3.78341817855835	0.00610440038144588	0.550742983818054	0.0107980715110898
-3.93315815925598	-6.29196739196777	-3.78371286392212	0.00598632404580712	0.550936937332153	0.011231292039156
-3.93707823753357	-6.28064489364624	-3.77864217758179	0.00582705903798342	0.551103472709656	0.0118452971801162
-3.93120932579041	-6.27389049530029	-3.77179408073425	0.00565572362393141	0.551306188106537	0.0123707866296172
-3.93249201774597	-6.26555013656616	-3.77922511100769	0.00548485433682799	0.551449656486511	0.0128934653475881
-3.9428813457489	-6.26870584487915	-3.77602028846741	0.00542009063065052	0.551521897315979	0.0133594702929258
-3.94048833847046	-6.26379871368408	-3.7756679058075	0.00520892301574349	0.551362991333008	0.0137852048501372
-3.95262026786804	-6.25932216644287	-3.77613663673401	0.00497105531394482	0.551284611225128	0.0142108788713813
-3.95536208152771	-6.25451946258545	-3.77383756637573	0.00466106692329049	0.55103588104248	0.0145396897569299
-3.95220327377319	-6.24689292907715	-3.76770448684692	0.00441105058416724	0.550924837589264	0.0148120038211346
-3.9527804851532	-6.24445104598999	-3.75737595558167	0.00415320508182049	0.550737500190735	0.0150787672027946
-3.9519054889679	-6.24140501022339	-3.75640654563904	0.00399221759289503	0.550578892230988	0.0153054827824235
-3.95890545845032	-6.24260759353638	-3.75585317611694	0.00380230252631009	0.550329506397247	0.0153884729370475
-3.96670317649841	-6.24527502059937	-3.76116824150085	0.00352481473237276	0.550174057483673	0.0154659310355783
-3.97251176834106	-6.24566888809204	-3.7519679069519	0.00337601616047323	0.549783766269684	0.0155206695199013
-3.97747921943665	-6.24966764450073	-3.74982452392578	0.00319715100340545	0.549466609954834	0.0155074270442128
-3.9854257106781	-6.24589395523071	-3.74417901039124	0.00296699488535523	0.549154877662659	0.0154247013852
-3.98672032356262	-6.24528217315674	-3.73832750320435	0.00277847587130964	0.548901438713074	0.0155584299936891
-3.98541307449341	-6.24759435653687	-3.73296308517456	0.00262867682613432	0.548730790615082	0.0154758207499981
-3.99249649047852	-6.24829387664795	-3.73536467552185	0.00237796409055591	0.548650741577148	0.0153599083423615
-4.00117683410645	-6.25403833389282	-3.73033022880554	0.0022331525105983	0.548683047294617	0.0151685578748584
-4.00481605529785	-6.26237678527832	-3.74573945999146	0.00207908661104739	0.548699259757996	0.0150705631822348
-4.0149130821228	-6.26545095443726	-3.74053359031677	0.00195256562437862	0.548730671405792	0.0148817766457796
-4.02574682235718	-6.27281951904297	-3.75108981132507	0.00184229656588286	0.548830389976501	0.0146803855895996
-4.03106164932251	-6.28091287612915	-3.7540647983551	0.00188291270751506	0.548961758613586	0.0143629712983966
-4.04146575927734	-6.28464460372925	-3.75707650184631	0.00171019346453249	0.549287855625153	0.0140165099874139
-4.0484619140625	-6.28969812393188	-3.7597439289093	0.00165575684513897	0.549620091915131	0.0135323628783226
-4.04907321929932	-6.29309511184692	-3.76156806945801	0.00174397078808397	0.550035655498505	0.0130449328571558
-4.05509567260742	-6.30176210403442	-3.7763991355896	0.00182437489274889	0.550739228725433	0.0124128134921193
-4.05864143371582	-6.3131742477417	-3.78224968910217	0.00183785846456885	0.551388382911682	0.0118998605757952
-4.06528425216675	-6.32360506057739	-3.79356479644775	0.00209846184588969	0.552021086215973	0.0112733310088515
-4.07559490203857	-6.33741235733032	-3.8036584854126	0.00221284735016525	0.55290561914444	0.0107136918231845
-4.08385276794434	-6.35007429122925	-3.81135129928589	0.00237510236911476	0.553744912147522	0.0100989500060678
-4.08960294723511	-6.35668039321899	-3.8190484046936	0.00269091851077974	0.554657280445099	0.00951953697949648
-4.08850049972534	-6.36551094055176	-3.83564567565918	0.00281814462505281	0.555737316608429	0.00873041804879904
-4.08933544158936	-6.37430000305176	-3.84555077552795	0.0031199580989778	0.556821286678314	0.00791138410568237
-4.0875678062439	-6.38313150405884	-3.86088013648987	0.00366556853987277	0.558142304420471	0.00753770861774683
-4.08199977874756	-6.39352369308472	-3.87030673027039	0.00386250833980739	0.559349417686462	0.00705953501164913
-4.085608959198	-6.40893507003784	-3.87967133522034	0.0041701914742589	0.560639083385468	0.00618332577869296
-4.09043979644775	-6.4271674156189	-3.89100337028503	0.00437945360317826	0.561961531639099	0.00514546688646078
-4.09178352355957	-6.43618488311768	-3.91143822669983	0.00460714101791382	0.563121497631073	0.00439270120114088
-4.09309530258179	-6.44570970535278	-3.9171187877655	0.00490220496430993	0.564405620098114	0.00382499489933252
-4.08664321899414	-6.45127820968628	-3.92492866516113	0.00514064822345972	0.565812766551971	0.00317753432318568
-4.07976675033569	-6.4582257270813	-3.9433970451355	0.00538674602285028	0.567251026630402	0.00255197263322771
-4.0769157409668	-6.47345066070557	-3.95141410827637	0.00559582002460957	0.568607270717621	0.00189128518104553
-4.07417392730713	-6.48800611495972	-3.96506428718567	0.00589563697576523	0.569792211055756	0.00126918952446431
-4.07772159576416	-6.50079536437988	-3.9726824760437	0.0060913641937077	0.570990145206451	0.000566277245525271
-4.06646060943604	-6.50536632537842	-3.97748756408691	0.00620866706594825	0.571949303150177	-2.21100854105316E-05
-4.05633354187012	-6.50998830795288	-3.98613953590393	0.00626925053074956	0.5731241106987	-0.00069048983277753
-4.05033874511719	-6.53230953216553	-3.99241638183594	0.00648483028635383	0.573975026607513	-0.00131427054293454
-4.05333042144775	-6.54181861877441	-4.00147581100464	0.00667032180353999	0.574804425239563	-0.00204622023738921
-4.04828262329102	-6.55004024505615	-4.011146068573	0.0065792896784842	0.575511038303375	-0.00281477998942137
-4.03812599182129	-6.55238771438599	-4.00711822509766	0.0063779135234654	0.576078295707703	-0.0036691389977932
-4.03172540664673	-6.55879306793213	-4.00148582458496	0.00608181254938245	0.576619803905487	-0.00425765383988619
-4.02655506134033	-6.5796160697937	-4.00522994995117	0.00579455448314548	0.576990246772766	-0.00483046704903245
-4.02443361282349	-6.5830135345459	-4.0007643699646	0.00559820467606187	0.577148139476776	-0.00554470531642437
-4.01680374145508	-6.59057474136353	-4.00191450119019	0.0052862367592752	0.577226221561432	-0.00619465764611959
-4.0053334236145	-6.59363079071045	-3.9948251247406	0.00507251638919115	0.577311456203461	-0.00693108374252915
-4.01000308990479	-6.60813331604004	-3.99583053588867	0.00469186110422015	0.577250003814697	-0.00773014547303319
-4.01262903213501	-6.62212753295898	-3.99468541145325	0.00435689836740494	0.576827526092529	-0.00874596182256937
-4.01296854019165	-6.62848711013794	-3.98752975463867	0.00367024471051991	0.57646644115448	-0.00952152162790298
-4.00297021865845	-6.62895059585571	-3.96658968925476	0.00308227352797985	0.575934052467346	-0.0102759664878249
-4.00315046310425	-6.6349573135376	-3.97535181045532	0.00261864764615893	0.575623393058777	-0.0107996901497245
-4.00255298614502	-6.649094581604	-3.95543241500854	0.00189438043162227	0.574963390827179	-0.0115455724298954
-4.01270198822021	-6.65549802780151	-3.9558846950531	0.00149287318345159	0.574215412139893	-0.0122733050957322
-4.01662731170654	-6.66200590133667	-3.94757461547852	0.000777364417444915	0.573405146598816	-0.0129790622740984
-4.01636934280396	-6.6665244102478	-3.9277560710907	6.41420483589172E-05	0.572665154933929	-0.0136547824367881
-4.01322412490845	-6.67330169677734	-3.91190052032471	-0.000660647347103804	0.571833252906799	-0.0145855033770204
-4.01849031448364	-6.67764949798584	-3.90133619308472	-0.00123418378643692	0.571092367172241	-0.0154368318617344
-4.02269792556763	-6.6890664100647	-3.89806175231934	-0.00191049266140908	0.570197641849518	-0.016436317935586
-4.02083683013916	-6.70290374755859	-3.88782668113709	-0.00264357472769916	0.569345831871033	-0.0175273343920708
-4.03400707244873	-6.71645784378052	-3.88093090057373	-0.00331275933422148	0.568404018878937	-0.0186602361500263
-4.04441738128662	-6.7221565246582	-3.86888146400452	-0.00397868221625686	0.567423343658447	-0.0196266919374466
-4.05651330947876	-6.73729419708252	-3.8531596660614	-0.00463084364309907	0.566291272640228	-0.0206826012581587
-4.05375146865845	-6.74153804779053	-3.83787870407104	-0.00536860851570964	0.565195560455322	-0.021839514374733
-4.06397199630737	-6.74839735031128	-3.82767415046692	-0.00610464904457331	0.564047932624817	-0.0229478124529123
-4.07536458969116	-6.7627067565918	-3.81156754493713	-0.00696176802739501	0.563001334667206	-0.0241767000406981
-4.08442449569702	-6.76911067962646	-3.80448031425476	-0.00773052871227264	0.561910510063171	-0.0253973826766014
-4.09576892852783	-6.7724928855896	-3.79051113128662	-0.00844111200422049	0.560758173465729	-0.0265193674713373
-4.10414266586304	-6.78118515014648	-3.77863430976868	-0.00924314185976982	0.559703707695007	-0.0275535583496094
-4.11262941360474	-6.79778575897217	-3.76731419563293	-0.00997346360236406	0.558641076087952	-0.0287564750760794
-4.11534690856934	-6.80558061599731	-3.75516843795776	-0.0107813328504562	0.557644248008728	-0.0300280023366213
-4.12721347808838	-6.80956983566284	-3.7503547668457	-0.0113933738321066	0.556688964366913	-0.0312606692314148
-4.13593101501465	-6.81865787506104	-3.73495101928711	-0.0120618119835854	0.555676639080048	-0.0324801914393902
-4.14556217193604	-6.82507276535034	-3.71664357185364	-0.0128273963928223	0.55485075712204	-0.0338383689522743
-4.15590953826904	-6.83320569992065	-3.71809434890747	-0.0135132381692529	0.553997457027435	-0.03522739559412
-4.16825580596924	-6.84126567840576	-3.70088481903076	-0.0142342383041978	0.553082525730133	-0.0366192795336246
-4.19450759887695	-6.85474920272827	-3.6953547000885	-0.0148476408794522	0.552351176738739	-0.0388031527400017
-4.20591688156128	-6.85857486724854	-3.6980414390564	-0.0152105679735541	0.551643967628479	-0.0395639464259148
-4.20425844192505	-6.8522686958313	-3.68795347213745	-0.0154727082699537	0.550913453102112	-0.0389922931790352
-4.21560192108154	-6.86114358901978	-3.69688391685486	-0.0156614985316992	0.550536334514618	-0.0397859066724777
-4.22622966766357	-6.88826131820679	-3.69282579421997	-0.016397800296545	0.55010998249054	-0.041415199637413
-4.22977495193481	-6.89944648742676	-3.66700029373169	-0.0173688642680645	0.549641966819763	-0.0427703596651554
-4.23294067382813	-6.89512968063354	-3.65802335739136	-0.0180671345442533	0.549286901950836	-0.0436917170882225
-4.24382734298706	-6.9023699760437	-3.66114282608032	-0.0185552798211575	0.548792719841003	-0.0446146540343761
-4.25355195999146	-6.90667724609375	-3.65143084526062	-0.0189835857599974	0.548363268375397	-0.0456300154328346
-4.26656627655029	-6.91801500320435	-3.64724612236023	-0.0193614456802607	0.548024356365204	-0.0467310287058353
-4.28054809570313	-6.93173456192017	-3.64748406410217	-0.0198248717933893	0.547640442848206	-0.0478685572743416
-4.29480123519897	-6.94676160812378	-3.63957524299622	-0.0201617833226919	0.547373592853546	-0.0489475764334202
-4.30346488952637	-6.96009540557861	-3.63485646247864	-0.0206930302083492	0.547058820724487	-0.050050962716341
-4.31079816818237	-6.96422815322876	-3.62773847579956	-0.0211341287940741	0.546820342540741	-0.050925612449646
-4.31611108779907	-6.9702615737915	-3.63073706626892	-0.0215227548032999	0.546622753143311	-0.0518208853900433
-4.32076025009155	-6.97534561157227	-3.6153244972229	-0.0218422915786505	0.54628711938858	-0.0527884811162949
-4.33993864059448	-6.98188591003418	-3.62228012084961	-0.0221395213156939	0.545946955680847	-0.053506076335907
-4.34375476837158	-6.9961895942688	-3.61668229103088	-0.022464144974947	0.545702993869781	-0.0544204898178577
-4.34045696258545	-7.00019454956055	-3.61593317985535	-0.0229064002633095	0.545599400997162	-0.0551562458276749
-4.34028720855713	-6.99702453613281	-3.60708546638489	-0.0233549494296312	0.545289099216461	-0.0558212175965309
-4.34102725982666	-6.99925374984741	-3.59629154205322	-0.0238250121474266	0.545005679130554	-0.0562360845506191
-4.34728336334229	-7.00674629211426	-3.59751129150391	-0.0242031700909138	0.544772386550903	-0.0567573755979538
-4.35010433197021	-7.01353025436401	-3.5976185798645	-0.0244570150971413	0.544526636600494	-0.0572771206498146
-4.3466796875	-7.01714468002319	-3.59643292427063	-0.0247804448008537	0.544306874275208	-0.0575563795864582
-4.33700799942017	-7.015549659729	-3.58830428123474	-0.0251679997891188	0.5440833568573	-0.0580037906765938
-4.33900165557861	-7.01367902755737	-3.57892608642578	-0.0255353301763535	0.54375296831131	-0.058402918279171
-4.34085035324097	-7.01945018768311	-3.57672882080078	-0.0259194020181894	0.543330848217011	-0.058829877525568
-4.34271812438965	-7.02837705612183	-3.57517838478088	-0.0262786131352186	0.5430908203125	-0.0591462776064873
-4.33374977111816	-7.02960634231567	-3.56945419311523	-0.0266722645610571	0.542819499969482	-0.0596765354275703
-4.33467960357666	-7.02516794204712	-3.56006002426147	-0.0271016955375671	0.542296469211578	-0.0602002739906311
-4.34119415283203	-7.03274250030518	-3.56014227867126	-0.0274295061826706	0.541770279407501	-0.0607649683952332
-4.34186792373657	-7.04056787490845	-3.55177640914917	-0.0277329422533512	0.5413698554039	-0.0610124208033085
-4.33344316482544	-7.03821754455566	-3.55028820037842	-0.0280156210064888	0.5409055352211	-0.0613628625869751
-4.33249711990356	-7.03115701675415	-3.54447484016418	-0.0284440573304892	0.540277898311615	-0.0615952536463737
-4.33827257156372	-7.03653478622437	-3.53727793693542	-0.0288458429276943	0.539669871330261	-0.0618136823177338
-4.33619689941406	-7.04059219360352	-3.53208470344543	-0.0291676539927721	0.539257526397705	-0.0617890357971191
-4.32309436798096	-7.03068256378174	-3.53177118301392	-0.0294738821685314	0.538721799850464	-0.0615597143769264
-4.31377077102661	-7.03742837905884	-3.51256489753723	-0.030759159475565	0.537697970867157	-0.0612993203103542
-4.31066036224365	-7.03623151779175	-3.49076962471008	-0.0321594998240471	0.536841750144959	-0.0612516514956951
-4.30354928970337	-7.0221209526062	-3.47524166107178	-0.0335542038083076	0.536151885986328	-0.0608797967433929
-4.28679418563843	-6.99853658676147	-3.46549606323242	-0.0345789790153503	0.535294890403748	-0.0603324994444847
-4.2927417755127	-6.99604845046997	-3.46116375923157	-0.0353713892400265	0.534411489963531	-0.06005484983325
-4.29160785675049	-7.00118064880371	-3.45743322372437	-0.035967294126749	0.533624291419983	-0.0605046637356281
-4.28683996200562	-7.00694561004639	-3.44748044013977	-0.036794051527977	0.532968282699585	-0.0612573735415936
-4.29095554351807	-7.0078067779541	-3.43377256393433	-0.0374869257211685	0.532283663749695	-0.0616779066622257
-4.28778886795044	-7.01091861724854	-3.42741632461548	-0.0381045714020729	0.531847298145294	-0.0619253441691399
-4.28553438186646	-7.01162528991699	-3.42487788200378	-0.0387347899377346	0.53129780292511	-0.0621150359511375
-4.29565334320068	-7.02585124969482	-3.41993546485901	-0.0392358899116516	0.530933201313019	-0.0626989305019379
-4.29336166381836	-7.02887678146362	-3.42034459114075	-0.0398440808057785	0.530584454536438	-0.0634090453386307
-4.30010652542114	-7.025803565979	-3.41194105148315	-0.0406576171517372	0.53025496006012	-0.0639036223292351
-4.3143630027771	-7.03029775619507	-3.40947914123535	-0.041319377720356	0.529841840267181	-0.0644310638308525
-4.31891250610352	-7.03095722198486	-3.407475233078	-0.041998453438282	0.529686033725739	-0.0647005885839462
-4.32438135147095	-7.02090644836426	-3.39298033714294	-0.0426730886101723	0.529477536678314	-0.0649234130978584
-4.337317943573	-7.02750253677368	-3.40343618392944	-0.0430230312049389	0.529386878013611	-0.0650216713547707
-4.33907318115234	-7.03288984298706	-3.39738035202026	-0.0435417033731937	0.529589295387268	-0.0651085525751114
-4.34271430969238	-7.02882623672485	-3.39355301856995	-0.0438612177968025	0.529625356197357	-0.0653359144926071
-4.35304498672485	-7.03226947784424	-3.40380716323853	-0.0441135428845882	0.529719173908234	-0.065333291888237
-4.35056829452515	-7.03062152862549	-3.40204167366028	-0.0445021688938141	0.530081450939178	-0.0653875321149826
-4.35901117324829	-7.02765035629272	-3.40448713302612	-0.0447630919516087	0.530313909053802	-0.0652120113372803
-4.36367273330688	-7.03187799453735	-3.4107460975647	-0.0450185686349869	0.530804991722107	-0.06510229408741
-4.35993480682373	-7.01864624023438	-3.40482473373413	-0.0453315265476704	0.531295835971832	-0.0648734197020531
-4.3662257194519	-7.01512145996094	-3.41549921035767	-0.0455265641212463	0.531699657440186	-0.0645568668842316
-4.36611557006836	-7.01456499099731	-3.4150915145874	-0.0456475839018822	0.532406568527222	-0.0640660673379898
-4.36126089096069	-7.00795888900757	-3.41658401489258	-0.0458191595971584	0.532964050769806	-0.0636048465967178
-4.36935424804688	-7.00774908065796	-3.43499374389648	-0.0457592830061913	0.53371673822403	-0.063253715634346
-4.36268377304077	-6.9994797706604	-3.42829656600952	-0.0457875579595566	0.534657120704651	-0.0626584514975548
-4.36409425735474	-6.99254846572876	-3.44251704216003	-0.0456969514489174	0.535247564315796	-0.0619965754449368
-4.36346006393433	-6.9911003112793	-3.45517063140869	-0.0454846397042274	0.536242485046387	-0.0613094419240952
-4.35350561141968	-6.9856915473938	-3.45373463630676	-0.0452871769666672	0.537139356136322	-0.0604850649833679
-4.35028505325317	-6.97113275527954	-3.4636492729187	-0.0450789630413055	0.537920773029327	-0.0597625076770782
-4.35374736785889	-6.96717834472656	-3.47705578804016	-0.0446467399597168	0.538863778114319	-0.0586773455142975
-4.34192514419556	-6.95487117767334	-3.49367713928223	-0.04429592192173	0.539974868297577	-0.0575574859976768
-4.33747959136963	-6.94059467315674	-3.49474453926086	-0.0439110323786736	0.540930449962616	-0.0563291795551777
-4.33664608001709	-6.93108034133911	-3.51307535171509	-0.0434666648507118	0.541743814945221	-0.0550894103944302
-4.33261060714722	-6.92446613311768	-3.51691389083862	-0.042772501707077	0.542897403240204	-0.0536121539771557
-4.32261610031128	-6.90565586090088	-3.54094433784485	-0.0421605370938778	0.544009566307068	-0.0521790906786919
-4.3152174949646	-6.88705015182495	-3.54025602340698	-0.0415783897042274	0.54502934217453	-0.0506960414350033
-4.30775880813599	-6.88135290145874	-3.56286597251892	-0.0409957766532898	0.545877695083618	-0.0493498556315899
-4.29072093963623	-6.87704706192017	-3.56895589828491	-0.0402477942407131	0.546808958053589	-0.0477796904742718
-4.27111005783081	-6.87902593612671	-3.59386610984802	-0.039488609880209	0.548130393028259	-0.0461390949785709
-4.25866889953613	-6.86746168136597	-3.60950541496277	-0.0384673662483692	0.549433350563049	-0.0446650423109531
-4.27388381958008	-6.84623241424561	-3.60556030273438	-0.0375350937247276	0.550206422805786	-0.0435919314622879
-4.28271293640137	-6.82349491119385	-3.60794639587402	-0.036658339202404	0.550844013690948	-0.0422038733959198
-4.26779699325562	-6.80238819122314	-3.62856149673462	-0.0356047414243221	0.552080929279327	-0.0404070653021336
-4.25910997390747	-6.78384304046631	-3.66459059715271	-0.0345809832215309	0.553300261497498	-0.0387427061796188
-4.2607216835022	-6.75993680953979	-3.68071866035461	-0.0337316878139973	0.554355025291443	-0.0373777970671654
-4.26715898513794	-6.72629594802856	-3.70080327987671	-0.0328027829527855	0.555433690547943	-0.0364730693399906
-4.27059125900269	-6.69747734069824	-3.69442915916443	-0.0319045037031174	0.556438803672791	-0.0346497632563114
-4.26265668869019	-6.68559312820435	-3.69710946083069	-0.0310193356126547	0.557330846786499	-0.0326416231691837
-4.2525577545166	-6.67900562286377	-3.71812701225281	-0.0297883749008179	0.558460235595703	-0.0307756159454584
-4.24274635314941	-6.6596040725708	-3.75170373916626	-0.0286843739449978	0.559413433074951	-0.0294247809797525
-4.24841928482056	-6.63682794570923	-3.75482583045959	-0.027588177472353	0.56022584438324	-0.0281213652342558
-4.25085067749023	-6.61462259292603	-3.75837874412537	-0.026647686958313	0.561083734035492	-0.0265666786581278
-4.24725151062012	-6.59921789169312	-3.76778721809387	-0.025693392381072	0.56180202960968	-0.0249047111719847
-4.23302125930786	-6.58184194564819	-3.77391290664673	-0.0247004274278879	0.562420904636383	-0.0229948926717043
-4.21825170516968	-6.56125450134277	-3.78918313980103	-0.0237918775528669	0.562942326068878	-0.0213773418217897
-4.2093620300293	-6.53734397888184	-3.80323529243469	-0.0227842926979065	0.563457310199738	-0.0199318174272776
-4.19768905639648	-6.51491737365723	-3.80959439277649	-0.0219021551311016	0.563774466514587	-0.0187109541147947
-4.19012546539307	-6.49909162521362	-3.81882643699646	-0.0211706552654505	0.563974559307098	-0.0172748882323503
-4.17791604995728	-6.49123382568359	-3.82115387916565	-0.0204453580081463	0.564120948314667	-0.0163614246994257
-4.18296575546265	-6.49601697921753	-3.82769012451172	-0.0198114532977343	0.564241588115692	-0.0168431252241135
-4.1769962310791	-6.50574970245361	-3.82799482345581	-0.0196022652089596	0.564130663871765	-0.0169984735548496
-4.16162109375	-6.49901390075684	-3.83088207244873	-0.0195178296416998	0.563884317874908	-0.016384607180953
-4.15300035476685	-6.48542881011963	-3.82937169075012	-0.0194272864609957	0.563605546951294	-0.0154717769473791
-4.14503002166748	-6.47569179534912	-3.82750630378723	-0.0193862617015839	0.563140630722046	-0.0145168881863356
-4.12773036956787	-6.45909738540649	-3.82115459442139	-0.0193683467805386	0.562600433826447	-0.013373208232224
-4.11241245269775	-6.4436411857605	-3.81342077255249	-0.0192454159259796	0.561949670314789	-0.0122710075229406
-4.1044864654541	-6.44377994537354	-3.82356739044189	-0.0191125776618719	0.561377227306366	-0.01156962569803
-4.08791065216064	-6.43586254119873	-3.8095486164093	-0.0190773736685514	0.560761988162994	-0.010903756134212
-4.06916666030884	-6.41602945327759	-3.8030686378479	-0.0188713110983372	0.560138583183289	-0.00979592930525541
-4.05562686920166	-6.4179310798645	-3.81121420860291	-0.0184414889663458	0.559519648551941	-0.00895688403397799
-4.04511690139771	-6.42153358459473	-3.813321352005	-0.0180902723222971	0.558985412120819	-0.00854889303445816
-4.03106355667114	-6.40622234344482	-3.7962634563446	-0.0177517142146826	0.558394134044647	-0.0079062283039093
-4.01024055480957	-6.39877128601074	-3.78711676597595	-0.017412668094039	0.557567834854126	-0.00743166543543339
-3.99424362182617	-6.40213823318481	-3.78693199157715	-0.0168722961097956	0.556982338428497	-0.00686981808394194
-3.99171566963196	-6.40105056762695	-3.77939772605896	-0.0164955593645573	0.556564331054688	-0.00595883466303349
-3.98949408531189	-6.38978052139282	-3.78090214729309	-0.0160312596708536	0.556128740310669	-0.00488745141774416
-3.98694705963135	-6.38568544387817	-3.78107285499573	-0.0155920656397939	0.555757939815521	-0.00389941409230232
-3.99459862709045	-6.37550735473633	-3.77797722816467	-0.0152196604758501	0.555478096008301	-0.0029543717391789
-4.00864362716675	-6.36118125915527	-3.78023958206177	-0.0145319858565927	0.555232763290405	-0.00198692409321666
-4.00818824768066	-6.3678035736084	-3.78047108650208	-0.0139465453103185	0.554962038993835	-0.000963471364229918
-4.01336479187012	-6.3699951171875	-3.78380799293518	-0.0134005798026919	0.55487048625946	-8.34318780107424E-05
-4.01181745529175	-6.36273765563965	-3.7779803276062	-0.0128288213163614	0.554794907569885	0.000648121349513531
-4.01492404937744	-6.35933303833008	-3.78310871124268	-0.0122718624770641	0.55464106798172	0.00141217978671193
-4.02116060256958	-6.36098766326904	-3.78852510452271	-0.0117486612871289	0.55451637506485	0.0019850239623338
-4.01907014846802	-6.35632133483887	-3.79592394828796	-0.0111745512112975	0.554521977901459	0.00253711431287229
-4.02474975585938	-6.35490417480469	-3.7976975440979	-0.0106607023626566	0.554465174674988	0.00297814747318625
-4.02067995071411	-6.35506057739258	-3.79377722740173	-0.0100768338888884	0.554488062858582	0.00364257162436843
-4.01037168502808	-6.34981298446655	-3.79374027252197	-0.00940357148647308	0.554673373699188	0.00429514376446605
-4.00065755844116	-6.35377359390259	-3.80511546134949	-0.00888692680746317	0.554906487464905	0.00497905910015106
-3.99283170700073	-6.35041522979736	-3.79586505889893	-0.00828540325164795	0.555185556411743	0.00552408583462238
-3.99247646331787	-6.34586048126221	-3.80308532714844	-0.0075256684795022	0.555541813373566	0.00593455322086811
-3.98440957069397	-6.35330867767334	-3.82540249824524	-0.00678162695840001	0.556003510951996	0.00664734421297908
-3.98262572288513	-6.36468744277954	-3.82435655593872	-0.00626634620130062	0.55620151758194	0.00715573411434889
-3.98116683959961	-6.36044692993164	-3.83330678939819	-0.00565148191526532	0.556672036647797	0.00778412772342563
-3.97381067276001	-6.35250425338745	-3.83489966392517	-0.00516076805070043	0.557000994682312	0.00853209011256695
-3.95862913131714	-6.34829187393188	-3.84316062927246	-0.00460124760866165	0.557366907596588	0.00949521362781525
-3.94200015068054	-6.34962511062622	-3.84534001350403	-0.00405963882803917	0.557844698429108	0.0102695925161242
-3.93592429161072	-6.35623216629028	-3.85376286506653	-0.00344063527882099	0.558261036872864	0.0110580828040838
-3.93157696723938	-6.35880279541016	-3.86323380470276	-0.0029859293717891	0.558634161949158	0.0116239693015814
-3.92532587051392	-6.35237598419189	-3.85781168937683	-0.00246673100627959	0.55881530046463	0.0121702766045928
-3.91660952568054	-6.35860633850098	-3.86594009399414	-0.00203926023095846	0.559101760387421	0.0127749675884843
-3.90187764167786	-6.35470676422119	-3.86509990692139	-0.00160900165792555	0.559496879577637	0.0133875673636794
-3.89551305770874	-6.3500862121582	-3.87694025039673	-0.00103367259725928	0.560027539730072	0.0141219031065702
-3.88597059249878	-6.35389089584351	-3.88379240036011	-0.000489053607452661	0.560329139232636	0.0148391192778945
-3.88731622695923	-6.35536766052246	-3.88847088813782	-0.000116887204058003	0.560760021209717	0.0155327599495649
-3.87397837638855	-6.3462815284729	-3.88695168495178	0.000172975240275264	0.560979604721069	0.0161590985953808
-3.86403322219849	-6.33698892593384	-3.8920567035675	0.000644002750050277	0.561595261096954	0.0169997196644545
-3.85463047027588	-6.33938407897949	-3.89238166809082	0.00100278714671731	0.562042593955994	0.0176731683313847
-3.85669684410095	-6.33681297302246	-3.9002206325531	0.00145594356581569	0.562383472919464	0.018352348357439
-3.85101008415222	-6.32975006103516	-3.90443658828735	0.00167275138664991	0.562693417072296	0.0188379138708115
-3.84128713607788	-6.32428598403931	-3.90024638175964	0.00200054468587041	0.56314605474472	0.0194501001387835
-3.82879066467285	-6.31970024108887	-3.9011664390564	0.00220010918565094	0.563595950603485	0.020015450194478
-3.83382415771484	-6.31962299346924	-3.90823864936829	0.00264084315858781	0.563975036144257	0.020709989592433
-3.82624936103821	-6.31902980804443	-3.90908193588257	0.00274331518448889	0.564130425453186	0.0211996827274561
-3.82192325592041	-6.30791807174683	-3.90294218063354	0.00289756967686117	0.564461290836334	0.0217526275664568
-3.80861639976501	-6.30422973632813	-3.89944577217102	0.00289679085835814	0.564731061458588	0.0221404246985912
-3.80901384353638	-6.30182695388794	-3.90432238578796	0.00309904455207288	0.565047085285187	0.0224670078605413
-3.81352233886719	-6.3014554977417	-3.91182422637939	0.00301113165915012	0.565084040164948	0.0228601433336735
-3.81053352355957	-6.2942795753479	-3.90660691261292	0.00303281121887267	0.565118432044983	0.0232397466897964
-3.80135774612427	-6.29237365722656	-3.90344142913818	0.00309194531291723	0.565213561058044	0.0235291924327612
-3.80715847015381	-6.29366064071655	-3.90687870979309	0.00295842648483813	0.565254092216492	0.0238503888249397
-3.79964399337769	-6.28711700439453	-3.89517426490784	0.00286829099059105	0.564966380596161	0.0239548217505217
-3.79184937477112	-6.28787040710449	-3.89481520652771	0.00265131541527808	0.564998745918274	0.024164754897356
-3.79278612136841	-6.29179096221924	-3.88895702362061	0.00245885062031448	0.564878463745117	0.0243912860751152
-3.79155135154724	-6.28478336334229	-3.88528990745544	0.00209496542811394	0.564446747303009	0.0245100799947977
-3.7883927822113	-6.275719165802	-3.87603116035461	0.0017127781175077	0.564191102981567	0.0246666055172682
-3.78046584129334	-6.27764272689819	-3.86952471733093	0.00128880853299052	0.563967406749725	0.024707930162549
-3.79001212120056	-6.27819967269897	-3.872891664505	0.00100788963027298	0.56353098154068	0.0248527619987726
-3.78868794441223	-6.27829456329346	-3.85824823379517	0.000619665544945747	0.562981605529785	0.0247561167925596
-3.78552484512329	-6.27441215515137	-3.85590076446533	6.64093604427762E-05	0.562488377094269	0.0247035138309002
-3.77546620368958	-6.27675628662109	-3.84002685546875	-0.000263747439021245	0.562064170837402	0.0244785398244858
-3.78297853469849	-6.28691005706787	-3.84171938896179	-0.000743107404559851	0.561482667922974	0.0241958927363157
-3.77845907211304	-6.2856764793396	-3.83253049850464	-0.00124975736252964	0.560627222061157	0.02385931648314
-3.77486300468445	-6.28442430496216	-3.82484078407288	-0.00176275242120028	0.560212731361389	0.0234474055469036
-3.77028465270996	-6.28649520874023	-3.81545424461365	-0.0021944239269942	0.559522926807404	0.0230801310390234
-3.7776894569397	-6.29675054550171	-3.8123083114624	-0.0026178783737123	0.558941006660461	0.0225969962775707
-3.78031086921692	-6.29710245132446	-3.80458211898804	-0.00322887161746621	0.558140456676483	0.0221091583371162
-3.78035974502563	-6.29768848419189	-3.792160987854	-0.00375229795463383	0.557428777217865	0.0215143226087093
-3.77588582038879	-6.29223871231079	-3.78154039382935	-0.00431174179539084	0.556852340698242	0.0211083497852087
-3.7802939414978	-6.29645872116089	-3.77123975753784	-0.00473244674503803	0.556301355361938	0.0204758625477552
-3.78363347053528	-6.30521392822266	-3.77007746696472	-0.00528940977528691	0.555615365505219	0.0199367497116327
-3.79280638694763	-6.30912685394287	-3.76675629615784	-0.00577558437362313	0.554962813854218	0.0192899145185947
-3.79644632339478	-6.30892705917358	-3.75482559204102	-0.00632361229509115	0.554315268993378	0.0187596324831247
-3.79220724105835	-6.30884313583374	-3.74355125427246	-0.00687750289216638	0.553773820400238	0.0181144941598177
-3.79726457595825	-6.30890130996704	-3.73682713508606	-0.00742106651887298	0.553316652774811	0.0176536533981562
-3.7954249382019	-6.31116008758545	-3.72566270828247	-0.007880256511271	0.552890241146088	0.0170805864036083
-3.79496121406555	-6.30813694000244	-3.73035001754761	-0.00833914335817099	0.55250757932663	0.0167144406586885
-3.79979944229126	-6.31796407699585	-3.72163510322571	-0.008754619397223	0.552221953868866	0.0162330232560635
-3.79692053794861	-6.32120418548584	-3.71426820755005	-0.00923652201890945	0.551786601543427	0.0158552955836058
-3.80264949798584	-6.32513189315796	-3.70921444892883	-0.00950908102095127	0.551433384418488	0.0153684392571449
-3.80655646324158	-6.33030080795288	-3.71380352973938	-0.0100238462910056	0.55120575428009	0.0150247607380152
-3.80904221534729	-6.32806253433228	-3.69422197341919	-0.0104314181953669	0.550762891769409	0.0145626710727811
-3.80821847915649	-6.32682132720947	-3.69320964813232	-0.0108220633119345	0.550610899925232	0.0142976315692067
-3.80698943138123	-6.32778644561768	-3.68813896179199	-0.0112435519695282	0.550442159175873	0.0139803029596806
-3.80528545379639	-6.32828712463379	-3.68238162994385	-0.0114645212888718	0.550419747829437	0.0138298263773322
-3.80141520500183	-6.331130027771	-3.6826376914978	-0.0118128200992942	0.550405442714691	0.0135626448318362
-3.80095148086548	-6.33325529098511	-3.67979001998901	-0.0121880555525422	0.550285220146179	0.0133508704602718
-3.80607461929321	-6.33752870559692	-3.67828369140625	-0.0123573141172528	0.550332069396973	0.0131175126880407
-3.80879092216492	-6.3432731628418	-3.67925500869751	-0.0126783102750778	0.550280153751373	0.0128722637891769
-3.81071400642395	-6.34112691879272	-3.67476987838745	-0.0129988994449377	0.550196886062622	0.0126675330102444
-3.8152904510498	-6.34682893753052	-3.67482423782349	-0.0131978578865528	0.550217390060425	0.0123537788167596
-3.810542345047	-6.34720516204834	-3.66664505004883	-0.0134632466360927	0.550218343734741	0.0120884552598
-3.80733799934387	-6.34622526168823	-3.66932129859924	-0.0137301664799452	0.550338804721832	0.0118492478504777
-3.80881643295288	-6.35261201858521	-3.66243147850037	-0.0139713874086738	0.55046159029007	0.0115961330011487
-3.81258201599121	-6.35818910598755	-3.66542768478394	-0.0140581615269184	0.550565898418427	0.0112279560416937
-3.82292866706848	-6.36972904205322	-3.67090225219727	-0.0142502998933196	0.550646305084229	0.0108795221894979
-3.82511329650879	-6.37147331237793	-3.65792298316956	-0.0144691895693541	0.55063933134079	0.0104541191831231
-3.82854294776917	-6.37253570556641	-3.65905809402466	-0.0146475955843925	0.550733208656311	0.0100431935861707
-3.82997274398804	-6.3755464553833	-3.66093444824219	-0.0148829836398363	0.550826370716095	0.00967656169086695
-3.83024406433105	-6.37637376785278	-3.65734624862671	-0.0151007380336523	0.550874054431915	0.00929790455847979
-3.82891297340393	-6.38373756408691	-3.65786552429199	-0.0152282454073429	0.551058292388916	0.00884988810867071
-3.83167934417725	-6.39121389389038	-3.65821599960327	-0.0154847828671336	0.551149487495422	0.00841770973056555
-3.84029674530029	-6.39809274673462	-3.65736770629883	-0.0154935019090772	0.551159024238586	0.00804123003035784
-3.84265112876892	-6.40500545501709	-3.6572470664978	-0.015756094828248	0.5512575507164	0.00764961028471589
-3.84709763526917	-6.40780353546143	-3.65103578567505	-0.0159296039491892	0.551155745983124	0.0072921640239656
-3.85262608528137	-6.41286849975586	-3.65634727478027	-0.0161115322262049	0.551144659519196	0.00706608640030026
-3.85506820678711	-6.41786098480225	-3.65118861198425	-0.0163344945758581	0.551018297672272	0.00668411189690232
-3.85117173194885	-6.42740249633789	-3.65013432502747	-0.0165163837373257	0.55105048418045	0.00627794349566102
-3.85470628738403	-6.42393684387207	-3.64451479911804	-0.0167816746979952	0.550936102867126	0.00582791026681662
-3.85780215263367	-6.43115615844727	-3.64374876022339	-0.0170049853622913	0.550797283649445	0.00531689962372184
-3.85354065895081	-6.43438863754272	-3.63255596160889	-0.0172185655683279	0.550650835037231	0.00490635400637984
-3.85028386116028	-6.43653917312622	-3.62974667549133	-0.0174836311489344	0.550463855266571	0.00443842448294163
-3.85478138923645	-6.44270610809326	-3.62756943702698	-0.01781040802598	0.550357162952423	0.00395419308915734
-3.85083103179932	-6.44480895996094	-3.62211441993713	-0.0180625207722187	0.549994170665741	0.00341932848095894
-3.85273361206055	-6.45203161239624	-3.6273181438446	-0.0183073692023754	0.549837470054626	0.00292577408254147
-3.85873198509216	-6.46238422393799	-3.61757802963257	-0.018737742677331	0.549540460109711	0.00238259532488883
-3.85771703720093	-6.46780014038086	-3.61868929862976	-0.0190188456326723	0.5491663813591	0.0018039511051029
-3.85709834098816	-6.47312450408936	-3.60768842697144	-0.0192315764725208	0.548677444458008	0.00122193258721381
-3.85942673683167	-6.48006868362427	-3.60381817817688	-0.0196323413401842	0.54835969209671	0.000712216598913074
-3.86088562011719	-6.48682165145874	-3.5963339805603	-0.0200809817761183	0.547836661338806	2.46816998696886E-05
-3.85971307754517	-6.49152946472168	-3.59649872779846	-0.0204089470207691	0.547230243682861	-0.000634411757346243
-3.86239337921143	-6.49587392807007	-3.59068822860718	-0.0207759812474251	0.546700179576874	-0.00121459655929357
-3.86187720298767	-6.50315284729004	-3.58086442947388	-0.0211607199162245	0.546137094497681	-0.00185141584370285
-3.86194372177124	-6.50503206253052	-3.5727162361145	-0.0216518938541412	0.545478701591492	-0.00244414573535323
-3.86382603645325	-6.51093196868896	-3.56065154075623	-0.0219763666391373	0.544893801212311	-0.00313007738441229
-3.86136651039124	-6.51831150054932	-3.5612211227417	-0.0223126988857985	0.544193089008331	-0.00378938810899854
-3.85808801651001	-6.52376222610474	-3.5526237487793	-0.0226979181170464	0.543583750724792	-0.00448554661124945
-3.85520887374878	-6.5316858291626	-3.54621767997742	-0.0231240168213844	0.543042898178101	-0.0051298844628036
-3.85201573371887	-6.53547096252441	-3.54168581962585	-0.0235227663069963	0.542382299900055	-0.00563582917675376
-3.8499858379364	-6.54410076141357	-3.5359103679657	-0.0238451939076185	0.541708052158356	-0.00637085875496268
-3.84710574150085	-6.54418182373047	-3.52248787879944	-0.0242801420390606	0.541184544563293	-0.00694858701899648
-3.84380888938904	-6.54962778091431	-3.51931285858154	-0.0246966779232025	0.540533781051636	-0.00737844640389085
-3.8400502204895	-6.55714797973633	-3.51065683364868	-0.0251295864582062	0.54000186920166	-0.00792264007031918
-3.84042119979858	-6.55711317062378	-3.50134682655334	-0.0253994818776846	0.539366781711578	-0.00844342447817326
-3.84448170661926	-6.55911636352539	-3.49534559249878	-0.0256942864507437	0.538903951644897	-0.00881522707641125
-3.84527397155762	-6.56555557250977	-3.48807263374329	-0.0260357856750488	0.538343966007233	-0.00923788640648127
-3.84784698486328	-6.5746054649353	-3.48607110977173	-0.0263392347842455	0.537864983081818	-0.00963958073407412
-3.84478807449341	-6.57703733444214	-3.4836061000824	-0.0265979822725058	0.537530839443207	-0.0100231980904937
-3.85259771347046	-6.58769035339355	-3.48069643974304	-0.0267862696200609	0.537138223648071	-0.0103983767330647
-3.85294198989868	-6.59133291244507	-3.48497009277344	-0.0270375926047564	0.536820650100708	-0.0107466764748096
-3.86062908172607	-6.59412860870361	-3.4738917350769	-0.0272058490663767	0.536567449569702	-0.0111570972949266
-3.86224436759949	-6.60063934326172	-3.46799325942993	-0.0273659341037273	0.536358296871185	-0.0114178592339158
-3.86407232284546	-6.60669422149658	-3.46945190429688	-0.02751843072474	0.536246597766876	-0.0117525570094585
-3.86536908149719	-6.60702896118164	-3.46832537651062	-0.0276369620114565	0.536101102828979	-0.012127042748034
-3.8683021068573	-6.61108589172363	-3.45187926292419	-0.0278697907924652	0.536043763160706	-0.0123910782858729
-3.8717041015625	-6.60931634902954	-3.45825910568237	-0.0279732011258602	0.53596419095993	-0.0127716921269894
-3.87625527381897	-6.61228513717651	-3.45588636398315	-0.0280183907598257	0.535809278488159	-0.0130284652113914
-3.88931107521057	-6.61824560165405	-3.450035572052	-0.0281375013291836	0.535736322402954	-0.0132681122049689
-3.8984591960907	-6.62370109558105	-3.45988035202026	-0.0281467847526073	0.53585159778595	-0.0134716900065541
-3.90442252159119	-6.63032054901123	-3.45454883575439	-0.0282212160527706	0.535832822322845	-0.0136925186961889
-3.90439558029175	-6.6302661895752	-3.45050048828125	-0.0283081904053688	0.535986304283142	-0.0137866036966443
-3.90430498123169	-6.6303243637085	-3.46144151687622	-0.0283580552786589	0.536048948764801	-0.0138549162074924
-3.90584135055542	-6.62956380844116	-3.44609379768372	-0.028400206938386	0.536103844642639	-0.0139416316524148
-3.90961766242981	-6.62675857543945	-3.45031905174255	-0.0284878835082054	0.536086678504944	-0.0141311986371875
-3.91716837882996	-6.62990856170654	-3.45145463943481	-0.0284807346761227	0.536144912242889	-0.0141440089792013
-3.92404675483704	-6.63503646850586	-3.44490766525269	-0.0285708587616682	0.536199808120728	-0.014257843606174
-3.93056440353394	-6.64141845703125	-3.44975328445435	-0.0285734813660383	0.536283671855927	-0.0143736284226179
-3.93014049530029	-6.64476585388184	-3.45278072357178	-0.028602696955204	0.536407053470612	-0.0144811915233731
-3.92859721183777	-6.64882898330688	-3.4480881690979	-0.0287041626870632	0.536577165126801	-0.0146255781874061
-3.92790269851685	-6.6486873626709	-3.44947791099548	-0.0287757907062769	0.536713659763336	-0.0147687187418342
-3.92804312705994	-6.64568710327148	-3.43695688247681	-0.0289337951689959	0.536641120910645	-0.0149098029360175
-3.93512320518494	-6.65075397491455	-3.44416666030884	-0.0290029458701611	0.536788463592529	-0.015076233074069
-3.93983674049377	-6.65346527099609	-3.44026970863342	-0.0290288105607033	0.536714434623718	-0.0153057929128408
-3.94534516334534	-6.66212797164917	-3.44096851348877	-0.0291148908436298	0.536827147006989	-0.0154386833310127
-3.94966578483582	-6.66951704025269	-3.45325303077698	-0.0290978383272886	0.536988317966461	-0.0156746860593557
-3.94485759735107	-6.6735954284668	-3.4441454410553	-0.0292583778500557	0.537041008472443	-0.0158686619251966
-3.94699597358704	-6.6714301109314	-3.44293355941772	-0.0294008329510689	0.537252426147461	-0.0160478688776493
-3.944983959198	-6.67498826980591	-3.44312357902527	-0.0295479372143745	0.537234604358673	-0.0163255762308836
-3.94772672653198	-6.67360925674438	-3.43194675445557	-0.0296966060996056	0.537247896194458	-0.016570758074522
-3.95491600036621	-6.67859315872192	-3.44006633758545	-0.0298471469432116	0.537269651889801	-0.0168186835944653
-3.95787501335144	-6.68530321121216	-3.4350118637085	-0.0299791675060987	0.537300169467926	-0.0171044338494539
-3.96492838859558	-6.69112014770508	-3.43417906761169	-0.0301225818693638	0.537330448627472	-0.0173857677727938
-3.96527552604675	-6.69807481765747	-3.43818426132202	-0.0302741006016731	0.537321209907532	-0.0175403356552124
-3.96784949302673	-6.69959497451782	-3.4346661567688	-0.0304670333862305	0.537433266639709	-0.0178347025066614
-3.96412038803101	-6.7046947479248	-3.42963743209839	-0.0306729655712843	0.537521660327911	-0.0181034822016954
-3.96510434150696	-6.70747041702271	-3.43612551689148	-0.0309093724936247	0.537581145763397	-0.0183786302804947
-3.96717262268066	-6.70355796813965	-3.42562007904053	-0.0311667360365391	0.537582278251648	-0.0186759177595377
-3.9717264175415	-6.70811176300049	-3.42074179649353	-0.0314009375870228	0.537450671195984	-0.0189688205718994
-3.97719764709473	-6.71838283538818	-3.41905689239502	-0.0315975435078144	0.537494122982025	-0.019336361438036
-3.98024153709412	-6.72346162796021	-3.42311811447144	-0.03184824436903	0.537501096725464	-0.0196089558303356
-3.98112964630127	-6.72840309143066	-3.41959023475647	-0.0320110432803631	0.537519037723541	-0.0198901258409023
-3.97869920730591	-6.73188877105713	-3.41814351081848	-0.03237559273839	0.537609815597534	-0.0202140714973211
-3.97586846351624	-6.73092222213745	-3.41653656959534	-0.0326473601162434	0.537579536437988	-0.0204370729625225
-3.97449326515198	-6.73117065429688	-3.40976524353027	-0.032904464751482	0.537493348121643	-0.0208178833127022
-3.97827172279358	-6.73504638671875	-3.40701866149902	-0.0332146696746349	0.537352025508881	-0.0211353916674852
-3.98217964172363	-6.73915100097656	-3.4057252407074	-0.0334530062973499	0.53729784488678	-0.0213831439614296
-3.98337817192078	-6.74673748016357	-3.40483903884888	-0.0337459444999695	0.53730320930481	-0.0216804146766663
-3.98832631111145	-6.74856615066528	-3.40492486953735	-0.033916600048542	0.537253260612488	-0.0219389703124762
-3.98228621482849	-6.75712108612061	-3.40448474884033	-0.0342393442988396	0.53726190328598	-0.0222071763128042
-3.9796736240387	-6.75578927993774	-3.39805960655212	-0.0345687568187714	0.537345111370087	-0.0225600879639387
-3.97633004188538	-6.75869989395142	-3.39060091972351	-0.0349445231258869	0.537287056446075	-0.0228378362953663
-3.97245216369629	-6.75909090042114	-3.39632081985474	-0.0352148748934269	0.537217199802399	-0.0231025833636522
-3.97477746009827	-6.75935697555542	-3.38958120346069	-0.0355269759893417	0.537028074264526	-0.0234024170786142
-3.98079419136047	-6.76531219482422	-3.38648462295532	-0.0357810705900192	0.537041783332825	-0.0236469656229019
-3.98068690299988	-6.77414751052856	-3.3932831287384	-0.0359996818006039	0.53717964887619	-0.0239031612873077
-3.9827127456665	-6.77313566207886	-3.39263772964478	-0.0362629294395447	0.537195026874542	-0.0240905787795782
-3.97766709327698	-6.78023099899292	-3.38500738143921	-0.0365564003586769	0.537351369857788	-0.02424580976367
-3.97292423248291	-6.77284145355225	-3.38861536979675	-0.0368830114603043	0.537411451339722	-0.0244678687304258
-3.9779942035675	-6.7734203338623	-3.38170981407166	-0.0372452884912491	0.537517309188843	-0.0245809201151133
-3.97614049911499	-6.77568626403809	-3.37927532196045	-0.0374520160257816	0.537471055984497	-0.0248316302895546
-3.98227453231812	-6.7742075920105	-3.38447189331055	-0.037661999464035	0.537587106227875	-0.024919617921114
-3.98575472831726	-6.78254222869873	-3.38096189498901	-0.0379116833209991	0.537689387798309	-0.0250219721347094
-3.98651337623596	-6.78505086898804	-3.38537287712097	-0.0379580445587635	0.53785502910614	-0.0252250805497169
-3.98461842536926	-6.78409671783447	-3.38620948791504	-0.0382457822561264	0.538155972957611	-0.0252466704696417
-3.98133516311646	-6.7840690612793	-3.38799357414246	-0.0384879112243652	0.538355648517609	-0.0254627019166946
-3.98130750656128	-6.78132486343384	-3.38990831375122	-0.0386978201568127	0.538552284240723	-0.0255885552614927
-3.98318338394165	-6.78237390518188	-3.38245177268982	-0.0389172323048115	0.538637161254883	-0.0256380587816238
-3.98646378517151	-6.78186559677124	-3.39071226119995	-0.0390428639948368	0.538835763931274	-0.0257174056023359
-3.99314332008362	-6.7858362197876	-3.39511299133301	-0.0391726791858673	0.53903728723526	-0.0257222186774015
-3.99367570877075	-6.79043197631836	-3.3873598575592	-0.0393314436078072	0.539375841617584	-0.0257389862090349
-3.99318647384644	-6.79069089889526	-3.40540432929993	-0.0393176451325417	0.539716303348541	-0.0258353240787983
-3.98625636100769	-6.79171800613403	-3.39874625205994	-0.0393416509032249	0.539970219135284	-0.025977736338973
-3.98656940460205	-6.79376029968262	-3.39985370635986	-0.0395050793886185	0.540324926376343	-0.0260320696979761
-3.98418307304382	-6.78855562210083	-3.40499353408813	-0.039544340223074	0.540552496910095	-0.0261659529060125
-3.98424744606018	-6.78988361358643	-3.39843440055847	-0.039568979293108	0.540719926357269	-0.0262847784906626
-3.98606061935425	-6.79343605041504	-3.40654826164246	-0.0395530872046947	0.54095470905304	-0.0263656880706549
-3.987459897995	-6.80004835128784	-3.42059254646301	-0.0394433699548244	0.541147828102112	-0.0263673271983862
-3.98682951927185	-6.80289030075073	-3.41699957847595	-0.0393521301448345	0.541457176208496	-0.0264180824160576
-3.97970342636108	-6.80699157714844	-3.42695236206055	-0.0393188782036304	0.541820585727692	-0.0263437572866678
-3.97318649291992	-6.80405759811401	-3.42427921295166	-0.039181936532259	0.542033493518829	-0.0262557566165924
-3.96696853637695	-6.80541849136353	-3.42837142944336	-0.0390385836362839	0.542359173297882	-0.0261770132929087
-3.96587085723877	-6.80619859695435	-3.43360829353333	-0.0388065576553345	0.542556583881378	-0.0261256694793701
-3.96316051483154	-6.80801248550415	-3.44106245040894	-0.0386266857385635	0.542822062969208	-0.0260093472898006
-3.96019673347473	-6.81129169464111	-3.43704986572266	-0.0384730398654938	0.5430908203125	-0.025827256962657
-3.96236872673035	-6.81919956207275	-3.44976663589478	-0.0381407774984837	0.543342351913452	-0.0256764832884073
-3.95637512207031	-6.81704044342041	-3.45404243469238	-0.0377949438989162	0.543675303459167	-0.025559239089489
-3.95474648475647	-6.82267379760742	-3.46318078041077	-0.0374373383820057	0.544018089771271	-0.0253764614462852
-3.94572329521179	-6.82905435562134	-3.47552418708801	-0.0371355563402176	0.544341564178467	-0.0251545403152704
-3.93600845336914	-6.82431125640869	-3.47725558280945	-0.0367583930492401	0.544653832912445	-0.0249551888555288
-3.92979526519775	-6.82057189941406	-3.48440885543823	-0.0363937839865685	0.544968545436859	-0.0247016847133636
-3.92183017730713	-6.82060813903809	-3.48557591438293	-0.0361054055392742	0.545186221599579	-0.0245271902531385
-3.92593121528625	-6.82153987884521	-3.4923083782196	-0.0356399528682232	0.545454144477844	-0.0243844594806433
-3.92312622070313	-6.82254028320313	-3.50081825256348	-0.0351500138640404	0.545684337615967	-0.0241981204599142
-3.92229223251343	-6.82845544815063	-3.50741505622864	-0.0346953794360161	0.545977592468262	-0.0239728856831789
-3.91776466369629	-6.83061075210571	-3.51505661010742	-0.034245491027832	0.546258807182312	-0.0236380156129599
-3.91399765014648	-6.83437061309814	-3.52506232261658	-0.0336992852389812	0.546445190906525	-0.0232619363814592
-3.90516543388367	-6.83622789382935	-3.5330331325531	-0.0332603231072426	0.546855866909027	-0.0229913983494043
-3.89366149902344	-6.83240556716919	-3.54292178153992	-0.0327110067009926	0.547131180763245	-0.0226838551461697
-3.88596367835999	-6.83375358581543	-3.54276204109192	-0.0322558507323265	0.547447025775909	-0.0223939120769501
-3.88207650184631	-6.83456420898438	-3.54989099502563	-0.0318011417984962	0.547631442546844	-0.0221319850534201
-3.87926578521729	-6.83078765869141	-3.55653309822083	-0.0312383845448494	0.547793567180634	-0.0218665357679129
-3.87332773208618	-6.83343124389648	-3.55988574028015	-0.0307557433843613	0.548021852970123	-0.0216544978320599
-3.86688947677612	-6.83917617797852	-3.5693416595459	-0.0303167589008808	0.548167049884796	-0.0214161965996027
-3.86614656448364	-6.8373761177063	-3.57431197166443	-0.0297981463372707	0.548327922821045	-0.0212598722428083
-3.86301231384277	-6.84192609786987	-3.57685708999634	-0.0293122548609972	0.548462748527527	-0.0211287178099155
-3.85987663269043	-6.8476939201355	-3.58789038658142	-0.0288941990584135	0.548634111881256	-0.021012157201767
-3.85693025588989	-6.85256338119507	-3.59591221809387	-0.0283030830323696	0.54873389005661	-0.0209112279117107
-3.8542685508728	-6.85671520233154	-3.5981068611145	-0.0278244875371456	0.548879086971283	-0.0208502914756536
-3.84675621986389	-6.86289644241333	-3.60758280754089	-0.0274167098104954	0.548965275287628	-0.0208057332783937
-3.83826971054077	-6.86589574813843	-3.6111307144165	-0.0269592776894569	0.549030065536499	-0.0208912268280983
-3.83423805236816	-6.87130498886108	-3.61598610877991	-0.0265071671456099	0.549187481403351	-0.0209247004240751
-3.82624340057373	-6.87679672241211	-3.61547470092773	-0.0261359736323357	0.549258172512054	-0.0209429953247309
-3.81787943840027	-6.87952947616577	-3.62225317955017	-0.0258017145097256	0.549347400665283	-0.0209596138447523
-3.81221294403076	-6.88122653961182	-3.62826085090637	-0.025444682687521	0.549306273460388	-0.021026398986578
-3.80515885353088	-6.88652563095093	-3.62044382095337	-0.0251336097717285	0.549279630184174	-0.021227490156889
-3.79987978935242	-6.88871812820435	-3.62174129486084	-0.0248343665152788	0.549237787723541	-0.0213393829762936
-3.79684495925903	-6.89241743087769	-3.63279390335083	-0.0245841257274151	0.549240708351135	-0.0213003773242235
-3.79134368896484	-6.8951301574707	-3.62264156341553	-0.0243910774588585	0.54913067817688	-0.0213923249393702
-3.78684663772583	-6.89898586273193	-3.62696504592896	-0.0242047421634197	0.549048781394959	-0.0216345526278019
-3.78355073928833	-6.90955686569214	-3.63141584396362	-0.0239450968801975	0.548885464668274	-0.0220235195010901
-3.77930617332459	-6.91695737838745	-3.63435339927673	-0.0237510297447443	0.548751771450043	-0.0223934147506952
-3.77535152435303	-6.92778444290161	-3.63390398025513	-0.0235348735004663	0.548573851585388	-0.0226518251001835
-3.77095770835876	-6.9309720993042	-3.63310360908508	-0.0234610736370087	0.548462808132172	-0.0229657627642155
-3.76887226104736	-6.93977642059326	-3.63569045066834	-0.0233361311256886	0.548157870769501	-0.0232931040227413
-3.7620210647583	-6.94837427139282	-3.63180804252625	-0.0232345573604107	0.5480095744133	-0.023564837872982
-3.75453209877014	-6.95601177215576	-3.63511991500854	-0.0230728089809418	0.547803640365601	-0.0238711573183537
-3.74575757980347	-6.96669816970825	-3.63446712493896	-0.0230801180005074	0.547468602657318	-0.0242143347859383
-3.7367901802063	-6.96775102615356	-3.62677001953125	-0.0230447426438332	0.547185182571411	-0.0245798248797655
-3.72687554359436	-6.97325468063354	-3.62783765792847	-0.0231181848794222	0.546806395053864	-0.0248836278915405
-3.72200608253479	-6.9790244102478	-3.61829590797424	-0.0231915861368179	0.546405255794525	-0.025309931486845
-3.71715879440308	-6.98229598999023	-3.61507201194763	-0.0232608802616596	0.546015679836273	-0.0257970429956913
-3.71432113647461	-6.99146938323975	-3.60935950279236	-0.0232884660363197	0.54554009437561	-0.0264043752104044
-3.71215343475342	-7.00462102890015	-3.61383986473084	-0.0233891401439905	0.545022368431091	-0.0270638559013605
-3.71038007736206	-7.01346302032471	-3.60672688484192	-0.0234938021749258	0.544444859027863	-0.0277964193373919
-3.71235728263855	-7.02372121810913	-3.60313940048218	-0.0235065221786499	0.543905198574066	-0.0284422636032104
-3.70683717727661	-7.03366088867188	-3.60015749931335	-0.0236993748694658	0.543318092823029	-0.0289194341748953
-3.70039510726929	-7.03323650360107	-3.59362053871155	-0.0237692631781101	0.542754471302032	-0.0293977204710245
-3.68999147415161	-7.04074144363403	-3.59275317192078	-0.0239509753882885	0.542249023914337	-0.029769454151392
-3.68306159973145	-7.03718280792236	-3.58548045158386	-0.0241618603467941	0.541624486446381	-0.0302112177014351
-3.68182420730591	-7.03996610641479	-3.58598136901855	-0.0243340898305178	0.541087806224823	-0.0305041149258614
-3.68462991714478	-7.04761600494385	-3.57534885406494	-0.0245629139244556	0.540351390838623	-0.0307460390031338
-3.67972588539124	-7.04909467697144	-3.57855081558228	-0.024688832461834	0.53979367017746	-0.0308806858956814
-3.67498683929443	-7.052978515625	-3.57547116279602	-0.0248309355229139	0.53937703371048	-0.0308543723076582
-3.6650664806366	-7.04830503463745	-3.57461214065552	-0.0249408595263958	0.538930237293243	-0.0308556817471981
-3.65729665756226	-7.04729652404785	-3.5608229637146	-0.0251954421401024	0.538450062274933	-0.0309536401182413
-3.65059757232666	-7.0528507232666	-3.56288862228394	-0.025448951870203	0.537928819656372	-0.0311703663319349
-3.65532565116882	-7.05241584777832	-3.55783867835999	-0.0254727881401777	0.537437558174133	-0.0313972346484661
-3.65621042251587	-7.06229305267334	-3.55494379997253	-0.0254444237798452	0.536961913108826	-0.0315382108092308
-3.65101718902588	-7.06677436828613	-3.55882596969604	-0.0254729129374027	0.536628782749176	-0.0317105650901794
-3.64442920684814	-7.0654616355896	-3.55442357063293	-0.0254654753953218	0.536247670650482	-0.0316292196512222
-3.63409090042114	-7.06450176239014	-3.55220413208008	-0.0255745556205511	0.535945236682892	-0.0314697064459324
-3.62713360786438	-7.05927705764771	-3.55232119560242	-0.0256189983338118	0.53569507598877	-0.0312356203794479
-3.62471270561218	-7.05472469329834	-3.5407383441925	-0.0256219301372766	0.535439550876617	-0.030917301774025
-3.62141871452332	-7.05864763259888	-3.55121922492981	-0.0255803316831589	0.535190284252167	-0.0306972488760948
-3.6267569065094	-7.05857372283936	-3.54177594184875	-0.0253823529928923	0.535165548324585	-0.0302504822611809
-3.61684727668762	-7.06094646453857	-3.54739904403687	-0.0253110807389021	0.53523850440979	-0.0296719428151846
-3.60558652877808	-7.05128908157349	-3.54793763160706	-0.025281947106123	0.535306334495544	-0.0291508063673973
-3.59996318817139	-7.04935073852539	-3.54057478904724	-0.0252240374684334	0.535445511341095	-0.0288001038134098
-3.59727478027344	-7.04169368743896	-3.54458785057068	-0.0251031648367643	0.53553968667984	-0.0285519901663065
-3.59933471679688	-7.04648971557617	-3.53823471069336	-0.0249453037977219	0.535614967346191	-0.0284276828169823
-3.60366702079773	-7.04599237442017	-3.54872512817383	-0.0246996060013771	0.535727918148041	-0.0283192545175552
-3.60126924514771	-7.05069637298584	-3.55111861228943	-0.024541188031435	0.535989284515381	-0.0281508062034845
-3.58760023117065	-7.04745149612427	-3.55027532577515	-0.0244246460497379	0.536155223846436	-0.0277386717498302
-3.58672165870667	-7.03989410400391	-3.54564714431763	-0.0244032610207796	0.536335051059723	-0.0276966821402311
-3.58231830596924	-7.03631973266602	-3.54281425476074	-0.024312611669302	0.536398410797119	-0.0271629244089127
-3.57706785202026	-7.03313112258911	-3.5491635799408	-0.0242165718227625	0.536512017250061	-0.0267849862575531
-3.57962918281555	-7.03645849227905	-3.55154800415039	-0.0242078900337219	0.536565065383911	-0.0265452843159437
-3.57624959945679	-7.03264856338501	-3.54527282714844	-0.024120606482029	0.536733984947205	-0.0261920019984245
-3.57794547080994	-7.02853679656982	-3.55087041854858	-0.0240575037896633	0.536897361278534	-0.0259896591305733
-3.57048583030701	-7.03054571151733	-3.55158472061157	-0.024090563878417	0.536962628364563	-0.0255142115056515
-3.56465196609497	-7.02458810806274	-3.53796243667603	-0.0241807047277689	0.537210822105408	-0.0253490563482046
-3.56234383583069	-7.01807069778442	-3.54747891426086	-0.0242890510708094	0.537281692028046	-0.0252277124673128
-3.55752158164978	-7.01374387741089	-3.53173518180847	-0.0244799572974443	0.537173390388489	-0.0251305922865868
-3.5651159286499	-7.01837253570557	-3.53693127632141	-0.0246133971959352	0.537097990512848	-0.0250644087791443
-3.56266450881958	-7.01813077926636	-3.54165840148926	-0.0247581098228693	0.537002563476563	-0.024966461583972
-3.56243300437927	-7.01645708084106	-3.53179860115051	-0.0249995179474354	0.53692889213562	-0.0250793229788542
-3.55530261993408	-7.01470136642456	-3.52544927597046	-0.0253072716295719	0.536915242671967	-0.0250702928751707
-3.55183625221252	-7.00994539260864	-3.51384234428406	-0.0256911050528288	0.536615908145905	-0.0253133252263069
-3.55537915229797	-7.00897979736328	-3.5128231048584	-0.0260653272271156	0.536357581615448	-0.025598643347621
-3.55599856376648	-7.01443338394165	-3.51097297668457	-0.0264139343053102	0.535931169986725	-0.0259183309972286
-3.56123924255371	-7.01896238327026	-3.50429344177246	-0.0267757028341293	0.535636842250824	-0.0263796336948872
-3.56217169761658	-7.02236604690552	-3.50985026359558	-0.0272583458572626	0.535467743873596	-0.0267397109419107
-3.55525779724121	-7.01956510543823	-3.49469828605652	-0.0276866927742958	0.535069346427917	-0.0268890839070082
-3.55117011070251	-7.01439237594604	-3.48673844337463	-0.0283298697322607	0.53466922044754	-0.027120154350996
-3.5548574924469	-7.01367616653442	-3.47567391395569	-0.0289298426359892	0.53411591053009	-0.0275299455970526
-3.55647683143616	-7.01496553421021	-3.4642014503479	-0.029572619125247	0.533706486225128	-0.0278389602899551
-3.56060385704041	-7.02205514907837	-3.46942901611328	-0.0301129501312971	0.533215522766113	-0.0280173402279615
-3.55956721305847	-7.02390098571777	-3.45783972740173	-0.0307224113494158	0.533020317554474	-0.0283912867307663
-3.55495476722717	-7.02704429626465	-3.45614314079285	-0.0314452387392521	0.532523334026337	-0.0288200974464417
-3.55605936050415	-7.01900911331177	-3.43846654891968	-0.0320737808942795	0.532058477401733	-0.0291475970298052
-3.56582927703857	-7.02507638931274	-3.43711686134338	-0.0327795557677746	0.531504392623901	-0.0293508991599083
-3.56849002838135	-7.02656173706055	-3.43286395072937	-0.0334561169147491	0.531210958957672	-0.0295009352266788
-3.56786298751831	-7.0252628326416	-3.43012809753418	-0.0341497957706451	0.530855715274811	-0.0297658015042543
-3.57161521911621	-7.02022552490234	-3.41792249679565	-0.0348674915730953	0.530455946922302	-0.0301621779799461
-3.58206868171692	-7.02700996398926	-3.41245794296265	-0.0354278162121773	0.5298992395401	-0.0304126720875502
-3.57951140403748	-7.02894401550293	-3.40751504898071	-0.0360555723309517	0.529705703258514	-0.0306271463632584
-3.57281899452209	-7.02807998657227	-3.40360975265503	-0.0366538763046265	0.529250144958496	-0.0310108475387096
-3.57372546195984	-7.02182388305664	-3.38847708702087	-0.0372318439185619	0.528887569904327	-0.0313214361667633
-3.57980847358704	-7.02762269973755	-3.39104437828064	-0.0377226211130619	0.528464376926422	-0.0315760038793087
-3.58087706565857	-7.03138780593872	-3.38639140129089	-0.0381192564964294	0.528112411499023	-0.0317329205572605
-3.57816195487976	-7.03127431869507	-3.39124965667725	-0.0385646931827068	0.52803498506546	-0.0317758060991764
-3.57337975502014	-7.024986743927	-3.37808442115784	-0.039049506187439	0.527754724025726	-0.0318343378603458
-3.57619643211365	-7.02370643615723	-3.37531089782715	-0.0394553244113922	0.527581453323364	-0.0319367311894894
-3.5782778263092	-7.02527284622192	-3.37559175491333	-0.039647601544857	0.527380287647247	-0.0319672264158726
-3.58520174026489	-7.03023719787598	-3.3818998336792	-0.0398379266262054	0.527366638183594	-0.0318127982318401
-3.57949924468994	-7.02229881286621	-3.36902642250061	-0.0401411689817905	0.527395248413086	-0.0316491909325123
-3.58224987983704	-7.02031946182251	-3.37117457389832	-0.0403257645666599	0.527383029460907	-0.0314423888921738
-3.58917093276978	-7.02480030059814	-3.37133574485779	-0.0403859727084637	0.527463734149933	-0.031250637024641
-3.59316086769104	-7.02757358551025	-3.37797141075134	-0.0403843075037003	0.527714788913727	-0.0310322009027004
-3.58942556381226	-7.01941967010498	-3.37282228469849	-0.0404063649475574	0.528052270412445	-0.0307567343115807
-3.59205222129822	-7.0139856338501	-3.37534856796265	-0.0403717383742332	0.528326034545898	-0.0303520075976849
-3.59721374511719	-7.01095008850098	-3.3840537071228	-0.0402721613645554	0.528541564941406	-0.0299364011734724
-3.60400342941284	-7.01089096069336	-3.39091444015503	-0.0400213003158569	0.528981685638428	-0.0294018480926752
-3.59914064407349	-7.00645875930786	-3.39093017578125	-0.03985346108675	0.529476463794708	-0.0289140101522207
-3.60084939002991	-6.99823379516602	-3.394606590271	-0.0396767742931843	0.530047953128815	-0.0282987672835588
-3.61007070541382	-6.99188995361328	-3.40204405784607	-0.0393497496843338	0.530356347560883	-0.0277496892958879
-3.61967062950134	-6.99577522277832	-3.41172003746033	-0.0390223637223244	0.530985713005066	-0.027134632691741
-3.61732792854309	-6.99195528030396	-3.41876029968262	-0.0386208891868591	0.531496822834015	-0.0264967102557421
-3.61197781562805	-6.98168897628784	-3.42089200019836	-0.0383298769593239	0.532138705253601	-0.0258385818451643
-3.61831593513489	-6.97486543655396	-3.42997813224792	-0.0378711447119713	0.532671511173248	-0.0251448173075914
-3.62445998191834	-6.97109413146973	-3.42968821525574	-0.03746372833848	0.533221185207367	-0.0245581120252609
-3.62828874588013	-6.96842670440674	-3.44537782669067	-0.0369942784309387	0.533785700798035	-0.0236966907978058
-3.62979316711426	-6.9672269821167	-3.44779062271118	-0.0364650785923004	0.534379541873932	-0.0229556672275066
-3.62468481063843	-6.96016693115234	-3.46023225784302	-0.0360721535980701	0.535125434398651	-0.0221530552953482
-3.62088251113892	-6.95413160324097	-3.46446967124939	-0.0356192328035831	0.535661578178406	-0.0214204676449299
-3.62202882766724	-6.94627285003662	-3.47298717498779	-0.0351334512233734	0.536289572715759	-0.0207066852599382
-3.62492847442627	-6.94138383865356	-3.48233771324158	-0.0346290767192841	0.53684139251709	-0.0200128275901079
-3.63167190551758	-6.94004440307617	-3.48848104476929	-0.034150741994381	0.53735226392746	-0.0192530825734138
-3.63240957260132	-6.93994951248169	-3.49863529205322	-0.0337229631841183	0.537937581539154	-0.0186191834509373
-3.63763093948364	-6.94198036193848	-3.5103075504303	-0.0331426411867142	0.538480341434479	-0.0179702546447515
-3.63423562049866	-6.93952131271362	-3.51155853271484	-0.0327057577669621	0.53915011882782	-0.0174990352243185
-3.63159656524658	-6.93457794189453	-3.52191638946533	-0.0323201268911362	0.539664089679718	-0.0169408638030291
-3.63031935691834	-6.92814636230469	-3.52287721633911	-0.0319724045693874	0.540104985237122	-0.0165744386613369
-3.6294162273407	-6.92134141921997	-3.52834963798523	-0.0315853506326675	0.540505826473236	-0.016189219430089
-3.63426947593689	-6.92108917236328	-3.53244066238403	-0.0311737731099129	0.540890455245972	-0.0158640891313553
-3.63903450965881	-6.92470932006836	-3.53551054000854	-0.0309411492198706	0.541149735450745	-0.0155636155977845
-3.63892555236816	-6.9260687828064	-3.54068207740784	-0.0305708292871714	0.541361629962921	-0.0153869623318315
-3.64065551757813	-6.9277172088623	-3.54696702957153	-0.030332813039422	0.541645288467407	-0.0152004808187485
-3.64064240455627	-6.93106937408447	-3.54614329338074	-0.0300344750285149	0.541802525520325	-0.0150934383273125
-3.6393346786499	-6.93105936050415	-3.55665159225464	-0.0298246424645185	0.54193639755249	-0.0149733200669289
-3.63482785224915	-6.9286847114563	-3.55300736427307	-0.029694814234972	0.542064666748047	-0.014813918620348
-3.62886190414429	-6.93082475662231	-3.55450129508972	-0.029627526178956	0.542205512523651	-0.0147497300058603
-3.62535786628723	-6.92495012283325	-3.55631709098816	-0.0294626727700233	0.542163968086243	-0.0147627284750342
-3.62359929084778	-6.92813205718994	-3.54938721656799	-0.0295287873595953	0.54204398393631	-0.014749332331121
-3.62081074714661	-6.92836999893188	-3.54849529266357	-0.029494684189558	0.541824877262115	-0.0149776674807072
-3.62897396087646	-6.93109607696533	-3.54838633537292	-0.0294623039662838	0.541582584381104	-0.0151331499218941
-3.6246645450592	-6.93905162811279	-3.54492735862732	-0.029474014416337	0.541385531425476	-0.0153189329430461
-3.62392425537109	-6.94164276123047	-3.55055475234985	-0.0294034592807293	0.541144013404846	-0.0156563371419907
-3.61894679069519	-6.94904184341431	-3.54756498336792	-0.0295894593000412	0.540858626365662	-0.0159671735018492
-3.61235547065735	-6.95164728164673	-3.54269862174988	-0.0297147799283266	0.540662109851837	-0.0163717865943909
-3.6086368560791	-6.9513578414917	-3.5371413230896	-0.0298528783023357	0.540289282798767	-0.0168846845626831
-3.60344386100769	-6.95691680908203	-3.53213906288147	-0.0301384069025517	0.539853692054749	-0.017315523698926
-3.60352110862732	-6.95643281936646	-3.52710294723511	-0.0302454307675362	0.53931450843811	-0.0178939532488585
-3.60477685928345	-6.96602153778076	-3.52453184127808	-0.0304896384477615	0.538835406303406	-0.0184787735342979
-3.60734033584595	-6.97663116455078	-3.52062058448792	-0.0306013412773609	0.538408875465393	-0.01896240003407
-3.60216116905212	-6.98323345184326	-3.52196621894836	-0.0308111645281315	0.538034498691559	-0.0194808151572943
-3.59393405914307	-6.98827743530273	-3.51216459274292	-0.0309925507754087	0.537576079368591	-0.0200603660196066
-3.58869218826294	-6.98737192153931	-3.50505709648132	-0.0313416346907616	0.537164032459259	-0.0206430871039629
-3.59246897697449	-6.98987197875977	-3.50306224822998	-0.0315205305814743	0.536559343338013	-0.0212115459144115
-3.59125924110413	-6.99789762496948	-3.49584007263184	-0.0317946933209896	0.536146402359009	-0.0218211729079485
-3.59467482566834	-7.00914812088013	-3.5027174949646	-0.0319214761257172	0.535637080669403	-0.0223952122032642
-3.58737301826477	-7.01625490188599	-3.48942017555237	-0.0321839340031147	0.535286843776703	-0.0228607188910246
-3.58314681053162	-7.01924800872803	-3.49281001091003	-0.03249366953969	0.534955322742462	-0.0235054586082697
-3.58404135704041	-7.02027225494385	-3.47408533096313	-0.0327310636639595	0.534486770629883	-0.0240493919700384
-3.5885853767395	-7.02584648132324	-3.47011613845825	-0.0329577438533306	0.534080386161804	-0.0245202854275703
-3.59238195419312	-7.03186845779419	-3.47075390815735	-0.0331201069056988	0.533646762371063	-0.0250304620712996
-3.59287309646606	-7.03943252563477	-3.46457052230835	-0.033305462449789	0.533412039279938	-0.0254232455044985
-3.59023952484131	-7.04383945465088	-3.47086071968079	-0.0335305444896221	0.533279240131378	-0.0258311126381159
-3.58881664276123	-7.03789377212524	-3.45313000679016	-0.0337706245481968	0.532959222793579	-0.0262127444148064
-3.59034252166748	-7.0405101776123	-3.46192741394043	-0.0339547879993916	0.532668113708496	-0.0265405289828777
-3.60001921653748	-7.04965257644653	-3.45250082015991	-0.0341255590319633	0.532417297363281	-0.0268475394695997
-3.6009829044342	-7.05750179290771	-3.4474241733551	-0.0342702567577362	0.532395303249359	-0.0271083805710077
-3.59883689880371	-7.05393171310425	-3.45281219482422	-0.034413605928421	0.53225314617157	-0.0273170284926891
-3.59576606750488	-7.05267381668091	-3.43747615814209	-0.0346778966486454	0.532238900661469	-0.0274988114833832
-3.60027742385864	-7.05248737335205	-3.43948698043823	-0.0347967371344566	0.532087504863739	-0.0276728291064501
-3.61132144927979	-7.05594348907471	-3.43450260162354	-0.0349010489881039	0.531951248645782	-0.0276739038527012
-3.61088848114014	-7.05863332748413	-3.44615578651428	-0.0350089110434055	0.532142519950867	-0.0277183447033167
-3.6095826625824	-7.05703210830688	-3.4425675868988	-0.0351505763828754	0.532235383987427	-0.0276609342545271
-3.60746216773987	-7.05317831039429	-3.43935537338257	-0.0353433787822723	0.532254815101624	-0.0275441873818636
-3.61245012283325	-7.05212163925171	-3.4298779964447	-0.0353956557810307	0.532272934913635	-0.0274028852581978
-3.61942958831787	-7.05737543106079	-3.44366955757141	-0.035475842654705	0.532468259334564	-0.0272023361176252
-3.61880993843079	-7.05615758895874	-3.44105124473572	-0.0354892835021019	0.532815992832184	-0.0270286072045565
-3.61723661422729	-7.05277013778687	-3.44248747825623	-0.03563042730093	0.533008575439453	-0.0268679782748222
-3.62326455116272	-7.0485668182373	-3.44052505493164	-0.0356685742735863	0.533118188381195	-0.0267168506979942
-3.62872242927551	-7.0512375831604	-3.43802404403687	-0.0356722287833691	0.533352077007294	-0.0265623852610588
-3.63590574264526	-7.0572395324707	-3.44731426239014	-0.0355406254529953	0.53359591960907	-0.0264002569019794
-3.6361141204834	-7.0572395324707	-3.44370365142822	-0.0356033742427826	0.534019827842712	-0.0261919982731342
-3.63318419456482	-7.05398511886597	-3.44614195823669	-0.0356092937290668	0.534282565116882	-0.0260494295507669
-3.63334059715271	-7.04784202575684	-3.44074726104736	-0.03563492000103	0.534637808799744	-0.0258285161107779
-3.64342594146729	-7.05214738845825	-3.44950175285339	-0.0356148928403854	0.534904837608337	-0.0256708506494761
-3.64545607566834	-7.05858182907104	-3.45567059516907	-0.0355287529528141	0.535228848457336	-0.0255715902894735
-3.64997148513794	-7.06290817260742	-3.45763635635376	-0.0354424901306629	0.535669565200806	-0.0253801215440035
-3.64290952682495	-7.06113433837891	-3.45798587799072	-0.0354535914957523	0.536060988903046	-0.0252786111086607
-3.64193320274353	-7.05423069000244	-3.45472455024719	-0.035503376275301	0.536471605300903	-0.0250505451112986
-3.64404439926147	-7.05615854263306	-3.46108245849609	-0.0353463776409626	0.536705315113068	-0.0249803941696882
-3.65066480636597	-7.06196975708008	-3.45896863937378	-0.0353713557124138	0.537103354930878	-0.0248893518000841
-3.65220594406128	-7.06551504135132	-3.46481513977051	-0.0352937243878841	0.537486135959625	-0.024673268198967
-3.64960169792175	-7.06329011917114	-3.46800804138184	-0.0352612026035786	0.537899255752563	-0.0246381387114525
-3.64398765563965	-7.06201696395874	-3.46610951423645	-0.035272017121315	0.538416147232056	-0.0244937669485807
-3.64269876480103	-7.05983829498291	-3.46798133850098	-0.0353538505733013	0.538640856742859	-0.0244917217642069
-3.64371800422668	-7.05637550354004	-3.46639490127563	-0.0353642143309116	0.538983762264252	-0.0244427360594273
-3.64904284477234	-7.06380796432495	-3.46803665161133	-0.0353250205516815	0.539295434951782	-0.0243957359343767
-3.64621114730835	-7.06373262405396	-3.47333240509033	-0.0353152900934219	0.5395547747612	-0.0243532601743937
-3.63895654678345	-7.06442022323608	-3.47725534439087	-0.0353999324142933	0.539949357509613	-0.0241149198263884
-3.6319854259491	-7.06057071685791	-3.47253036499023	-0.035503476858139	0.540279805660248	-0.0240888111293316
-3.63210797309875	-7.05707788467407	-3.47274589538574	-0.0357199162244797	0.540424704551697	-0.0240411795675755
-3.63081884384155	-7.05723333358765	-3.47236323356628	-0.0358079634606838	0.540636301040649	-0.023985480889678
-3.62940311431885	-7.05687808990479	-3.47075247764587	-0.0359298475086689	0.540794909000397	-0.0239812657237053
-3.63331580162048	-7.06046342849731	-3.47224235534668	-0.0360569879412651	0.540885806083679	-0.023826852440834
-3.62697172164917	-7.0615406036377	-3.47662615776062	-0.0362006314098835	0.541141629219055	-0.0236508622765541
-3.61981606483459	-7.05187654495239	-3.47260642051697	-0.0364858396351337	0.541294693946838	-0.0233498234301806
-3.61544036865234	-7.04787588119507	-3.47075247764587	-0.0367513857781887	0.541439473628998	-0.0229933802038431
-3.61258387565613	-7.037926197052	-3.46767210960388	-0.0370754301548004	0.541452825069427	-0.0228072833269835
-3.62038946151733	-7.03726577758789	-3.47158360481262	-0.0372604578733444	0.541461169719696	-0.0223774705082178
-3.62384605407715	-7.03809785842896	-3.46651363372803	-0.0375747084617615	0.541638076305389	-0.0222072210162878
-3.62541723251343	-7.03595447540283	-3.46821308135986	-0.0377803072333336	0.541639089584351	-0.0219842400401831
-3.62182664871216	-7.03724908828735	-3.46812725067139	-0.0381366163492203	0.541783630847931	-0.0218199864029884
-3.6175422668457	-7.03145790100098	-3.46555352210999	-0.0384682081639767	0.541870772838593	-0.0219238456338644
-3.61875939369202	-7.03179264068604	-3.45749258995056	-0.038857989013195	0.541865587234497	-0.0220956709235907
-3.62042188644409	-7.03170299530029	-3.45651173591614	-0.0391167216002941	0.54175066947937	-0.0223431084305048
-3.62675023078918	-7.03252363204956	-3.45613574981689	-0.039444662630558	0.541627466678619	-0.0225013792514801
-3.62858247756958	-7.04049110412598	-3.45592832565308	-0.0398052148520947	0.541549384593964	-0.0227075312286615
-3.62564206123352	-7.04103899002075	-3.45846652984619	-0.040083147585392	0.541567623615265	-0.0230218693614006
-3.62168431282043	-7.04371738433838	-3.45139074325562	-0.0404280982911587	0.541420817375183	-0.0230464991182089
-3.61508297920227	-7.04338693618774	-3.44672703742981	-0.0408414714038372	0.541408181190491	-0.0231155380606651
-3.61299896240234	-7.03807210922241	-3.44757318496704	-0.0412251986563206	0.541166841983795	-0.0234080832451582
-3.61796522140503	-7.04144239425659	-3.43886256217957	-0.0415417216718197	0.540957748889923	-0.0234040897339582
-3.61570906639099	-7.04453611373901	-3.44319629669189	-0.0419053807854652	0.540770828723907	-0.0233475677669048
-3.61520719528198	-7.04332733154297	-3.43718123435974	-0.0422113984823227	0.540693759918213	-0.023163503035903
-3.6107485294342	-7.0409893989563	-3.43851256370544	-0.0425651110708714	0.540635049343109	-0.0230118185281754
-3.60511159896851	-7.03642702102661	-3.43495512008667	-0.0428707301616669	0.540614306926727	-0.0228141900151968
-3.59905314445496	-7.03311729431152	-3.42091798782349	-0.0432773306965828	0.540568768978119	-0.0225285682827234
-3.59880232810974	-7.02618646621704	-3.4259250164032	-0.0435914061963558	0.540478229522705	-0.0223591905087233
-3.60336852073669	-7.02528142929077	-3.41603708267212	-0.043933629989624	0.540377676486969	-0.0222370997071266
-3.60655474662781	-7.02564191818237	-3.41859912872314	-0.0441896133124828	0.54041188955307	-0.0221103262156248
-3.61065101623535	-7.02464199066162	-3.42519450187683	-0.0444166623055935	0.540391385555267	-0.0220962408930063
-3.61038994789124	-7.02963829040527	-3.41934394836426	-0.0447350442409515	0.540488719940186	-0.0221652295440435
-3.60884857177734	-7.02807807922363	-3.40804719924927	-0.0449684634804726	0.540605127811432	-0.0225090477615595
-3.61159157752991	-7.0272364616394	-3.40821480751038	-0.0452442951500416	0.540476560592651	-0.02282889559865
-3.61372780799866	-7.02527904510498	-3.40789198875427	-0.045492984354496	0.540416479110718	-0.0230712275952101
-3.62137413024902	-7.03029203414917	-3.41645240783691	-0.0456393100321293	0.540296494960785	-0.0233124457299709
-3.62388134002686	-7.03151512145996	-3.40799617767334	-0.0458325073122978	0.540271103382111	-0.0235659815371037
-3.6255898475647	-7.03395891189575	-3.41747903823853	-0.0459869801998138	0.540319681167603	-0.0237886346876621
-3.61788654327393	-7.03597974777222	-3.40680766105652	-0.0461670681834221	0.540323436260223	-0.0238758064806461
-3.61381983757019	-7.02729845046997	-3.40601754188538	-0.0463749840855598	0.540338814258575	-0.0239059086889029
-3.61538863182068	-7.02324867248535	-3.40975904464722	-0.0465439781546593	0.54009884595871	-0.0236885100603104
-3.61581420898438	-7.02291250228882	-3.40365171432495	-0.0466800853610039	0.540103435516357	-0.0233495589345694
-3.61847257614136	-7.02319049835205	-3.41321539878845	-0.0467094630002975	0.540094912052155	-0.0231794603168964
-3.61439943313599	-7.0235652923584	-3.40612816810608	-0.0469239987432957	0.540170311927795	-0.0231057796627283
-3.61048936843872	-7.02207612991333	-3.40807175636292	-0.0469733215868473	0.540274620056152	-0.0231056492775679
-3.60833263397217	-7.01649236679077	-3.39763450622559	-0.0470999367535114	0.540212094783783	-0.0227761715650558
-3.60759162902832	-7.00419044494629	-3.39700675010681	-0.0472294017672539	0.540183424949646	-0.0225203577429056
-3.60709667205811	-6.99968194961548	-3.40234613418579	-0.0472732968628407	0.540146052837372	-0.0222978200763464
-3.61180686950684	-6.99901008605957	-3.4057035446167	-0.0474351122975349	0.540114998817444	-0.021882388740778
-3.61452221870422	-6.99763250350952	-3.40270638465881	-0.047378733754158	0.540182173252106	-0.0215221811085939
-3.61211061477661	-6.99032783508301	-3.41020941734314	-0.0474493615329266	0.540341794490814	-0.0213043726980686
-3.60807681083679	-6.98803091049194	-3.40364480018616	-0.0475019104778767	0.540490448474884	-0.0209976844489574
-3.60828399658203	-6.98268556594849	-3.40408086776733	-0.0474545694887638	0.540593087673187	-0.0209155362099409
-3.61322951316834	-6.97069501876831	-3.40047550201416	-0.0475648194551468	0.54050487279892	-0.0207179635763168
-3.61380410194397	-6.96787309646606	-3.40532898902893	-0.0475521683692932	0.540498316287994	-0.0202801898121834
-3.62142181396484	-6.97000408172607	-3.4082944393158	-0.0475050322711468	0.540552854537964	-0.0201757773756981
-3.61837196350098	-6.96600246429443	-3.40769529342651	-0.0474534407258034	0.540677666664124	-0.0199326183646917
-3.61697030067444	-6.96654605865479	-3.41432237625122	-0.0473798960447311	0.540767371654511	-0.0197128485888243
-3.61534309387207	-6.96022939682007	-3.41230297088623	-0.0472812131047249	0.540848672389984	-0.0194754023104906
-3.61307907104492	-6.95218324661255	-3.40785503387451	-0.0473282188177109	0.540976166725159	-0.019082073122263
-3.60987162590027	-6.94399356842041	-3.41104459762573	-0.04727628454566	0.540967047214508	-0.0187079515308142
-3.60706782341003	-6.94053506851196	-3.40774250030518	-0.0471982732415199	0.540964305400848	-0.0183291006833315
-3.61124014854431	-6.93840503692627	-3.41222167015076	-0.0471214130520821	0.54101037979126	-0.0179465189576149
-3.61573123931885	-6.94174766540527	-3.41800332069397	-0.0470264852046967	0.541108071804047	-0.0176554694771767
-3.61314797401428	-6.93346738815308	-3.41743540763855	-0.0468525514006615	0.541182577610016	-0.0172901526093483
-3.60780382156372	-6.92985200881958	-3.42111897468567	-0.0468481555581093	0.541372299194336	-0.0167312752455473
-3.60671997070313	-6.92564487457275	-3.41409373283386	-0.0467137843370438	0.541481733322144	-0.0162706077098846
-3.60432171821594	-6.91444683074951	-3.41317319869995	-0.0467127189040184	0.541559040546417	-0.015874745324254
-3.60288882255554	-6.91103553771973	-3.41984891891479	-0.0466678887605667	0.541598618030548	-0.0154788391664624
-3.603511095047	-6.91071557998657	-3.41559100151062	-0.0466406978666782	0.541631937026978	-0.015315349213779
-3.61139559745789	-6.90782451629639	-3.42038488388062	-0.0464793033897877	0.541710138320923	-0.014988636597991
-3.60745310783386	-6.9098744392395	-3.42208456993103	-0.0465124994516373	0.54184877872467	-0.0146646862849593
-3.6091673374176	-6.90379571914673	-3.424311876297	-0.0463733822107315	0.541887640953064	-0.0144080268219113
-3.60498094558716	-6.90158033370972	-3.42086696624756	-0.0463597066700459	0.542039811611176	-0.0141558088362217
-3.60063147544861	-6.89984083175659	-3.42654371261597	-0.0463271662592888	0.542111217975616	-0.0139912618324161
-3.60320711135864	-6.8919529914856	-3.41784620285034	-0.0463493876159191	0.542157471179962	-0.0138215133920312
-3.60587167739868	-6.89289474487305	-3.4110209941864	-0.0463774017989635	0.542181611061096	-0.0137339998036623
-3.60566401481628	-6.89167881011963	-3.41886758804321	-0.0463463328778744	0.542258024215698	-0.0136497067287564
-3.60732507705688	-6.88918018341064	-3.41332912445068	-0.0464093759655952	0.542132377624512	-0.0135039836168289
-3.61100363731384	-6.88833475112915	-3.41186285018921	-0.0464639477431774	0.542176961898804	-0.0134327113628387
-3.61599636077881	-6.89021062850952	-3.41609573364258	-0.0464192740619183	0.542222678661346	-0.0132815930992365
-3.61575222015381	-6.89170026779175	-3.41653203964233	-0.0465640425682068	0.542178988456726	-0.0132288290187716
-3.61866760253906	-6.89308500289917	-3.41402363777161	-0.046575702726841	0.542148172855377	-0.0131620783358812
-3.61476111412048	-6.89201068878174	-3.41303706169128	-0.0466724783182144	0.542246341705322	-0.0130787426605821
-3.61606979370117	-6.8912787437439	-3.41558742523193	-0.0466885901987553	0.542176306247711	-0.0130704790353775
-3.61451196670532	-6.89138555526733	-3.40847206115723	-0.04675367847085	0.542142987251282	-0.0130504984408617
-3.61398220062256	-6.88923978805542	-3.40983700752258	-0.0469191633164883	0.542179763317108	-0.0130275934934616
-3.6135847568512	-6.88735103607178	-3.40727090835571	-0.0470670647919178	0.542055249214172	-0.0130802812054753
-3.61304259300232	-6.8849458694458	-3.39224457740784	-0.0472705326974392	0.541953563690186	-0.013127226382494
-3.61629891395569	-6.8838849067688	-3.39189267158508	-0.0474006682634354	0.541846036911011	-0.0132810994982719
-3.619220495224	-6.88612842559814	-3.39804172515869	-0.0476064570248127	0.541705906391144	-0.0134196691215038
-3.62681269645691	-6.89076614379883	-3.39661979675293	-0.0476677194237709	0.541619002819061	-0.0134878670796752
-3.62777614593506	-6.89176845550537	-3.39124751091003	-0.0479116216301918	0.54159289598465	-0.0136580001562834
-3.63361024856567	-6.89731025695801	-3.39289450645447	-0.0480030700564384	0.541460812091827	-0.0137922978028655
-3.63434958457947	-6.89634132385254	-3.3922107219696	-0.0481649562716484	0.541379511356354	-0.0138548295944929
-3.63367772102356	-6.89910411834717	-3.38737678527832	-0.0483589470386505	0.541390299797058	-0.014089846983552
-3.63046479225159	-6.89763784408569	-3.38738751411438	-0.0486641600728035	0.54134601354599	-0.0142438821494579
-3.63015031814575	-6.89402294158936	-3.37613868713379	-0.0488726198673248	0.541115880012512	-0.01437281165272
-3.6330235004425	-6.89246940612793	-3.37637495994568	-0.0490948669612408	0.541013836860657	-0.014535921625793
-3.63554835319519	-6.89325714111328	-3.37432980537415	-0.0493113957345486	0.540796756744385	-0.014768198132515
-3.64206695556641	-6.89593839645386	-3.36567687988281	-0.0495397709310055	0.540660977363586	-0.0149375172331929
-3.64477634429932	-6.90079164505005	-3.3672308921814	-0.0498545952141285	0.540505826473236	-0.0151032311841846
-3.64892554283142	-6.90651988983154	-3.36523389816284	-0.0500180535018444	0.540353178977966	-0.0152634875848889
-3.64598989486694	-6.90337181091309	-3.35642600059509	-0.0502590350806713	0.540365934371948	-0.0153228640556335
-3.64562845230103	-6.9059476852417	-3.35788774490356	-0.0505234152078629	0.540235579013824	-0.0154915796592832
-3.64225554466248	-6.90458011627197	-3.34808015823364	-0.0509026870131493	0.540145695209503	-0.0157094839960337
-3.64617323875427	-6.90312719345093	-3.34945702552795	-0.05118528008461	0.540010452270508	-0.0158087573945522
-3.64947652816772	-6.90294361114502	-3.34826016426086	-0.0513773672282696	0.539759635925293	-0.0160068087279797
-3.65670394897461	-6.90911674499512	-3.3452205657959	-0.0516710765659809	0.539760231971741	-0.0161685366183519
-3.65440130233765	-6.91364860534668	-3.35006213188171	-0.0518243052065372	0.539631426334381	-0.0162318497896194
-3.6513135433197	-6.91042137145996	-3.34044098854065	-0.0520858019590378	0.539551079273224	-0.0163236763328314
-3.64626812934875	-6.90914821624756	-3.33979916572571	-0.052416630089283	0.539565980434418	-0.0163092110306025
-3.64565634727478	-6.90790462493896	-3.33094501495361	-0.0527240112423897	0.539431154727936	-0.0164090022444725
-3.65042757987976	-6.90410947799683	-3.32803058624268	-0.0529755614697933	0.539377212524414	-0.0164683181792498
-3.65210151672363	-6.90713453292847	-3.32950925827026	-0.0532157719135284	0.539211750030518	-0.0164850074797869
-3.65618944168091	-6.91030025482178	-3.32890892028809	-0.0534114129841328	0.539184749126434	-0.0165658313781023
-3.65833973884583	-6.91296482086182	-3.33006429672241	-0.053626112639904	0.539227843284607	-0.0165086854249239
-3.65816307067871	-6.91543865203857	-3.32788777351379	-0.0538286343216896	0.539232432842255	-0.0164787173271179
-3.64947414398193	-6.91053676605225	-3.32044434547424	-0.0540571622550488	0.539337635040283	-0.0165209099650383
-3.6511754989624	-6.90856790542603	-3.31822443008423	-0.0543226674199104	0.53932923078537	-0.0164603777229786
-3.65364336967468	-6.90937900543213	-3.31357574462891	-0.0545641258358955	0.53929603099823	-0.0165357682853937
-3.66112327575684	-6.91223335266113	-3.31538057327271	-0.0546856597065926	0.539304673671722	-0.0164780020713806
-3.6582465171814	-6.91840648651123	-3.31756997108459	-0.0548602268099785	0.539325892925262	-0.0163537692278624
-3.65705180168152	-6.91192007064819	-3.31791114807129	-0.0549634844064713	0.539513230323792	-0.016276653856039
-3.65178251266479	-6.91620779037476	-3.31719303131104	-0.0551849529147148	0.539628624916077	-0.0162163134664297
-3.65428161621094	-6.91078901290894	-3.31906509399414	-0.0553186312317848	0.53973650932312	-0.0160629488527775
-3.65440249443054	-6.90734338760376	-3.31547355651855	-0.0554543733596802	0.539692103862762	-0.015966858714819
-3.65867567062378	-6.91125583648682	-3.31256699562073	-0.055592767894268	0.539757430553436	-0.0159028526395559
-3.65850877761841	-6.91133069992065	-3.31511640548706	-0.0557059571146965	0.539832532405853	-0.0158074107021093
-3.65760087966919	-6.91788101196289	-3.31578183174133	-0.0557667054235935	0.540015816688538	-0.0156336016952991
-3.6546483039856	-6.92019033432007	-3.31454157829285	-0.0558886304497719	0.540198981761932	-0.0156065281480551
-3.64978384971619	-6.91557312011719	-3.31135773658752	-0.05599020794034	0.540290176868439	-0.0154209481552243
-3.64935255050659	-6.91390323638916	-3.3162567615509	-0.0561273097991943	0.54035609960556	-0.0153092155233026
-3.65090703964233	-6.91001462936401	-3.31679797172546	-0.056175421923399	0.540414929389954	-0.0152331711724401
-3.6533637046814	-6.91331243515015	-3.31243109703064	-0.0562622807919979	0.540476083755493	-0.0151333026587963
-3.65781593322754	-6.91997337341309	-3.31290221214294	-0.0563396774232388	0.540612518787384	-0.0150431394577026
-3.66110301017761	-6.92080163955688	-3.31597089767456	-0.0563580878078938	0.540679574012756	-0.0150022320449352
-3.66066741943359	-6.92294311523438	-3.31367301940918	-0.0564224570989609	0.540795803070068	-0.0149595187976956
-3.65657901763916	-6.92833375930786	-3.31872010231018	-0.0564762689173222	0.540945470333099	-0.0149803357198834
-3.65325784683228	-6.92746782302856	-3.31858515739441	-0.0565073490142822	0.541001439094543	-0.0150244981050491
-3.65166664123535	-6.92733430862427	-3.31075096130371	-0.0566814541816711	0.541022658348084	-0.0150215961039066
-3.64954352378845	-6.9252667427063	-3.31602239608765	-0.0567792616784573	0.541099905967712	-0.0151561545208097
-3.64972305297852	-6.92298030853271	-3.31467843055725	-0.0567822605371475	0.541059613227844	-0.0152451898902655
-3.65087866783142	-6.92972850799561	-3.30398893356323	-0.0569777227938175	0.54104471206665	-0.0153214931488037
-3.65170288085938	-6.93109178543091	-3.31648945808411	-0.0570340491831303	0.541021227836609	-0.0154561512172222
-3.6531617641449	-6.93739318847656	-3.30938649177551	-0.0570922940969467	0.54093474149704	-0.0155541207641363
-3.65348768234253	-6.94272089004517	-3.30773329734802	-0.0571247451007366	0.540870249271393	-0.0156929176300764
-3.65148758888245	-6.94373846054077	-3.31618762016296	-0.0571656264364719	0.540905237197876	-0.0158058479428291
-3.64548873901367	-6.94890165328979	-3.31569051742554	-0.057298056781292	0.54083389043808	-0.0160090755671263
-3.64450907707214	-6.9505500793457	-3.31162190437317	-0.0573967732489109	0.540862262248993	-0.0160909797996283
-3.63637471199036	-6.95088720321655	-3.30778074264526	-0.057530801743269	0.540750026702881	-0.0162581298500299
-3.63265037536621	-6.95015907287598	-3.30269384384155	-0.0576355792582035	0.540593802928925	-0.0164652783423662
-3.62694430351257	-6.95249795913696	-3.29618549346924	-0.0578092113137245	0.54039204120636	-0.0166232790797949
-3.62465000152588	-6.95444297790527	-3.29793000221252	-0.0579338595271111	0.540188133716583	-0.0168765988200903
-3.62282466888428	-6.9562931060791	-3.30233430862427	-0.0579754933714867	0.539979219436646	-0.0171541329473257
-3.62476229667664	-6.96265745162964	-3.29764080047607	-0.0580791383981705	0.539782643318176	-0.0173152908682823
-3.62332701683044	-6.97008275985718	-3.30650639533997	-0.0581819042563438	0.53968608379364	-0.0175376143306494
-3.61749029159546	-6.97441148757935	-3.30176210403442	-0.0582080595195293	0.539397537708282	-0.0178199410438538
-3.61019659042358	-6.97992992401123	-3.28920602798462	-0.0583647824823856	0.539390981197357	-0.0179783292114735
-3.6007387638092	-6.98093414306641	-3.29813385009766	-0.0585146993398666	0.539141476154327	-0.0182501189410686
-3.59663438796997	-6.98208141326904	-3.2880265712738	-0.0585658401250839	0.538912415504456	-0.0185215827077627
-3.59558534622192	-6.9836106300354	-3.28882694244385	-0.0587756894528866	0.538667619228363	-0.0187652986496687
-3.5961000919342	-6.9906587600708	-3.29098439216614	-0.0588135793805122	0.538384556770325	-0.0190394595265388
-3.59583902359009	-6.99817895889282	-3.28411221504211	-0.0589046590030193	0.538254261016846	-0.0193359889090061
-3.59307503700256	-7.00702857971191	-3.29678797721863	-0.0590078048408031	0.537963271141052	-0.0195011161267757
-3.58611536026001	-7.0097222328186	-3.28794598579407	-0.059063483029604	0.537853598594666	-0.0197695381939411
-3.57890939712524	-7.01387548446655	-3.28713703155518	-0.059074554592371	0.53773444890976	-0.0199477467685938
-3.5716507434845	-7.01325559616089	-3.28674459457397	-0.0592330731451511	0.537558078765869	-0.0201410353183746
-3.56965637207031	-7.01444911956787	-3.27903342247009	-0.0592873208224773	0.537514925003052	-0.0203288141638041
-3.57179522514343	-7.01761436462402	-3.28145718574524	-0.0593602173030376	0.537225723266602	-0.0204608514904976
-3.57183742523193	-7.02294445037842	-3.28248620033264	-0.0594284385442734	0.53710263967514	-0.0205322299152613
-3.57115983963013	-7.02651500701904	-3.28019094467163	-0.0594700276851654	0.537054121494293	-0.0206438209861517
-3.56847333908081	-7.03237819671631	-3.2814610004425	-0.059361532330513	0.536911129951477	-0.0205898303538561
-3.55963802337646	-7.03171586990356	-3.2817280292511	-0.0594640411436558	0.537069797515869	-0.0206202361732721
-3.55366587638855	-7.03354549407959	-3.28171873092651	-0.0594885684549809	0.53704708814621	-0.0205835439264774
-3.55007696151733	-7.03223991394043	-3.27553749084473	-0.0595130771398544	0.536989271640778	-0.0205530561506748
-3.54568362236023	-7.02953100204468	-3.27772903442383	-0.0596184618771076	0.537013053894043	-0.0204131603240967
-3.55003523826599	-7.03103637695313	-3.27606081962585	-0.0596169717609882	0.537010490894318	-0.0201758332550526
-3.55248379707336	-7.03706789016724	-3.2787811756134	-0.0595543012022972	0.537010014057159	-0.0201941207051277
-3.55147552490234	-7.04135227203369	-3.28071546554565	-0.0594987757503986	0.537123203277588	-0.0200573056936264
-3.54868054389954	-7.04327011108398	-3.28308939933777	-0.059446144849062	0.537239253520966	-0.0198808033019304
-3.54290223121643	-7.04175567626953	-3.28147196769714	-0.0594346523284912	0.537272214889526	-0.0198670066893101
-3.53929781913757	-7.03811597824097	-3.27591133117676	-0.0594355463981628	0.537423253059387	-0.0198004432022572
-3.53799319267273	-7.03766250610352	-3.2788941860199	-0.0594278313219547	0.537485718727112	-0.0197757221758366
-3.53637337684631	-7.03552675247192	-3.27762794494629	-0.0593501664698124	0.537590622901917	-0.019702946767211
-3.5400390625	-7.04141616821289	-3.27597546577454	-0.0593190230429173	0.537534296512604	-0.019672654569149
-3.54298496246338	-7.04475593566895	-3.28444623947144	-0.0592239834368229	0.537704110145569	-0.0196422263979912
-3.54081296920776	-7.04604768753052	-3.28984498977661	-0.0591101236641407	0.537755489349365	-0.0196078810840845
-3.53835821151733	-7.04426145553589	-3.28428268432617	-0.058995459228754	0.537926316261292	-0.0195009410381317
-3.53004193305969	-7.04150485992432	-3.29189538955688	-0.0590001046657562	0.538169205188751	-0.0193355530500412
-3.52638697624207	-7.03840780258179	-3.28210282325745	-0.0589939057826996	0.538302659988403	-0.019136019051075
-3.52364420890808	-7.03550720214844	-3.28222036361694	-0.0589644610881805	0.538343667984009	-0.019144780933857
-3.52724528312683	-7.03510475158691	-3.29294896125793	-0.0588393397629261	0.538472950458527	-0.0191366672515869
-3.52977585792542	-7.04088735580444	-3.28654980659485	-0.058767095208168	0.538656532764435	-0.0190696977078915
-3.53208518028259	-7.04274654388428	-3.29363012313843	-0.0585240162909031	0.538726508617401	-0.0191509686410427
-3.53279614448547	-7.0468921661377	-3.29826641082764	-0.0585021562874317	0.538926124572754	-0.0191740915179253
-3.52751207351685	-7.0474100112915	-3.29837226867676	-0.0584500469267368	0.53899347782135	-0.0191801320761442
-3.52036666870117	-7.04682874679565	-3.29904317855835	-0.0583399496972561	0.539273858070374	-0.0192522965371609
-3.5128378868103	-7.04844522476196	-3.29695892333984	-0.0583217702805996	0.539289593696594	-0.019227709621191
-3.5121603012085	-7.04797744750977	-3.2898690700531	-0.0582232289016247	0.539372086524963	-0.0193041022866964
-3.51003336906433	-7.04433345794678	-3.29613542556763	-0.0581636391580105	0.539537608623505	-0.0194325745105743
-3.51623058319092	-7.04829740524292	-3.29741549491882	-0.0580393373966217	0.539542853832245	-0.019469453021884
-3.5135772228241	-7.04786586761475	-3.29497957229614	-0.0579937472939491	0.539655923843384	-0.019525995478034
-3.51671385765076	-7.05415725708008	-3.30393052101135	-0.0578933842480183	0.53976434469223	-0.0195672977715731
-3.51521682739258	-7.05574369430542	-3.30602979660034	-0.057854313403368	0.539852917194366	-0.0195271279662848
-3.51455879211426	-7.0526819229126	-3.30174398422241	-0.0577563792467117	0.540034353733063	-0.0194302704185247
-3.5090320110321	-7.05389165878296	-3.30891609191895	-0.0576885789632797	0.540324151515961	-0.0194706246256828
-3.50817108154297	-7.0531120300293	-3.30714535713196	-0.0576590895652771	0.540467917919159	-0.0195762030780315
-3.50683259963989	-7.05349969863892	-3.29917001724243	-0.0575599707663059	0.540626645088196	-0.0196432583034039
-3.50218057632446	-7.04846334457397	-3.30661487579346	-0.057602733373642	0.540729641914368	-0.0197005681693554
-3.50650691986084	-7.05220031738281	-3.30473589897156	-0.0576061122119427	0.540642321109772	-0.0198291633278131
-3.50716161727905	-7.04959058761597	-3.30290699005127	-0.0576096773147583	0.540800511837006	-0.020072752609849
-3.5120575428009	-7.05405712127686	-3.30848002433777	-0.0574591457843781	0.540798604488373	-0.020264795050025
-3.50911617279053	-7.05570983886719	-3.30817937850952	-0.0575225688517094	0.540831387042999	-0.0204051900655031
-3.50724768638611	-7.05931234359741	-3.31009078025818	-0.0574410781264305	0.540927231311798	-0.0205514915287495
-3.50354528427124	-7.06259775161743	-3.31068825721741	-0.0574717596173286	0.541020095348358	-0.0207290947437286
-3.49991822242737	-7.06164598464966	-3.30763173103333	-0.0574450269341469	0.541112303733826	-0.0207913927733898
-3.49089002609253	-7.06153631210327	-3.30805993080139	-0.0575674623250961	0.541118085384369	-0.0207748264074326
-3.48861336708069	-7.06031942367554	-3.30493593215942	-0.0575539246201515	0.541103184223175	-0.0209601074457169
-3.48686194419861	-7.05991840362549	-3.30604767799377	-0.0575659014284611	0.54109388589859	-0.0211461894214153
-3.48554968833923	-7.05582571029663	-3.30589365959167	-0.0576191134750843	0.540933430194855	-0.0211350172758102
-3.48853182792664	-7.06241941452026	-3.3021993637085	-0.0576363578438759	0.54096257686615	-0.0212310329079628
-3.48557734489441	-7.0647120475769	-3.30430507659912	-0.0577138997614384	0.540903806686401	-0.0212468784302473
-3.48181080818176	-7.0663480758667	-3.30270433425903	-0.0577213168144226	0.540816843509674	-0.0213106963783503
-3.48192477226257	-7.07406234741211	-3.30340766906738	-0.0577433928847313	0.54084050655365	-0.0214884784072638
-3.48161935806274	-7.07357215881348	-3.3027708530426	-0.0577460750937462	0.540831446647644	-0.0218220446258783
-3.47494506835938	-7.0786828994751	-3.29987573623657	-0.0578023716807365	0.540837407112122	-0.0219423230737448
-3.46858644485474	-7.07644891738892	-3.30160403251648	-0.0578953698277473	0.540782749652863	-0.0222501344978809
-3.46854829788208	-7.073410987854	-3.29835629463196	-0.0579470917582512	0.540678203105927	-0.0225375276058912
-3.47055673599243	-7.07759857177734	-3.2900767326355	-0.0580304488539696	0.54056304693222	-0.0227106902748346
-3.47417211532593	-7.08430957794189	-3.29924297332764	-0.0580505430698395	0.540396928787231	-0.0229787901043892
-3.47062849998474	-7.08962345123291	-3.29803991317749	-0.0581156387925148	0.540391087532043	-0.0231203828006983
-3.47004628181458	-7.09474277496338	-3.29518938064575	-0.0581126771867275	0.540386438369751	-0.023470364511013
-3.46536421775818	-7.09421634674072	-3.29109811782837	-0.0581232197582722	0.540412545204163	-0.0237417761236429
-3.4595639705658	-7.09313583374023	-3.28853917121887	-0.0583273470401764	0.540352344512939	-0.0238006915897131
-3.45794177055359	-7.09059286117554	-3.28851699829102	-0.0583709515631199	0.54033237695694	-0.0240973345935345
-3.45812606811523	-7.09128093719482	-3.28620314598084	-0.0585634484887123	0.540161788463593	-0.0242489110678434
-3.4604275226593	-7.09433889389038	-3.28599762916565	-0.0585822090506554	0.540102541446686	-0.0243278481066227
-3.46571207046509	-7.09735059738159	-3.28868746757507	-0.0586342699825764	0.54009884595871	-0.0245614238083363
-3.46462273597717	-7.10095262527466	-3.28139567375183	-0.0586765855550766	0.540135562419891	-0.0246206186711788
-3.45838022232056	-7.0971736907959	-3.28367209434509	-0.0587140582501888	0.540167033672333	-0.0246383398771286
-3.45710706710815	-7.09443998336792	-3.28191113471985	-0.0589570365846157	0.540241301059723	-0.0247249454259872
-3.45309209823608	-7.09079551696777	-3.2754213809967	-0.0590917430818081	0.540174961090088	-0.0248232800513506
-3.45690774917603	-7.09236145019531	-3.28038311004639	-0.0591201186180115	0.540124475955963	-0.0249315369874239
-3.46134924888611	-7.09786510467529	-3.27614307403564	-0.059173759073019	0.540109157562256	-0.0251262057572603
-3.4651095867157	-7.10290145874023	-3.27690529823303	-0.0591775663197041	0.540099561214447	-0.025505805388093
-3.4631130695343	-7.10571813583374	-3.27939915657043	-0.0592321902513504	0.540176928043365	-0.0256835389882326
-3.45934748649597	-7.10803127288818	-3.27615356445313	-0.0594079680740833	0.540080189704895	-0.0257538165897131
-3.45436573028564	-7.10040998458862	-3.2747585773468	-0.0594498924911022	0.540211021900177	-0.0258905440568924
-3.45140910148621	-7.10166025161743	-3.26901435852051	-0.0596684478223324	0.540066599845886	-0.0260301325470209
-3.44953370094299	-7.10022830963135	-3.26524233818054	-0.0597352050244808	0.54006689786911	-0.0260966997593641
-3.45387172698975	-7.10457706451416	-3.27066254615784	-0.0598853975534439	0.540048718452454	-0.0261919610202312
-3.45474696159363	-7.10224151611328	-3.27499580383301	-0.0599074624478817	0.540004909038544	-0.0260512679815292
-3.45469784736633	-7.10484075546265	-3.26501274108887	-0.060066495090723	0.540134310722351	-0.0261031929403543
-3.45707559585571	-7.107581615448	-3.26947498321533	-0.0601023957133293	0.540173768997192	-0.0261745434254408
-3.45376896858215	-7.11084794998169	-3.26932430267334	-0.0601776167750359	0.540334522724152	-0.0261392295360565
-3.44783806800842	-7.11000061035156	-3.26671481132507	-0.0603541322052479	0.540502905845642	-0.0261722784489393
-3.44482779502869	-7.10884141921997	-3.26948928833008	-0.0604162365198135	0.540512084960938	-0.0261623077094555
-3.44138765335083	-7.10238218307495	-3.26097440719604	-0.0604408159852028	0.540589988231659	-0.0260955765843391
-3.44261169433594	-7.10156059265137	-3.26510071754456	-0.060528539121151	0.540663480758667	-0.0262186471372843
-3.4428825378418	-7.10014772415161	-3.26621198654175	-0.0605907887220383	0.540615618228912	-0.0262671429663897
-3.44873213768005	-7.10534763336182	-3.2671205997467	-0.0606411844491959	0.540756225585938	-0.0261624250560999
-3.44834160804749	-7.10904550552368	-3.26863861083984	-0.060696680098772	0.540866315364838	-0.0262815523892641
-3.44878602027893	-7.11411952972412	-3.26666307449341	-0.0606609210371971	0.540945291519165	-0.0263052731752396
-3.4464910030365	-7.11270570755005	-3.2708888053894	-0.060738418251276	0.541197240352631	-0.0263057705014944
-3.44773745536804	-7.11603260040283	-3.27089762687683	-0.060697179287672	0.541421055793762	-0.0263789929449558
-3.4427592754364	-7.11243724822998	-3.27229523658752	-0.0607787929475307	0.541550517082214	-0.026437908411026
-3.44386124610901	-7.10987043380737	-3.26916551589966	-0.060732513666153	0.541748225688934	-0.0264735501259565
-3.43948554992676	-7.10858535766602	-3.27117872238159	-0.0607410706579685	0.541900515556335	-0.0265047512948513
-3.44070053100586	-7.11077165603638	-3.26751518249512	-0.0607687793672085	0.541988670825958	-0.0265599507838488
-3.44532775878906	-7.1078200340271	-3.27455759048462	-0.060676384717226	0.542169392108917	-0.0266910698264837
-3.44774174690247	-7.11138010025024	-3.27666449546814	-0.0606482811272144	0.542293429374695	-0.0269105136394501
-3.45150375366211	-7.11505126953125	-3.28296589851379	-0.0605735890567303	0.542395949363709	-0.0270453002303839
-3.45359134674072	-7.12052631378174	-3.28164124488831	-0.060440469533205	0.542585432529449	-0.0272193253040314
-3.44983696937561	-7.12062931060791	-3.28569722175598	-0.060414481908083	0.542769968509674	-0.0273516494780779
-3.45159554481506	-7.12848329544067	-3.293137550354	-0.0603243857622147	0.543002486228943	-0.0274142939597368
-3.45352101325989	-7.12360000610352	-3.29385924339294	-0.0601324252784252	0.54321151971817	-0.0276709087193012
-3.44547820091248	-7.12905693054199	-3.29488754272461	-0.0600947625935078	0.543505549430847	-0.0276443604379892
-3.44161796569824	-7.12674427032471	-3.29568791389465	-0.0599424727261066	0.543766975402832	-0.0276284385472536
-3.44142818450928	-7.12163209915161	-3.29420113563538	-0.0598309151828289	0.543932914733887	-0.0276800319552422
-3.44034099578857	-7.12256288528442	-3.2969057559967	-0.0598051846027374	0.544127523899078	-0.0278015825897455
-3.44269418716431	-7.12888860702515	-3.30600237846375	-0.0596273094415665	0.544332683086395	-0.0279146768152714
-3.44517278671265	-7.12713432312012	-3.30698156356812	-0.0594375990331173	0.544465780258179	-0.027903588488698
-3.44743657112122	-7.13378238677979	-3.31089305877686	-0.0591553635895252	0.544678509235382	-0.0280800443142653
-3.44193720817566	-7.13561153411865	-3.31705331802368	-0.059097558259964	0.544981420040131	-0.0281824469566345
-3.44033622741699	-7.1332893371582	-3.31743574142456	-0.0589419566094875	0.545315861701965	-0.0282093044370413
-3.43698596954346	-7.13364124298096	-3.31752800941467	-0.0587486065924168	0.545548260211945	-0.0281524769961834
-3.43541765213013	-7.13142156600952	-3.32938694953918	-0.058680921792984	0.545786798000336	-0.0281636174768209
-3.43438243865967	-7.12972116470337	-3.32250690460205	-0.0585236772894859	0.546017229557037	-0.0280294455587864
-3.43130350112915	-7.12457370758057	-3.3317813873291	-0.0584239885210991	0.546149075031281	-0.0279311407357454
-3.4323308467865	-7.12341117858887	-3.33144640922546	-0.0582714974880219	0.546390473842621	-0.0277617815881968
-3.43394875526428	-7.12457513809204	-3.33237528800964	-0.0581009201705456	0.54662412405014	-0.0276017133146524
-3.43430352210999	-7.1292142868042	-3.33892488479614	-0.0578745491802692	0.546943783760071	-0.0274948999285698
-3.43618035316467	-7.12718963623047	-3.34606504440308	-0.057753823697567	0.547229409217834	-0.0273397527635098
-3.43576574325562	-7.12858200073242	-3.3474133014679	-0.0575828514993191	0.547405600547791	-0.0273132156580687
-3.43126749992371	-7.12686204910278	-3.34595394134521	-0.0574362091720104	0.547625064849854	-0.0272016227245331
-3.42912936210632	-7.12481880187988	-3.36053967475891	-0.0572444833815098	0.547940850257874	-0.0270947236567736
-3.42094755172729	-7.1205906867981	-3.35636711120605	-0.0570883564651012	0.548110067844391	-0.0269462261348963
-3.42208480834961	-7.12289714813232	-3.35773134231567	-0.0570648573338985	0.548297703266144	-0.0268949307501316
-3.420166015625	-7.12090826034546	-3.36136651039124	-0.0569835938513279	0.548474609851837	-0.0269872136414051
-3.41917419433594	-7.11802577972412	-3.35508751869202	-0.0568412840366364	0.548611700534821	-0.0269676875323057
-3.41846060752869	-7.11454963684082	-3.35993599891663	-0.0566764920949936	0.548691511154175	-0.0269226301461458
-3.4190559387207	-7.11856508255005	-3.36526107788086	-0.0566468760371208	0.548754394054413	-0.0269547179341316
-3.41888570785522	-7.1201319694519	-3.36612319946289	-0.0564976073801517	0.548758149147034	-0.0270520839840174
-3.42095136642456	-7.12391901016235	-3.37058544158936	-0.0563810989260674	0.548907876014709	-0.0270443540066481
-3.42072367668152	-7.12337303161621	-3.37781882286072	-0.0562664717435837	0.54901248216629	-0.0271082930266857
-3.4177041053772	-7.12839937210083	-3.37200903892517	-0.0561517216265202	0.549018740653992	-0.02704256772995
-3.4106924533844	-7.12215328216553	-3.37104487419128	-0.0561146698892117	0.549087584018707	-0.0269442144781351
-3.40418744087219	-7.11925458908081	-3.37078070640564	-0.0561233945190907	0.549090325832367	-0.0269687213003635
-3.40142631530762	-7.11598825454712	-3.36349248886108	-0.0560978651046753	0.549039721488953	-0.0270276106894016
-3.40007781982422	-7.11878967285156	-3.37250876426697	-0.0561107359826565	0.549015879631042	-0.0270813517272472
-3.40038156509399	-7.11818552017212	-3.36697292327881	-0.0560308396816254	0.548872530460358	-0.0271930210292339
-3.39577054977417	-7.11956691741943	-3.36695098876953	-0.0560709498822689	0.548747479915619	-0.027322456240654
-3.40003442764282	-7.12235498428345	-3.3720281124115	-0.0560429729521275	0.548557221889496	-0.0273175965994596
-3.39989972114563	-7.12718057632446	-3.37412738800049	-0.056036077439785	0.548432767391205	-0.0274991057813168
-3.39752817153931	-7.12631750106812	-3.37270545959473	-0.0559873916208744	0.54838228225708	-0.0276518929749727
-3.39495635032654	-7.13056612014771	-3.37150382995605	-0.0559444800019264	0.548302531242371	-0.02770671620965
-3.39094018936157	-7.12998628616333	-3.36964631080627	-0.0559373013675213	0.548189699649811	-0.0278598591685295
-3.38599634170532	-7.12698364257813	-3.36861276626587	-0.0560084022581577	0.548046350479126	-0.0279895346611738
-3.38312149047852	-7.12655973434448	-3.3694806098938	-0.056060366332531	0.547816038131714	-0.0279624853283167
-3.37804436683655	-7.12881755828857	-3.36210417747498	-0.056138601154089	0.547649502754211	-0.0280568525195122
-3.37547945976257	-7.12352418899536	-3.3576602935791	-0.0561801269650459	0.547427296638489	-0.0281596221029758
-3.38157486915588	-7.12757778167725	-3.36044955253601	-0.0561947673559189	0.547266721725464	-0.0281080696731806
-3.38097500801086	-7.1328272819519	-3.35894680023193	-0.0561773106455803	0.547148704528809	-0.0281402431428432
-3.38404297828674	-7.133469581604	-3.36426711082459	-0.0562430210411549	0.547061204910278	-0.0281925946474075
-3.38485956192017	-7.1377968788147	-3.36150288581848	-0.0562652722001076	0.546994268894196	-0.0281132683157921
-3.3808057308197	-7.13753604888916	-3.36203193664551	-0.0562926754355431	0.546899855136871	-0.028147941455245
-3.37503981590271	-7.13395833969116	-3.36177086830139	-0.0563637912273407	0.546924650669098	-0.0280491095036268
-3.37416958808899	-7.13155269622803	-3.35927939414978	-0.0564173310995102	0.546916127204895	-0.0279308240860701
-3.37055826187134	-7.12897682189941	-3.36101889610291	-0.0564357414841652	0.546987235546112	-0.0278985779732466
-3.36913824081421	-7.12478923797607	-3.35705137252808	-0.0565406642854214	0.546941936016083	-0.0277984570711851
-3.36983036994934	-7.12450122833252	-3.34826636314392	-0.0565502792596817	0.546976506710052	-0.0276312008500099
-3.37285614013672	-7.12454462051392	-3.35096502304077	-0.0566404908895493	0.546947121620178	-0.0276572741568089
-3.37560844421387	-7.12228488922119	-3.35404324531555	-0.0565651915967464	0.546995103359222	-0.0275074020028114
-3.37728548049927	-7.11974763870239	-3.35856080055237	-0.0565688759088516	0.54713636636734	-0.0273640640079975
-3.37906455993652	-7.12091493606567	-3.35386037826538	-0.0566161908209324	0.547228395938873	-0.0271096155047417
-3.3803825378418	-7.11538982391357	-3.36101961135864	-0.0566114522516727	0.547337532043457	-0.0267972741276026
-3.38813591003418	-7.11741733551025	-3.3576033115387	-0.0565732941031456	0.547539234161377	-0.0265763383358717
-3.38820767402649	-7.11691284179688	-3.35557627677917	-0.0565013103187084	0.547753572463989	-0.0264715775847435
-3.39701700210571	-7.11471652984619	-3.36061024665833	-0.0564415529370308	0.548048377037048	-0.0264590419828892
-3.40211701393127	-7.11744737625122	-3.36771035194397	-0.0562758967280388	0.548255264759064	-0.0265028867870569
-3.40497970581055	-7.11589002609253	-3.37011957168579	-0.056216012686491	0.548459231853485	-0.0265453457832336
-3.41169571876526	-7.11390590667725	-3.36864161491394	-0.0560756623744965	0.548678576946259	-0.0265433080494404
-3.41449022293091	-7.11179113388062	-3.36835670471191	-0.0559239834547043	0.548971056938171	-0.0264274831861258
-3.41866660118103	-7.1079626083374	-3.37894773483276	-0.0557732582092285	0.549168586730957	-0.02626046910882
-3.41517734527588	-7.10875225067139	-3.3776957988739	-0.0555679611861706	0.549541294574738	-0.0261703860014677
-3.41685128211975	-7.10628652572632	-3.37633872032166	-0.0555429570376873	0.549912333488464	-0.0259620491415262
-3.41847443580627	-7.10060787200928	-3.37681245803833	-0.0553616434335709	0.550146639347076	-0.0256765987724066
-3.41980671882629	-7.09155035018921	-3.37992882728577	-0.0552192553877831	0.550412476062775	-0.0252594351768494
-3.42292380332947	-7.08536672592163	-3.38443851470947	-0.0551135167479515	0.550729095935822	-0.0248544495552778
-3.42647314071655	-7.07828760147095	-3.38423323631287	-0.054936408996582	0.551047921180725	-0.0245533604174852
-3.42824506759644	-7.07637977600098	-3.38984680175781	-0.0548974648118019	0.551290452480316	-0.024255407974124
-3.43391132354736	-7.06901836395264	-3.38384461402893	-0.0547639653086662	0.551616489887238	-0.0239894017577171
-3.44075417518616	-7.06723785400391	-3.39153623580933	-0.0546186342835426	0.551882326602936	-0.0239716768264771
-3.44693899154663	-7.06631851196289	-3.39627885818481	-0.0545177087187767	0.55219042301178	-0.0238587781786919
-3.44638419151306	-7.0658130645752	-3.39834880828857	-0.054468110203743	0.552341163158417	-0.0239499695599079
-3.44931316375732	-7.05842542648315	-3.39634490013123	-0.0544020980596542	0.552484631538391	-0.0237906910479069
-3.45650124549866	-7.05868816375732	-3.39641332626343	-0.0543227531015873	0.552768051624298	-0.0237472206354141
-3.45899868011475	-7.05460548400879	-3.39096808433533	-0.0543470531702042	0.552839577198029	-0.0234959721565247
-3.45755386352539	-7.04864501953125	-3.40234661102295	-0.0543909892439842	0.552977502346039	-0.0233063027262688
-3.4595935344696	-7.04231023788452	-3.39660024642944	-0.054367620497942	0.553142011165619	-0.0230996757745743
-3.4621753692627	-7.03914070129395	-3.39470434188843	-0.0544336847960949	0.553132772445679	-0.0229821130633354
-3.46708869934082	-7.03898286819458	-3.3935387134552	-0.0545044168829918	0.553328335285187	-0.0228625703603029
-3.47224426269531	-7.03874921798706	-3.38967776298523	-0.0545682236552238	0.553295314311981	-0.0229481477290392
-3.47385454177856	-7.03554439544678	-3.39146780967712	-0.0546500273048878	0.553292691707611	-0.0228686593472958
-3.47539234161377	-7.03643894195557	-3.38682889938354	-0.054832112044096	0.553378283977509	-0.0229182988405228
-3.48238253593445	-7.03477621078491	-3.38838028907776	-0.0548222661018372	0.553465783596039	-0.023192448541522
-3.48390936851501	-7.03593015670776	-3.39718079566956	-0.0549803227186203	0.553358137607574	-0.0233401600271463
-3.490079164505	-7.04198026657104	-3.393794298172	-0.055172685533762	0.553306877613068	-0.0234772097319365
-3.48931360244751	-7.04061508178711	-3.38671517372131	-0.0552849844098091	0.553320288658142	-0.0235133785754442
-3.49198818206787	-7.03835916519165	-3.39411425590515	-0.0555036216974258	0.553326547145844	-0.0235932394862175
-3.49694514274597	-7.03703689575195	-3.38944530487061	-0.0556277967989445	0.553143858909607	-0.0237153749912977
-3.4986264705658	-7.03858375549316	-3.38743662834167	-0.055923517793417	0.55316835641861	-0.0238961521536112
-3.4987325668335	-7.03725433349609	-3.37994575500488	-0.0562125667929649	0.553077816963196	-0.0240621604025364
-3.49877238273621	-7.03637266159058	-3.38084411621094	-0.0564245507121086	0.552985370159149	-0.0242172628641129
-3.49991488456726	-7.03400278091431	-3.37724637985229	-0.056666798889637	0.552790582180023	-0.02436338737607
-3.50116991996765	-7.03013849258423	-3.36867094039917	-0.0569382794201374	0.552715718746185	-0.0244860332459211
-3.50024342536926	-7.02903890609741	-3.36875677108765	-0.0572373755276203	0.552626848220825	-0.0245496518909931
-3.5021698474884	-7.02867031097412	-3.36392378807068	-0.0575841926038265	0.552385628223419	-0.024666041135788
-3.50175213813782	-7.02569484710693	-3.35911870002747	-0.0577688068151474	0.552169919013977	-0.0248075257986784
-3.50146913528442	-7.02723598480225	-3.35482597351074	-0.0582009255886078	0.552022576332092	-0.0249215140938759
-3.50331878662109	-7.02606773376465	-3.35707902908325	-0.0584366843104362	0.551715850830078	-0.0251322984695435
-3.50273656845093	-7.02722835540771	-3.3411238193512	-0.0588460452854633	0.551424741744995	-0.0254528392106295
-3.50868248939514	-7.02658367156982	-3.34458184242249	-0.0591471828520298	0.551137328147888	-0.025701679289341
-3.50825881958008	-7.02734231948853	-3.33514738082886	-0.059401910752058	0.550895988941193	-0.0260000992566347
-3.51488614082336	-7.03148651123047	-3.33330941200256	-0.0596989803016186	0.550575017929077	-0.0263610985130072
-3.51765441894531	-7.03627681732178	-3.33519268035889	-0.0600159950554371	0.550292193889618	-0.0266003385186195
-3.51832246780396	-7.03627634048462	-3.33524370193481	-0.0602432601153851	0.550001680850983	-0.02676110714674
-3.51684403419495	-7.03849172592163	-3.32627296447754	-0.0605789944529533	0.549747228622437	-0.026982007548213
-3.51755261421204	-7.03824234008789	-3.32225775718689	-0.0608185194432735	0.549478530883789	-0.027322456240654
-3.51780319213867	-7.04181337356567	-3.32466626167297	-0.0611414238810539	0.549204587936401	-0.0274296682327986
-3.5188524723053	-7.04366111755371	-3.31969785690308	-0.0614087283611298	0.549010515213013	-0.0274132918566465
-3.5134801864624	-7.04013299942017	-3.31696534156799	-0.0617140680551529	0.548763394355774	-0.0275175087153912
-3.51193690299988	-7.03647232055664	-3.30774140357971	-0.0620233006775379	0.548548758029938	-0.0276092141866684
-3.50832271575928	-7.03818845748901	-3.30608463287354	-0.062377568334341	0.548308074474335	-0.0276757478713989
-3.51022911071777	-7.03024387359619	-3.29801917076111	-0.0626311376690865	0.548066794872284	-0.0277736410498619
-3.51352667808533	-7.03322315216064	-3.30027675628662	-0.0628370493650436	0.547850728034973	-0.0278849080204964
-3.51897597312927	-7.03612184524536	-3.29721093177795	-0.0629686191678047	0.547662198543549	-0.0279934294521809
-3.52465748786926	-7.03722858428955	-3.30019617080688	-0.0632640197873116	0.547502875328064	-0.0280732978135347
-3.52389788627625	-7.03968715667725	-3.29191040992737	-0.0633416771888733	0.547367691993713	-0.0281785819679499
-3.52259302139282	-7.04195976257324	-3.29662132263184	-0.0634980797767639	0.54728764295578	-0.0282942820340395
-3.5165708065033	-7.03798198699951	-3.29240393638611	-0.0636434182524681	0.54720801115036	-0.0283097829669714
-3.51771688461304	-7.03675365447998	-3.28339529037476	-0.0638725832104683	0.54704737663269	-0.028251376003027
-3.51712989807129	-7.03590869903564	-3.28775072097778	-0.0639901831746101	0.546958565711975	-0.02835813164711
-3.52007627487183	-7.03134393692017	-3.28451490402222	-0.0641464665532112	0.54686427116394	-0.0283989626914263
-3.52296304702759	-7.03379726409912	-3.27908563613892	-0.0642279908061028	0.546727001667023	-0.0284389182925224
-3.52167177200317	-7.03534984588623	-3.27848839759827	-0.0643104240298271	0.546667873859406	-0.0285296980291605
-3.52605104446411	-7.03427648544312	-3.28422093391418	-0.0643575042486191	0.546531319618225	-0.0287117343395948
-3.52839040756226	-7.03931093215942	-3.27820706367493	-0.0644106492400169	0.546347439289093	-0.0287998225539923
-3.53823685646057	-7.04315423965454	-3.27755951881409	-0.0644323974847794	0.546479105949402	-0.0289910957217216
-3.53691554069519	-7.03831148147583	-3.28670334815979	-0.0642825216054916	0.546434104442596	-0.0287542138248682
-3.52750086784363	-7.0351128578186	-3.27952194213867	-0.0644076019525528	0.546434283256531	-0.0284227784723043
-3.52049589157104	-7.03341817855835	-3.28812456130981	-0.0644462108612061	0.546484291553497	-0.0282223001122475
-3.51396799087524	-7.03101634979248	-3.27733111381531	-0.0645075961947441	0.546370923519135	-0.0280645620077848
-3.51557850837708	-7.02869844436646	-3.27220058441162	-0.0645351707935333	0.546282887458801	-0.0278899259865284
-3.51843237876892	-7.02947187423706	-3.28141570091248	-0.0645391792058945	0.546167850494385	-0.0277585312724113
-3.5190761089325	-7.02951431274414	-3.27752065658569	-0.0645354986190796	0.546114504337311	-0.0277222171425819
-3.5168468952179	-7.03123188018799	-3.27629685401917	-0.0645369440317154	0.546140730381012	-0.0272619370371103
-3.51645469665527	-7.02520608901978	-3.28694486618042	-0.064443901181221	0.54616916179657	-0.0269026309251785
-3.5156455039978	-7.02728366851807	-3.28405928611755	-0.0644977688789368	0.546120941638947	-0.0268695559352636
-3.5164647102356	-7.02778244018555	-3.27919220924377	-0.0644260197877884	0.5463507771492	-0.0269141625612974
-3.51308465003967	-7.03189325332642	-3.28341293334961	-0.064312681555748	0.546294152736664	-0.0269723571836948
-3.51340389251709	-7.03293657302856	-3.2855372428894	-0.0642481595277786	0.546334981918335	-0.0269399452954531
-3.50871801376343	-7.02791929244995	-3.28495502471924	-0.0642463117837906	0.546409845352173	-0.026702668517828
-3.50648260116577	-7.0234055519104	-3.28849315643311	-0.0641925930976868	0.546397268772125	-0.0263268481940031
-3.50377464294434	-7.01728439331055	-3.28738021850586	-0.0641644299030304	0.546415030956268	-0.0259891673922539
-3.50572800636292	-7.01455640792847	-3.28720045089722	-0.0640975013375282	0.546434462070465	-0.0256164539605379
-3.51136946678162	-7.01534271240234	-3.2880437374115	-0.0640609264373779	0.546481251716614	-0.0253191404044628
-3.51092100143433	-7.01371431350708	-3.28736281394959	-0.06395623087883	0.546541929244995	-0.0250274408608675
-3.50763416290283	-7.00966167449951	-3.29304885864258	-0.0639004111289978	0.546651840209961	-0.0246691480278969
-3.50952529907227	-7.01177215576172	-3.29436039924622	-0.0637170374393463	0.546738982200623	-0.0242882817983627
-3.50576186180115	-7.01303958892822	-3.30063891410828	-0.0636917501688004	0.546960175037384	-0.0239979922771454
-3.50694179534912	-7.00579261779785	-3.29845333099365	-0.0635131448507309	0.546999931335449	-0.0237545929849148
-3.50814867019653	-7.00359296798706	-3.30355644226074	-0.0633953958749771	0.547064602375031	-0.0234696120023727
-3.50319790840149	-7.00593328475952	-3.30641484260559	-0.0632319748401642	0.547205626964569	-0.0230766348540783
-3.49900317192078	-7.00183916091919	-3.30913829803467	-0.0630864799022675	0.547399520874023	-0.0228538922965527
-3.49259114265442	-6.99732112884521	-3.30376577377319	-0.0630261898040771	0.547440469264984	-0.0224938783794641
-3.49089884757996	-6.99294900894165	-3.30394220352173	-0.0628453865647316	0.547497451305389	-0.0220984891057014
-3.4843270778656	-6.98768424987793	-3.31053972244263	-0.062760092318058	0.547633588314056	-0.0217134617269039
-3.48576545715332	-6.98208332061768	-3.31456708908081	-0.0626204758882523	0.547729790210724	-0.021369457244873
-3.48055577278137	-6.98043632507324	-3.3099684715271	-0.062385156750679	0.547747313976288	-0.0208748653531075
-3.48126339912415	-6.97640609741211	-3.30991554260254	-0.062273059040308	0.54785692691803	-0.0205518249422312
-3.47672176361084	-6.97303771972656	-3.32346773147583	-0.0620439499616623	0.54802405834198	-0.0200379621237516
-3.47450232505798	-6.96995162963867	-3.32694268226624	-0.0618703477084637	0.548145592212677	-0.0195707101374865
-3.47351837158203	-6.96674299240112	-3.32336187362671	-0.0617166422307491	0.548206210136414	-0.0191226974129677
-3.46644425392151	-6.96332263946533	-3.33057427406311	-0.0614820644259453	0.548305988311768	-0.0186280906200409
-3.46736311912537	-6.96049451828003	-3.33322644233704	-0.0612169653177261	0.548429071903229	-0.018161553889513
-3.46893811225891	-6.95612525939941	-3.33519005775452	-0.0608595162630081	0.548487961292267	-0.0175712332129478
-3.46591997146606	-6.95411968231201	-3.33621025085449	-0.0607263781130314	0.548719465732574	-0.0170695576816797
-3.46497297286987	-6.95226764678955	-3.34350037574768	-0.0604518316686153	0.548862397670746	-0.0165365673601627
-3.46036529541016	-6.94737482070923	-3.35196805000305	-0.0602204650640488	0.548997521400452	-0.016036294400692
-3.45722913742065	-6.94484949111938	-3.35211539268494	-0.0599440857768059	0.549164652824402	-0.0155770154669881
-3.45915484428406	-6.94282960891724	-3.3581383228302	-0.059628214687109	0.549359202384949	-0.0150652313604951
-3.45853638648987	-6.93825721740723	-3.36010813713074	-0.0594128705561161	0.549584984779358	-0.0145737277343869
-3.45638728141785	-6.93619108200073	-3.36084365844727	-0.0591594576835632	0.549711763858795	-0.0141004044562578
-3.45594549179077	-6.93026542663574	-3.36731004714966	-0.0589124783873558	0.549869775772095	-0.013732073828578
-3.45291638374329	-6.93221426010132	-3.36566185951233	-0.0587282069027424	0.550062835216522	-0.013336680829525
-3.45119833946228	-6.92518186569214	-3.37680053710938	-0.0584881491959095	0.550291240215302	-0.0129288397729397
-3.4526047706604	-6.92317247390747	-3.37921953201294	-0.0582278035581112	0.550334334373474	-0.0126271704211831
-3.4539270401001	-6.92336797714233	-3.38386535644531	-0.058014452457428	0.550578474998474	-0.0123132150620222
-3.45438408851624	-6.92199993133545	-3.38564395904541	-0.0578205958008766	0.550773322582245	-0.0120752491056919
-3.44798111915588	-6.91905975341797	-3.38088703155518	-0.0576265901327133	0.550863146781921	-0.0118049960583448
-3.45129418373108	-6.92178106307983	-3.39138174057007	-0.057476781308651	0.550993859767914	-0.0114640351384878
-3.45389246940613	-6.91913652420044	-3.38985180854797	-0.0573085062205791	0.551086843013763	-0.0113271716982126
-3.45314860343933	-6.91631650924683	-3.40202569961548	-0.0571225546300411	0.55124831199646	-0.0111582260578871
-3.4533052444458	-6.91876411437988	-3.39896702766418	-0.0570314526557922	0.551351249217987	-0.010928213596344
-3.45443868637085	-6.91804981231689	-3.3950309753418	-0.0568648241460323	0.551413595676422	-0.0107576120644808
-3.45344090461731	-6.91625833511353	-3.40646886825562	-0.0567975863814354	0.551581621170044	-0.0106043573468924
-3.45281338691711	-6.91494512557983	-3.39821767807007	-0.0568057633936405	0.551630258560181	-0.0104969497770071
-3.45030999183655	-6.90501356124878	-3.39946603775024	-0.0566608496010304	0.551684498786926	-0.0103797102347016
-3.44892454147339	-6.90594911575317	-3.4051399230957	-0.0566416569054127	0.551709055900574	-0.0102876387536526
-3.45162081718445	-6.90979480743408	-3.40255737304688	-0.0566281117498875	0.55181759595871	-0.010194287635386
-3.45218539237976	-6.90989637374878	-3.40700912475586	-0.056533582508564	0.551866948604584	-0.010109931230545
-3.44760775566101	-6.91250324249268	-3.40116858482361	-0.0566223040223122	0.551759362220764	-0.010092418640852
-3.44886183738709	-6.90646886825562	-3.40526342391968	-0.0565700344741344	0.551781117916107	-0.0100117214024067
-3.44687819480896	-6.91002750396729	-3.39764213562012	-0.056691724807024	0.551843464374542	-0.0100264642387629
-3.44487285614014	-6.90989017486572	-3.40082478523254	-0.0567004978656769	0.551817417144775	-0.00998231582343578
-3.44416356086731	-6.90936756134033	-3.39889740943909	-0.0568473935127258	0.551748096942902	-0.0100564286112785
-3.44386672973633	-6.91229248046875	-3.39595293998718	-0.0568727664649487	0.551680862903595	-0.0101427510380745
-3.4469165802002	-6.91623592376709	-3.3977644443512	-0.0568496622145176	0.551635205745697	-0.0101198451593518
-3.4424889087677	-6.91338491439819	-3.39884376525879	-0.0570832267403603	0.55158543586731	-0.010192203335464
-3.44125580787659	-6.91681289672852	-3.39674782752991	-0.0571388676762581	0.551470100879669	-0.010280653834343
-3.44056940078735	-6.9183177947998	-3.39109921455383	-0.0572630688548088	0.551409602165222	-0.0103031108155847
-3.43994283676147	-6.92258024215698	-3.3910505771637	-0.0573385618627071	0.551370084285736	-0.0103628765791655
-3.43638896942139	-6.92410087585449	-3.39257645606995	-0.057506125420332	0.551168084144592	-0.0104528423398733
-3.43439054489136	-6.92175817489624	-3.38304567337036	-0.0576405078172684	0.551043510437012	-0.0105497175827622
-3.43010973930359	-6.92387866973877	-3.38099694252014	-0.05776671692729	0.550906956195831	-0.0106710288673639
-3.42991590499878	-6.92468309402466	-3.38588213920593	-0.0579258389770985	0.550743699073792	-0.0107383970171213
-3.42808628082275	-6.92792940139771	-3.37912178039551	-0.0580639876425266	0.550658464431763	-0.0109137473627925
-3.42357420921326	-6.92865991592407	-3.37863230705261	-0.0582068227231503	0.550461530685425	-0.0110653964802623
-3.42093324661255	-6.92902898788452	-3.37478566169739	-0.05830118060112	0.550243854522705	-0.0112467696890235
-3.42157912254334	-6.93356609344482	-3.37630128860474	-0.058499526232481	0.550080239772797	-0.0114458007737994
-3.41358423233032	-6.93316030502319	-3.3716139793396	-0.0586894527077675	0.549820423126221	-0.0116300759837031
-3.41242051124573	-6.93758535385132	-3.36606526374817	-0.0587085299193859	0.549674153327942	-0.0118525680154562
-3.41246557235718	-6.93369817733765	-3.36725902557373	-0.0588519051671028	0.549558103084564	-0.0119787929579616
-3.40783929824829	-6.93541240692139	-3.36581063270569	-0.0590068325400352	0.549341440200806	-0.0122359097003937
-3.40718030929565	-6.93390417098999	-3.36220788955688	-0.0590384900569916	0.549173772335052	-0.012404402717948
-3.4075334072113	-6.94034671783447	-3.36269545555115	-0.0590677335858345	0.549086511135101	-0.0125544378533959
-3.405029296875	-6.93949794769287	-3.35547280311584	-0.059125792235136	0.548969268798828	-0.0127479517832398
-3.40333223342896	-6.94152641296387	-3.36766409873962	-0.059213362634182	0.548883020877838	-0.012803016230464
-3.40379047393799	-6.94404602050781	-3.36005043983459	-0.0592965893447399	0.548681378364563	-0.0129396952688694
-3.40310001373291	-6.94599628448486	-3.35730767250061	-0.059279590845108	0.54858410358429	-0.0129646649584174
-3.40580034255981	-6.94482088088989	-3.3617639541626	-0.0592609383165836	0.548624694347382	-0.0131129901856184
-3.40396499633789	-6.95023202896118	-3.36201000213623	-0.059211753308773	0.548552691936493	-0.0131519790738821
-3.40119171142578	-6.95233106613159	-3.36443328857422	-0.0593641772866249	0.548499345779419	-0.0131306890398264
-3.40212726593018	-6.95203638076782	-3.3573751449585	-0.0593015588819981	0.548424124717712	-0.0132555486634374
-3.40210747718811	-6.95414209365845	-3.36208987236023	-0.0592554733157158	0.548473119735718	-0.0132664768025279
-3.40185618400574	-6.95650243759155	-3.36402606964111	-0.0592507123947144	0.548512518405914	-0.013307343237102
-3.39946126937866	-6.95858812332153	-3.3651397228241	-0.0591957904398441	0.548472881317139	-0.0133043425157666
-3.39987683296204	-6.96039199829102	-3.36632251739502	-0.0592301674187183	0.548539042472839	-0.0132839484140277
-3.40085172653198	-6.95939302444458	-3.36644530296326	-0.0590905584394932	0.548593103885651	-0.0132930492982268
-3.39890599250793	-6.96487522125244	-3.37040162086487	-0.0591056309640408	0.548559904098511	-0.0132666444405913
-3.39652323722839	-6.961829662323	-3.36540293693542	-0.0590270645916462	0.548674702644348	-0.0132686514407396
-3.39791107177734	-6.96192979812622	-3.36696720123291	-0.0589389689266682	0.548720180988312	-0.0132852494716644
-3.40250945091248	-6.9631142616272	-3.36906909942627	-0.0588700249791145	0.548858821392059	-0.0131235690787435
-3.40272116661072	-6.96615600585938	-3.36799478530884	-0.0587801262736321	0.548907995223999	-0.0131117152050138
-3.39859318733215	-6.96876430511475	-3.37216639518738	-0.058792669326067	0.548919141292572	-0.0130283106118441
-3.39868998527527	-6.96565389633179	-3.36696577072144	-0.0586517192423344	0.549053549766541	-0.0130253238603473
-3.40328311920166	-6.96703481674194	-3.37150049209595	-0.0586051978170872	0.54913067817688	-0.0129383746534586
-3.4011402130127	-6.9702296257019	-3.37083745002747	-0.0585619062185287	0.549196660518646	-0.0127516491338611
-3.39848160743713	-6.97177219390869	-3.37479948997498	-0.0584376603364944	0.54924088716507	-0.0127533189952374
-3.3975887298584	-6.97020959854126	-3.37604093551636	-0.0583694353699684	0.549433827400208	-0.0126701965928078
-3.40021514892578	-6.97021865844727	-3.37511420249939	-0.0583223663270473	0.549460768699646	-0.0126143675297499
-3.40251040458679	-6.97298192977905	-3.37503528594971	-0.058236051350832	0.549540042877197	-0.0125676225870848
-3.39945483207703	-6.97262668609619	-3.37310552597046	-0.0582389645278454	0.549611806869507	-0.0125384228304029
-3.40083694458008	-6.97182083129883	-3.37146496772766	-0.05807014554739	0.549755096435547	-0.0125041343271732
-3.39909672737122	-6.97031307220459	-3.37789678573608	-0.0580478981137276	0.54985499382019	-0.0124723967164755
-3.39919662475586	-6.97353792190552	-3.37669205665588	-0.0579713471233845	0.549857556819916	-0.0125291524454951
-3.40101265907288	-6.97090339660645	-3.37812232971191	-0.0579620823264122	0.549903929233551	-0.0124596767127514
-3.39910960197449	-6.97217226028442	-3.3752818107605	-0.0578405261039734	0.550074756145477	-0.0125215230509639
-3.4015781879425	-6.97487115859985	-3.38116192817688	-0.0578729771077633	0.550155758857727	-0.0125326458364725
-3.39923572540283	-6.97481107711792	-3.37780237197876	-0.0578586421906948	0.550153732299805	-0.0125486543402076
-3.402747631073	-6.97907018661499	-3.37794923782349	-0.0578242354094982	0.55022656917572	-0.0127502074465156
-3.40448021888733	-6.97852516174316	-3.38238286972046	-0.0577024891972542	0.550307214260101	-0.0128141045570374
-3.40339231491089	-6.98134183883667	-3.37587285041809	-0.0577871352434158	0.550348281860352	-0.0130034256726503
-3.40764832496643	-6.98146057128906	-3.38004374504089	-0.057774655520916	0.550384283065796	-0.0131300911307335
-3.40954494476318	-6.98220109939575	-3.38574385643005	-0.0576421916484833	0.55040717124939	-0.0133560039103031
-3.40702891349792	-6.98658609390259	-3.37886214256287	-0.0577145777642727	0.550395429134369	-0.0135800503194332
-3.41097402572632	-6.98437929153442	-3.37739849090576	-0.057755958288908	0.550383269786835	-0.0136460587382317
-3.41037273406982	-6.98609638214111	-3.37517976760864	-0.0577339418232441	0.550510764122009	-0.0137772113084793
-3.41042017936707	-6.99238109588623	-3.38334202766418	-0.0577900744974613	0.550601184368134	-0.0137718906626105
-3.40919852256775	-6.9932074546814	-3.37826538085938	-0.0578502677381039	0.550552487373352	-0.0138495862483978
-3.41386461257935	-6.98952913284302	-3.37837219238281	-0.0579017736017704	0.550657987594604	-0.0138139622285962
-3.41373419761658	-6.98841333389282	-3.37424564361572	-0.0579229332506657	0.550660312175751	-0.0137615706771612
-3.41562128067017	-6.98944425582886	-3.36958003044128	-0.0580429285764694	0.550590991973877	-0.0137338219210505
-3.41669917106628	-6.99057292938232	-3.37415337562561	-0.0580318532884121	0.550720512866974	-0.0138349365442991
-3.42268300056458	-6.99167633056641	-3.371994972229	-0.0581248477101326	0.550766944885254	-0.0139727527275681
-3.42392754554749	-6.99107885360718	-3.38145089149475	-0.0583012774586678	0.550705254077911	-0.0141236893832684
-3.42672252655029	-6.99129724502563	-3.37353515625	-0.0582656338810921	0.550668299198151	-0.0142981903627515
-3.42956471443176	-6.99414777755737	-3.36890006065369	-0.0583570003509521	0.550612032413483	-0.0144837209954858
-3.43322086334229	-6.99704456329346	-3.37108469009399	-0.0585277751088142	0.550569236278534	-0.0147085767239332
-3.43223452568054	-6.99919319152832	-3.36907958984375	-0.0586236640810966	0.550574660301209	-0.0149040324613452
-3.43405675888062	-6.9964280128479	-3.37515020370483	-0.0587208420038223	0.550401091575623	-0.0151593247428536
-3.43856358528137	-6.99971437454224	-3.36550951004028	-0.0587893575429916	0.550237119197845	-0.0154404826462269
-3.4390664100647	-7.00367546081543	-3.3569393157959	-0.0590344779193401	0.550181329250336	-0.0156493466347456
-3.43641519546509	-7.00378179550171	-3.36044788360596	-0.0592230707406998	0.55014580488205	-0.0158158112317324
-3.43436455726624	-7.00408458709717	-3.35708522796631	-0.0593405552208424	0.549933791160584	-0.0158957820385695
-3.4340991973877	-7.00471353530884	-3.35697293281555	-0.0594077855348587	0.549787700176239	-0.0160067901015282
-3.43176770210266	-7.00559329986572	-3.35206627845764	-0.0595989264547825	0.549587666988373	-0.0161068700253963
-3.42848610877991	-7.00482940673828	-3.34658861160278	-0.0598339028656483	0.549539983272552	-0.016112107783556
-3.42838358879089	-7.00369548797607	-3.34739518165588	-0.0600063875317574	0.549343526363373	-0.0161437764763832
-3.42539739608765	-7.00272989273071	-3.34035015106201	-0.0601566694676876	0.549115419387817	-0.0161800347268581
-3.4239490032196	-7.00304937362671	-3.33859133720398	-0.0604615919291973	0.549058616161346	-0.0163312554359436
-3.421626329422	-7.00667762756348	-3.33112668991089	-0.0605861842632294	0.548813879489899	-0.016593324020505
-3.42053174972534	-7.00690126419067	-3.32750129699707	-0.0607709363102913	0.548578083515167	-0.0168597660958767
-3.42163443565369	-7.01059150695801	-3.32438969612122	-0.060941644012928	0.548426628112793	-0.0172671191394329
-3.42190432548523	-7.01428079605103	-3.32086849212646	-0.0611640587449074	0.548186182975769	-0.0177011955529451
-3.42284774780273	-7.01667499542236	-3.31839442253113	-0.0613119229674339	0.5479975938797	-0.0180659126490355
-3.41881442070007	-7.01809930801392	-3.3104076385498	-0.0615058466792107	0.547826766967773	-0.0184327010065317
-3.41749429702759	-7.01973628997803	-3.30760431289673	-0.0617314055562019	0.54751580953598	-0.0187042411416769
-3.41853523254395	-7.01914024353027	-3.30724048614502	-0.0619415938854218	0.547412812709808	-0.0188882611691952
-3.41880893707275	-7.02391195297241	-3.2995913028717	-0.0620861053466797	0.547189950942993	-0.0190685521811247
-3.41523885726929	-7.02537441253662	-3.30458950996399	-0.0623053275048733	0.546955227851868	-0.0192267298698425
-3.41509318351746	-7.02145338058472	-3.29707765579224	-0.0625028163194656	0.546805918216705	-0.0192629247903824
-3.41430807113647	-7.0232105255127	-3.29616594314575	-0.0627256855368614	0.546645224094391	-0.0193644315004349
-3.42081785202026	-7.02979564666748	-3.29564785957336	-0.0628826767206192	0.546510279178619	-0.0193738993257284
-3.42123055458069	-7.03031349182129	-3.29527020454407	-0.0630715936422348	0.546398103237152	-0.0195412002503872
-3.422358751297	-7.03246355056763	-3.29031562805176	-0.0631367713212967	0.546231389045715	-0.019576208665967
-3.42001843452454	-7.03865528106689	-3.28853368759155	-0.0633093565702438	0.546186864376068	-0.0196942873299122
-3.41911625862122	-7.03658008575439	-3.28601479530334	-0.0634082332253456	0.546131193637848	-0.0197509992867708
-3.41549730300903	-7.03590679168701	-3.28757190704346	-0.0635852217674255	0.54606568813324	-0.0196918845176697
-3.41227889060974	-7.04069185256958	-3.28269290924072	-0.0638109967112541	0.546011984348297	-0.0197326336055994
-3.40847682952881	-7.04068517684937	-3.28203916549683	-0.0639621019363403	0.54596734046936	-0.0197772793471813
-3.40467572212219	-7.04064607620239	-3.28075218200684	-0.0641366466879845	0.54580819606781	-0.0198297500610352
-3.40512537956238	-7.04014158248901	-3.26971459388733	-0.064157746732235	0.545681118965149	-0.0198938008397818
-3.40092182159424	-7.03965377807617	-3.27042508125305	-0.0643009543418884	0.545674800872803	-0.0199926570057869
-3.40186595916748	-7.03819465637207	-3.2740044593811	-0.0645085945725441	0.545561194419861	-0.0200631190091372
-3.3997848033905	-7.04185581207275	-3.26348733901978	-0.0647188574075699	0.545454502105713	-0.0201922468841076
-3.40181279182434	-7.04125356674194	-3.25992560386658	-0.064787395298481	0.54530256986618	-0.0202901251614094
-3.4003119468689	-7.04381513595581	-3.26481699943542	-0.0649598836898804	0.54513692855835	-0.0203815083950758
-3.40062117576599	-7.04556274414063	-3.26333785057068	-0.0650669485330582	0.545052468776703	-0.0204862356185913
-3.40669274330139	-7.05102443695068	-3.26274299621582	-0.0651272311806679	0.54498165845871	-0.0205264259129763
-3.40510749816895	-7.0534987449646	-3.26865601539612	-0.0653151348233223	0.544911921024323	-0.0206015259027481
-3.40140414237976	-7.05595111846924	-3.26167225837708	-0.0654061287641525	0.544760465621948	-0.0206976812332869
-3.39619374275208	-7.05774402618408	-3.26112413406372	-0.0655679255723953	0.5447958111763	-0.0206845831125975
-3.39294910430908	-7.06008386611938	-3.26543140411377	-0.0657100006937981	0.544681787490845	-0.0207854807376862
-3.38977122306824	-7.05448436737061	-3.25060272216797	-0.0658028945326805	0.544598817825317	-0.0208395030349493
-3.38465690612793	-7.05551958084106	-3.24881649017334	-0.0659968554973602	0.544561922550201	-0.0208657030016184
-3.38331604003906	-7.05602359771729	-3.2525053024292	-0.0660697296261787	0.544431507587433	-0.0209301300346851
-3.38224124908447	-7.05889081954956	-3.24569153785706	-0.0662838220596313	0.544227600097656	-0.0211004260927439
-3.38236260414124	-7.05847787857056	-3.24612998962402	-0.0663850754499435	0.544153332710266	-0.0211666692048311
-3.37881135940552	-7.05895900726318	-3.24519681930542	-0.0664590746164322	0.544005990028381	-0.0212715119123459
-3.38014817237854	-7.06720733642578	-3.24874591827393	-0.0666313692927361	0.543855011463165	-0.0214266180992126
-3.37882971763611	-7.0689811706543	-3.24416565895081	-0.0667426213622093	0.543734073638916	-0.0215973183512688
-3.37723970413208	-7.07310009002686	-3.24227094650269	-0.0668785721063614	0.543595254421234	-0.0217346549034119
-3.38043189048767	-7.07762765884399	-3.24798607826233	-0.0669501349329948	0.543478190898895	-0.0218170750886202
-3.37699389457703	-7.0785436630249	-3.24024105072021	-0.0670758336782455	0.54332447052002	-0.0219937022775412
-3.37742018699646	-7.08514928817749	-3.24669432640076	-0.0671859011054039	0.543305397033691	-0.0221899747848511
-3.37531423568726	-7.09082412719727	-3.24305295944214	-0.0673095360398293	0.543213844299316	-0.0223141349852085
-3.37251591682434	-7.09483003616333	-3.24295330047607	-0.0673783719539642	0.543073296546936	-0.0224604792892933
-3.36763048171997	-7.09666156768799	-3.24191403388977	-0.0674587711691856	0.543022692203522	-0.0226726662367582
-3.36499714851379	-7.09746789932251	-3.23780226707459	-0.0675891861319542	0.542959928512573	-0.0226978417485952
-3.36460423469543	-7.10194301605225	-3.238276720047	-0.0677398517727852	0.542928457260132	-0.0228915549814701
-3.36005687713623	-7.10375070571899	-3.24017119407654	-0.067825511097908	0.542846083641052	-0.0230602584779263
-3.35939979553223	-7.10641431808472	-3.23696398735046	-0.0679054856300354	0.542768537998199	-0.0233062114566565
-3.35540890693665	-7.10937595367432	-3.22935485839844	-0.0679970011115074	0.542682886123657	-0.0234278943389654
-3.35172986984253	-7.10933256149292	-3.23496961593628	-0.0680973157286644	0.542653620243073	-0.0236648190766573
-3.35389471054077	-7.11286687850952	-3.23482441902161	-0.0682051330804825	0.542625248432159	-0.0238623600453138
-3.3533308506012	-7.11630630493164	-3.22635865211487	-0.0683367326855659	0.542414844036102	-0.0240370687097311
-3.35067391395569	-7.11930704116821	-3.2277467250824	-0.0684492215514183	0.542321383953094	-0.0241969935595989
-3.34816932678223	-7.12254762649536	-3.22838234901428	-0.068447008728981	0.542211711406708	-0.0243634656071663
-3.34999179840088	-7.12838125228882	-3.23461866378784	-0.0684902667999268	0.542112827301025	-0.0245040506124496
-3.35545182228088	-7.13350343704224	-3.23461437225342	-0.0685604587197304	0.542215347290039	-0.0246987957507372
-3.35305786132813	-7.13824272155762	-3.23396587371826	-0.0685598999261856	0.542043447494507	-0.0248776711523533
-3.34983897209167	-7.14491367340088	-3.23131847381592	-0.0687331557273865	0.542089521884918	-0.0249967835843563
-3.34425854682922	-7.14330530166626	-3.232586145401	-0.068744458258152	0.542156100273132	-0.025258744135499
-3.34051632881165	-7.14954996109009	-3.23418116569519	-0.0688323974609375	0.542048513889313	-0.0254271198064089
-3.33965063095093	-7.14572143554688	-3.23437666893005	-0.0688268467783928	0.541943252086639	-0.0255005601793528
-3.3345935344696	-7.14551734924316	-3.22754430770874	-0.0689233615994453	0.541866540908813	-0.0256787799298763
-3.33323812484741	-7.1479606628418	-3.23197865486145	-0.0690131932497025	0.541671991348267	-0.0258562527596951
-3.33192753791809	-7.15049076080322	-3.23102116584778	-0.0690761432051659	0.541652262210846	-0.0258384961634874
-3.33400964736938	-7.15591716766357	-3.23458504676819	-0.0691042169928551	0.541545689105988	-0.0258817225694656
-3.33207035064697	-7.16068744659424	-3.23569822311401	-0.069106787443161	0.541487812995911	-0.0259554386138916
-3.3305299282074	-7.16033935546875	-3.22875666618347	-0.0691052377223969	0.541373312473297	-0.0260098781436682
-3.32963013648987	-7.16512441635132	-3.23483872413635	-0.0690646916627884	0.541306257247925	-0.0261016432195902
-3.32616066932678	-7.17086172103882	-3.24346876144409	-0.0690792873501778	0.541236340999603	-0.0262020751833916
-3.31876730918884	-7.16878843307495	-3.23351645469666	-0.0690141245722771	0.541216552257538	-0.0262945648282766
-3.31457471847534	-7.17247486114502	-3.23554372787476	-0.0690307766199112	0.541222333908081	-0.0263964217156172
-3.30967044830322	-7.16998767852783	-3.23539090156555	-0.0689390897750854	0.541038155555725	-0.0264369808137417
-3.30590653419495	-7.16883277893066	-3.23549318313599	-0.0689253583550453	0.541021347045898	-0.0264490302652121
-3.3031177520752	-7.16637134552002	-3.23298048973084	-0.0689393654465675	0.540875971317291	-0.026414318010211
-3.30173277854919	-7.16917133331299	-3.23551988601685	-0.0688906311988831	0.540830671787262	-0.0263778883963823
-3.29434418678284	-7.16959810256958	-3.23241281509399	-0.0688231736421585	0.54071843624115	-0.026490168645978
-3.29521632194519	-7.1686053276062	-3.24164938926697	-0.0687731504440308	0.54056990146637	-0.0264590065926313
-3.2970769405365	-7.1745719909668	-3.24269652366638	-0.0685587972402573	0.540505588054657	-0.0262182131409645
-3.29178047180176	-7.17157506942749	-3.25059962272644	-0.0685160234570503	0.540464997291565	-0.0260716415941715
-3.29028177261353	-7.17161321640015	-3.25116324424744	-0.0683472454547882	0.540387690067291	-0.0258657429367304
-3.2827160358429	-7.17387866973877	-3.25107431411743	-0.0682675242424011	0.540533661842346	-0.0255411937832832
-3.27755880355835	-7.1696195602417	-3.25245428085327	-0.0681269243359566	0.540550112724304	-0.0254060458391905
-3.27250576019287	-7.16741228103638	-3.25107622146606	-0.0680167526006699	0.540615081787109	-0.0253494083881378
-3.26684880256653	-7.17190027236938	-3.25330972671509	-0.067841999232769	0.540582120418549	-0.0253004748374224
-3.26869750022888	-7.16678142547607	-3.25702381134033	-0.0676856264472008	0.540591359138489	-0.0253746621310711
-3.26580190658569	-7.16818475723267	-3.25965118408203	-0.0675408244132996	0.540488719940186	-0.0252953600138426
-3.26837944984436	-7.1708836555481	-3.25991177558899	-0.0674014315009117	0.540561437606812	-0.0251448415219784
-3.26657891273499	-7.17370843887329	-3.27171206474304	-0.0671979039907455	0.540634393692017	-0.0250622425228357
-3.26542282104492	-7.18154811859131	-3.26701688766479	-0.0669243186712265	0.540711462497711	-0.0249915551394224
-3.26169466972351	-7.18457508087158	-3.27272963523865	-0.0667601004242897	0.540775954723358	-0.02500962279737
-3.25659251213074	-7.18573474884033	-3.27357816696167	-0.0665249153971672	0.540814161300659	-0.0249785631895065
-3.25156879425049	-7.19020795822144	-3.2739953994751	-0.066408708691597	0.540920555591583	-0.0249131731688976
-3.24602627754211	-7.18683004379272	-3.2793984413147	-0.0662776678800583	0.541000187397003	-0.0249406509101391
-3.24590969085693	-7.18627405166626	-3.27914690971375	-0.0660231858491898	0.540861666202545	-0.0248778834939003
-3.24799990653992	-7.19144821166992	-3.28941917419434	-0.0657669678330421	0.540956795215607	-0.0248126052320004
-3.24535584449768	-7.19914627075195	-3.28877687454224	-0.0655577182769775	0.541077315807343	-0.0247651133686304
-3.24021100997925	-7.20412683486938	-3.29076766967773	-0.065447174012661	0.541107416152954	-0.0247593354433775
-3.23144102096558	-7.20423555374146	-3.29558873176575	-0.065324455499649	0.541267454624176	-0.0246942956000566
-3.22647142410278	-7.20029354095459	-3.29506492614746	-0.0651574060320854	0.541195511817932	-0.024553133174777
-3.21811580657959	-7.19651651382446	-3.29093313217163	-0.06491419672966	0.541242003440857	-0.024365920573473
-3.21372413635254	-7.1981725692749	-3.29570627212524	-0.064851775765419	0.54136073589325	-0.0241986364126205
-3.21351861953735	-7.19563817977905	-3.30315279960632	-0.0647184997797012	0.541433990001678	-0.0240452121943235
-3.21338891983032	-7.19663381576538	-3.29650378227234	-0.064634382724762	0.541460692882538	-0.0238195192068815
-3.21446561813354	-7.2011251449585	-3.2997682094574	-0.0644578039646149	0.541545271873474	-0.0238317679613829
-3.21267580986023	-7.20578813552856	-3.30776119232178	-0.0643268302083015	0.541570007801056	-0.0240219030529261
-3.21096682548523	-7.21046876907349	-3.30802845954895	-0.0642117708921433	0.541652798652649	-0.0242156554013491
-3.21436476707459	-7.21789789199829	-3.31250214576721	-0.0639173686504364	0.541825592517853	-0.0243367794901133
-3.215167760849	-7.22056484222412	-3.32338237762451	-0.0637325420975685	0.541929304599762	-0.0245868563652039
-3.20778632164001	-7.22306728363037	-3.32032203674316	-0.0635989531874657	0.542012572288513	-0.024751266464591
-3.20309686660767	-7.22666358947754	-3.31476354598999	-0.0635040402412415	0.542173624038696	-0.0248818434774876
-3.20501947402954	-7.2300329208374	-3.32322382926941	-0.0633613616228104	0.542178750038147	-0.0251160636544228
-3.19615030288696	-7.22972583770752	-3.3217191696167	-0.0632788762450218	0.542222917079926	-0.0251293163746595
-3.19573092460632	-7.22962760925293	-3.32928919792175	-0.0632645264267921	0.542346298694611	-0.0251970998942852
-3.18931889533997	-7.233238697052	-3.32365393638611	-0.0631546378135681	0.542372524738312	-0.0253881029784679
-3.18875551223755	-7.23515558242798	-3.32054686546326	-0.0630608648061752	0.542327165603638	-0.0257609579712152
-3.19048476219177	-7.23568201065063	-3.32425570487976	-0.0630154758691788	0.542314827442169	-0.0259837321937084
-3.18938302993774	-7.2369704246521	-3.32150888442993	-0.0629844516515732	0.542292296886444	-0.0261620096862316
-3.19047522544861	-7.2422571182251	-3.32886934280396	-0.062921829521656	0.54227751493454	-0.02627276442945
-3.18657374382019	-7.24295568466187	-3.32749009132385	-0.0629854798316956	0.542204618453979	-0.0263671092689037
-3.18578290939331	-7.24564647674561	-3.3246808052063	-0.0628978163003922	0.542219817638397	-0.0264859721064568
-3.18352556228638	-7.25240993499756	-3.32295060157776	-0.0629773363471031	0.542219281196594	-0.0267671681940556
-3.18044352531433	-7.25128889083862	-3.32692909240723	-0.0629003122448921	0.542193531990051	-0.026932492852211
-3.1741771697998	-7.25237846374512	-3.32954144477844	-0.0629977956414223	0.542185604572296	-0.0269786473363638
-3.16988062858582	-7.25059652328491	-3.32454609870911	-0.063134953379631	0.542119383811951	-0.0272742100059986
-3.16803693771362	-7.25130558013916	-3.32067060470581	-0.0631717890501022	0.542034506797791	-0.0275988597422838
-3.16176772117615	-7.25287580490112	-3.31915950775146	-0.0633357465267181	0.541856646537781	-0.0277979820966721
-3.16031527519226	-7.25448942184448	-3.3180410861969	-0.063418984413147	0.541632413864136	-0.0281306840479374
-3.15895438194275	-7.25381517410278	-3.31629395484924	-0.0635567381978035	0.541389107704163	-0.0284791924059391
-3.15783834457397	-7.26363134384155	-3.31395840644836	-0.0635758191347122	0.541183233261108	-0.0289413575083017
-3.15916085243225	-7.26543474197388	-3.31363034248352	-0.0636867210268974	0.54101550579071	-0.0292846001684666
-3.15654468536377	-7.27089023590088	-3.30894708633423	-0.0637877583503723	0.540756106376648	-0.0295526627451181
-3.14894080162048	-7.2764630317688	-3.30827140808105	-0.0639443174004555	0.540635764598846	-0.029781537130475
-3.14108419418335	-7.27329301834106	-3.31452441215515	-0.0640807375311852	0.540458977222443	-0.030096422880888
-3.13720679283142	-7.27306747436523	-3.30629658699036	-0.0642788931727409	0.540225088596344	-0.0302460305392742
-3.13102602958679	-7.27215099334717	-3.2956211566925	-0.0645074397325516	0.539868116378784	-0.0304568838328123
-3.13558912277222	-7.27507972717285	-3.29951143264771	-0.0646544694900513	0.539581775665283	-0.0306398123502731
-3.13464784622192	-7.28237533569336	-3.29825234413147	-0.0648009404540062	0.539352118968964	-0.0308193285018206
-3.13073968887329	-7.27965497970581	-3.29521298408508	-0.0648293644189835	0.539141952991486	-0.0308626629412174
-3.12865352630615	-7.28080463409424	-3.30141115188599	-0.0650737658143044	0.538953483104706	-0.0309889540076256
-3.12672209739685	-7.28178310394287	-3.28714799880981	-0.0652781575918198	0.538768708705902	-0.0311513487249613
-3.11781191825867	-7.28123998641968	-3.28925561904907	-0.0654387027025223	0.53875070810318	-0.0312984846532345
-3.11414551734924	-7.27887678146362	-3.28407382965088	-0.0657162517309189	0.538432478904724	-0.0315021239221096
-3.11384463310242	-7.27692842483521	-3.27940058708191	-0.0658678188920021	0.538261771202087	-0.0317477323114872
-3.11564373970032	-7.27929019927979	-3.27733683586121	-0.0659827962517738	0.53801816701889	-0.0319056212902069
-3.11946105957031	-7.28223085403442	-3.27850437164307	-0.0660846307873726	0.53786963224411	-0.0319436155259609
-3.1206681728363	-7.28566884994507	-3.28400850296021	-0.0661832392215729	0.537815749645233	-0.0321901626884937
-3.11198806762695	-7.28629970550537	-3.28318095207214	-0.0663266107439995	0.537721812725067	-0.0325516127049923
-3.11140275001526	-7.28799962997437	-3.27097034454346	-0.0664954707026482	0.537689030170441	-0.0326654352247715
-3.10811066627502	-7.28843355178833	-3.27640104293823	-0.0666363015770912	0.537565946578979	-0.0327796749770641
-3.11013460159302	-7.28839302062988	-3.26445174217224	-0.0668185949325562	0.537326157093048	-0.033087283372879
-3.11623048782349	-7.29476594924927	-3.2727324962616	-0.0667631253600121	0.537273705005646	-0.0333200171589851
-3.11384177207947	-7.29784297943115	-3.27406787872314	-0.0668601095676422	0.537156164646149	-0.0334264561533928
-3.11472082138062	-7.30248880386353	-3.26662635803223	-0.066931776702404	0.537126660346985	-0.0335856862366199
-3.1107931137085	-7.30317163467407	-3.2745099067688	-0.0669390857219696	0.537258982658386	-0.0337200462818146
-3.10408997535706	-7.29812860488892	-3.26585841178894	-0.0670758858323097	0.537159204483032	-0.033750731498003
-3.10620975494385	-7.29587316513062	-3.2751579284668	-0.0671710893511772	0.537056982517242	-0.0337010696530342
-3.10869932174683	-7.29907035827637	-3.27040648460388	-0.0671953931450844	0.537005722522736	-0.0335766263306141
-3.11006355285645	-7.29746627807617	-3.2711296081543	-0.0671057924628258	0.537169933319092	-0.033254835754633
-3.10697460174561	-7.29849815368652	-3.27880644798279	-0.0672005861997604	0.53721821308136	-0.0331177972257137
-3.09850120544434	-7.29456520080566	-3.27233934402466	-0.0672139450907707	0.537391781806946	-0.0329638943076134
-3.09560561180115	-7.29155492782593	-3.27420544624329	-0.0672813728451729	0.537477612495422	-0.0329001322388649
-3.09818434715271	-7.29211664199829	-3.271559715271	-0.0673178434371948	0.537460744380951	-0.0330682657659054
-3.10262584686279	-7.29208993911743	-3.26873350143433	-0.067253090441227	0.537521839141846	-0.033215593546629
-3.10668730735779	-7.29729413986206	-3.27883076667786	-0.0671490952372551	0.537553191184998	-0.0332990773022175
-3.10432457923889	-7.29965972900391	-3.27588129043579	-0.0671036615967751	0.53771847486496	-0.0333355814218521
-3.10076713562012	-7.29858589172363	-3.27946257591248	-0.067167341709137	0.537864029407501	-0.0333027988672256
-3.10180902481079	-7.29844856262207	-3.28117442131042	-0.067041777074337	0.537873923778534	-0.0333984531462193
-3.09814143180847	-7.296142578125	-3.28054642677307	-0.0670802742242813	0.537969291210175	-0.0333765186369419
-3.09835720062256	-7.2947678565979	-3.2853684425354	-0.0670171156525612	0.537878334522247	-0.0333940610289574
-3.10213088989258	-7.30191278457642	-3.28600931167603	-0.0669359490275383	0.537869811058044	-0.0334805026650429
-3.10384798049927	-7.3041353225708	-3.29568243026733	-0.0668192878365517	0.53789758682251	-0.0334887094795704
-3.09844255447388	-7.30249691009521	-3.289386510849	-0.0667680352926254	0.538006126880646	-0.0334847569465637
-3.08842039108276	-7.30143451690674	-3.29307317733765	-0.066688597202301	0.538105964660645	-0.0335311777889729
-3.08455038070679	-7.29863595962524	-3.29011297225952	-0.0666558593511581	0.53804624080658	-0.0334452949464321
-3.08516788482666	-7.29466438293457	-3.28811287879944	-0.0665775537490845	0.537998676300049	-0.0332767404615879
-3.08625555038452	-7.29363203048706	-3.29324293136597	-0.0665421709418297	0.537822544574738	-0.0332191847264767
-3.08651304244995	-7.29981899261475	-3.29443430900574	-0.066423237323761	0.537863254547119	-0.0331594049930573
-3.08640027046204	-7.30077314376831	-3.30136704444885	-0.0662700310349464	0.537907719612122	-0.0331429690122604
-3.07858872413635	-7.3046441078186	-3.29448914527893	-0.0662590637803078	0.537912547588348	-0.0332509502768517
-3.07414555549622	-7.2979040145874	-3.29640507698059	-0.0661329627037048	0.537844479084015	-0.0333441756665707
-3.07427859306335	-7.29337120056152	-3.30111932754517	-0.0662020370364189	0.537652254104614	-0.0334758125245571
-3.07237315177917	-7.29914474487305	-3.29989981651306	-0.0660890266299248	0.537599742412567	-0.0336749292910099
-3.07612061500549	-7.30323457717896	-3.30277323722839	-0.0659716352820396	0.537447988986969	-0.0337426066398621
-3.07360363006592	-7.30780076980591	-3.30844593048096	-0.0658605992794037	0.537431538105011	-0.0337883085012436
-3.06596279144287	-7.30129480361938	-3.30968809127808	-0.0657980963587761	0.537357449531555	-0.0338668823242188
-3.06370949745178	-7.30056142807007	-3.30390906333923	-0.0657127797603607	0.537280023097992	-0.0339334532618523
-3.06161212921143	-7.29721736907959	-3.30911612510681	-0.0656586661934853	0.537167906761169	-0.0340368412435055
-3.06645965576172	-7.30520582199097	-3.31346535682678	-0.065576359629631	0.536984860897064	-0.0340036749839783
-3.06788492202759	-7.30767393112183	-3.31596207618713	-0.0654177591204643	0.536869883537292	-0.0340425632894039
-3.06461834907532	-7.3066143989563	-3.31475186347961	-0.0653181150555611	0.536813139915466	-0.0339750498533249
-3.05890250205994	-7.3046498298645	-3.31252574920654	-0.0652696415781975	0.536736309528351	-0.0339401289820671
-3.0552716255188	-7.29678678512573	-3.3172926902771	-0.0652007758617401	0.536708950996399	-0.0339572541415691
-3.06091475486755	-7.29839468002319	-3.31191873550415	-0.0651232898235321	0.536532044410706	-0.0339443795382977
-3.06401705741882	-7.30188131332397	-3.31849002838135	-0.0649998933076859	0.536367535591125	-0.0340397581458092
-3.06521415710449	-7.3039288520813	-3.32188892364502	-0.064812183380127	0.536442339420319	-0.0339459255337715
-3.05486488342285	-7.29697465896606	-3.32339692115784	-0.0647025853395462	0.536371111869812	-0.0339980982244015
-3.05788373947144	-7.29401779174805	-3.31677198410034	-0.0647023171186447	0.536239147186279	-0.0339750163257122
-3.05885887145996	-7.2978663444519	-3.32345390319824	-0.0645489767193794	0.53610771894455	-0.0341253094375134
-3.06633877754211	-7.30257034301758	-3.32561993598938	-0.0643637031316757	0.536064743995667	-0.0341611616313457
-3.06176614761353	-7.3058009147644	-3.32843518257141	-0.0642437115311623	0.53604382276535	-0.0342702604830265
-3.05808997154236	-7.30076169967651	-3.32668209075928	-0.0640655234456062	0.535992980003357	-0.0343358553946018
-3.05860805511475	-7.29721927642822	-3.32876205444336	-0.0640295892953873	0.535822629928589	-0.0343645177781582
-3.06244230270386	-7.29279947280884	-3.33286190032959	-0.0638836398720741	0.535636782646179	-0.0344163216650486
-3.06689810752869	-7.29657125473022	-3.3324933052063	-0.0636820122599602	0.535555839538574	-0.0344162359833717
-3.06486034393311	-7.29476022720337	-3.34178304672241	-0.0635598003864288	0.535572052001953	-0.0343583673238754
-3.05854845046997	-7.29011821746826	-3.33968687057495	-0.0634625405073166	0.535501837730408	-0.0341802872717381
-3.06047940254211	-7.28384923934937	-3.33634090423584	-0.0633535161614418	0.535335242748261	-0.0342465341091156
-3.0660879611969	-7.28543758392334	-3.3356351852417	-0.0631785318255425	0.535265028476715	-0.0341518372297287
-3.06815361976624	-7.28856563568115	-3.34380722045898	-0.0629985779523849	0.535196304321289	-0.0341168493032455
-3.06861567497253	-7.28776836395264	-3.34784936904907	-0.0628408342599869	0.535221517086029	-0.0339905880391598
-3.06374192237854	-7.28397512435913	-3.34772276878357	-0.0627061575651169	0.535282909870148	-0.0338684692978859
-3.06134080886841	-7.27453184127808	-3.34887170791626	-0.0626093521714211	0.535203039646149	-0.0338660590350628
-3.0678505897522	-7.27628803253174	-3.34086275100708	-0.0625293925404549	0.535209894180298	-0.0336648710072041
-3.07299590110779	-7.27762174606323	-3.3501193523407	-0.0623048506677151	0.535170018672943	-0.0336246080696583
-3.07630848884583	-7.27578592300415	-3.3543004989624	-0.0621002279222012	0.535230875015259	-0.0334255062043667
-3.07596683502197	-7.27724266052246	-3.35903167724609	-0.0619922876358032	0.535382330417633	-0.0332406237721443
-3.07512617111206	-7.26869821548462	-3.34542894363403	-0.0618701614439487	0.535503566265106	-0.0331154763698578
-3.07615661621094	-7.26692295074463	-3.35769104957581	-0.0617376640439034	0.535528242588043	-0.0330688916146755
-3.0874011516571	-7.26842784881592	-3.35919260978699	-0.0615290477871895	0.535518765449524	-0.0329025834798813
-3.0871787071228	-7.26942253112793	-3.36577653884888	-0.061395425349474	0.535759150981903	-0.0328191220760345
-3.0845103263855	-7.2616548538208	-3.36575603485107	-0.0613237991929054	0.53592312335968	-0.0326370932161808
-3.0869574546814	-7.25753307342529	-3.36440467834473	-0.0611505769193172	0.535924673080444	-0.0326051935553551
-3.09458661079407	-7.25654220581055	-3.37272667884827	-0.0610800497233868	0.536004364490509	-0.0324508026242256
-3.10241484642029	-7.26112699508667	-3.36817979812622	-0.0609248280525208	0.536154985427856	-0.0323031768202782
-3.10483121871948	-7.2588095664978	-3.37879872322083	-0.0606770105659962	0.53631854057312	-0.0322603136301041
-3.10347533226013	-7.25458431243896	-3.36771297454834	-0.0606673248112202	0.536532819271088	-0.0320702530443668
-3.10496473312378	-7.24799728393555	-3.37660813331604	-0.060665350407362	0.536668479442596	-0.0321098230779171
-3.11347222328186	-7.24590730667114	-3.37851715087891	-0.0605003051459789	0.536688029766083	-0.0320516787469387
-3.12331247329712	-7.24892711639404	-3.38490271568298	-0.0603149086236954	0.536807179450989	-0.0320668704807758
-3.12601780891418	-7.25010871887207	-3.38237833976746	-0.0603026933968067	0.536983489990234	-0.031994141638279
-3.12457466125488	-7.24459314346313	-3.38116979598999	-0.0603329725563526	0.537200450897217	-0.0320138931274414
-3.12736082077026	-7.23875904083252	-3.37447118759155	-0.0602820552885532	0.53721809387207	-0.0320496298372746
-3.13765454292297	-7.24267625808716	-3.37877202033997	-0.0602529682219028	0.537239789962769	-0.0320470780134201
-3.13864755630493	-7.24343109130859	-3.39017868041992	-0.0601414181292057	0.537343561649323	-0.0320604592561722
-3.1388144493103	-7.24351167678833	-3.3841187953949	-0.0602258034050465	0.537525177001953	-0.032091598957777
-3.14037990570068	-7.23415231704712	-3.38520097732544	-0.0602871961891651	0.537622570991516	-0.0320419557392597
-3.14486622810364	-7.23275661468506	-3.37796211242676	-0.0602589882910252	0.537549436092377	-0.0320716686546803
-3.15177512168884	-7.23393201828003	-3.39688467979431	-0.0602498948574066	0.537586033344269	-0.0320686511695385
-3.15327334403992	-7.23571872711182	-3.3839225769043	-0.0602283030748367	0.537594556808472	-0.0319979712367058
-3.15031218528748	-7.23155927658081	-3.38611459732056	-0.0603091381490231	0.537776231765747	-0.032030463218689
-3.15231037139893	-7.22750902175903	-3.37856841087341	-0.0604035742580891	0.537601292133331	-0.0319880433380604
-3.15728187561035	-7.2275447845459	-3.38605213165283	-0.0604473166167736	0.537568926811218	-0.0320652909576893
-3.163494348526	-7.22999668121338	-3.38398504257202	-0.0604638420045376	0.537552535533905	-0.0320655442774296
-3.16010046005249	-7.2290940284729	-3.38216972351074	-0.0604584440588951	0.537641704082489	-0.0321113131940365
-3.15776109695435	-7.22189664840698	-3.38572788238525	-0.0605485700070858	0.537644565105438	-0.0321542732417583
-3.15919852256775	-7.21832895278931	-3.37896752357483	-0.0606413818895817	0.537568509578705	-0.032240454107523
-3.16112923622131	-7.21856260299683	-3.38031029701233	-0.0607212483882904	0.537496268749237	-0.0323562324047089
-3.17137622833252	-7.2224497795105	-3.38157486915588	-0.0607118904590607	0.537349939346313	-0.0323113277554512
-3.17123889923096	-7.2222785949707	-3.38519620895386	-0.0607299841940403	0.537440061569214	-0.0323206707835197
-3.16912722587585	-7.22006559371948	-3.37734651565552	-0.0607431642711163	0.53740382194519	-0.0323223806917667
-3.16723775863647	-7.21283102035522	-3.37611508369446	-0.0609066039323807	0.537470102310181	-0.0323630608618259
-3.17259764671326	-7.21162223815918	-3.37652063369751	-0.0609426312148571	0.537356913089752	-0.032397422939539
-3.17894673347473	-7.21329307556152	-3.37387013435364	-0.061040211468935	0.537268996238709	-0.0324772819876671
-3.18546509742737	-7.21667432785034	-3.38098788261414	-0.0609160512685776	0.537301659584045	-0.0325624011456966
-3.1831476688385	-7.21549463272095	-3.37577438354492	-0.0610448494553566	0.537302374839783	-0.0325465202331543
-3.17752361297607	-7.21032857894897	-3.38024306297302	-0.0611355490982533	0.537299513816834	-0.0326246991753578
-3.18060159683228	-7.20415592193604	-3.36950874328613	-0.0612403526902199	0.537109017372131	-0.0327550135552883
-3.18989968299866	-7.20856761932373	-3.37494087219238	-0.0612543635070324	0.537105619907379	-0.0328282974660397
-3.19188833236694	-7.2107310295105	-3.38020539283752	-0.0613173581659794	0.537126898765564	-0.0328587405383587
-3.19070768356323	-7.21187543869019	-3.37259697914124	-0.0612574703991413	0.53712797164917	-0.0328957028687
-3.18605279922485	-7.20950078964233	-3.37740659713745	-0.0613448917865753	0.53716903924942	-0.0329589918255806
-3.18650245666504	-7.20508527755737	-3.36717963218689	-0.0614203363656998	0.537022054195404	-0.0329642668366432
-3.18664240837097	-7.20436763763428	-3.37073802947998	-0.0614047162234783	0.537024557590485	-0.033055454492569
-3.19261002540588	-7.2059383392334	-3.37438082695007	-0.0614555701613426	0.536851346492767	-0.0331572480499744
-3.19759774208069	-7.21223115921021	-3.37518692016602	-0.0614023543894291	0.536817848682404	-0.0332184284925461
-3.1970477104187	-7.2124924659729	-3.38337230682373	-0.0614224970340729	0.536811172962189	-0.0332736559212208
-3.19474935531616	-7.21021747589111	-3.37002635002136	-0.0614155530929565	0.536906063556671	-0.0333319380879402
-3.1936514377594	-7.20471858978271	-3.37439227104187	-0.0614836849272251	0.536766946315765	-0.0335079878568649
-3.19937372207642	-7.20659923553467	-3.37138915061951	-0.061524473130703	0.536630153656006	-0.0335997641086578
-3.20146369934082	-7.21089029312134	-3.37566709518433	-0.0615317597985268	0.53657990694046	-0.0336806178092957
-3.20557618141174	-7.21297264099121	-3.37632155418396	-0.0614165663719177	0.536484479904175	-0.0338430441915989
-3.20229721069336	-7.21334743499756	-3.37716484069824	-0.0614115446805954	0.536589622497559	-0.0338121578097343
-3.19802975654602	-7.20876598358154	-3.37762260437012	-0.061492670327425	0.53653758764267	-0.0339446216821671
-3.19758009910584	-7.20279264450073	-3.36970496177673	-0.0615180023014545	0.536417841911316	-0.0340239964425564
-3.20556569099426	-7.20886707305908	-3.37541604042053	-0.061419103294611	0.536355674266815	-0.0340677388012409
-3.20723009109497	-7.21270847320557	-3.37955951690674	-0.0613997355103493	0.536277413368225	-0.0341786965727806
-3.20737886428833	-7.21383857727051	-3.37953805923462	-0.0613574795424938	0.536350429058075	-0.0341619662940502
-3.2025842666626	-7.21133470535278	-3.37891435623169	-0.0612914003431797	0.536338031291962	-0.0342114120721817
-3.20220327377319	-7.20623350143433	-3.3712420463562	-0.0613709278404713	0.536374390125275	-0.0342179089784622
-3.20248126983643	-7.20673179626465	-3.37736511230469	-0.0613229908049107	0.536116540431976	-0.0342655628919601
-3.20929360389709	-7.21215629577637	-3.37628173828125	-0.0613283589482307	0.536167860031128	-0.0342436507344246
-3.20911192893982	-7.2150993347168	-3.38357615470886	-0.0611885413527489	0.536162197589874	-0.0342030711472034
-3.20564198493958	-7.20992136001587	-3.37455868721008	-0.0611843504011631	0.536247611045837	-0.0342473611235619
-3.20086741447449	-7.20562171936035	-3.37719988822937	-0.0612439699470997	0.536092340946198	-0.0342131331562996
-3.20203995704651	-7.20690774917603	-3.36865997314453	-0.0612469501793385	0.535985112190247	-0.0342423804104328
-3.20740866661072	-7.20685911178589	-3.37946152687073	-0.0611335895955563	0.535994172096252	-0.0341386683285236
-3.21033191680908	-7.21210527420044	-3.37723159790039	-0.0611142069101334	0.535865545272827	-0.0341400653123856
-3.20547914505005	-7.20895195007324	-3.38031506538391	-0.0610600560903549	0.535974979400635	-0.0340925492346287
-3.19918298721313	-7.20662784576416	-3.37504887580872	-0.0611539259552956	0.535937428474426	-0.0341136567294598
-3.20154213905334	-7.20167589187622	-3.36687636375427	-0.0611918829381466	0.535841763019562	-0.0340484492480755
-3.20206737518311	-7.19985914230347	-3.37486743927002	-0.0611749216914177	0.535754024982452	-0.0340637601912022
-3.20790791511536	-7.20660972595215	-3.37739372253418	-0.0610864162445068	0.535627365112305	-0.0341120809316635
-3.21042346954346	-7.20673322677612	-3.37835288047791	-0.0611124075949192	0.535551249980927	-0.0340590216219425
-3.20451617240906	-7.20962381362915	-3.3793306350708	-0.0610608868300915	0.535534381866455	-0.0340950377285481
-3.19775891304016	-7.20088195800781	-3.36846113204956	-0.0611137710511684	0.535461902618408	-0.0341263152658939
-3.1979067325592	-7.20256853103638	-3.37178158760071	-0.0611856877803802	0.535327613353729	-0.034100566059351
-3.19795179367065	-7.19932460784912	-3.36897540092468	-0.0612160786986351	0.535142719745636	-0.0342003479599953
-3.2026093006134	-7.20038366317749	-3.36704993247986	-0.0611538030207157	0.53490161895752	-0.0341881960630417
-3.20290064811707	-7.20834016799927	-3.36860203742981	-0.061230905354023	0.534905791282654	-0.0342288576066494
-3.19415497779846	-7.20476102828979	-3.37087321281433	-0.0612021237611771	0.534828662872314	-0.034156572073698
-3.18878889083862	-7.20163297653198	-3.36399221420288	-0.0613298676908016	0.534596085548401	-0.0342511534690857
-3.18797969818115	-7.19902896881104	-3.36438536643982	-0.061360627412796	0.534370124340057	-0.0343352816998959
-3.19236898422241	-7.20453405380249	-3.36339783668518	-0.0613383166491985	0.534182250499725	-0.0343148224055767
-3.19077277183533	-7.20767974853516	-3.36760783195496	-0.0613191984593868	0.534038484096527	-0.0344227664172649
-3.18712615966797	-7.20961570739746	-3.3636429309845	-0.0613860450685024	0.534040868282318	-0.0343653410673141
-3.18227672576904	-7.20376014709473	-3.36031675338745	-0.0614652000367641	0.53379762172699	-0.0344937518239021
-3.18586039543152	-7.21199321746826	-3.36782574653625	-0.061485905200243	0.533656537532806	-0.034490630030632
-3.18532037734985	-7.21213531494141	-3.367347240448	-0.0614477954804897	0.533635139465332	-0.0345886088907719
-3.18145227432251	-7.2126030921936	-3.35918068885803	-0.0615433640778065	0.533587396144867	-0.0345816090703011
-3.17576384544373	-7.21154403686523	-3.36099004745483	-0.0616157092154026	0.533464074134827	-0.0346141010522842
-3.17642116546631	-7.21005916595459	-3.35733199119568	-0.0617105551064014	0.533379435539246	-0.0346359498798847
-3.18013286590576	-7.20857381820679	-3.35237002372742	-0.0616959258913994	0.533180177211761	-0.0345835350453854
-3.18619084358215	-7.21452903747559	-3.35547852516174	-0.0616701506078243	0.533077478408813	-0.0346216633915901
-3.18499279022217	-7.21503305435181	-3.35743188858032	-0.0617336556315422	0.533077776432037	-0.0345090106129646
-3.18129372596741	-7.21651935577393	-3.35839557647705	-0.0616826117038727	0.533068537712097	-0.0345400348305702
-3.17742443084717	-7.21132040023804	-3.35221123695374	-0.0617631934583187	0.533141374588013	-0.0345058143138886
-3.17864775657654	-7.21141386032104	-3.35179710388184	-0.0618263520300388	0.5329909324646	-0.0345516428351402
-3.18482327461243	-7.21711778640747	-3.35719275474548	-0.0618115290999413	0.532949149608612	-0.0345535539090633
-3.18236589431763	-7.21898174285889	-3.3613486289978	-0.061768926680088	0.533041000366211	-0.0346075855195522
-3.17874789237976	-7.21636533737183	-3.35213470458984	-0.061823308467865	0.533050119876862	-0.0345574952661991
-3.17557883262634	-7.21387338638306	-3.3491735458374	-0.0618710853159428	0.532922387123108	-0.0345308929681778
-3.17616891860962	-7.20718955993652	-3.35505700111389	-0.0618734918534756	0.532879710197449	-0.034523643553257
-3.18429780006409	-7.21474123001099	-3.34916830062866	-0.0618121176958084	0.532804071903229	-0.0344068333506584
-3.18279814720154	-7.21459054946899	-3.35834431648254	-0.061824481934309	0.532883524894714	-0.0343872271478176
-3.18311452865601	-7.21528673171997	-3.35556840896606	-0.0617571398615837	0.53293365240097	-0.0341957621276379
-3.17678618431091	-7.2177848815918	-3.35635137557983	-0.0617339052259922	0.533001065254211	-0.0340954847633839
-3.17424988746643	-7.2077956199646	-3.36033225059509	-0.0617407932877541	0.532967805862427	-0.0340322554111481
-3.17609643936157	-7.21059226989746	-3.3486533164978	-0.0616964884102345	0.53304135799408	-0.0338006764650345
-3.1832230091095	-7.21104621887207	-3.36271977424622	-0.0615934431552887	0.53290855884552	-0.0337518081068993
-3.17922472953796	-7.21597242355347	-3.361332654953	-0.0615734420716763	0.533100545406342	-0.0335398577153683
-3.17316699028015	-7.21112489700317	-3.36248373985291	-0.0615152791142464	0.533210158348084	-0.0332751125097275
-3.1711208820343	-7.20638799667358	-3.35756325721741	-0.0615166649222374	0.533267319202423	-0.0330246388912201
-3.17205595970154	-7.20319843292236	-3.35515284538269	-0.061552207916975	0.533263683319092	-0.0327985547482967
-3.17988705635071	-7.20204544067383	-3.36144161224365	-0.0614091344177723	0.533277153968811	-0.0324973948299885
-3.1780309677124	-7.20551490783691	-3.36675357818604	-0.0613042376935482	0.533519566059113	-0.0322891250252724
-3.17322468757629	-7.1984920501709	-3.35897445678711	-0.0612802691757679	0.533672511577606	-0.0320839174091816
-3.17848896980286	-7.20114135742188	-3.36278581619263	-0.061279121786356	0.533655881881714	-0.0319695435464382
-3.18321681022644	-7.20017957687378	-3.36943006515503	-0.0611514747142792	0.533685147762299	-0.0317658372223377
-3.18165969848633	-7.20109891891479	-3.37449550628662	-0.0611789599061012	0.533908069133759	-0.031586728990078
-3.17904019355774	-7.19829034805298	-3.37265801429749	-0.0610371679067612	0.534026503562927	-0.0315083153545856
-3.17784118652344	-7.19528579711914	-3.36275219917297	-0.0611158311367035	0.534176349639893	-0.031307939440012
-3.17881345748901	-7.19050931930542	-3.36752104759216	-0.0610333494842052	0.53411191701889	-0.0312338247895241
-3.18351888656616	-7.1954607963562	-3.36709952354431	-0.0610299669206142	0.534188747406006	-0.0310300104320049
-3.18591475486755	-7.19600868225098	-3.37581872940063	-0.0609473623335361	0.534364938735962	-0.0309916194528341
-3.18267440795898	-7.19366455078125	-3.37662482261658	-0.0609319247305393	0.534467458724976	-0.0307140555232763
-3.1833074092865	-7.19296264648438	-3.37388491630554	-0.0609236173331738	0.534578561782837	-0.0304144900292158
-3.17713260650635	-7.18651390075684	-3.37199234962463	-0.0609188005328178	0.534686386585236	-0.0302961617708206
-3.17903995513916	-7.18194580078125	-3.36498713493347	-0.0610449053347111	0.534674286842346	-0.0302093848586082
-3.18613362312317	-7.18381929397583	-3.38068532943726	-0.0609809122979641	0.534653782844543	-0.0301593020558357
-3.19012522697449	-7.18598365783691	-3.37037658691406	-0.0609598606824875	0.53468132019043	-0.0300216544419527
-3.18387460708618	-7.18414831161499	-3.36782002449036	-0.0609917528927326	0.534784078598022	-0.0298027414828539
-3.17797112464905	-7.18032884597778	-3.37871408462524	-0.0610693916678429	0.534792006015778	-0.0295536015182734
-3.17436504364014	-7.17366600036621	-3.37100625038147	-0.0611030161380768	0.534785985946655	-0.0292670615017414
-3.17153930664063	-7.16885852813721	-3.36723756790161	-0.0612844564020634	0.534858822822571	-0.0290296990424395
-3.17313146591187	-7.1692476272583	-3.37242364883423	-0.0613121353089809	0.534806191921234	-0.0289323572069407
-3.17271113395691	-7.16645336151123	-3.36368036270142	-0.0614069811999798	0.534767210483551	-0.0289695356041193
-3.17787647247314	-7.17423152923584	-3.36832451820374	-0.0614123530685902	0.534684479236603	-0.0289074573665857
-3.17923450469971	-7.17543363571167	-3.36949467658997	-0.0614752508699894	0.534584760665894	-0.0288771484047174
-3.17359948158264	-7.17405366897583	-3.36533355712891	-0.0615097470581532	0.534519791603088	-0.0289055705070496
-3.168297290802	-7.17176103591919	-3.3696072101593	-0.061616662889719	0.534677028656006	-0.0289054680615664
-3.16386747360229	-7.16549444198608	-3.35671067237854	-0.0617810301482677	0.534506142139435	-0.0288079492747784
-3.16677927970886	-7.16719675064087	-3.36412620544434	-0.0618487298488617	0.534343481063843	-0.0288304723799229
-3.16951966285706	-7.17262983322144	-3.35946178436279	-0.0618918389081955	0.534271121025085	-0.0288202222436666
-3.16674900054932	-7.17716312408447	-3.36698746681213	-0.0619270317256451	0.534356534481049	-0.0287480317056179
-3.15669775009155	-7.16747903823853	-3.35877108573914	-0.0620481669902802	0.534220397472382	-0.0286653973162174
-3.15683913230896	-7.16373538970947	-3.35714912414551	-0.0621513687074184	0.534123063087463	-0.028573228046298
-3.16136980056763	-7.168776512146	-3.35596251487732	-0.0622547417879105	0.534024000167847	-0.0284856799989939
-3.15459752082825	-7.17387008666992	-3.36163091659546	-0.0623260363936424	0.53414911031723	-0.0284647550433874
-3.15227699279785	-7.16940259933472	-3.35338163375854	-0.0624486394226551	0.534023344516754	-0.0285153351724148
-3.151043176651	-7.1695728302002	-3.34790325164795	-0.0624995976686478	0.534019291400909	-0.0286065023392439
-3.15296459197998	-7.16969728469849	-3.35279250144959	-0.0626726001501083	0.533868193626404	-0.0287012420594692
-3.15958833694458	-7.1736159324646	-3.35139560699463	-0.0626932755112648	0.533743917942047	-0.0287343673408031
-3.16129636764526	-7.1764669418335	-3.3590521812439	-0.0627020746469498	0.533753514289856	-0.0287648178637028
-3.15549397468567	-7.17468404769897	-3.35127115249634	-0.0627803578972816	0.533807218074799	-0.0286737438291311
-3.15048909187317	-7.17121553421021	-3.34689211845398	-0.0628982856869698	0.533922433853149	-0.0285876058042049
-3.15312051773071	-7.17285871505737	-3.34342527389526	-0.0630136802792549	0.533722698688507	-0.0284857600927353
-3.16134119033813	-7.17689657211304	-3.34630155563354	-0.0630993917584419	0.533824920654297	-0.0284396782517433
-3.15876936912537	-7.17746448516846	-3.34568119049072	-0.0631529614329338	0.533852577209473	-0.0284793898463249
-3.15660119056702	-7.17517375946045	-3.34722924232483	-0.0632523521780968	0.534081041812897	-0.0283933747559786
-3.15581703186035	-7.17502164840698	-3.35243129730225	-0.0633807927370071	0.534088432788849	-0.028524998575449
-3.15495467185974	-7.17034435272217	-3.34229636192322	-0.0634718760848045	0.534032166004181	-0.028610723093152
-3.16248655319214	-7.17516613006592	-3.34456872940063	-0.0635222271084785	0.533950865268707	-0.0287215635180473
-3.16610240936279	-7.18170595169067	-3.33754539489746	-0.0635461881756783	0.534183084964752	-0.0287612657994032
-3.15871500968933	-7.17987775802612	-3.34696984291077	-0.063674084842205	0.534245610237122	-0.028758991509676
-3.16053199768066	-7.17307615280151	-3.33523750305176	-0.0637739896774292	0.534280776977539	-0.028785826638341
-3.16982865333557	-7.1798300743103	-3.34225368499756	-0.0639204904437065	0.534355044364929	-0.0288891978561878
-3.17516279220581	-7.18593978881836	-3.33635449409485	-0.0639256313443184	0.534503936767578	-0.0289594698697329
-3.17873644828796	-7.18788051605225	-3.34483933448792	-0.0639998838305473	0.534627914428711	-0.0290384292602539
-3.17499279975891	-7.1868143081665	-3.33995008468628	-0.0641256123781204	0.534778833389282	-0.0291150715202093
-3.17380452156067	-7.18382692337036	-3.34013915061951	-0.0643060505390167	0.534862875938416	-0.0291761755943298
-3.18112659454346	-7.18510389328003	-3.33801889419556	-0.0644205883145332	0.534848809242249	-0.0293647423386574
-3.19025897979736	-7.19290256500244	-3.33858919143677	-0.0644630044698715	0.534962058067322	-0.0293952152132988
-3.18925166130066	-7.19684362411499	-3.34290766716003	-0.0645621195435524	0.535099864006042	-0.0293883383274078
-3.18625092506409	-7.19240713119507	-3.33655500411987	-0.0646799579262733	0.535237371921539	-0.0292754005640745
-3.18197774887085	-7.18763589859009	-3.33158087730408	-0.0648546665906906	0.535320699214935	-0.0292510129511356
-3.18696427345276	-7.18918704986572	-3.32678556442261	-0.0650153830647469	0.535330832004547	-0.0295388735830784
-3.19457626342773	-7.19424772262573	-3.33716511726379	-0.0650392472743988	0.535393834114075	-0.0294648092240095
-3.19746398925781	-7.19739818572998	-3.33373069763184	-0.0651330649852753	0.535484731197357	-0.0296122692525387
-3.19182181358337	-7.19689083099365	-3.32956409454346	-0.0652933269739151	0.535593271255493	-0.0297563467174768
-3.19088363647461	-7.19232034683228	-3.32470107078552	-0.0654646679759026	0.535594463348389	-0.0298444703221321
-3.19379949569702	-7.1907844543457	-3.32621669769287	-0.0656867623329163	0.535603106021881	-0.0298530422151089
-3.19885063171387	-7.19884634017944	-3.32500529289246	-0.0658115372061729	0.535578370094299	-0.029994135722518
-3.19955468177795	-7.20265054702759	-3.32386708259583	-0.065883107483387	0.535673856735229	-0.0302328336983919
-3.19389772415161	-7.20574855804443	-3.32660388946533	-0.0660682022571564	0.535731792449951	-0.0303138289600611
-3.19316148757935	-7.20088195800781	-3.32107639312744	-0.0661531239748001	0.535737276077271	-0.0304947569966316
-3.19291019439697	-7.19791126251221	-3.31711339950562	-0.0663320422172546	0.535588681697845	-0.0306310914456844
-3.19928312301636	-7.20458841323853	-3.32503914833069	-0.0664978101849556	0.535518527030945	-0.0309078749269247
-3.19938969612122	-7.209547996521	-3.31805801391602	-0.0666871219873428	0.535509765148163	-0.0309985186904669
-3.1941339969635	-7.21402883529663	-3.31959342956543	-0.0667970702052116	0.535509884357452	-0.0311099886894226
-3.18985557556152	-7.20869493484497	-3.315101146698	-0.0670114010572433	0.535548150539398	-0.031140448525548
-3.19131422042847	-7.20804023742676	-3.31758189201355	-0.067186027765274	0.5353884100914	-0.0311750322580338
-3.19376492500305	-7.20701789855957	-3.30743002891541	-0.0673957020044327	0.535289943218231	-0.0312405098229647
-3.19444131851196	-7.20885324478149	-3.30813050270081	-0.0675200819969177	0.535154700279236	-0.0312150474637747
-3.19127821922302	-7.21590852737427	-3.31278204917908	-0.0677465200424194	0.535216808319092	-0.0312291663140059
-3.18626928329468	-7.21137619018555	-3.31336975097656	-0.0679321065545082	0.535187602043152	-0.0313592068850994
-3.18798470497131	-7.21022653579712	-3.3051860332489	-0.0681692883372307	0.53511106967926	-0.031470388174057
-3.19283127784729	-7.2067403793335	-3.30207633972168	-0.0683588758111	0.534989178180695	-0.031668595969677
-3.20081734657288	-7.21787357330322	-3.30042171478271	-0.0685324668884277	0.534874737262726	-0.0318913199007511
-3.19615721702576	-7.21560764312744	-3.2985782623291	-0.0686817765235901	0.534781873226166	-0.0321337170898914
-3.19283962249756	-7.21689176559448	-3.3013129234314	-0.0689720138907433	0.534813225269318	-0.0322787947952747
-3.19539546966553	-7.21067142486572	-3.29495668411255	-0.0692424923181534	0.534607112407684	-0.0325964018702507
-3.20404744148254	-7.22260475158691	-3.29786443710327	-0.0694292038679123	0.534427881240845	-0.0328911431133747
-3.20689940452576	-7.2252049446106	-3.29450917243958	-0.069513738155365	0.534323871135712	-0.033227451145649
-3.20278167724609	-7.22788429260254	-3.29196619987488	-0.0697140842676163	0.534302711486816	-0.0333728455007076
-3.19934368133545	-7.2226185798645	-3.29043960571289	-0.069959320127964	0.534122049808502	-0.033720139414072
-3.20587563514709	-7.22794103622437	-3.28677988052368	-0.0702016279101372	0.533856451511383	-0.0339781902730465
-3.20784258842468	-7.23045349121094	-3.29070997238159	-0.0704290270805359	0.533785700798035	-0.0342408455908298
-3.20877647399902	-7.23255205154419	-3.28220009803772	-0.0705713331699371	0.533647119998932	-0.03439836576581
-3.20198249816895	-7.23075199127197	-3.28496241569519	-0.070796899497509	0.533679783344269	-0.0344436839222908
-3.20443630218506	-7.22293901443481	-3.27877378463745	-0.071003183722496	0.533390581607819	-0.0342996418476105
-3.2053370475769	-7.2221827507019	-3.27886390686035	-0.071263276040554	0.533253729343414	-0.03436029702425
-3.20879578590393	-7.2227931022644	-3.28156518936157	-0.0713710710406303	0.533138334751129	-0.0343986079096794
-3.20587658882141	-7.22328758239746	-3.27670168876648	-0.0715227127075195	0.533082187175751	-0.0341746434569359
-3.2012026309967	-7.22343158721924	-3.28376173973084	-0.0717440322041512	0.533014059066772	-0.0340960472822189
-3.19382190704346	-7.21580982208252	-3.27324461936951	-0.0719580426812172	0.532938957214355	-0.034016128629446
-3.19453239440918	-7.21818923950195	-3.26801228523254	-0.0722262039780617	0.5327388048172	-0.0341341122984886
-3.19733047485352	-7.21378803253174	-3.26860785484314	-0.072292760014534	0.532667636871338	-0.0342729352414608
-3.1997663974762	-7.22390985488892	-3.26589941978455	-0.0724042132496834	0.532488763332367	-0.0343791954219341
-3.19760990142822	-7.23094654083252	-3.26978516578674	-0.0725487396121025	0.532507598400116	-0.0345845185220242
-3.19315075874329	-7.22912454605103	-3.26777696609497	-0.0727182254195213	0.532449424266815	-0.034720703959465
-3.1906943321228	-7.22218704223633	-3.2661075592041	-0.0728558301925659	0.532368838787079	-0.0348840393126011
-3.19308280944824	-7.2308144569397	-3.26202607154846	-0.0729248970746994	0.532195806503296	-0.0348717905580997
-3.19302892684937	-7.23379850387573	-3.26907062530518	-0.0730503275990486	0.532182514667511	-0.0348122417926788
-3.19057202339172	-7.23555135726929	-3.26167702674866	-0.073066920042038	0.53220808506012	-0.034729365259409
-3.18157815933228	-7.23369932174683	-3.26156663894653	-0.0732100829482079	0.532261431217194	-0.0346218347549438
-3.18046355247498	-7.22965526580811	-3.25788855552673	-0.0733219906687737	0.532189190387726	-0.0345873460173607
-3.18313789367676	-7.23370265960693	-3.2608814239502	-0.0734003186225891	0.532170414924622	-0.0345507375895977
-3.18760895729065	-7.23990678787231	-3.26289916038513	-0.073429249227047	0.532151937484741	-0.0346070937812328
-3.18440628051758	-7.24251747131348	-3.26112866401672	-0.0734887272119522	0.532273888587952	-0.0346210896968842
-3.18050670623779	-7.23588609695435	-3.26201987266541	-0.0735500529408455	0.532329976558685	-0.0347349643707275
-3.17610239982605	-7.23650932312012	-3.25067353248596	-0.0736706554889679	0.532327175140381	-0.0346001721918583
-3.1762912273407	-7.2349009513855	-3.25653457641602	-0.0737951248884201	0.532273411750793	-0.034554049372673
-3.18067502975464	-7.23735284805298	-3.25654029846191	-0.0738148242235184	0.53223580121994	-0.0344787798821926
-3.18048095703125	-7.24554395675659	-3.26361680030823	-0.0738455876708031	0.532410860061646	-0.0344823710620403
-3.17280960083008	-7.23963117599487	-3.2558376789093	-0.0739706009626389	0.532522678375244	-0.034524891525507
-3.17176985740662	-7.2423996925354	-3.24851393699646	-0.0741329565644264	0.532473742961884	-0.0346157848834991
-3.17871356010437	-7.24446773529053	-3.25187253952026	-0.0741803199052811	0.532375991344452	-0.0346889533102512
-3.17297506332397	-7.24654579162598	-3.25747108459473	-0.0741958320140839	0.532558798789978	-0.034721914678812
-3.16788578033447	-7.24449777603149	-3.2533118724823	-0.0744007751345634	0.532604873180389	-0.0347071401774883
-3.16565489768982	-7.24246120452881	-3.25490236282349	-0.0746153295040131	0.532490372657776	-0.0346877761185169
-3.17404723167419	-7.24370336532593	-3.25042033195496	-0.0746297836303711	0.532438457012177	-0.0346399955451488
-3.16997981071472	-7.24925947189331	-3.25475382804871	-0.0747482478618622	0.532564163208008	-0.0346444845199585
-3.16328096389771	-7.24546670913696	-3.25145196914673	-0.0747984498739243	0.532638370990753	-0.0346564576029778
-3.16082549095154	-7.24644088745117	-3.24809193611145	-0.075039878487587	0.53262460231781	-0.034689549356699
-3.15999531745911	-7.24362897872925	-3.25173807144165	-0.0752750411629677	0.532548010349274	-0.0347971841692925
-3.16393899917603	-7.25311994552612	-3.24703741073608	-0.0753559470176697	0.532539367675781	-0.0348637811839581
-3.15808510780334	-7.25544500350952	-3.25000905990601	-0.0754513889551163	0.532487869262695	-0.0350407510995865
-3.15466237068176	-7.25534868240356	-3.24418568611145	-0.0756150335073471	0.532560229301453	-0.0350873731076717
-3.15010046958923	-7.25080060958862	-3.24748992919922	-0.0757887586951256	0.532521069049835	-0.035333625972271
-3.15342497825623	-7.25294923782349	-3.24318361282349	-0.0759873539209366	0.532295405864716	-0.0354805178940296
-3.15320801734924	-7.25843286514282	-3.24471759796143	-0.0759115740656853	0.532230854034424	-0.0356931015849113
-3.14797496795654	-7.26645278930664	-3.24611783027649	-0.076126329600811	0.532233357429504	-0.0358196198940277
-3.14440441131592	-7.26530933380127	-3.24330496788025	-0.0762907415628433	0.532222509384155	-0.0360186286270618
-3.13752818107605	-7.25917863845825	-3.24656772613525	-0.0764185786247253	0.532066762447357	-0.0361354015767574
-3.13595509529114	-7.25949811935425	-3.23801112174988	-0.0766000747680664	0.531853675842285	-0.0362169928848743
-3.13676500320435	-7.26440763473511	-3.24519801139832	-0.0766015723347664	0.531799077987671	-0.0362199433147907
-3.12789559364319	-7.2649245262146	-3.24379777908325	-0.0767701491713524	0.531852900981903	-0.0361585430800915
-3.12369108200073	-7.25641679763794	-3.24117946624756	-0.0769169181585312	0.53169846534729	-0.0362009890377522
-3.12183809280396	-7.25922107696533	-3.23311448097229	-0.0770698264241219	0.53162008523941	-0.0361953005194664
-3.12346482276917	-7.26256799697876	-3.24728083610535	-0.0770133882761002	0.53151261806488	-0.0362413339316845
-3.12529802322388	-7.26941633224487	-3.24522185325623	-0.0769913122057915	0.531433403491974	-0.0362252034246922
-3.1136794090271	-7.26960229873657	-3.24355340003967	-0.0770757123827934	0.531528294086456	-0.0363773666322231
-3.11106133460999	-7.26503086090088	-3.23862552642822	-0.0771425142884254	0.531315326690674	-0.0364635549485683
-3.11189389228821	-7.26388931274414	-3.24264097213745	-0.0771145522594452	0.531239688396454	-0.0365583971142769
-3.11174416542053	-7.26937246322632	-3.24493670463562	-0.0771221294999123	0.531094193458557	-0.0365695953369141
-3.10979700088501	-7.27173137664795	-3.24184823036194	-0.0770493373274803	0.531034111976624	-0.0364503301680088
-3.10799384117126	-7.26918697357178	-3.25214171409607	-0.0769667029380798	0.531195640563965	-0.0363796018064022
-3.09393072128296	-7.26575040817261	-3.23912143707275	-0.0770297721028328	0.531162321567535	-0.0362393856048584
-3.09279608726501	-7.26485347747803	-3.24580407142639	-0.0769302919507027	0.531152725219727	-0.0361824855208397
-3.09589719772339	-7.26541996002197	-3.24560260772705	-0.0768999829888344	0.531088650226593	-0.036035344004631
-3.09917378425598	-7.26806306838989	-3.24633312225342	-0.0768126174807549	0.531198382377625	-0.0359667129814625
-3.09421634674072	-7.27312612533569	-3.25748324394226	-0.0766171216964722	0.531326353549957	-0.0358851999044418
-3.08843684196472	-7.26850128173828	-3.25146651268005	-0.0764823108911514	0.531435132026672	-0.0358318798243999
-3.09068322181702	-7.26517391204834	-3.25943684577942	-0.0763953030109406	0.531398355960846	-0.0357870422303677
-3.09375	-7.26969242095947	-3.25213360786438	-0.0762268677353859	0.531465351581573	-0.03575474396348
-3.09462809562683	-7.27002620697021	-3.25976967811584	-0.0760634765028954	0.531583428382874	-0.03562231361866
-3.09247279167175	-7.27266788482666	-3.26871061325073	-0.075886994600296	0.531740963459015	-0.0355000980198383
-3.08646941184998	-7.27657699584961	-3.26378726959229	-0.0756461843848228	0.531909346580505	-0.0353487841784954
-3.07996249198914	-7.26787328720093	-3.26228308677673	-0.0755199417471886	0.532067537307739	-0.0352544486522675
-3.08332324028015	-7.2711296081543	-3.26981592178345	-0.0753402858972549	0.532137155532837	-0.0350895449519157
-3.08228826522827	-7.2746410369873	-3.2807343006134	-0.075060173869133	0.532168209552765	-0.0349461659789085
-3.08338809013367	-7.27452421188354	-3.2806921005249	-0.0747639983892441	0.532436192035675	-0.0347568057477474
-3.0753378868103	-7.27395915985107	-3.27981925010681	-0.0745879933238029	0.532635927200317	-0.0345575138926506
-3.07098865509033	-7.27234697341919	-3.28271746635437	-0.0743639171123505	0.532789349555969	-0.0342758931219578
-3.07387566566467	-7.26999092102051	-3.29157757759094	-0.0741931945085526	0.532862901687622	-0.03406772762537
-3.07512235641479	-7.27372646331787	-3.28603553771973	-0.0739317908883095	0.532978236675262	-0.0338183008134365
-3.06811594963074	-7.27456521987915	-3.29925870895386	-0.0736318528652191	0.533270955085754	-0.0335576198995113
-3.0614697933197	-7.2731032371521	-3.29664945602417	-0.0734772607684135	0.533415079116821	-0.0333462841808796
-3.06063914299011	-7.2692174911499	-3.3012216091156	-0.0732285156846046	0.533651947975159	-0.0332073010504246
-3.06096529960632	-7.27050113677979	-3.30416440963745	-0.073081485927105	0.533586084842682	-0.0330775417387486
-3.06468176841736	-7.27722692489624	-3.30800557136536	-0.072774738073349	0.533773303031921	-0.032849382609129
-3.05794882774353	-7.27652215957642	-3.3177490234375	-0.0725396797060966	0.53396600484848	-0.0327254012227058
-3.0514976978302	-7.27429676055908	-3.31764698028564	-0.0723425224423409	0.534204363822937	-0.0326124057173729
-3.04559993743896	-7.27213525772095	-3.32007336616516	-0.0721864551305771	0.534249126911163	-0.0324737019836903
-3.04662084579468	-7.27336168289185	-3.31678485870361	-0.0720304474234581	0.534279048442841	-0.0323365144431591
-3.04961442947388	-7.27442979812622	-3.32379603385925	-0.0718000084161758	0.534402191638947	-0.032205730676651
-3.04774117469788	-7.27540159225464	-3.32947587966919	-0.0716500803828239	0.534358501434326	-0.0321817211806774
-3.04504251480103	-7.27832412719727	-3.32451415061951	-0.0714122876524925	0.534624218940735	-0.0320383757352829
-3.03877329826355	-7.28108072280884	-3.33161234855652	-0.07131078094244	0.534633815288544	-0.0319692082703114
-3.03252816200256	-7.28078699111938	-3.32887697219849	-0.0711053982377052	0.534710824489594	-0.031974621117115
-3.02785611152649	-7.27696132659912	-3.33107280731201	-0.0710806325078011	0.534782350063324	-0.0319071263074875
-3.02509832382202	-7.27483606338501	-3.33363890647888	-0.0709786936640739	0.534739136695862	-0.0319402925670147
-3.02447271347046	-7.27730560302734	-3.3286464214325	-0.070907287299633	0.534679710865021	-0.0320240333676338
-3.02329277992249	-7.27830648422241	-3.33433818817139	-0.0707352384924889	0.534561336040497	-0.0319924838840961
-3.02475643157959	-7.28571891784668	-3.33817553520203	-0.0707021132111549	0.534535646438599	-0.0320758931338787
-3.02049493789673	-7.28516006469727	-3.33755397796631	-0.0705611184239388	0.534545183181763	-0.0321113578975201
-3.01010274887085	-7.28625583648682	-3.3411602973938	-0.0705230608582497	0.534529626369476	-0.0321300700306892
-3.0083019733429	-7.28055000305176	-3.3313946723938	-0.0704898834228516	0.534442007541656	-0.0322256498038769
-3.00688862800598	-7.28232526779175	-3.33264136314392	-0.070493146777153	0.534209191799164	-0.0323463678359985
-3.00403261184692	-7.29053688049316	-3.33210611343384	-0.0704411044716835	0.53403252363205	-0.0324514396488667
-3.00488662719727	-7.29207801818848	-3.33803606033325	-0.0703791603446007	0.53397661447525	-0.0325552150607109
-2.99943494796753	-7.29849433898926	-3.34010672569275	-0.0702977254986763	0.533905029296875	-0.0326331406831741
-2.99161124229431	-7.29645395278931	-3.33291983604431	-0.0703574940562248	0.533779084682465	-0.0327811427414417
-2.98519897460938	-7.29354953765869	-3.33227920532227	-0.0703709945082664	0.533597767353058	-0.0328234322369099
-2.98209667205811	-7.29635810852051	-3.32653784751892	-0.0703384876251221	0.533384680747986	-0.0329755507409573
-2.98751449584961	-7.29834985733032	-3.33149361610413	-0.0703234449028969	0.533071637153625	-0.0330341495573521
-2.98225235939026	-7.30389261245728	-3.33085441589355	-0.0703709349036217	0.53297370672226	-0.0330763012170792
-2.97361183166504	-7.3014702796936	-3.33243179321289	-0.0704312548041344	0.532924830913544	-0.0330450274050236
-2.96900320053101	-7.29977941513062	-3.32930397987366	-0.070459671318531	0.532784640789032	-0.0330312177538872
-2.96623754501343	-7.29785346984863	-3.32186388969421	-0.070576585829258	0.532492995262146	-0.0330515913665295
-2.97060823440552	-7.30121946334839	-3.32213377952576	-0.0705637559294701	0.532321870326996	-0.0329868569970131
-2.96995806694031	-7.30055141448975	-3.32481145858765	-0.0705625712871552	0.532166063785553	-0.0330366641283035
-2.9669144153595	-7.30109071731567	-3.32780528068542	-0.0705928057432175	0.531995296478271	-0.0330035537481308
-2.96431374549866	-7.30313539505005	-3.32307887077332	-0.0706820487976074	0.532024919986725	-0.0330543220043182
-2.95700526237488	-7.29693365097046	-3.31998944282532	-0.0707337334752083	0.531890630722046	-0.033168226480484
-2.95691704750061	-7.29742527008057	-3.31301832199097	-0.0708060190081596	0.531707346439362	-0.0332684144377708
-2.95512700080872	-7.29718732833862	-3.31688046455383	-0.0708961263298988	0.531573891639709	-0.033296525478363
-2.95957970619202	-7.2939190864563	-3.31717824935913	-0.0709239169955254	0.531373143196106	-0.0333573147654533
-2.963214635849	-7.30274391174316	-3.31906151771545	-0.0708702728152275	0.531364381313324	-0.0334485769271851
-2.95575404167175	-7.29936552047729	-3.32100391387939	-0.0709472447633743	0.531339645385742	-0.033551674336195
-2.95164656639099	-7.3004937171936	-3.31817388534546	-0.0709766745567322	0.531239986419678	-0.0336591266095638
-2.95210194587708	-7.2976336479187	-3.31242227554321	-0.0710312575101852	0.531107008457184	-0.0338337235152721
-2.95859169960022	-7.29665422439575	-3.30997514724731	-0.071104608476162	0.530866622924805	-0.0340031050145626
-2.96019673347473	-7.30288076400757	-3.31884837150574	-0.0711133182048798	0.530854761600494	-0.0340225696563721
-2.95711374282837	-7.29864740371704	-3.3153862953186	-0.071096383035183	0.530794024467468	-0.0338776670396328
-2.95046877861023	-7.29546737670898	-3.31651043891907	-0.0711615607142448	0.530838310718536	-0.0338544137775898
-2.94913387298584	-7.28949117660522	-3.31156730651855	-0.0712506994605064	0.530775308609009	-0.033789400011301
-2.9527530670166	-7.28978395462036	-3.30776262283325	-0.0712762326002121	0.530608475208282	-0.0336929745972157
-2.9541015625	-7.29367446899414	-3.31549429893494	-0.0712877959012985	0.530557453632355	-0.0337867699563503
-2.95499992370605	-7.29643487930298	-3.31630110740662	-0.0712039694190025	0.530491709709167	-0.0337298847734928
-2.94913744926453	-7.29339504241943	-3.31291770935059	-0.0711458027362823	0.530610322952271	-0.0338013730943203
-2.94738173484802	-7.28944158554077	-3.30789589881897	-0.0711648315191269	0.530595183372498	-0.0338270999491215
-2.94868063926697	-7.29108285903931	-3.31567883491516	-0.0711514428257942	0.530491530895233	-0.0339048430323601
-2.95491909980774	-7.29532814025879	-3.32091665267944	-0.0710097998380661	0.530512154102325	-0.0338515527546406
-2.95090842247009	-7.29686307907104	-3.32059717178345	-0.0709343701601028	0.530600905418396	-0.0337074510753155
-2.94473958015442	-7.29074859619141	-3.32176303863525	-0.0707785189151764	0.530712723731995	-0.0335373990237713
-2.93933367729187	-7.28737878799438	-3.31722021102905	-0.0707458555698395	0.530789196491241	-0.0332078710198402
-2.94156098365784	-7.28154850006104	-3.32837820053101	-0.0705852881073952	0.53074312210083	-0.0328902490437031
-2.94361758232117	-7.28259372711182	-3.32270240783691	-0.070526659488678	0.530791699886322	-0.0324627384543419
-2.9458441734314	-7.28365850448608	-3.32931137084961	-0.0701717138290405	0.530989944934845	-0.0322703123092651
-2.94512128829956	-7.28628253936768	-3.3339581489563	-0.0699908882379532	0.531212091445923	-0.0319852642714977
-2.93652892112732	-7.28186130523682	-3.33245277404785	-0.0698729306459427	0.531368970870972	-0.0317669361829758
-2.94135546684265	-7.27350950241089	-3.33590698242188	-0.0695806220173836	0.531501412391663	-0.0315472856163979
-2.94035768508911	-7.27331018447876	-3.33167505264282	-0.0693619772791862	0.531548738479614	-0.0312536507844925
-2.94626617431641	-7.27517461776733	-3.34928607940674	-0.0690481960773468	0.531653463840485	-0.0310310963541269
-2.94688773155212	-7.27832126617432	-3.34607648849487	-0.0688743218779564	0.5317702293396	-0.030635753646493
-2.94118309020996	-7.27348136901855	-3.35172390937805	-0.0685910955071449	0.532086789608002	-0.0302557200193405
-2.93502163887024	-7.26264667510986	-3.35639619827271	-0.0683502703905106	0.532233774662018	-0.0298645775765181
-2.93325614929199	-7.25528573989868	-3.35402297973633	-0.0681210309267044	0.532362043857574	-0.0295879133045673
-2.93435740470886	-7.25714206695557	-3.36375260353088	-0.0679061561822891	0.532454192638397	-0.0292312987148762
-2.93693661689758	-7.25448369979858	-3.36817765235901	-0.0675101950764656	0.532475113868713	-0.0288982409983873
-2.94021129608154	-7.25510692596436	-3.36818528175354	-0.0672075375914574	0.532776057720184	-0.0286158043891191
-2.93545842170715	-7.25162315368652	-3.38259220123291	-0.0667685195803642	0.532914161682129	-0.0282908752560616
-2.92676520347595	-7.24440908432007	-3.37632870674133	-0.0665036365389824	0.533134043216705	-0.0278978329151869
-2.92297434806824	-7.23993301391602	-3.38972425460815	-0.0661976113915443	0.533132553100586	-0.0275154169648886
-2.92449593544006	-7.23804807662964	-3.3815131187439	-0.0658953413367271	0.533146560192108	-0.0272371433675289
-2.92937541007996	-7.23858976364136	-3.39445447921753	-0.0654738992452621	0.533266484737396	-0.0269386023283005
-2.9226987361908	-7.23947048187256	-3.39532160758972	-0.0651501044631004	0.533338367938995	-0.0265060104429722
-2.91317486763	-7.23376655578613	-3.40609836578369	-0.0648137181997299	0.533439934253693	-0.0261675864458084
-2.90654253959656	-7.22815942764282	-3.40509366989136	-0.0644360557198524	0.533422887325287	-0.0258051976561546
-2.90526819229126	-7.22257471084595	-3.40291786193848	-0.064101479947567	0.533362805843353	-0.0254465155303478
-2.90815567970276	-7.22126245498657	-3.41381430625916	-0.0636816322803497	0.533290386199951	-0.0251492261886597
-2.90804100036621	-7.22309970855713	-3.41387391090393	-0.0633022710680962	0.533315300941467	-0.0247937720268965
-2.89923357963562	-7.22282218933105	-3.42043304443359	-0.0629241019487381	0.533349215984344	-0.0243799984455109
-2.89145541191101	-7.21504354476929	-3.42530608177185	-0.0625409856438637	0.533294022083282	-0.0240449011325836
-2.88799571990967	-7.20785427093506	-3.42240595817566	-0.0622964575886726	0.533297657966614	-0.023644832894206
-2.88585162162781	-7.20596981048584	-3.42975187301636	-0.0619297027587891	0.53306519985199	-0.0233656782656908
-2.88509225845337	-7.2077112197876	-3.43691945075989	-0.0614858418703079	0.533090472221375	-0.0229957047849894
-2.87053775787354	-7.19811201095581	-3.43584823608398	-0.0612088479101658	0.533021628856659	-0.0226714853197336
-2.8677978515625	-7.19204330444336	-3.43877983093262	-0.0608909539878368	0.532906413078308	-0.0224402081221342
-2.8626127243042	-7.19172286987305	-3.43635272979736	-0.0604949817061424	0.532687783241272	-0.0221886727958918
-2.86303615570068	-7.19026327133179	-3.44607424736023	-0.060142245143652	0.53262847661972	-0.021826546639204
-2.85745668411255	-7.1932315826416	-3.45896458625793	-0.0597262382507324	0.532652914524078	-0.02156613022089
-2.84782433509827	-7.18680715560913	-3.4481372833252	-0.0593435689806938	0.532634973526001	-0.0213427506387234
-2.84318041801453	-7.1774206161499	-3.45459008216858	-0.0588432364165783	0.532551527023315	-0.0210032407194376
-2.83701276779175	-7.17380714416504	-3.46428966522217	-0.0585364252328873	0.532398998737335	-0.0207064487040043
-2.83502292633057	-7.16908264160156	-3.46101450920105	-0.0580654963850975	0.532294929027557	-0.0202274583280087
-2.83422374725342	-7.16602468490601	-3.47759532928467	-0.0575968436896801	0.532208621501923	-0.0197581723332405
-2.83039140701294	-7.16324424743652	-3.4803831577301	-0.057049460709095	0.532304763793945	-0.0191492158919573
-2.82554364204407	-7.1583890914917	-3.48748779296875	-0.0564940646290779	0.532397210597992	-0.0185228493064642
-2.81785202026367	-7.1507568359375	-3.48523902893066	-0.0559580065310001	0.532430529594421	-0.017881853505969
-2.81204986572266	-7.13952302932739	-3.49208617210388	-0.0554218292236328	0.532464981079102	-0.0171263478696346
-2.81196355819702	-7.13102293014526	-3.49731707572937	-0.054806686937809	0.532427072525024	-0.0164845064282417
-2.81178140640259	-7.12969970703125	-3.50731730461121	-0.0541948862373829	0.532499670982361	-0.0158411767333746
-2.81288194656372	-7.12872695922852	-3.5172119140625	-0.0535140782594681	0.532637059688568	-0.015094093978405
-2.81034994125366	-7.12221765518188	-3.5205500125885	-0.0528177805244923	0.53277587890625	-0.0144497463479638
-2.8031017780304	-7.11482954025269	-3.52436089515686	-0.0521426163613796	0.532853960990906	-0.0137813286855817
-2.79743051528931	-7.10802459716797	-3.53498792648315	-0.0514099076390266	0.533093154430389	-0.0130991460755467
-2.79335236549377	-7.097984790802	-3.53733992576599	-0.0507472418248653	0.533253312110901	-0.0124822175130248
-2.79081296920776	-7.08783483505249	-3.53843379020691	-0.0499751530587673	0.533279597759247	-0.0118039483204484
-2.78811097145081	-7.08659362792969	-3.54865550994873	-0.0493160896003246	0.533382534980774	-0.011112617328763
-2.78555393218994	-7.07633209228516	-3.56037783622742	-0.0485367588698864	0.533416926860809	-0.0103751523420215
-2.78183221817017	-7.07731819152832	-3.56748127937317	-0.0477148704230785	0.533469378948212	-0.00948426779359579
-2.77816581726074	-7.07508707046509	-3.57787275314331	-0.0469795614480972	0.533751487731934	-0.00887440238147974
-2.77689170837402	-7.06544971466064	-3.57782411575317	-0.0461804419755936	0.533965528011322	-0.00816950760781765
-2.76688408851624	-7.05912113189697	-3.58073329925537	-0.0454535372555256	0.534140110015869	-0.00725891906768084
-2.76104283332825	-7.0442795753479	-3.58635640144348	-0.0446626208722591	0.534280240535736	-0.00634179310873151
-2.76240491867065	-7.03479146957397	-3.59683656692505	-0.0438276790082455	0.534398198127747	-0.00549523625522852
-2.76106858253479	-7.02723836898804	-3.59530782699585	-0.0431204363703728	0.534443497657776	-0.00469949375838041
-2.76018714904785	-7.02554273605347	-3.60588455200195	-0.0422993935644627	0.53452467918396	-0.00401915609836578
-2.75848889350891	-7.01547145843506	-3.60940027236938	-0.0414848625659943	0.534550666809082	-0.00337797310203314
-2.76001143455505	-7.01475191116333	-3.6093602180481	-0.0407193154096603	0.534565389156342	-0.00265964376740158
-2.76093888282776	-7.00926828384399	-3.61930871009827	-0.0399469248950481	0.534642696380615	-0.00198766053654253
-2.75956344604492	-7.00316381454468	-3.62922835350037	-0.0391969159245491	0.534649729728699	-0.00143602734897286
-2.75800776481628	-7.00051593780518	-3.6252977848053	-0.0384557694196701	0.534574806690216	-0.000799684319645166
-2.75249624252319	-6.9952392578125	-3.63620805740356	-0.0377851873636246	0.534599184989929	-0.000206731259822845
-2.75170421600342	-6.98566055297852	-3.63962006568909	-0.0370185598731041	0.534505844116211	0.000313480064505711
-2.7480845451355	-6.98111391067505	-3.6414361000061	-0.0364383198320866	0.534360647201538	0.00092280050739646
-2.74280190467834	-6.97733926773071	-3.64169645309448	-0.0358405411243439	0.534352779388428	0.00140897580422461
-2.74042749404907	-6.96902751922607	-3.63774943351746	-0.0352578088641167	0.534125506877899	0.00189037120435387
-2.73845887184143	-6.95951366424561	-3.63611674308777	-0.0346867628395557	0.53395026922226	0.00240228744223714
-2.73252773284912	-6.95491790771484	-3.63841581344604	-0.0341376177966595	0.533615529537201	0.00282661523669958
-2.73140954971313	-6.94507503509521	-3.63446164131165	-0.0335924811661243	0.533474445343018	0.00328597100451589
-2.72930669784546	-6.94247579574585	-3.64107012748718	-0.033272385597229	0.533134937286377	0.00363295129500329
-2.7236008644104	-6.93707466125488	-3.63820695877075	-0.0327197909355164	0.532805860042572	0.00392145104706287
-2.71770071983337	-6.93258142471313	-3.63633179664612	-0.0323718711733818	0.532357513904572	0.00431347591802478
-2.72280120849609	-6.93420362472534	-3.63889336585999	-0.0318537391722202	0.532074809074402	0.00446778163313866
-2.72625923156738	-6.9341082572937	-3.64163661003113	-0.0314054563641548	0.531573593616486	0.00449755322188139
-2.72862148284912	-6.93015813827515	-3.63516736030579	-0.0309829115867615	0.531163334846497	0.00457564601674676
-2.73350191116333	-6.92770433425903	-3.62515568733215	-0.0305333659052849	0.530606746673584	0.00456976843997836
-2.73750519752502	-6.92509508132935	-3.62494325637817	-0.030107706785202	0.53022313117981	0.0047395727597177
-2.74249386787415	-6.92403030395508	-3.62399005889893	-0.0296641923487186	0.529578864574432	0.00483249872922897
-2.74329161643982	-6.9211597442627	-3.61797666549683	-0.0293876957148314	0.529112219810486	0.00497013982385397
-2.74137616157532	-6.91637372970581	-3.6161482334137	-0.0291153453290462	0.528530180454254	0.00525189377367496
-2.74558544158936	-6.91518306732178	-3.61384963989258	-0.0288540739566088	0.527922630310059	0.00544556928798556
-2.74158453941345	-6.91469097137451	-3.60720491409302	-0.0285249091684818	0.527396500110626	0.00563871767371893
-2.74086785316467	-6.91394281387329	-3.60374975204468	-0.0283085163682699	0.52691787481308	0.00590109685435891
-2.74000239372253	-6.90935659408569	-3.59843182563782	-0.0280167441815138	0.526389539241791	0.00605582678690553
-2.73689126968384	-6.900634765625	-3.58831810951233	-0.0279494933784008	0.525741517543793	0.00622849678620696
-2.74379014968872	-6.89612197875977	-3.58632254600525	-0.0277137253433466	0.525112092494965	0.00652513233944774
-2.74492597579956	-6.8957371711731	-3.58068323135376	-0.0275412332266569	0.524489104747772	0.00661853794008493
-2.74499869346619	-6.8870964050293	-3.57833290100098	-0.02734156511724	0.52383017539978	0.00679736724123359
-2.75366878509521	-6.89086532592773	-3.57741785049438	-0.0271192062646151	0.523158848285675	0.00711653148755431
-2.75850033760071	-6.88506412506104	-3.5717568397522	-0.026909526437521	0.522620260715485	0.00727760698646307
-2.76488018035889	-6.88502264022827	-3.56653499603271	-0.0267175789922476	0.522028863430023	0.00749458745121956
-2.76526832580566	-6.88385581970215	-3.55810332298279	-0.0265682842582464	0.521504163742065	0.00775407394394279
-2.7664361000061	-6.8843469619751	-3.5567307472229	-0.026293845847249	0.520944178104401	0.00790567323565483
-2.76443862915039	-6.88244867324829	-3.55285358428955	-0.0261886846274138	0.520547091960907	0.0081039248034358
-2.76790070533752	-6.87786388397217	-3.55017137527466	-0.0259685292840004	0.520090937614441	0.00826821476221085
-2.76948976516724	-6.87563991546631	-3.54292058944702	-0.0258476287126541	0.519625961780548	0.00841449294239283
-2.77240347862244	-6.8669900894165	-3.5405638217926	-0.0257855262607336	0.519073307514191	0.00845773052424192
-2.78119421005249	-6.86907052993774	-3.53179097175598	-0.0256324503570795	0.518602669239044	0.00867590680718422
-2.78116250038147	-6.87042284011841	-3.52957844734192	-0.0254869777709246	0.518169343471527	0.00870984606444836
-2.78736615180969	-6.86842203140259	-3.53155851364136	-0.0252402145415545	0.517736554145813	0.00885619968175888
-2.79025793075562	-6.87462329864502	-3.5198655128479	-0.0251662731170654	0.517417728900909	0.00894576217979193
-2.79595828056335	-6.87493896484375	-3.52719211578369	-0.0248429235070944	0.517123520374298	0.00893108360469341
-2.79690504074097	-6.87287569046021	-3.5206184387207	-0.024676350876689	0.516893327236176	0.00905114412307739
-2.79729032516479	-6.87472295761108	-3.51798415184021	-0.0245502851903439	0.516627192497253	0.00902897026389837
-2.79854226112366	-6.86959600448608	-3.51301407814026	-0.0244007464498281	0.516396760940552	0.00909009855240583
-2.80013585090637	-6.86844921112061	-3.50692296028137	-0.024323957040906	0.516031622886658	0.00910481438040733
-2.80416750907898	-6.8650164604187	-3.50971245765686	-0.0242132507264614	0.515764117240906	0.00904570147395134
-2.81222677230835	-6.87234115600586	-3.50816369056702	-0.0239456426352263	0.515554904937744	0.00910780671983957
-2.81021285057068	-6.87333106994629	-3.50519037246704	-0.0238631684333086	0.51554012298584	0.00915756728500128
-2.81015062332153	-6.86896991729736	-3.51192784309387	-0.0236631371080875	0.515358328819275	0.00930039957165718
-2.8104190826416	-6.86532306671143	-3.49922513961792	-0.0234768129885197	0.515189290046692	0.00939326174557209
-2.81391167640686	-6.86408138275146	-3.50711250305176	-0.0233875922858715	0.515076518058777	0.00947352219372988
-2.81888294219971	-6.86424779891968	-3.50231885910034	-0.0231848191469908	0.514812171459198	0.00966254714876413
-2.82301139831543	-6.86626052856445	-3.49676179885864	-0.0230014733970165	0.514798402786255	0.00971150677651167
-2.82411575317383	-6.86826467514038	-3.50769114494324	-0.0226870346814394	0.514757871627808	0.00988085847347975
-2.82285761833191	-6.86663198471069	-3.50149393081665	-0.0226206351071596	0.514921307563782	0.0101018417626619
-2.81598305702209	-6.85915184020996	-3.50417566299438	-0.0224618781358004	0.514824569225311	0.0103144524618983
-2.81812286376953	-6.8582239151001	-3.49448299407959	-0.0223210081458092	0.514835178852081	0.0104506202042103
-2.81601023674011	-6.85783624649048	-3.49316835403442	-0.0221604779362679	0.514863252639771	0.0106113692745566
-2.81812429428101	-6.85874462127686	-3.50043177604675	-0.0219342969357967	0.514807641506195	0.0107465535402298
-2.82319951057434	-6.86450147628784	-3.50327086448669	-0.0217307358980179	0.514808833599091	0.0108731631189585
[truncated: 12,633 more rows]
