# Supplementary material for: Identification of Haptic Based Guiding Using Hard Reins
Source: PLoS One. 2015 Jul 22;10(7):e0132020. doi: 10.1371/journal.pone.0132020 (PMC4511788; doi:10.1371/journal.pone.0132020)
Supplement: S6 File — (ZIP) [file pone.0132020.s006.zip › Exp2_ForceData2/Subject9/path3/T4.csv]

Force X (N)	Force Y (N)	Force Z (N)	Torque X (N-m)	Torque Y (N-m)	Torque Z (N-m)	Frequency = 10000	Averaging Level = 16	F/T Serial Number = FT11772	Time Started = 19/12/2012 16:31:13
-1.77741479873657	-7.55310535430908	-3.10317611694336	0.0493684485554695	0.492156147956848	0.218876481056213
-1.77886545658112	-7.55819988250732	-3.1025276184082	0.0491042397916317	0.491677701473236	0.218000814318657
-1.77372121810913	-7.55455541610718	-3.10240602493286	0.0488123409450054	0.491268128156662	0.216871246695518
-1.7880038022995	-7.56166505813599	-3.08209013938904	0.0482996851205826	0.490898340940475	0.21579709649086
-1.79337358474731	-7.56675624847412	-3.08297181129456	0.048093993216753	0.490411370992661	0.214721649885178
-1.80178558826447	-7.57196855545044	-3.07761597633362	0.0476385205984116	0.489965170621872	0.213631689548492
-1.80560684204102	-7.58439683914185	-3.07145619392395	0.0473494939506054	0.489550143480301	0.212216556072235
-1.81210732460022	-7.58295822143555	-3.06087422370911	0.0469963662326336	0.489040642976761	0.211052909493446
-1.80928432941437	-7.58467149734497	-3.05699634552002	0.046474277973175	0.488633185625076	0.21027147769928
-1.80758023262024	-7.58368825912476	-3.05074620246887	0.0461085475981236	0.48809227347374	0.209484979510307
-1.80588853359222	-7.58479642868042	-3.04360961914063	0.0456605292856693	0.487727105617523	0.208783164620399
-1.81129252910614	-7.58644342422485	-3.04225492477417	0.0453264340758324	0.487279683351517	0.20808045566082
-1.80714321136475	-7.59239721298218	-3.02303886413574	0.0448116175830364	0.486695319414139	0.207230687141418
-1.80582869052887	-7.5978856086731	-3.02133202552795	0.0446415767073631	0.486276179552078	0.206426367163658
-1.80096626281738	-7.59757661819458	-3.02197480201721	0.0442156605422497	0.485866904258728	0.20574089884758
-1.80360186100006	-7.59299659729004	-3.01231980323792	0.0438021421432495	0.485338658094406	0.205078855156898
-1.8001834154129	-7.59707450866699	-3.00321292877197	0.0434539504349232	0.484920471906662	0.204466372728348
-1.79661023616791	-7.59873914718628	-3.00062608718872	0.0432540886104107	0.484436362981796	0.203918635845184
-1.79928505420685	-7.60050201416016	-2.9971399307251	0.0427571088075638	0.48397371172905	0.203299269080162
-1.79184377193451	-7.6009669303894	-2.98764252662659	0.0424112267792225	0.483504921197891	0.202590897679329
-1.79041731357574	-7.60378122329712	-2.9815194606781	0.0421046391129494	0.482957810163498	0.201859354972839
-1.77430605888367	-7.60679864883423	-2.97698855400085	0.0417206883430481	0.482490062713623	0.201317697763443
-1.76909971237183	-7.59792852401733	-2.97628593444824	0.0414951369166374	0.482031404972076	0.200778871774673
-1.77251613140106	-7.60070610046387	-2.97631645202637	0.0410688370466232	0.481579124927521	0.200110852718353
-1.77366590499878	-7.60609006881714	-2.96975755691528	0.0407402254641056	0.481112867593765	0.19946351647377
-1.77120912075043	-7.61230516433716	-2.96717929840088	0.0404908247292042	0.480634182691574	0.198800548911095
-1.76763367652893	-7.61925506591797	-2.96213507652283	0.0401336327195168	0.480113804340363	0.198158130049706
-1.76406276226044	-7.62625074386597	-2.95560264587402	0.0397969372570515	0.479667633771896	0.197512403130531
-1.7612943649292	-7.62512111663818	-2.9555070400238	0.0395333468914032	0.479232609272003	0.197005391120911
-1.75359344482422	-7.62821531295776	-2.95919418334961	0.0391662083566189	0.478798717260361	0.196647152304649
-1.7418520450592	-7.61964845657349	-2.95608305931091	0.0389334112405777	0.478496640920639	0.19636370241642
-1.74548947811127	-7.62100553512573	-2.95292448997498	0.0387806333601475	0.478140532970428	0.195869207382202
-1.74526739120483	-7.62356424331665	-2.94554328918457	0.0385058335959911	0.47779306769371	0.195270746946335
-1.7450098991394	-7.62726545333862	-2.94160032272339	0.0384085364639759	0.477435410022736	0.194766744971275
-1.74842596054077	-7.63454723358154	-2.93908452987671	0.0381924211978912	0.477166891098022	0.194307774305344
-1.74341857433319	-7.63804340362549	-2.93397808074951	0.0379730761051178	0.476858377456665	0.194015190005302
-1.73911356925964	-7.63939094543457	-2.93575763702393	0.0378264859318733	0.476633012294769	0.193753093481064
-1.74358892440796	-7.63747549057007	-2.93384623527527	0.0375886894762516	0.476373970508575	0.19342128932476
-1.73493242263794	-7.6389594078064	-2.93205142021179	0.0373868048191071	0.476184964179993	0.193109780550003
-1.72480237483978	-7.63604974746704	-2.9282648563385	0.03726676851511	0.47593566775322	0.192825272679329
-1.72144556045532	-7.63803052902222	-2.9289767742157	0.0370870530605316	0.475853383541107	0.192326918244362
-1.7215690612793	-7.63837671279907	-2.93042802810669	0.0369692295789719	0.475783497095108	0.191774219274521
-1.71154153347015	-7.6346697807312	-2.92902421951294	0.0369585156440735	0.475663870573044	0.19136156141758
-1.70259535312653	-7.6357889175415	-2.92599534988403	0.036832332611084	0.475637018680573	0.190877124667168
-1.68126821517944	-7.63472509384155	-2.92526245117188	0.0367158763110638	0.475590586662292	0.190442353487015
-1.64362835884094	-7.65466737747192	-2.94222855567932	0.0365372523665428	0.475927144289017	0.189331531524658
-1.58095371723175	-7.68335580825806	-2.99421501159668	0.0371337905526161	0.476587384939194	0.187889829277992
-1.6417521238327	-7.70489072799683	-2.98204946517944	0.0369832925498486	0.477325797080994	0.184632614254951
-1.76010084152222	-7.70875310897827	-2.93348741531372	0.0375019572675228	0.477717667818069	0.1820307970047
-1.80456650257111	-7.74173545837402	-2.93756484985352	0.0381624512374401	0.478128612041473	0.180605784058571
-1.78402638435364	-7.77719116210938	-2.93729019165039	0.038073617964983	0.477605730295181	0.180226936936378
-1.76596987247467	-7.79079246520996	-2.95793223381042	0.0380617827177048	0.477243840694427	0.179856896400452
-1.75086319446564	-7.7862548828125	-2.97004127502441	0.0378646180033684	0.476722538471222	0.179926365613937
-1.75270128250122	-7.76113176345825	-2.94743871688843	0.0374194756150246	0.476280510425568	0.180297583341599
-1.75445938110352	-7.74300336837769	-2.91438770294189	0.0368716567754745	0.475803554058075	0.181503519415855
-1.73557162284851	-7.74598693847656	-2.89505672454834	0.0365130081772804	0.475444495677948	0.183244526386261
-1.71194803714752	-7.75235080718994	-2.90957117080688	0.0363514982163906	0.475181668996811	0.183369368314743
-1.70806610584259	-7.76158857345581	-2.92049956321716	0.0361841097474098	0.474861443042755	0.18217621743679
-1.72330689430237	-7.76028060913086	-2.92098522186279	0.0361780598759651	0.474578648805618	0.180654838681221
-1.73567163944244	-7.76308441162109	-2.92423152923584	0.0361380726099014	0.474482625722885	0.180093795061111
-1.72959113121033	-7.76755475997925	-2.91198873519897	0.0359781794250011	0.474362760782242	0.180215075612068
-1.72920370101929	-7.76426219940186	-2.90305876731873	0.0357880182564259	0.474179893732071	0.17994624376297
-1.7395259141922	-7.77115392684937	-2.89764595031738	0.0355607718229294	0.474011987447739	0.178972482681274
-1.74142563343048	-7.783447265625	-2.89070558547974	0.0353851094841957	0.473902940750122	0.177552774548531
-1.7389429807663	-7.78766965866089	-2.89250493049622	0.0352755524218082	0.473766326904297	0.176030606031418
-1.74864411354065	-7.79021501541138	-2.88761925697327	0.0350562930107117	0.473572283983231	0.174543172121048
-1.75732243061066	-7.79295253753662	-2.8803346157074	0.034907978028059	0.473531752824783	0.173127204179764
-1.75155603885651	-7.79363489151001	-2.86574125289917	0.0346418507397175	0.47340115904808	0.172031193971634
-1.73811256885529	-7.79145288467407	-2.85660147666931	0.0344263985753059	0.473236888647079	0.171183690428734
-1.73591566085815	-7.79783582687378	-2.85169553756714	0.0342231467366219	0.473198056221008	0.170289576053619
-1.73700678348541	-7.79896640777588	-2.84674882888794	0.0341427400708199	0.47323289513588	0.169201225042343
-1.72820138931274	-7.80427074432373	-2.84070348739624	0.0340210124850273	0.473279654979706	0.168322086334229
-1.72603535652161	-7.80332612991333	-2.84154462814331	0.034019585698843	0.473302334547043	0.167513191699982
-1.73294126987457	-7.80630779266357	-2.83417582511902	0.0339660532772541	0.47336333990097	0.166571617126465
-1.73735392093658	-7.81684541702271	-2.83207941055298	0.0340033732354641	0.473446846008301	0.165500074625015
-1.72834575176239	-7.82056665420532	-2.82916617393494	0.0340138971805573	0.473526388406754	0.16445392370224
-1.72157680988312	-7.82928371429443	-2.825599193573	0.0339076370000839	0.473499983549118	0.163427203893661
-1.71728551387787	-7.83260059356689	-2.81401014328003	0.0338398665189743	0.473599463701248	0.162372604012489
-1.70773780345917	-7.84016132354736	-2.81288170814514	0.0336806550621986	0.4735386967659	0.161294341087341
-1.69288718700409	-7.84642457962036	-2.80585980415344	0.0334967039525509	0.473450660705566	0.160374417901039
-1.68035423755646	-7.86009836196899	-2.79988718032837	0.0332641825079918	0.473392754793167	0.159471735358238
-1.67138278484344	-7.87182712554932	-2.79854130744934	0.0331216901540756	0.473345786333084	0.15834054350853
-1.65753221511841	-7.87966632843018	-2.8068528175354	0.0330434069037437	0.473343908786774	0.157162562012672
-1.6422473192215	-7.88546562194824	-2.79519104957581	0.0329153537750244	0.473262786865234	0.156065836548805
-1.63549554347992	-7.89252090454102	-2.79257655143738	0.0328237004578114	0.473270207643509	0.154990300536156
-1.63504159450531	-7.8959264755249	-2.79083633422852	0.0328068695962429	0.47327932715416	0.153934687376022
-1.62748324871063	-7.90199136734009	-2.79353260993958	0.0328029803931713	0.473342776298523	0.152964249253273
-1.62121474742889	-7.915771484375	-2.7877209186554	0.0327070578932762	0.47332164645195	0.152121752500534
-1.6194304227829	-7.9215726852417	-2.78351664543152	0.0326767340302467	0.473348587751389	0.151123523712158
-1.61472606658936	-7.9307599067688	-2.77541613578796	0.0325773768126965	0.473259657621384	0.14994315803051
-1.61142897605896	-7.94324922561646	-2.77182006835938	0.0324297584593296	0.473278284072876	0.148813530802727
-1.60550963878632	-7.95183420181274	-2.77338600158691	0.0323900170624256	0.473136126995087	0.147845193743706
-1.60382187366486	-7.95141792297363	-2.7717170715332	0.0322923436760902	0.473079711198807	0.14709435403347
-1.59818005561829	-7.95908832550049	-2.76858472824097	0.032153032720089	0.472902923822403	0.14640437066555
-1.59174501895905	-7.96276521682739	-2.76270627975464	0.0319584272801876	0.472776979207993	0.145707741379738
-1.58820796012878	-7.96552848815918	-2.75764656066895	0.0319000333547592	0.472523659467697	0.145134091377258
-1.5807478427887	-7.96840906143188	-2.76179885864258	0.0317888967692852	0.472461253404617	0.144526138901711
-1.57444143295288	-7.96812105178833	-2.75920510292053	0.0316382274031639	0.472257673740387	0.143864139914513
-1.56502115726471	-7.96869277954102	-2.75651550292969	0.0315105207264423	0.471949130296707	0.143334060907364
-1.5569463968277	-7.96782398223877	-2.75238585472107	0.0314424484968185	0.471852570772171	0.142941072583199
-1.54278147220612	-7.96462249755859	-2.76158213615417	0.0313608944416046	0.471612572669983	0.14295382797718
-1.53359031677246	-7.96041011810303	-2.76780939102173	0.0312697403132916	0.471433579921722	0.142718017101288
-1.5172803401947	-7.96143007278442	-2.7767915725708	0.0310115497559309	0.47108581662178	0.142590969800949
-1.5040066242218	-7.95857715606689	-2.77627205848694	0.0309701152145863	0.470613062381744	0.14220803976059
-1.50233697891235	-7.9535870552063	-2.77525782585144	0.0308415535837412	0.470117092132568	0.141726091504097
-1.50669324398041	-7.95603275299072	-2.77141571044922	0.0302710849791765	0.469412505626678	0.140322133898735
-1.52232050895691	-7.96245050430298	-2.75328779220581	0.0297037251293659	0.468672275543213	0.138198003172874
-1.54119098186493	-7.96719026565552	-2.73803782463074	0.0291418042033911	0.468169659376144	0.136462301015854
-1.55450654029846	-7.9706654548645	-2.7310163974762	0.0286678783595562	0.467846781015396	0.135105386376381
-1.57353615760803	-7.98093318939209	-2.71846604347229	0.0284085981547832	0.467639803886414	0.134204536676407
-1.57371199131012	-7.97966241836548	-2.71588683128357	0.0284688081592321	0.467572122812271	0.13342772424221
-1.5733015537262	-7.98278188705444	-2.69522595405579	0.0283554252237082	0.467656314373016	0.132881686091423
-1.57247972488403	-7.98678731918335	-2.70177245140076	0.0284077730029821	0.467864692211151	0.132398515939713
-1.5594996213913	-7.99088191986084	-2.70000553131104	0.0285334400832653	0.468160182237625	0.132059469819069
-1.54377639293671	-7.99830627441406	-2.69504117965698	0.0285022407770157	0.468363285064697	0.131598576903343
-1.52971255779266	-8.0067834854126	-2.69910955429077	0.0286922547966242	0.468592643737793	0.131218671798706
-1.51687061786652	-8.00771236419678	-2.69553923606873	0.0286520980298519	0.468776047229767	0.13072881102562
-1.5130181312561	-8.01288032531738	-2.68820571899414	0.0286357868462801	0.46876659989357	0.130053624510765
-1.50897634029388	-8.01352691650391	-2.70161128044128	0.0286555197089911	0.468838393688202	0.12929555773735
-1.50804567337036	-8.01183319091797	-2.69550943374634	0.028569808229804	0.46851634979248	0.12804189324379
-1.51582491397858	-8.02049350738525	-2.6883430480957	0.0283886026591063	0.468342930078506	0.126455619931221
-1.51385104656219	-8.02349472045898	-2.68032193183899	0.0280738864094019	0.468037635087967	0.124982483685017
-1.52351176738739	-8.02939033508301	-2.68251967430115	0.0278382301330566	0.467713564634323	0.123607628047466
-1.51960778236389	-8.0391321182251	-2.67650103569031	0.0276004523038864	0.467628836631775	0.122190363705158
-1.52381038665771	-8.05100059509277	-2.666020154953	0.0273294448852539	0.46729776263237	0.120813712477684
-1.52179050445557	-8.0639705657959	-2.65958046913147	0.0271219294518232	0.467295527458191	0.119677484035492
-1.51693785190582	-8.06346225738525	-2.66399383544922	0.0271227844059467	0.467273473739624	0.118779882788658
-1.50774753093719	-8.07709693908691	-2.6655285358429	0.0272001065313816	0.467345863580704	0.118020206689835
-1.49432349205017	-8.07694149017334	-2.66324377059937	0.0271422825753689	0.467412114143372	0.117555782198906
-1.47122621536255	-8.08546733856201	-2.67980289459229	0.0274127963930368	0.46769443154335	0.117596536874771
-1.38525807857513	-8.0824728012085	-2.71410179138184	0.0276886094361544	0.46801370382309	0.117481596767902
-1.33643305301666	-8.08229160308838	-2.75559306144714	0.0285528860986233	0.467827439308167	0.116948671638966
-1.32769691944122	-8.06971263885498	-2.74797058105469	0.0285129025578499	0.46756649017334	0.118362851440907
-1.34947311878204	-8.06745719909668	-2.73265409469604	0.0279163867235184	0.466804713010788	0.117104098200798
-1.35681223869324	-8.06967830657959	-2.72336959838867	0.0271499883383513	0.465969651937485	0.11460830271244
-1.3950469493866	-8.08055400848389	-2.72294664382935	0.0265511982142925	0.465315014123917	0.112177617847919
-1.39388799667358	-8.08621311187744	-2.71387147903442	0.0262156799435616	0.464702785015106	0.11118832975626
-1.41277873516083	-8.09832859039307	-2.69974780082703	0.0259103048592806	0.4643335044384	0.110657423734665
-1.40937292575836	-8.08698558807373	-2.69827699661255	0.0256619267165661	0.464285522699356	0.110497325658798
-1.41124057769775	-8.08310508728027	-2.70032596588135	0.0258761197328568	0.464394837617874	0.111076459288597
-1.29868674278259	-8.0811824798584	-2.74411821365356	0.02610176615417	0.465278476476669	0.113620407879353
-1.24353420734406	-8.04826736450195	-2.76379871368408	0.0272496659308672	0.465198278427124	0.116176351904869
-1.21550476551056	-8.03885841369629	-2.8149037361145	0.0285040643066168	0.465489208698273	0.120360352098942
-1.23351228237152	-8.00917339324951	-2.81636571884155	0.0283118169754744	0.464970827102661	0.120720155537128
-1.26747262477875	-8.0052375793457	-2.78695726394653	0.02747493237257	0.464591324329376	0.118255071341991
-1.33340585231781	-8.02503395080566	-2.7860791683197	0.0267024300992489	0.463999032974243	0.114433534443378
-1.37053251266479	-8.05394458770752	-2.78257060050964	0.0261678751558065	0.464172720909119	0.112269878387451
-1.37986016273499	-8.07189464569092	-2.77022838592529	0.0261369254440069	0.464232176542282	0.112171314656734
-1.37707448005676	-8.0820484161377	-2.76199650764465	0.0263548791408539	0.4645956158638	0.113090708851814
-1.36618113517761	-8.07541656494141	-2.77461671829224	0.0270180162042379	0.465282797813416	0.114856362342834
-1.33906662464142	-8.06826210021973	-2.80825781822205	0.0279796198010445	0.465961843729019	0.116288222372532
-1.2844934463501	-8.05766010284424	-2.84667205810547	0.0289352778345346	0.466635853052139	0.116819120943546
-1.28766179084778	-8.07107067108154	-2.86914038658142	0.0298275481909513	0.467031598091125	0.1154415756464
-1.31047356128693	-8.09134387969971	-2.86366415023804	0.0297013279050589	0.467349678277969	0.114191196858883
-1.36149501800537	-8.10186386108398	-2.84045267105103	0.0289786569774151	0.467373341321945	0.110675662755966
-1.42441356182098	-8.12969303131104	-2.82220268249512	0.0285432636737823	0.467687577009201	0.106735877692699
-1.45497953891754	-8.14215087890625	-2.80485916137695	0.0284022819250822	0.468327969312668	0.104507818818092
-1.4822256565094	-8.16315078735352	-2.78946542739868	0.0288658086210489	0.469157606363297	0.103418916463852
-1.47966301441193	-8.17477226257324	-2.78491473197937	0.0293761901557446	0.47044911980629	0.103321604430676
-1.46037983894348	-8.17962837219238	-2.7887077331543	0.0301722325384617	0.471907377243042	0.102992706000805
-1.40996241569519	-8.18705368041992	-2.8033435344696	0.0313457660377026	0.473521202802658	0.102409109473228
-1.37997949123383	-8.19531917572021	-2.81424856185913	0.0324174426496029	0.474946677684784	0.101622126996517
-1.36067068576813	-8.2131175994873	-2.82901048660278	0.0333669632673264	0.476557821035385	0.10165797919035
-1.32770895957947	-8.22858047485352	-2.84690761566162	0.0340591929852962	0.477551221847534	0.1016835719347
-1.3036082983017	-8.23374843597412	-2.87103176116943	0.0347589589655399	0.478515774011612	0.101063847541809
-1.29464590549469	-8.23053646087646	-2.86940717697144	0.035069901496172	0.478973925113678	0.099577970802784
-1.2580269575119	-8.2470235824585	-2.88963937759399	0.0349547863006592	0.479570269584656	0.0976122915744781
-1.01249384880066	-8.29677391052246	-2.92998147010803	0.0343958213925362	0.479575842618942	0.0875416770577431
-0.926767110824585	-8.31110763549805	-2.94277262687683	0.035253968089819	0.480045109987259	0.0767282024025917
-0.988813698291779	-8.36354064941406	-2.91276526451111	0.0348392799496651	0.479998886585236	0.0755817070603371
-1.09563899040222	-8.38234329223633	-2.87881946563721	0.0342798791825771	0.47917315363884	0.0738168358802795
-1.19837427139282	-8.3504056930542	-2.89083194732666	0.0342116132378578	0.479250013828278	0.0701491013169289
-1.26328277587891	-8.31352138519287	-2.90403652191162	0.0339131280779839	0.479235023260117	0.0679185688495636
-1.28230631351471	-8.31588363647461	-2.8934588432312	0.0333142168819904	0.479096233844757	0.0682141557335854
-1.27953910827637	-8.34112453460693	-2.8508038520813	0.0328201204538345	0.479002594947815	0.0698453485965729
-1.27408480644226	-8.33918857574463	-2.82971358299255	0.0327298752963543	0.479184031486511	0.0718206241726875
-1.29089772701263	-8.3282642364502	-2.80808687210083	0.0329835303127766	0.47949942946434	0.0736366510391235
-1.30792486667633	-8.31488990783691	-2.78736352920532	0.0333391353487968	0.480310469865799	0.0751029327511787
-1.32416296005249	-8.30731773376465	-2.79529166221619	0.0337661355733871	0.48116073012352	0.0760433152318001
-1.33726596832275	-8.30717086791992	-2.81210112571716	0.0344497598707676	0.48216301202774	0.0766373574733734
-1.34906220436096	-8.30638122558594	-2.82481503486633	0.0351401641964912	0.483411818742752	0.0767390951514244
-1.3871157169342	-8.30278873443604	-2.84289145469666	0.0358088649809361	0.484235316514969	0.0762815922498703
-1.41305720806122	-8.29206943511963	-2.83400440216064	0.0360975749790668	0.48517057299614	0.0757882297039032
-1.42533457279205	-8.29583168029785	-2.82730174064636	0.0364119783043861	0.48567533493042	0.075456790626049
-1.418044090271	-8.29251384735107	-2.82010436058044	0.0364474281668663	0.486161798238754	0.0754765123128891
-1.41062986850739	-8.29445457458496	-2.81971859931946	0.0364933088421822	0.486416846513748	0.0751494690775871
-1.39445745944977	-8.29565525054932	-2.80843305587769	0.0363193266093731	0.486374169588089	0.0744731873273849
-1.38215625286102	-8.30113792419434	-2.79792165756226	0.0362933054566383	0.486389249563217	0.0736809074878693
-1.37060642242432	-8.3072509765625	-2.81055855751038	0.0361122451722622	0.486275464296341	0.0727507099509239
-1.35331010818481	-8.30570411682129	-2.81178975105286	0.0360592342913151	0.486008912324905	0.0713009387254715
-1.35427641868591	-8.31435871124268	-2.82008028030396	0.0358608923852444	0.485740661621094	0.0697491690516472
-1.33787655830383	-8.30849933624268	-2.8210780620575	0.0356248207390308	0.485386073589325	0.0682545825839043
-1.3287501335144	-8.31540775299072	-2.82013940811157	0.0354487262666225	0.484849393367767	0.0667449235916138
-1.31238353252411	-8.31015491485596	-2.81109023094177	0.0351231917738914	0.484150260686874	0.0652229562401772
-1.2834300994873	-8.31942939758301	-2.81903195381165	0.0347672216594219	0.483653396368027	0.063854843378067
-1.26293587684631	-8.3239917755127	-2.82671332359314	0.0345777086913586	0.482807904481888	0.0624914094805717
-1.24262738227844	-8.32057285308838	-2.82633447647095	0.0340426228940487	0.481944143772125	0.0612874180078506
-1.22805798053741	-8.31879806518555	-2.84240221977234	0.0337259881198406	0.481196910142899	0.0604958385229111
-1.21928429603577	-8.30949020385742	-2.84386157989502	0.0334143377840519	0.480085074901581	0.0603606142103672
-1.20574855804443	-8.29539489746094	-2.8582649230957	0.0328585095703602	0.479044079780579	0.0607647895812988
-1.19970524311066	-8.28343105316162	-2.85240435600281	0.0325807482004166	0.477986127138138	0.0606896281242371
-1.20784628391266	-8.28208160400391	-2.84347152709961	0.0317258052527905	0.476710021495819	0.0601771138608456
-1.20536065101624	-8.27498722076416	-2.83527278900146	0.0310275740921497	0.475580543279648	0.0597018375992775
-1.20157170295715	-8.27203845977783	-2.82746315002441	0.0305055622011423	0.474749535322189	0.0592935383319855
-1.21061050891876	-8.27076530456543	-2.83796048164368	0.0301956925541162	0.474049091339111	0.0592612624168396
-1.21935069561005	-8.25881290435791	-2.83619666099548	0.0300116129219532	0.473352998495102	0.0593497008085251
-1.22048532962799	-8.24487686157227	-2.83378911018372	0.0297199301421642	0.473197251558304	0.0597400926053524
-1.2243367433548	-8.22971534729004	-2.82800078392029	0.0297001637518406	0.473075956106186	0.0604356005787849
-1.23902308940887	-8.22832012176514	-2.82740068435669	0.0298455804586411	0.472983658313751	0.0612249933183193
-1.24029350280762	-8.21779537200928	-2.8241012096405	0.029839713126421	0.472942531108856	0.0621156170964241
-1.23867464065552	-8.21074962615967	-2.81984233856201	0.0298856198787689	0.472968816757202	0.0629261657595634
-1.23933219909668	-8.20913124084473	-2.83353996276855	0.0300568155944347	0.473228961229324	0.0637007281184196
-1.24600553512573	-8.21115875244141	-2.82864165306091	0.0301469396799803	0.473155796527863	0.0641643479466438
-1.25250327587128	-8.20269107818604	-2.83122944831848	0.0301853511482477	0.473310500383377	0.0645405650138855
-1.25160825252533	-8.20215129852295	-2.82733821868896	0.0301876906305552	0.473413735628128	0.0650908499956131
-1.26852023601532	-8.2062292098999	-2.82848286628723	0.0303088631480932	0.473477154970169	0.0653699338436127
-1.27814209461212	-8.19643497467041	-2.82114720344543	0.0303346253931522	0.473510444164276	0.065635196864605
-1.27513134479523	-8.19546985626221	-2.81866145133972	0.0303025264292955	0.473758906126022	0.0655586719512939
-1.29417657852173	-8.19901752471924	-2.8256983757019	0.0306218136101961	0.473920345306396	0.0653410404920578
-1.30698621273041	-8.20400810241699	-2.82890033721924	0.0306759793311358	0.473976284265518	0.0648223981261253
-1.31816184520721	-8.1990909576416	-2.82253479957581	0.0306601691991091	0.474213629961014	0.0643401443958282
-1.32122421264648	-8.20026206970215	-2.83335375785828	0.0308780185878277	0.474434614181519	0.0641393959522247
-1.34031522274017	-8.19960308074951	-2.83641004562378	0.0310345720499754	0.474596440792084	0.0639737695455551
-1.34894037246704	-8.19224834442139	-2.8325366973877	0.0311691258102655	0.474669456481934	0.0639102905988693
-1.35124802589417	-8.19170093536377	-2.83022880554199	0.0311366152018309	0.474961638450623	0.0637939050793648
-1.35637044906616	-8.19909954071045	-2.82502198219299	0.0313631072640419	0.475083976984024	0.0638260319828987
-1.36260056495667	-8.20321750640869	-2.83796739578247	0.0313029140233994	0.475159883499146	0.0637305155396461
-1.3564418554306	-8.20219421386719	-2.83335089683533	0.031449057161808	0.475314676761627	0.0634773969650269
-1.36284852027893	-8.2086067199707	-2.83466100692749	0.0314335413277149	0.475510597229004	0.0634270161390305
-1.36726045608521	-8.21067714691162	-2.83288168907166	0.031484879553318	0.47542741894722	0.0632806718349457
-1.36387586593628	-8.20789527893066	-2.8199200630188	0.0314632691442966	0.475586891174316	0.0632472559809685
-1.35807466506958	-8.2164831161499	-2.83155822753906	0.0314580537378788	0.475813060998917	0.063259057700634
-1.36203563213348	-8.22104835510254	-2.83086800575256	0.0315411612391472	0.475727587938309	0.0630850419402123
-1.35082924365997	-8.21466541290283	-2.82589983940125	0.0315724313259125	0.475830227136612	0.0630031079053879
-1.34848570823669	-8.21741390228271	-2.8276686668396	0.0315991118550301	0.476150244474411	0.0629153475165367
-1.3506885766983	-8.21878719329834	-2.8251428604126	0.031753197312355	0.476157963275909	0.0627734214067459
-1.35205602645874	-8.2182788848877	-2.8269681930542	0.031664066016674	0.476293325424194	0.0627642348408699
-1.33862364292145	-8.21601390838623	-2.81991744041443	0.031717199832201	0.476382911205292	0.0626194700598717
-1.33849620819092	-8.22379779815674	-2.83354139328003	0.0317528545856476	0.476519614458084	0.062572218477726
-1.33516502380371	-8.22852230072021	-2.83083009719849	0.0318072699010372	0.476409912109375	0.0623681955039501
-1.32151138782501	-8.2245397567749	-2.8181688785553	0.0315949134528637	0.476433634757996	0.0621158443391323
-1.31471168994904	-8.23099708557129	-2.83126020431519	0.0316181592643261	0.476583451032639	0.061889760196209
-1.31709599494934	-8.23736763000488	-2.82993221282959	0.031576506793499	0.476447641849518	0.061459843069315
-1.31291854381561	-8.23767375946045	-2.82820391654968	0.0314457938075066	0.476391196250916	0.0610910132527351
-1.30474090576172	-8.23587799072266	-2.82651448249817	0.0314117930829525	0.476445615291595	0.0606455691158772
-1.31057500839233	-8.24464988708496	-2.82188391685486	0.0313894562423229	0.476276963949203	0.0602374859154224
-1.30533123016357	-8.24109077453613	-2.83063840866089	0.031213067471981	0.476178765296936	0.0599110089242458
-1.29505944252014	-8.23737621307373	-2.81933951377869	0.0311718825250864	0.476044595241547	0.0595231875777245
-1.29963684082031	-8.2429256439209	-2.83560276031494	0.0311930291354656	0.476154178380966	0.0592220462858677
-1.29943573474884	-8.24350261688232	-2.82899212837219	0.0310792773962021	0.475877434015274	0.0588185340166092
-1.29202461242676	-8.23554706573486	-2.8276309967041	0.0310039613395929	0.475920855998993	0.0585037656128407
-1.28969585895538	-8.23915100097656	-2.82782793045044	0.0309704802930355	0.47582134604454	0.0583122484385967
-1.29513597488403	-8.24568653106689	-2.83437418937683	0.0309795849025249	0.475691586732864	0.058084424585104
-1.29395699501038	-8.24103355407715	-2.82728981971741	0.0308523699641228	0.475505083799362	0.057951845228672
-1.2804970741272	-8.24226665496826	-2.82523679733276	0.0307382307946682	0.475415587425232	0.0577784553170204
-1.28263008594513	-8.24402236938477	-2.83164143562317	0.0307672955095768	0.475291460752487	0.0577781312167645
-1.28420269489288	-8.2481050491333	-2.83765935897827	0.0306887123733759	0.475079506635666	0.0576585903763771
-1.28020310401917	-8.2379150390625	-2.83280515670776	0.0305766221135855	0.474761426448822	0.0575914196670055
-1.26790654659271	-8.2398157119751	-2.83909606933594	0.0304549541324377	0.474743485450745	0.0577229112386703
-1.27711009979248	-8.24159908294678	-2.83919763565063	0.0304417237639427	0.474543899297714	0.05770493298769
-1.27218472957611	-8.23733329772949	-2.84036779403687	0.0303680673241615	0.474191457033157	0.057740431278944
-1.26644694805145	-8.22933483123779	-2.84528231620789	0.0301844757050276	0.474120080471039	0.0578052513301373
-1.26137256622314	-8.23345184326172	-2.84059906005859	0.0302685555070639	0.473882436752319	0.0578770972788334
-1.26591444015503	-8.23563003540039	-2.85146832466125	0.030099218711257	0.473672062158585	0.0579154305160046
-1.25731706619263	-8.22983360290527	-2.8445041179657	0.0300731156021357	0.473452150821686	0.057859480381012
-1.25531077384949	-8.23027229309082	-2.84860324859619	0.0300380997359753	0.473352044820786	0.058009821921587
-1.25879812240601	-8.23581886291504	-2.8630678653717	0.0300640817731619	0.473029017448425	0.058023676276207
-1.25160598754883	-8.22543334960938	-2.85206937789917	0.0298604387789965	0.472734659910202	0.0580498985946178
-1.2477023601532	-8.22841835021973	-2.85935497283936	0.029870767146349	0.472768872976303	0.0582150928676128
-1.24488461017609	-8.23060703277588	-2.86022424697876	0.0299206543713808	0.472536563873291	0.0582743920385838
-1.25197577476501	-8.23259449005127	-2.87782216072083	0.0298890024423599	0.472315847873688	0.0584769807755947
-1.23690867424011	-8.22557067871094	-2.87091469764709	0.0298364330083132	0.472212284803391	0.0585966110229492
-1.23492193222046	-8.2294397354126	-2.87537217140198	0.0298770032823086	0.472185730934143	0.0587974824011326
-1.23865473270416	-8.23665714263916	-2.88462734222412	0.0299119241535664	0.472057938575745	0.05899353697896
-1.23053348064423	-8.23303604125977	-2.87944841384888	0.0298231597989798	0.471906542778015	0.0591298751533031
-1.2260308265686	-8.22938823699951	-2.88319110870361	0.0299980826675892	0.471970349550247	0.0594281405210495
-1.22316789627075	-8.23782253265381	-2.89082455635071	0.030046945437789	0.471922308206558	0.0596066601574421
-1.22805857658386	-8.23949813842773	-2.90134739875793	0.0302127171307802	0.471862465143204	0.0597913227975369
-1.219731092453	-8.23551464080811	-2.89768767356873	0.0300950147211552	0.471865832805634	0.0600467100739479
-1.21281170845032	-8.23964214324951	-2.90716934204102	0.0302826762199402	0.471965312957764	0.0601244866847992
-1.22494256496429	-8.24351596832275	-2.91830968856812	0.0304490607231855	0.471956759691238	0.0603834725916386
-1.21423029899597	-8.24460506439209	-2.91534662246704	0.0303933955729008	0.471864432096481	0.060434527695179
-1.21477162837982	-8.24137496948242	-2.92410278320313	0.0305738728493452	0.472041100263596	0.0607544407248497
-1.21439695358276	-8.250244140625	-2.92834401130676	0.0306907705962658	0.47207972407341	0.0609089732170105
-1.22460830211639	-8.24774742126465	-2.92893981933594	0.0308414436876774	0.472126215696335	0.0611374564468861
-1.21317374706268	-8.24360942840576	-2.9314112663269	0.0309182237833738	0.472194790840149	0.0614407695829868
-1.21205711364746	-8.2496452331543	-2.9337055683136	0.031045950949192	0.472433298826218	0.0616379491984844
-1.22122776508331	-8.25207614898682	-2.95190691947937	0.0312287323176861	0.472403585910797	0.0619606301188469
-1.21670472621918	-8.24727153778076	-2.94852828979492	0.031225735321641	0.472554087638855	0.062188271433115
-1.20879995822906	-8.25378704071045	-2.95397043228149	0.0314095616340637	0.472686320543289	0.0623893365263939
-1.21802663803101	-8.25815868377686	-2.95902633666992	0.0315407738089561	0.472794890403748	0.0627027899026871
-1.2143247127533	-8.25595855712891	-2.95710945129395	0.0316452868282795	0.47293484210968	0.062820240855217
-1.21081948280334	-8.25356388092041	-2.96332883834839	0.0318409726023674	0.47308287024498	0.0631627142429352
-1.2132580280304	-8.26529788970947	-2.97253012657166	0.0319582782685757	0.473248153924942	0.0633682012557983
-1.21681129932404	-8.25952339172363	-2.97547364234924	0.0320471152663231	0.473276078701019	0.0635068118572235
-1.20716822147369	-8.2629222869873	-2.97985696792603	0.032258503139019	0.473558694124222	0.0637576505541801
-1.22058033943176	-8.27262592315674	-2.98794913291931	0.0323733165860176	0.473716348409653	0.0638999193906784
-1.21486699581146	-8.27006721496582	-2.99685645103455	0.0325864925980568	0.473771214485168	0.0640294998884201
-1.21077811717987	-8.27244567871094	-2.99728226661682	0.0326338112354279	0.474161475896835	0.064190186560154
-1.2175053358078	-8.27731513977051	-3.00239634513855	0.033058937638998	0.474259108304977	0.0643398836255074
-1.2204167842865	-8.27655792236328	-3.00429081916809	0.0330665111541748	0.47451651096344	0.0644814819097519
-1.21206450462341	-8.2792272567749	-3.01321196556091	0.0333816930651665	0.474865853786469	0.0645823553204536
-1.22035622596741	-8.28654766082764	-3.02589297294617	0.0335646905004978	0.474992692470551	0.0646204575896263
-1.21508920192719	-8.28751182556152	-3.02783155441284	0.0336988419294357	0.475268423557281	0.0647067427635193
-1.21850669384003	-8.2898530960083	-3.03148198127747	0.0340112000703812	0.475700259208679	0.0647765696048737
-1.21869468688965	-8.29835987091064	-3.04820990562439	0.034260455518961	0.475904583930969	0.064934253692627
-1.22034192085266	-8.29897212982178	-3.04937291145325	0.0343665182590485	0.476153135299683	0.0650401785969734
-1.21222972869873	-8.29904747009277	-3.0535364151001	0.0346410498023033	0.476533532142639	0.0651832073926926
-1.22010552883148	-8.30098628997803	-3.07245516777039	0.0349028818309307	0.476654887199402	0.0653286948800087
-1.21479415893555	-8.29806709289551	-3.07311773300171	0.0349520482122898	0.476985901594162	0.0655679628252983
-1.21247518062592	-8.302490234375	-3.08053994178772	0.0353754758834839	0.477197557687759	0.0658437758684158
-1.21810853481293	-8.30695152282715	-3.08970165252686	0.0353248976171017	0.477324396371841	0.0662094056606293
-1.20800018310547	-8.30591297149658	-3.08845734596252	0.0356181748211384	0.477607637643814	0.0664629116654396
-1.21904599666595	-8.31506633758545	-3.09517669677734	0.0358177796006203	0.477688610553741	0.0666103810071945
-1.21392381191254	-8.3132791519165	-3.09781050682068	0.0358470864593983	0.477796107530594	0.0668111518025398
-1.217320561409	-8.32170391082764	-3.10767769813538	0.0361038818955421	0.478031992912292	0.0669500157237053
-1.2134073972702	-8.31149482727051	-3.1102933883667	0.036259688436985	0.478088766336441	0.0671953931450844
-1.20458221435547	-8.31497097015381	-3.11937355995178	0.0363655984401703	0.478309571743011	0.0675517618656158
-1.21278738975525	-8.3174934387207	-3.12449932098389	0.0365342833101749	0.47837507724762	0.0678788051009178
-1.19932270050049	-8.30977535247803	-3.12827777862549	0.0366684980690479	0.478614687919617	0.068250298500061
-1.20344924926758	-8.3133430480957	-3.14016628265381	0.0368581786751747	0.478649824857712	0.0686960890889168
-1.20012319087982	-8.30878734588623	-3.14313435554504	0.0369646549224854	0.478848159313202	0.0690326988697052
-1.20201230049133	-8.31466579437256	-3.1543242931366	0.0372821278870106	0.479065746068954	0.0694061741232872
-1.2100977897644	-8.3120584487915	-3.1620569229126	0.0373489782214165	0.47909289598465	0.0698820874094963
-1.20023608207703	-8.30771636962891	-3.16071486473084	0.0374911390244961	0.479346722364426	0.0703292712569237
-1.21333920955658	-8.31071376800537	-3.16954255104065	0.0378373488783836	0.479449242353439	0.0708318799734116
-1.20854020118713	-8.30129146575928	-3.17649245262146	0.0378839410841465	0.479564487934113	0.0714629739522934
-1.20937156677246	-8.30951690673828	-3.1913537979126	0.0381207130849361	0.479655385017395	0.0720897391438484
-1.21692180633545	-8.30402660369873	-3.18428874015808	0.0382611788809299	0.479726135730743	0.0726862624287605
-1.21718645095825	-8.3010721206665	-3.20172190666199	0.0384547151625156	0.479963928461075	0.0734220668673515
-1.22492241859436	-8.30065155029297	-3.21003246307373	0.0385371819138527	0.479766398668289	0.0741381719708443
-1.22125387191772	-8.29515838623047	-3.20180130004883	0.0386717617511749	0.480071425437927	0.0748961269855499
-1.23374760150909	-8.29496574401855	-3.22113227844238	0.0389411821961403	0.480022460222244	0.0757449567317963
-1.2335991859436	-8.28900051116943	-3.21999430656433	0.0390302278101444	0.480161368846893	0.0766097903251648
-1.24116539955139	-8.2869873046875	-3.22878432273865	0.0392398200929165	0.480066627264023	0.0773794054985046
-1.24613511562347	-8.28101062774658	-3.22904300689697	0.0393439158797264	0.480186522006989	0.0782803148031235
-1.25425243377686	-8.27920150756836	-3.24123811721802	0.0394363068044186	0.480231672525406	0.0791264548897743
-1.2597393989563	-8.27317237854004	-3.24451375007629	0.0395961441099644	0.480197727680206	0.0798951685428619
-1.26485157012939	-8.27397727966309	-3.24062132835388	0.0398201644420624	0.480192184448242	0.0808661282062531
-1.27558636665344	-8.26703071594238	-3.25040364265442	0.0398047864437103	0.480222791433334	0.081733226776123
-1.28133368492126	-8.26191234588623	-3.26578426361084	0.0400323532521725	0.48036777973175	0.0825774520635605
-1.28735244274139	-8.25557231903076	-3.25167560577393	0.0401399061083794	0.480223089456558	0.0833667144179344
-1.29765033721924	-8.2502613067627	-3.26583790779114	0.0403160266578197	0.480357825756073	0.0842480584979057
-1.29933476448059	-8.24454402923584	-3.26449775695801	0.040332555770874	0.480295956134796	0.0850584357976913
-1.31083106994629	-8.24347114562988	-3.27650189399719	0.0405221581459045	0.480453312397003	0.0858896970748901
-1.31573450565338	-8.23277759552002	-3.26983571052551	0.0406093075871468	0.48037850856781	0.0865939930081367
-1.32025289535522	-8.23097610473633	-3.28733658790588	0.04079944267869	0.480551302433014	0.0873925164341927
-1.32577466964722	-8.22706413269043	-3.2806122303009	0.0408687517046928	0.480485260486603	0.0881996154785156
-1.33373534679413	-8.22561454772949	-3.28947329521179	0.0410123877227306	0.480680137872696	0.0889856815338135
-1.33754897117615	-8.21602630615234	-3.29421067237854	0.0412014275789261	0.480801850557327	0.0896761566400528
-1.3439769744873	-8.21611976623535	-3.29409623146057	0.0414280593395233	0.480933964252472	0.0905125439167023
-1.34686505794525	-8.20521545410156	-3.29496836662292	0.0414497219026089	0.481027483940125	0.0911348834633827
-1.35714173316956	-8.20728969573975	-3.30086088180542	0.0417150780558586	0.481114387512207	0.0917526036500931
-1.35317385196686	-8.19806003570557	-3.30626749992371	0.041765995323658	0.481376886367798	0.0923891440033913
-1.36717867851257	-8.20305347442627	-3.31250405311584	0.0419656485319138	0.481514453887939	0.0931066125631332
-1.36841666698456	-8.19664192199707	-3.31855225563049	0.0420525781810284	0.481700271368027	0.0936836525797844
-1.37491583824158	-8.19762706756592	-3.31328964233398	0.0423002801835537	0.481741309165955	0.0942034497857094
-1.37569797039032	-8.19197845458984	-3.31905221939087	0.04250093922019	0.481991976499558	0.0947299897670746
-1.38828122615814	-8.19069862365723	-3.3210391998291	0.0425742082297802	0.482142776250839	0.0952681005001068
-1.38634324073792	-8.18870544433594	-3.32407259941101	0.0427715145051479	0.482383459806442	0.0957311391830444
-1.39239978790283	-8.18941783905029	-3.33313393592834	0.0428858399391174	0.48245957493782	0.0961723923683167
-1.39915025234222	-8.18703365325928	-3.32888722419739	0.0430876314640045	0.482817500829697	0.0965344160795212
-1.39812612533569	-8.18152523040771	-3.3326575756073	0.0431613400578499	0.483086764812469	0.0970393121242523
-1.40567934513092	-8.18460178375244	-3.33738851547241	0.0434174388647079	0.483264833688736	0.0973831117153168
-1.40110409259796	-8.1811580657959	-3.33878898620605	0.043566320091486	0.483494460582733	0.0978000909090042
-1.41127467155457	-8.18058013916016	-3.33763527870178	0.043678630143404	0.483701825141907	0.0981500372290611
-1.41022956371307	-8.17879962921143	-3.34698796272278	0.0438719801604748	0.484027028083801	0.098661296069622
-1.40913248062134	-8.1765079498291	-3.3468930721283	0.0439974032342434	0.484251350164413	0.0990053191781044
-1.41616725921631	-8.17963790893555	-3.35004186630249	0.0442190244793892	0.484513252973557	0.0993877500295639
-1.41647636890411	-8.17707061767578	-3.34691023826599	0.0443462729454041	0.484791040420532	0.0997460037469864
-1.42006719112396	-8.17217922210693	-3.34220433235168	0.0444695763289928	0.484953850507736	0.100005827844143
-1.42112302780151	-8.17841339111328	-3.35691809654236	0.0446832589805126	0.485296636819839	0.100383415818214
-1.42286813259125	-8.17133522033691	-3.35286951065063	0.0448351986706257	0.485595226287842	0.100682392716408
-1.42618155479431	-8.1729679107666	-3.36140561103821	0.0449656955897808	0.485710084438324	0.10088474303484
-1.42698109149933	-8.17491722106934	-3.34521508216858	0.0451130196452141	0.486062973737717	0.101182125508785
-1.42710387706757	-8.16765975952148	-3.35478591918945	0.0452380068600178	0.486273586750031	0.101383812725544
-1.43239998817444	-8.16795635223389	-3.36369872093201	0.0454465560615063	0.486494928598404	0.101662397384644
-1.42725241184235	-8.17062473297119	-3.36376309394836	0.0455632619559765	0.486861079931259	0.101997122168541
-1.43506908416748	-8.1668643951416	-3.36543035507202	0.0456520728766918	0.486975431442261	0.102213598787785
-1.43745744228363	-8.16881561279297	-3.36877822875977	0.0458686500787735	0.48718324303627	0.102508939802647
-1.43326497077942	-8.16514301300049	-3.36106896400452	0.0459411479532719	0.487478733062744	0.102790042757988
-1.4361492395401	-8.16226673126221	-3.37414002418518	0.0461604297161102	0.487637877464294	0.103080108761787
-1.43555021286011	-8.16308879852295	-3.37418532371521	0.0463119223713875	0.487868100404739	0.103450149297714
-1.43276536464691	-8.16453266143799	-3.37294697761536	0.046382449567318	0.48810276389122	0.103778518736362
-1.43838334083557	-8.16257667541504	-3.36949825286865	0.0465213432908058	0.48822408914566	0.104014478623867
-1.43649816513062	-8.16445827484131	-3.3728404045105	0.046684306114912	0.488466441631317	0.104318358004093
-1.43038856983185	-8.15740394592285	-3.37422752380371	0.0467965975403786	0.488683074712753	0.104620419442654
-1.43600809574127	-8.1596508026123	-3.38557839393616	0.0469228141009808	0.488762706518173	0.104932382702827
-1.43252182006836	-8.16127014160156	-3.37370562553406	0.0469951219856739	0.488938391208649	0.10522884875536
-1.43213081359863	-8.15760326385498	-3.38421106338501	0.0470680929720402	0.489013999700546	0.105476886034012
-1.43449699878693	-8.15898418426514	-3.38091826438904	0.047218069434166	0.489130735397339	0.105753645300865
-1.43456983566284	-8.15798282623291	-3.38049936294556	0.0472881011664867	0.489249467849731	0.105962209403515
-1.43126940727234	-8.15407848358154	-3.38323855400085	0.0473335161805153	0.489367306232452	0.106270968914032
-1.43468844890594	-8.15757179260254	-3.39026832580566	0.0474402420222759	0.489396959543228	0.106619007885456
-1.43606340885162	-8.15625286102295	-3.39103698730469	0.0474677905440331	0.489436417818069	0.106874562799931
-1.43341171741486	-8.15345573425293	-3.38449716567993	0.0474643781781197	0.489586651325226	0.107187114655972
-1.43816304206848	-8.15191555023193	-3.39064335823059	0.0475752539932728	0.48949071764946	0.107463739812374
-1.43796133995056	-8.15282154083252	-3.38884997367859	0.0476449392735958	0.489519983530045	0.107732027769089
-1.43470525741577	-8.15418148040771	-3.38660287857056	0.0476467832922935	0.489542245864868	0.108003757894039
-1.43306457996368	-8.14934921264648	-3.39265036582947	0.0476387403905392	0.489508897066116	0.108387172222137
-1.43705832958221	-8.15255165100098	-3.39296793937683	0.0476781614124775	0.489420354366302	0.108764261007309
-1.43618500232697	-8.15201663970947	-3.39000701904297	0.0476092211902142	0.48943230509758	0.109046474099159
-1.43172907829285	-8.14662742614746	-3.39193534851074	0.0475837141275406	0.489416092634201	0.109323531389236
-1.43440568447113	-8.15089893341064	-3.39095425605774	0.0476799793541431	0.489318251609802	0.109586291015148
-1.43602752685547	-8.15251731872559	-3.39466834068298	0.047692246735096	0.489282786846161	0.109839640557766
-1.43536043167114	-8.14883327484131	-3.38767051696777	0.0477103628218174	0.489259243011475	0.110037371516228
-1.43231272697449	-8.14548110961914	-3.39440059661865	0.0476107783615589	0.489202797412872	0.110318571329117
-1.44028878211975	-8.14831161499023	-3.39569139480591	0.0476622544229031	0.489132881164551	0.110571965575218
-1.44028735160828	-8.15008640289307	-3.39349365234375	0.0476200059056282	0.489141792058945	0.110735438764095
-1.43715453147888	-8.14301490783691	-3.39434695243835	0.0476223044097424	0.48904687166214	0.110887408256531
-1.43964719772339	-8.14549350738525	-3.39056539535522	0.0475817881524563	0.488915801048279	0.111098363995552
-1.43930208683014	-8.14549255371094	-3.38978171348572	0.0475880950689316	0.488967806100845	0.111215032637119
-1.43869054317474	-8.1411304473877	-3.39032006263733	0.0476282089948654	0.488951086997986	0.111395567655563
-1.44226062297821	-8.14137935638428	-3.38949871063232	0.0476401932537556	0.488869905471802	0.111684590578079
-1.44789147377014	-8.14410209655762	-3.39460515975952	0.0476229824125767	0.488813698291779	0.111775398254395
-1.44596254825592	-8.14224910736084	-3.3918981552124	0.0475533120334148	0.488848149776459	0.111880965530872
-1.45073640346527	-8.1373987197876	-3.39763689041138	0.0475589595735073	0.488741338253021	0.111945755779743
-1.45508897304535	-8.14085102081299	-3.39143800735474	0.0475401803851128	0.488643884658813	0.112016767263412
-1.45358645915985	-8.14157104492188	-3.38902544975281	0.0475308112800121	0.48851478099823	0.11208388954401
-1.45082008838654	-8.13917064666748	-3.38864970207214	0.0475182384252548	0.488523900508881	0.112094849348068
-1.45469379425049	-8.14024829864502	-3.39154934883118	0.0474427230656147	0.488435864448547	0.112246789038181
-1.45774495601654	-8.13973999023438	-3.39659786224365	0.0474054291844368	0.488319396972656	0.112279161810875
-1.45882987976074	-8.13901519775391	-3.38481712341309	0.0473708137869835	0.488213032484055	0.11227997392416
-1.45825660228729	-8.13819408416748	-3.38617992401123	0.047174759209156	0.488093346357346	0.112286739051342
-1.46211636066437	-8.13846778869629	-3.37977457046509	0.0472065210342407	0.487936705350876	0.112275756895542
-1.4622575044632	-8.13795566558838	-3.38163495063782	0.0471003092825413	0.487846374511719	0.112272836267948
-1.46342635154724	-8.13454055786133	-3.37811326980591	0.0470767766237259	0.487783133983612	0.112209625542164
-1.46759653091431	-8.13386917114258	-3.38104724884033	0.0469280630350113	0.487713485956192	0.112300261855125
-1.47374725341797	-8.13598251342773	-3.38155269622803	0.0468601956963539	0.487478911876678	0.112300969660282
-1.47363209724426	-8.13277912139893	-3.37648963928223	0.0467690415680408	0.487402528524399	0.112407378852367
-1.47533559799194	-8.12886619567871	-3.38203310966492	0.0467040166258812	0.487270623445511	0.112433828413486
-1.48035264015198	-8.13186264038086	-3.37238359451294	0.046590905636549	0.487081348896027	0.112475410103798
-1.48185324668884	-8.13116836547852	-3.37309169769287	0.0466296672821045	0.486968725919724	0.11245783418417
-1.48277986049652	-8.12651443481445	-3.37491655349731	0.0464303493499756	0.486917167901993	0.112465485930443
-1.48972368240356	-8.12711048126221	-3.37500619888306	0.0463431924581528	0.48672753572464	0.112448282539845
-1.48971104621887	-8.12659072875977	-3.37517619132996	0.0463033467531204	0.48660084605217	0.112308397889137
-1.49317514896393	-8.12651252746582	-3.36115288734436	0.0461766943335533	0.486484676599503	0.112124651670456
-1.49919378757477	-8.11869430541992	-3.36889362335205	0.0461307056248188	0.486347883939743	0.111954301595688
-1.50618171691895	-8.12188816070557	-3.35651016235352	0.0459885373711586	0.486122936010361	0.111749276518822
-1.50496816635132	-8.11887073516846	-3.36511611938477	0.0459362231194973	0.486125111579895	0.111558184027672
-1.50969266891479	-8.11746215820313	-3.36023092269897	0.0457914061844349	0.485891044139862	0.111432358622551
-1.51983833312988	-8.12079238891602	-3.36038780212402	0.0456617027521133	0.485775232315063	0.111246332526207
-1.51495432853699	-8.11221790313721	-3.3590521812439	0.0455902814865112	0.48564612865448	0.111090749502182
-1.5186460018158	-8.11241722106934	-3.3529577255249	0.0454993955790997	0.48548212647438	0.110922813415527
-1.52449870109558	-8.11494064331055	-3.34755682945251	0.0453972443938255	0.485324710607529	0.110816329717636
-1.52151048183441	-8.10978698730469	-3.35019207000732	0.0453637056052685	0.485136538743973	0.110702805221081
-1.53270077705383	-8.11129188537598	-3.34307837486267	0.0451661162078381	0.484999358654022	0.110654830932617
-1.53487730026245	-8.10917568206787	-3.34288311004639	0.0451385304331779	0.484903454780579	0.110470227897167
-1.53365850448608	-8.10879802703857	-3.33903384208679	0.0449728332459927	0.484758466482162	0.11039574444294
-1.54139482975006	-8.11076354980469	-3.33331656455994	0.0449356101453304	0.484550148248672	0.110238656401634
-1.54708385467529	-8.10783672332764	-3.34052658081055	0.044883981347084	0.484572231769562	0.110228270292282
-1.54507780075073	-8.1029748916626	-3.33669590950012	0.0447581149637699	0.484439194202423	0.110236376523972
-1.5548985004425	-8.10445976257324	-3.33763980865479	0.044643010944128	0.484206587076187	0.110162451863289
-1.55326652526855	-8.10025596618652	-3.3355884552002	0.0446595549583435	0.48416268825531	0.110185995697975
-1.55572414398193	-8.09730434417725	-3.33121800422668	0.0445675775408745	0.484110146760941	0.110220819711685
-1.56217479705811	-8.10005474090576	-3.33091998100281	0.0445448122918606	0.483892977237701	0.110193364322186
-1.5693416595459	-8.09518718719482	-3.33101344108582	0.0445166639983654	0.483955293893814	0.110249377787113
-1.56712877750397	-8.09348011016846	-3.32996082305908	0.0443830452859402	0.483876973390579	0.110375866293907
-1.57281112670898	-8.09305858612061	-3.32388710975647	0.0443484745919704	0.483838766813278	0.11036541312933
-1.57609128952026	-8.09468269348145	-3.33240461349487	0.0444545522332191	0.483822733163834	0.110413625836372
-1.5749899148941	-8.09130001068115	-3.32875370979309	0.0444120988249779	0.483780205249786	0.110462881624699
-1.57846975326538	-8.09080219268799	-3.31821823120117	0.0443829596042633	0.48373955488205	0.110458761453629
-1.58512330055237	-8.09029483795166	-3.32830333709717	0.0443893074989319	0.483768880367279	0.110538229346275
-1.58205831050873	-8.08511352539063	-3.33531832695007	0.0443707294762135	0.48385363817215	0.110655650496483
-1.58256030082703	-8.08702754974365	-3.32927203178406	0.0443576015532017	0.48382705450058	0.110665209591389
-1.58732497692108	-8.08878993988037	-3.33089256286621	0.0444634556770325	0.48383355140686	0.110732361674309
-1.5816365480423	-8.08320140838623	-3.33185768127441	0.0445342250168324	0.483888119459152	0.110825635492802
-1.5861554145813	-8.0847110748291	-3.3175961971283	0.0445368997752666	0.483929485082626	0.110862031579018
-1.58745551109314	-8.08664226531982	-3.33186960220337	0.0445760041475296	0.484092563390732	0.11104379594326
-1.58634793758392	-8.08294010162354	-3.32696652412415	0.0446079857647419	0.484263181686401	0.111261926591396
-1.58871877193451	-8.08288955688477	-3.32779765129089	0.0447320118546486	0.484247028827667	0.111341491341591
-1.59088611602783	-8.08064270019531	-3.33219361305237	0.0447755381464958	0.484375178813934	0.111439414322376
-1.58664810657501	-8.08090400695801	-3.33204793930054	0.0448327176272869	0.484581887722015	0.111608259379864
-1.59245145320892	-8.07916259765625	-3.32246589660645	0.0449306853115559	0.484639257192612	0.111760474741459
-1.59668958187103	-8.07848167419434	-3.34103441238403	0.0450489781796932	0.484903186559677	0.111974559724331
-1.59304225444794	-8.0755558013916	-3.32957601547241	0.0451089814305305	0.485049068927765	0.112168610095978
-1.5977658033371	-8.07600784301758	-3.33648180961609	0.0452411845326424	0.485028684139252	0.11232828348875
-1.59672367572784	-8.07586002349854	-3.33710527420044	0.0453987568616867	0.485291630029678	0.112425483763218
-1.59867453575134	-8.07510375976563	-3.34479546546936	0.045403528958559	0.485476076602936	0.11257316172123
-1.59773135185242	-8.0734691619873	-3.33452463150024	0.0454543083906174	0.485553562641144	0.112629242241383
-1.6029509305954	-8.07451438903809	-3.33304381370544	0.0456128306686878	0.48568132519722	0.11280433088541
-1.60539865493774	-8.07512378692627	-3.34711885452271	0.0456278249621391	0.48598313331604	0.112943299114704
-1.60438549518585	-8.07289123535156	-3.33803749084473	0.0456216968595982	0.486000061035156	0.113053470849991
-1.60904967784882	-8.07497215270996	-3.34360933303833	0.0457270592451096	0.486155658960342	0.113014429807663
-1.61030697822571	-8.07327461242676	-3.33919644355774	0.0458361543715	0.486321657896042	0.113010071218014
-1.61490333080292	-8.07473754882813	-3.34039044380188	0.0459156148135662	0.486378073692322	0.113060265779495
-1.61398983001709	-8.06875133514404	-3.33823037147522	0.0459225177764893	0.486438006162643	0.11299442499876
-1.61776983737946	-8.07007789611816	-3.32907199859619	0.0458740219473839	0.486492335796356	0.113030776381493
-1.62091374397278	-8.06932640075684	-3.34129571914673	0.0459700524806976	0.486654490232468	0.113025791943073
-1.6211678981781	-8.06935691833496	-3.34197473526001	0.0460091046988964	0.486712098121643	0.113011211156845
-1.62457692623138	-8.0696964263916	-3.33661603927612	0.0459777340292931	0.486727714538574	0.112952761352062
-1.62638115882874	-8.06812191009521	-3.33824777603149	0.0459710620343685	0.486745238304138	0.112841807305813
-1.63177895545959	-8.06876373291016	-3.34063768386841	0.0460117571055889	0.486812025308609	0.112760685384274
-1.62967014312744	-8.068772315979	-3.33118581771851	0.046013168990612	0.486771613359451	0.112650416791439
-1.63080179691315	-8.06679630279541	-3.32729053497314	0.0459413267672062	0.486726731061935	0.112488523125648
-1.635857462883	-8.06924247741699	-3.32629203796387	0.0458618886768818	0.486726313829422	0.1122872158885
-1.63565981388092	-8.06618499755859	-3.33477544784546	0.0458232201635838	0.486714839935303	0.112195692956448
-1.6366171836853	-8.06670379638672	-3.32589030265808	0.045725304633379	0.486683189868927	0.112036280333996
-1.6389354467392	-8.06893920898438	-3.32771778106689	0.0457163564860821	0.486533045768738	0.11173003911972
-1.64215874671936	-8.07096672058105	-3.32802653312683	0.0456447154283524	0.486511886119843	0.111545689404011
-1.64206063747406	-8.06847476959229	-3.31524682044983	0.0455377399921417	0.486338227987289	0.111147075891495
-1.64833569526672	-8.07051849365234	-3.31618094444275	0.0453664883971214	0.486288756132126	0.1108772829175
-1.64953982830048	-8.0686206817627	-3.32267498970032	0.0453252196311951	0.486148864030838	0.110651463270187
-1.64749896526337	-8.06607723236084	-3.3117036819458	0.045199666172266	0.486018538475037	0.110349111258984
-1.65085339546204	-8.07046413421631	-3.31406736373901	0.0451313443481922	0.485792458057404	0.110056228935719
-1.65309178829193	-8.06959438323975	-3.31091141700745	0.0450043827295303	0.485732108354568	0.109751746058464
-1.65101838111877	-8.06970691680908	-3.29895877838135	0.0447825491428375	0.485532611608505	0.109457954764366
-1.65260004997253	-8.0631685256958	-3.29146647453308	0.0446751415729523	0.485311597585678	0.109153613448143
-1.65015184879303	-8.06855964660645	-3.29887652397156	0.0445342920720577	0.48518580198288	0.108917370438576
-1.6499171257019	-8.06526279449463	-3.29316020011902	0.0444137267768383	0.48512265086174	0.108675725758076
-1.65443134307861	-8.06359100341797	-3.2879638671875	0.0442896857857704	0.484919130802155	0.108300872147083
-1.65415155887604	-8.06760883331299	-3.28710532188416	0.044175811111927	0.484720647335052	0.108029410243034
-1.65272355079651	-8.06689453125	-3.28267312049866	0.0439699217677116	0.484656572341919	0.107704654335976
-1.65419018268585	-8.0629301071167	-3.27672219276428	0.0439157299697399	0.484384179115295	0.107373245060444
-1.65408802032471	-8.06735229492188	-3.28252196311951	0.0437631569802761	0.48429062962532	0.107200920581818
-1.65139639377594	-8.06312561035156	-3.26988840103149	0.0436014235019684	0.484051197767258	0.106883607804775
-1.65605318546295	-8.06692314147949	-3.26961207389832	0.0434629209339619	0.483917713165283	0.106581546366215
-1.65344762802124	-8.0687084197998	-3.26419448852539	0.0432895794510841	0.483818084001541	0.106364473700523
-1.65366446971893	-8.06097602844238	-3.26412177085876	0.0432352796196938	0.483757495880127	0.105990558862686
-1.65535163879395	-8.06454372406006	-3.26570653915405	0.0431502349674702	0.483519345521927	0.105826005339622
-1.65201580524445	-8.06531524658203	-3.25785183906555	0.0429626181721687	0.483476787805557	0.105510033667088
-1.65788078308105	-8.06089401245117	-3.25703430175781	0.0428823418915272	0.483319193124771	0.105276443064213
-1.65589869022369	-8.06704330444336	-3.24918055534363	0.0428490228950977	0.483280152082443	0.104973152279854
-1.65502858161926	-8.06345844268799	-3.25079536437988	0.0427483692765236	0.483174592256546	0.104716517031193
-1.66024386882782	-8.06594944000244	-3.25470185279846	0.0427184775471687	0.483108788728714	0.104567788541317
-1.65415894985199	-8.06697845458984	-3.24853491783142	0.0426074452698231	0.483150869607925	0.104337155818939
-1.65928399562836	-8.06091403961182	-3.24756813049316	0.0425634570419788	0.482969135046005	0.1041100025177
-1.6600513458252	-8.06697940826416	-3.24782299995422	0.0425753705203533	0.483000248670578	0.103986211121082
-1.65327858924866	-8.06620025634766	-3.24207711219788	0.0424988754093647	0.483024924993515	0.10382267087698
-1.66142439842224	-8.06824207305908	-3.24109315872192	0.0424739122390747	0.482911616563797	0.103803999722004
-1.65848195552826	-8.06465435028076	-3.24016928672791	0.0424204505980015	0.483039349317551	0.103716149926186
-1.65452098846436	-8.06247138977051	-3.24017238616943	0.0423837825655937	0.483059078454971	0.103587865829468
-1.65736269950867	-8.06805515289307	-3.23100113868713	0.0424856506288052	0.482999712228775	0.103535957634449
-1.65075278282166	-8.0643892288208	-3.24215030670166	0.0425258576869965	0.483127534389496	0.103479728102684
-1.65384483337402	-8.0662899017334	-3.23696494102478	0.0423772037029266	0.483090490102768	0.103531874716282
-1.65227735042572	-8.06717300415039	-3.24179530143738	0.0424585975706577	0.483243823051453	0.103471718728542
-1.64582812786102	-8.06275463104248	-3.2353343963623	0.0424731820821762	0.483286589384079	0.103472992777824
-1.64945876598358	-8.06628322601318	-3.23500657081604	0.0425308495759964	0.483301639556885	0.103341437876225
-1.64490652084351	-8.06430816650391	-3.23500823974609	0.0425602421164513	0.483448445796967	0.103416621685028
-1.64016175270081	-8.05952262878418	-3.23643207550049	0.0425318330526352	0.483500391244888	0.103396534919739
-1.64173662662506	-8.06544303894043	-3.23572635650635	0.0425482802093029	0.483559876680374	0.103350311517715
-1.63944840431213	-8.06026077270508	-3.2367947101593	0.0426631681621075	0.483657151460648	0.10334312915802
-1.63744878768921	-8.06155300140381	-3.22337985038757	0.0425965897738934	0.483629703521729	0.103253915905952
-1.63603925704956	-8.06229686737061	-3.23307514190674	0.0426155999302864	0.483704209327698	0.103208176791668
-1.63370931148529	-8.05774211883545	-3.2359082698822	0.042663462460041	0.483809471130371	0.103272996842861
-1.63455951213837	-8.05699825286865	-3.23386073112488	0.0425909608602524	0.483794987201691	0.103153102099895
-1.63530373573303	-8.06123924255371	-3.2360827922821	0.0427196957170963	0.483871221542358	0.103096984326839
-1.63038814067841	-8.05838584899902	-3.23229217529297	0.0427081026136875	0.48381695151329	0.102972507476807
-1.63224828243256	-8.05896186828613	-3.22383165359497	0.042637512087822	0.48382294178009	0.102817565202713
-1.63193368911743	-8.05895614624023	-3.24274635314941	0.0426521077752113	0.483881384134293	0.10275349766016
-1.63041567802429	-8.06059074401855	-3.22703194618225	0.042584240436554	0.483765304088593	0.10262168943882
-1.63048255443573	-8.06206703186035	-3.23172783851624	0.0425905995070934	0.483736544847488	0.102448053658009
-1.62565267086029	-8.06155681610107	-3.21857118606567	0.0425630994141102	0.483606606721878	0.102251440286636
-1.6244375705719	-8.05764389038086	-3.22055149078369	0.0424159541726112	0.483445227146149	0.102028377354145
-1.61859428882599	-8.0629825592041	-3.23408341407776	0.0423498749732971	0.483479738235474	0.101925440132618
-1.61665534973145	-8.05806064605713	-3.22572779655457	0.0422298945486546	0.483288735151291	0.101798430085182
-1.62086820602417	-8.06243705749512	-3.22801327705383	0.0422348938882351	0.483182013034821	0.101595968008041
-1.6148761510849	-8.05872631072998	-3.21608853340149	0.042159516364336	0.483199089765549	0.101444438099861
-1.61793482303619	-8.05982875823975	-3.22675514221191	0.0421222969889641	0.482941657304764	0.101259931921959
-1.61390995979309	-8.06435966491699	-3.22411012649536	0.0419916734099388	0.482941657304764	0.101213589310646
-1.61442160606384	-8.06120109558105	-3.2244131565094	0.0419178083539009	0.48272380232811	0.100989639759064
-1.61624217033386	-8.06888294219971	-3.22128057479858	0.0418376326560974	0.482597202062607	0.100935712456703
-1.60743153095245	-8.06385803222656	-3.21371912956238	0.0418239459395409	0.48253133893013	0.100820824503899
-1.61058390140533	-8.06455898284912	-3.22486877441406	0.0417503155767918	0.482240736484528	0.100748687982559
-1.60253047943115	-8.0636100769043	-3.21828961372375	0.0415958091616631	0.482241153717041	0.100701920688152
-1.60836064815521	-8.06530094146729	-3.21559906005859	0.0415464416146278	0.482102245092392	0.100528813898563
-1.60094845294952	-8.06357192993164	-3.21974682807922	0.0415862202644348	0.482000052928925	0.100439302623272
-1.60295426845551	-8.06042194366455	-3.21944117546082	0.0413980670273304	0.481846004724503	0.100428462028503
-1.60160422325134	-8.06088542938232	-3.21553802490234	0.0414227284491062	0.481712430715561	0.100343972444534
-1.59671020507813	-8.05856323242188	-3.21057510375977	0.0412931442260742	0.481560558080673	0.10022809356451
-1.60009586811066	-8.06340503692627	-3.21363687515259	0.0412746034562588	0.481407105922699	0.100077420473099
-1.59526860713959	-8.05685234069824	-3.21074843406677	0.0411528795957565	0.481349796056747	0.100063651800156
-1.60072493553162	-8.05902481079102	-3.21165776252747	0.0410165637731552	0.481182157993317	0.100031062960625
-1.58958172798157	-8.05246925354004	-3.20804882049561	0.0410228595137596	0.481050193309784	0.0999077558517456
-1.59697473049164	-8.052490234375	-3.21002292633057	0.0408708304166794	0.480858385562897	0.0997102484107018
-1.59070825576782	-8.05397415161133	-3.20706629753113	0.040767852216959	0.480869233608246	0.0996546745300293
-1.59405088424683	-8.0525951385498	-3.20765209197998	0.0406279526650906	0.480629503726959	0.0994482561945915
-1.59166812896729	-8.05447578430176	-3.20990467071533	0.0406288243830204	0.480555236339569	0.0993706583976746
-1.59267103672028	-8.04576015472412	-3.20229458808899	0.0405002348124981	0.48033881187439	0.0991823971271515
-1.58910059928894	-8.05358409881592	-3.20768427848816	0.0404920056462288	0.480319887399673	0.0990761667490005
-1.58633768558502	-8.04844188690186	-3.20249509811401	0.0403509475290775	0.480093032121658	0.0988174676895142
-1.58873975276947	-8.05198287963867	-3.20445132255554	0.0402628220617771	0.479944735765457	0.0986778363585472
-1.58735680580139	-8.04570293426514	-3.19785571098328	0.0401030294597149	0.479925572872162	0.0984749048948288
-1.58529722690582	-8.05220031738281	-3.20817017555237	0.0400893986225128	0.479688286781311	0.0983948707580566
-1.57906913757324	-8.0449104309082	-3.19819664955139	0.039875753223896	0.479561150074005	0.0982027724385262
-1.58039677143097	-8.0513801574707	-3.20088171958923	0.039838295429945	0.479351967573166	0.0980071499943733
-1.57031893730164	-8.04681777954102	-3.19714021682739	0.0396687835454941	0.479271352291107	0.0978213474154472
-1.57960724830627	-8.05036449432373	-3.20629811286926	0.0396489128470421	0.479034692049026	0.0977210476994514
-1.57082736492157	-8.04646396636963	-3.1938054561615	0.0394549705088139	0.47889655828476	0.0974867567420006
-1.56972908973694	-8.05408191680908	-3.18966913223267	0.0394344441592693	0.478686779737473	0.0972960889339447
-1.5633739233017	-8.04468059539795	-3.19182348251343	0.0392367951571941	0.47848254442215	0.0972081944346428
-1.56680154800415	-8.05136203765869	-3.2046799659729	0.0392008870840073	0.478500247001648	0.0970359444618225
-1.5582834482193	-8.04879856109619	-3.1904079914093	0.0390655621886253	0.47820508480072	0.0968930721282959
-1.55783712863922	-8.05010604858398	-3.19319891929626	0.0389662832021713	0.478196740150452	0.0968060716986656
-1.55456352233887	-8.05088329315186	-3.19206690788269	0.0388277620077133	0.477876365184784	0.0966613814234734
-1.5526407957077	-8.05478477478027	-3.19338202476501	0.0388513952493668	0.477837741374969	0.0966256186366081
-1.55245447158813	-8.04518413543701	-3.18792390823364	0.0387366749346256	0.477592200040817	0.0964654460549355
-1.5439350605011	-8.05122566223145	-3.1978862285614	0.0386662036180496	0.477641314268112	0.0964945033192635
-1.54414927959442	-8.04865550994873	-3.19019055366516	0.0386261641979218	0.477408051490784	0.0963586494326591
-1.54516208171844	-8.04938983917236	-3.18925619125366	0.0385250747203827	0.47738116979599	0.0963342860341072
-1.54083180427551	-8.04538249969482	-3.19508004188538	0.0385414697229862	0.477367073297501	0.0962427705526352
-1.54031503200531	-8.04894542694092	-3.19907712936401	0.0385530851781368	0.477294564247131	0.0962710902094841
-1.53703200817108	-8.04249382019043	-3.19178080558777	0.0384437926113606	0.4771608710289	0.0961885899305344
-1.53681707382202	-8.04885578155518	-3.19950437545776	0.038537222892046	0.477125108242035	0.0961542353034019
-1.53396797180176	-8.04566383361816	-3.1991925239563	0.0383837185800076	0.477027118206024	0.0962178036570549
-1.53406095504761	-8.04573440551758	-3.20317149162292	0.038526177406311	0.477091670036316	0.0962027013301849
-1.52828705310822	-8.04499626159668	-3.20136976242065	0.0384489297866821	0.476944833993912	0.096144400537014
-1.52623641490936	-8.04968166351318	-3.19969463348389	0.0385108403861523	0.476918369531631	0.0961186960339546
-1.52724254131317	-8.04238510131836	-3.19967651367188	0.0383380465209484	0.476866513490677	0.0961138978600502
-1.52035236358643	-8.04675769805908	-3.21265912055969	0.0384725630283356	0.476891368627548	0.096101351082325
-1.52337849140167	-8.04707145690918	-3.20283627510071	0.0383876003324986	0.476696819067001	0.0960180312395096
-1.52162373065948	-8.04636573791504	-3.20788526535034	0.0383904054760933	0.476813614368439	0.0961013361811638
-1.52051985263824	-8.0463981628418	-3.20452284812927	0.0383955873548985	0.476671695709229	0.0959189161658287
-1.5184987783432	-8.05398464202881	-3.21319389343262	0.038420807570219	0.476645678281784	0.0959376320242882
-1.51571249961853	-8.04649257659912	-3.20558786392212	0.0383871495723724	0.476531356573105	0.0958194434642792
-1.51007461547852	-8.05216121673584	-3.21734762191772	0.038408275693655	0.476585447788239	0.0958135351538658
-1.51364719867706	-8.05172538757324	-3.21356749534607	0.0383907929062843	0.476515918970108	0.0957204699516296
-1.50856733322144	-8.05536460876465	-3.21167469024658	0.0383762642741203	0.476658254861832	0.0956693217158318
-1.51446080207825	-8.05202770233154	-3.22105407714844	0.0384835712611675	0.476493865251541	0.0956051871180534
-1.50705337524414	-8.05282878875732	-3.21431422233582	0.0384451486170292	0.476596713066101	0.0957207903265953
-1.51275587081909	-8.05718421936035	-3.22507214546204	0.0385764725506306	0.476558685302734	0.0956451892852783
-1.50444173812866	-8.05429267883301	-3.22283315658569	0.0385570824146271	0.476671934127808	0.0956560298800468
-1.51335906982422	-8.05781173706055	-3.22596716880798	0.0386468656361103	0.476653426885605	0.0958012267947197
-1.50490033626556	-8.05428886413574	-3.22531652450562	0.0386978760361671	0.476767390966415	0.0958021730184555
-1.51129937171936	-8.05824565887451	-3.22938179969788	0.038801234215498	0.476730793714523	0.0957495793700218
-1.50771975517273	-8.05696868896484	-3.23355388641357	0.0386901274323463	0.476856887340546	0.0957995429635048
-1.51446747779846	-8.06086921691895	-3.23632049560547	0.0388886369764805	0.476857453584671	0.0958166942000389
-1.50874423980713	-8.05943965911865	-3.23088979721069	0.0389330647885799	0.4768947660923	0.095819503068924
-1.51601660251617	-8.06398868560791	-3.23915648460388	0.038956843316555	0.476918905973434	0.0957499742507935
-1.51007282733917	-8.05905151367188	-3.23718929290771	0.0389173105359077	0.476987570524216	0.095879964530468
-1.51399767398834	-8.0676097869873	-3.23977065086365	0.0390211008489132	0.476999849081039	0.0957755818963051
-1.51316058635712	-8.06510257720947	-3.23800349235535	0.03909732401371	0.477101981639862	0.0957310646772385
-1.52072596549988	-8.06437015533447	-3.24162769317627	0.0391539074480534	0.4770567715168	0.0957139134407043
-1.50987577438354	-8.06832981109619	-3.24056911468506	0.0390684828162193	0.477151066064835	0.0956965088844299
-1.51516771316528	-8.0723237991333	-3.24413394927979	0.0390671715140343	0.477145493030548	0.0956401750445366
-1.51057827472687	-8.07444477081299	-3.23610520362854	0.0391104184091091	0.477219492197037	0.0955971330404282
-1.51777946949005	-8.06945896148682	-3.24578189849854	0.0391640439629555	0.477253526449203	0.095411017537117
-1.51445329189301	-8.07851886749268	-3.24300193786621	0.0391614846885204	0.477349638938904	0.095474436879158
-1.51506638526917	-8.07288265228271	-3.23884868621826	0.039143294095993	0.477225244045258	0.0952808409929276
-1.51263558864594	-8.07829761505127	-3.24270606040955	0.0392630659043789	0.477358311414719	0.095119334757328
-1.51438534259796	-8.07782936096191	-3.24249291419983	0.0392236672341824	0.477334022521973	0.0950831100344658
-1.51317000389099	-8.07800579071045	-3.2455461025238	0.0392348133027554	0.477488428354263	0.0948639735579491
-1.51272583007813	-8.08053779602051	-3.23881816864014	0.0392035581171513	0.477454781532288	0.0945495292544365
-1.50534820556641	-8.08515071868896	-3.23959493637085	0.039341177791357	0.477501332759857	0.0943757519125938
-1.51067912578583	-8.08242511749268	-3.24144148826599	0.0391558930277824	0.477466583251953	0.0941249132156372
-1.50468790531158	-8.08632564544678	-3.24469423294067	0.0392819195985794	0.47753182053566	0.0938379988074303
-1.49935054779053	-8.08671569824219	-3.23299431800842	0.0392114110291004	0.477417886257172	0.0934625864028931
-1.49891436100006	-8.08846378326416	-3.24027514457703	0.0391441844403744	0.477548629045486	0.093202255666256
-1.49272084236145	-8.09043407440186	-3.24613642692566	0.0390504077076912	0.477324455976486	0.0928039327263832
-1.49168252944946	-8.09605026245117	-3.23853993415833	0.0391227006912231	0.477479666471481	0.0925070643424988
-1.49095904827118	-8.08908271789551	-3.23119854927063	0.0390118286013603	0.477384626865387	0.0920931696891785
-1.48438131809235	-8.09695148468018	-3.24219131469727	0.0390305407345295	0.477484285831451	0.0918194279074669
-1.48145484924316	-8.09516716003418	-3.23052000999451	0.0389452055096626	0.477389395236969	0.0914129614830017
-1.48030185699463	-8.10245513916016	-3.2279007434845	0.038966853171587	0.477331966161728	0.0910482928156853
-1.48022603988647	-8.09676265716553	-3.22806167602539	0.0388965308666229	0.477433919906616	0.0905948579311371
-1.47833871841431	-8.10418033599854	-3.22598028182983	0.0389357656240463	0.477415055036545	0.0903226435184479
-1.47266173362732	-8.09985160827637	-3.2205605506897	0.0387802049517632	0.47738116979599	0.089891143143177
-1.47261047363281	-8.10698223114014	-3.22205829620361	0.0388235673308373	0.47742086648941	0.0894741415977478
-1.46898329257965	-8.10201168060303	-3.22018265724182	0.0386727638542652	0.477406680583954	0.0891004800796509
-1.47416949272156	-8.10677719116211	-3.22154664993286	0.0387019999325275	0.477384358644485	0.088765524327755
-1.46589910984039	-8.10419940948486	-3.21988105773926	0.038648497313261	0.477344810962677	0.0883138850331306
-1.4677312374115	-8.11324310302734	-3.20857071876526	0.0386705547571182	0.477368742227554	0.0879828035831451
-1.47038733959198	-8.10781002044678	-3.2103374004364	0.038489542901516	0.477320104837418	0.0876992791891098
-1.4670774936676	-8.11038398742676	-3.21646165847778	0.0385713912546635	0.477398246526718	0.0872955471277237
-1.46469533443451	-8.113205909729	-3.20047307014465	0.0384258255362511	0.477222383022308	0.0869931578636169
-1.46374499797821	-8.11231231689453	-3.20928859710693	0.0384127423167229	0.477358520030975	0.0867829695343971
-1.46413695812225	-8.11523056030273	-3.20511651039124	0.0382953621447086	0.477164298295975	0.0864275097846985
-1.46145963668823	-8.11386203765869	-3.19387769699097	0.0383145995438099	0.477254301309586	0.0862256586551666
-1.46535634994507	-8.11673831939697	-3.2034649848938	0.0382412299513817	0.477244526147842	0.0859551429748535
-1.46293234825134	-8.11392784118652	-3.19925451278687	0.0380864068865776	0.477183431386948	0.0857000946998596
-1.46260821819305	-8.11541080474854	-3.19808912277222	0.0381069034337997	0.4771728515625	0.0854315310716629
-1.46197247505188	-8.11545562744141	-3.19110989570618	0.0380253940820694	0.477131545543671	0.0851553753018379
-1.45767045021057	-8.11654376983643	-3.19201874732971	0.037967000156641	0.477156788110733	0.0849291458725929
-1.4695850610733	-8.1198034286499	-3.18733882904053	0.0379863381385803	0.477091133594513	0.0845809131860733
-1.45912456512451	-8.11643218994141	-3.18588829040527	0.0378270074725151	0.477082312107086	0.0842574685811996
-1.46889066696167	-8.12198734283447	-3.18388485908508	0.0377801917493343	0.477140218019485	0.0839226022362709
-1.46052384376526	-8.11859226226807	-3.17717528343201	0.0377066992223263	0.477168023586273	0.0835588723421097
-1.46758222579956	-8.12190532684326	-3.18235158920288	0.0377358719706535	0.477141588926315	0.0832528248429298
-1.46107304096222	-8.11604881286621	-3.17372727394104	0.0376348309218884	0.477187007665634	0.0830437317490578
-1.4587881565094	-8.12457752227783	-3.17176294326782	0.0376983433961868	0.477232575416565	0.0828479528427124
-1.46104049682617	-8.12004947662354	-3.16679215431213	0.0375845022499561	0.477234095335007	0.0825066044926643
-1.45676469802856	-8.1233377456665	-3.17513966560364	0.0376960299909115	0.47749325633049	0.0823716968297958
-1.45630407333374	-8.12800121307373	-3.17391777038574	0.0377180948853493	0.477408826351166	0.0821201801300049
-1.44649946689606	-8.12496471405029	-3.16414618492126	0.037650253623724	0.477715045213699	0.081952229142189
-1.45320808887482	-8.1279125213623	-3.17142915725708	0.0378104075789452	0.477668017148972	0.0817762315273285
-1.44248604774475	-8.12825870513916	-3.16730666160584	0.0377437174320221	0.477834731340408	0.0816960632801056
-1.44859409332275	-8.13248538970947	-3.16958522796631	0.0378622785210609	0.477887898683548	0.0815293863415718
-1.44300997257233	-8.12921237945557	-3.16626977920532	0.0378059931099415	0.47803607583046	0.081491656601429
-1.44554853439331	-8.13487911224365	-3.16557645797729	0.0378780961036682	0.478235393762589	0.0814459249377251
-1.44296288490295	-8.13101863861084	-3.16541528701782	0.0378755368292332	0.478258669376373	0.0813112258911133
-1.43917536735535	-8.13541507720947	-3.1599280834198	0.0379833653569222	0.478309839963913	0.0812971144914627
-1.44448339939117	-8.13425636291504	-3.1625337600708	0.0378761701285839	0.478347092866898	0.081314280629158
-1.44188892841339	-8.13617992401123	-3.16531753540039	0.0380274020135403	0.478504210710526	0.081226609647274
-1.44151926040649	-8.13820362091064	-3.15463066101074	0.0379276052117348	0.478417307138443	0.0811360254883766
-1.43783688545227	-8.13753604888916	-3.1580126285553	0.0379376038908958	0.47862508893013	0.0811968669295311
-1.43912899494171	-8.1393985748291	-3.16214632987976	0.0379682891070843	0.478503733873367	0.0811401382088661
-1.43513238430023	-8.13753318786621	-3.15322232246399	0.0379480198025703	0.478621870279312	0.0811285376548767
-1.44103276729584	-8.13928127288818	-3.16040444374084	0.0379969477653503	0.478554129600525	0.0811581164598465
-1.42798054218292	-8.13871669769287	-3.15005803108215	0.0379228852689266	0.478638917207718	0.0811374112963676
-1.43596994876862	-8.14305877685547	-3.15846753120422	0.0380007177591324	0.478644698858261	0.0811586678028107
-1.43085706233978	-8.13864421844482	-3.15781021118164	0.0378976240754128	0.478666424751282	0.0812157541513443
-1.42799687385559	-8.14195537567139	-3.15553426742554	0.0378972925245762	0.478647887706757	0.0813138112425804
-1.43125700950623	-8.14171695709229	-3.15225052833557	0.0379036106169224	0.478609472513199	0.0813486725091934
-1.42221963405609	-8.13992023468018	-3.1529746055603	0.0379612520337105	0.478667467832565	0.0814381986856461
-1.42865359783173	-8.14357662200928	-3.15319085121155	0.0378790609538555	0.478573501110077	0.0816125869750977
-1.41391289234161	-8.13827133178711	-3.14765429496765	0.0378429032862186	0.478620916604996	0.0816294923424721
-1.42488574981689	-8.14207935333252	-3.14974141120911	0.0380046702921391	0.478667795658112	0.081768736243248
-1.4183052778244	-8.13592910766602	-3.15198254585266	0.0378269217908382	0.478524744510651	0.0819186046719551
-1.41519391536713	-8.14126968383789	-3.15134024620056	0.0379252918064594	0.478573262691498	0.0821097195148468
-1.42247033119202	-8.13816738128662	-3.14885568618774	0.03783118724823	0.478533625602722	0.0822886899113655
-1.40964591503143	-8.13018894195557	-3.14637279510498	0.0378401316702366	0.478463798761368	0.0824907198548317
-1.41375648975372	-8.13638114929199	-3.14836740493774	0.0379016809165478	0.478391468524933	0.0826970413327217
-1.4097136259079	-8.12703323364258	-3.15095520019531	0.0378754548728466	0.478408724069595	0.0828372463583946
-1.4051970243454	-8.13012790679932	-3.1545741558075	0.0378648824989796	0.478423804044724	0.0831894427537918
-1.40932786464691	-8.12592506408691	-3.14966177940369	0.0378251187503338	0.478239387273788	0.0833657458424568
-1.39745712280273	-8.12562942504883	-3.15444540977478	0.0378316044807434	0.478302508592606	0.0836056247353554
-1.40666472911835	-8.1289234161377	-3.15230488777161	0.0378492698073387	0.478133350610733	0.0840069428086281
-1.39277362823486	-8.12362003326416	-3.15265440940857	0.0377603955566883	0.478145629167557	0.084234818816185
-1.39668524265289	-8.12540245056152	-3.1535792350769	0.0378162190318108	0.478024989366531	0.0845088958740234
-1.3891429901123	-8.12064743041992	-3.15415573120117	0.0377368964254856	0.478055745363235	0.0848231464624405
-1.38694560527802	-8.12030506134033	-3.15855407714844	0.0377991385757923	0.47791001200676	0.0851621851325035
-1.38371658325195	-8.11648559570313	-3.14657974243164	0.0377174653112888	0.477726757526398	0.085386835038662
-1.38241803646088	-8.11916542053223	-3.16236162185669	0.0377402976155281	0.477885186672211	0.0857372060418129
-1.37877953052521	-8.11634731292725	-3.15859389305115	0.0377357043325901	0.477657645940781	0.0859512239694595
-1.37583088874817	-8.11443710327148	-3.15671324729919	0.0377010889351368	0.477680534124374	0.0862909480929375
-1.37350797653198	-8.10992527008057	-3.15905237197876	0.0376207381486893	0.477522432804108	0.0865294262766838
-1.36422610282898	-8.10896873474121	-3.16064357757568	0.0376574471592903	0.477584809064865	0.0869276002049446
-1.36931884288788	-8.11135482788086	-3.15869379043579	0.0376749038696289	0.477364659309387	0.0872430503368378
-1.35715842247009	-8.10376453399658	-3.1551353931427	0.0376337021589279	0.477340251207352	0.0875659883022308
-1.36398577690125	-8.10854434967041	-3.16644239425659	0.0375897511839867	0.477258265018463	0.0879443287849426
-1.35833489894867	-8.09955215454102	-3.16408777236938	0.037546519190073	0.477302759885788	0.0882688090205193
-1.3588490486145	-8.10294437408447	-3.16224408149719	0.0377206094563007	0.47717809677124	0.0886283069849014
-1.35575795173645	-8.09576320648193	-3.1574285030365	0.0375241003930569	0.477082937955856	0.089068666100502
-1.34734380245209	-8.097092628479	-3.15923309326172	0.037612646818161	0.477157354354858	0.0894620791077614
-1.35287952423096	-8.0963077545166	-3.16388249397278	0.0376260168850422	0.477033346891403	0.0898247733712196
-1.3500748872757	-8.09001159667969	-3.16515040397644	0.037667240947485	0.477188378572464	0.090303935110569
-1.3476185798645	-8.09159183502197	-3.16520833969116	0.037651102989912	0.477087557315826	0.0906056463718414
-1.34663653373718	-8.08920574188232	-3.15972518920898	0.0376434363424778	0.477196902036667	0.09090955555439
-1.35338938236237	-8.09196376800537	-3.16501569747925	0.0377469807863235	0.477170944213867	0.0912585258483887
-1.34490776062012	-8.08556747436523	-3.16442155838013	0.0377580001950264	0.477261751890183	0.091568723320961
-1.35283398628235	-8.09033298492432	-3.17106437683105	0.037853516638279	0.47723576426506	0.0918178260326386
-1.34731352329254	-8.08610534667969	-3.16330909729004	0.0377520881593227	0.477423012256622	0.0920521765947342
-1.35565221309662	-8.09140968322754	-3.1696183681488	0.0380346141755581	0.477346509695053	0.0923496633768082
-1.35110807418823	-8.08466529846191	-3.16803622245789	0.0379395112395287	0.477438151836395	0.0926524624228477
-1.35069036483765	-8.09121131896973	-3.17099571228027	0.0381025373935699	0.477533847093582	0.0928631126880646
-1.35206389427185	-8.08748531341553	-3.16672229766846	0.0380546040832996	0.477647840976715	0.093188613653183
-1.35608851909637	-8.08711433410645	-3.17721128463745	0.038214098662138	0.477849870920181	0.0933950617909431
-1.35422790050507	-8.08362770080566	-3.16971802711487	0.0382818467915058	0.477832436561584	0.0935156270861626
-1.35488712787628	-8.09064674377441	-3.16912174224854	0.0382939055562019	0.477845847606659	0.0937232449650764
-1.35340905189514	-8.08402442932129	-3.17367959022522	0.0383143648505211	0.478016972541809	0.0939392820000649
-1.35872423648834	-8.08777618408203	-3.17991662025452	0.0384879857301712	0.478206753730774	0.0940646901726723
-1.35703873634338	-8.0861349105835	-3.16718125343323	0.0385217294096947	0.478160262107849	0.0942249596118927
-1.36287987232208	-8.08581733703613	-3.17154145240784	0.0385839603841305	0.478392720222473	0.0944509133696556
-1.35840380191803	-8.08539009094238	-3.17140221595764	0.0385130792856216	0.478246092796326	0.0945910662412643
-1.35824394226074	-8.08928966522217	-3.17460608482361	0.0386775135993958	0.478461593389511	0.0947937518358231
-1.35893893241882	-8.08393669128418	-3.1697723865509	0.0385985262691975	0.478393465280533	0.094919241964817
-1.35389268398285	-8.09074878692627	-3.17402935028076	0.0387516617774963	0.478536367416382	0.0951504856348038
-1.35824656486511	-8.08796405792236	-3.16933107376099	0.038632694631815	0.478466749191284	0.0952353477478027
-1.35651803016663	-8.08877563476563	-3.16657948493958	0.0387156754732132	0.478650689125061	0.0954178348183632
-1.3576545715332	-8.08807468414307	-3.17592644691467	0.0387364290654659	0.478587031364441	0.0954924523830414
-1.35389816761017	-8.09103298187256	-3.1707751750946	0.0387252233922482	0.478644788265228	0.095659501850605
-1.3579695224762	-8.08393096923828	-3.16496396064758	0.0386324785649776	0.478556573390961	0.0956921726465225
-1.35550963878632	-8.08986282348633	-3.16749978065491	0.0387081913650036	0.478644639253616	0.0957002267241478
-1.35842335224152	-8.08714389801025	-3.17244005203247	0.0386197753250599	0.478483438491821	0.0958242267370224
-1.35353136062622	-8.08108234405518	-3.16635394096375	0.0386164113879204	0.478579789400101	0.0958528816699982
-1.35191404819489	-8.08228969573975	-3.16444540023804	0.038516279309988	0.47830605506897	0.0958100408315659
-1.35065686702728	-8.0808687210083	-3.16537523269653	0.0385455004870892	0.478354841470718	0.0959678143262863
-1.35721504688263	-8.08254814147949	-3.16763615608215	0.0383827202022076	0.478168100118637	0.0960332974791527
-1.34822940826416	-8.08104228973389	-3.16274881362915	0.0383638255298138	0.478049099445343	0.0961310490965843
-1.35391235351563	-8.08173847198486	-3.15941953659058	0.0382729731500149	0.477801948785782	0.096128411591053
-1.34696865081787	-8.07494163513184	-3.15735030174255	0.0381350517272949	0.47771230340004	0.0963335186243057
-1.34740614891052	-8.07825183868408	-3.16124033927917	0.0380076766014099	0.477331012487412	0.0963898077607155
-1.34777641296387	-8.07652568817139	-3.15525245666504	0.0379390567541122	0.477305948734283	0.0965346246957779
-1.34887635707855	-8.06794738769531	-3.15147423744202	0.0377396829426289	0.476968824863434	0.0966669470071793
-1.34336292743683	-8.06995677947998	-3.154132604599	0.0376258008182049	0.476763516664505	0.0969216674566269
-1.35118997097015	-8.07000541687012	-3.14992880821228	0.0374744273722172	0.476376265287399	0.097068764269352
-1.34644150733948	-8.06564521789551	-3.14213585853577	0.0372751876711845	0.476325064897537	0.0972960665822029
-1.35332345962524	-8.06245040893555	-3.1529552936554	0.0372164472937584	0.475779443979263	0.0975471362471581
-1.34815013408661	-8.0563440322876	-3.1425929069519	0.0370215252041817	0.475622236728668	0.0978248938918114
-1.35576438903809	-8.05409526824951	-3.13989472389221	0.0369134917855263	0.475237339735031	0.0980307012796402
-1.34775626659393	-8.05183887481689	-3.13833785057068	0.0367453582584858	0.475038379430771	0.0982815474271774
-1.35824942588806	-8.05114650726318	-3.14108991622925	0.0365579016506672	0.474674642086029	0.0986337810754776
-1.35407626628876	-8.04430389404297	-3.1395628452301	0.0364360250532627	0.474361956119537	0.0989338904619217
-1.35886824131012	-8.04410362243652	-3.13691139221191	0.0362998768687248	0.473976105451584	0.0990831106901169
-1.35856783390045	-8.04221057891846	-3.13013195991516	0.0361317060887814	0.473717719316483	0.0994929000735283
-1.36693143844604	-8.03934097290039	-3.13062167167664	0.0359823890030384	0.473380953073502	0.0998519510030746
-1.36490869522095	-8.0370979309082	-3.13134908676147	0.0359429307281971	0.473132729530334	0.100187532603741
-1.36995220184326	-8.03707599639893	-3.12357449531555	0.0356996469199657	0.472750574350357	0.100419737398624
-1.36522483825684	-8.03238010406494	-3.13052535057068	0.0355352871119976	0.472602218389511	0.100876092910767
-1.37025451660156	-8.03313541412354	-3.12736535072327	0.0354678258299828	0.472220987081528	0.101120911538601
-1.3728449344635	-8.03289031982422	-3.13258767127991	0.0354436337947845	0.472108036279678	0.101536653935909
-1.37640082836151	-8.02433013916016	-3.12137341499329	0.0352825298905373	0.471782326698303	0.101797007024288
-1.37171816825867	-8.02780055999756	-3.13088798522949	0.0352896638214588	0.471697002649307	0.10224936157465
-1.37428975105286	-8.02324485778809	-3.1276376247406	0.0351770110428333	0.471409827470779	0.102624341845512
-1.37865602970123	-8.02282905578613	-3.12641668319702	0.0351941771805286	0.4713114798069	0.103069186210632
-1.37632536888123	-8.01488304138184	-3.12347197532654	0.0351298414170742	0.471244513988495	0.103473693132401
-1.38126420974731	-8.01932811737061	-3.13386225700378	0.0352142453193665	0.471007078886032	0.104033641517162
-1.37781846523285	-8.01091289520264	-3.13127541542053	0.0351033434271812	0.470953106880188	0.104478679597378
-1.38334107398987	-8.01497554779053	-3.13227915763855	0.0352010279893875	0.470836102962494	0.105011478066444
-1.37948572635651	-8.0059232711792	-3.13039803504944	0.0351568832993507	0.470856368541718	0.105451971292496
-1.38868641853333	-8.01236534118652	-3.13517427444458	0.0352374576032162	0.470697969198227	0.105967625975609
-1.38216984272003	-8.00813770294189	-3.13744330406189	0.0352636016905308	0.47078263759613	0.106510184705257
-1.39052104949951	-8.00842666625977	-3.13669180870056	0.0353668965399265	0.470695585012436	0.106925286352634
-1.38048732280731	-8.00305557250977	-3.14280104637146	0.0354855395853519	0.470821559429169	0.107422508299351
-1.38985848426819	-8.00244617462158	-3.14254951477051	0.0353411026299	0.470830500125885	0.107940629124641
-1.38577580451965	-7.99874210357666	-3.14875268936157	0.0356113165616989	0.470985352993011	0.108372323215008
-1.38415610790253	-7.99787282943726	-3.14771389961243	0.0357494316995144	0.470974743366241	0.108814187347889
-1.38863909244537	-7.99648141860962	-3.15304327011108	0.0358557067811489	0.47119328379631	0.109353795647621
-1.38577568531036	-7.99222278594971	-3.15890502929688	0.0358961597084999	0.471264094114304	0.109907045960426
-1.38326227664948	-7.99750947952271	-3.16016817092896	0.0361801907420158	0.471309512853622	0.110405623912811
-1.37951958179474	-7.99378728866577	-3.15645933151245	0.0361944772303104	0.471483826637268	0.110882751643658
-1.38481962680817	-7.99590587615967	-3.16330862045288	0.036345798522234	0.471692740917206	0.111376561224461
-1.37683141231537	-7.98974180221558	-3.17236733436584	0.0365248583257198	0.47184744477272	0.111934222280979
-1.37985932826996	-7.9922046661377	-3.1758918762207	0.0366676971316338	0.471934705972672	0.112381853163242
-1.37669265270233	-7.99319553375244	-3.17667651176453	0.0367936454713345	0.472135335206985	0.112859807908535
-1.37150549888611	-7.98857593536377	-3.16607737541199	0.0368239469826221	0.472267925739288	0.113247215747833
-1.3774539232254	-7.98749446868896	-3.18583536148071	0.0370550937950611	0.472406893968582	0.113786563277245
-1.36840832233429	-7.99016714096069	-3.1898787021637	0.0372117906808853	0.472635984420776	0.114280968904495
-1.37131059169769	-7.98610067367554	-3.18733906745911	0.0373048670589924	0.472664147615433	0.114683784544468
-1.36838757991791	-7.98754072189331	-3.1938841342926	0.0373828522861004	0.472841113805771	0.115136243402958
-1.36712646484375	-7.9828085899353	-3.19582486152649	0.0375371798872948	0.472995817661285	0.115458607673645
-1.36640727519989	-7.9879322052002	-3.20035886764526	0.0376433022320271	0.473002254962921	0.115946032106876
-1.35982692241669	-7.98531484603882	-3.20237970352173	0.0376868471503258	0.473112910985947	0.116334348917007
-1.36260366439819	-7.98261070251465	-3.20778512954712	0.0378096103668213	0.473070055246353	0.116726011037827
-1.35398972034454	-7.98315811157227	-3.20328712463379	0.0378524884581566	0.473163276910782	0.117004804313183
-1.35338151454926	-7.98110723495483	-3.20401501655579	0.0378018505871296	0.473226130008698	0.117440707981586
-1.35611712932587	-7.98621034622192	-3.21550846099854	0.037924375385046	0.473220616579056	0.117810271680355
-1.3518705368042	-7.98149251937866	-3.21352410316467	0.0379162989556789	0.473273515701294	0.118128903210163
-1.35252380371094	-7.98402690887451	-3.21378350257874	0.0379665717482567	0.473176628351212	0.118439674377441
-1.34965825080872	-7.98400831222534	-3.21891951560974	0.038073793053627	0.473202228546143	0.118712276220322
-1.35030448436737	-7.98223781585693	-3.21622705459595	0.0380198284983635	0.473158955574036	0.119139671325684
-1.34750461578369	-7.98666620254517	-3.21935725212097	0.0381032004952431	0.473122477531433	0.119405493140221
-1.3440637588501	-7.98552274703979	-3.2220447063446	0.0380248352885246	0.473043262958527	0.119663238525391
-1.34703624248505	-7.98856830596924	-3.21752309799194	0.0381032973527908	0.472907930612564	0.119852967560291
-1.34163391590118	-7.98664808273315	-3.22141146659851	0.0380461774766445	0.47296479344368	0.120205044746399
-1.34666395187378	-7.98934936523438	-3.21797871589661	0.0380364842712879	0.472834527492523	0.120472274720669
-1.34237861633301	-7.98854398727417	-3.22524094581604	0.0380439609289169	0.472805678844452	0.120720490813255
-1.34391093254089	-7.98705530166626	-3.2187922000885	0.0380037277936935	0.472597777843475	0.120920211076736
-1.34537076950073	-7.9898247718811	-3.22372055053711	0.037991002202034	0.472624957561493	0.121189258992672
-1.34268403053284	-7.98734760284424	-3.22230577468872	0.0379698574542999	0.472504734992981	0.121532388031483
-1.34681606292725	-7.98607969284058	-3.22187113761902	0.0378764197230339	0.472403883934021	0.12163133174181
-1.34268379211426	-7.99170112609863	-3.21962642669678	0.0379313640296459	0.472351491451263	0.121897533535957
-1.34377992153168	-7.98939561843872	-3.21045684814453	0.037876732647419	0.472147673368454	0.122057065367699
-1.34701001644135	-7.9902172088623	-3.22689962387085	0.0378014221787453	0.472159922122955	0.122150391340256
-1.34701859951019	-7.9925856590271	-3.23087978363037	0.0377756133675575	0.472040593624115	0.122355729341507
-1.3475626707077	-7.99167633056641	-3.22615194320679	0.0377337746322155	0.471822440624237	0.122382253408432
-1.35006535053253	-7.99711608886719	-3.22238636016846	0.0377481281757355	0.471797794103622	0.122394442558289
-1.34545350074768	-7.99693393707275	-3.21233677864075	0.037577074021101	0.471621602773666	0.122352160513401
-1.35141396522522	-7.99768972396851	-3.22297787666321	0.0375954210758209	0.471464306116104	0.122356235980988
-1.34213376045227	-7.99774599075317	-3.21604561805725	0.0374655164778233	0.471407651901245	0.12227276712656
-1.34824430942535	-8.0007381439209	-3.21805000305176	0.037430964410305	0.471226572990417	0.122103713452816
-1.34979212284088	-8.00586605072021	-3.2150399684906	0.0373852364718914	0.471154421567917	0.122005999088287
-1.34919583797455	-8.00083065032959	-3.21063351631165	0.0372459329664707	0.4711574614048	0.121748246252537
-1.35488033294678	-8.00521659851074	-3.21819400787354	0.0372653231024742	0.470917522907257	0.121613785624504
-1.35280895233154	-8.00959873199463	-3.21443438529968	0.0371810980141163	0.470940917730331	0.121438972651958
-1.35812151432037	-8.00885105133057	-3.21292352676392	0.0371474586427212	0.470820724964142	0.121226415038109
-1.35664165019989	-8.0120677947998	-3.21032357215881	0.037085484713316	0.470764726400375	0.121018804609776
-1.35266816616058	-8.00912761688232	-3.20581912994385	0.0369986928999424	0.47069177031517	0.120893500745296
-1.36261177062988	-8.01501274108887	-3.21581268310547	0.037026260048151	0.470596492290497	0.120783999562263
-1.35627424716949	-8.01561450958252	-3.20420479774475	0.0368782319128513	0.470619797706604	0.120613880455494
-1.35923373699188	-8.01552104949951	-3.20353436470032	0.0369569770991802	0.470446765422821	0.120514422655106
-1.35828709602356	-8.02076053619385	-3.20423626899719	0.0369082875549793	0.470491915941238	0.120361648499966
-1.35334634780884	-8.0186653137207	-3.20119166374207	0.0368316434323788	0.47045361995697	0.120268777012825
-1.36390113830566	-8.02612495422363	-3.20420932769775	0.0368054285645485	0.4703409075737	0.120198294520378
-1.35721468925476	-8.02314376831055	-3.2001736164093	0.0367651544511318	0.47043564915657	0.120079204440117
-1.35698533058167	-8.0264835357666	-3.19830727577209	0.0367396958172321	0.470332771539688	0.119813449680805
-1.35726547241211	-8.03628444671631	-3.18954944610596	0.0368131920695305	0.47037473320961	0.119705066084862
-1.35268712043762	-8.03433227539063	-3.19841957092285	0.0367115512490273	0.470388740301132	0.119634188711643
-1.35889649391174	-8.04075717926025	-3.19899296760559	0.0366870053112507	0.470469176769257	0.119500786066055
-1.34950804710388	-8.04430675506592	-3.19887804985046	0.0368081070482731	0.470559418201447	0.119373694062233
-1.35163879394531	-8.04990291595459	-3.19695591926575	0.0367963425815105	0.470527857542038	0.119267642498016
-1.35222339630127	-8.04996871948242	-3.19763684272766	0.0369106195867062	0.470737159252167	0.119275987148285
-1.3489602804184	-8.05247688293457	-3.20009422302246	0.0368763208389282	0.470887005329132	0.119319878518581
-1.35039937496185	-8.05731773376465	-3.19648480415344	0.0369811914861202	0.470910489559174	0.11928179115057
-1.34319496154785	-8.05813694000244	-3.2016704082489	0.0370635613799095	0.471139490604401	0.119330838322639
-1.35027122497559	-8.06170749664307	-3.19239020347595	0.0371808335185051	0.471214681863785	0.119337074458599
-1.34920799732208	-8.06707382202148	-3.20108413696289	0.0372720286250114	0.471532911062241	0.11952218413353
-1.34599685668945	-8.06643962860107	-3.20210742950439	0.0373281911015511	0.471709609031677	0.119616754353046
-1.34852004051208	-8.07242584228516	-3.2026584148407	0.0375125966966152	0.471850395202637	0.119682960212231
-1.34663116931915	-8.07252597808838	-3.19577169418335	0.037589218467474	0.472061216831207	0.119756288826466
-1.34763073921204	-8.06783390045166	-3.19878602027893	0.0377063751220703	0.472208708524704	0.119855657219887
-1.34474551677704	-8.07200813293457	-3.20973324775696	0.0378277041018009	0.472497999668121	0.120012022554874
-1.34357714653015	-8.07125854492188	-3.19801425933838	0.0378853902220726	0.472580075263977	0.120024614036083
-1.34578907489777	-8.07687473297119	-3.20973014831543	0.0380018465220928	0.472787201404572	0.120180822908878
-1.33832406997681	-8.07519340515137	-3.20277738571167	0.0380825325846672	0.472977936267853	0.120231702923775
-1.341343998909	-8.07343292236328	-3.20833587646484	0.0382757596671581	0.473176598548889	0.120326943695545
-1.33781611919403	-8.08076095581055	-3.22326040267944	0.038383424282074	0.473398625850677	0.120517216622829
-1.33123993873596	-8.07833003997803	-3.20949864387512	0.0384446233510971	0.473493278026581	0.120536170899868
-1.33282589912415	-8.08506488800049	-3.21645784378052	0.0385393500328064	0.473578333854675	0.120557352900505
-1.32711017131805	-8.08164691925049	-3.21537756919861	0.0386693589389324	0.473824262619019	0.120558932423592
-1.32262241840363	-8.07797241210938	-3.21832346916199	0.0387258380651474	0.473972976207733	0.120547294616699
-1.32668912410736	-8.08388042449951	-3.22385931015015	0.0388119146227837	0.474016666412354	0.120663724839687
-1.31830883026123	-8.08200836181641	-3.22440195083618	0.0388572290539742	0.474137008190155	0.120702922344208
-1.3186354637146	-8.07619667053223	-3.22572445869446	0.0389410741627216	0.47420671582222	0.120798394083977
-1.31659686565399	-8.08054161071777	-3.2313129901886	0.0390967428684235	0.474345624446869	0.120998449623585
-1.30399644374847	-8.07428359985352	-3.23229002952576	0.0390545278787613	0.474472999572754	0.121080107986927
-1.30213963985443	-8.07760238647461	-3.23812747001648	0.0392305180430412	0.474455684423447	0.121470779180527
-1.30035018920898	-8.0772819519043	-3.24590873718262	0.0392532162368298	0.474671006202698	0.12175589799881
-1.28951120376587	-8.07390975952148	-3.2477011680603	0.0392940267920494	0.474778890609741	0.121872328221798
-1.29298746585846	-8.07844638824463	-3.24893546104431	0.0395049564540386	0.474706947803497	0.122134633362293
-1.29372274875641	-8.08086967468262	-3.25037837028503	0.0395324341952801	0.474863946437836	0.121961258351803
-1.29078531265259	-8.0829029083252	-3.25647592544556	0.0395468696951866	0.474885612726212	0.121887288987637
-1.30344867706299	-8.09293460845947	-3.26413297653198	0.039647676050663	0.474955946207047	0.121529966592789
-1.29750609397888	-8.09005832672119	-3.27359056472778	0.0396886728703976	0.475073635578156	0.121271088719368
-1.2946685552597	-8.09329509735107	-3.27761197090149	0.0397658608853817	0.475036948919296	0.121009483933449
-1.29682219028473	-8.10647296905518	-3.27614665031433	0.0399140007793903	0.474986433982849	0.120882548391819
-1.28928804397583	-8.11320400238037	-3.28944611549377	0.0398155711591244	0.475098073482513	0.120931416749954
-1.29007363319397	-8.11870193481445	-3.29078006744385	0.0398406349122524	0.47516855597496	0.120981574058533
-1.28822314739227	-8.11496543884277	-3.3073353767395	0.0401301383972168	0.475400120019913	0.120983637869358
-1.30266380310059	-8.09554481506348	-3.30581140518188	0.040202297270298	0.475511968135834	0.120981708168983
-1.33506524562836	-8.09222507476807	-3.29966163635254	0.0403117649257183	0.475447624921799	0.121391624212265
-1.34097182750702	-8.0927848815918	-3.30775141716003	0.040636096149683	0.475531905889511	0.122588008642197
-1.34150040149689	-8.08267879486084	-3.31643271446228	0.0406155064702034	0.475408017635345	0.123824119567871
-1.35153210163116	-8.08599090576172	-3.3243887424469	0.0406468510627747	0.47518402338028	0.125223904848099
-1.36746323108673	-8.07524967193604	-3.32855367660522	0.0408167503774166	0.475043892860413	0.126450896263123
-1.37954640388489	-8.06368255615234	-3.32732558250427	0.0407055430114269	0.474619358778	0.127787604928017
-1.37755703926086	-8.06943702697754	-3.32341265678406	0.0407075062394142	0.474381059408188	0.129009202122688
-1.36285185813904	-8.08029365539551	-3.32124137878418	0.0404798276722431	0.473966717720032	0.129458233714104
-1.33136451244354	-8.08264446258545	-3.34392118453979	0.0406033806502819	0.474057137966156	0.130184724926949
-1.31080257892609	-8.05198001861572	-3.36430716514587	0.0408395603299141	0.474012076854706	0.129938811063766
-1.37440228462219	-8.04399299621582	-3.33705520629883	0.0405647233128548	0.473692178726196	0.129611864686012
-1.42140281200409	-8.04786682128906	-3.34847474098206	0.0410176962614059	0.474013596773148	0.130092993378639
-1.41980528831482	-8.04993724822998	-3.34838581085205	0.0411404594779015	0.473827689886093	0.130432948470116
-1.41644251346588	-8.05106735229492	-3.3468062877655	0.0409427285194397	0.473360806703568	0.13113397359848
-1.42044878005981	-8.05479717254639	-3.37299132347107	0.0413578115403652	0.473490238189697	0.131748825311661
-1.43188107013702	-8.03150939941406	-3.36323213577271	0.0411138162016869	0.473109245300293	0.132967591285706
-1.44922137260437	-8.01213836669922	-3.34914779663086	0.0410403646528721	0.47272989153862	0.134219527244568
-1.45087707042694	-8.01853561401367	-3.35394954681396	0.0411626324057579	0.472690761089325	0.135661870241165
-1.42975103855133	-8.01640319824219	-3.35237073898315	0.0411385111510754	0.47235444188118	0.136873975396156
-1.41766107082367	-8.00432586669922	-3.35270142555237	0.0410924404859543	0.472141236066818	0.137593105435371
-1.42185020446777	-8.00133419036865	-3.35671329498291	0.0411334633827209	0.472084105014801	0.138181835412979
-1.43139779567719	-7.99317026138306	-3.35667610168457	0.0413183830678463	0.472274929285049	0.138661995530128
-1.45088076591492	-7.99927139282227	-3.3652081489563	0.0413812696933746	0.47252681851387	0.138728231191635
-1.46469438076019	-7.98830127716064	-3.35198450088501	0.0414850823581219	0.472506284713745	0.138431027531624
-1.46814286708832	-7.99091577529907	-3.35271787643433	0.0417308621108532	0.472836226224899	0.138232424855232
-1.45871675014496	-7.99622249603271	-3.38024544715881	0.0419967100024223	0.473158419132233	0.138114333152771
-1.45643353462219	-7.99376630783081	-3.37338352203369	0.0421620048582554	0.473317056894302	0.137934640049934
-1.46711099147797	-7.99297523498535	-3.38575744628906	0.0423262752592564	0.473566949367523	0.138102024793625
-1.47568929195404	-7.99129295349121	-3.38553881645203	0.0426163263618946	0.474010527133942	0.138511657714844
-1.47165358066559	-7.98950386047363	-3.38753938674927	0.0427093021571636	0.474287897348404	0.139226078987122
-1.4643007516861	-7.98115825653076	-3.38841438293457	0.0428554639220238	0.474514782428741	0.139988839626312
-1.45431065559387	-7.98313188552856	-3.38462924957275	0.0430615618824959	0.474948972463608	0.140779256820679
-1.4490818977356	-7.97284889221191	-3.40017318725586	0.0433332063257694	0.475300431251526	0.141345337033272
-1.4450021982193	-7.96050310134888	-3.39294576644897	0.0434972085058689	0.475672990083694	0.141926527023315
-1.44531989097595	-7.96494197845459	-3.39663314819336	0.043755728751421	0.476034730672836	0.142629757523537
-1.45091593265533	-7.95646238327026	-3.39976930618286	0.0442100502550602	0.476522147655487	0.143154874444008
-1.45313048362732	-7.95337295532227	-3.4102578163147	0.0443840213119984	0.476987928152084	0.143733143806458
-1.4486608505249	-7.95394134521484	-3.41635346412659	0.0446141473948956	0.477302700281143	0.144144684076309
-1.45257425308228	-7.95310401916504	-3.41991424560547	0.0448759831488132	0.477689385414124	0.144469171762466
-1.4478862285614	-7.94885349273682	-3.42937254905701	0.0451656319200993	0.478027671575546	0.144864678382874
-1.44424271583557	-7.95307540893555	-3.43759918212891	0.0454186089336872	0.47834923863411	0.145237132906914
-1.44527566432953	-7.94935083389282	-3.43743538856506	0.0456592217087746	0.478583991527557	0.145538136363029
-1.44819140434265	-7.94771289825439	-3.44470262527466	0.0457642115652561	0.478902071714401	0.145902588963509
-1.4453592300415	-7.95375061035156	-3.45457410812378	0.0459988676011562	0.479057550430298	0.146134153008461
-1.44496822357178	-7.95496559143066	-3.45088291168213	0.0461297817528248	0.479214519262314	0.146402105689049
-1.44189941883087	-7.95218372344971	-3.45513820648193	0.046265859156847	0.479328751564026	0.146569132804871
-1.44216370582581	-7.94891500473022	-3.46685600280762	0.0463951341807842	0.47944450378418	0.146895006299019
-1.44714140892029	-7.94542121887207	-3.46940565109253	0.0465460084378719	0.479640185832977	0.147318005561829
-1.4521062374115	-7.94342803955078	-3.47652626037598	0.0466504544019699	0.479721784591675	0.147814691066742
-1.45569062232971	-7.94457864761353	-3.47855925559998	0.0467315502464771	0.479800552129745	0.148401349782944
-1.45941483974457	-7.94167470932007	-3.49539494514465	0.0469712689518929	0.47997173666954	0.148933708667755
-1.46353566646576	-7.94099855422974	-3.50409150123596	0.0470884218811989	0.479911088943481	0.149559691548347
-1.46688485145569	-7.93481540679932	-3.5031201839447	0.0472129322588444	0.480040609836578	0.150280267000198
-1.47226130962372	-7.9331841468811	-3.50677871704102	0.0473540872335434	0.480064541101456	0.1510019749403
-1.47362172603607	-7.93218278884888	-3.51057648658752	0.0474628172814846	0.480107605457306	0.15179455280304
-1.47891199588776	-7.92993545532227	-3.51652693748474	0.0476268529891968	0.480045109987259	0.152605354785919
-1.48516035079956	-7.92630481719971	-3.51901817321777	0.047750249505043	0.479964971542358	0.153425171971321
-1.48646557331085	-7.92035341262817	-3.52181053161621	0.0478261522948742	0.479866504669189	0.154235824942589
-1.48592948913574	-7.91420841217041	-3.529944896698	0.0478733032941818	0.479605853557587	0.155076369643211
-1.48826229572296	-7.9087700843811	-3.53061175346375	0.0479136817157269	0.479552507400513	0.155995890498161
-1.49266076087952	-7.90029382705688	-3.53319263458252	0.0479995161294937	0.479364097118378	0.156826123595238
-1.49345111846924	-7.89820909500122	-3.53572607040405	0.0479429624974728	0.479115903377533	0.157723307609558
-1.49392640590668	-7.89235687255859	-3.53733658790588	0.0479708015918732	0.478872686624527	0.158618837594986
-1.49920427799225	-7.88190984725952	-3.54596543312073	0.0480502210557461	0.47872006893158	0.159580066800117
-1.50345754623413	-7.87648010253906	-3.54947519302368	0.048123687505722	0.478429526090622	0.160485535860062
-1.50414776802063	-7.87057447433472	-3.55324339866638	0.0481879487633705	0.478263109922409	0.161378040909767
-1.50467765331268	-7.86414813995361	-3.56111454963684	0.0482066385447979	0.478147894144058	0.162380829453468
-1.50888907909393	-7.86015748977661	-3.5593957901001	0.0483143851161003	0.477971851825714	0.163349479436874
-1.5154618024826	-7.85568189620972	-3.56572484970093	0.048370935022831	0.477828592061996	0.164324909448624
-1.51189613342285	-7.84648084640503	-3.57602715492249	0.0486245006322861	0.477838695049286	0.165321663022041
-1.50989902019501	-7.83995294570923	-3.58286881446838	0.0486608184874058	0.47773289680481	0.166331931948662
-1.52267289161682	-7.83335733413696	-3.59282255172729	0.0488212108612061	0.477652311325073	0.167510643601418
-1.53539741039276	-7.82829427719116	-3.60092163085938	0.0491367354989052	0.477723926305771	0.168696418404579
-1.54196035861969	-7.8190221786499	-3.60324382781982	0.0492698885500431	0.477572500705719	0.169917061924934
-1.55332636833191	-7.81797647476196	-3.61157608032227	0.0494829267263412	0.477487832307816	0.170826658606529
-1.57186102867126	-7.82787990570068	-3.6150541305542	0.0497186854481697	0.477505594491959	0.170939236879349
-1.57637441158295	-7.82071733474731	-3.61837005615234	0.0498723685741425	0.477248132228851	0.171047061681747
-1.56470549106598	-7.80729103088379	-3.63075613975525	0.0501862093806267	0.477337419986725	0.171416044235229
-1.57741963863373	-7.80929327011108	-3.63069629669189	0.0504095628857613	0.47721654176712	0.172147363424301
-1.58586180210114	-7.80000162124634	-3.62861180305481	0.0506066866219044	0.477009654045105	0.173159018158913
-1.58503305912018	-7.78542375564575	-3.63426160812378	0.0509792044758797	0.476859778165817	0.174434974789619
-1.5868136882782	-7.77303409576416	-3.64441180229187	0.0512304753065109	0.476739436388016	0.176068738102913
-1.5862398147583	-7.77427864074707	-3.65693688392639	0.0514407344162464	0.476702839136124	0.177479013800621
-1.55611157417297	-7.79824590682983	-3.65917181968689	0.0515328645706177	0.47635492682457	0.177854999899864
-1.53088927268982	-7.79673194885254	-3.64916682243347	0.0520016364753246	0.476168125867844	0.178974032402039
-1.50108349323273	-7.80958318710327	-3.68016266822815	0.0525905303657055	0.47685444355011	0.178595125675201
-1.52816593647003	-7.79981470108032	-3.66701221466064	0.0531861297786236	0.476865112781525	0.178067177534103
-1.57022333145142	-7.77480411529541	-3.64265465736389	0.0540492907166481	0.476390838623047	0.178929209709167
-1.58698630332947	-7.79315233230591	-3.66894865036011	0.055138785392046	0.476803451776505	0.178678646683693
-1.58190011978149	-7.76519823074341	-3.66380095481873	0.0559494309127331	0.476616591215134	0.180573806166649
-1.57758855819702	-7.74884080886841	-3.68223309516907	0.0568894930183887	0.476540505886078	0.181651011109352
-1.58001661300659	-7.74326753616333	-3.69092869758606	0.0575342029333115	0.47646901011467	0.183410167694092
-1.58497083187103	-7.72145223617554	-3.67661166191101	0.0580807738006115	0.475910842418671	0.18530048429966
-1.57347416877747	-7.73611879348755	-3.667316198349	0.0584830790758133	0.475366204977036	0.186505660414696
-1.50873982906342	-7.76841068267822	-3.65688037872314	0.0586947090923786	0.474805414676666	0.187295228242874
-1.46298837661743	-7.77995729446411	-3.66233658790588	0.059087160974741	0.474530965089798	0.188032492995262
-1.43295431137085	-7.78870582580566	-3.7049195766449	0.0598304755985737	0.475054144859314	0.187134310603142
-1.47134971618652	-7.78428649902344	-3.68775582313538	0.0603592395782471	0.474720269441605	0.186197400093079
-1.52926599979401	-7.76923561096191	-3.66873002052307	0.0612611696124077	0.474173098802567	0.186112836003304
-1.5376250743866	-7.78084564208984	-3.67528390884399	0.062519259750843	0.474317848682404	0.185396745800972
-1.53353989124298	-7.75538015365601	-3.68061637878418	0.0633053481578827	0.474197924137115	0.186539337038994
-1.52163636684418	-7.74729919433594	-3.69449043273926	0.0642348602414131	0.4740289747715	0.187303304672241
-1.48997819423676	-7.71555233001709	-3.66981792449951	0.0645458623766899	0.473380833864212	0.189825668931007
-1.43488347530365	-7.72604513168335	-3.65199661254883	0.064407154917717	0.472803264856339	0.192716225981712
-1.34482491016388	-7.80659437179565	-3.72485113143921	0.0655043572187424	0.473577708005905	0.194150611758232
-1.32570993900299	-7.79742002487183	-3.73595809936523	0.0661397278308868	0.473558396100998	0.194945529103279
-1.38529372215271	-7.7619366645813	-3.70697784423828	0.0669412910938263	0.47317111492157	0.194274753332138
-1.43813812732697	-7.77788639068604	-3.69282865524292	0.0682027414441109	0.473127245903015	0.194360822439194
-1.4113632440567	-7.7921895980835	-3.65108275413513	0.0690608844161034	0.472249895334244	0.193996652960777
-1.33774507045746	-7.79798603057861	-3.66459441184998	0.0699766576290131	0.472377449274063	0.194971010088921
-1.27022588253021	-7.81654691696167	-3.71025276184082	0.0707724839448929	0.473152577877045	0.19411326944828
-1.30484044551849	-7.79929494857788	-3.71425580978394	0.0713508874177933	0.472714245319366	0.19431184232235
-1.38015425205231	-7.77126693725586	-3.71173739433289	0.072345033288002	0.472272574901581	0.194921106100082
-1.40901708602905	-7.77125930786133	-3.73156142234802	0.0735398232936859	0.472512513399124	0.195787489414215
-1.40676808357239	-7.73005199432373	-3.74939513206482	0.0744388774037361	0.472371190786362	0.198503389954567
-1.41988921165466	-7.72272253036499	-3.77717638015747	0.0754652097821236	0.47253680229187	0.200192764401436
-1.44762170314789	-7.71263074874878	-3.76799082756042	0.0764661580324173	0.472386568784714	0.202770933508873
-1.4735392332077	-7.68933296203613	-3.77359104156494	0.0774899199604988	0.472210139036179	0.204877644777298
-1.44168591499329	-7.70032691955566	-3.77471661567688	0.0784949511289597	0.47193306684494	0.206439390778542
-1.40108573436737	-7.7044939994812	-3.75150513648987	0.0794691517949104	0.471524715423584	0.208835318684578
-1.35798323154449	-7.72398138046265	-3.78186345100403	0.0807314589619637	0.47198486328125	0.209001183509827
-1.34337210655212	-7.73261404037476	-3.76945114135742	0.0819948464632034	0.47204452753067	0.20819553732872
-1.38690996170044	-7.71802806854248	-3.75265169143677	0.0833162590861321	0.471580594778061	0.208468705415726
-1.41089475154877	-7.74364900588989	-3.76677393913269	0.0851478204131126	0.471613109111786	0.207045987248421
-1.39855813980103	-7.74127531051636	-3.77897763252258	0.086633026599884	0.471780151128769	0.207521289587021
-1.39557945728302	-7.74915409088135	-3.80180811882019	0.0882770717144012	0.471584498882294	0.207113027572632
-1.38662898540497	-7.76058340072632	-3.80488181114197	0.0897994935512543	0.471517026424408	0.207529172301292
-1.40124404430389	-7.74685716629028	-3.80430746078491	0.0909273847937584	0.471219122409821	0.208154007792473
-1.39897835254669	-7.75781440734863	-3.79647207260132	0.0923241302371025	0.47058317065239	0.208839610219002
-1.3615870475769	-7.75780200958252	-3.7927987575531	0.0935149192810059	0.470334053039551	0.210476920008659
-1.34199523925781	-7.77091836929321	-3.8005051612854	0.094663217663765	0.470034420490265	0.211504966020584
-1.32466292381287	-7.75855207443237	-3.8192834854126	0.0959510430693626	0.469487279653549	0.213043585419655
-1.334832072258	-7.75133037567139	-3.82173132896423	0.0971566364169121	0.469079285860062	0.214355900883675
-1.34034705162048	-7.74509334564209	-3.82740521430969	0.0985110402107239	0.468634247779846	0.215287551283836
-1.34283149242401	-7.73715686798096	-3.82508611679077	0.0996386557817459	0.468171805143356	0.216694593429565
-1.33611905574799	-7.7463583946228	-3.8293080329895	0.100865431129932	0.467693626880646	0.217424467206001
-1.33236587047577	-7.7520489692688	-3.81288766860962	0.101788751780987	0.466947585344315	0.21825760602951
-1.31997430324554	-7.75350046157837	-3.82198524475098	0.102900676429272	0.466551810503006	0.218762665987015
-1.32649421691895	-7.75138235092163	-3.81742453575134	0.103924214839935	0.465932786464691	0.219394996762276
-1.31986391544342	-7.74624156951904	-3.82440543174744	0.105061531066895	0.465321898460388	0.219960823655128
-1.31939792633057	-7.74778366088867	-3.82044291496277	0.106013283133507	0.464554280042648	0.220458000898361
-1.30915343761444	-7.74345207214355	-3.83506178855896	0.107030786573887	0.464198052883148	0.221154481172562
-1.30644977092743	-7.7508225440979	-3.82796120643616	0.108148381114006	0.463365823030472	0.221659615635872
-1.30968630313873	-7.74743890762329	-3.82608604431152	0.109246820211411	0.462967097759247	0.222443282604218
-1.31365036964417	-7.75714778900146	-3.8307478427887	0.110538139939308	0.46212038397789	0.222964972257614
-1.31327855587006	-7.74965763092041	-3.82026171684265	0.11166650801897	0.461556553840637	0.223591938614845
-1.3069030046463	-7.75065422058105	-3.82909274101257	0.112989850342274	0.460819810628891	0.224443882703781
-1.31474828720093	-7.74653720855713	-3.82448172569275	0.114044532179832	0.460236102342606	0.225316405296326
-1.30951428413391	-7.7449779510498	-3.83379173278809	0.115409478545189	0.459548622369766	0.22617481648922
-1.3116569519043	-7.74367952346802	-3.8387279510498	0.116577371954918	0.458744883537292	0.227244570851326
-1.31168830394745	-7.7348165512085	-3.84432172775269	0.117605552077293	0.458198070526123	0.228128612041473
-1.30978286266327	-7.73886680603027	-3.83568406105042	0.118845872581005	0.457190632820129	0.228982105851173
-1.31517505645752	-7.73583126068115	-3.82707452774048	0.119734853506088	0.456269353628159	0.22992342710495
-1.31225872039795	-7.7293758392334	-3.82197618484497	0.120725378394127	0.455390214920044	0.23065273463726
-1.30748856067657	-7.73063373565674	-3.82570910453796	0.121712848544121	0.454395681619644	0.231262817978859
-1.31798470020294	-7.72573900222778	-3.81108713150024	0.12235850840807	0.453370809555054	0.231695130467415
-1.34273540973663	-7.75514888763428	-3.81964015960693	0.122956708073616	0.452301174402237	0.230041980743408
-1.30366706848145	-7.71784257888794	-3.82546210289001	0.124148428440094	0.45130980014801	0.232094749808311
-1.33987188339233	-7.70553970336914	-3.79865097999573	0.123957559466362	0.450560659170151	0.23172801733017
-1.36074328422546	-7.738694190979	-3.79522299766541	0.124645859003067	0.449162364006042	0.232394844293594
-1.36268532276154	-7.74089527130127	-3.7794463634491	0.125186160206795	0.447559475898743	0.232388451695442
-1.37191092967987	-7.71431684494019	-3.77458882331848	0.125301033258438	0.446368217468262	0.231838703155518
-1.38363099098206	-7.70840740203857	-3.79315519332886	0.126124426722527	0.445442616939545	0.232871696352959
-1.41863799095154	-7.70061635971069	-3.75520205497742	0.12602886557579	0.44374480843544	0.232159361243248
-1.41868078708649	-7.70391464233398	-3.74992251396179	0.126405969262123	0.442218750715256	0.232538029551506
-1.42929124832153	-7.69564437866211	-3.7474319934845	0.126552477478981	0.44107511639595	0.232912421226501
-1.42942976951599	-7.69280433654785	-3.73970699310303	0.126550957560539	0.439480066299438	0.232689723372459
-1.45264327526093	-7.69102811813354	-3.71484303474426	0.12653911113739	0.437953621149063	0.233050122857094
-1.46573722362518	-7.6872706413269	-3.70987772941589	0.126607120037079	0.436782777309418	0.232016786932945
-1.47861111164093	-7.68275594711304	-3.70024108886719	0.126451835036278	0.435175597667694	0.232072457671165
-1.529217004776	-7.65712928771973	-3.693039894104	0.126281440258026	0.434037387371063	0.231523141264915
-1.59194183349609	-7.70247077941895	-3.68198800086975	0.126031547784805	0.432820558547974	0.229117631912231
-1.60886406898499	-7.66954612731934	-3.6658251285553	0.125967934727669	0.43097135424614	0.227832973003387
-1.61037886142731	-7.65660858154297	-3.65832710266113	0.125627622008324	0.429649323225021	0.227284267544746
-1.63033103942871	-7.67087268829346	-3.65254354476929	0.125026360154152	0.428604394197464	0.227630704641342
-1.62088811397552	-7.66086101531982	-3.62629055976868	0.124695584177971	0.426669985055923	0.227370291948318
-1.62762558460236	-7.64482355117798	-3.60443162918091	0.123960547149181	0.425212562084198	0.227257668972015
-1.61840116977692	-7.65333938598633	-3.60135746002197	0.123718164861202	0.424069970846176	0.228325590491295
-1.62099516391754	-7.6613917350769	-3.5760326385498	0.12276403605938	0.422681212425232	0.227794960141182
-1.61164045333862	-7.66527986526489	-3.55940389633179	0.12203486263752	0.421172022819519	0.227174803614616
-1.6032475233078	-7.6639347076416	-3.5741662979126	0.121428586542606	0.4206403195858	0.226096346974373
-1.61152410507202	-7.66665077209473	-3.55975437164307	0.120619095861912	0.419533431529999	0.224951431155205
-1.64263033866882	-7.65721464157104	-3.5558500289917	0.119681216776371	0.418825924396515	0.224073708057404
-1.67531609535217	-7.669349193573	-3.54896235466003	0.119120061397552	0.418304294347763	0.222923696041107
-1.67060935497284	-7.65609931945801	-3.54144096374512	0.118495672941208	0.41767206788063	0.222341150045395
-1.67771291732788	-7.64795446395874	-3.53453016281128	0.117757730185986	0.417567282915115	0.22193606197834
-1.69036722183228	-7.66004180908203	-3.5353090763092	0.117306612432003	0.417348951101303	0.221581771969795
-1.70140504837036	-7.65150499343872	-3.52694916725159	0.116777151823044	0.417132675647736	0.221090450882912
-1.70552575588226	-7.64529848098755	-3.53323984146118	0.116409532725811	0.417392671108246	0.220773354172707
-1.70034027099609	-7.6480827331543	-3.53776478767395	0.116318091750145	0.417786002159119	0.220647171139717
-1.71020245552063	-7.64951419830322	-3.54444050788879	0.115969084203243	0.418028861284256	0.220721378922462
-1.71478188037872	-7.64694309234619	-3.53165674209595	0.115863256156445	0.418258339166641	0.220558866858482
-1.7081241607666	-7.65631771087646	-3.54149770736694	0.115740649402142	0.419036448001862	0.220303058624268
-1.71133852005005	-7.65675163269043	-3.54575324058533	0.115644738078117	0.419482380151749	0.219808921217918
-1.69875144958496	-7.6655387878418	-3.54327630996704	0.115586631000042	0.419995605945587	0.219294816255569
-1.69342958927155	-7.67597627639771	-3.55966949462891	0.115522593259811	0.420969873666763	0.218744292855263
-1.68608009815216	-7.68380451202393	-3.55788373947144	0.11544144898653	0.421656727790833	0.217937812209129
-1.67329299449921	-7.69271516799927	-3.56855726242065	0.115411370992661	0.422444641590118	0.21698372066021
-1.67122483253479	-7.70180988311768	-3.57118678092957	0.115376994013786	0.423445999622345	0.21597458422184
-1.66026818752289	-7.71565771102905	-3.57034397125244	0.115312948822975	0.424304604530334	0.214870199561119
-1.64815175533295	-7.72594738006592	-3.58397674560547	0.115382105112076	0.425407916307449	0.213770359754562
-1.63968777656555	-7.73683071136475	-3.59106636047363	0.115207187831402	0.426507413387299	0.212896049022675
-1.63903653621674	-7.75387477874756	-3.60047507286072	0.115102134644985	0.427628546953201	0.211920708417892
-1.62539267539978	-7.75704956054688	-3.60481524467468	0.115236908197403	0.428620964288712	0.210731819272041
-1.6195809841156	-7.77260589599609	-3.61467504501343	0.115065537393093	0.429976791143417	0.209735378623009
-1.61592733860016	-7.78536510467529	-3.62857985496521	0.115078948438168	0.431013405323029	0.208944767713547
-1.60275864601135	-7.79859209060669	-3.63244342803955	0.115055091679096	0.432138949632645	0.207859545946121
-1.59745705127716	-7.80630826950073	-3.6474015712738	0.115049429237843	0.433481514453888	0.206942200660706
-1.58738219738007	-7.82251930236816	-3.65098524093628	0.115094445645809	0.434599965810776	0.206053122878075
-1.57565021514893	-7.83151578903198	-3.6618492603302	0.11521739512682	0.435765027999878	0.205155789852142
-1.56640613079071	-7.83831262588501	-3.67357730865479	0.115242578089237	0.436794310808182	0.204379424452782
-1.5556538105011	-7.85140180587769	-3.67585372924805	0.115412034094334	0.437913596630096	0.203647673130035
-1.54531860351563	-7.86390399932861	-3.69312715530396	0.115576267242432	0.438992470502853	0.202903836965561
-1.53748881816864	-7.8701868057251	-3.68493938446045	0.115586906671524	0.439935624599457	0.202133432030678
-1.52543294429779	-7.8841290473938	-3.70430731773376	0.115925073623657	0.440823912620544	0.201571568846703
-1.51577436923981	-7.88653612136841	-3.71513295173645	0.115961700677872	0.441725373268127	0.201094269752502
-1.50784802436829	-7.89644479751587	-3.71832990646362	0.11605191975832	0.442367613315582	0.20067948102951
-1.49444496631622	-7.89945840835571	-3.71595358848572	0.116288639605045	0.443100422620773	0.200177192687988
-1.48857223987579	-7.90821170806885	-3.72148108482361	0.116455353796482	0.443541914224625	0.199855402112007
-1.47482895851135	-7.91939973831177	-3.73126220703125	0.116564713418484	0.443977534770966	0.19939786195755
-1.46706664562225	-7.91593933105469	-3.73392081260681	0.116653375327587	0.44450369477272	0.199102610349655
-1.46105301380157	-7.92854881286621	-3.72660350799561	0.116813704371452	0.444578409194946	0.19878263771534
-1.44949090480804	-7.93431949615479	-3.72828006744385	0.11694324016571	0.444821953773499	0.198398754000664
-1.44571697711945	-7.93251371383667	-3.73490381240845	0.117007330060005	0.444890856742859	0.198168128728867
-1.43298447132111	-7.94239234924316	-3.73601031303406	0.117150388658047	0.444845408201218	0.197901368141174
-1.4291969537735	-7.94336318969727	-3.73008823394775	0.117128781974316	0.444807171821594	0.197525411844254
-1.42010974884033	-7.94925975799561	-3.73233509063721	0.117254756391048	0.444466680288315	0.197252959012985
-1.41352939605713	-7.95185279846191	-3.73769307136536	0.117345608770847	0.444350123405457	0.196848049759865
-1.41356992721558	-7.95854330062866	-3.72824811935425	0.117287442088127	0.444011896848679	0.196447312831879
-1.40269219875336	-7.96042346954346	-3.71713185310364	0.117475740611553	0.443563669919968	0.195873498916626
-1.40329945087433	-7.97031021118164	-3.71806740760803	0.117310777306557	0.443222850561142	0.195260941982269
-1.40385508537292	-7.9762659072876	-3.71826815605164	0.117376163601875	0.442649364471436	0.194626435637474
-1.38722884654999	-7.98074436187744	-3.70357704162598	0.117193184792995	0.442061901092529	0.193796783685684
-1.38607478141785	-7.98826837539673	-3.69943785667419	0.117102324962616	0.441495329141617	0.193100824952126
-1.37350976467133	-8.00237274169922	-3.68304443359375	0.116920672357082	0.440737932920456	0.192110598087311
-1.35839712619781	-8.00662708282471	-3.68615055084229	0.116576455533504	0.44011515378952	0.190960884094238
-1.36257970333099	-8.01205158233643	-3.67838096618652	0.11632476747036	0.43953749537468	0.190119758248329
-1.36204850673676	-8.01546287536621	-3.67734313011169	0.116185903549194	0.438724488019943	0.189051568508148
-1.38081634044647	-8.01645183563232	-3.66170001029968	0.11587443202734	0.438044220209122	0.188223823904991
-1.38186347484589	-8.01460266113281	-3.6461820602417	0.115601845085621	0.436999082565308	0.187610402703285
-1.3727662563324	-8.02134323120117	-3.64894533157349	0.11531875282526	0.436248242855072	0.187033638358116
-1.37041318416595	-8.01788330078125	-3.64295864105225	0.114892393350601	0.435446172952652	0.186759442090988
-1.36834359169006	-8.0188684463501	-3.63791441917419	0.114528946578503	0.434602946043015	0.186229795217514
-1.37217855453491	-8.0082483291626	-3.63394832611084	0.114319361746311	0.433993190526962	0.185860514640808
-1.38355016708374	-8.00672721862793	-3.61840867996216	0.113852150738239	0.433094888925552	0.185502529144287
-1.3937656879425	-8.00839900970459	-3.61621928215027	0.11357743293047	0.432250052690506	0.185170859098434
-1.38706421852112	-8.01197338104248	-3.60753560066223	0.11329560726881	0.431555509567261	0.184863075613976
-1.38156306743622	-8.00851535797119	-3.60542583465576	0.112920537590981	0.43104749917984	0.184593856334686
-1.3785548210144	-8.00918292999268	-3.6078565120697	0.112488828599453	0.430630505084991	0.184150859713554
-1.39472365379333	-8.00259304046631	-3.59843850135803	0.1123041883111	0.430105865001678	0.183675900101662
-1.4074821472168	-8.00546169281006	-3.58983564376831	0.112027198076248	0.429652154445648	0.182893946766853
-1.41722393035889	-8.0053825378418	-3.57826471328735	0.1118228957057	0.429262757301331	0.18220728635788
-1.40862786769867	-8.00962066650391	-3.58562684059143	0.111385747790337	0.429049879312515	0.181733593344688
-1.40617990493774	-8.0064172744751	-3.58520269393921	0.111167006194592	0.428841441869736	0.181000798940659
-1.40982496738434	-8.00967597961426	-3.58893823623657	0.110782667994499	0.428874790668488	0.180226251482964
-1.42581832408905	-8.00413227081299	-3.57990121841431	0.1104331985116	0.428697347640991	0.179613679647446
-1.43906092643738	-8.00518321990967	-3.57680439949036	0.110086783766747	0.428798496723175	0.178939759731293
-1.43919599056244	-8.00561046600342	-3.58430123329163	0.109689138829708	0.428913831710815	0.178292840719223
-1.43686997890472	-8.00691223144531	-3.58578491210938	0.109301693737507	0.429085820913315	0.177852153778076
-1.43634188175201	-8.00624084472656	-3.58806180953979	0.108788035809994	0.429528504610062	0.177170366048813
-1.44392251968384	-8.00638961791992	-3.5882248878479	0.108256310224533	0.42988309264183	0.176537901163101
-1.46177792549133	-8.00016021728516	-3.58826231956482	0.10794735699892	0.430257320404053	0.175962343811989
-1.47648298740387	-8.00626754760742	-3.59072232246399	0.107423327863216	0.43084979057312	0.175183072686195
-1.4724109172821	-8.00530815124512	-3.59396004676819	0.106911808252335	0.431363582611084	0.174453005194664
-1.46525681018829	-8.0088939666748	-3.60294771194458	0.106445416808128	0.432119131088257	0.173708900809288
-1.45305705070496	-8.0173921585083	-3.6094183921814	0.105850584805012	0.432960867881775	0.172810599207878
-1.45934689044952	-8.02389621734619	-3.61634588241577	0.105377838015556	0.433837413787842	0.171791583299637
-1.47600483894348	-8.02989959716797	-3.61976909637451	0.105010859668255	0.434738963842392	0.170457258820534
-1.48829340934753	-8.03052711486816	-3.62704586982727	0.104569293558598	0.435722261667252	0.169012412428856
-1.48833537101746	-8.04165840148926	-3.63474178314209	0.104186236858368	0.436786562204361	0.167589455842972
-1.47676229476929	-8.04723453521729	-3.65021634101868	0.103685639798641	0.437957137823105	0.166386246681213
-1.46209192276001	-8.06426334381104	-3.66253352165222	0.103194788098335	0.439288318157196	0.164998769760132
-1.46781063079834	-8.07090854644775	-3.664306640625	0.102745860815048	0.440575510263443	0.163614973425865
-1.4862459897995	-8.07603073120117	-3.66147041320801	0.102343246340752	0.441663503646851	0.162266165018082
-1.49213480949402	-8.08766937255859	-3.65503001213074	0.102024078369141	0.442918986082077	0.16063167154789
-1.48767054080963	-8.09112548828125	-3.65919423103333	0.101525701582432	0.44405922293663	0.159360259771347
-1.47525489330292	-8.09731864929199	-3.66837525367737	0.101220116019249	0.445173263549805	0.158201172947884
-1.45855391025543	-8.10976600646973	-3.68294930458069	0.10072011500597	0.446505397558212	0.157312631607056
-1.44532024860382	-8.11604309082031	-3.69215559959412	0.100234605371952	0.447687268257141	0.15634873509407
-1.44813668727875	-8.12508010864258	-3.6941282749176	0.0997318625450134	0.448611587285995	0.155503377318382
-1.44808077812195	-8.13540935516357	-3.68486571311951	0.0994199812412262	0.449526488780975	0.15437825024128
-1.43653476238251	-8.14213848114014	-3.68944358825684	0.0990130230784416	0.450424164533615	0.153252080082893
-1.42197287082672	-8.14914798736572	-3.70041298866272	0.0985484644770622	0.451316893100739	0.152136027812958
-1.40998578071594	-8.15709590911865	-3.7063262462616	0.0981130003929138	0.452195882797241	0.150940433144569
-1.41223907470703	-8.16373252868652	-3.72066712379456	0.0978052094578743	0.453006714582443	0.149804219603539
-1.41171765327454	-8.16567420959473	-3.72211861610413	0.0973518863320351	0.453712224960327	0.14872282743454
-1.41785478591919	-8.16867160797119	-3.72405481338501	0.0969416797161102	0.454602688550949	0.147852957248688
-1.41501021385193	-8.17602348327637	-3.72794055938721	0.096526563167572	0.455311834812164	0.147024989128113
-1.4138355255127	-8.1802396774292	-3.72895193099976	0.09613286703825	0.455912828445435	0.146155744791031
-1.41863751411438	-8.17549991607666	-3.73283696174622	0.0957037881016731	0.456459939479828	0.145425260066986
-1.4206280708313	-8.17870140075684	-3.74279141426086	0.0952697619795799	0.45703461766243	0.144718855619431
-1.41977667808533	-8.1755838394165	-3.74032068252563	0.0947849974036217	0.4576196372509	0.144277110695839
-1.41611218452454	-8.16234397888184	-3.74573826789856	0.09424889087677	0.458181619644165	0.14399978518486
-1.43107271194458	-8.166259765625	-3.74564504623413	0.0938774794340134	0.458608210086823	0.143536239862442
-1.44747066497803	-8.17647743225098	-3.74378275871277	0.0934228301048279	0.459025323390961	0.14295819401741
-1.45329487323761	-8.16823577880859	-3.73912167549133	0.0931206718087196	0.45930552482605	0.142043471336365
-1.45599853992462	-8.1622142791748	-3.7463686466217	0.0927323624491692	0.459677517414093	0.141287609934807
-1.46449708938599	-8.15509986877441	-3.74463391304016	0.0923706740140915	0.460039466619492	0.140500888228416
-1.47685587406158	-8.15083599090576	-3.74122405052185	0.091976210474968	0.460155636072159	0.139783963561058
-1.48983013629913	-8.15128993988037	-3.74733018875122	0.0915154665708542	0.460406720638275	0.139018982648849
-1.49899518489838	-8.14565849304199	-3.74597358703613	0.0909571871161461	0.46064704656601	0.138126730918884
-1.50579869747162	-8.13983249664307	-3.7413022518158	0.0902822911739349	0.460763841867447	0.137452393770218
-1.51855993270874	-8.13315200805664	-3.74031829833984	0.0896751508116722	0.460929751396179	0.136727660894394
-1.52681291103363	-8.12399101257324	-3.74273943901062	0.0889467149972916	0.461083441972733	0.136188209056854
-1.53838455677032	-8.11756420135498	-3.7337327003479	0.0881966948509216	0.46121871471405	0.135803639888763
-1.54942774772644	-8.10915184020996	-3.73169660568237	0.0873627662658691	0.461269974708557	0.135310292243958
-1.56874370574951	-8.09357357025146	-3.72442650794983	0.086499810218811	0.46135625243187	0.135049000382423
-1.59385049343109	-8.0759801864624	-3.71999716758728	0.0856405720114708	0.461483180522919	0.13470396399498
-1.60889172554016	-8.06422233581543	-3.7150022983551	0.0846632719039917	0.46133679151535	0.134623929858208
-1.61784219741821	-8.0427360534668	-3.71058630943298	0.0835636481642723	0.461319893598557	0.134866982698441
-1.61622154712677	-8.02316379547119	-3.71050715446472	0.0824038833379745	0.4613356590271	0.135279759764671
-1.61201214790344	-8.00939083099365	-3.69814682006836	0.0810576379299164	0.461283653974533	0.135930687189102
-1.60356891155243	-8.00030517578125	-3.68697571754456	0.079527735710144	0.461115956306458	0.136358216404915
-1.59046459197998	-7.99616289138794	-3.66841769218445	0.0778879821300507	0.460965871810913	0.136609598994255
-1.56871163845062	-8.00270938873291	-3.6749095916748	0.0764222294092178	0.461171984672546	0.136515185236931
-1.55592954158783	-8.01077842712402	-3.67551851272583	0.0750574618577957	0.461401492357254	0.135772556066513
-1.55212712287903	-8.00948810577393	-3.66968035697937	0.0737884864211082	0.461559027433395	0.134646952152252
-1.55162477493286	-8.01241302490234	-3.67391061782837	0.0725668221712112	0.461925089359283	0.133075430989265
-1.54858899116516	-8.01831150054932	-3.66450643539429	0.0713022649288177	0.462324142456055	0.131412342190742
-1.53330790996552	-8.03312873840332	-3.65623450279236	0.0700875148177147	0.462658077478409	0.129749462008476
-1.51044452190399	-8.04923629760742	-3.65587282180786	0.0688007101416588	0.463317960500717	0.127893179655075
-1.48602998256683	-8.05829334259033	-3.6502091884613	0.0675184801220894	0.463982731103897	0.126116141676903
-1.47730588912964	-8.06627655029297	-3.65401411056519	0.0662450939416885	0.464794158935547	0.124291598796844
-1.46631789207458	-8.0802583694458	-3.64718651771545	0.0649234130978584	0.465653717517853	0.12265819311142
-1.45710420608521	-8.08914947509766	-3.6518394947052	0.0638184025883675	0.466724902391434	0.121082738041878
-1.44820713996887	-8.09599018096924	-3.65930271148682	0.0626960694789886	0.46784582734108	0.119828820228577
-1.43846344947815	-8.10052108764648	-3.6649751663208	0.0616828352212906	0.469053119421005	0.118575297296047
-1.4325305223465	-8.10437679290771	-3.66958236694336	0.0607596635818481	0.470366984605789	0.117328859865665
-1.42001628875732	-8.10440444946289	-3.68232107162476	0.0599311701953411	0.471913039684296	0.116411179304123
-1.40611493587494	-8.10356998443604	-3.69041514396667	0.0590813495218754	0.473444610834122	0.115799255669117
-1.39581143856049	-8.10732936859131	-3.69250249862671	0.0582523234188557	0.474861830472946	0.115298390388489
-1.38215625286102	-8.10877132415771	-3.69646787643433	0.0575086772441864	0.476509541273117	0.114759288728237
-1.3699072599411	-8.10709476470947	-3.71026515960693	0.0568239837884903	0.478312015533447	0.114613115787506
-1.36248505115509	-8.10366439819336	-3.72548174858093	0.0559512749314308	0.479878276586533	0.114409126341343
-1.35951995849609	-8.10609340667725	-3.73012948036194	0.0552743710577488	0.481689721345901	0.114067770540714
-1.35726320743561	-8.09829425811768	-3.7447669506073	0.0546248368918896	0.483353495597839	0.113785222172737
-1.35191452503204	-8.0960054397583	-3.75510597229004	0.0539424084126949	0.485127478837967	0.11343639343977
-1.35681700706482	-8.09511280059814	-3.76642680168152	0.0532758049666882	0.486819803714752	0.11304560303688
-1.36024987697601	-8.09067058563232	-3.77931046485901	0.0527857020497322	0.488440543413162	0.112461186945438
-1.36766982078552	-8.08167457580566	-3.78383922576904	0.0521225146949291	0.490068465471268	0.112127870321274
-1.36785912513733	-8.07407188415527	-3.79644632339478	0.0514391027390957	0.491663187742233	0.111715897917747
-1.34977602958679	-8.06358242034912	-3.7705237865448	0.0509391389787197	0.491849631071091	0.111548133194447
-1.36793637275696	-8.06705570220947	-3.75665092468262	0.050842497497797	0.492531388998032	0.110425770282745
-1.40448307991028	-8.0398645401001	-3.74378132820129	0.0510591678321362	0.493309646844864	0.10944078117609
-1.40000224113464	-8.00042152404785	-3.73372745513916	0.0509645566344261	0.493554472923279	0.11113753169775
-1.44041466712952	-8.00111389160156	-3.7326295375824	0.0510395281016827	0.493992060422897	0.109666675329208
-1.45670533180237	-7.95354986190796	-3.65681385993958	0.0502293109893799	0.493848860263824	0.11002616584301
-1.43277525901794	-7.95411729812622	-3.64724254608154	0.0500101894140244	0.493769943714142	0.110780648887157
-1.4138035774231	-7.99939489364624	-3.66060090065002	0.0497111342847347	0.494105637073517	0.111047357320786
-1.44412648677826	-8.01203155517578	-3.64695000648499	0.0494303554296494	0.493473917245865	0.109889410436153
-1.47511518001556	-8.01585483551025	-3.68984413146973	0.0495797656476498	0.493092119693756	0.108033664524555
-1.51673007011414	-7.99856424331665	-3.67003154754639	0.0491381250321865	0.492043077945709	0.106403909623623
-1.5296186208725	-7.98170232772827	-3.6499879360199	0.0486485473811626	0.490939617156982	0.106271013617516
-1.51841938495636	-7.99151229858398	-3.62658619880676	0.0477177053689957	0.489621967077255	0.106216691434383
-1.49760317802429	-7.99792098999023	-3.58812499046326	0.0466158464550972	0.488115221261978	0.106121353805065
-1.45415234565735	-7.99136257171631	-3.57018852233887	0.045648742467165	0.486605644226074	0.105708159506321
-1.45481479167938	-7.9882173538208	-3.55808615684509	0.0446680970489979	0.485243618488312	0.104515314102173
-1.48998045921326	-7.96790170669556	-3.55770826339722	0.0439306125044823	0.483591586351395	0.103766575455666
-1.52029740810394	-7.9393892288208	-3.54813313484192	0.0430723652243614	0.482182800769806	0.104433208703995
-1.54859805107117	-7.94030857086182	-3.5414707660675	0.0423919893801212	0.480635464191437	0.105082325637341
-1.57326567173004	-7.93454551696777	-3.52626085281372	0.0415977351367474	0.479066044092178	0.10629703104496
-1.59174013137817	-7.91767358779907	-3.51097249984741	0.0408107452094555	0.477389425039291	0.107139728963375
-1.59108555316925	-7.90134716033936	-3.51109790802002	0.0400939509272575	0.475747913122177	0.108386367559433
-1.60125517845154	-7.88033437728882	-3.49692010879517	0.0392295457422733	0.474137723445892	0.109964706003666
-1.6263085603714	-7.86966419219971	-3.48262166976929	0.0385053232312202	0.472487539052963	0.111598983407021
-1.6442164182663	-7.84308481216431	-3.4719250202179	0.037773709744215	0.471039593219757	0.113531604409218
-1.67123699188232	-7.82447338104248	-3.47069382667542	0.0371783189475536	0.46964418888092	0.115296460688114
-1.69138622283936	-7.79768705368042	-3.45537376403809	0.0363485738635063	0.468023210763931	0.117099180817604
-1.72149252891541	-7.78714942932129	-3.45589852333069	0.0359523259103298	0.466626167297363	0.118986278772354
-1.74641561508179	-7.77068567276001	-3.4561939239502	0.0354229807853699	0.465400546789169	0.120399542152882
-1.77641487121582	-7.734619140625	-3.44707322120667	0.0348865054547787	0.463898897171021	0.121897868812084
-1.79640018939972	-7.71639060974121	-3.443115234375	0.0343115292489529	0.462594032287598	0.123521022498608
-1.81548154354095	-7.7070779800415	-3.43704223632813	0.033904105424881	0.461477041244507	0.124927081167698
-1.84275221824646	-7.69885683059692	-3.42122983932495	0.0334082841873169	0.460244804620743	0.126100808382034
-1.84633100032806	-7.67774200439453	-3.42088580131531	0.0331253036856651	0.459305673837662	0.12725667655468
-1.86839699745178	-7.6760368347168	-3.42826271057129	0.0329606272280216	0.458426952362061	0.128335118293762
-1.8881973028183	-7.66087436676025	-3.42730927467346	0.0327750146389008	0.457631170749664	0.129251435399055
-1.90723633766174	-7.65044927597046	-3.43179202079773	0.0327047407627106	0.457012623548508	0.130089819431305
-1.92240393161774	-7.6480541229248	-3.42944264411926	0.0328053720295429	0.456407189369202	0.130963265895844
-1.92903006076813	-7.63324403762817	-3.43008542060852	0.0326240658760071	0.456003934144974	0.131885901093483
-1.94608211517334	-7.63291788101196	-3.42884874343872	0.0326832309365273	0.455732852220535	0.132595553994179
-1.93966114521027	-7.62847995758057	-3.4269278049469	0.0328997261822224	0.455489575862885	0.133254110813141
-1.94736659526825	-7.62927007675171	-3.42193341255188	0.032989788800478	0.455262362957001	0.133821383118629
-1.95148193836212	-7.62881660461426	-3.43033313751221	0.0332507342100143	0.455215662717819	0.134262979030609
-1.95664632320404	-7.63070201873779	-3.43648552894592	0.0336195379495621	0.455067932605743	0.134325012564659
-1.9691241979599	-7.63743925094604	-3.44060897827148	0.0341514125466347	0.455291360616684	0.134378790855408
-1.97553300857544	-7.6295280456543	-3.4374852180481	0.0346599072217941	0.455401569604874	0.134342074394226
-1.97944438457489	-7.64080142974854	-3.44431734085083	0.0351615063846111	0.455730885267258	0.134275734424591
-1.97720050811768	-7.64921617507935	-3.45888566970825	0.0357699804008007	0.456249505281448	0.134341508150101
-1.9734628200531	-7.6537446975708	-3.45046329498291	0.0363771058619022	0.456621885299683	0.134228497743607
-1.97210741043091	-7.66475820541382	-3.46856999397278	0.0369448773562908	0.457313776016235	0.134099051356316
-1.96831476688385	-7.67065906524658	-3.47014570236206	0.0376041680574417	0.457911521196365	0.134020939469337
-1.97500276565552	-7.66529893875122	-3.4779360294342	0.03826018050313	0.458620667457581	0.134127840399742
-1.97526693344116	-7.6777229309082	-3.49368071556091	0.0389734171330929	0.459637135267258	0.13436171412468
-1.97236227989197	-7.67780494689941	-3.49505591392517	0.0397154577076435	0.460384845733643	0.134718582034111
-1.9714058637619	-7.67847537994385	-3.51554846763611	0.0404766760766506	0.461234033107758	0.135154664516449
-1.96864795684814	-7.67940902709961	-3.51361227035522	0.041179183870554	0.46230810880661	0.135677263140678
-1.96714079380035	-7.67915439605713	-3.53131127357483	0.0420395508408546	0.463248580694199	0.136196836829185
-1.9668937921524	-7.67741060256958	-3.54267120361328	0.0428724326193333	0.464201956987381	0.136810690164566
-1.95931470394135	-7.6840500831604	-3.55945706367493	0.0436531789600849	0.465189635753632	0.137455821037292
-1.95343065261841	-7.68202352523804	-3.56200790405273	0.044380895793438	0.466058641672134	0.137935072183609
-1.95144391059875	-7.68528604507446	-3.57787942886353	0.0451219417154789	0.466882348060608	0.138438642024994
-1.94573831558228	-7.69008731842041	-3.58150196075439	0.0457879975438118	0.467785209417343	0.138941183686256
-1.93738961219788	-7.69541215896606	-3.59010243415833	0.0465318411588669	0.468777537345886	0.139461368322372
-1.93088757991791	-7.69898700714111	-3.60386371612549	0.0471842773258686	0.469500601291656	0.139939919114113
-1.92824733257294	-7.69417285919189	-3.6157853603363	0.0478154942393303	0.470413357019424	0.140384510159492
-1.92136669158936	-7.70096349716187	-3.62952613830566	0.0483700707554817	0.471297591924667	0.140920102596283
-1.91091704368591	-7.70864963531494	-3.63913607597351	0.0488901063799858	0.472147971391678	0.14134407043457
-1.90915727615356	-7.7102837562561	-3.63432168960571	0.049460131675005	0.472819745540619	0.141719773411751
-1.90316152572632	-7.71978950500488	-3.64210510253906	0.0500828810036182	0.473731845617294	0.141882121562958
-1.89954340457916	-7.72845411300659	-3.64808201789856	0.050770927220583	0.474389106035233	0.142016038298607
-1.8925918340683	-7.73393297195435	-3.65610408782959	0.051398828625679	0.474981397390366	0.142106533050537
-1.89293563365936	-7.74571657180786	-3.66375708580017	0.0522676631808281	0.475460261106491	0.142159253358841
-1.88433969020844	-7.75339269638062	-3.67151522636414	0.0530683845281601	0.475946694612503	0.142067611217499
-1.87874472141266	-7.74818706512451	-3.67051339149475	0.053894467651844	0.476248055696487	0.142159983515739
-1.8719230890274	-7.7545599937439	-3.68455719947815	0.0547941252589226	0.47671514749527	0.142413586378098
-1.85586047172546	-7.76357889175415	-3.70078825950623	0.0556658022105694	0.476983934640884	0.142876371741295
-1.84481728076935	-7.77029943466187	-3.69373655319214	0.0564368590712547	0.477190256118774	0.143396392464638
-1.83350884914398	-7.77901983261108	-3.70586752891541	0.0573559440672398	0.477356523275375	0.143883600831032
-1.81673908233643	-7.78717279434204	-3.70776200294495	0.0581967905163765	0.477430552244186	0.144373953342438
-1.80484902858734	-7.78487682342529	-3.71545124053955	0.0590925589203835	0.477409154176712	0.144996449351311
-1.79970347881317	-7.79251003265381	-3.71837425231934	0.0599946118891239	0.477451324462891	0.145614936947823
-1.79217123985291	-7.79214715957642	-3.72054314613342	0.0609676726162434	0.477450788021088	0.146345466375351
-1.78288304805756	-7.79376935958862	-3.72689414024353	0.0618967600166798	0.477350145578384	0.147132262587547
-1.76776599884033	-7.79128837585449	-3.72676873207092	0.0627452284097672	0.477287948131561	0.148025363683701
-1.75589656829834	-7.79874038696289	-3.72809100151062	0.0635907724499702	0.477136641740799	0.148963540792465
-1.74441730976105	-7.80255556106567	-3.7303683757782	0.0644496306777	0.477042645215988	0.149869173765182
-1.73483824729919	-7.80203294754028	-3.7311544418335	0.0653601884841919	0.476902902126312	0.15068256855011
-1.72861564159393	-7.80792188644409	-3.739337682724	0.0662626475095749	0.476753026247025	0.151608869433403
-1.7177574634552	-7.80719900131226	-3.7421772480011	0.0670950189232826	0.476570576429367	0.152460813522339
-1.71371901035309	-7.80438566207886	-3.74339079856873	0.0679603740572929	0.47643455862999	0.15338471531868
-1.70629525184631	-7.80807065963745	-3.75023579597473	0.0688831210136414	0.476267546415329	0.154243588447571
-1.69862961769104	-7.80992269515991	-3.75233101844788	0.0697874799370766	0.476227134466171	0.155133455991745
-1.68972539901733	-7.81081533432007	-3.75340580940247	0.0705468207597733	0.476127713918686	0.155920416116714
-1.68456029891968	-7.81670475006104	-3.75552988052368	0.0714821368455887	0.476020991802216	0.156734481453896
-1.68140304088593	-7.82106256484985	-3.75230598449707	0.0724195763468742	0.475894868373871	0.157381966710091
-1.67457175254822	-7.82365036010742	-3.75930094718933	0.0732420608401299	0.475918382406235	0.158033177256584
-1.6680074930191	-7.8291540145874	-3.76362562179565	0.0741889029741287	0.475914686918259	0.158641219139099
-1.66566514968872	-7.82991981506348	-3.76932144165039	0.0752101019024849	0.475824326276779	0.159264907240868
-1.66119050979614	-7.83179473876953	-3.77880907058716	0.0760734975337982	0.47585529088974	0.159816309809685
-1.65492475032806	-7.83587074279785	-3.78393578529358	0.076905332505703	0.475953310728073	0.160389989614487
-1.64750039577484	-7.83720731735229	-3.78391337394714	0.0778520628809929	0.47603252530098	0.160937592387199
-1.64204204082489	-7.84127807617188	-3.78704309463501	0.0786413103342056	0.476178288459778	0.161525011062622
-1.63153207302094	-7.84532022476196	-3.79273629188538	0.0793975666165352	0.476259082555771	0.161985650658607
-1.6283677816391	-7.85134267807007	-3.78998184204102	0.0802617520093918	0.476420998573303	0.162484094500542
-1.62725138664246	-7.8575873374939	-3.79750776290894	0.0810738727450371	0.476548314094543	0.162916824221611
-1.62279725074768	-7.85872793197632	-3.80609726905823	0.0818236768245697	0.476755350828171	0.163407549262047
-1.61924934387207	-7.86287117004395	-3.81917905807495	0.0825899168848991	0.477075755596161	0.163843750953674
-1.61984932422638	-7.86390113830566	-3.82430672645569	0.0833168625831604	0.477412074804306	0.164277344942093
-1.61206209659576	-7.86706066131592	-3.81839370727539	0.084114745259285	0.477632790803909	0.164771839976311
-1.60698664188385	-7.87231159210205	-3.83857131004334	0.0847492143511772	0.478009819984436	0.165253937244415
-1.60194611549377	-7.8732213973999	-3.83717703819275	0.0854038968682289	0.478426516056061	0.165771991014481
-1.60212218761444	-7.87605667114258	-3.84875297546387	0.0860931053757668	0.47888645529747	0.16628760099411
-1.59051489830017	-7.88449668884277	-3.84838366508484	0.0867214724421501	0.479214042425156	0.166633933782578
-1.58889317512512	-7.88696432113647	-3.85347604751587	0.0874778777360916	0.479740798473358	0.167091563344002
-1.57964813709259	-7.88481712341309	-3.86837291717529	0.0880517885088921	0.480322420597076	0.16759829223156
-1.58454561233521	-7.88799667358398	-3.87422442436218	0.0887279435992241	0.480818003416061	0.168000593781471
-1.57819473743439	-7.89907884597778	-3.88142108917236	0.0893614888191223	0.481311291456223	0.168339386582375
-1.57734251022339	-7.89887380599976	-3.89293837547302	0.0901189297437668	0.481941014528275	0.168637290596962
-1.57381999492645	-7.90094470977783	-3.89050364494324	0.0907255187630653	0.48248291015625	0.168878600001335
-1.5709639787674	-7.90643453598022	-3.89870142936707	0.091515876352787	0.48304346203804	0.169239655137062
-1.56056201457977	-7.91010046005249	-3.90842223167419	0.0922117233276367	0.483666270971298	0.169615536928177
-1.56358790397644	-7.91019630432129	-3.91885566711426	0.0928561761975288	0.484375804662704	0.169959038496017
-1.55840075016022	-7.9171724319458	-3.92583322525024	0.0934244319796562	0.484848380088806	0.170304030179977
-1.55357444286346	-7.91812753677368	-3.93248200416565	0.0942107811570168	0.485416233539581	0.170615330338478
-1.54601407051086	-7.91446161270142	-3.93051171302795	0.0946797430515289	0.486020117998123	0.17101988196373
-1.54725611209869	-7.92452430725098	-3.93975710868835	0.095333106815815	0.4864781498909	0.171553254127502
-1.54327845573425	-7.92174100875854	-3.94852614402771	0.0959657728672028	0.486866384744644	0.172014638781548
-1.54356360435486	-7.91886854171753	-3.94835352897644	0.0963446870446205	0.487314671278	0.172556221485138
-1.54168236255646	-7.91797542572021	-3.96150851249695	0.0969757884740829	0.487680345773697	0.173226743936539
-1.53682339191437	-7.91735172271729	-3.95964169502258	0.0974119678139687	0.487950712442398	0.173841997981071
-1.54635894298553	-7.91144037246704	-3.96054649353027	0.0977093130350113	0.488070994615555	0.174651548266411
-1.53964471817017	-7.90843391418457	-3.95793414115906	0.0981597304344177	0.488076686859131	0.175279840826988
-1.54055631160736	-7.90161323547363	-3.96718001365662	0.0983788147568703	0.488255172967911	0.176137134432793
-1.54904329776764	-7.89652872085571	-3.95981311798096	0.0986328199505806	0.488134294748306	0.17689311504364
-1.54401814937592	-7.893958568573	-3.95903563499451	0.0987639576196671	0.487985730171204	0.177713170647621
-1.55052185058594	-7.88214921951294	-3.96199488639832	0.0988836884498596	0.487926512956619	0.178612649440765
-1.55838906764984	-7.87827157974243	-3.95864629745483	0.098987489938736	0.487533539533615	0.179500997066498
-1.55691397190094	-7.86967039108276	-3.96027970314026	0.0990568101406097	0.48721581697464	0.180308535695076
-1.56606829166412	-7.86108779907227	-3.9501006603241	0.0990331545472145	0.486919522285461	0.181134238839149
-1.56839108467102	-7.85586404800415	-3.94769906997681	0.099159874022007	0.486429363489151	0.181890562176704
-1.57869863510132	-7.84299230575562	-3.95749998092651	0.0991878136992455	0.486034542322159	0.182578608393669
-1.58388757705688	-7.83414316177368	-3.94789481163025	0.0991801247000694	0.48542845249176	0.18322366476059
-1.58419120311737	-7.83186483383179	-3.94240236282349	0.0991985648870468	0.484987378120422	0.183614313602448
-1.59523320198059	-7.82455539703369	-3.93688297271729	0.0991597399115562	0.484417021274567	0.184128850698471
-1.5966968536377	-7.82293033599854	-3.92860054969788	0.0992122665047646	0.483774036169052	0.184385627508163
-1.60321772098541	-7.81908369064331	-3.93578553199768	0.099091924726963	0.483308881521225	0.184594213962555
-1.61413812637329	-7.81515979766846	-3.91694307327271	0.0991363376379013	0.482574373483658	0.184679999947548
-1.61442744731903	-7.81156826019287	-3.91668152809143	0.0990852490067482	0.481976240873337	0.184816390275955
-1.62578046321869	-7.80570077896118	-3.91271495819092	0.0989681854844093	0.481450408697128	0.18486176431179
-1.63695585727692	-7.80746746063232	-3.90819263458252	0.0988444238901138	0.480733752250671	0.184926524758339
-1.63614881038666	-7.79839706420898	-3.89577865600586	0.0986685231328011	0.480156928300858	0.184859484434128
-1.64540648460388	-7.79424142837524	-3.88129949569702	0.0984353274106979	0.479455679655075	0.184872716665268
-1.64618241786957	-7.79174709320068	-3.87946176528931	0.0982538610696793	0.478770852088928	0.184976175427437
-1.65621256828308	-7.78527355194092	-3.87494587898254	0.0978624671697617	0.478268921375275	0.185120075941086
-1.66550672054291	-7.77831935882568	-3.86767983436584	0.0975534319877625	0.477705866098404	0.185320854187012
-1.67046177387238	-7.77568531036377	-3.85922622680664	0.0972628965973854	0.477135449647903	0.185275197029114
-1.69275212287903	-7.76637411117554	-3.85882091522217	0.0969389081001282	0.476653397083282	0.185501515865326
-1.7117486000061	-7.75800561904907	-3.84837293624878	0.0966335609555244	0.476147830486298	0.185414522886276
-1.72768247127533	-7.74851989746094	-3.85231804847717	0.0963330790400505	0.47566020488739	0.185334905982018
-1.74989223480225	-7.73838186264038	-3.84757018089294	0.0959947258234024	0.475362151861191	0.185245141386986
-1.75885021686554	-7.73952722549438	-3.83729434013367	0.0955398306250572	0.474960625171661	0.185053423047066
-1.7741973400116	-7.73300552368164	-3.83913707733154	0.0951628312468529	0.474758565425873	0.184983894228935
-1.78113341331482	-7.73055171966553	-3.82502746582031	0.0945603772997856	0.474504858255386	0.184725522994995
-1.79383075237274	-7.73468494415283	-3.82448840141296	0.0941593497991562	0.474220126867294	0.184383645653725
-1.79749941825867	-7.73011779785156	-3.82410359382629	0.0936198607087135	0.47402223944664	0.183860868215561
-1.81121337413788	-7.72601985931396	-3.81652927398682	0.0930441841483116	0.473975569009781	0.183276921510696
-1.81308937072754	-7.72819709777832	-3.80849361419678	0.0925181806087494	0.473759323358536	0.182650312781334
-1.8238959312439	-7.72936916351318	-3.81666803359985	0.0919643938541412	0.473760515451431	0.182098895311356
-1.83301985263824	-7.72789335250854	-3.8056001663208	0.0913343727588654	0.473752290010452	0.181371957063675
-1.84266066551208	-7.7310004234314	-3.80694532394409	0.0907662212848663	0.473733991384506	0.180785939097404
-1.84245598316193	-7.72703790664673	-3.80825161933899	0.0901674553751946	0.473688215017319	0.180080249905586
-1.85118293762207	-7.72937679290771	-3.80163931846619	0.0896706357598305	0.473899126052856	0.179393291473389
-1.85229957103729	-7.72989702224731	-3.7965145111084	0.0890140160918236	0.473944574594498	0.178738608956337
-1.86259841918945	-7.73026847839355	-3.79580497741699	0.0884213820099831	0.474021315574646	0.178255558013916
-1.86003684997559	-7.73176050186157	-3.79747867584229	0.0878165885806084	0.474189579486847	0.177853792905807
-1.86283087730408	-7.72751951217651	-3.79579973220825	0.0874005705118179	0.474349647760391	0.177378311753273
-1.86502254009247	-7.72856426239014	-3.79493236541748	0.0865257233381271	0.474612563848495	0.177050963044167
-1.86943876743317	-7.72538805007935	-3.79380631446838	0.0861227288842201	0.474834352731705	0.17661327123642
-1.86774039268494	-7.72985982894897	-3.78484606742859	0.085463747382164	0.475071996450424	0.176061719655991
-1.86853492259979	-7.7248363494873	-3.78218650817871	0.0849657356739044	0.475283026695251	0.175654411315918
-1.87211012840271	-7.72954368591309	-3.78618764877319	0.0842632278800011	0.475546270608902	0.175251200795174
-1.87358176708221	-7.72305059432983	-3.78178334236145	0.0837583094835281	0.475781083106995	0.174873828887939
-1.87636470794678	-7.72696352005005	-3.78145122528076	0.0833277329802513	0.476006865501404	0.174385949969292
-1.8748539686203	-7.72475957870483	-3.78342461585999	0.0827980190515518	0.476245701313019	0.173994943499565
-1.87780940532684	-7.72016572952271	-3.78604984283447	0.0822922885417938	0.476514995098114	0.173595488071442
-1.8749543428421	-7.72086620330811	-3.78174185752869	0.0818472355604172	0.476622492074966	0.173148930072784
-1.87541007995605	-7.72258853912354	-3.77999377250671	0.0814427807927132	0.476846605539322	0.17266882956028
-1.87114572525024	-7.72040605545044	-3.77357792854309	0.0809982866048813	0.476886004209518	0.172263130545616
-1.87664246559143	-7.71804094314575	-3.77338337898254	0.0806411281228065	0.477090418338776	0.171945542097092
-1.87567949295044	-7.72086095809937	-3.77745318412781	0.080106683075428	0.477173686027527	0.171533733606339
-1.87404763698578	-7.71784353256226	-3.76593327522278	0.0797902196645737	0.477204561233521	0.171176731586456
-1.87533032894135	-7.71772480010986	-3.77436685562134	0.0794595927000046	0.477278113365173	0.170854821801186
-1.87409198284149	-7.7174711227417	-3.7701108455658	0.0790376514196396	0.477270066738129	0.170565485954285
-1.87596023082733	-7.71373176574707	-3.76889514923096	0.0787012651562691	0.477176189422607	0.170325666666031
-1.87685799598694	-7.71023797988892	-3.7737410068512	0.0783230885863304	0.477074980735779	0.170009478926659
-1.87330007553101	-7.71062803268433	-3.76212286949158	0.0780322402715683	0.476876378059387	0.169752761721611
-1.87235069274902	-7.71177434921265	-3.75611329078674	0.0777533277869225	0.476682811975479	0.169428929686546
-1.86952757835388	-7.71305227279663	-3.75085973739624	0.0773881301283836	0.476443290710449	0.169152528047562
-1.86937248706818	-7.70545530319214	-3.7500216960907	0.077082134783268	0.476189225912094	0.168902859091759
-1.87264811992645	-7.70630121231079	-3.74790954589844	0.0768421739339828	0.475883781909943	0.168712005019188
-1.86987805366516	-7.70557022094727	-3.74760365486145	0.0764768123626709	0.475537449121475	0.16845740377903
-1.86722123622894	-7.70390605926514	-3.74391150474548	0.0762121081352234	0.475108295679092	0.168262794613838
-1.86616015434265	-7.70081329345703	-3.7428662776947	0.0759487971663475	0.474760323762894	0.167998537421227
-1.85999083518982	-7.70266008377075	-3.73711657524109	0.0756503418087959	0.474337726831436	0.167706668376923
-1.85527873039246	-7.70359373092651	-3.73195743560791	0.0753609463572502	0.473908483982086	0.167459473013878
-1.85339605808258	-7.70395565032959	-3.72405934333801	0.0750816091895103	0.473490625619888	0.167157769203186
-1.84893560409546	-7.7059268951416	-3.72678136825562	0.07484470307827	0.473102331161499	0.166948795318604
-1.844517827034	-7.70517635345459	-3.7196090221405	0.0746163502335548	0.472653478384018	0.166665479540825
-1.84161126613617	-7.70420551300049	-3.71588277816772	0.0744564384222031	0.472288221120834	0.166385740041733
-1.8386412858963	-7.70653629302979	-3.71745657920837	0.0742202550172806	0.471921741962433	0.16604320704937
-1.83691275119781	-7.7048659324646	-3.71679782867432	0.0740765184164047	0.471569061279297	0.16571119427681
-1.83602952957153	-7.70324373245239	-3.70865440368652	0.0739843249320984	0.471270233392715	0.165394425392151
-1.83541226387024	-7.70413112640381	-3.70481562614441	0.0738204717636108	0.471043586730957	0.165127709507942
-1.83490002155304	-7.70511054992676	-3.70602965354919	0.0737388134002686	0.470753967761993	0.164821937680244
-1.83134341239929	-7.7012038230896	-3.70610237121582	0.0736153647303581	0.470558106899261	0.164629846811295
-1.83235692977905	-7.69821119308472	-3.70270586013794	0.0735490545630455	0.470477193593979	0.164435088634491
-1.83253014087677	-7.69745826721191	-3.69648385047913	0.073470838367939	0.470315247774124	0.164258778095245
-1.82946801185608	-7.69551420211792	-3.69547319412231	0.0734397545456886	0.470248728990555	0.16408996284008
-1.82887971401215	-7.6934962272644	-3.69313359260559	0.0734536498785019	0.470123052597046	0.163971275091171
-1.82694137096405	-7.69305229187012	-3.69559741020203	0.0733347907662392	0.470187395811081	0.163818776607513
-1.82837891578674	-7.69129037857056	-3.69465303421021	0.0732525885105133	0.470188438892365	0.163672342896461
-1.82758665084839	-7.68890571594238	-3.69590449333191	0.0733771994709969	0.470276027917862	0.163641318678856
-1.83082115650177	-7.68833684921265	-3.69533848762512	0.0733065828680992	0.470408618450165	0.163486540317535
-1.83128774166107	-7.68503379821777	-3.70000672340393	0.0733228102326393	0.470586836338043	0.163372710347176
-1.82952642440796	-7.6832480430603	-3.70575475692749	0.0733515620231628	0.470712065696716	0.163270503282547
-1.82800436019897	-7.68259811401367	-3.71150898933411	0.0734034404158592	0.470983684062958	0.163140639662743
-1.82665777206421	-7.68109655380249	-3.71362686157227	0.073398120701313	0.471333533525467	0.162969499826431
-1.82314372062683	-7.68219614028931	-3.71661591529846	0.0733878463506699	0.471533358097076	0.162789210677147
-1.82187712192535	-7.68187618255615	-3.71603775024414	0.0734935700893402	0.471907049417496	0.162435546517372
-1.82162618637085	-7.68364334106445	-3.72127413749695	0.0735737234354019	0.472286850214005	0.162159904837608
-1.81692779064178	-7.68277978897095	-3.72738599777222	0.0735860541462898	0.472651243209839	0.161741018295288
-1.81312727928162	-7.68732118606567	-3.7263388633728	0.0736759826540947	0.473044842481613	0.161364942789078
-1.81700932979584	-7.68592977523804	-3.72655153274536	0.0737860277295113	0.473529726266861	0.161006107926369
-1.81458151340485	-7.6892466545105	-3.73781943321228	0.0738650485873222	0.473999202251434	0.160688757896423
-1.813436627388	-7.6890664100647	-3.73862171173096	0.0738820806145668	0.474343419075012	0.160365551710129
-1.81115782260895	-7.69106960296631	-3.73755216598511	0.0740656554698944	0.47483891248703	0.160075724124908
-1.81054043769836	-7.69117116928101	-3.74876284599304	0.0741147324442863	0.475289314985275	0.159808680415154
-1.80955195426941	-7.69326734542847	-3.74950456619263	0.0742263868451118	0.475669622421265	0.159561216831207
-1.80378699302673	-7.69204521179199	-3.75499677658081	0.0742837265133858	0.476096093654633	0.159337222576141
-1.80417621135712	-7.69310426712036	-3.7583692073822	0.0745022222399712	0.476508021354675	0.159106492996216
-1.802769780159	-7.69672393798828	-3.76672410964966	0.0746366456151009	0.476865857839584	0.158929824829102
-1.79928314685822	-7.69635105133057	-3.76803064346313	0.0746997222304344	0.477307736873627	0.158762738108635
-1.79855597019196	-7.69126605987549	-3.7670738697052	0.0748299211263657	0.477699905633926	0.158616468310356
-1.80196094512939	-7.69129943847656	-3.77247714996338	0.074907124042511	0.478095471858978	0.158529371023178
-1.80080723762512	-7.68781280517578	-3.77563667297363	0.0748908668756485	0.478315055370331	0.158588007092476
-1.80071461200714	-7.68535566329956	-3.77048897743225	0.0749822109937668	0.478543072938919	0.158663764595985
-1.80191993713379	-7.68469858169556	-3.77426171302795	0.0749553740024567	0.478776514530182	0.158839419484138
-1.79718863964081	-7.68009185791016	-3.76918125152588	0.0750040262937546	0.478829473257065	0.159109309315681
-1.79919612407684	-7.67575073242188	-3.77645635604858	0.0750079303979874	0.479071766138077	0.159456104040146
-1.80004215240479	-7.66863107681274	-3.78401780128479	0.0749785900115967	0.479186654090881	0.159793958067894
-1.79732692241669	-7.66561126708984	-3.78549122810364	0.0748953148722649	0.479237228631973	0.160161331295967
-1.79756450653076	-7.65787124633789	-3.78422737121582	0.0748520791530609	0.479217618703842	0.160567402839661
-1.80125057697296	-7.65378284454346	-3.7855486869812	0.0748076438903809	0.479257375001907	0.160859599709511
-1.79997491836548	-7.64771747589111	-3.7857084274292	0.0746440812945366	0.479166269302368	0.161072447896004
-1.80351328849792	-7.64455270767212	-3.78539657592773	0.0745825320482254	0.479113757610321	0.161291435360909
-1.80522954463959	-7.63902235031128	-3.785475730896	0.0745273530483246	0.478948891162872	0.161444798111916
-1.80943310260773	-7.63831090927124	-3.78020215034485	0.0744668766856194	0.478870779275894	0.161488816142082
-1.81126236915588	-7.63171815872192	-3.78020834922791	0.0743223056197166	0.478666305541992	0.161486968398094
-1.81418991088867	-7.63176822662354	-3.78093719482422	0.0742093920707703	0.478439390659332	0.161511048674583
-1.81943309307098	-7.6280837059021	-3.77754974365234	0.0740979611873627	0.478321343660355	0.161419048905373
-1.82149958610535	-7.62474679946899	-3.77379488945007	0.0740206241607666	0.478104263544083	0.161342561244965
-1.82549381256104	-7.6229419708252	-3.77335548400879	0.0738786235451698	0.477804630994797	0.161279618740082
-1.83121490478516	-7.61964750289917	-3.77607989311218	0.0738731771707535	0.477538615465164	0.161173358559608
-1.83037042617798	-7.62109804153442	-3.77729272842407	0.0737744122743607	0.477269172668457	0.161019071936607
-1.832439661026	-7.61660718917847	-3.77482056617737	0.0736919865012169	0.476969480514526	0.16096955537796
-1.83246493339539	-7.61483240127563	-3.771812915802	0.0737329423427582	0.476789683103561	0.160889849066734
-1.83274698257446	-7.61450242996216	-3.76478552818298	0.0735930055379868	0.476506292819977	0.16080978512764
-1.83143901824951	-7.61187601089478	-3.76358842849731	0.0735448449850082	0.476212948560715	0.160802394151688
-1.83519542217255	-7.60646152496338	-3.76158285140991	0.0736116692423821	0.475953131914139	0.160812690854073
-1.83729362487793	-7.61293745040894	-3.75896048545837	0.0735328644514084	0.475830316543579	0.160876885056496
-1.83199334144592	-7.61002492904663	-3.75920104980469	0.0736127942800522	0.475511133670807	0.160885453224182
-1.8370269536972	-7.60621690750122	-3.76129341125488	0.0736740306019783	0.475397676229477	0.160980090498924
-1.8344749212265	-7.60818529129028	-3.76351237297058	0.0737617537379265	0.475155055522919	0.161012783646584
-1.83234131336212	-7.603675365448	-3.76292514801025	0.0738019421696663	0.475054800510406	0.16109810769558
-1.83566892147064	-7.60383272171021	-3.76502323150635	0.0739290714263916	0.474955677986145	0.161194458603859
-1.83227968215942	-7.60167551040649	-3.76473689079285	0.0740189999341965	0.474917054176331	0.161216631531715
-1.83097982406616	-7.60375165939331	-3.76120805740356	0.0740853622555733	0.474754989147186	0.16135436296463
-1.82984507083893	-7.60346841812134	-3.76151847839355	0.0743195042014122	0.474674701690674	0.161466792225838
-1.82862961292267	-7.6053671836853	-3.7633855342865	0.0744742751121521	0.474666059017181	0.161606892943382
-1.82249188423157	-7.60404062271118	-3.77243328094482	0.0746141970157623	0.47462996840477	0.161744549870491
-1.8226580619812	-7.60309076309204	-3.76909565925598	0.0749251693487167	0.47465318441391	0.161897793412209
-1.82160091400146	-7.60214328765869	-3.77383875846863	0.0751009806990623	0.474710702896118	0.162005752325058
-1.818399310112	-7.60165357589722	-3.77516651153564	0.0753128528594971	0.474798858165741	0.162146389484406
-1.81869065761566	-7.60023546218872	-3.78145909309387	0.0756663456559181	0.47483828663826	0.162329241633415
-1.81730175018311	-7.60459566116333	-3.78402280807495	0.0759313777089119	0.474976450204849	0.162447020411491
-1.81359112262726	-7.60418272018433	-3.78264498710632	0.0761933028697968	0.475176244974136	0.162550464272499
-1.80637753009796	-7.60526895523071	-3.78366732597351	0.0765020474791527	0.475184857845306	0.162691563367844
-1.80228686332703	-7.60544919967651	-3.78694462776184	0.0769224241375923	0.475341528654099	0.162773355841637
-1.79835677146912	-7.61157941818237	-3.78779482841492	0.0772367119789124	0.475613713264465	0.162912905216217
-1.79416108131409	-7.61252975463867	-3.78804516792297	0.0776280760765076	0.475804954767227	0.162985041737556
-1.78951478004456	-7.61478233337402	-3.789386510849	0.0779823511838913	0.476007044315338	0.163173407316208
-1.78761613368988	-7.62114477157593	-3.7930326461792	0.0783516392111778	0.476230382919312	0.163316905498505
-1.78381860256195	-7.62184715270996	-3.80106234550476	0.0786924436688423	0.47652930021286	0.16344927251339
-1.77936339378357	-7.62369728088379	-3.81308484077454	0.0791110619902611	0.476676732301712	0.163706973195076
-1.77551925182343	-7.62703895568848	-3.81002688407898	0.0795380547642708	0.476942807435989	0.163834273815155
-1.76891136169434	-7.63236856460571	-3.81563091278076	0.0798316225409508	0.47715163230896	0.163970276713371
-1.76633179187775	-7.63123512268066	-3.8247549533844	0.0802572295069695	0.477369546890259	0.164164751768112
-1.76248741149902	-7.63337278366089	-3.82987070083618	0.080676831305027	0.477623134851456	0.164443179965019
-1.75857520103455	-7.63541889190674	-3.82344603538513	0.0810047313570976	0.477877110242844	0.164650544524193
-1.75314044952393	-7.6365852355957	-3.83222365379334	0.0813285261392593	0.478062629699707	0.164883553981781
-1.75187814235687	-7.6414361000061	-3.83402419090271	0.0816680341959	0.478207141160965	0.16514053940773
-1.74540448188782	-7.64354753494263	-3.83761119842529	0.081957034766674	0.478242009878159	0.165417075157166
-1.74172699451447	-7.64470195770264	-3.84457874298096	0.0824404656887054	0.47840204834938	0.165651753544807
-1.73740673065186	-7.64862728118896	-3.84083414077759	0.0827611014246941	0.478552877902985	0.165757074952126
-1.73011887073517	-7.65047073364258	-3.84256052970886	0.0830745249986649	0.478554785251617	0.165845334529877
-1.72874021530151	-7.65310287475586	-3.83919334411621	0.0833987072110176	0.478584110736847	0.16599640250206
-1.72035646438599	-7.66338920593262	-3.83975315093994	0.083666130900383	0.478599429130554	0.166188269853592
-1.71640729904175	-7.66481113433838	-3.84901809692383	0.0841061323881149	0.478541314601898	0.166302055120468
-1.71304488182068	-7.66851615905762	-3.85190415382385	0.0843807458877563	0.478545814752579	0.166391789913177
-1.7073712348938	-7.66762781143188	-3.84846115112305	0.0846342965960503	0.478459596633911	0.166496455669403
-1.70703637599945	-7.67247867584229	-3.85393643379211	0.0848993584513664	0.478382676839828	0.166696459054947
-1.70430028438568	-7.67625284194946	-3.85643458366394	0.0851206481456757	0.478265196084976	0.16689595580101
-1.69926881790161	-7.67711925506592	-3.8543074131012	0.0856101363897324	0.478115797042847	0.167117282748222
-1.69138085842133	-7.67699432373047	-3.85720038414001	0.085822619497776	0.477998316287994	0.167279496788979
-1.68572556972504	-7.67745351791382	-3.85540390014648	0.086061105132103	0.477900236845016	0.167580142617226
-1.68855178356171	-7.678551197052	-3.84805464744568	0.0863763615489006	0.477731198072433	0.167836084961891
-1.67995357513428	-7.68579339981079	-3.84657120704651	0.0866176933050156	0.477472275495529	0.168191239237785
-1.67538332939148	-7.68695402145386	-3.85198307037354	0.0870551839470863	0.477260857820511	0.168505370616913
-1.66758263111115	-7.68971347808838	-3.85547590255737	0.0872773602604866	0.477160185575485	0.168834000825882
-1.66247951984406	-7.68846416473389	-3.84724974632263	0.0874990373849869	0.476935684680939	0.169169127941132
-1.66204118728638	-7.69113349914551	-3.85392570495605	0.087823398411274	0.476770669221878	0.169520631432533
-1.65563583374023	-7.69564342498779	-3.84754967689514	0.0880867317318916	0.476506412029266	0.169881567358971
-1.64971613883972	-7.69333744049072	-3.85238790512085	0.088444858789444	0.476268023252487	0.170156300067902
-1.6398423910141	-7.69763231277466	-3.84765028953552	0.0886060521006584	0.476024240255356	0.170373931527138
-1.63590204715729	-7.69845724105835	-3.83999514579773	0.0888328403234482	0.475738793611526	0.170736983418465
-1.63701832294464	-7.70135879516602	-3.83614468574524	0.0891352742910385	0.475553214550018	0.171088442206383
-1.63099682331085	-7.70565891265869	-3.84828615188599	0.0893472731113434	0.475324064493179	0.171316161751747
-1.62638854980469	-7.70494270324707	-3.85216546058655	0.0897061377763748	0.475157976150513	0.171624913811684
-1.62436008453369	-7.70465660095215	-3.85013246536255	0.0898281708359718	0.475016236305237	0.171840146183968
-1.62327706813812	-7.70498561859131	-3.84768652915955	0.0901190713047981	0.474817842245102	0.172149837017059
-1.62114226818085	-7.71147060394287	-3.85550832748413	0.0902685075998306	0.47471958398819	0.172446131706238
-1.61235511302948	-7.70949125289917	-3.84611892700195	0.0906898081302643	0.47453173995018	0.1726975440979
-1.60785341262817	-7.71307134628296	-3.84998273849487	0.0909346044063568	0.474528163671494	0.172854050993919
-1.60472357273102	-7.71492958068848	-3.84129166603088	0.0911304578185081	0.474333614110947	0.173131480813026
-1.60848367214203	-7.71752452850342	-3.84959149360657	0.0915469527244568	0.47430682182312	0.173379644751549
-1.5978147983551	-7.71924638748169	-3.85135841369629	0.0918613895773888	0.474222928285599	0.17365600168705
-1.59332597255707	-7.72224044799805	-3.85040783882141	0.0921563357114792	0.474169790744781	0.173949509859085
-1.58718621730804	-7.7253565788269	-3.85551142692566	0.092407338321209	0.474190324544907	0.17433725297451
-1.58579003810883	-7.72288179397583	-3.86112117767334	0.0927500352263451	0.474113166332245	0.174766048789024
-1.58036828041077	-7.72703742980957	-3.86138653755188	0.0929942578077316	0.474222898483276	0.175050035119057
-1.57207679748535	-7.725182056427	-3.85233116149902	0.0933346375823021	0.474182426929474	0.175291016697884
-1.57652127742767	-7.73158931732178	-3.8599169254303	0.0935518890619278	0.474180072546005	0.175735950469971
-1.57548379898071	-7.7300763130188	-3.86586594581604	0.0937240347266197	0.474146455526352	0.176093727350235
-1.57511305809021	-7.73037672042847	-3.86207127571106	0.093989796936512	0.474109441041946	0.176407113671303
-1.56893241405487	-7.72653484344482	-3.85987019538879	0.0941263884305954	0.474140554666519	0.176837876439095
-1.5767639875412	-7.72542238235474	-3.86720418930054	0.0943464189767838	0.474234312772751	0.177369296550751
-1.57102394104004	-7.72434139251709	-3.86469340324402	0.0944026187062263	0.474199563264847	0.177958607673645
-1.57282030582428	-7.72336626052856	-3.86327362060547	0.0948155745863914	0.474128603935242	0.178524926304817
-1.56795716285706	-7.7216157913208	-3.86212730407715	0.0948367118835449	0.474099427461624	0.179194822907448
-1.56921005249023	-7.71586751937866	-3.8708860874176	0.094995029270649	0.474153280258179	0.179885163903236
-1.56319308280945	-7.7159743309021	-3.86062479019165	0.095252089202404	0.474076390266418	0.180472612380981
-1.56669867038727	-7.71583890914917	-3.87544894218445	0.0954468920826912	0.474153488874435	0.181019932031631
-1.56630229949951	-7.71246004104614	-3.86523723602295	0.0955910906195641	0.474016010761261	0.181485518813133
-1.56360590457916	-7.71638202667236	-3.86307072639465	0.0957298204302788	0.474017739295959	0.181916460394859
-1.5627828836441	-7.70814037322998	-3.86885738372803	0.0960063114762306	0.474033921957016	0.182394489645958
-1.56613218784332	-7.70916795730591	-3.86868357658386	0.0960205346345901	0.474020063877106	0.182832986116409
-1.56677985191345	-7.71299839019775	-3.87144708633423	0.0962511524558067	0.473884612321854	0.183305218815804
-1.56372976303101	-7.70650148391724	-3.87637734413147	0.0964253097772598	0.473875463008881	0.183715552091599
-1.56506502628326	-7.70052909851074	-3.87551093101501	0.0964398682117462	0.473899126052856	0.184140205383301
-1.56752932071686	-7.70639705657959	-3.86945199966431	0.0965623408555985	0.473847270011902	0.184688434004784
-1.56530892848969	-7.70203399658203	-3.87836050987244	0.0967966914176941	0.473747044801712	0.185183316469193
-1.56787502765656	-7.69689130783081	-3.8705370426178	0.0968446433544159	0.473729312419891	0.185698539018631
-1.5739631652832	-7.69313478469849	-3.87053251266479	0.0969877615571022	0.47373953461647	0.186296924948692
-1.56475925445557	-7.69282197952271	-3.87474083900452	0.0971172079443932	0.473617970943451	0.186736077070236
-1.57251501083374	-7.68968057632446	-3.87024521827698	0.097192570567131	0.473695367574692	0.187248796224594
-1.57428205013275	-7.68790435791016	-3.87364506721497	0.0971277505159378	0.473625481128693	0.187750235199928
-1.5760143995285	-7.68449068069458	-3.87855911254883	0.0973555892705917	0.473574757575989	0.188291281461716
-1.57259011268616	-7.68046569824219	-3.87236833572388	0.0974029675126076	0.473613679409027	0.18874204158783
-1.57916915416718	-7.67576789855957	-3.8815803527832	0.0974285006523132	0.473694801330566	0.189242407679558
-1.58030903339386	-7.67661476135254	-3.86657023429871	0.0975860133767128	0.473524272441864	0.189549595117569
-1.58012568950653	-7.67267417907715	-3.87525916099548	0.0975818634033203	0.473686248064041	0.189986616373062
-1.5880001783371	-7.66921186447144	-3.87918710708618	0.0975921079516411	0.473681300878525	0.190408185124397
-1.5846118927002	-7.6645770072937	-3.87924814224243	0.0977219790220261	0.473636358976364	0.190727114677429
-1.59298312664032	-7.66204023361206	-3.8788697719574	0.0976187437772751	0.473790168762207	0.191050484776497
-1.59126949310303	-7.66315507888794	-3.87080645561218	0.0975808426737785	0.473686575889587	0.191331446170807
-1.59047305583954	-7.66315603256226	-3.88217568397522	0.0976064503192902	0.473795235157013	0.191657990217209
-1.60297501087189	-7.65834999084473	-3.87939476966858	0.097503274679184	0.47384637594223	0.192021295428276
-1.6016434431076	-7.65554523468018	-3.88023829460144	0.0975507497787476	0.473786801099777	0.192297071218491
-1.60408914089203	-7.65115213394165	-3.87786149978638	0.0975389778614044	0.473988950252533	0.192484140396118
-1.60870969295502	-7.652747631073	-3.87114667892456	0.097297377884388	0.473909020423889	0.192833721637726
-1.61312830448151	-7.65205860137939	-3.88055205345154	0.0972742885351181	0.473974943161011	0.193117931485176
-1.61503374576569	-7.64392757415771	-3.87895178794861	0.0971193611621857	0.474036186933517	0.193348541855812
-1.61959624290466	-7.64313173294067	-3.88063430786133	0.0969107672572136	0.474148452281952	0.193684175610542
-1.6219242811203	-7.64289712905884	-3.87361645698547	0.0969200879335403	0.474125117063522	0.193808004260063
-1.62553977966309	-7.63802194595337	-3.87093162536621	0.096702516078949	0.474100381135941	0.193955272436142
-1.63687336444855	-7.6338939666748	-3.87385058403015	0.0965025722980499	0.474151700735092	0.194147303700447
-1.63305950164795	-7.63296318054199	-3.87638258934021	0.0963186249136925	0.474046796560287	0.194289907813072
-1.64173722267151	-7.63158369064331	-3.87957715988159	0.0960367396473885	0.474206060171127	0.194350257515907
-1.65044379234314	-7.62771081924438	-3.87105059623718	0.0958307012915611	0.47409388422966	0.194328784942627
-1.64924585819244	-7.63004112243652	-3.86961770057678	0.0955037325620651	0.474083989858627	0.194374918937683
-1.65591502189636	-7.62213039398193	-3.87711882591248	0.0953208804130554	0.474207133054733	0.194430947303772
-1.66371202468872	-7.62418651580811	-3.87236380577087	0.0950003936886787	0.474092155694962	0.194492369890213
-1.66297554969788	-7.62011241912842	-3.87722516059875	0.0948024392127991	0.474121004343033	0.194465786218643
-1.67171061038971	-7.61574220657349	-3.86662244796753	0.0944547802209854	0.474153757095337	0.194452539086342
-1.67463731765747	-7.61898231506348	-3.86984395980835	0.0942072346806526	0.474164456129074	0.194535300135612
-1.67698669433594	-7.6158618927002	-3.86969637870789	0.0939996913075447	0.474162578582764	0.194528952240944
-1.67898273468018	-7.61055660247803	-3.86715936660767	0.0936452895402908	0.474265545606613	0.194641038775444
-1.68237686157227	-7.61436128616333	-3.86185240745544	0.0935155749320984	0.474307924509048	0.1945910602808
-1.68261682987213	-7.60967540740967	-3.86046743392944	0.0933005064725876	0.474289178848267	0.194591775536537
-1.69037938117981	-7.60650634765625	-3.8625214099884	0.092998668551445	0.47436535358429	0.19474159181118
-1.69006764888763	-7.60455751419067	-3.85682821273804	0.092911384999752	0.474432975053787	0.194806888699532
-1.69107758998871	-7.60299205780029	-3.86257910728455	0.0925785154104233	0.474602967500687	0.194925665855408
-1.70121848583221	-7.60259389877319	-3.85224342346191	0.0925617814064026	0.474572569131851	0.195036351680756
-1.68999326229095	-7.59827280044556	-3.86016201972961	0.0924137607216835	0.474633425474167	0.195278197526932
-1.69944512844086	-7.59460783004761	-3.8565137386322	0.0921860113739967	0.474759608507156	0.195572137832642
-1.70163655281067	-7.59516334533691	-3.8644106388092	0.0921808555722237	0.474684208631516	0.195903614163399
-1.69433796405792	-7.58721590042114	-3.86137914657593	0.0919466987252235	0.474826633930206	0.19611568748951
-1.70496964454651	-7.58802127838135	-3.85318279266357	0.0919066220521927	0.474888056516647	0.196514114737511
-1.7000116109848	-7.58448791503906	-3.86101007461548	0.0918744131922722	0.474847555160522	0.196843609213829
-1.70344030857086	-7.57934713363647	-3.86011958122253	0.0918382555246353	0.474992841482162	0.197202160954475
-1.70449340343475	-7.57755708694458	-3.8600869178772	0.0917840227484703	0.474961131811142	0.19754958152771
-1.69799840450287	-7.58010816574097	-3.85613226890564	0.0918596684932709	0.474955797195435	0.197721943259239
-1.70573318004608	-7.5750994682312	-3.86363434791565	0.0918558910489082	0.474999219179153	0.198027893900871
-1.6990612745285	-7.57475519180298	-3.85497832298279	0.091911219060421	0.474938303232193	0.198231279850006
-1.69583177566528	-7.57618570327759	-3.86892914772034	0.0920526310801506	0.47500929236412	0.198468208312988
-1.69899582862854	-7.5760178565979	-3.86564183235168	0.0922246277332306	0.474895119667053	0.198634177446365
-1.68933928012848	-7.57736349105835	-3.86024475097656	0.0923123583197594	0.474795311689377	0.198833957314491
-1.6912841796875	-7.5720853805542	-3.86166477203369	0.0924147590994835	0.474780738353729	0.199191004037857
-1.69039416313171	-7.5709342956543	-3.86126685142517	0.0926349610090256	0.474568873643875	0.199545294046402
-1.68264222145081	-7.56939363479614	-3.8646342754364	0.0927558913826942	0.474378108978271	0.199808612465858
-1.68464124202728	-7.56782102584839	-3.85051965713501	0.0929152518510818	0.474284887313843	0.200269758701324
-1.67823565006256	-7.57115697860718	-3.85546636581421	0.0931504964828491	0.473941653966904	0.200823307037354
-1.67560982704163	-7.56697845458984	-3.85987257957459	0.0932982265949249	0.47379869222641	0.201273277401924
-1.67672049999237	-7.56081390380859	-3.85892033576965	0.0934486612677574	0.473502695560455	0.201913118362427
-1.6645245552063	-7.56452226638794	-3.85557818412781	0.0937231704592705	0.473249495029449	0.202324852347374
-1.67238342761993	-7.55607795715332	-3.85446643829346	0.0938130766153336	0.472968488931656	0.20300430059433
-1.66430377960205	-7.55236387252808	-3.85137128829956	0.0940295979380608	0.472459137439728	0.20361989736557
-1.66013312339783	-7.54788446426392	-3.85042190551758	0.0941648781299591	0.472232490777969	0.204269617795944
-1.66502952575684	-7.54657125473022	-3.84047079086304	0.094388835132122	0.471798419952393	0.204878956079483
-1.65702903270721	-7.54118728637695	-3.84437441825867	0.0945838019251823	0.471374779939651	0.205539688467979
-1.65942788124084	-7.53840970993042	-3.83902835845947	0.0945741236209869	0.471009850502014	0.206279203295708
-1.6604608297348	-7.53643035888672	-3.84139108657837	0.09488345682621	0.470474183559418	0.206919208168983
-1.65251493453979	-7.52674150466919	-3.83857893943787	0.0949515923857689	0.470039784908295	0.207447350025177
-1.65659689903259	-7.53079748153687	-3.82781481742859	0.0952409952878952	0.46962696313858	0.208169490098953
-1.6506986618042	-7.52565670013428	-3.83349180221558	0.0956453010439873	0.469206392765045	0.208724483847618
-1.6470410823822	-7.52381944656372	-3.83102369308472	0.0957373902201653	0.468760430812836	0.209352552890778
-1.64304280281067	-7.52529287338257	-3.83080124855042	0.0962366089224815	0.468347132205963	0.209784209728241
-1.64652109146118	-7.5186653137207	-3.83148908615112	0.0966921225190163	0.468029141426086	0.210332661867142
-1.63644552230835	-7.52120161056519	-3.82672214508057	0.0970920547842979	0.467531800270081	0.210800752043724
-1.63835728168488	-7.5212140083313	-3.83858132362366	0.0978087559342384	0.467369198799133	0.211393013596535
-1.63574588298798	-7.52069854736328	-3.82296752929688	0.098368726670742	0.466900050640106	0.211877778172493
-1.62287676334381	-7.52221393585205	-3.83296513557434	0.0990801677107811	0.466590732336044	0.212407380342484
-1.62757301330566	-7.52438879013062	-3.82959818840027	0.0996282249689102	0.466361254453659	0.21302992105484
-1.61711084842682	-7.52476024627686	-3.83188223838806	0.10047547519207	0.466063499450684	0.213650539517403
-1.61726260185242	-7.52502822875977	-3.83157229423523	0.101069457828999	0.465762943029404	0.214343503117561
-1.6103538274765	-7.5253529548645	-3.83453488349915	0.101821593940258	0.46542963385582	0.215003877878189
-1.60774648189545	-7.51986980438232	-3.83548617362976	0.102336220443249	0.465290188789368	0.215918466448784
-1.60128951072693	-7.51994562149048	-3.83181953430176	0.103137485682964	0.464751839637756	0.216639831662178
-1.59817266464233	-7.51449489593506	-3.83392739295959	0.103558070957661	0.464545041322708	0.217606976628304
-1.59544587135315	-7.51867008209229	-3.83749556541443	0.104167900979519	0.464139640331268	0.218452915549278
-1.59624195098877	-7.50685596466064	-3.8341178894043	0.104648977518082	0.463857650756836	0.219285875558853
-1.58904623985291	-7.51063442230225	-3.83114695549011	0.105244301259518	0.46333435177803	0.220117971301079
-1.58973252773285	-7.50122594833374	-3.83584833145142	0.105675011873245	0.46312215924263	0.220913663506508
-1.58622109889984	-7.50400018692017	-3.83449411392212	0.106193393468857	0.462679803371429	0.221561133861542
-1.59278273582458	-7.49474477767944	-3.83314275741577	0.106595672667027	0.462403953075409	0.222329691052437
-1.58559477329254	-7.49373531341553	-3.83230066299438	0.107094585895538	0.461828827857971	0.223008692264557
-1.5878210067749	-7.49038028717041	-3.83850693702698	0.107354290783405	0.461613565683365	0.223580673336983
-1.58397817611694	-7.49375247955322	-3.82675433158875	0.107853151857853	0.461180120706558	0.224140420556068
-1.58770179748535	-7.48012781143188	-3.83017182350159	0.108213149011135	0.460881769657135	0.224755361676216
-1.58526051044464	-7.48411750793457	-3.83098196983337	0.108652099967003	0.460376441478729	0.225308820605278
-1.5871217250824	-7.47299909591675	-3.82558989524841	0.108923882246017	0.460082352161407	0.225879013538361
-1.58400547504425	-7.47776651382446	-3.83065009117126	0.109299704432487	0.459638774394989	0.226397469639778
-1.59233939647675	-7.46822261810303	-3.82257747650146	0.109534725546837	0.459534049034119	0.227082997560501
-1.58687424659729	-7.46937417984009	-3.8226592540741	0.110011748969555	0.458938330411911	0.227476432919502
-1.59443926811218	-7.46161937713623	-3.82094740867615	0.110151566565037	0.458779096603394	0.228131040930748
-1.58556091785431	-7.45838737487793	-3.82042098045349	0.110409080982208	0.458367645740509	0.228589862585068
-1.59235906600952	-7.46020793914795	-3.81637406349182	0.110668241977692	0.458015143871307	0.229215830564499
-1.59329092502594	-7.44954872131348	-3.8213267326355	0.110914468765259	0.457835346460342	0.229696303606033
-1.5925714969635	-7.45383596420288	-3.81789422035217	0.111159205436707	0.457460790872574	0.230214431881905
-1.59510707855225	-7.44304466247559	-3.81810688972473	0.111297078430653	0.45722571015358	0.23063887655735
-1.59245991706848	-7.44254302978516	-3.81708836555481	0.111541740596294	0.456862777471542	0.231026530265808
-1.60199308395386	-7.43641233444214	-3.80674433708191	0.111439779400826	0.4566770195961	0.231365218758583
-1.59488344192505	-7.43756008148193	-3.81646418571472	0.111727237701416	0.456340759992599	0.231599420309067
-1.61097979545593	-7.43190813064575	-3.81004333496094	0.111601419746876	0.456165879964828	0.231954306364059
-1.60522472858429	-7.42364406585693	-3.81434535980225	0.111957497894764	0.455917239189148	0.232053801417351
-1.61446595191956	-7.42636394500732	-3.80571913719177	0.111831679940224	0.455599069595337	0.232270106673241
-1.61144697666168	-7.42215251922607	-3.80832099914551	0.111848391592503	0.455520570278168	0.232357323169708
-1.61872482299805	-7.42577075958252	-3.79885029792786	0.111929669976234	0.455109357833862	0.232387378811836
-1.61945796012878	-7.41689586639404	-3.79964900016785	0.111863538622856	0.455090165138245	0.232507094740868
-1.62207508087158	-7.42125940322876	-3.80094385147095	0.111986614763737	0.454804599285126	0.23253421485424
-1.6277414560318	-7.41386365890503	-3.79573583602905	0.111844755709171	0.45465886592865	0.232558503746986
-1.62432146072388	-7.41666650772095	-3.79792046546936	0.111947566270828	0.454462349414825	0.232448741793633
-1.63105261325836	-7.41354513168335	-3.79414558410645	0.111819446086884	0.454314976930618	0.232461079955101
-1.62914991378784	-7.41217756271362	-3.79277658462524	0.111855834722519	0.454230219125748	0.232266083359718
-1.63684940338135	-7.41457891464233	-3.79148173332214	0.111783891916275	0.454045236110687	0.232304826378822
-1.63703501224518	-7.40932321548462	-3.78748822212219	0.111710593104362	0.454043239355087	0.232098162174225
-1.63840997219086	-7.41112852096558	-3.78736448287964	0.111712358891964	0.453738331794739	0.232030615210533
-1.64140200614929	-7.40556669235229	-3.78625750541687	0.111502669751644	0.45374795794487	0.23196005821228
-1.64359593391418	-7.41122627258301	-3.7850878238678	0.111536763608456	0.453615695238113	0.23180927336216
-1.65104997158051	-7.40338039398193	-3.77628040313721	0.111273087561131	0.453506529331207	0.231870710849762
-1.65078365802765	-7.40623235702515	-3.78759241104126	0.111361987888813	0.453327238559723	0.231771185994148
-1.65928518772125	-7.39948129653931	-3.77648568153381	0.11112916469574	0.453204929828644	0.231786549091339
-1.6524395942688	-7.40175580978394	-3.77733588218689	0.111103892326355	0.453158736228943	0.231654167175293
-1.66486954689026	-7.40064764022827	-3.77113556861877	0.11086417734623	0.453002452850342	0.231729879975319
-1.66121828556061	-7.39498424530029	-3.77124285697937	0.110831379890442	0.452997535467148	0.231569036841393
-1.6737585067749	-7.39697694778442	-3.77486515045166	0.110700398683548	0.452696532011032	0.23153929412365
-1.66931068897247	-7.39128398895264	-3.77383017539978	0.110426418483257	0.452758729457855	0.231444984674454
-1.67227029800415	-7.3974723815918	-3.76584911346436	0.110275983810425	0.452365159988403	0.231161221861839
-1.67748558521271	-7.3895206451416	-3.7630033493042	0.109988614916801	0.452382326126099	0.231066524982452
-1.67684292793274	-7.39456367492676	-3.76814842224121	0.109900459647179	0.452080637216568	0.230807140469551
-1.6869330406189	-7.39087057113647	-3.75908756256104	0.109573721885681	0.451991945505142	0.230595633387566
-1.68564569950104	-7.39102172851563	-3.76441025733948	0.109550848603249	0.45176300406456	0.230306014418602
-1.69277131557465	-7.39382266998291	-3.75907850265503	0.109197348356247	0.45159038901329	0.230126947164536
-1.69088566303253	-7.39131689071655	-3.75310611724854	0.109041877090931	0.451321631669998	0.229761078953743
-1.69600164890289	-7.39410066604614	-3.75076842308044	0.108772210776806	0.451168715953827	0.229490429162979
-1.69497954845428	-7.39544725418091	-3.75050210952759	0.108690343797207	0.450981706380844	0.229153290390968
-1.69771349430084	-7.39469861984253	-3.7370240688324	0.108442902565002	0.450634449720383	0.228843256831169
-1.69341361522675	-7.39809036254883	-3.74611520767212	0.108313784003258	0.45060932636261	0.228504613041878
-1.70345544815063	-7.40303087234497	-3.74121785163879	0.107980452477932	0.450396299362183	0.228278189897537
-1.69467318058014	-7.39586734771729	-3.74054288864136	0.108014285564423	0.450189054012299	0.227872222661972
-1.70091998577118	-7.40349864959717	-3.73400354385376	0.107741050422192	0.449929773807526	0.227643638849258
-1.69361591339111	-7.40371227264404	-3.73391604423523	0.10760160535574	0.449786096811295	0.227374881505966
-1.70227432250977	-7.40364456176758	-3.73289442062378	0.107426084578037	0.44958421587944	0.227151438593864
-1.69369113445282	-7.40592479705811	-3.73186826705933	0.107354685664177	0.449308514595032	0.226829633116722
-1.69683945178986	-7.40601778030396	-3.7236967086792	0.107110790908337	0.449260234832764	0.226664811372757
-1.68989884853363	-7.41423368453979	-3.72970056533813	0.107123747467995	0.448970347642899	0.226325407624245
-1.69394016265869	-7.41349220275879	-3.72077679634094	0.106999918818474	0.449014455080032	0.226152643561363
-1.6884286403656	-7.41654920578003	-3.7213761806488	0.107124544680119	0.44865545630455	0.225827470421791
-1.68757748603821	-7.41636943817139	-3.72609710693359	0.106883607804775	0.448610961437225	0.225670292973518
-1.68410921096802	-7.42422580718994	-3.72320866584778	0.107025720179081	0.448576420545578	0.225274801254272
-1.68671882152557	-7.41931009292603	-3.72415351867676	0.106905065476894	0.448403745889664	0.22518515586853
-1.6823958158493	-7.428391456604	-3.72078585624695	0.106926150619984	0.448241084814072	0.224931254982948
-1.68410229682922	-7.42648887634277	-3.72003197669983	0.106776773929596	0.448331713676453	0.224740117788315
-1.68177330493927	-7.43178939819336	-3.7138135433197	0.106969453394413	0.448112398386002	0.224526509642601
-1.68254339694977	-7.42859554290771	-3.71604156494141	0.106812044978142	0.448169112205505	0.224374979734421
-1.6752542257309	-7.43392515182495	-3.71430778503418	0.10677133500576	0.447922050952911	0.224235713481903
-1.67155170440674	-7.43264245986938	-3.71208882331848	0.106752589344978	0.448048442602158	0.223986014723778
-1.67717957496643	-7.43959093093872	-3.72069382667542	0.106733076274395	0.447836101055145	0.223805576562881
-1.66817378997803	-7.43625783920288	-3.71420097351074	0.106626182794571	0.447886258363724	0.223588109016418
-1.67267739772797	-7.43943738937378	-3.7125837802887	0.106576263904572	0.447855800390244	0.223391249775887
-1.66926825046539	-7.44078779220581	-3.71797204017639	0.10662679374218	0.44779497385025	0.223078683018684
-1.66918635368347	-7.44038486480713	-3.71347141265869	0.106435813009739	0.44781294465065	0.222958266735077
-1.66116547584534	-7.44622421264648	-3.71348476409912	0.106502331793308	0.447763353586197	0.222667679190636
-1.6643443107605	-7.44593715667725	-3.70137882232666	0.106311082839966	0.447808057069778	0.222424656152725
-1.65574014186859	-7.4512939453125	-3.71530532836914	0.106469295918941	0.44773542881012	0.222207218408585
-1.65902304649353	-7.44674205780029	-3.71036696434021	0.106259301304817	0.447829246520996	0.222091853618622
-1.65028631687164	-7.45485401153564	-3.70889282226563	0.106370806694031	0.447796672582626	0.221796184778214
-1.65255379676819	-7.45189046859741	-3.70623445510864	0.106292054057121	0.44785287976265	0.221651047468185
-1.64774227142334	-7.45889091491699	-3.70688414573669	0.106253445148468	0.447802573442459	0.221409767866135
-1.63795113563538	-7.45836687088013	-3.70987772941589	0.10618582367897	0.447953373193741	0.221288174390793
-1.64381730556488	-7.46490526199341	-3.70254421234131	0.106231406331062	0.447827935218811	0.221055939793587
-1.63118755817413	-7.4634690284729	-3.70805788040161	0.106225721538067	0.447910010814667	0.220898941159248
-1.63147687911987	-7.46923303604126	-3.70859956741333	0.106034554541111	0.447955578565598	0.220757037401199
-1.62665057182312	-7.47113084793091	-3.71011281013489	0.106182374060154	0.447921961545944	0.220536202192307
-1.62434875965118	-7.4683632850647	-3.69973421096802	0.105980418622494	0.448074400424957	0.220356687903404
-1.61904692649841	-7.47851753234863	-3.70511531829834	0.106074400246143	0.447985351085663	0.220154598355293
-1.61568939685822	-7.47565698623657	-3.70826554298401	0.105964072048664	0.448182553052902	0.220002949237823
-1.60969090461731	-7.47830057144165	-3.70778632164001	0.105927646160126	0.44818851351738	0.219876602292061
-1.60307145118713	-7.48410177230835	-3.70215630531311	0.105880483984947	0.448303610086441	0.219531312584877
-1.60305440425873	-7.47967052459717	-3.70811057090759	0.105906575918198	0.448401272296906	0.219455823302269
-1.59303760528564	-7.48863410949707	-3.70951747894287	0.105970054864883	0.448433071374893	0.219209790229797
-1.59571361541748	-7.48659181594849	-3.70724654197693	0.10577218234539	0.448609888553619	0.218981832265854
-1.59031188488007	-7.49852561950684	-3.71381688117981	0.105967096984386	0.448737114667892	0.218696519732475
-1.58168959617615	-7.49611806869507	-3.71199059486389	0.105859830975533	0.449001580476761	0.218463972210884
-1.58197426795959	-7.50357913970947	-3.70977258682251	0.105884775519371	0.449022829532623	0.218261733651161
-1.57214200496674	-7.50359439849854	-3.71071362495422	0.105964779853821	0.449274569749832	0.217979714274406
-1.57655012607574	-7.51123809814453	-3.71699357032776	0.106005467474461	0.449369788169861	0.217776998877525
-1.56155693531036	-7.51165342330933	-3.7130184173584	0.106023468077183	0.44956049323082	0.217509567737579
-1.56563723087311	-7.51509714126587	-3.71464490890503	0.106057539582253	0.449885308742523	0.21728889644146
-1.55915522575378	-7.52348709106445	-3.71661639213562	0.106256350874901	0.4499451816082	0.216992422938347
-1.55192291736603	-7.52079677581787	-3.72131180763245	0.106193833053112	0.45032611489296	0.216849267482758
-1.55110549926758	-7.53421783447266	-3.73001384735107	0.10633085668087	0.450515180826187	0.216621965169907
-1.54933571815491	-7.53112268447876	-3.72525095939636	0.106348395347595	0.450875729322433	0.216346204280853
-1.53744804859161	-7.53743124008179	-3.72741413116455	0.106483466923237	0.450921595096588	0.216116666793823
-1.53512358665466	-7.54042482376099	-3.73717617988586	0.10664140433073	0.451329827308655	0.215870320796967
-1.5350775718689	-7.54279899597168	-3.73195338249207	0.106686480343342	0.45158314704895	0.215731605887413
-1.52010524272919	-7.54705715179443	-3.73617625236511	0.106965743005276	0.451867908239365	0.215350344777107
-1.52367734909058	-7.55678987503052	-3.74145746231079	0.106996491551399	0.452169895172119	0.215203300118446
-1.51687896251678	-7.56024885177612	-3.74574875831604	0.107239201664925	0.452475994825363	0.215001881122589
-1.51072287559509	-7.5577278137207	-3.75214028358459	0.107384465634823	0.45273569226265	0.214848250150681
-1.50785446166992	-7.5693211555481	-3.74251556396484	0.107560656964779	0.45293590426445	0.214634299278259
-1.50166201591492	-7.56671380996704	-3.76119565963745	0.107770435512066	0.453330338001251	0.214600995182991
-1.50215864181519	-7.57456636428833	-3.7554075717926	0.107884675264359	0.453495502471924	0.214548900723457
-1.49072897434235	-7.57321739196777	-3.75992107391357	0.108057759702206	0.453755766153336	0.21441712975502
-1.49608194828033	-7.58229637145996	-3.75975394248962	0.108243681490421	0.454026848077774	0.214451119303703
-1.48504781723022	-7.58311128616333	-3.76612997055054	0.108466677367687	0.454268008470535	0.21437269449234
-1.48281109333038	-7.58471202850342	-3.77291464805603	0.108495101332664	0.454507499933243	0.214407458901405
-1.47697532176971	-7.59147882461548	-3.76799702644348	0.10881233215332	0.454719305038452	0.214220851659775
-1.48315060138702	-7.58708715438843	-3.77450609207153	0.108947187662125	0.454949796199799	0.214200749993324
-1.47232437133789	-7.59571123123169	-3.7783100605011	0.109268702566624	0.455063283443451	0.214100793004036
-1.47799432277679	-7.59574174880981	-3.78298544883728	0.109243795275688	0.455380171537399	0.213998138904572
-1.47050297260284	-7.60235595703125	-3.78476285934448	0.10956996679306	0.455394208431244	0.213987231254578
-1.46592855453491	-7.60018301010132	-3.78772568702698	0.109791733324528	0.455638229846954	0.214039847254753
-1.46474003791809	-7.60557508468628	-3.78309607505798	0.109985038638115	0.455686092376709	0.214210987091064
-1.46031785011292	-7.60315990447998	-3.78968405723572	0.110226653516293	0.45593798160553	0.214287430047989
-1.46544134616852	-7.60451030731201	-3.79401969909668	0.110516272485256	0.455922365188599	0.214539214968681
-1.45292901992798	-7.60263252258301	-3.7950394153595	0.110588185489178	0.456079035997391	0.214770033955574
-1.45578873157501	-7.60956001281738	-3.7915563583374	0.110808804631233	0.456145107746124	0.215000450611115
-1.45119035243988	-7.60533332824707	-3.79973554611206	0.111093208193779	0.456227600574493	0.215254187583923
-1.45324337482452	-7.6044340133667	-3.79634141921997	0.111186631023884	0.456257075071335	0.215624138712883
-1.44362306594849	-7.6039981842041	-3.80112314224243	0.111463807523251	0.456249445676804	0.215867072343826
-1.44791972637177	-7.60638475418091	-3.80217862129211	0.111536964774132	0.456286042928696	0.216181680560112
-1.44395697116852	-7.60367012023926	-3.8049533367157	0.111927054822445	0.456330716609955	0.21653088927269
-1.44470226764679	-7.601806640625	-3.80653882026672	0.112034447491169	0.456343710422516	0.216890782117844
-1.43610346317291	-7.60465383529663	-3.80159616470337	0.112403273582458	0.456323564052582	0.217049062252045
-1.44353127479553	-7.60562324523926	-3.80945587158203	0.112540677189827	0.456405609846115	0.217421606183052
-1.43692922592163	-7.60594177246094	-3.81669330596924	0.112998224794865	0.456386357545853	0.217664748430252
-1.43906807899475	-7.60473966598511	-3.80744242668152	0.113211646676064	0.456324607133865	0.217855855822563
-1.42410409450531	-7.6107964515686	-3.81699228286743	0.113539688289165	0.456251055002213	0.21806326508522
-1.43269860744476	-7.60850477218628	-3.81800222396851	0.11378925293684	0.456351488828659	0.218374907970428
-1.42112600803375	-7.60784244537354	-3.81815791130066	0.114273868501186	0.456308633089066	0.21855603158474
-1.42395150661469	-7.61354303359985	-3.81870412826538	0.114514634013176	0.456284940242767	0.218859627842903
-1.41559195518494	-7.61242485046387	-3.82038068771362	0.114939734339714	0.456244468688965	0.219122052192688
-1.41742885112762	-7.61011171340942	-3.82550048828125	0.115213818848133	0.456388294696808	0.219483092427254
-1.41247594356537	-7.61563205718994	-3.82993912696838	0.115745157003403	0.456252306699753	0.219718053936958
-1.41252434253693	-7.61244535446167	-3.82733201980591	0.116060420870781	0.456365078687668	0.220165073871613
-1.39972460269928	-7.61594295501709	-3.8364691734314	0.116494789719582	0.456358104944229	0.220434680581093
-1.40223252773285	-7.61880207061768	-3.82464575767517	0.116893850266933	0.456446558237076	0.220843091607094
-1.39573287963867	-7.61642551422119	-3.84015893936157	0.117437221109867	0.456454664468765	0.221232622861862
-1.39346885681152	-7.62047433853149	-3.83862209320068	0.117941327393055	0.456530660390854	0.22173810005188
-1.3872617483139	-7.61525678634644	-3.84481191635132	0.118378140032291	0.45659264922142	0.222180962562561
-1.37736535072327	-7.61778354644775	-3.8415687084198	0.118917874991894	0.456581711769104	0.22265450656414
-1.37836635112762	-7.61414337158203	-3.84311103820801	0.119257777929306	0.456755340099335	0.223209068179131
-1.3672206401825	-7.61827611923218	-3.84996271133423	0.119922712445259	0.456762760877609	0.223724126815796
-1.36958479881287	-7.61670684814453	-3.85069942474365	0.120231509208679	0.456878185272217	0.22435063123703
-1.35546672344208	-7.61096906661987	-3.85443210601807	0.120923675596714	0.456937074661255	0.224805280566216
-1.35862398147583	-7.61440467834473	-3.86141562461853	0.121198110282421	0.456886470317841	0.225489616394043
-1.34384047985077	-7.61368370056152	-3.86339664459229	0.121658198535442	0.457069545984268	0.226079419255257
-1.34429025650024	-7.61544990539551	-3.8603572845459	0.122201673686504	0.457021862268448	0.226636335253716
-1.34106171131134	-7.6082615852356	-3.87242841720581	0.122498355805874	0.45719787478447	0.227219119668007
-1.33409285545349	-7.60852289199829	-3.87621188163757	0.123104646801949	0.457146286964417	0.227769702672958
-1.33735764026642	-7.6048469543457	-3.86980581283569	0.123397342860699	0.457236051559448	0.22830431163311
-1.3244115114212	-7.60400247573853	-3.88089561462402	0.123825170099735	0.457360804080963	0.228763028979301
-1.32475173473358	-7.60749244689941	-3.87290787696838	0.124258734285831	0.457218199968338	0.229256331920624
-1.32537412643433	-7.59852409362793	-3.8793842792511	0.124462202191353	0.457462787628174	0.229773819446564
-1.31346821784973	-7.59943866729736	-3.88399815559387	0.124814137816429	0.457369238138199	0.230051010847092
-1.31483817100525	-7.60563182830811	-3.877277135849	0.125170916318893	0.457337111234665	0.230440095067024
-1.30838429927826	-7.60165071487427	-3.88892602920532	0.125430911779404	0.457501113414764	0.230645030736923
-1.29728198051453	-7.60792064666748	-3.88683867454529	0.12585411965847	0.45733243227005	0.230780303478241
-1.2990357875824	-7.60376405715942	-3.8860502243042	0.125988140702248	0.457437217235565	0.231014758348465
-1.28947591781616	-7.60935592651367	-3.8889946937561	0.126277148723602	0.457431793212891	0.231109261512756
-1.28575897216797	-7.61238574981689	-3.8885338306427	0.126617670059204	0.457262277603149	0.231222465634346
-1.28793263435364	-7.6112265586853	-3.89021468162537	0.126665353775024	0.457355439662933	0.231428354978561
-1.2740398645401	-7.61332988739014	-3.89324688911438	0.127041161060333	0.457323640584946	0.231445342302322
-1.27612936496735	-7.61770009994507	-3.8845682144165	0.127066299319267	0.457197070121765	0.231662824749947
-1.27454137802124	-7.61368131637573	-3.89506101608276	0.127237439155579	0.457300156354904	0.23183012008667
-1.26566517353058	-7.61902189254761	-3.88576626777649	0.127440810203552	0.457117795944214	0.23192535340786
-1.27048945426941	-7.61569499969482	-3.89550161361694	0.127428889274597	0.457183361053467	0.232157066464424
-1.26030969619751	-7.61476612091064	-3.89257025718689	0.127597436308861	0.457136660814285	0.232181921601295
-1.26053631305695	-7.62359523773193	-3.89144492149353	0.127698600292206	0.456915080547333	0.232372015714645
-1.26139688491821	-7.61237382888794	-3.89443206787109	0.12768329679966	0.457123428583145	0.232487007975578
-1.24847543239594	-7.61799097061157	-3.89171624183655	0.127880305051804	0.456869900226593	0.232499361038208
-1.25538563728333	-7.62213373184204	-3.89366841316223	0.127825632691383	0.45683678984642	0.232652544975281
-1.25260376930237	-7.61423063278198	-3.88560819625854	0.127735957503319	0.45688459277153	0.232669278979301
-1.24737727642059	-7.6202073097229	-3.89561462402344	0.127918660640717	0.456733107566834	0.23265928030014
-1.2478529214859	-7.61931419372559	-3.887859582901	0.12775444984436	0.456630557775497	0.232780978083611
-1.24705302715302	-7.61425113677979	-3.8885326385498	0.127711310982704	0.456685274839401	0.232800334692001
-1.24309706687927	-7.61679649353027	-3.8930332660675	0.127691820263863	0.45641303062439	0.232828319072723
-1.24740302562714	-7.61720705032349	-3.88259315490723	0.12741120159626	0.456417828798294	0.232887491583824
-1.2457594871521	-7.61138677597046	-3.88840222358704	0.127327933907509	0.456255376338959	0.2329281270504
-1.24368643760681	-7.61890459060669	-3.88223886489868	0.127189248800278	0.456106781959534	0.232909560203552
-1.24754023551941	-7.60819149017334	-3.87931442260742	0.126857221126556	0.455973267555237	0.232923060655594
-1.24317407608032	-7.61134099960327	-3.88075518608093	0.126750811934471	0.455813407897949	0.23292438685894
-1.24770653247833	-7.60853958129883	-3.86893606185913	0.12641341984272	0.455529749393463	0.232935145497322
-1.24798250198364	-7.60315179824829	-3.8743040561676	0.126068636775017	0.455448865890503	0.232938021421432
-1.24115204811096	-7.6045503616333	-3.86484026908875	0.125943452119827	0.455128729343414	0.23282428085804
-1.25107216835022	-7.60340976715088	-3.86376738548279	0.125473901629448	0.45490500330925	0.232785537838936
-1.24551618099213	-7.60067272186279	-3.86277365684509	0.125220999121666	0.454792678356171	0.232666984200478
-1.25238835811615	-7.60184288024902	-3.85613751411438	0.124939493834972	0.454430967569351	0.232608407735825
-1.25172626972198	-7.5962872505188	-3.85799121856689	0.124551221728325	0.454399317502975	0.23248989880085
-1.25210559368134	-7.59786891937256	-3.85421061515808	0.124328352510929	0.453960478305817	0.232316747307777
-1.25606894493103	-7.59469223022461	-3.84825849533081	0.123741395771503	0.453797340393066	0.232249796390533
-1.25101399421692	-7.59409713745117	-3.85053491592407	0.123451225459576	0.453552752733231	0.232212498784065
-1.25869333744049	-7.59536552429199	-3.83769774436951	0.123098567128181	0.453225761651993	0.232086598873138
-1.26065397262573	-7.58914136886597	-3.83827567100525	0.122703805565834	0.453204691410065	0.232106670737267
-1.26389193534851	-7.59066581726074	-3.83647227287292	0.122377291321754	0.452758848667145	0.232133224606514
-1.26575374603271	-7.58128118515015	-3.82614612579346	0.121926359832287	0.452738523483276	0.232155978679657
-1.26449179649353	-7.58408498764038	-3.83104777336121	0.12165728956461	0.452383875846863	0.232182592153549
-1.27126753330231	-7.57936143875122	-3.82437133789063	0.121249176561832	0.452198892831802	0.232298895716667
-1.26896464824677	-7.57365608215332	-3.81622958183289	0.120876714587212	0.452071666717529	0.232175648212433
-1.27356362342834	-7.57616567611694	-3.81308436393738	0.120696783065796	0.451850324869156	0.232288867235184
-1.28222632408142	-7.57306289672852	-3.81349587440491	0.120174922049046	0.451812118291855	0.232239544391632
-1.27612125873566	-7.57449674606323	-3.81887531280518	0.120049566030502	0.451637238264084	0.232201635837555
-1.2856969833374	-7.56525993347168	-3.81067895889282	0.119636699557304	0.451507598161697	0.23235496878624
-1.27825391292572	-7.5649094581604	-3.80862665176392	0.119476214051247	0.451474577188492	0.232267200946808
-1.28350806236267	-7.56434726715088	-3.80080032348633	0.119063749909401	0.451211482286453	0.23241363465786
-1.28876209259033	-7.56041240692139	-3.80629253387451	0.11884018778801	0.45133763551712	0.232466980814934
-1.28216683864594	-7.56242656707764	-3.79967427253723	0.118623904883862	0.451123863458633	0.232552587985992
-1.29247403144836	-7.56061887741089	-3.79905009269714	0.118150517344475	0.451207131147385	0.232625752687454
-1.28641223907471	-7.55463933944702	-3.79205274581909	0.118003785610199	0.451155722141266	0.232633039355278
-1.29993581771851	-7.55303049087524	-3.79652786254883	0.117542080581188	0.451002061367035	0.232739016413689
-1.2927074432373	-7.55012464523315	-3.79703760147095	0.117276944220066	0.451057225465775	0.232775509357452
-1.30113446712494	-7.54833602905273	-3.78898477554321	0.117001667618752	0.450972199440002	0.232811242341995
-1.30264592170715	-7.54201745986938	-3.79562902450562	0.116761647164822	0.451131373643875	0.232855752110481
-1.30811607837677	-7.5446720123291	-3.79522228240967	0.116527885198593	0.451091557741165	0.232927680015564
-1.31091129779816	-7.53760957717896	-3.79020857810974	0.116091221570969	0.451188981533051	0.232927694916725
-1.31122124195099	-7.54246044158936	-3.7944598197937	0.116041131317616	0.451193302869797	0.233012795448303
-1.31509494781494	-7.53305578231812	-3.79240274429321	0.115657515823841	0.451351076364517	0.233092784881592
-1.31184148788452	-7.53312921524048	-3.79052329063416	0.115574277937412	0.451541841030121	0.233006164431572
-1.31983125209808	-7.5335111618042	-3.78941893577576	0.115316689014435	0.451621890068054	0.233091667294502
-1.32076966762543	-7.53045606613159	-3.79431915283203	0.115176662802696	0.451919853687286	0.23317377269268
-1.32236325740814	-7.53253078460693	-3.78962159156799	0.11510244011879	0.451916009187698	0.233238473534584
-1.32714486122131	-7.5275297164917	-3.79689931869507	0.11488976329565	0.452249944210052	0.233400896191597
-1.31893277168274	-7.5249924659729	-3.79771065711975	0.114839300513268	0.452293485403061	0.233521416783333
-1.32912814617157	-7.52433443069458	-3.79734134674072	0.11468417942524	0.452712506055832	0.233715504407883
-1.32814633846283	-7.51990699768066	-3.79291439056396	0.11457210034132	0.452758193016052	0.233994409441948
-1.33524072170258	-7.51347970962524	-3.79737591743469	0.114536821842194	0.453104883432388	0.234297811985016
-1.33187437057495	-7.51624631881714	-3.79335284233093	0.114459805190563	0.453220009803772	0.234535753726959
-1.34161257743835	-7.50898408889771	-3.80193424224854	0.114203087985516	0.453501492738724	0.234977036714554
-1.33462154865265	-7.50361728668213	-3.80177021026611	0.114278607070446	0.453684270381927	0.235284358263016
-1.34380722045898	-7.50072860717773	-3.79805326461792	0.114110924303532	0.453834742307663	0.235661700367928
-1.3429868221283	-7.49483966827393	-3.80402684211731	0.114033408463001	0.454099804162979	0.236016541719437
-1.34578776359558	-7.49714708328247	-3.80031394958496	0.113975413143635	0.454080432653427	0.236318066716194
-1.35252237319946	-7.48624038696289	-3.80154037475586	0.113693796098232	0.454400271177292	0.236715942621231
-1.35238039493561	-7.4847354888916	-3.81047177314758	0.113746851682663	0.454375356435776	0.236992508172989
-1.36013329029083	-7.48219633102417	-3.79585289955139	0.113545998930931	0.45449697971344	0.237355351448059
-1.36182463169098	-7.47369194030762	-3.80620670318604	0.113543279469013	0.454588711261749	0.237715020775795
-1.36785781383514	-7.47540664672852	-3.80479598045349	0.113551422953606	0.454573303461075	0.238074168562889
-1.37259221076965	-7.46288537979126	-3.80889439582825	0.113353483378887	0.454612970352173	0.238541409373283
-1.37116992473602	-7.46382522583008	-3.81287288665771	0.113326825201511	0.454518556594849	0.238950148224831
-1.38271570205688	-7.45482635498047	-3.8007926940918	0.113204970955849	0.454469859600067	0.239462360739708
-1.37859344482422	-7.45078420639038	-3.8107008934021	0.113249585032463	0.454458177089691	0.239886805415154
-1.38745176792145	-7.44905185699463	-3.80368757247925	0.113210096955299	0.454298496246338	0.240453347563744
-1.39040565490723	-7.44024515151978	-3.81007933616638	0.113216564059258	0.454346507787704	0.240906432271004
-1.38527870178223	-7.4405369758606	-3.80025267601013	0.113394774496555	0.454095005989075	0.241445571184158
-1.39996421337128	-7.43494033813477	-3.80353760719299	0.113408975303173	0.454030483961105	0.242005437612534
-1.39157676696777	-7.43181705474854	-3.80317831039429	0.113596752285957	0.453876674175262	0.242406532168388
-1.39665830135345	-7.4281702041626	-3.79863262176514	0.113648101687431	0.453551083803177	0.24321137368679
-1.39499878883362	-7.42076730728149	-3.79647898674011	0.113737069070339	0.453547120094299	0.243746697902679
-1.39506840705872	-7.42214298248291	-3.79900908470154	0.114016473293304	0.453233480453491	0.244333580136299
-1.40721642971039	-7.41425228118896	-3.79517316818237	0.114193364977837	0.45296522974968	0.244971394538879
-1.40734720230103	-7.40641164779663	-3.80117607116699	0.11442606896162	0.4529969394207	0.245566800236702
-1.40948843955994	-7.40541982650757	-3.79470181465149	0.114664025604725	0.452488869428635	0.246349856257439
-1.41815578937531	-7.40141582489014	-3.79647278785706	0.114853851497173	0.452431619167328	0.247085377573967
-1.419393658638	-7.39058399200439	-3.80408692359924	0.115171708166599	0.452097415924072	0.247901752591133
-1.42178976535797	-7.38788557052612	-3.79583382606506	0.115455262362957	0.45171993970871	0.248772233724594
-1.42560195922852	-7.37712144851685	-3.8002655506134	0.115611776709557	0.451586306095123	0.249739214777946
-1.42165994644165	-7.37614583969116	-3.79618287086487	0.115987375378609	0.451153367757797	0.250644981861115
-1.42610836029053	-7.37319707870483	-3.78826522827148	0.11615376919508	0.450823217630386	0.251482456922531
-1.42988502979279	-7.35901546478271	-3.79346919059753	0.116487763822079	0.450575709342957	0.252362370491028
-1.42185437679291	-7.36158847808838	-3.78495049476624	0.116907455027103	0.450183838605881	0.253068089485168
-1.43338048458099	-7.35679817199707	-3.78837823867798	0.117046765983105	0.449906468391418	0.253823727369308
-1.43487370014191	-7.3489294052124	-3.78645849227905	0.117318488657475	0.449743539094925	0.254464089870453
-1.42777490615845	-7.35547399520874	-3.78563737869263	0.117860101163387	0.449269741773605	0.25503346323967
-1.44276642799377	-7.34886455535889	-3.78458285331726	0.118010990321636	0.448969930410385	0.255780190229416
-1.44093060493469	-7.34424304962158	-3.78517293930054	0.118335694074631	0.44884380698204	0.256317913532257
-1.43537068367004	-7.3446888923645	-3.78503036499023	0.118807151913643	0.448422729969025	0.25687164068222
-1.44524002075195	-7.34332323074341	-3.77864384651184	0.119087114930153	0.448200434446335	0.257490783929825
-1.44331681728363	-7.33179092407227	-3.78515911102295	0.119371183216572	0.448070794343948	0.258151829242706
-1.43732857704163	-7.33083438873291	-3.77996635437012	0.119788579642773	0.447995990514755	0.258575439453125
-1.44095575809479	-7.33256483078003	-3.7807023525238	0.120160289108753	0.447611421346664	0.259258329868317
-1.44723546504974	-7.32677841186523	-3.77859163284302	0.12040039896965	0.44748666882515	0.259773075580597
-1.44333529472351	-7.32377338409424	-3.78386640548706	0.12069246172905	0.447545737028122	0.260279893875122
-1.43649506568909	-7.32222986221313	-3.78697347640991	0.121123164892197	0.447378635406494	0.26077738404274
-1.44024205207825	-7.32389354705811	-3.78449559211731	0.121453337371349	0.447239935398102	0.261396884918213
-1.4471400976181	-7.32261228561401	-3.78350782394409	0.121664576232433	0.447322934865952	0.26192033290863
-1.43927395343781	-7.31504392623901	-3.78712868690491	0.122003518044949	0.447388291358948	0.262349337339401
-1.4336873292923	-7.31685352325439	-3.79202151298523	0.12235127389431	0.447360455989838	0.262821108102798
[truncated: 9,285 more rows]
