# Supplementary material for: Identification of Haptic Based Guiding Using Hard Reins
Source: PLoS One. 2015 Jul 22;10(7):e0132020. doi: 10.1371/journal.pone.0132020 (PMC4511788; doi:10.1371/journal.pone.0132020)
Supplement: S6 File — (ZIP) [file pone.0132020.s006.zip › Exp2_ForceData2/Subject9/path3/T5.csv]

Force X (N)	Force Y (N)	Force Z (N)	Torque X (N-m)	Torque Y (N-m)	Torque Z (N-m)	Frequency = 10000	Averaging Level = 16	F/T Serial Number = FT11772	Time Started = 19/12/2012 16:37:01
-1.60701489448547	-8.226149559021	-3.72551584243774	-0.0067163254134357	0.50904792547226	-0.057040736079216
-1.60962748527527	-8.23090934753418	-3.74089336395264	-0.00676541682332754	0.508989691734314	-0.0571411103010178
-1.60422873497009	-8.2282886505127	-3.73879218101501	-0.00686015887185931	0.508831918239594	-0.0572875961661339
-1.60144829750061	-8.22622013092041	-3.72051191329956	-0.00699583720415831	0.508743345737457	-0.057231817394495
-1.6059730052948	-8.23293399810791	-3.73277544975281	-0.00718666287139058	0.508869826793671	-0.0572387799620628
-1.60393846035004	-8.23101997375488	-3.7439341545105	-0.0071996352635324	0.50890326499939	-0.0574021190404892
-1.60742819309235	-8.22336006164551	-3.72303986549377	-0.00720039196312428	0.508681952953339	-0.0573584213852882
-1.6042412519455	-8.23037052154541	-3.72762942314148	-0.00742332171648741	0.508760333061218	-0.0573201291263103
-1.6000908613205	-8.23122310638428	-3.73229908943176	-0.00757127953693271	0.508737027645111	-0.0575253441929817
-1.60063767433167	-8.22932624816895	-3.72318148612976	-0.00769223319366574	0.508801102638245	-0.0574941262602806
-1.6066517829895	-8.2318754196167	-3.71744680404663	-0.00764188822358847	0.50878632068634	-0.0574224330484867
-1.60875880718231	-8.22958564758301	-3.73616194725037	-0.00769890658557415	0.508783340454102	-0.0575308948755264
-1.6009681224823	-8.22724151611328	-3.72341823577881	-0.00787822436541319	0.50862717628479	-0.0575884021818638
-1.60325396060944	-8.23071098327637	-3.71728086471558	-0.00797012448310852	0.508832216262817	-0.0574674531817436
-1.60396063327789	-8.23406028747559	-3.73338770866394	-0.00805292651057243	0.508972585201263	-0.057477992027998
-1.6069917678833	-8.23173141479492	-3.73717617988586	-0.00809419900178909	0.508922874927521	-0.0576198287308216
-1.60765218734741	-8.22564125061035	-3.72690439224243	-0.00809945166110992	0.508860349655151	-0.0575341358780861
-1.60540473461151	-8.2302713394165	-3.71794676780701	-0.00823324173688889	0.508942663669586	-0.0575294233858585
-1.60314011573792	-8.23017501831055	-3.73496198654175	-0.00830545648932457	0.509074330329895	-0.0576629154384136
-1.60492599010468	-8.22717952728271	-3.73718404769897	-0.00836227647960186	0.509109318256378	-0.057750791311264
-1.60869038105011	-8.23208618164063	-3.72415494918823	-0.0084155248478055	0.509309530258179	-0.0576040036976337
-1.60803723335266	-8.23200511932373	-3.74005722999573	-0.00835220795124769	0.509310603141785	-0.0577769465744495
-1.60277104377747	-8.22942543029785	-3.73251152038574	-0.00844487175345421	0.509291648864746	-0.0578689277172089
-1.60007381439209	-8.2322359085083	-3.72564268112183	-0.0084987748414278	0.509473919868469	-0.0577525906264782
-1.60415363311768	-8.23863410949707	-3.74708914756775	-0.00851797312498093	0.50967663526535	-0.0577999018132687
-1.60305762290955	-8.23632907867432	-3.74598932266235	-0.0085007268935442	0.509710133075714	-0.0578959323465824
-1.60357201099396	-8.23338890075684	-3.72751712799072	-0.00846959091722965	0.509805679321289	-0.0577944815158844
-1.59693896770477	-8.23950958251953	-3.73724293708801	-0.0085370410233736	0.50990879535675	-0.0577775798738003
-1.59114253520966	-8.23762130737305	-3.74100732803345	-0.00864647515118122	0.509988486766815	-0.0578761994838715
-1.59514260292053	-8.23598670959473	-3.73196363449097	-0.00856592413038015	0.510209381580353	-0.0576543770730495
-1.59438169002533	-8.24078273773193	-3.74351048469543	-0.00848025735467672	0.51031231880188	-0.0576647371053696
-1.58704388141632	-8.2385721206665	-3.7499213218689	-0.0085023008286953	0.510297954082489	-0.0577321909368038
-1.58372890949249	-8.23760509490967	-3.73887920379639	-0.00851382128894329	0.510390818119049	-0.0575974062085152
-1.58373296260834	-8.24410629272461	-3.73963403701782	-0.00862880516797304	0.51061624288559	-0.0573794916272163
-1.58200025558472	-8.24576187133789	-3.74718260765076	-0.00854500569403172	0.510741591453552	-0.0573936551809311
-1.58042109012604	-8.24375438690186	-3.7605607509613	-0.00844648107886314	0.510805666446686	-0.0573807954788208
-1.57909607887268	-8.23807144165039	-3.74301385879517	-0.0083795664831996	0.510888814926147	-0.0572471804916859
-1.57246971130371	-8.242600440979	-3.74153733253479	-0.00843169260770082	0.510978996753693	-0.0571322925388813
-1.56777679920197	-8.24460506439209	-3.75619339942932	-0.00846437737345696	0.511094391345978	-0.0572343617677689
-1.56434142589569	-8.24516868591309	-3.75854229927063	-0.0084361182525754	0.511211931705475	-0.0572008527815342
-1.56669211387634	-8.24372959136963	-3.74140119552612	-0.00838341470807791	0.51122385263443	-0.0569794960319996
-1.56957471370697	-8.24600219726563	-3.75875687599182	-0.00832385569810867	0.511302053928375	-0.0568659193813801
-1.56379461288452	-8.24531745910645	-3.7693178653717	-0.00823224522173405	0.51135927438736	-0.0569684468209744
-1.55868577957153	-8.23962211608887	-3.75816226005554	-0.00821818504482508	0.511265456676483	-0.0569549612700939
-1.55276322364807	-8.2445764541626	-3.75181889533997	-0.00827857851982117	0.511451780796051	-0.0567458495497704
-1.55540478229523	-8.25108909606934	-3.75432944297791	-0.00823075789958239	0.511580169200897	-0.0566371493041515
-1.55320918560028	-8.25039768218994	-3.77198362350464	-0.00806679110974073	0.511577904224396	-0.0567484050989151
-1.55333590507507	-8.24612617492676	-3.76628613471985	-0.00794249027967453	0.511592388153076	-0.0566705837845802
-1.54951918125153	-8.24303340911865	-3.74629759788513	-0.00793614983558655	0.511629819869995	-0.0565150678157806
-1.54455816745758	-8.25031757354736	-3.76631927490234	-0.00793005712330341	0.511772155761719	-0.0565067455172539
-1.5378589630127	-8.25055885314941	-3.77471399307251	-0.00791917461901903	0.511681377887726	-0.0566243603825569
-1.53799378871918	-8.24876308441162	-3.75316786766052	-0.00785741023719311	0.51176792383194	-0.0564534217119217
-1.54044914245605	-8.25010013580322	-3.76023578643799	-0.00763692241162062	0.511746883392334	-0.0563487485051155
-1.53866803646088	-8.25047016143799	-3.77831554412842	-0.0075493841432035	0.511770129203796	-0.0565364845097065
-1.53079640865326	-8.24588680267334	-3.76957201957703	-0.00753674330189824	0.511677443981171	-0.0565545335412025
-1.53140711784363	-8.25320053100586	-3.75339889526367	-0.0075216256082058	0.511789798736572	-0.0564006678760052
-1.53006184101105	-8.25490283966064	-3.77310085296631	-0.00734747853130102	0.512004315853119	-0.0565056204795837
-1.52817535400391	-8.25263023376465	-3.77707171440125	-0.00726251536980271	0.511860609054565	-0.056639090180397
-1.52630984783173	-8.25207233428955	-3.75933289527893	-0.00716283265501261	0.511893093585968	-0.0565633252263069
-1.52369177341461	-8.25742053985596	-3.76750540733337	-0.00711785582825542	0.511971533298492	-0.0566230565309525
-1.52002036571503	-8.25960636138916	-3.77994680404663	-0.00709018250927329	0.51203066110611	-0.0568002350628376
-1.52072942256927	-8.25826740264893	-3.77308917045593	-0.00696759996935725	0.512071788311005	-0.05687141045928
-1.52582395076752	-8.26240730285645	-3.76240873336792	-0.00681809103116393	0.51228278875351	-0.0567579083144665
-1.52338600158691	-8.2603588104248	-3.78245878219604	-0.00661361217498779	0.512200891971588	-0.0570117123425007
-1.52108979225159	-8.25904560089111	-3.77231669425964	-0.00650228001177311	0.512235820293427	-0.0571684800088406
-1.51756942272186	-8.26524066925049	-3.77150177955627	-0.0065473890863359	0.5123370885849	-0.0571278370916843
-1.51848864555359	-8.27011871337891	-3.78471851348877	-0.0063346023671329	0.512542426586151	-0.057219248265028
-1.52074134349823	-8.26394748687744	-3.78456115722656	-0.00609951885417104	0.512515425682068	-0.0573821924626827
-1.51782822608948	-8.26494693756104	-3.77131676673889	-0.00600881269201636	0.512542068958282	-0.0573220364749432
-1.51646590232849	-8.27064609527588	-3.77617907524109	-0.00602356670424342	0.512686669826508	-0.057370875030756
-1.51056921482086	-8.27178859710693	-3.79366517066956	-0.00591135071590543	0.512686014175415	-0.057539377361536
-1.50922155380249	-8.2703800201416	-3.78850483894348	-0.00577777810394764	0.5128373503685	-0.0575852431356907
-1.50943839550018	-8.26957988739014	-3.77240920066834	-0.00566417304798961	0.51297253370285	-0.0574797727167606
-1.51234817504883	-8.27558708190918	-3.78517413139343	-0.00545189762488008	0.513099730014801	-0.0574103109538555
-1.50870406627655	-8.27434062957764	-3.79886722564697	-0.00527377286925912	0.513094782829285	-0.057570356875658
-1.50145769119263	-8.27030277252197	-3.78777885437012	-0.00521250441670418	0.513065099716187	-0.0575881637632847
-1.50048637390137	-8.27428817749023	-3.78477311134338	-0.00514680752530694	0.513259947299957	-0.0574390254914761
-1.49942791461945	-8.27792263031006	-3.7956178188324	-0.00502471486106515	0.513466119766235	-0.0573698543012142
-1.49917197227478	-8.27749443054199	-3.80013179779053	-0.00486786523833871	0.513523697853088	-0.0574515163898468
-1.49831199645996	-8.2692289352417	-3.78593635559082	-0.00464525306597352	0.51350200176239	-0.0572784170508385
-1.49355840682983	-8.27542591094971	-3.78178429603577	-0.00469593331217766	0.513556480407715	-0.0571170970797539
-1.49033427238464	-8.27689075469971	-3.79555535316467	-0.00461730966344476	0.513628542423248	-0.0571211539208889
-1.48518764972687	-8.27833080291748	-3.8019106388092	-0.0045639886520803	0.513661324977875	-0.0571728087961674
-1.48570191860199	-8.27607536315918	-3.78517127037048	-0.00457487441599369	0.513692200183868	-0.0569478534162045
-1.48340117931366	-8.27455425262451	-3.78303027153015	-0.00443539815023541	0.513669192790985	-0.056799191981554
-1.48287975788116	-8.27706241607666	-3.80686450004578	-0.00431085005402565	0.513564586639404	-0.0567969791591167
-1.47742354869843	-8.27351951599121	-3.79678630828857	-0.0043308506719768	0.513522446155548	-0.0568468607962132
-1.47222912311554	-8.27505588531494	-3.77877616882324	-0.00430544372648001	0.513368844985962	-0.0565716810524464
-1.47600102424622	-8.2798433303833	-3.79543447494507	-0.00432633189484477	0.513411581516266	-0.0565043687820435
-1.47104334831238	-8.27775287628174	-3.8031952381134	-0.00422796234488487	0.513277590274811	-0.0565512962639332
-1.46943891048431	-8.27159214019775	-3.78849864006042	-0.00421068724244833	0.512977302074432	-0.0564453080296516
-1.46745550632477	-8.27497386932373	-3.77753806114197	-0.00422829622402787	0.512878358364105	-0.0562606006860733
-1.45845806598663	-8.28159332275391	-3.79141187667847	-0.00442906795069575	0.512696981430054	-0.0563360489904881
-1.45905160903931	-8.2789134979248	-3.78713631629944	-0.00446432596072555	0.512491226196289	-0.0563041977584362
-1.46102809906006	-8.27733135223389	-3.78002834320068	-0.00439502438530326	0.512330174446106	-0.0561952888965607
-1.45866620540619	-8.27921581268311	-3.77597856521606	-0.00446165865287185	0.512096166610718	-0.0560480281710625
-1.45756852626801	-8.27714920043945	-3.7937970161438	-0.00446702726185322	0.511737287044525	-0.0561770834028721
-1.45188200473785	-8.27785778045654	-3.77180433273315	-0.00464233197271824	0.511511743068695	-0.0560753159224987
-1.45073187351227	-8.28408336639404	-3.76936888694763	-0.00478777335956693	0.511334121227264	-0.0559885948896408
-1.449742436409	-8.28521251678467	-3.78080320358276	-0.00474763149395585	0.51106196641922	-0.0561727732419968
-1.4469496011734	-8.27680778503418	-3.76510047912598	-0.00474891811609268	0.510717034339905	-0.056079164147377
-1.442267537117	-8.28601360321045	-3.76137375831604	-0.00500951195135713	0.510437369346619	-0.0560520701110363
-1.43723797798157	-8.28755855560303	-3.77009510993958	-0.00517233926802874	0.510246515274048	-0.056231040507555
-1.44072067737579	-8.28454685211182	-3.75677943229675	-0.00522300368174911	0.510057628154755	-0.0561943650245667
-1.44365203380585	-8.28922271728516	-3.75312614440918	-0.00527245132252574	0.509838283061981	-0.0561092644929886
-1.43808352947235	-8.2897424697876	-3.7667133808136	-0.00536249810829759	0.509572148323059	-0.0563372112810612
-1.43203175067902	-8.28507900238037	-3.75177311897278	-0.00542706064879894	0.509306371212006	-0.0564095638692379
-1.43085360527039	-8.29166889190674	-3.74949288368225	-0.0055754454806447	0.509268164634705	-0.0563036575913429
-1.43048751354218	-8.29892063140869	-3.7642810344696	-0.00570065109059215	0.50915139913559	-0.056489422917366
-1.42960178852081	-8.29416179656982	-3.75003671646118	-0.00562925497069955	0.509015619754791	-0.0565861873328686
-1.42742967605591	-8.29521083831787	-3.73793363571167	-0.00573865929618478	0.508894920349121	-0.0565389283001423
-1.42508292198181	-8.30278968811035	-3.74674248695374	-0.00598886655643582	0.508875548839569	-0.0566466189920902
-1.41680598258972	-8.30312538146973	-3.74853014945984	-0.00604237802326679	0.508849799633026	-0.0569936186075211
-1.42079150676727	-8.30497646331787	-3.73969697952271	-0.00614458601921797	0.508825719356537	-0.0569120422005653
-1.41945290565491	-8.30830764770508	-3.74816131591797	-0.00606715120375156	0.508808493614197	-0.057153832167387
-1.41254055500031	-8.30561256408691	-3.75000071525574	-0.00624251365661621	0.508694589138031	-0.0574151501059532
-1.40979981422424	-8.31150054931641	-3.73900127410889	-0.00632912805303931	0.508799314498901	-0.0574726313352585
-1.41373658180237	-8.32041168212891	-3.75126194953918	-0.0064483336172998	0.508987367153168	-0.0576330162584782
-1.41122663021088	-8.32045078277588	-3.75192332267761	-0.00640311883762479	0.509011924266815	-0.0579360909759998
-1.41109371185303	-8.31725883483887	-3.73507976531982	-0.00648737698793411	0.509044885635376	-0.0579980947077274
-1.40965580940247	-8.32365226745605	-3.74216628074646	-0.00662235915660858	0.509130597114563	-0.0581990480422974
-1.40475761890411	-8.32851219177246	-3.75397229194641	-0.00670215347781777	0.50920432806015	-0.0584791414439678
-1.40217769145966	-8.32730102539063	-3.75177001953125	-0.00676351925358176	0.509295642375946	-0.0587791353464127
-1.40891170501709	-8.33185768127441	-3.74150609970093	-0.00682091247290373	0.509510040283203	-0.0588231012225151
-1.40997421741486	-8.33306312561035	-3.74822783470154	-0.00680731888860464	0.509516716003418	-0.0590837150812149
-1.40023338794708	-8.33343887329102	-3.75256156921387	-0.00686833448708057	0.509577035903931	-0.0594179071485996
-1.39968919754028	-8.33488368988037	-3.73956203460693	-0.00696027325466275	0.509627521038055	-0.0595425963401794
-1.40431678295135	-8.34641647338867	-3.75420570373535	-0.00704650906845927	0.510001659393311	-0.0597761608660221
-1.40581750869751	-8.34497928619385	-3.76374912261963	-0.00699399737641215	0.510045349597931	-0.0600173212587833
-1.40446436405182	-8.34156513214111	-3.74990200996399	-0.00703032361343503	0.510165393352509	-0.0602144077420235
-1.40404152870178	-8.34358787536621	-3.74051213264465	-0.0071006016805768	0.510202705860138	-0.0603101439774036
-1.40091848373413	-8.34749889373779	-3.7573778629303	-0.00723002990707755	0.510392665863037	-0.0605883076786995
-1.40320217609406	-8.35056972503662	-3.76245498657227	-0.00724859395995736	0.510576128959656	-0.0608222745358944
-1.40579950809479	-8.35046863555908	-3.75606822967529	-0.00730016874149442	0.510668754577637	-0.0609249286353588
-1.41066324710846	-8.3506031036377	-3.75070023536682	-0.00727604003623128	0.510847985744476	-0.0609723851084709
-1.41243612766266	-8.35328674316406	-3.76708793640137	-0.00722172996029258	0.510888695716858	-0.0612725168466568
-1.40642356872559	-8.34865188598633	-3.76138401031494	-0.0073715471662581	0.510903596878052	-0.0614745281636715
-1.40605461597443	-8.35416889190674	-3.75006651878357	-0.00741500640287995	0.511034488677979	-0.0614422298967838
-1.4126843214035	-8.35813045501709	-3.75332069396973	-0.00746640004217625	0.511295199394226	-0.061509907245636
-1.41292524337769	-8.35994911193848	-3.77410840988159	-0.00750765996053815	0.511252343654633	-0.06175921484828
-1.41489017009735	-8.35402965545654	-3.75714159011841	-0.00748187024146318	0.511338353157043	-0.0618114583194256
-1.41982913017273	-8.35197734832764	-3.75426888465881	-0.00753558101132512	0.511354386806488	-0.0618034116923809
-1.41479992866516	-8.35577201843262	-3.75064134597778	-0.00762645294889808	0.511381983757019	-0.0618742592632771
-1.41510832309723	-8.35669136047363	-3.76980209350586	-0.00775825371965766	0.511490285396576	-0.0620921403169632
-1.41900336742401	-8.35521507263184	-3.75724148750305	-0.00780105963349342	0.5114786028862	-0.0621916651725769
-1.42525553703308	-8.35688781738281	-3.75039005279541	-0.00780982663854957	0.511465072631836	-0.0621139220893383
-1.43002808094025	-8.35813140869141	-3.75843739509583	-0.00771710509434342	0.511429309844971	-0.0622199811041355
-1.42805135250092	-8.3555793762207	-3.7687771320343	-0.00785109400749207	0.511320531368256	-0.0624652728438377
-1.42469596862793	-8.35404491424561	-3.75104689598084	-0.00791994761675596	0.511206865310669	-0.0624598003923893
-1.42974185943604	-8.35612678527832	-3.74767541885376	-0.00798470806330442	0.511299610137939	-0.062472827732563
-1.43588137626648	-8.36417198181152	-3.75565409660339	-0.00807461235672235	0.511227071285248	-0.0625839456915855
-1.43879055976868	-8.35908222198486	-3.76821756362915	-0.00806378945708275	0.511063158512115	-0.0628058314323425
-1.44379997253418	-8.35308361053467	-3.74756383895874	-0.00803766399621964	0.510966956615448	-0.0628240630030632
-1.4452006816864	-8.35639381408691	-3.7439820766449	-0.00816408265382051	0.510848999023438	-0.0628316774964333
-1.44365060329437	-8.36006546020508	-3.76327085494995	-0.00822212547063828	0.510761201381683	-0.0630874037742615
-1.44932055473328	-8.35639095306396	-3.75615453720093	-0.00827042479068041	0.510710418224335	-0.0632513165473938
-1.45221483707428	-8.35810470581055	-3.7410786151886	-0.00828422326594591	0.510650455951691	-0.0632296577095985
-1.46041631698608	-8.35951137542725	-3.74708724021912	-0.00821100175380707	0.510505139827728	-0.063281387090683
-1.4625084400177	-8.35735702514648	-3.75789546966553	-0.0082109123468399	0.510381460189819	-0.0635170266032219
-1.45995616912842	-8.35382747650146	-3.74163269996643	-0.00830177590250969	0.510130286216736	-0.0636317431926727
-1.4652247428894	-8.35997772216797	-3.73895668983459	-0.00836055725812912	0.510202467441559	-0.0635726302862167
-1.46733868122101	-8.36296939849854	-3.75448250770569	-0.00833376497030258	0.510191023349762	-0.0637129992246628
-1.46977055072784	-8.35856056213379	-3.75479531288147	-0.00830572936683893	0.510060667991638	-0.06388920545578
-1.47234630584717	-8.35225677490234	-3.734543800354	-0.00824171677231789	0.509936988353729	-0.0638260841369629
-1.47122371196747	-8.36081314086914	-3.73893666267395	-0.00834698975086212	0.509884357452393	-0.0639169216156006
-1.47021186351776	-8.36158561706543	-3.74274587631226	-0.00843737181276083	0.509769976139069	-0.0641022101044655
-1.47318911552429	-8.35968780517578	-3.72968029975891	-0.00833603274077177	0.509661972522736	-0.0640101432800293
-1.48264420032501	-8.36189556121826	-3.74199628829956	-0.00825220439583063	0.509686410427094	-0.0640168115496635
-1.47888422012329	-8.36083889007568	-3.74818229675293	-0.00820552557706833	0.509514093399048	-0.0642316043376923
-1.47699499130249	-8.35762405395508	-3.73559880256653	-0.00827360711991787	0.509404003620148	-0.0642265900969505
-1.47811627388	-8.36406993865967	-3.73948311805725	-0.00817744340747595	0.509532630443573	-0.0641369968652725
-1.48224020004272	-8.36428546905518	-3.75284600257874	-0.00811392068862915	0.509507417678833	-0.0643888711929321
-1.4815868139267	-8.35804271697998	-3.7405207157135	-0.00802412535995245	0.509415984153748	-0.064285509288311
-1.4824126958847	-8.36234951019287	-3.73278141021729	-0.00806214846670628	0.50944197177887	-0.0641830116510391
-1.48236095905304	-8.36468029022217	-3.75495457649231	-0.00801120325922966	0.509447813034058	-0.0642922669649124
-1.47872626781464	-8.36300945281982	-3.74405717849731	-0.00796792283654213	0.509441554546356	-0.0643791183829308
-1.48532211780548	-8.36419010162354	-3.73367500305176	-0.00788798462599516	0.509478688240051	-0.0641594007611275
-1.48642778396606	-8.36325168609619	-3.7465455532074	-0.00767870713025332	0.509543478488922	-0.0642208009958267
-1.48229122161865	-8.36120796203613	-3.74963164329529	-0.00765504501760006	0.50952559709549	-0.0643715560436249
-1.4805634021759	-8.36255645751953	-3.74063277244568	-0.00759244523942471	0.509609401226044	-0.0641577690839767
-1.48594176769257	-8.36843681335449	-3.75127696990967	-0.0075558926910162	0.509817838668823	-0.0640925243496895
-1.4855260848999	-8.36493682861328	-3.75742554664612	-0.00729672471061349	0.509854912757874	-0.0641641393303871
-1.4866418838501	-8.35898113250732	-3.73594903945923	-0.00721424771472812	0.509879350662231	-0.0639727935194969
-1.48111510276794	-8.36345767974854	-3.75285720825195	-0.00717461761087179	0.509986221790314	-0.0639717876911163
-1.48275220394135	-8.36460018157959	-3.76319408416748	-0.00709293037652969	0.510133802890778	-0.0640224292874336
-1.48303925991058	-8.36480331420898	-3.7445330619812	-0.00704803271219134	0.51026064157486	-0.0638091415166855
-1.48736524581909	-8.36278057098389	-3.7526478767395	-0.0067481929436326	0.510282039642334	-0.0637818723917007
-1.48428773880005	-8.36101531982422	-3.767662525177	-0.00666168890893459	0.510365724563599	-0.0638765320181847
-1.47818422317505	-8.36316871643066	-3.74774360656738	-0.00658798962831497	0.510418117046356	-0.0637817829847336
-1.47837281227112	-8.36475944519043	-3.74929404258728	-0.00646257493644953	0.510592699050903	-0.06361423432827
-1.47929096221924	-8.37070465087891	-3.7639594078064	-0.0063102338463068	0.510750591754913	-0.063722088932991
-1.47792410850525	-8.36531066894531	-3.75746417045593	-0.00620106561109424	0.510654211044312	-0.0636518970131874
-1.47536826133728	-8.36435985565186	-3.75096273422241	-0.00607174029573798	0.510759174823761	-0.0634692162275314
-1.4721862077713	-8.37110900878906	-3.76738166809082	-0.00600655656307936	0.510840535163879	-0.0634528920054436
-1.46786546707153	-8.36811542510986	-3.76976466178894	-0.00595677411183715	0.51092129945755	-0.0635351240634918
-1.46900033950806	-8.37021064758301	-3.76079869270325	-0.00575952744111419	0.511002659797668	-0.0632990896701813
-1.47048556804657	-8.37098979949951	-3.7597758769989	-0.00560066243633628	0.511074781417847	-0.0630955919623375
-1.46699094772339	-8.36999034881592	-3.77501130104065	-0.00545372162014246	0.511090695858002	-0.0631491914391518
-1.46086072921753	-8.36704063415527	-3.76027131080627	-0.00544254761189222	0.511020183563232	-0.0630416870117188
-1.46115291118622	-8.36994075775146	-3.75943732261658	-0.0053483028896153	0.511136591434479	-0.0628856047987938
-1.46159076690674	-8.37515354156494	-3.77407240867615	-0.00527672423049808	0.511320888996124	-0.0628399476408958
-1.46224737167358	-8.3707447052002	-3.78311491012573	-0.00502927554771304	0.511289477348328	-0.0628259629011154
-1.45979750156403	-8.36642074584961	-3.77467393875122	-0.00487789558246732	0.511248886585236	-0.0627217590808868
-1.45779979228973	-8.36811256408691	-3.75847172737122	-0.00487551232799888	0.511269986629486	-0.0625993311405182
-1.45479190349579	-8.36967945098877	-3.78021764755249	-0.00482171960175037	0.511304974555969	-0.0626649707555771
-1.45101571083069	-8.37292003631592	-3.77557158470154	-0.00474929716438055	0.511246204376221	-0.0626610964536667
-1.45351338386536	-8.37338352203369	-3.76084542274475	-0.00469551468268037	0.51129561662674	-0.0625245943665504
-1.4578093290329	-8.37419891357422	-3.76713728904724	-0.00442313309758902	0.511310815811157	-0.0624656490981579
-1.45705497264862	-8.37285423278809	-3.78301215171814	-0.00438574887812138	0.511234223842621	-0.0626085698604584
-1.44852042198181	-8.37183475494385	-3.76857829093933	-0.00445006089285016	0.511043846607208	-0.0626063942909241
-1.44739580154419	-8.37170696258545	-3.76073455810547	-0.00435730116441846	0.511048316955566	-0.0624163597822189
-1.45078480243683	-8.38061046600342	-3.77554726600647	-0.00431961473077536	0.511153280735016	-0.0624384507536888
-1.44940006732941	-8.37945461273193	-3.77404141426086	-0.00415395759046078	0.510967195034027	-0.062431376427412
-1.4505307674408	-8.37319850921631	-3.76616168022156	-0.00409343000501394	0.510845303535461	-0.062323484569788
-1.4488981962204	-8.37682723999023	-3.7526638507843	-0.00410928949713707	0.510732054710388	-0.0621676929295063
-1.44116342067719	-8.37743377685547	-3.77380013465881	-0.00415848894044757	0.510664165019989	-0.0622467137873173
-1.44244134426117	-8.37294292449951	-3.76914072036743	-0.00406448915600777	0.510500311851501	-0.0621495209634304
-1.44835114479065	-8.37634181976318	-3.7573401927948	-0.00403529312461615	0.510415732860565	-0.0618611015379429
-1.44445884227753	-8.3771276473999	-3.76189541816711	-0.00399710517376661	0.510246992111206	-0.0618282407522202
-1.44387352466583	-8.36995506286621	-3.76604771614075	-0.00394424609839916	0.509970605373383	-0.0618831589818001
-1.43948233127594	-8.37305641174316	-3.75083303451538	-0.00409756368026137	0.509802043437958	-0.0616014339029789
-1.4388245344162	-8.38003730773926	-3.76046276092529	-0.00404335837811232	0.509781360626221	-0.0614823773503304
-1.44097006320953	-8.37546825408936	-3.76592254638672	-0.0040070884861052	0.509634912014008	-0.0614848583936691
-1.44304323196411	-8.36857795715332	-3.74788737297058	-0.00395702151581645	0.509444892406464	-0.0612960681319237
-1.43675911426544	-8.37151718139648	-3.7436249256134	-0.00405884813517332	0.509232699871063	-0.061149675399065
-1.43520987033844	-8.37499809265137	-3.75882411003113	-0.0040594357997179	0.50913679599762	-0.0611751824617386
-1.43646991252899	-8.37276268005371	-3.75676679611206	-0.00404564524069428	0.508983314037323	-0.0611921511590481
-1.43998277187347	-8.37293338775635	-3.73730874061584	-0.0041221734136343	0.5088871717453	-0.0609393790364265
-1.4425060749054	-8.37132930755615	-3.75255107879639	-0.00400975858792663	0.508724629878998	-0.0608863867819309
-1.43847918510437	-8.3644380569458	-3.75201153755188	-0.00398518377915025	0.508529782295227	-0.0609507001936436
-1.43596494197845	-8.36836624145508	-3.74133896827698	-0.00416108407080173	0.50838166475296	-0.0607577078044415
-1.43794906139374	-8.37012195587158	-3.73949813842773	-0.00410023098811507	0.508526504039764	-0.0606796108186245
-1.44020330905914	-8.36812210083008	-3.75420475006104	-0.00395924737676978	0.508428394794464	-0.060689814388752
-1.44028544425964	-8.36198616027832	-3.73640179634094	-0.0040422361344099	0.508290708065033	-0.0604360699653625
-1.43708956241608	-8.3658504486084	-3.74045062065125	-0.00413698703050613	0.508262634277344	-0.0603310167789459
-1.43650722503662	-8.36410522460938	-3.75498914718628	-0.00412704236805439	0.508246600627899	-0.0602854117751122
-1.43675327301025	-8.36183071136475	-3.74284791946411	-0.0041587995365262	0.508155286312103	-0.0601373463869095
-1.43876528739929	-8.36004543304443	-3.73007202148438	-0.00421391986310482	0.508179247379303	-0.059881828725338
-1.44316172599792	-8.35821628570557	-3.74172472953796	-0.00407549878582358	0.508171141147614	-0.0597165040671825
-1.43460536003113	-8.35470771789551	-3.7548303604126	-0.00407194485887885	0.508080184459686	-0.0597709566354752
-1.43183839321136	-8.35370826721191	-3.73772835731506	-0.00414232444018126	0.507965743541718	-0.0595995523035526
-1.43305158615112	-8.35823345184326	-3.72807598114014	-0.00418975669890642	0.508015692234039	-0.0593553818762302
-1.43213987350464	-8.3603515625	-3.74419736862183	-0.00421739462763071	0.508157014846802	-0.0593026764690876
-1.43178391456604	-8.35347270965576	-3.7566020488739	-0.0040964731015265	0.508054196834564	-0.059271477162838
-1.4309002161026	-8.35004329681396	-3.732266664505	-0.00412543397396803	0.507951259613037	-0.059091717004776
-1.42731213569641	-8.35355377197266	-3.72450518608093	-0.00423414399847388	0.507975161075592	-0.0589628219604492
-1.42281448841095	-8.35324954986572	-3.74406027793884	-0.00421634642407298	0.508026242256165	-0.058970682322979
-1.42086374759674	-8.35672760009766	-3.74712204933167	-0.00433973828330636	0.508018255233765	-0.0589630901813507
-1.41995251178741	-8.35243797302246	-3.73217916488647	-0.00436076987534761	0.507938623428345	-0.058753352612257
-1.42441916465759	-8.3561897277832	-3.73281478881836	-0.00424501253291965	0.50806051492691	-0.0586193725466728
-1.42104852199554	-8.35245800018311	-3.74654698371887	-0.00421728752553463	0.508045017719269	-0.0587098821997643
-1.41341984272003	-8.35270595550537	-3.74172782897949	-0.00423384876921773	0.507963299751282	-0.0587088502943516
-1.41424453258514	-8.35257816314697	-3.72577142715454	-0.00435636006295681	0.507902443408966	-0.0585206113755703
-1.41243326663971	-8.35796737670898	-3.73771095275879	-0.00441184220835567	0.508114218711853	-0.0584414750337601
-1.41413605213165	-8.35625743865967	-3.74738192558289	-0.00430374452844262	0.508122265338898	-0.0584008358418942
-1.41353368759155	-8.35161876678467	-3.74270868301392	-0.00420259032398462	0.508082509040833	-0.0584495067596436
-1.4095606803894	-8.35109233856201	-3.72925496101379	-0.00426133116707206	0.508035778999329	-0.0582810938358307
-1.40356349945068	-8.35548877716064	-3.73879957199097	-0.00434330897405744	0.508108139038086	-0.058275643736124
-1.40296852588654	-8.35769176483154	-3.75187158584595	-0.00434088334441185	0.508165061473846	-0.0583256594836712
-1.39939916133881	-8.3533992767334	-3.74899387359619	-0.0043217153288424	0.508122086524963	-0.0582992024719715
-1.40186476707458	-8.35419368743896	-3.73354125022888	-0.00422618957236409	0.508140504360199	-0.0580633580684662
-1.40576207637787	-8.35664653778076	-3.74413156509399	-0.00417398009449244	0.508226633071899	-0.0580330863595009
-1.39737212657928	-8.35227203369141	-3.74396324157715	-0.0042028184980154	0.508171498775482	-0.0581009685993195
-1.39154839515686	-8.35367107391357	-3.72982501983643	-0.00423949863761663	0.508171558380127	-0.0578954629600048
-1.39746034145355	-8.35919094085693	-3.74422192573547	-0.00423024035990238	0.508322477340698	-0.0577609688043594
-1.39449465274811	-8.35494327545166	-3.75008511543274	-0.00411366717889905	0.508251488208771	-0.0578183084726334
-1.39283061027527	-8.3509578704834	-3.73502969741821	-0.00408555986359715	0.508219242095947	-0.0576592087745667
-1.38950204849243	-8.35386562347412	-3.73929762840271	-0.00408679945394397	0.508260488510132	-0.0574883706867695
-1.3842967748642	-8.35847282409668	-3.75058388710022	-0.00412300741299987	0.508233726024628	-0.0574754141271114
-1.37939941883087	-8.35356044769287	-3.7432062625885	-0.00411394564434886	0.508277356624603	-0.0574408397078514
-1.38452363014221	-8.35465717315674	-3.73190259933472	-0.00403752224519849	0.508392453193665	-0.05716397985816
-1.38121545314789	-8.35715675354004	-3.73601126670837	-0.00400238763540983	0.50835108757019	-0.0569954812526703
-1.38129258155823	-8.35613918304443	-3.75202941894531	-0.00383472698740661	0.508317947387695	-0.0570110119879246
-1.37303709983826	-8.35531234741211	-3.75217175483704	-0.00384011794812977	0.508301973342896	-0.057023573666811
-1.3682234287262	-8.35343456268311	-3.73053359985352	-0.00395932840183377	0.508307874202728	-0.0568321980535984
-1.3678662776947	-8.35814380645752	-3.73784899711609	-0.00387596013024449	0.508489847183228	-0.0567270703613758
-1.36904656887054	-8.36250591278076	-3.74866342544556	-0.00385973020456731	0.508543312549591	-0.0567216202616692
-1.36557960510254	-8.35662174224854	-3.74723315238953	-0.00371233001351357	0.508419334888458	-0.0567039251327515
-1.36356496810913	-8.357346534729	-3.73424911499023	-0.00367098860442638	0.508455693721771	-0.0565533228218555
-1.35804605484009	-8.36500072479248	-3.7440083026886	-0.00380997126922011	0.508566379547119	-0.0564733073115349
-1.35208642482758	-8.36197566986084	-3.7578866481781	-0.00375116430222988	0.508544206619263	-0.0566402263939381
-1.3522242307663	-8.36449527740479	-3.74656987190247	-0.00377030367963016	0.508522272109985	-0.0565358251333237
-1.35107266902924	-8.36362075805664	-3.73846507072449	-0.0037138054613024	0.508623540401459	-0.0563337989151478
-1.34955263137817	-8.36562061309814	-3.74954748153687	-0.00359065877273679	0.50852757692337	-0.0563839562237263
-1.34661459922791	-8.3639554977417	-3.75381946563721	-0.00357107492163777	0.508501946926117	-0.0564760826528072
-1.33493566513062	-8.36771297454834	-3.73511290550232	-0.00368143548257649	0.508407115936279	-0.0563873909413815
-1.33641803264618	-8.36987495422363	-3.73815274238586	-0.00375923747196794	0.508528649806976	-0.0562004186213017
-1.33506548404694	-8.37563896179199	-3.75112986564636	-0.00363974389620125	0.508589088916779	-0.0563053116202354
-1.33180868625641	-8.37132358551025	-3.74690055847168	-0.00357771082781255	0.508479297161102	-0.0563594587147236
-1.33012747764587	-8.36839008331299	-3.73809814453125	-0.0035032662563026	0.508416175842285	-0.0562150776386261
-1.32808136940002	-8.37885761260986	-3.74423122406006	-0.00366513198241591	0.508439302444458	-0.056225161999464
-1.31839108467102	-8.37779808044434	-3.75171566009521	-0.00370611110702157	0.50834584236145	-0.0562883280217648
-1.32079410552979	-8.37301826477051	-3.73914170265198	-0.00368794845417142	0.508315801620483	-0.0562688671052456
-1.32535755634308	-8.37478828430176	-3.74107146263123	-0.00369741395115852	0.50838977098465	-0.0560234449803829
-1.32067155838013	-8.37782382965088	-3.74285054206848	-0.00364861055277288	0.508195340633392	-0.0561783611774445
-1.31599545478821	-8.37224388122559	-3.73749947547913	-0.00363453780300915	0.508041322231293	-0.056183610111475
-1.31752502918243	-8.37665176391602	-3.73494672775269	-0.00374203803949058	0.508031129837036	-0.0560042895376682
-1.31340777873993	-8.38173770904541	-3.7421817779541	-0.00378164276480675	0.508120954036713	-0.056040070950985
-1.31469976902008	-8.37708282470703	-3.75009536743164	-0.0036806317511946	0.507886052131653	-0.0560551919043064
-1.31376075744629	-8.37314701080322	-3.72845983505249	-0.00365219125524163	0.50777006149292	-0.0559315495193005
-1.3146721124649	-8.37710666656494	-3.72637891769409	-0.0038278573192656	0.50772750377655	-0.0558171384036541
-1.30817997455597	-8.37990188598633	-3.74202704429626	-0.00385535228997469	0.507631301879883	-0.0559831634163857
-1.31185722351074	-8.37557601928711	-3.7265305519104	-0.00390844978392124	0.507539749145508	-0.0559131316840649
-1.31540560722351	-8.37469005584717	-3.72140669822693	-0.00389458937570453	0.50749260187149	-0.0557600930333138
-1.313800573349	-8.37675189971924	-3.73347091674805	-0.00385051523335278	0.507343053817749	-0.0557847954332829
-1.31026613712311	-8.3723669052124	-3.73579955101013	-0.00398979522287846	0.507228910923004	-0.0559151247143745
-1.31161201000214	-8.37604522705078	-3.7174825668335	-0.00410267990082502	0.507162630558014	-0.0557744763791561
-1.31345129013062	-8.3784818649292	-3.7296724319458	-0.00407505454495549	0.507115006446838	-0.0557968430221081
-1.31633341312408	-8.37636089324951	-3.73927021026611	-0.00400430522859097	0.507067680358887	-0.0558929033577442
-1.31885707378387	-8.36800003051758	-3.71872138977051	-0.00406007654964924	0.506938517093658	-0.0558152198791504
-1.31437540054321	-8.36961936950684	-3.71189522743225	-0.00406061019748449	0.506785988807678	-0.0557826198637486
-1.31721246242523	-8.37203025817871	-3.73144388198853	-0.00414365949109197	0.50681060552597	-0.055972158908844
-1.3167268037796	-8.37306213378906	-3.72634506225586	-0.00425019953399897	0.506719946861267	-0.0560692064464092
-1.32488787174225	-8.37274169921875	-3.71689748764038	-0.00424712710082531	0.506717681884766	-0.055954959243536
-1.32725632190704	-8.37045478820801	-3.73390507698059	-0.00409654807299376	0.506668448448181	-0.0560926236212254
-1.3248336315155	-8.37043190002441	-3.72826170921326	-0.00425640027970076	0.506540834903717	-0.0562629476189613
-1.32473826408386	-8.37106132507324	-3.71150422096252	-0.00427533546462655	0.506556332111359	-0.0562302358448505
-1.33014619350433	-8.3756275177002	-3.72085952758789	-0.00419514626264572	0.506685376167297	-0.0562704689800739
-1.33194947242737	-8.3763427734375	-3.73318910598755	-0.00409600930288434	0.506696403026581	-0.0565130673348904
-1.33477926254272	-8.3689603805542	-3.72080254554749	-0.00405112281441689	0.506572842597961	-0.0565810427069664
-1.33494985103607	-8.37324142456055	-3.71238446235657	-0.00408766698092222	0.506657004356384	-0.0566204898059368
-1.33845329284668	-8.37818908691406	-3.72716164588928	-0.00416686059907079	0.506785750389099	-0.0568130984902382
-1.33551561832428	-8.37404251098633	-3.72482109069824	-0.00415310449898243	0.506750643253326	-0.0570574775338173
-1.34324645996094	-8.37379360198975	-3.71703696250916	-0.00406664749607444	0.506860673427582	-0.0570327527821064
-1.34559857845306	-8.37726593017578	-3.71781659126282	-0.00405222037807107	0.50700706243515	-0.0570583939552307
-1.34341597557068	-8.37417125701904	-3.73134088516235	-0.00393319176509976	0.506918966770172	-0.0572728216648102
-1.34084320068359	-8.37145042419434	-3.72380399703979	-0.00400321092456579	0.506971776485443	-0.0573939979076386
-1.34136474132538	-8.38064193725586	-3.72427344322205	-0.00408432958647609	0.507148265838623	-0.0573029890656471
-1.34222888946533	-8.38279724121094	-3.73322296142578	-0.00403586542233825	0.507187783718109	-0.0574571341276169
-1.34246373176575	-8.37607479095459	-3.73312258720398	-0.00388968084007502	0.507177710533142	-0.0575226061046124
-1.34108138084412	-8.37483596801758	-3.7179536819458	-0.00400842167437077	0.507207155227661	-0.0574250593781471
-1.33670663833618	-8.37970066070557	-3.73084759712219	-0.00407742569223046	0.507239460945129	-0.0575434304773808
-1.33508360385895	-8.37750148773193	-3.72600483894348	-0.00416801543906331	0.507312834262848	-0.0576283670961857
-1.33758389949799	-8.38284206390381	-3.7212016582489	-0.00411867536604404	0.507312655448914	-0.0574495084583759
-1.3394113779068	-8.38111305236816	-3.73823070526123	-0.00417634984478354	0.507347404956818	-0.0575900636613369
-1.33132195472717	-8.3787260055542	-3.72644400596619	-0.0041727926582098	0.507251620292664	-0.0576073490083218
-1.33142554759979	-8.3808765411377	-3.71557593345642	-0.00435526436194777	0.507349252700806	-0.0574702098965645
-1.33262968063354	-8.38642692565918	-3.73006629943848	-0.00443873135372996	0.507525146007538	-0.0575985088944435
-1.33423185348511	-8.37947273254395	-3.726802110672	-0.0043626525439322	0.50729376077652	-0.0577316395938396
-1.33265435695648	-8.37704277038574	-3.72236585617065	-0.00452360976487398	0.507298827171326	-0.0576650016009808
-1.33071601390839	-8.38558006286621	-3.71578788757324	-0.00468757189810276	0.507289707660675	-0.0577469244599342
-1.32456231117249	-8.38629245758057	-3.7300009727478	-0.00481770839542151	0.507271111011505	-0.0580192282795906
-1.32605278491974	-8.38468170166016	-3.72042322158813	-0.00494622299447656	0.507244229316711	-0.0581370554864407
-1.3350305557251	-8.3879451751709	-3.71018528938293	-0.00496031902730465	0.50726729631424	-0.0581509545445442
-1.33057153224945	-8.38705635070801	-3.72146105766296	-0.00507136806845665	0.507172405719757	-0.0584410615265369
-1.32924854755402	-8.38566112518311	-3.72092413902283	-0.00522962352260947	0.506983041763306	-0.0587415508925915
-1.32971680164337	-8.3912296295166	-3.70533752441406	-0.00541349034756422	0.507040441036224	-0.058815523982048
-1.33320379257202	-8.39552402496338	-3.72129583358765	-0.00548601942136884	0.507106959819794	-0.0590743757784367
-1.33536386489868	-8.39132595062256	-3.71945333480835	-0.00559362629428506	0.506932020187378	-0.0593248046934605
-1.33648252487183	-8.39554405212402	-3.7029812335968	-0.00570527510717511	0.506863176822662	-0.0594624988734722
-1.33196353912354	-8.39853096008301	-3.72333979606628	-0.00596667267382145	0.506868124008179	-0.0598305463790894
-1.33489215373993	-8.39642810821533	-3.71371030807495	-0.0061107212677598	0.506791770458221	-0.0600924491882324
-1.3407461643219	-8.39815330505371	-3.70188808441162	-0.00611244048923254	0.506862044334412	-0.0601475425064564
-1.34450721740723	-8.40093517303467	-3.71541333198547	-0.00624913955107331	0.506742060184479	-0.0605142936110497
-1.34094500541687	-8.39674186706543	-3.7111656665802	-0.00640899781137705	0.506575644016266	-0.0608660168945789
-1.34110236167908	-8.40190982818604	-3.69518947601318	-0.00663039088249207	0.506588101387024	-0.060979351401329
-1.34924924373627	-8.40571308135986	-3.71197533607483	-0.00674737570807338	0.506674587726593	-0.0612943433225155
-1.35331225395203	-8.40061950683594	-3.71387696266174	-0.0067552188411355	0.506551206111908	-0.0615761950612068
-1.35413146018982	-8.40081214904785	-3.69549775123596	-0.00691528804600239	0.506497859954834	-0.0617077611386776
-1.35277271270752	-8.40589618682861	-3.7107048034668	-0.0070243519730866	0.506449639797211	-0.0620176531374455
-1.35200369358063	-8.40546607971191	-3.7128381729126	-0.00728336023166776	0.506410181522369	-0.0623380281031132
-1.35825181007385	-8.40871143341064	-3.69578623771667	-0.00737597281113267	0.506510615348816	-0.0624107494950294
-1.36298441886902	-8.40800380706787	-3.70500540733337	-0.00738290371373296	0.50644063949585	-0.0626350417733192
-1.36234676837921	-8.40738105773926	-3.70867156982422	-0.00748269259929657	0.506385803222656	-0.0630446448922157
-1.36051321029663	-8.40921497344971	-3.6910457611084	-0.00774101167917252	0.506308138370514	-0.0631495043635368
-1.36572325229645	-8.41531944274902	-3.70041584968567	-0.00779854785650969	0.506479144096375	-0.0633227899670601
-1.37070775032043	-8.41207408905029	-3.70808839797974	-0.00776189938187599	0.506453514099121	-0.0636206269264221
-1.37000846862793	-8.4112663269043	-3.69565606117249	-0.00798708386719227	0.506402671337128	-0.0637287721037865
-1.3693813085556	-8.41641902923584	-3.70112729072571	-0.00803232472389936	0.506447076797485	-0.0639309957623482
-1.36863553524017	-8.41540718078613	-3.71304631233215	-0.00811193883419037	0.506507754325867	-0.0642619132995605
-1.37067329883575	-8.41816139221191	-3.69836282730103	-0.00827038753777742	0.506551146507263	-0.0643309056758881
-1.37601041793823	-8.42297267913818	-3.69489932060242	-0.00826794933527708	0.506612479686737	-0.0644327402114868
-1.37613618373871	-8.42037582397461	-3.71010828018188	-0.0082033583894372	0.506602466106415	-0.0647082179784775
-1.37537741661072	-8.41907405853271	-3.70757508277893	-0.00833543017506599	0.506578028202057	-0.0649681463837624
-1.37331223487854	-8.42576789855957	-3.69080185890198	-0.00848402269184589	0.506750583648682	-0.0649256855249405
-1.3753160238266	-8.42863845825195	-3.70860576629639	-0.00836622063070536	0.506832599639893	-0.0651260390877724
-1.37840962409973	-8.4242582321167	-3.7086968421936	-0.00839133560657501	0.506843745708466	-0.0653627067804337
-1.37881946563721	-8.42392158508301	-3.68921113014221	-0.00836214330047369	0.50685727596283	-0.06533332914114
-1.37555921077728	-8.42848777770996	-3.70484375953674	-0.00856123957782984	0.506980061531067	-0.0655249208211899
-1.37623226642609	-8.42653274536133	-3.70281171798706	-0.00845178589224815	0.507101535797119	-0.0657037124037743
-1.3839465379715	-8.43327045440674	-3.69749021530151	-0.00844958610832691	0.507206857204437	-0.065748855471611
-1.38571548461914	-8.43451023101807	-3.70781373977661	-0.00837978906929493	0.507261753082275	-0.0657898038625717
-1.38716304302216	-8.43165397644043	-3.71569013595581	-0.00838093273341656	0.507309198379517	-0.0660815238952637
-1.38203012943268	-8.4320068359375	-3.70066785812378	-0.00839795731008053	0.507260680198669	-0.0661693811416626
-1.38475131988525	-8.43728351593018	-3.70109748840332	-0.00838999636471272	0.507443487644196	-0.0661267042160034
-1.3897362947464	-8.43484687805176	-3.72085404396057	-0.00824503134936094	0.507579445838928	-0.0662948116660118
-1.39171373844147	-8.43251609802246	-3.71420860290527	-0.00817094370722771	0.507548809051514	-0.0663898959755898
-1.38915860652924	-8.4345703125	-3.69799208641052	-0.00818028394132853	0.507613956928253	-0.0662682875990868
-1.3906968832016	-8.4358024597168	-3.71541547775269	-0.00821192376315594	0.507694840431213	-0.0664122998714447
-1.39529550075531	-8.43735694885254	-3.7074601650238	-0.00814593490213156	0.50777804851532	-0.0664204657077789
-1.40023910999298	-8.43994903564453	-3.71297597885132	-0.00798059348016977	0.507799506187439	-0.0663638636469841
-1.39756059646606	-8.43583965301514	-3.71840858459473	-0.00792936142534018	0.507771015167236	-0.0664766877889633
-1.39582467079163	-8.43369674682617	-3.7088942527771	-0.00795792322605848	0.507813811302185	-0.0663723573088646
-1.4025069475174	-8.43807888031006	-3.7144672870636	-0.00781476683914661	0.508006572723389	-0.0662750154733658
-1.40601098537445	-8.43515682220459	-3.72842311859131	-0.00778178172186017	0.508007109165192	-0.0662887915968895
-1.40804898738861	-8.42607498168945	-3.71512603759766	-0.00761780049651861	0.507958590984344	-0.0662099495530128
-1.41033983230591	-8.43064403533936	-3.70634770393372	-0.00762021820992231	0.508126378059387	-0.0659790486097336
-1.40803802013397	-8.43105220794678	-3.72341108322144	-0.0075755282305181	0.508198261260986	-0.0660660862922668
-1.41055643558502	-8.4254846572876	-3.72500824928284	-0.00758016714826226	0.508264124393463	-0.0659376755356789
-1.41837596893311	-8.4275484085083	-3.71356773376465	-0.00742554478347301	0.508351624011993	-0.0657087862491608
-1.42462265491486	-8.42804622650146	-3.72400784492493	-0.00725401705130935	0.50836718082428	-0.0656343474984169
-1.42114269733429	-8.42035007476807	-3.73449730873108	-0.00709500862285495	0.508354783058167	-0.06572275608778
-1.41939961910248	-8.42135047912598	-3.72301697731018	-0.00716452766209841	0.508424699306488	-0.0654947012662888
-1.42209756374359	-8.42298126220703	-3.71987509727478	-0.00711291143670678	0.508476138114929	-0.0652301982045174
-1.43028652667999	-8.42240810394287	-3.73607611656189	-0.00685725500807166	0.508641421794891	-0.065283328294754
-1.432093501091	-8.41477966308594	-3.72996258735657	-0.00663117598742247	0.508683681488037	-0.0651214867830276
-1.42882537841797	-8.41623401641846	-3.72029519081116	-0.00663609430193901	0.508656144142151	-0.064903125166893
-1.42936873435974	-8.41724491119385	-3.73405861854553	-0.00659566884860396	0.508787453174591	-0.0648011714220047
-1.43062162399292	-8.41468906402588	-3.74143958091736	-0.0065047750249505	0.508790969848633	-0.0648011639714241
-1.43638694286346	-8.41353321075439	-3.72109937667847	-0.00641254661604762	0.508925914764404	-0.0644518584012985
-1.43947505950928	-8.41301727294922	-3.73323965072632	-0.00618120608851314	0.508920192718506	-0.0642763748764992
-1.43974554538727	-8.41395473480225	-3.73880505561829	-0.0060425172559917	0.508952558040619	-0.0642035976052284
-1.43623447418213	-8.40932750701904	-3.72722768783569	-0.00604781694710255	0.50897216796875	-0.0639155060052872
-1.44031238555908	-8.41140937805176	-3.72690367698669	-0.00593431154266	0.509059250354767	-0.0636653155088425
-1.4436993598938	-8.41237449645996	-3.74754762649536	-0.00561485905200243	0.509176552295685	-0.0636005774140358
-1.44643127918243	-8.40422630310059	-3.74048399925232	-0.00541193084791303	0.509144127368927	-0.0633677542209625
-1.44325935840607	-8.4014310836792	-3.73033881187439	-0.00538073945790529	0.509132504463196	-0.0630277842283249
-1.44049632549286	-8.40478229522705	-3.74400997161865	-0.00532285030931234	0.5091832280159	-0.0628260225057602
-1.44227421283722	-8.40214061737061	-3.74728155136108	-0.00518023408949375	0.50932651758194	-0.0627801194787025
-1.44473278522491	-8.40047073364258	-3.73400855064392	-0.00511361192911863	0.509428322315216	-0.0624048672616482
-1.45209860801697	-8.40010070800781	-3.73006701469421	-0.00482850428670645	0.509446322917938	-0.0620471425354481
-1.44880175590515	-8.39697360992432	-3.75219964981079	-0.00467173429206014	0.509471535682678	-0.0619393661618233
-1.44398391246796	-8.39421272277832	-3.74468159675598	-0.0045627411454916	0.509411334991455	-0.0617385469377041
-1.44722306728363	-8.39576148986816	-3.73424196243286	-0.00450432067736983	0.509593546390533	-0.0613051615655422
-1.44704878330231	-8.39676380157471	-3.74013161659241	-0.00433465279638767	0.509720981121063	-0.0609704330563545
-1.44801294803619	-8.39801692962646	-3.75113654136658	-0.00415545469149947	0.509810984134674	-0.0609636418521404
-1.44984352588654	-8.38767051696777	-3.7439706325531	-0.00393465766683221	0.509858727455139	-0.0606099329888821
-1.44512152671814	-8.39305210113525	-3.74558901786804	-0.00385524961166084	0.509938061237335	-0.0603468455374241
-1.44452524185181	-8.39237499237061	-3.75483727455139	-0.00379680702462792	0.510089516639709	-0.0601798668503761
-1.44205570220947	-8.39328861236572	-3.75918436050415	-0.00365043664351106	0.510142087936401	-0.0601261220872402
-1.44722235202789	-8.39035701751709	-3.7444589138031	-0.00357329309917986	0.510291457176209	-0.0597987212240696
-1.44717538356781	-8.38805103302002	-3.74653601646423	-0.0034263008274138	0.510408699512482	-0.0596331432461739
-1.44900155067444	-8.39471817016602	-3.75465774536133	-0.00320236245170236	0.510426104068756	-0.0595901310443878
-1.4420337677002	-8.38973808288574	-3.7650945186615	-0.00318157183937728	0.510485947132111	-0.0595685876905918
-1.44009792804718	-8.39138221740723	-3.74651312828064	-0.00305408332496881	0.5106081366539	-0.0593582764267921
-1.44367456436157	-8.40054225921631	-3.76338601112366	-0.00293525261804461	0.510795652866364	-0.0592770613729954
-1.44318282604218	-8.3984956741333	-3.76861929893494	-0.00273967976681888	0.510902941226959	-0.0593744441866875
-1.44096732139587	-8.39522552490234	-3.75703287124634	-0.00258864602074027	0.510893642902374	-0.0593431033194065
-1.4436491727829	-8.39909172058105	-3.75018191337585	-0.00253237946890295	0.510994076728821	-0.0592279843986034
-1.43929934501648	-8.40301513671875	-3.762038230896	-0.00247753085568547	0.511106193065643	-0.0592848546802998
-1.43683075904846	-8.40219306945801	-3.77264833450317	-0.00245376233942807	0.51120400428772	-0.059344157576561
-1.44024932384491	-8.40438747406006	-3.75684905052185	-0.00226860982365906	0.511280298233032	-0.0591533556580544
-1.4414039850235	-8.4068775177002	-3.76037240028381	-0.0021530797239393	0.511324107646942	-0.0590367838740349
-1.43477177619934	-8.40471839904785	-3.77504014968872	-0.00208053970709443	0.511291861534119	-0.0591444782912731
-1.43348217010498	-8.40568065643311	-3.76552557945251	-0.00211674137972295	0.511299788951874	-0.0590881630778313
-1.43061411380768	-8.40873908996582	-3.75467252731323	-0.00216129398904741	0.511362731456757	-0.0588488690555096
-1.43409514427185	-8.41259288787842	-3.76704478263855	-0.00203446974046528	0.511425018310547	-0.058832474052906
-1.43520736694336	-8.41292667388916	-3.77521228790283	-0.00197501946240664	0.511468231678009	-0.0588438622653484
-1.42814791202545	-8.40947437286377	-3.76429295539856	-0.00198155432008207	0.511273920536041	-0.0586877055466175
-1.43154621124268	-8.40938663482666	-3.75218796730042	-0.00198178342543542	0.511340200901031	-0.0584645234048367
-1.42618680000305	-8.41352653503418	-3.76475811004639	-0.00209680153056979	0.51129424571991	-0.0583216100931168
-1.42014467716217	-8.41116333007813	-3.7667088508606	-0.00206076027825475	0.511198282241821	-0.0582056269049644
-1.42448735237122	-8.40824222564697	-3.75269937515259	-0.00213768496178091	0.511137247085571	-0.0578319169580936
-1.42471063137054	-8.41262531280518	-3.75551557540894	-0.00214447383768857	0.511127054691315	-0.057585384696722
-1.41896367073059	-8.40989112854004	-3.76272058486938	-0.0020388588309288	0.510967910289764	-0.0575034394860268
-1.41607332229614	-8.4050760269165	-3.76740694046021	-0.00211629294790328	0.510875165462494	-0.0574275068938732
-1.40942203998566	-8.411057472229	-3.74917411804199	-0.00228390307165682	0.510764896869659	-0.0571566522121429
-1.40762162208557	-8.41060256958008	-3.74882841110229	-0.00227999268099666	0.510738790035248	-0.0568488612771034
-1.41121828556061	-8.41743278503418	-3.76440358161926	-0.0022141095250845	0.510761439800262	-0.0567392595112324
-1.40840816497803	-8.41096591949463	-3.76610136032104	-0.00223509408533573	0.510510683059692	-0.0565828643739223
-1.40664374828339	-8.40545082092285	-3.75591397285461	-0.00222889613360167	0.510497093200684	-0.0563736408948898
-1.40503084659576	-8.40897274017334	-3.73863315582275	-0.00227697496302426	0.510363698005676	-0.0561177507042885
-1.40322494506836	-8.41215133666992	-3.75448083877563	-0.00239182636141777	0.510336875915527	-0.056060466915369
-1.39985716342926	-8.41215896606445	-3.75859022140503	-0.00238709663972259	0.510321199893951	-0.0560532435774803
-1.39816284179688	-8.41165828704834	-3.75462055206299	-0.00243511865846813	0.510163247585297	-0.0559416450560093
-1.40394508838654	-8.41207027435303	-3.74052786827087	-0.00242430693469942	0.510191023349762	-0.0556892305612564
-1.40105211734772	-8.41215801239014	-3.75059747695923	-0.00238524237647653	0.510103464126587	-0.0556289963424206
-1.40351057052612	-8.40482521057129	-3.75965118408203	-0.0023732699919492	0.509993672370911	-0.0555839873850346
-1.40060496330261	-8.40163993835449	-3.75516557693481	-0.00246044690720737	0.50993800163269	-0.0555628500878811
-1.39796650409698	-8.40661430358887	-3.74349856376648	-0.0025942858774215	0.509863495826721	-0.0554256625473499
-1.39580142498016	-8.4143648147583	-3.75328421592712	-0.00259778974577785	0.509969472885132	-0.0553112924098969
-1.39394629001617	-8.41507720947266	-3.76635789871216	-0.00255720457062125	0.510061025619507	-0.0553071089088917
-1.38741075992584	-8.41219043731689	-3.75450086593628	-0.00263209291733801	0.509908437728882	-0.0553214102983475
-1.38308084011078	-8.41110706329346	-3.74144792556763	-0.00256052636541426	0.509900689125061	-0.0552060306072235
-1.38327991962433	-8.41677284240723	-3.74698996543884	-0.00274112680926919	0.509942531585693	-0.0552281439304352
-1.37660157680511	-8.4182767868042	-3.75725340843201	-0.00283532775938511	0.510026693344116	-0.055250883102417
-1.37865936756134	-8.41677761077881	-3.75707483291626	-0.00279915821738541	0.510070502758026	-0.0552612766623497
-1.38485026359558	-8.41691875457764	-3.74529314041138	-0.00285212812013924	0.510260283946991	-0.0550422556698322
-1.38074696063995	-8.41687965393066	-3.75570845603943	-0.00278694345615804	0.510287165641785	-0.0550714768469334
-1.37592005729675	-8.41741371154785	-3.76582288742065	-0.00274895550683141	0.510276734828949	-0.0550461895763874
-1.36980378627777	-8.41306781768799	-3.75332355499268	-0.00295691844075918	0.510312259197235	-0.054992251098156
-1.36724495887756	-8.4237117767334	-3.75404143333435	-0.0029670069925487	0.510521233081818	-0.0546999014914036
-1.36658275127411	-8.42218589782715	-3.77287673950195	-0.00281044002622366	0.510633230209351	-0.0547587424516678
-1.36329472064972	-8.41791534423828	-3.75831460952759	-0.00275124609470367	0.510618567466736	-0.0546087361872196
-1.35866498947144	-8.4210376739502	-3.74708247184753	-0.0028334038797766	0.510633587837219	-0.0544037185609341
-1.35158061981201	-8.42268657684326	-3.76483917236328	-0.00283998367376626	0.510757923126221	-0.0543707571923733
-1.34704971313477	-8.4223690032959	-3.76923894882202	-0.0028164885006845	0.510810971260071	-0.0544048734009266
-1.34540450572968	-8.41884517669678	-3.76106977462769	-0.00284272665157914	0.510870695114136	-0.0541612133383751
-1.34801185131073	-8.42514228820801	-3.75544691085815	-0.00281702121719718	0.510977685451508	-0.053885605186224
-1.34465277194977	-8.42262840270996	-3.76230716705322	-0.00275542982853949	0.510997235774994	-0.0537846386432648
-1.33979177474976	-8.41700172424316	-3.76910257339478	-0.00272062188014388	0.511004388332367	-0.0537590719759464
-1.33406829833984	-8.41871547698975	-3.76232671737671	-0.00282293860800564	0.511051177978516	-0.053513128310442
-1.32728469371796	-8.42058277130127	-3.75276446342468	-0.00292060291394591	0.511119663715363	-0.0532525628805161
-1.3334025144577	-8.4238748550415	-3.77054929733276	-0.002866628812626	0.511337101459503	-0.0532118864357471
-1.33361756801605	-8.41937637329102	-3.77983903884888	-0.00286584463901818	0.511290311813354	-0.0532146953046322
-1.33314967155457	-8.41421890258789	-3.76025462150574	-0.0028918816242367	0.511255741119385	-0.0530583970248699
-1.33501148223877	-8.41400146484375	-3.75580811500549	-0.00297419773414731	0.511310517787933	-0.0528351329267025
-1.33553755283356	-8.41500759124756	-3.76805138587952	-0.00306186103262007	0.511388301849365	-0.0527956783771515
-1.3315247297287	-8.41395378112793	-3.77369284629822	-0.0031613577157259	0.51131147146225	-0.0528563857078552
-1.33653616905212	-8.41252899169922	-3.76363730430603	-0.00317114102654159	0.511219024658203	-0.0527137070894241
-1.33678078651428	-8.41345882415771	-3.75398921966553	-0.00321356975473464	0.511186420917511	-0.0523968823254108
-1.33266568183899	-8.41279888153076	-3.76490926742554	-0.00318218255415559	0.511002361774445	-0.0522991567850113
-1.33078014850616	-8.40523815155029	-3.77126407623291	-0.00324699748307467	0.510807812213898	-0.05230912566185
-1.32513189315796	-8.40746784210205	-3.76020336151123	-0.00339937466196716	0.510640263557434	-0.0520690344274044
-1.32722651958466	-8.40703868865967	-3.74845099449158	-0.00355495256371796	0.510591089725494	-0.0516844466328621
-1.32868909835815	-8.41076946258545	-3.75644326210022	-0.00358514999970794	0.510561883449554	-0.0514889247715473
-1.32861018180847	-8.40774440765381	-3.76102566719055	-0.00355287059210241	0.510275602340698	-0.0512847863137722
-1.33131015300751	-8.39960289001465	-3.76021599769592	-0.00361089454963803	0.510061860084534	-0.0510743483901024
-1.32896316051483	-8.39348888397217	-3.74019360542297	-0.00367533788084984	0.509824693202972	-0.0507018007338047
-1.33147943019867	-8.39523220062256	-3.74024438858032	-0.00385407009162009	0.509656012058258	-0.0503798425197601
-1.33243012428284	-8.3952112197876	-3.75241780281067	-0.00392142636701465	0.509528934955597	-0.0502275414764881
-1.32671272754669	-8.39099311828613	-3.75768303871155	-0.00409652106463909	0.509271621704102	-0.0501221939921379
-1.33362972736359	-8.38549709320068	-3.74301886558533	-0.00410621706396341	0.509109079837799	-0.049842931330204
-1.33730578422546	-8.3829402923584	-3.73081111907959	-0.00421795248985291	0.508857905864716	-0.0495349988341331
-1.34624373912811	-8.38204288482666	-3.73696064949036	-0.00410275766626	0.508743166923523	-0.0493100397288799
-1.34720420837402	-8.38011741638184	-3.7519519329071	-0.00420846976339817	0.508457779884338	-0.0493360459804535
-1.34395086765289	-8.36958408355713	-3.74295568466187	-0.00428951112553477	0.508162796497345	-0.0491573438048363
-1.34815776348114	-8.36997127532959	-3.72428464889526	-0.0043973047286272	0.508075356483459	-0.0488844811916351
-1.35344469547272	-8.37361717224121	-3.73155570030212	-0.00442522624507546	0.50805789232254	-0.0486672893166542
-1.35389029979706	-8.36857414245605	-3.74280834197998	-0.00442334404215217	0.507871448993683	-0.0486733801662922
-1.36179780960083	-8.36174583435059	-3.73857617378235	-0.00442603742703795	0.507723331451416	-0.0485118664801121
-1.35894477367401	-8.36087989807129	-3.72564220428467	-0.00450729858130217	0.507440209388733	-0.0482342131435871
-1.36203002929688	-8.36087036132813	-3.72034120559692	-0.00461410451680422	0.507404685020447	-0.0480359271168709
-1.35929644107819	-8.35951995849609	-3.72982883453369	-0.00462260050699115	0.507339179515839	-0.048039834946394
-1.3546108007431	-8.35668754577637	-3.73338770866394	-0.00476614711806178	0.507189035415649	-0.0479619652032852
-1.35888350009918	-8.35319995880127	-3.72030234336853	-0.00471949437633157	0.507195055484772	-0.0477317050099373
-1.36481535434723	-8.35598945617676	-3.72334098815918	-0.00464562280103564	0.507155478000641	-0.0476425886154175
-1.36522495746613	-8.34894943237305	-3.72854614257813	-0.00468344986438751	0.507064938545227	-0.0477879233658314
-1.36345338821411	-8.34632205963135	-3.72174954414368	-0.00487561291083694	0.50703227519989	-0.0475576370954514
-1.37030565738678	-8.35127449035645	-3.71801996231079	-0.00499694934114814	0.507160604000092	-0.047389168292284
-1.37220180034637	-8.34795093536377	-3.73208832740784	-0.00501088192686439	0.507168412208557	-0.0473329499363899
-1.37592232227325	-8.34239482879639	-3.73411464691162	-0.00496054627001286	0.507167875766754	-0.0473397895693779
-1.38131821155548	-8.33992195129395	-3.71869897842407	-0.0050354222767055	0.507142901420593	-0.0472354218363762
-1.37784886360168	-8.33791351318359	-3.71925115585327	-0.00507625937461853	0.507037699222565	-0.0471088699996471
-1.37831425666809	-8.34365844726563	-3.72823667526245	-0.0051481663249433	0.507086753845215	-0.0472507663071156
-1.37370920181274	-8.34267616271973	-3.73371577262878	-0.00523673137649894	0.507054448127747	-0.0473461635410786
-1.38020169734955	-8.3420991897583	-3.70915675163269	-0.00528702232986689	0.506989538669586	-0.0471295230090618
-1.38070034980774	-8.34532260894775	-3.72413086891174	-0.00521203549578786	0.506921470165253	-0.0471170172095299
-1.37417757511139	-8.34289169311523	-3.73122000694275	-0.00517680123448372	0.506816685199738	-0.0471650920808315
-1.3727844953537	-8.33981037139893	-3.72211599349976	-0.00534204067662358	0.506646931171417	-0.0471016354858875
-1.3701491355896	-8.34496021270752	-3.71648621559143	-0.00549526885151863	0.506696701049805	-0.0468606986105442
-1.37031817436218	-8.34732151031494	-3.72061514854431	-0.00549494801089168	0.506664454936981	-0.0467716120183468
-1.36937069892883	-8.34215450286865	-3.73033022880554	-0.00549026997759938	0.506545424461365	-0.0467363484203815
-1.37134480476379	-8.33938980102539	-3.71097326278687	-0.00553383072838187	0.506523132324219	-0.0464951321482658
-1.36586809158325	-8.34089469909668	-3.71066045761108	-0.00574697088450193	0.506411194801331	-0.0463360697031021
-1.35896742343903	-8.339919090271	-3.72657155990601	-0.00584835512563586	0.506391704082489	-0.0463767908513546
-1.36150753498077	-8.33987712860107	-3.71642899513245	-0.00589171843603253	0.506401419639587	-0.046194601804018
-1.36366188526154	-8.34032726287842	-3.70451259613037	-0.00596818933263421	0.50639271736145	-0.0459874160587788
-1.36329579353333	-8.34075546264648	-3.71629619598389	-0.00593267660588026	0.506258308887482	-0.0459589809179306
-1.35658752918243	-8.33605480194092	-3.71946620941162	-0.00605355156585574	0.506213545799255	-0.0460335798561573
-1.35277163982391	-8.33716869354248	-3.70606923103333	-0.00622793193906546	0.506190121173859	-0.0458459556102753
-1.35278427600861	-8.34176445007324	-3.72077035903931	-0.0063175680115819	0.506359279155731	-0.0457788854837418
-1.35164701938629	-8.34069061279297	-3.73163247108459	-0.00624839914962649	0.506362676620483	-0.0458352454006672
-1.34840357303619	-8.33701801300049	-3.713791847229	-0.00636661285534501	0.506325483322144	-0.045756995677948
-1.34844660758972	-8.33467483520508	-3.70569705963135	-0.00644782604649663	0.506341874599457	-0.0456400886178017
-1.34714674949646	-8.34250068664551	-3.71494507789612	-0.00654998095706105	0.506442189216614	-0.0456883981823921
-1.33966338634491	-8.34028720855713	-3.725506067276	-0.00665281247347593	0.506514012813568	-0.0458881705999374
-1.34142255783081	-8.33952236175537	-3.72069716453552	-0.0067186770029366	0.506611287593842	-0.0458724983036518
-1.34581279754639	-8.34443759918213	-3.71044087409973	-0.00683900993317366	0.506809234619141	-0.0457722172141075
-1.3441356420517	-8.34361362457275	-3.7171368598938	-0.00684810476377606	0.506876111030579	-0.0458096154034138
-1.3442097902298	-8.3431339263916	-3.73045182228088	-0.00687160808593035	0.506939947605133	-0.0460400357842445
-1.33723986148834	-8.34061717987061	-3.7145254611969	-0.00704882107675076	0.507022261619568	-0.0461562499403954
-1.33370745182037	-8.34572982788086	-3.71321296691895	-0.00719534466043115	0.507197380065918	-0.0461217947304249
-1.34036886692047	-8.35183334350586	-3.72650861740112	-0.00722229946404696	0.507537841796875	-0.0462012700736523
-1.33556044101715	-8.34835338592529	-3.73322606086731	-0.00719928834587336	0.507663190364838	-0.0465110652148724
-1.33519530296326	-8.34554290771484	-3.72085690498352	-0.00732261268422008	0.507727026939392	-0.0465927571058273
-1.33600223064423	-8.34868335723877	-3.72109961509705	-0.00735993124544621	0.507911145687103	-0.0467238388955593
-1.32940304279327	-8.35603141784668	-3.73234891891479	-0.00756783131510019	0.50809109210968	-0.0470209866762161
-1.32892644405365	-8.35371017456055	-3.73534750938416	-0.00762600312009454	0.508240520954132	-0.0473882742226124
-1.32896864414215	-8.35756397247314	-3.72411417961121	-0.00770054524764419	0.508399605751038	-0.0474316440522671
-1.3335428237915	-8.36075401306152	-3.72303056716919	-0.00767498789355159	0.508562445640564	-0.047522634267807
-1.33039331436157	-8.36189556121826	-3.74031114578247	-0.00770678510889411	0.508684873580933	-0.0478442870080471
-1.32952094078064	-8.3601245880127	-3.73756384849548	-0.00779715972021222	0.508744359016418	-0.0480777285993099
-1.3250480890274	-8.36178874969482	-3.72365570068359	-0.00789886992424726	0.508926510810852	-0.0481492541730404
-1.32506000995636	-8.36598587036133	-3.73334860801697	-0.00794889032840729	0.509154617786407	-0.04832698777318
-1.33179330825806	-8.36844825744629	-3.74780058860779	-0.00795551761984825	0.509308218955994	-0.0485562905669212
-1.33193361759186	-8.35949325561523	-3.73288297653198	-0.00804536323994398	0.50933837890625	-0.0487148649990559
-1.33342850208282	-8.36342239379883	-3.7308030128479	-0.00801549665629864	0.509397745132446	-0.0488242357969284
-1.33063340187073	-8.36884307861328	-3.73429250717163	-0.0082797147333622	0.50950813293457	-0.0489468537271023
-1.32715809345245	-8.36968994140625	-3.74777698516846	-0.00829717703163624	0.509523570537567	-0.0492801927030087
-1.33150207996368	-8.37020397186279	-3.73561978340149	-0.00840596947818995	0.509653270244598	-0.0492897368967533
-1.33645486831665	-8.37165641784668	-3.73664164543152	-0.00838443078100681	0.509671926498413	-0.0493140704929829
-1.33395636081696	-8.36961841583252	-3.74546146392822	-0.00849700998514891	0.509577333927155	-0.0495303459465504
-1.33116579055786	-8.36462879180908	-3.73842096328735	-0.00857584550976753	0.50957852602005	-0.0496699176728725
-1.33247768878937	-8.37224197387695	-3.72716975212097	-0.00875636842101812	0.509496450424194	-0.0496315583586693
-1.33420419692993	-8.37592029571533	-3.74275088310242	-0.00884641706943512	0.509526371955872	-0.0497392229735851
-1.33832168579102	-8.3763370513916	-3.74998259544373	-0.00884470622986555	0.509510576725006	-0.0499229319393635
-1.33614587783813	-8.36912631988525	-3.74425339698792	-0.00892758835107088	0.509296894073486	-0.0500337965786457
-1.33514702320099	-8.36851596832275	-3.72316145896912	-0.00901824980974197	0.509177386760712	-0.0499581359326839
-1.33333504199982	-8.37355422973633	-3.73920202255249	-0.00919615942984819	0.509101390838623	-0.0501158833503723
-1.33163046836853	-8.37171649932861	-3.73508596420288	-0.0093913646414876	0.508935034275055	-0.0503119789063931
-1.33671712875366	-8.37231540679932	-3.72187423706055	-0.00943686906248331	0.508800566196442	-0.0502573139965534
-1.34446966648102	-8.37625789642334	-3.72315692901611	-0.00943526532500982	0.508681893348694	-0.0502094104886055
-1.33722078800201	-8.37571716308594	-3.73120808601379	-0.00956315081566572	0.508410394191742	-0.0504486858844757
-1.33723485469818	-8.37008857727051	-3.72324919700623	-0.00970243569463491	0.508186042308807	-0.0505677126348019
-1.33390724658966	-8.37427997589111	-3.71495723724365	-0.00990506261587143	0.507940232753754	-0.0505657605826855
-1.33821058273315	-8.37949752807617	-3.72073197364807	-0.0100016072392464	0.507933974266052	-0.0505802221596241
-1.34096503257751	-8.37575721740723	-3.7296679019928	-0.00999788753688335	0.507699131965637	-0.0508212335407734
-1.34467160701752	-8.37088108062744	-3.70488262176514	-0.0100015262141824	0.507457673549652	-0.0507875271141529
-1.34058570861816	-8.37736797332764	-3.70382142066956	-0.0102418260648847	0.507263958454132	-0.0508071072399616
-1.33961760997772	-8.37576770782471	-3.71704840660095	-0.0103858662769198	0.507117033004761	-0.0509900487959385
-1.34289002418518	-8.37566375732422	-3.71446704864502	-0.0104204779490829	0.506952404975891	-0.051183745265007
-1.34390914440155	-8.37837600708008	-3.70728397369385	-0.0105428053066134	0.506831288337708	-0.0510330982506275
-1.34672474861145	-8.37540531158447	-3.7109899520874	-0.0104695009067655	0.506607055664063	-0.0511633232235909
-1.34623169898987	-8.37192535400391	-3.71772980690002	-0.010599753819406	0.506479442119598	-0.0512669458985329
-1.33840775489807	-8.3741626739502	-3.69280958175659	-0.0108124641701579	0.50626015663147	-0.0512431934475899
-1.34639549255371	-8.37759971618652	-3.70122098922729	-0.0107973301783204	0.506308853626251	-0.0512593388557434
-1.34839260578156	-8.37305641174316	-3.70809984207153	-0.0107965040951967	0.506259202957153	-0.05140770226717
-1.3484468460083	-8.37026405334473	-3.69856429100037	-0.0108680119737983	0.506115257740021	-0.0512982383370399
-1.34548616409302	-8.37600135803223	-3.70949983596802	-0.0109776705503464	0.506114363670349	-0.0514404140412807
-1.34296226501465	-8.37211418151855	-3.70710968971252	-0.0110370479524136	0.506047904491425	-0.0515293478965759
-1.3495409488678	-8.37188529968262	-3.69508504867554	-0.0110262287780643	0.506083786487579	-0.0513927303254604
-1.35288691520691	-8.37186622619629	-3.7080078125	-0.0109792705625296	0.50610613822937	-0.0514684803783894
-1.34711611270905	-8.36882591247559	-3.7047438621521	-0.0110716549679637	0.505982279777527	-0.0515340268611908
-1.34674274921417	-8.36813640594482	-3.69078660011292	-0.0112051405012608	0.506039142608643	-0.0514097362756729
-1.3496345281601	-8.37403964996338	-3.71260833740234	-0.0111832758411765	0.506262123584747	-0.0515419617295265
-1.3516206741333	-8.3683614730835	-3.71022439002991	-0.0111233443021774	0.506151676177979	-0.0515728294849396
-1.3501615524292	-8.36354923248291	-3.69488573074341	-0.0112318946048617	0.506214022636414	-0.0514544323086739
-1.35224378108978	-8.37100696563721	-3.71035718917847	-0.0113221611827612	0.506397187709808	-0.051554199308157
-1.34824633598328	-8.36581611633301	-3.7121684551239	-0.0113063687458634	0.506485164165497	-0.0516899861395359
-1.35365581512451	-8.36577033996582	-3.69856882095337	-0.0113862436264753	0.506612300872803	-0.0515518896281719
-1.35815739631653	-8.3662691116333	-3.71547889709473	-0.0112566389143467	0.506637930870056	-0.0517041236162186
-1.35360050201416	-8.36336135864258	-3.72127509117126	-0.0113055827096105	0.5067538022995	-0.0518465675413609
-1.35079789161682	-8.36170959472656	-3.70163083076477	-0.0114844115450978	0.506828010082245	-0.0517881661653519
-1.35622894763947	-8.36681270599365	-3.70447850227356	-0.0114444252103567	0.507052302360535	-0.0518076233565807
-1.36166942119598	-8.36771011352539	-3.72689533233643	-0.0114549044519663	0.507171273231506	-0.0520353727042675
-1.3601793050766	-8.36056709289551	-3.72186255455017	-0.0114021450281143	0.507172048091888	-0.052137915045023
-1.3654180765152	-8.36005973815918	-3.70570540428162	-0.0114621445536613	0.507270634174347	-0.0521539933979511
-1.36308836936951	-8.36410617828369	-3.72164964675903	-0.0116064371541142	0.507394909858704	-0.0523897893726826
-1.36174380779266	-8.36329174041748	-3.71849155426025	-0.0117024378851056	0.507454752922058	-0.0526494421064854
-1.37095308303833	-8.36198711395264	-3.71111679077148	-0.011685892008245	0.507555484771729	-0.0526556633412838
-1.36910021305084	-8.36537551879883	-3.72431921958923	-0.0116427298635244	0.50753390789032	-0.0529443211853504
-1.36707162857056	-8.36157131195068	-3.72358441352844	-0.01178580801934	0.507457315921783	-0.0532190129160881
-1.36612522602081	-8.36602401733398	-3.70778560638428	-0.0119572393596172	0.507441103458405	-0.0532432161271572
-1.3720782995224	-8.36929321289063	-3.7241644859314	-0.0119655905291438	0.507595360279083	-0.0534770116209984
-1.37429666519165	-8.36695289611816	-3.72347259521484	-0.011974255554378	0.507486999034882	-0.0537637658417225
-1.37217426300049	-8.36457443237305	-3.70665550231934	-0.0120872231200337	0.507373452186584	-0.0538341999053955
-1.37100493907928	-8.37132835388184	-3.7168140411377	-0.0122568504884839	0.507305681705475	-0.0541045293211937
-1.36935389041901	-8.37210845947266	-3.72116947174072	-0.0124280648306012	0.507225573062897	-0.0544369369745255
-1.37255597114563	-8.37194919586182	-3.71090507507324	-0.0125205749645829	0.507166087627411	-0.0545258969068527
-1.38042414188385	-8.37660598754883	-3.70658612251282	-0.012521093711257	0.507071435451508	-0.0546331256628037
-1.38006520271301	-8.37611770629883	-3.7190375328064	-0.0125533891841769	0.506940960884094	-0.0550009049475193
-1.37465012073517	-8.37243843078613	-3.71366262435913	-0.0127314003184438	0.50672173500061	-0.055298063904047
-1.37479329109192	-8.37699604034424	-3.69962906837463	-0.0129125928506255	0.50672310590744	-0.0553878098726273
-1.37701809406281	-8.38041305541992	-3.70694041252136	-0.0130776846781373	0.506698310375214	-0.0556010343134403
-1.38080453872681	-8.38392448425293	-3.71702337265015	-0.0131420874968171	0.50661039352417	-0.055915828794241
-1.38258039951324	-8.37671279907227	-3.70630526542664	-0.0130864316597581	0.506398797035217	-0.0560892410576344
-1.37940275669098	-8.38277053833008	-3.69236755371094	-0.013282960280776	0.50628650188446	-0.0562342740595341
-1.37983918190002	-8.3855447769165	-3.70474743843079	-0.0134423524141312	0.506210267543793	-0.0565240457653999
-1.37608075141907	-8.38382911682129	-3.71034288406372	-0.0135132893919945	0.506221532821655	-0.0568752214312553
-1.38442134857178	-8.38729286193848	-3.68974876403809	-0.0136596327647567	0.506176054477692	-0.0568948835134506
-1.38158094882965	-8.38809394836426	-3.70016407966614	-0.0136534189805388	0.506027102470398	-0.0571360886096954
-1.37991082668304	-8.38570117950439	-3.70379209518433	-0.0137916123494506	0.505864143371582	-0.057487927377224
-1.3748642206192	-8.38841819763184	-3.69021821022034	-0.0140104545280337	0.505839288234711	-0.0575418509542942
-1.37548816204071	-8.39465427398682	-3.68763136863709	-0.0140940574929118	0.505852520465851	-0.0576814785599709
-1.37713551521301	-8.39434242248535	-3.70523595809937	-0.0140438731759787	0.505726754665375	-0.0580305382609367
-1.37971603870392	-8.39344882965088	-3.68825578689575	-0.0140998912975192	0.50569099187851	-0.0581880360841751
-1.37473571300507	-8.39491271972656	-3.68854808807373	-0.014244663529098	0.505625903606415	-0.0583062805235386
-1.36665451526642	-8.39897346496582	-3.70220804214478	-0.0144095988944173	0.505558431148529	-0.0586920455098152
-1.36921226978302	-8.40116119384766	-3.69721436500549	-0.0145015977323055	0.505591928958893	-0.0589335188269615
-1.37049996852875	-8.40294551849365	-3.68081665039063	-0.0146244978532195	0.505655348300934	-0.0589548125863075
-1.37223505973816	-8.4028434753418	-3.695720911026	-0.0145451566204429	0.505645632743835	-0.0592015162110329
-1.3677818775177	-8.40320587158203	-3.69100046157837	-0.0146368369460106	0.505626916885376	-0.0595471635460854
-1.36839365959167	-8.40669441223145	-3.68074440956116	-0.0148334838449955	0.505700290203094	-0.0595895834267139
-1.3668395280838	-8.4096212387085	-3.70399928092957	-0.0147878210991621	0.505729556083679	-0.0598741807043552
-1.36704814434052	-8.40375709533691	-3.68715119361877	-0.0148180890828371	0.505732119083405	-0.0600298494100571
-1.36455142498016	-8.40901470184326	-3.69164776802063	-0.0149104613810778	0.505832731723785	-0.0601586252450943
-1.36067986488342	-8.41324996948242	-3.70281219482422	-0.0150630809366703	0.505918562412262	-0.0604932494461536
-1.36284554004669	-8.4150447845459	-3.68415141105652	-0.015168247744441	0.506030321121216	-0.0605921298265457
-1.36606013774872	-8.41594886779785	-3.69462037086487	-0.0150332665070891	0.506178975105286	-0.060728944838047
-1.36085021495819	-8.41144847869873	-3.70461487770081	-0.0150347398594022	0.506197988986969	-0.061074510216713
-1.3550443649292	-8.41743278503418	-3.69100165367126	-0.015190789476037	0.506360113620758	-0.0611187629401684
-1.35644936561584	-8.42102432250977	-3.70383739471436	-0.0152455950155854	0.506581664085388	-0.0612522400915623
-1.3590282201767	-8.41966533660889	-3.70623207092285	-0.0151237566024065	0.506661236286163	-0.0615633279085159
-1.3569792509079	-8.41941070556641	-3.69344139099121	-0.0151705080643296	0.506769239902496	-0.0616244673728943
-1.35229957103729	-8.42226600646973	-3.70075750350952	-0.0152277108281851	0.506937980651855	-0.0618798360228539
-1.35106933116913	-8.42304229736328	-3.7074875831604	-0.0152719663456082	0.50707346200943	-0.0621745251119137
-1.3572541475296	-8.42606163024902	-3.69693112373352	-0.0152294542640448	0.507243752479553	-0.0622229352593422
-1.35590529441833	-8.42963695526123	-3.71259689331055	-0.0152302458882332	0.507320761680603	-0.0624793283641338
-1.34958529472351	-8.42450904846191	-3.70405101776123	-0.0152319027110934	0.507274806499481	-0.0628530085086823
-1.35081589221954	-8.43111228942871	-3.70039772987366	-0.0153755657374859	0.507421672344208	-0.0628960058093071
-1.35444796085358	-8.43419456481934	-3.71530818939209	-0.0152789680287242	0.507702469825745	-0.0632412135601044
-1.35565340518951	-8.42796611785889	-3.70042848587036	-0.0153095498681068	0.507642388343811	-0.063429057598114
-1.35042703151703	-8.4345121383667	-3.70513725280762	-0.0153608415275812	0.507709562778473	-0.0635085925459862
-1.34670984745026	-8.43729114532471	-3.71258187294006	-0.0154328728094697	0.507835268974304	-0.063882477581501
-1.35034310817719	-8.43842220306396	-3.70450139045715	-0.0154932392761111	0.507827162742615	-0.0640165358781815
-1.35294425487518	-8.43918228149414	-3.70197749137878	-0.0155053837224841	0.507762730121613	-0.0640881285071373
-1.34283363819122	-8.43924617767334	-3.71779155731201	-0.0154478885233402	0.507699906826019	-0.0644273310899735
-1.34314322471619	-8.44177532196045	-3.70033597946167	-0.0156390685588121	0.50768369436264	-0.064496248960495
-1.34126627445221	-8.45028591156006	-3.70837306976318	-0.0157521273940802	0.507821440696716	-0.0646181330084801
-1.34048461914063	-8.44783401489258	-3.71821165084839	-0.0157547574490309	0.507658123970032	-0.0648914352059364
-1.33842015266418	-8.44723892211914	-3.70230746269226	-0.0157501101493835	0.507639050483704	-0.0649688765406609
-1.33647119998932	-8.45526027679443	-3.70479011535645	-0.0159294474869967	0.507587969303131	-0.0651058033108711
-1.3258421421051	-8.45694351196289	-3.71681261062622	-0.0160616859793663	0.507587194442749	-0.065477266907692
-1.3251485824585	-8.45901679992676	-3.69496607780457	-0.0160979330539703	0.507541060447693	-0.0654996335506439
-1.32665383815765	-8.4641170501709	-3.71447348594666	-0.0160404108464718	0.50747138261795	-0.0657406449317932
-1.3166127204895	-8.46635341644287	-3.71185946464539	-0.0161869991570711	0.507405161857605	-0.0660540089011192
-1.31055545806885	-8.47225570678711	-3.69249200820923	-0.0163319632411003	0.507362186908722	-0.0660733729600906
-1.31122958660126	-8.47676849365234	-3.71144413948059	-0.016371114179492	0.50742381811142	-0.0664503425359726
-1.30929970741272	-8.47428512573242	-3.70573925971985	-0.0163835864514112	0.507354438304901	-0.0666216239333153
-1.29879903793335	-8.48527717590332	-3.69925117492676	-0.0166141949594021	0.507359504699707	-0.0667609795928001
-1.2908091545105	-8.48842334747314	-3.71276116371155	-0.0166960004717112	0.507443487644196	-0.0671520605683327
-1.29049825668335	-8.4902868270874	-3.69687247276306	-0.0166955664753914	0.507459223270416	-0.067303366959095
-1.29086852073669	-8.49675273895264	-3.70289874076843	-0.0166828185319901	0.507493495941162	-0.0674227699637413
-1.2829395532608	-8.49790573120117	-3.70771026611328	-0.0167562887072563	0.507481575012207	-0.0678249821066856
-1.27342021465302	-8.49967575073242	-3.6957414150238	-0.0169905349612236	0.507455468177795	-0.067911222577095
-1.27080595493317	-8.50927543640137	-3.70472192764282	-0.0169914029538631	0.50764673948288	-0.068043164908886
-1.26841104030609	-8.51229190826416	-3.71290826797485	-0.0170325357466936	0.507721781730652	-0.0683135315775871
-1.264084815979	-8.50701332092285	-3.69198346138	-0.0170954968780279	0.507732570171356	-0.0684391036629677
-1.25653254985809	-8.51432037353516	-3.70942616462708	-0.0172295141965151	0.507871925830841	-0.0686616525053978
-1.25270199775696	-8.51591491699219	-3.70443773269653	-0.0172237046062946	0.508025050163269	-0.0687757804989815
-1.25741827487946	-8.51827621459961	-3.69352626800537	-0.017281437292695	0.508187234401703	-0.0687542334198952
-1.25070905685425	-8.51908493041992	-3.71337413787842	-0.0172287970781326	0.508169114589691	-0.068954773247242
-1.24191498756409	-8.5180492401123	-3.69955849647522	-0.0174477621912956	0.508167386054993	-0.0690647289156914
-1.24139642715454	-8.52438259124756	-3.70111727714539	-0.0174636505544186	0.508479058742523	-0.0690813064575195
-1.24210155010223	-8.52664661407471	-3.71881532669067	-0.0174533687531948	0.508640348911285	-0.0692616254091263
-1.2338730096817	-8.52083969116211	-3.7056839466095	-0.0174313746392727	0.508649528026581	-0.0691825598478317
-1.23184740543365	-8.52440357208252	-3.69778537750244	-0.0175459533929825	0.508767426013947	-0.0689770877361298
-1.22408592700958	-8.52953910827637	-3.71257209777832	-0.0176243651658297	0.5088751912117	-0.0690548941493034
-1.21651458740234	-8.52955341339111	-3.71180438995361	-0.0176785811781883	0.50893771648407	-0.0692557170987129
-1.2163428068161	-8.53310775756836	-3.69739198684692	-0.0176870245486498	0.509047150611877	-0.0692657381296158
-1.21119678020477	-8.53774356842041	-3.71713256835938	-0.017628088593483	0.509157657623291	-0.0694653540849686
-1.20321869850159	-8.53778743743896	-3.71299648284912	-0.0177773237228394	0.509147167205811	-0.0697626769542694
-1.19318795204163	-8.54154682159424	-3.69709753990173	-0.0178547464311123	0.509204685688019	-0.0697144344449043
-1.19395315647125	-8.54752063751221	-3.71441602706909	-0.0179493799805641	0.509424030780792	-0.0697238966822624
-1.19127261638641	-8.54403305053711	-3.72001194953918	-0.0179057717323303	0.509561002254486	-0.0698299333453178
-1.18524587154388	-8.54137706756592	-3.70667433738709	-0.0180242862552404	0.509487211704254	-0.0697404146194458
-1.18350839614868	-8.54801464080811	-3.70993828773499	-0.0181180406361818	0.509701371192932	-0.0697835311293602
-1.1728527545929	-8.54977703094482	-3.72040247917175	-0.018305080011487	0.509777843952179	-0.069983996450901
-1.1754424571991	-8.54706001281738	-3.71012473106384	-0.0184267126023769	0.509889304637909	-0.0698977336287498
-1.17923247814178	-8.55415725708008	-3.71027231216431	-0.0183938536792994	0.510006844997406	-0.0698100551962852
-1.17134630680084	-8.5517053604126	-3.72076344490051	-0.0185070410370827	0.510035991668701	-0.0699468031525612
-1.16130900382996	-8.55110168457031	-3.71898031234741	-0.0186606496572495	0.50992888212204	-0.0700308158993721
-1.16282033920288	-8.55519676208496	-3.70613217353821	-0.0187777634710073	0.510163426399231	-0.0698706358671188
-1.15969669818878	-8.5590991973877	-3.72150421142578	-0.0188232120126486	0.510339319705963	-0.0699208304286003
-1.1575243473053	-8.55283451080322	-3.71866154670715	-0.0189341362565756	0.510358154773712	-0.0700087770819664
-1.15585696697235	-8.55213642120361	-3.70014953613281	-0.0190317444503307	0.51036012172699	-0.0699586123228073
-1.15170407295227	-8.55972099304199	-3.71798300743103	-0.0192014891654253	0.510511636734009	-0.0700486525893211
-1.14550566673279	-8.5573844909668	-3.72390627861023	-0.0193884000182152	0.510604023933411	-0.0702062994241714
-1.15167999267578	-8.55904674530029	-3.70669460296631	-0.0194951612502337	0.510623574256897	-0.0701247975230217
-1.15126025676727	-8.56113719940186	-3.72206234931946	-0.0195016916841269	0.510778069496155	-0.0701490938663483
-1.14508533477783	-8.55748271942139	-3.73032808303833	-0.0195885132998228	0.510651648044586	-0.0703482255339623
-1.14166271686554	-8.55893802642822	-3.70449233055115	-0.0198456253856421	0.510773718357086	-0.0702263787388802
-1.14361226558685	-8.55984783172607	-3.7282543182373	-0.0198268406093121	0.510982573032379	-0.0702886283397675
-1.14676797389984	-8.55635929107666	-3.72350811958313	-0.0199604351073503	0.510993599891663	-0.0705072209239006
-1.14234447479248	-8.55613136291504	-3.70837140083313	-0.0200857520103455	0.510974287986755	-0.0704105272889137
-1.13646352291107	-8.56170177459717	-3.71546339988709	-0.0202762167900801	0.511072874069214	-0.0705920830368996
-1.13305246829987	-8.56388568878174	-3.72656559944153	-0.020413625985384	0.511136531829834	-0.0708425790071487
-1.13915967941284	-8.56742382049561	-3.71565675735474	-0.0204744320362806	0.511311233043671	-0.0708585754036903
-1.13575959205627	-8.56501293182373	-3.72524523735046	-0.0205430649220943	0.51121997833252	-0.071128249168396
-1.12989771366119	-8.5637321472168	-3.70929956436157	-0.0207039527595043	0.511156976222992	-0.0712292268872261
-1.13747596740723	-8.5733060836792	-3.71901392936707	-0.0208651497960091	0.511449635028839	-0.0713295042514801
-1.14072108268738	-8.56913375854492	-3.72227454185486	-0.0208001900464296	0.511444330215454	-0.0716427490115166
-1.1387015581131	-8.57090282440186	-3.7103955745697	-0.0209761410951614	0.511474430561066	-0.0716791599988937
-1.13715887069702	-8.56951332092285	-3.73047757148743	-0.0211814921349287	0.511535286903381	-0.0719411224126816
-1.14171838760376	-8.56910800933838	-3.71843123435974	-0.0212367288768291	0.511543333530426	-0.0721425116062164
-1.14860844612122	-8.5723819732666	-3.7214891910553	-0.0212857015430927	0.511609256267548	-0.0721887424588203
-1.14699995517731	-8.5687952041626	-3.72739243507385	-0.0214264038950205	0.511501967906952	-0.0724718123674393
-1.14964938163757	-8.57166481018066	-3.70917057991028	-0.0216429065912962	0.51154237985611	-0.0724972635507584
-1.15317225456238	-8.57452201843262	-3.72908544540405	-0.0216575060039759	0.511582672595978	-0.0726048871874809
-1.15673041343689	-8.56746673583984	-3.71691918373108	-0.0217184275388718	0.51146787405014	-0.0727658495306969
-1.16238570213318	-8.56744956970215	-3.7054295539856	-0.0218311809003353	0.511380910873413	-0.0727705210447311
-1.15970170497894	-8.5675163269043	-3.71690821647644	-0.0219859723001719	0.511342585086823	-0.0729546025395393
-1.16357374191284	-8.56696891784668	-3.72321343421936	-0.0220585092902184	0.511355459690094	-0.0731208622455597
-1.17086005210876	-8.56438541412354	-3.70837807655334	-0.0222110785543919	0.511301398277283	-0.0730340108275414
-1.17608237266541	-8.56512546539307	-3.71084094047546	-0.022220516577363	0.511159837245941	-0.0730039328336716
-1.17634749412537	-8.56134414672852	-3.72426867485046	-0.0222700089216232	0.510979950428009	-0.0732618942856789
-1.17733645439148	-8.55990409851074	-3.70388054847717	-0.0224834326654673	0.510899841785431	-0.0731673613190651
-1.17545628547668	-8.5659704208374	-3.70809412002563	-0.0226993001997471	0.510790526866913	-0.0731408968567848
-1.18372344970703	-8.56011962890625	-3.72001481056213	-0.022733436897397	0.510668575763702	-0.0732779130339623
-1.18697381019592	-8.55514430999756	-3.70545864105225	-0.0228169038891792	0.510541319847107	-0.0732768997550011
-1.18971121311188	-8.5576229095459	-3.70083355903625	-0.0230474211275578	0.510421216487885	-0.0732062086462975
-1.18460726737976	-8.55486965179443	-3.71419787406921	-0.0231630224734545	0.510291218757629	-0.0734202042222023
-1.19230484962463	-8.55495834350586	-3.70729804039001	-0.0232848655432463	0.51029896736145	-0.0733781233429909
-1.19735944271088	-8.55640983581543	-3.69369029998779	-0.0233383756130934	0.510161757469177	-0.0733681991696358
-1.1987681388855	-8.55284214019775	-3.70830059051514	-0.0234770998358727	0.510006427764893	-0.073624923825264
-1.19581425189972	-8.54847717285156	-3.69875812530518	-0.0236217062920332	0.509851455688477	-0.073675848543644
-1.20053231716156	-8.55452060699463	-3.69104862213135	-0.0238265674561262	0.509917140007019	-0.0736176148056984
-1.20412468910217	-8.55325412750244	-3.70844554901123	-0.0239011608064175	0.509822607040405	-0.0739002972841263
-1.21088778972626	-8.54734230041504	-3.69335889816284	-0.023907832801342	0.509655177593231	-0.0739530995488167
-1.21026253700256	-8.55264949798584	-3.69421052932739	-0.0240707062184811	0.509589493274689	-0.0739495903253555
-1.20945906639099	-8.55681610107422	-3.70122909545898	-0.0242445003241301	0.509513020515442	-0.0742461234331131
-1.21153604984283	-8.55068397521973	-3.69637966156006	-0.0244051888585091	0.509416520595551	-0.0743347555398941
-1.22185146808624	-8.55266857147217	-3.68545985221863	-0.0244414266198874	0.509364902973175	-0.0743178203701973
-1.22146260738373	-8.55231761932373	-3.69640946388245	-0.0244769193232059	0.50929456949234	-0.0745218843221664
-1.21783292293549	-8.5465087890625	-3.69436097145081	-0.0246016141027212	0.509032607078552	-0.0746926516294479
-1.22242939472198	-8.5521297454834	-3.68692088127136	-0.0247888304293156	0.50906378030777	-0.0746527388691902
-1.22613275051117	-8.55089282989502	-3.69404578208923	-0.0247847884893417	0.50905168056488	-0.0748931616544724
-1.22906816005707	-8.54660797119141	-3.68302488327026	-0.0249751359224319	0.508849084377289	-0.0748798474669456
-1.22325813770294	-8.55107402801514	-3.68976497650146	-0.0251630358397961	0.508738458156586	-0.0749066695570946
-1.2259134054184	-8.54527568817139	-3.69272875785828	-0.025216668844223	0.508777678012848	-0.075040690600872
-1.23383724689484	-8.54566478729248	-3.68011832237244	-0.0253359917551279	0.508744955062866	-0.0748792514204979
-1.23757922649384	-8.54448509216309	-3.69583344459534	-0.0253422353416681	0.508597016334534	-0.0749667584896088
-1.23288857936859	-8.54257392883301	-3.678631067276	-0.0255767740309238	0.508412480354309	-0.0749524161219597
-1.23560011386871	-8.541748046875	-3.67516708374023	-0.0256682559847832	0.508463561534882	-0.0748370066285133
-1.24203181266785	-8.53953552246094	-3.69526076316834	-0.0256049856543541	0.508455395698547	-0.0749889463186264
-1.24469149112701	-8.53574275970459	-3.673171043396	-0.0257521606981754	0.508319973945618	-0.0748336911201477
-1.24282050132751	-8.53416442871094	-3.67808556556702	-0.0259111076593399	0.508300006389618	-0.0747195035219193
-1.24281215667725	-8.5310754776001	-3.6931324005127	-0.0259706452488899	0.50831013917923	-0.0747754499316216
-1.2478563785553	-8.53108024597168	-3.67627048492432	-0.0259822458028793	0.508309841156006	-0.0745290666818619
-1.25483918190002	-8.52849769592285	-3.68404221534729	-0.0259725414216518	0.508214235305786	-0.0744327157735825
-1.2462956905365	-8.5228157043457	-3.67490220069885	-0.0260995049029589	0.508046269416809	-0.0743697881698608
-1.25225698947906	-8.52638912200928	-3.67264938354492	-0.0261976290494204	0.508126616477966	-0.0741335153579712
-1.25283253192902	-8.5215015411377	-3.68713331222534	-0.0260881502181292	0.508147358894348	-0.0741204246878624
-1.25842821598053	-8.51720714569092	-3.67300319671631	-0.0261393375694752	0.508119761943817	-0.0738031566143036
-1.25040209293365	-8.51997852325439	-3.68045687675476	-0.0262423492968082	0.508000493049622	-0.0737773850560188
-1.25123345851898	-8.51443195343018	-3.6822829246521	-0.0263851676136255	0.508005082607269	-0.0737292245030403
-1.25584506988525	-8.51331329345703	-3.67191600799561	-0.0263906493782997	0.508101880550385	-0.073364645242691
-1.2549352645874	-8.50868320465088	-3.68292474746704	-0.0263370126485825	0.507997810840607	-0.0733123496174812
-1.25171363353729	-8.50915622711182	-3.6704318523407	-0.0264344587922096	0.507989943027496	-0.0731131136417389
-1.2505784034729	-8.51080989837646	-3.68331408500671	-0.0264213588088751	0.508104979991913	-0.0728254467248917
-1.24989235401154	-8.50626754760742	-3.68831348419189	-0.0262435544282198	0.508116543292999	-0.0726965442299843
-1.25180757045746	-8.503173828125	-3.67015099525452	-0.0262853428721428	0.50815761089325	-0.0723872855305672
-1.24306154251099	-8.50395679473877	-3.68515062332153	-0.0263909976929426	0.508156061172485	-0.0723928585648537
-1.24409663677216	-8.50487232208252	-3.67968010902405	-0.0264705345034599	0.508151292800903	-0.0722026526927948
-1.24785566329956	-8.50472736358643	-3.67838907241821	-0.0263293255120516	0.508160829544067	-0.0719714239239693
-1.24291586875916	-8.49755668640137	-3.68186450004578	-0.0262715946882963	0.508209645748138	-0.0719943344593048
-1.24270462989807	-8.5028657913208	-3.67156410217285	-0.0264328941702843	0.508238732814789	-0.0716443955898285
-1.2429780960083	-8.49885177612305	-3.69067692756653	-0.0263344962149858	0.508314430713654	-0.0715914592146873
-1.24295854568481	-8.49569988250732	-3.67405891418457	-0.0262824930250645	0.508282840251923	-0.0713933110237122
-1.23912525177002	-8.49549674987793	-3.67802381515503	-0.0262767821550369	0.508360385894775	-0.0712730139493942
-1.23781514167786	-8.50089359283447	-3.68536400794983	-0.0263308938592672	0.508351027965546	-0.07125373929739
-1.24151659011841	-8.49749660491943	-3.67031240463257	-0.0262730326503515	0.508416652679443	-0.0709863603115082
-1.24148499965668	-8.49713325500488	-3.68459415435791	-0.0262012649327517	0.50842958688736	-0.0710613206028938
-1.23585677146912	-8.49728393554688	-3.66896319389343	-0.0262553691864014	0.508417248725891	-0.0708565339446068
-1.23763406276703	-8.50142383575439	-3.67712903022766	-0.0262701362371445	0.508508026599884	-0.0706441551446915
-1.23725974559784	-8.49871921539307	-3.69092178344727	-0.0261300001293421	0.508523046970367	-0.0705883055925369
-1.23729526996613	-8.49201583862305	-3.67039322853088	-0.0261339694261551	0.508426666259766	-0.0703206211328506
-1.23432075977325	-8.495849609375	-3.67818832397461	-0.0261579882353544	0.508467972278595	-0.0700977146625519
-1.23053598403931	-8.49663066864014	-3.68243932723999	-0.0261577051132917	0.508495926856995	-0.0700484961271286
-1.2337738275528	-8.4944543838501	-3.669997215271	-0.0261452291160822	0.508507907390594	-0.0696794018149376
-1.23728156089783	-8.49299240112305	-3.67925548553467	-0.025971706956625	0.508435845375061	-0.0694432482123375
-1.23529028892517	-8.4875545501709	-3.67687463760376	-0.0259996484965086	0.508363008499146	-0.0693329647183418
-1.23372948169708	-8.49310493469238	-3.67024159431458	-0.0260705556720495	0.508337736129761	-0.0689256712794304
-1.23881673812866	-8.49181461334229	-3.68004870414734	-0.0259139537811279	0.508337080478668	-0.0688277631998062
-1.23928070068359	-8.48177814483643	-3.67082214355469	-0.0258351806551218	0.508197605609894	-0.0685953125357628
-1.24168634414673	-8.48137474060059	-3.66732811927795	-0.0258722994476557	0.508200824260712	-0.0682461634278297
-1.23930585384369	-8.48329448699951	-3.67315316200256	-0.0258728209882975	0.508094072341919	-0.0680988505482674
-1.2436158657074	-8.47791576385498	-3.66366004943848	-0.0258571896702051	0.507984101772308	-0.0678098276257515
-1.24806022644043	-8.47611999511719	-3.67347097396851	-0.0257358234375715	0.50787752866745	-0.0675414875149727
-1.24919247627258	-8.47186088562012	-3.67640447616577	-0.025655135512352	0.507766902446747	-0.0673729851841927
-1.25188708305359	-8.47367095947266	-3.65674877166748	-0.0257191937416792	0.507735848426819	-0.0669765993952751
-1.25647127628326	-8.46849536895752	-3.67695689201355	-0.0255802813917398	0.507733583450317	-0.0667681023478508
-1.26106607913971	-8.45902919769287	-3.66253066062927	-0.0254071056842804	0.507506787776947	-0.0664572566747665
-1.26226627826691	-8.46117305755615	-3.65937376022339	-0.0254215653985739	0.507499992847443	-0.066040888428688
-1.26309394836426	-8.46040439605713	-3.66713523864746	-0.025421405211091	0.507416903972626	-0.0659054443240166
-1.26755177974701	-8.45814895629883	-3.65851306915283	-0.0252940654754639	0.507387757301331	-0.0654368177056313
-1.27047002315521	-8.45258808135986	-3.66507792472839	-0.0251195132732391	0.507272303104401	-0.0652011334896088
-1.26731193065643	-8.4465913772583	-3.65543413162231	-0.0250488873571157	0.50719940662384	-0.0648401156067848
-1.27354526519775	-8.44873523712158	-3.66505432128906	-0.0249512754380703	0.507282674312592	-0.0643655434250832
-1.27136099338531	-8.44299030303955	-3.67229962348938	-0.0247908048331738	0.507243037223816	-0.0641222521662712
-1.27292227745056	-8.43836784362793	-3.65072536468506	-0.0247491095215082	0.507221579551697	-0.0635562688112259
-1.2695277929306	-8.43953227996826	-3.66502237319946	-0.0245750769972801	0.507278561592102	-0.0632259845733643
-1.26957535743713	-8.43630409240723	-3.66078066825867	-0.0245342887938023	0.507362425327301	-0.0628523752093315
-1.2721049785614	-8.43830966949463	-3.66267204284668	-0.024258304387331	0.507504761219025	-0.0623729862272739
-1.26726412773132	-8.43271160125732	-3.67200899124146	-0.0241090692579746	0.507522404193878	-0.0620795004069805
-1.26656925678253	-8.42533111572266	-3.66225504875183	-0.0239450074732304	0.507640719413757	-0.0616001114249229
-1.26549100875854	-8.42934989929199	-3.66195487976074	-0.0238775443285704	0.507925271987915	-0.0610603578388691
-1.26551806926727	-8.42918491363525	-3.6790623664856	-0.0235621090978384	0.508221328258514	-0.0607082061469555
-1.26422023773193	-8.4211254119873	-3.67237067222595	-0.0233430396765471	0.508378386497498	-0.0602337718009949
-1.26184689998627	-8.42435073852539	-3.68407869338989	-0.0231867153197527	0.508634448051453	-0.0597964487969875
-1.2560111284256	-8.4205436706543	-3.68670248985291	-0.023043941706419	0.508945524692535	-0.0595005564391613
-1.25858771800995	-8.41824245452881	-3.67586636543274	-0.0227733831852674	0.50934910774231	-0.0589171275496483
-1.25850462913513	-8.42087745666504	-3.68825387954712	-0.0225064028054476	0.509673297405243	-0.0584584847092628
-1.25228726863861	-8.4141674041748	-3.69933271408081	-0.0221708714962006	0.509910225868225	-0.0582358315587044
-1.24774765968323	-8.41499900817871	-3.68600964546204	-0.0221034307032824	0.510281622409821	-0.0576454401016235
-1.24721801280975	-8.41773128509521	-3.69891238212585	-0.0218512415885925	0.510765552520752	-0.0572859272360802
-1.24460327625275	-8.41537952423096	-3.71361565589905	-0.0214990545064211	0.511185467243195	-0.0569954477250576
-1.24312162399292	-8.40926933288574	-3.70046281814575	-0.0212341845035553	0.511522710323334	-0.0565099194645882
-1.23817884922028	-8.41085720062256	-3.70992612838745	-0.0210164207965136	0.511922419071198	-0.0560839585959911
-1.23747849464417	-8.41381359100342	-3.72367739677429	-0.020757744088769	0.512439012527466	-0.055891890078783
-1.2329409122467	-8.40935039520264	-3.73057508468628	-0.0205503292381763	0.512857258319855	-0.0555674731731415
-1.23807287216187	-8.41106700897217	-3.72391033172607	-0.0201647188514471	0.51336270570755	-0.0550921820104122
-1.23247158527374	-8.40913963317871	-3.74155163764954	-0.0197372417896986	0.513787150382996	-0.0548492521047592
-1.22754263877869	-8.40657520294189	-3.74430370330811	-0.0196078848093748	0.514101266860962	-0.0546931102871895
-1.22255206108093	-8.40878009796143	-3.73233675956726	-0.019403874874115	0.514606237411499	-0.05427086353302
-1.22490262985229	-8.41344165802002	-3.75089716911316	-0.0190453212708235	0.515088975429535	-0.0539751648902893
-1.22400152683258	-8.40682220458984	-3.75791311264038	-0.0186820644885302	0.515481352806091	-0.0538162291049957
-1.22423088550568	-8.4067268371582	-3.7490930557251	-0.0183899886906147	0.515936434268951	-0.0534707903862
-1.22155714035034	-8.41182994842529	-3.76940894126892	-0.0181195661425591	0.516376972198486	-0.0533857345581055
-1.22005939483643	-8.41269302368164	-3.77978420257568	-0.0178622342646122	0.516774952411652	-0.0533471666276455
-1.2211766242981	-8.40933990478516	-3.77224612236023	-0.017561562359333	0.517182528972626	-0.0531261116266251
-1.22791409492493	-8.40898323059082	-3.76881337165833	-0.0171640962362289	0.517586708068848	-0.0528035461902618
-1.22935843467712	-8.40804576873779	-3.79179763793945	-0.0168222319334745	0.517907857894897	-0.0528640225529671
-1.22843182086945	-8.40986251831055	-3.7823805809021	-0.0165749527513981	0.518329799175262	-0.0525965951383114
-1.2276725769043	-8.41439628601074	-3.7940309047699	-0.0163028500974178	0.518721401691437	-0.0524309985339642
-1.23289144039154	-8.41276741027832	-3.80551528930664	-0.0158756468445063	0.519078075885773	-0.0523393116891384
-1.23373210430145	-8.40754127502441	-3.80899477005005	-0.0154664441943169	0.519288301467896	-0.0522421933710575
-1.23538374900818	-8.40469551086426	-3.79611039161682	-0.0151766650378704	0.519575476646423	-0.0520219467580318
-1.24151456356049	-8.40450477600098	-3.79908227920532	-0.0149720273911953	0.519849300384521	-0.0517978854477406
-1.23653018474579	-8.41040229797363	-3.81545352935791	-0.0146835278719664	0.519974410533905	-0.0517369359731674
-1.2364604473114	-8.40743923187256	-3.82183980941772	-0.0144311897456646	0.520236432552338	-0.0517045296728611
-1.23797035217285	-8.40610218048096	-3.82229590415955	-0.0140998996794224	0.520392775535584	-0.0515186823904514
-1.24545753002167	-8.40424633026123	-3.80723690986633	-0.0138537557795644	0.520538628101349	-0.0511932261288166
-1.24966335296631	-8.40344715118408	-3.81168270111084	-0.0135358208790421	0.520652115345001	-0.0509874187409878
-1.24501705169678	-8.40141487121582	-3.82404828071594	-0.0131838079541922	0.520640909671783	-0.0508012026548386
-1.24813842773438	-8.39878559112549	-3.83376336097717	-0.0129234977066517	0.520685732364655	-0.0506947077810764
-1.24705767631531	-8.3942985534668	-3.83225107192993	-0.0128009356558323	0.520696818828583	-0.05052749812603
-1.24735403060913	-8.39076805114746	-3.81651544570923	-0.0125750470906496	0.520636439323425	-0.0502240732312202
-1.25493359565735	-8.39608001708984	-3.80965137481689	-0.0124823246151209	0.520687460899353	-0.0497985035181046
-1.26051437854767	-8.39139080047607	-3.82461619377136	-0.012284736149013	0.52077442407608	-0.0494920574128628
-1.26525354385376	-8.39195823669434	-3.83226943016052	-0.0120696192607284	0.520721256732941	-0.0491892956197262
-1.26816868782043	-8.38554573059082	-3.83078718185425	-0.0118101248517632	0.520471632480621	-0.048927765339613
-1.27127432823181	-8.3773946762085	-3.82593512535095	-0.0115625858306885	0.520214140415192	-0.0486939661204815
-1.27215945720673	-8.37004661560059	-3.81243491172791	-0.0114507395774126	0.519965410232544	-0.0483013540506363
-1.27204310894012	-8.37219715118408	-3.80294966697693	-0.0113028073683381	0.519685983657837	-0.0479593016207218
-1.27261292934418	-8.37558460235596	-3.81953954696655	-0.0113026211038232	0.519503831863403	-0.0477392785251141
-1.27358734607697	-8.36680221557617	-3.81354403495789	-0.0111124543473125	0.519014954566956	-0.0475907884538174
-1.27996838092804	-8.36427879333496	-3.80918192863464	-0.0110298246145248	0.518765032291412	-0.0471248812973499
-1.28368198871613	-8.36302089691162	-3.79126834869385	-0.0109064225107431	0.518409907817841	-0.046718992292881
-1.28908586502075	-8.36275672912598	-3.7980809211731	-0.010664900764823	0.517981827259064	-0.0463496074080467
-1.2886837720871	-8.35681533813477	-3.80451822280884	-0.0106003526598215	0.51751720905304	-0.0461641848087311
-1.28665482997894	-8.34988212585449	-3.79495549201965	-0.0105912880972028	0.517018437385559	-0.0458464957773685
-1.28703248500824	-8.35061550140381	-3.77862858772278	-0.01055923756212	0.516664862632751	-0.0453920438885689
-1.29066705703735	-8.35062122344971	-3.77875089645386	-0.01054906565696	0.516322135925293	-0.0449626222252846
-1.29613697528839	-8.34667873382568	-3.78702449798584	-0.0104141840711236	0.515972852706909	-0.0447680614888668
-1.30303812026978	-8.33479118347168	-3.77693200111389	-0.0102965841069818	0.515439808368683	-0.0443189814686775
-1.30295145511627	-8.33398532867432	-3.76438498497009	-0.0103053404018283	0.515027403831482	-0.0439720936119556
-1.30455982685089	-8.33109474182129	-3.75545287132263	-0.0103383362293243	0.514612019062042	-0.0436121076345444
-1.30586040019989	-8.33026504516602	-3.76746368408203	-0.0103632435202599	0.514325976371765	-0.0434434078633785
-1.30757582187653	-8.32429790496826	-3.77277731895447	-0.0103223519399762	0.513908743858337	-0.0432607568800449
-1.31735610961914	-8.31935501098633	-3.75294589996338	-0.0103526981547475	0.513565719127655	-0.0428112782537937
-1.32347726821899	-8.3187894821167	-3.74608993530273	-0.010317001491785	0.513167500495911	-0.0424382574856281
-1.32935559749603	-8.31572532653809	-3.74820256233215	-0.0102386698126793	0.512876808643341	-0.0421737730503082
-1.33274579048157	-8.30841159820557	-3.75920248031616	-0.0101995449513197	0.512480020523071	-0.0420946702361107
-1.33166027069092	-8.3018970489502	-3.75339365005493	-0.0101605085656047	0.512121737003326	-0.041884183883667
-1.33864295482635	-8.29717350006104	-3.74186873435974	-0.0102796601131558	0.511769235134125	-0.0416082330048084
-1.34096086025238	-8.30343723297119	-3.73646998405457	-0.0103335808962584	0.511651158332825	-0.0411911122500896
-1.34742403030396	-8.29757022857666	-3.74823427200317	-0.0102006532251835	0.511362731456757	-0.0410448051989079
-1.35285234451294	-8.29434490203857	-3.7485818862915	-0.0102971727028489	0.511216938495636	-0.0408690720796585
-1.35457038879395	-8.28458786010742	-3.73591899871826	-0.0101625770330429	0.510871767997742	-0.0405757650732994
-1.3606048822403	-8.28316783905029	-3.72371792793274	-0.0102092791348696	0.510616600513458	-0.0402704626321793
-1.36369717121124	-8.28458595275879	-3.7289457321167	-0.0103019746020436	0.510505676269531	-0.0401056185364723
-1.36168599128723	-8.28061866760254	-3.73481893539429	-0.0103374188765883	0.510292172431946	-0.0400975868105888
-1.37280893325806	-8.27500247955322	-3.72039604187012	-0.0103333536535501	0.510207891464233	-0.0398853421211243
-1.37898600101471	-8.27584838867188	-3.71424174308777	-0.0103114228695631	0.510105729103088	-0.0396343693137169
-1.38582575321198	-8.27344608306885	-3.72778964042664	-0.0102053703740239	0.509960174560547	-0.0396366268396378
-1.385422706604	-8.26851177215576	-3.72886347770691	-0.0102112255990505	0.509767413139343	-0.0397138968110085
-1.38648068904877	-8.26938533782959	-3.71135210990906	-0.0103844171389937	0.509648263454437	-0.0395236164331436
-1.39408349990845	-8.27167320251465	-3.7175567150116	-0.0103749185800552	0.509692668914795	-0.0394672155380249
-1.3982207775116	-8.27410793304443	-3.72981286048889	-0.0103193139657378	0.509661495685577	-0.0395548678934574
-1.40395820140839	-8.26555633544922	-3.7255265712738	-0.0102781103923917	0.50946843624115	-0.0396067313849926
-1.40682768821716	-8.26207542419434	-3.70635533332825	-0.0102900173515081	0.509359836578369	-0.0394788011908531
-1.41018414497375	-8.26786613464355	-3.71297550201416	-0.0103839188814163	0.509351789951324	-0.0394804365932941
-1.41096425056458	-8.26523208618164	-3.72578883171082	-0.0104487203061581	0.509279489517212	-0.0396368876099586
-1.41201603412628	-8.26581478118896	-3.71809124946594	-0.0105096688494086	0.509249150753021	-0.0396966338157654
-1.42378079891205	-8.26482963562012	-3.70571970939636	-0.0105462875217199	0.509198307991028	-0.0395196415483952
-1.42595684528351	-8.26615905761719	-3.72056579589844	-0.0105130728334188	0.509051620960236	-0.0397540740668774
-1.42960107326508	-8.26569557189941	-3.72505760192871	-0.0105209806933999	0.508888781070709	-0.039939820766449
-1.42771244049072	-8.26558399200439	-3.70338487625122	-0.0107836183160543	0.508771121501923	-0.0400304533541203
-1.43167197704315	-8.27352237701416	-3.70016860961914	-0.0108678052201867	0.508735537528992	-0.0400624684989452
-1.43872272968292	-8.27398586273193	-3.71385765075684	-0.0109014930203557	0.508652865886688	-0.040325965732336
-1.44174480438232	-8.27091598510742	-3.70412874221802	-0.010892266407609	0.508413970470428	-0.0405349358916283
-1.44101011753082	-8.27011680603027	-3.6921751499176	-0.0110452780500054	0.508123397827148	-0.0406006388366222
-1.44231379032135	-8.27757930755615	-3.7036406993866	-0.0111958188936114	0.507969498634338	-0.0409009046852589
-1.44494915008545	-8.27786254882813	-3.70418119430542	-0.0113619649782777	0.507787704467773	-0.041280634701252
-1.44701254367828	-8.27922248840332	-3.69333481788635	-0.0114562408998609	0.507564425468445	-0.0414073951542377
-1.45534431934357	-8.28495216369629	-3.68775510787964	-0.0114831374958158	0.507352113723755	-0.041554968804121
-1.45677280426025	-8.285719871521	-3.70412230491638	-0.0115486178547144	0.507111191749573	-0.0420176051557064
-1.44960010051727	-8.28728580474854	-3.68528413772583	-0.0117363017052412	0.506761372089386	-0.0422005914151669
-1.45507001876831	-8.29031276702881	-3.67814254760742	-0.0118848225101829	0.506679058074951	-0.0423279739916325
-1.45652675628662	-8.2913818359375	-3.68867635726929	-0.0119722923263907	0.506461024284363	-0.0426002480089664
-1.45810842514038	-8.29818153381348	-3.69213342666626	-0.012094434350729	0.506205916404724	-0.0429558120667934
-1.46419978141785	-8.29721355438232	-3.67985010147095	-0.0121131232008338	0.505968928337097	-0.0430889874696732
-1.461461186409	-8.30280780792236	-3.67150354385376	-0.0123040368780494	0.505739867687225	-0.0434040762484074
-1.46212708950043	-8.3023738861084	-3.68301200866699	-0.012451583519578	0.505541563034058	-0.0437821857631207
-1.46298432350159	-8.30625534057617	-3.68251323699951	-0.0125211887061596	0.5053671002388	-0.0439811199903488
-1.46685111522675	-8.31029605865479	-3.66137599945068	-0.0126963499933481	0.50518125295639	-0.0440382175147533
-1.46471345424652	-8.31400108337402	-3.66785287857056	-0.0126532297581434	0.504988849163055	-0.0442289225757122
-1.46357250213623	-8.3116283416748	-3.67964148521423	-0.0127352764829993	0.504720389842987	-0.0445551536977291
-1.45986914634705	-8.31192302703857	-3.66881465911865	-0.0129184918478131	0.504570722579956	-0.0446911007165909
-1.45878553390503	-8.31950855255127	-3.65380549430847	-0.0130331385880709	0.504504263401031	-0.0446572229266167
-1.46062111854553	-8.32219982147217	-3.67387652397156	-0.0130835818126798	0.504366934299469	-0.0448710024356842
-1.45612359046936	-8.32104587554932	-3.67677736282349	-0.0131136048585176	0.504281163215637	-0.0450778678059578
-1.45330727100372	-8.3176212310791	-3.66315269470215	-0.0130833741277456	0.504077970981598	-0.0451722033321857
-1.45013618469238	-8.32289695739746	-3.65101313591003	-0.0131956525146961	0.504018604755402	-0.0451543107628822
-1.4444317817688	-8.32891941070557	-3.6630859375	-0.0133366361260414	0.504108011722565	-0.0453601889312267
-1.4387571811676	-8.33049583435059	-3.66565537452698	-0.0134704429656267	0.504009366035461	-0.0455680601298809
-1.43940651416779	-8.3327465057373	-3.6585705280304	-0.0134954703971744	0.504064619541168	-0.0456109717488289
-1.43703520298004	-8.33782005310059	-3.66044044494629	-0.0135209690779448	0.504025161266327	-0.0456254668533802
-1.43456768989563	-8.33616638183594	-3.67317819595337	-0.0135267162695527	0.504053294658661	-0.0458437167108059
-1.42639601230621	-8.33511447906494	-3.67138981819153	-0.0135261500254273	0.504073023796082	-0.0460215248167515
-1.42059946060181	-8.34003829956055	-3.65319037437439	-0.0137124648317695	0.504216313362122	-0.0459936000406742
-1.41998469829559	-8.34934520721436	-3.6682186126709	-0.013665035367012	0.504395008087158	-0.0461509712040424
-1.41690444946289	-8.3468599319458	-3.67377734184265	-0.0135844824835658	0.50443971157074	-0.0463725216686726
-1.40973901748657	-8.34321594238281	-3.66702342033386	-0.0135936941951513	0.504490673542023	-0.0465015582740307
-1.40700376033783	-8.34949111938477	-3.6606125831604	-0.0136728957295418	0.504637002944946	-0.0464691743254662
-1.39975941181183	-8.35312938690186	-3.67758965492249	-0.0136772366240621	0.504806160926819	-0.0466976724565029
-1.39051413536072	-8.35443592071533	-3.67263770103455	-0.0137510476633906	0.504867494106293	-0.0468212924897671
-1.39278495311737	-8.35784244537354	-3.66128277778625	-0.0136820450425148	0.505053043365479	-0.046862680464983
-1.38771593570709	-8.36229610443115	-3.68343281745911	-0.0134875569492579	0.505168259143829	-0.0470118448138237
-1.38366746902466	-8.36226272583008	-3.68293237686157	-0.013549773953855	0.50524777173996	-0.0473065786063671
-1.37407875061035	-8.36461544036865	-3.66954040527344	-0.0136109394952655	0.505328595638275	-0.0473558455705643
-1.37072491645813	-8.37257957458496	-3.68155360221863	-0.013557393103838	0.505548119544983	-0.0474493876099586
-1.36527991294861	-8.37300777435303	-3.68970608711243	-0.013433332554996	0.505650877952576	-0.0476846359670162
-1.36167204380035	-8.37158107757568	-3.67887258529663	-0.0133582754060626	0.505669236183167	-0.0478108264505863
-1.35501646995544	-8.37891387939453	-3.67415070533752	-0.0134361675009131	0.505747556686401	-0.0478932186961174
-1.3468222618103	-8.38441371917725	-3.69183468818665	-0.0134363761171699	0.505925595760345	-0.0481879413127899
-1.34156036376953	-8.3854398727417	-3.68993830680847	-0.0133794089779258	0.505944609642029	-0.0484714806079865
-1.34436190128326	-8.39057636260986	-3.68217039108276	-0.0132640907540917	0.506098031997681	-0.048464834690094
-1.33924281597137	-8.39323806762695	-3.69598913192749	-0.0131214261054993	0.506113767623901	-0.0487909913063049
-1.33049702644348	-8.3917760848999	-3.69491791725159	-0.0130949411541224	0.506028890609741	-0.0491566583514214
-1.32504820823669	-8.40078639984131	-3.68314981460571	-0.0131024057045579	0.506122291088104	-0.0492413006722927
-1.32363557815552	-8.40708255767822	-3.69781541824341	-0.0129782203584909	0.506240487098694	-0.0495088919997215
-1.32043528556824	-8.40723896026611	-3.69602680206299	-0.0128976115956903	0.506238162517548	-0.0498703680932522
-1.31602370738983	-8.4086856842041	-3.68523526191711	-0.0128025831654668	0.506281614303589	-0.0500497035682201
-1.30996870994568	-8.41976737976074	-3.69469141960144	-0.0127547038719058	0.506291210651398	-0.0503131113946438
-1.31088960170746	-8.41770076751709	-3.69778800010681	-0.0127125605940819	0.506367325782776	-0.0506986677646637
-1.30981934070587	-8.42446708679199	-3.68975925445557	-0.0125956851989031	0.50642716884613	-0.050789300352335
-1.31255257129669	-8.42462348937988	-3.70933866500854	-0.012316083535552	0.506417810916901	-0.051056794822216
-1.30805921554565	-8.42406558990479	-3.7043468952179	-0.0122989295050502	0.506346762180328	-0.0514345914125443
-1.30273270606995	-8.4324197769165	-3.68964815139771	-0.0123120797798038	0.506417512893677	-0.0515637136995792
-1.29981565475464	-8.4382209777832	-3.7025032043457	-0.0121425855904818	0.506562888622284	-0.0517017282545567
-1.29938948154449	-8.44190502166748	-3.71442151069641	-0.0120155299082398	0.506499826908112	-0.0521132983267307
-1.2966091632843	-8.43912982940674	-3.70651054382324	-0.0117922723293304	0.506501972675323	-0.0522371083498001
-1.29397916793823	-8.44376277923584	-3.70148086547852	-0.0116885108873248	0.506550431251526	-0.0522943288087845
-1.29287457466125	-8.45149230957031	-3.71433997154236	-0.0116694802418351	0.50663435459137	-0.0525795258581638
-1.28748178482056	-8.44858837127686	-3.71470904350281	-0.0115297688171268	0.506623327732086	-0.0528464391827583
-1.29290878772736	-8.44873142242432	-3.70139241218567	-0.0114189246669412	0.5067178606987	-0.0528018698096275
-1.29418647289276	-8.45490264892578	-3.71692180633545	-0.0111668165773153	0.506763935089111	-0.0530087947845459
-1.28891539573669	-8.45181369781494	-3.71780872344971	-0.0110403820872307	0.506719052791595	-0.0531795509159565
-1.28726279735565	-8.45436382293701	-3.70604729652405	-0.0109520275145769	0.506797552108765	-0.0531523674726486
-1.29098773002625	-8.45811462402344	-3.7091965675354	-0.0108832931146026	0.506915807723999	-0.053169172257185
-1.2924816608429	-8.4591236114502	-3.72890877723694	-0.0106671685352921	0.50696212053299	-0.0534225665032864
-1.29324972629547	-8.45428085327148	-3.7171516418457	-0.0104851284995675	0.506970405578613	-0.0534172989428043
-1.29361343383789	-8.46002960205078	-3.71191239356995	-0.0103795975446701	0.507069230079651	-0.0533622428774834
-1.28942620754242	-8.46491241455078	-3.72904348373413	-0.0103390207514167	0.50708144903183	-0.0535401217639446
-1.29084372520447	-8.45868587493896	-3.72367477416992	-0.0101925758644938	0.507067680358887	-0.0536923334002495
-1.29649806022644	-8.45892429351807	-3.71443462371826	-0.0100544299930334	0.507140457630157	-0.0536409243941307
-1.29860842227936	-8.46304416656494	-3.71502041816711	-0.00994760170578957	0.507139623165131	-0.0536044500768185
-1.2955139875412	-8.46269512176514	-3.73017859458923	-0.00973159726709127	0.507051169872284	-0.0538894720375538
-1.29643797874451	-8.4631462097168	-3.72143936157227	-0.00968481972813606	0.506885051727295	-0.0540480464696884
-1.29457068443298	-8.46747779846191	-3.70742011070251	-0.00977394264191389	0.506915628910065	-0.0540630519390106
-1.29467403888702	-8.47145843505859	-3.72430777549744	-0.00963770877569914	0.506931841373444	-0.0541875027120113
-1.30162513256073	-8.47382736206055	-3.7276303768158	-0.00953277107328177	0.506845653057098	-0.0544758774340153
-1.2982589006424	-8.46630954742432	-3.71158266067505	-0.00939803756773472	0.50664222240448	-0.0545504502952099
-1.30130183696747	-8.4724178314209	-3.70880913734436	-0.00943688862025738	0.506612360477448	-0.0546982698142529
-1.29777860641479	-8.47760486602783	-3.72575426101685	-0.00946150068193674	0.506536722183228	-0.0549443326890469
-1.29731249809265	-8.47455024719238	-3.7207362651825	-0.00944919977337122	0.506359040737152	-0.055294968187809
-1.30511999130249	-8.47743129730225	-3.70396447181702	-0.00946149416267872	0.506287276744843	-0.0553549006581306
-1.30696630477905	-8.48349189758301	-3.71090149879456	-0.00936337001621723	0.506174087524414	-0.0556181222200394
-1.30105590820313	-8.48215484619141	-3.71942901611328	-0.00938766077160835	0.506028473377228	-0.0560158640146255
-1.29987132549286	-8.48260974884033	-3.70734810829163	-0.00945204496383667	0.505806028842926	-0.0562851652503014
-1.30443894863129	-8.49150466918945	-3.69720363616943	-0.00956694129854441	0.505803167819977	-0.0564663298428059
-1.30708122253418	-8.49408626556396	-3.71753859519959	-0.00955409742891788	0.505733609199524	-0.0568619631230831
-1.31157875061035	-8.49241733551025	-3.71315145492554	-0.00944963004440069	0.505571246147156	-0.0572202242910862
-1.31173145771027	-8.49351406097412	-3.7018837928772	-0.00961499195545912	0.505503356456757	-0.0573952831327915
-1.30997538566589	-8.49752712249756	-3.69773602485657	-0.00970043521374464	0.505405485630035	-0.0577546618878841
-1.3090900182724	-8.49984741210938	-3.70963978767395	-0.00984160136431456	0.505344450473785	-0.0583137758076191
-1.31396174430847	-8.50184154510498	-3.70212888717651	-0.0099860904738307	0.505265831947327	-0.0586359761655331
-1.31961238384247	-8.50776100158691	-3.68950486183167	-0.0100808423012495	0.505190193653107	-0.0588362440466881
-1.323397397995	-8.50632572174072	-3.70739483833313	-0.00994439236819744	0.50507777929306	-0.0591945871710777
-1.32173657417297	-8.50385570526123	-3.70774149894714	-0.0101677877828479	0.504937767982483	-0.0595489852130413
-1.31893932819366	-8.50987434387207	-3.68171620368958	-0.0104471510276198	0.504921793937683	-0.0596832036972046
-1.32390987873077	-8.51151084899902	-3.69912624359131	-0.010391634888947	0.504967272281647	-0.0599642246961594
-1.32863664627075	-8.51208782196045	-3.70530366897583	-0.0104560432955623	0.504936933517456	-0.060383602976799
-1.32872498035431	-8.50781059265137	-3.6888964176178	-0.0105706099420786	0.504795372486115	-0.060606125742197
-1.32981359958649	-8.51378536224365	-3.6847140789032	-0.0108876777812839	0.504776120185852	-0.0608231835067272
-1.33239805698395	-8.51594257354736	-3.6946108341217	-0.0110624674707651	0.504794180393219	-0.0612201131880283
-1.33122873306274	-8.51308917999268	-3.68455410003662	-0.0112680504098535	0.504694640636444	-0.0614630058407784
-1.34076905250549	-8.51132392883301	-3.6801323890686	-0.0113861542195082	0.504770517349243	-0.0615213066339493
-1.34134542942047	-8.51089286804199	-3.69500589370728	-0.0114393969997764	0.504683971405029	-0.061805572360754
-1.3382134437561	-8.50578308105469	-3.68468284606934	-0.0117303617298603	0.50452071428299	-0.0620016902685165
-1.33775424957275	-8.50392723083496	-3.67962169647217	-0.0119478944689035	0.504628241062164	-0.0616832748055458
-1.34867966175079	-8.50277614593506	-3.70170593261719	-0.0121045494452119	0.50478595495224	-0.0616127923130989
-1.35904550552368	-8.49384593963623	-3.69237446784973	-0.0122449276968837	0.504723906517029	-0.0619271397590637
-1.36820387840271	-8.49569606781006	-3.68345379829407	-0.0125491824001074	0.504709482192993	-0.0623120702803135
-1.3657933473587	-8.49695301055908	-3.70244383811951	-0.0127685144543648	0.504740357398987	-0.0629288032650948
-1.37150490283966	-8.49532699584961	-3.68654274940491	-0.0131176160648465	0.504756271839142	-0.0629867240786552
-1.37435925006866	-8.50003719329834	-3.68503618240356	-0.0133385779336095	0.504642605781555	-0.0628705248236656
-1.36873841285706	-8.49323749542236	-3.69241142272949	-0.0136451758444309	0.504505932331085	-0.0629835799336433
-1.36009311676025	-8.48820781707764	-3.67845392227173	-0.0140102114528418	0.504360496997833	-0.0628360137343407
-1.36328363418579	-8.49074840545654	-3.6803252696991	-0.0143654653802514	0.504355549812317	-0.0625945329666138
-1.3629789352417	-8.48279094696045	-3.6889317035675	-0.0145219909027219	0.504316091537476	-0.0624487027525902
-1.36536633968353	-8.47569942474365	-3.67073464393616	-0.0148214800283313	0.504188418388367	-0.0622101910412312
-1.36588001251221	-8.47790241241455	-3.68566036224365	-0.0153039526194334	0.504229485988617	-0.0623725727200508
-1.36985802650452	-8.47353363037109	-3.68470191955566	-0.0155571578070521	0.504201173782349	-0.0626140013337135
-1.37875485420227	-8.47114658355713	-3.67869353294373	-0.0157569833099842	0.504230916500092	-0.0626348480582237
-1.37874591350555	-8.46476650238037	-3.68553495407104	-0.016074238345027	0.504181146621704	-0.0629219338297844
-1.380131483078	-8.46326732635498	-3.6719822883606	-0.0163566321134567	0.504230260848999	-0.0630592852830887
-1.38863515853882	-8.46441555023193	-3.68420743942261	-0.0165335834026337	0.5044224858284	-0.0630009099841118
-1.39478647708893	-8.46331691741943	-3.69173002243042	-0.016560273244977	0.504462897777557	-0.0632745772600174
-1.40092051029205	-8.45476818084717	-3.68510246276855	-0.016612596809864	0.504463970661163	-0.0634346976876259
-1.40575218200684	-8.45571327209473	-3.67901492118835	-0.0168684963136911	0.504668772220612	-0.0636278539896011
-1.40730595588684	-8.45592594146729	-3.69534945487976	-0.0170067120343447	0.504721820354462	-0.064150795340538
-1.41531252861023	-8.45447731018066	-3.68388915061951	-0.017118813470006	0.504952609539032	-0.0645755305886269
-1.42752289772034	-8.4566125869751	-3.68694090843201	-0.0170839466154575	0.505253195762634	-0.0649755969643593
-1.42841160297394	-8.45389366149902	-3.69493055343628	-0.0172294676303864	0.505385458469391	-0.0656350255012512
-1.43038249015808	-8.45725440979004	-3.68230390548706	-0.0174035355448723	0.505702793598175	-0.0658667981624603
-1.43692135810852	-8.46054840087891	-3.70411252975464	-0.0174235459417105	0.50611823797226	-0.0662185400724411
-1.4424147605896	-8.45072460174561	-3.69297003746033	-0.017443859949708	0.506270945072174	-0.0665053203701973
-1.4461612701416	-8.45405006408691	-3.69571018218994	-0.017637649551034	0.506684005260468	-0.066582553088665
-1.44488918781281	-8.4539680480957	-3.71365714073181	-0.0177898854017258	0.507073640823364	-0.067050114274025
-1.45369434356689	-8.45066356658936	-3.70424818992615	-0.0178508050739765	0.507418870925903	-0.0671955198049545
-1.4618194103241	-8.45251846313477	-3.71305990219116	-0.0178732890635729	0.507772266864777	-0.0674122646450996
-1.4652636051178	-8.44855976104736	-3.72936081886292	-0.017879968509078	0.508168816566467	-0.0678304880857468
-1.46354675292969	-8.44650268554688	-3.7120726108551	-0.0181319508701563	0.508386254310608	-0.0680204406380653
-1.47068440914154	-8.45223045349121	-3.72030210494995	-0.0181804858148098	0.50895231962204	-0.0682053044438362
-1.47905921936035	-8.44709587097168	-3.73178863525391	-0.0181012991815805	0.50931578874588	-0.06850965321064
-1.48207318782806	-8.44276714324951	-3.71647095680237	-0.0181253664195538	0.509629189968109	-0.0686147585511208
-1.47967493534088	-8.44637584686279	-3.72848343849182	-0.0183204635977745	0.509926617145538	-0.0688400641083717
-1.47881197929382	-8.4445743560791	-3.73663902282715	-0.0184130817651749	0.510299205780029	-0.0691140964627266
-1.48941111564636	-8.44461536407471	-3.72596526145935	-0.0183900166302919	0.510663330554962	-0.0691165551543236
-1.4911504983902	-8.44510173797607	-3.74088382720947	-0.0184401832520962	0.510854303836823	-0.0693294256925583
-1.4871484041214	-8.43889808654785	-3.73962545394897	-0.0184963140636683	0.511098921298981	-0.0694628730416298
-1.49201583862305	-8.44260787963867	-3.732266664505	-0.0186288729310036	0.511454224586487	-0.0693028420209885
-1.49585592746735	-8.4441499710083	-3.7525646686554	-0.0186262652277946	0.511816382408142	-0.0693969652056694
-1.49639391899109	-8.43526172637939	-3.74412608146667	-0.0187154561281204	0.511854410171509	-0.0694393068552017
-1.49600291252136	-8.43579769134521	-3.73218417167664	-0.0187846422195435	0.512137889862061	-0.0693917870521545
-1.49335062503815	-8.44148349761963	-3.7544469833374	-0.0189993660897017	0.512324869632721	-0.0696271657943726
-1.49256229400635	-8.43691921234131	-3.75481939315796	-0.0191328562796116	0.512507498264313	-0.069799043238163
-1.49618971347809	-8.43836307525635	-3.74002385139465	-0.0191854722797871	0.512632966041565	-0.0697173774242401
-1.49691712856293	-8.43607711791992	-3.75216603279114	-0.0192172024399042	0.512778759002686	-0.0698655918240547
-1.49190533161163	-8.43495750427246	-3.74486589431763	-0.0194152966141701	0.512803018093109	-0.0699113979935646
-1.49042642116547	-8.43332099914551	-3.74654293060303	-0.0196664091199636	0.513011813163757	-0.0697065368294716
-1.49275743961334	-8.43567180633545	-3.75608706474304	-0.0197101384401321	0.513192772865295	-0.0697538778185844
-1.49640166759491	-8.42371845245361	-3.74994969367981	-0.0198176857084036	0.513256907463074	-0.0697633102536201
-1.49377024173737	-8.42557334899902	-3.74552488327026	-0.020118085667491	0.513242244720459	-0.0696769207715988
-1.49206328392029	-8.42505073547363	-3.75708413124084	-0.0202886611223221	0.513412833213806	-0.0697989538311958
-1.49589145183563	-8.42334651947021	-3.7429563999176	-0.0205040331929922	0.513485252857208	-0.0697978138923645
-1.50291466712952	-8.421067237854	-3.74416995048523	-0.0205820705741644	0.513496875762939	-0.0696716755628586
-1.49830651283264	-8.41605472564697	-3.75701713562012	-0.0207186173647642	0.513422071933746	-0.0698131024837494
-1.49354875087738	-8.41122341156006	-3.73759484291077	-0.0209560077637434	0.513370931148529	-0.0697141513228416
-1.49748635292053	-8.4128942489624	-3.73888659477234	-0.0211434680968523	0.513517022132874	-0.0695949569344521
-1.50109994411469	-8.41284847259521	-3.75032734870911	-0.0213032439351082	0.51350474357605	-0.0696545019745827
-1.50061333179474	-8.40262699127197	-3.74533033370972	-0.0213906522840261	0.513436853885651	-0.0696636065840721
-1.49915719032288	-8.40041732788086	-3.73296093940735	-0.0216096043586731	0.513409674167633	-0.0694522634148598
-1.49992275238037	-8.39955520629883	-3.74716544151306	-0.0218087639659643	0.513407289981842	-0.0694822072982788
-1.5037750005722	-8.39262866973877	-3.73871326446533	-0.0220148004591465	0.513363063335419	-0.0693066865205765
-1.51731240749359	-8.38586807250977	-3.74047136306763	-0.022023493424058	0.513340711593628	-0.0688875541090965
-1.52087223529816	-8.37605381011963	-3.75065517425537	-0.0220981203019619	0.513080954551697	-0.0685638636350632
-1.52129018306732	-8.36824512481689	-3.73117637634277	-0.0221857372671366	0.512908101081848	-0.068143755197525
-1.5222954750061	-8.37212562561035	-3.73699760437012	-0.0222960729151964	0.512832701206207	-0.0679681226611137
-1.52412068843842	-8.35961437225342	-3.74946284294128	-0.0222010277211666	0.512686014175415	-0.0679427906870842
-1.52778553962708	-8.35804843902588	-3.72513914108276	-0.02223158814013	0.512472152709961	-0.0678323730826378
-1.52463352680206	-8.36150455474854	-3.73444032669067	-0.0224221106618643	0.512381970882416	-0.0678748413920403
-1.526251912117	-8.3546085357666	-3.730464220047	-0.0225064847618341	0.51220315694809	-0.067728653550148
-1.53427982330322	-8.34868049621582	-3.72283315658569	-0.0224821828305721	0.512147068977356	-0.0672541856765747
-1.53752768039703	-8.34160804748535	-3.73923563957214	-0.022457592189312	0.511967241764069	-0.0670876726508141
-1.53607702255249	-8.33250999450684	-3.72459959983826	-0.0226500779390335	0.511839926242828	-0.0668186470866203
-1.53728497028351	-8.33022117614746	-3.71905875205994	-0.0227585099637508	0.511761665344238	-0.0663664638996124
-1.54828178882599	-8.32852172851563	-3.73403644561768	-0.0226947069168091	0.51181161403656	-0.0662578120827675
-1.55381321907043	-8.31690216064453	-3.72892475128174	-0.0226075258105993	0.511704504489899	-0.0659297555685043
-1.55661654472351	-8.31203937530518	-3.72675514221191	-0.0227109342813492	0.511618137359619	-0.0655844956636429
-1.55490100383759	-8.30778503417969	-3.73682689666748	-0.022715125232935	0.511591136455536	-0.0655191764235497
-1.56593132019043	-8.3019962310791	-3.72373867034912	-0.0226312167942524	0.511698424816132	-0.0651457905769348
-1.57197642326355	-8.29752159118652	-3.72821283340454	-0.0225008688867092	0.511628806591034	-0.0648630559444427
-1.57177841663361	-8.28929138183594	-3.73485445976257	-0.0223727151751518	0.51154762506485	-0.0648230165243149
-1.57164824008942	-8.28679656982422	-3.72752046585083	-0.0223338361829519	0.511644244194031	-0.0645561739802361
-1.5805915594101	-8.28900527954102	-3.72985792160034	-0.022222276777029	0.511820673942566	-0.0642822980880737
-1.58225131034851	-8.28345203399658	-3.74584889411926	-0.0219244733452797	0.511796236038208	-0.0641420558094978
-1.58620977401733	-8.27669334411621	-3.72771835327148	-0.0218018013983965	0.511904299259186	-0.063725583255291
-1.5829826593399	-8.27287101745605	-3.7439820766449	-0.0216615945100784	0.511995077133179	-0.0633837431669235
-1.58880972862244	-8.27112770080566	-3.74634504318237	-0.021508501842618	0.512243092060089	-0.0630205720663071
-1.59717643260956	-8.26516914367676	-3.73821711540222	-0.0211652871221304	0.512447834014893	-0.0624849498271942
-1.60208117961884	-8.25887775421143	-3.75401949882507	-0.0207648351788521	0.512630045413971	-0.0621785148978233
-1.60458707809448	-8.24822330474854	-3.75504398345947	-0.0204723440110683	0.512744307518005	-0.0618371702730656
-1.60813105106354	-8.24633121490479	-3.74840044975281	-0.0202142000198364	0.513005316257477	-0.0611916407942772
-1.61230885982513	-8.24493026733398	-3.76634931564331	-0.019816080108285	0.513375341892242	-0.0606369376182556
-1.61513566970825	-8.23448944091797	-3.76978516578674	-0.0193566139787436	0.513510644435883	-0.0602362267673016
-1.61789870262146	-8.22852230072021	-3.75706768035889	-0.0190187692642212	0.513784527778625	-0.0595746301114559
-1.6143171787262	-8.22608947753906	-3.76649498939514	-0.0186123419553041	0.514038622379303	-0.0590983256697655
-1.61290729045868	-8.22128582000732	-3.78181338310242	-0.0182662438601255	0.514336287975311	-0.0587530881166458
-1.61696743965149	-8.21468734741211	-3.77294635772705	-0.0177741963416338	0.514610230922699	-0.0579914636909962
-1.61831915378571	-8.21353435516357	-3.77548027038574	-0.0172608252614737	0.514927089214325	-0.0571452714502811
-1.62086427211761	-8.20430469512939	-3.79366755485535	-0.0167011916637421	0.5152587890625	-0.0565392673015594
-1.61627471446991	-8.19648456573486	-3.79256224632263	-0.0163250006735325	0.515491843223572	-0.0557843595743179
-1.61375904083252	-8.19197559356689	-3.78583788871765	-0.0159076452255249	0.515812635421753	-0.0548680610954762
-1.61701917648315	-8.19081592559814	-3.80599284172058	-0.0153546091169119	0.516231119632721	-0.0540921837091446
-1.62139344215393	-8.17943286895752	-3.80859208106995	-0.014687392860651	0.51652067899704	-0.0534204989671707
-1.61621940135956	-8.17295551300049	-3.7917628288269	-0.0141624743118882	0.516760766506195	-0.0524926520884037
-1.61569511890411	-8.169921875	-3.80317854881287	-0.0136552834883332	0.517099678516388	-0.0516966246068478
-1.61348450183868	-8.16617202758789	-3.82294845581055	-0.0132164442911744	0.517460823059082	-0.05109828338027
-1.61162257194519	-8.15785503387451	-3.80620551109314	-0.0127011779695749	0.517619848251343	-0.0502449087798595
-1.61996972560883	-8.15260887145996	-3.80722999572754	-0.0120829613879323	0.517982006072998	-0.0493463613092899
-1.62012004852295	-8.15350723266602	-3.82278656959534	-0.0114924805238843	0.518189549446106	-0.0485940054059029
-1.6196141242981	-8.14314460754395	-3.83120083808899	-0.011009244248271	0.518318831920624	-0.0480159148573875
-1.61606764793396	-8.13571739196777	-3.82514977455139	-0.0106075322255492	0.518455386161804	-0.0473972223699093
-1.61017990112305	-8.13477993011475	-3.81841826438904	-0.0102145839482546	0.518651604652405	-0.0466605387628078
-1.61130392551422	-8.13508129119873	-3.82427644729614	-0.0097014456987381	0.518825888633728	-0.0457322746515274
-1.61680150032043	-8.12889194488525	-3.83795166015625	-0.00910564884543419	0.518949866294861	-0.04495894536376
-1.61440944671631	-8.11719989776611	-3.83923649787903	-0.00851738732308149	0.518840312957764	-0.0440093986690044
-1.61705231666565	-8.10589694976807	-3.83436942100525	-0.00804793275892735	0.518722295761108	-0.0430713854730129
-1.61416578292847	-8.09921169281006	-3.81295776367188	-0.0076645533554256	0.518603324890137	-0.042138833552599
-1.61482095718384	-8.0997371673584	-3.82196569442749	-0.0072979643009603	0.51845920085907	-0.0413872115314007
-1.61638534069061	-8.09610462188721	-3.83176970481873	-0.00694196904078126	0.518272638320923	-0.0407109223306179
-1.61619436740875	-8.08405876159668	-3.8360071182251	-0.00651867361739278	0.517986357212067	-0.0400059372186661
-1.62263417243958	-8.07623481750488	-3.8233814239502	-0.00617923401296139	0.517739713191986	-0.0391807891428471
-1.62834692001343	-8.07104969024658	-3.81284379959106	-0.00598810752853751	0.517490327358246	-0.0382801443338394
-1.63372313976288	-8.06597709655762	-3.81540417671204	-0.0056122038513422	0.517128169536591	-0.0376104563474655
-1.63516342639923	-8.05719947814941	-3.83232665061951	-0.00535234296694398	0.516692399978638	-0.0371059291064739
-1.63522231578827	-8.04758834838867	-3.81552934646606	-0.00518894521519542	0.516200661659241	-0.0365316569805145
-1.63888716697693	-8.04357719421387	-3.79367828369141	-0.00516056548804045	0.515814602375031	-0.0357341356575489
-1.64897441864014	-8.03779029846191	-3.80382299423218	-0.0049314834177494	0.515482723712921	-0.0351177304983139
-1.65404200553894	-8.03180503845215	-3.81357288360596	-0.00472474982962012	0.515000402927399	-0.0346335619688034
-1.66137087345123	-8.02071380615234	-3.80994701385498	-0.00432659918442369	0.514459848403931	-0.0340442731976509
-1.65837907791138	-8.01445198059082	-3.79299807548523	-0.00434577884152532	0.513877928256989	-0.0333047360181808
-1.6648827791214	-8.00936412811279	-3.7771954536438	-0.00416761683300138	0.513486564159393	-0.0326373726129532
-1.66473352909088	-8.0075511932373	-3.7775571346283	-0.00411713449284434	0.513011574745178	-0.0321113727986813
-1.66893291473389	-8.00264167785645	-3.79263758659363	-0.0039443364366889	0.512554526329041	-0.031647052615881
-1.67286396026611	-7.99572324752808	-3.78380084037781	-0.00386781920678914	0.512035846710205	-0.0312413442879915
-1.67553150653839	-7.98995065689087	-3.77261996269226	-0.00382802821695805	0.511551082134247	-0.0307062417268753
-1.68094336986542	-7.98300123214722	-3.76607704162598	-0.00371996033936739	0.511189639568329	-0.030101153999567
-1.6866363286972	-7.98344850540161	-3.75875806808472	-0.00364284450188279	0.510793149471283	-0.0295114908367395
-1.68976402282715	-7.97688436508179	-3.76944494247437	-0.00346533139236271	0.510386526584625	-0.0290935710072517
-1.68715667724609	-7.97181987762451	-3.76901388168335	-0.00350368162617087	0.509951949119568	-0.0287829581648111
-1.68815040588379	-7.96842622756958	-3.76548099517822	-0.00337873003445566	0.509612023830414	-0.0283555760979652
-1.68717014789581	-7.96438598632813	-3.75882315635681	-0.00352931022644043	0.509307026863098	-0.0279830172657967
-1.68403506278992	-7.96387720108032	-3.74393558502197	-0.00346838147379458	0.508994340896606	-0.0275863818824291
-1.69050967693329	-7.96269702911377	-3.74146509170532	-0.00347343063913286	0.508840084075928	-0.0271864719688892
-1.68895518779755	-7.96345615386963	-3.74558687210083	-0.00344481668435037	0.508752644062042	-0.0268529728055
-1.69008386135101	-7.96263313293457	-3.76043200492859	-0.00326664396561682	0.508547782897949	-0.0267660431563854
-1.68656945228577	-7.95975875854492	-3.74737524986267	-0.0032923654653132	0.508365511894226	-0.0265005100518465
-1.68282771110535	-7.95364809036255	-3.74004125595093	-0.00329811172559857	0.508213698863983	-0.0263090673834085
-1.68217277526855	-7.96273469924927	-3.73585796356201	-0.00333716720342636	0.508234143257141	-0.0260234978049994
-1.67587924003601	-7.96127605438232	-3.74716830253601	-0.00338295591063797	0.508203029632568	-0.0259385015815496
-1.66895055770874	-7.96712684631348	-3.749347448349	-0.00333317322656512	0.508258879184723	-0.025948928669095
-1.66833961009979	-7.96623086929321	-3.74695944786072	-0.00336814229376614	0.508265435695648	-0.0259263105690479
-1.6723952293396	-7.96676731109619	-3.73254084587097	-0.00334491487592459	0.508405268192291	-0.0257460717111826
-1.67333614826202	-7.97199821472168	-3.75139999389648	-0.00316984835080802	0.508450567722321	-0.0259142890572548
-1.66411423683167	-7.97326231002808	-3.75328874588013	-0.00326554477214813	0.508618712425232	-0.0260590966790915
-1.66348791122437	-7.97447443008423	-3.75047469139099	-0.00325660151429474	0.508782207965851	-0.0262324716895819
-1.65763092041016	-7.98016738891602	-3.74350905418396	-0.0033769232686609	0.50890040397644	-0.0262521915137768
-1.65749967098236	-7.98589563369751	-3.74895763397217	-0.00343020400032401	0.50932389497757	-0.0263398438692093
-1.65943324565887	-7.99301290512085	-3.76320505142212	-0.00337709533050656	0.509616792201996	-0.0265680626034737
-1.65512692928314	-7.99257040023804	-3.76717281341553	-0.0034471838735044	0.509825944900513	-0.026854308322072
-1.65567219257355	-7.98982334136963	-3.75376009941101	-0.00349632441066206	0.510151863098145	-0.0269584860652685
-1.65189754962921	-7.99609422683716	-3.75538945198059	-0.00367178465239704	0.51034277677536	-0.0270864311605692
-1.65089237689972	-8.00052452087402	-3.75323987007141	-0.00381868239492178	0.510752320289612	-0.0271182041615248
-1.64446437358856	-8.00636577606201	-3.7713041305542	-0.00396087020635605	0.511080920696259	-0.027347706258297
-1.64463090896606	-8.00291728973389	-3.7709493637085	-0.00410381471738219	0.511379063129425	-0.027501069009304
-1.64922511577606	-8.00286483764648	-3.76865816116333	-0.00418411707505584	0.511789441108704	-0.0275435540825129
-1.65255093574524	-8.00820922851563	-3.76093339920044	-0.00435867952182889	0.512163817882538	-0.0276423543691635
-1.65535128116608	-8.0061616897583	-3.77564668655396	-0.00436115963384509	0.512414395809174	-0.0278156027197838
-1.65439760684967	-8.00338745117188	-3.78556323051453	-0.0045092566870153	0.512710630893707	-0.0281422175467014
-1.64925122261047	-8.00504207611084	-3.77790880203247	-0.00479172915220261	0.512993216514587	-0.0282090194523335
-1.65412294864655	-8.00779914855957	-3.77414965629578	-0.00498494412750006	0.513439536094666	-0.0282311141490936
-1.65923416614532	-8.01443862915039	-3.78973484039307	-0.00516253290697932	0.513822853565216	-0.0283612981438637
-1.6588306427002	-8.0075511932373	-3.79166674613953	-0.00528617016971111	0.513995230197906	-0.0285455286502838
-1.659219622612	-8.00164413452148	-3.78769969940186	-0.00549944303929806	0.514212071895599	-0.02855284512043
-1.66092050075531	-8.00562477111816	-3.78018379211426	-0.00573807023465633	0.514432549476624	-0.0284609626978636
-1.66166400909424	-8.00462532043457	-3.79215312004089	-0.00604234682396054	0.51468962430954	-0.0285208448767662
-1.66460275650024	-8.00619697570801	-3.79906463623047	-0.00627161096781492	0.51492977142334	-0.0286473613232374
-1.6607358455658	-7.99974966049194	-3.79758405685425	-0.00655021378770471	0.514983594417572	-0.0287257544696331
-1.66792452335358	-7.99828481674194	-3.78834104537964	-0.00684748962521553	0.51512610912323	-0.0286351256072521
-1.67212069034576	-7.99789810180664	-3.78162026405334	-0.00715232035145164	0.515346229076386	-0.0285067986696959
-1.67867124080658	-7.9962739944458	-3.79083967208862	-0.00735164806246758	0.515442728996277	-0.0285503584891558
-1.67968642711639	-7.99210596084595	-3.80358576774597	-0.00760143669322133	0.515485107898712	-0.0287781618535519
-1.67981171607971	-7.98822498321533	-3.79709601402283	-0.00795902963727713	0.51545125246048	-0.0289084203541279
-1.68209457397461	-7.99123191833496	-3.78316593170166	-0.00842942576855421	0.51548045873642	-0.0289435237646103
-1.68560028076172	-7.99396657943726	-3.78657102584839	-0.00873698201030493	0.515586614608765	-0.029062120243907
-1.69036889076233	-7.99694681167603	-3.79533004760742	-0.00908877421170473	0.515624701976776	-0.0293926075100899
-1.6992062330246	-7.98965883255005	-3.79474544525146	-0.00928422156721354	0.515525698661804	-0.0297226198017597
-1.70036435127258	-7.98764038085938	-3.78094244003296	-0.00960570573806763	0.51534628868103	-0.0299858581274748
-1.70426046848297	-7.99240398406982	-3.7706081867218	-0.0100707449018955	0.515369534492493	-0.0301933810114861
-1.7032812833786	-7.99509572982788	-3.78479146957397	-0.0104787852615118	0.515289664268494	-0.0307104885578156
-1.70209360122681	-7.99620342254639	-3.78820371627808	-0.0108814369887114	0.515270471572876	-0.0311470180749893
-1.7115375995636	-7.99614810943604	-3.77861642837524	-0.0112191066145897	0.51505583524704	-0.031484954059124
-1.71718692779541	-8.00097846984863	-3.76621294021606	-0.0115646338090301	0.514925181865692	-0.0318376235663891
-1.72196960449219	-8.00366592407227	-3.76728343963623	-0.0117865307256579	0.514850497245789	-0.0322394110262394
-1.71994805335999	-8.00414085388184	-3.77510476112366	-0.012179815210402	0.514617383480072	-0.0328966155648232
-1.71775257587433	-8.00537490844727	-3.76313424110413	-0.012594229541719	0.514362633228302	-0.0333155877888203
-1.72046661376953	-8.01284217834473	-3.75172901153564	-0.0129493633285165	0.514264643192291	-0.0336263477802277
-1.72614657878876	-8.02207469940186	-3.77210259437561	-0.0131986374035478	0.514250636100769	-0.0341973342001438
-1.72832059860229	-8.0215015411377	-3.76021456718445	-0.0133881038054824	0.513957858085632	-0.0347159989178181
-1.72794008255005	-8.02163505554199	-3.75631928443909	-0.01378667447716	0.513778567314148	-0.0350963585078716
-1.73029208183289	-8.03038787841797	-3.74046087265015	-0.0141642345115542	0.513620436191559	-0.0354611910879612
-1.72243988513947	-8.03363609313965	-3.75234794616699	-0.0145267136394978	0.513451159000397	-0.0360791273415089
-1.72535538673401	-8.03815650939941	-3.74603390693665	-0.014828902669251	0.513296782970428	-0.0364430993795395
-1.72680652141571	-8.04591083526611	-3.73942303657532	-0.0151403741911054	0.513177931308746	-0.036781907081604
-1.72716760635376	-8.04651737213135	-3.73899745941162	-0.0152639010921121	0.51300036907196	-0.037197683006525
-1.7237377166748	-8.04915523529053	-3.75442576408386	-0.0155954593792558	0.512749135494232	-0.0377469435334206
-1.71947753429413	-8.05337524414063	-3.7290575504303	-0.0159668885171413	0.51264226436615	-0.038073442876339
-1.71596193313599	-8.05770111083984	-3.73125743865967	-0.0162182319909334	0.512513399124146	-0.0382951982319355
-1.720463514328	-8.06766700744629	-3.73401594161987	-0.0164222940802574	0.512547194957733	-0.0386134535074234
-1.71910285949707	-8.06752681732178	-3.75380897521973	-0.0165405701845884	0.512503802776337	-0.0390974469482899
-1.71875083446503	-8.06728935241699	-3.73098063468933	-0.0166106279939413	0.512368023395538	-0.0393429845571518
-1.71547794342041	-8.07097339630127	-3.72501015663147	-0.0168736577033997	0.512249708175659	-0.0395361632108688
-1.71052503585815	-8.08120822906494	-3.73319864273071	-0.0171070359647274	0.5122030377388	-0.039824366569519
-1.7056519985199	-8.08304023742676	-3.74156594276428	-0.0172286313027143	0.512200951576233	-0.0402404107153416
-1.70833313465118	-8.08606243133545	-3.72702836990356	-0.0173418018966913	0.512083828449249	-0.0403818562626839
-1.71036434173584	-8.0902042388916	-3.72687149047852	-0.0173949226737022	0.512069523334503	-0.0405430421233177
-1.69868123531342	-8.09210968017578	-3.74346804618835	-0.0175065509974957	0.511931478977203	-0.0409348085522652
-1.69713735580444	-8.09506702423096	-3.72509598731995	-0.0177016984671354	0.511916756629944	-0.041114192456007
-1.69515383243561	-8.10595035552979	-3.72357225418091	-0.0177666805684567	0.511978268623352	-0.0412788838148117
-1.69330716133118	-8.10880184173584	-3.73543190956116	-0.0177113935351372	0.512004375457764	-0.0415064617991447
-1.69318473339081	-8.10710334777832	-3.73518705368042	-0.0177060309797525	0.511868536472321	-0.0417769178748131
-1.68873524665833	-8.10801601409912	-3.71599292755127	-0.0177903175354004	0.511890172958374	-0.0418488867580891
-1.68234694004059	-8.11691379547119	-3.73634099960327	-0.0178060829639435	0.511832594871521	-0.0420932173728943
-1.67772662639618	-8.12072658538818	-3.7408435344696	-0.0178608223795891	0.511821091175079	-0.0423139221966267
-1.68165099620819	-8.12126350402832	-3.72758817672729	-0.0178345274180174	0.511767029762268	-0.0423432178795338
-1.67963373661041	-8.12535095214844	-3.72610545158386	-0.0178333967924118	0.511730015277863	-0.0423837304115295
-1.67866218090057	-8.12676334381104	-3.74380159378052	-0.0176595039665699	0.511596500873566	-0.0427172780036926
-1.67091751098633	-8.12332534790039	-3.74224805831909	-0.0177026204764843	0.511482656002045	-0.0428933016955853
-1.66783237457275	-8.12528324127197	-3.72263741493225	-0.0176992323249578	0.511367678642273	-0.0429262928664684
-1.66917538642883	-8.13433170318604	-3.7278516292572	-0.0176450554281473	0.51147073507309	-0.0429377146065235
-1.66799819469452	-8.13665103912354	-3.74466276168823	-0.0175275113433599	0.511386752128601	-0.0431334301829338
-1.66802537441254	-8.13631725311279	-3.7485659122467	-0.0174225959926844	0.511357665061951	-0.0432662479579449
-1.66788721084595	-8.13237190246582	-3.7316734790802	-0.0173821877688169	0.511169910430908	-0.043331690132618
-1.66303467750549	-8.13687038421631	-3.72913908958435	-0.0173382163047791	0.51108318567276	-0.0433253683149815
-1.66017079353333	-8.14188289642334	-3.74702906608582	-0.0172612965106964	0.511048555374146	-0.0435830615460873
-1.65593945980072	-8.14030265808105	-3.74006104469299	-0.0172427725046873	0.510944604873657	-0.0437294617295265
-1.66021299362183	-8.14344120025635	-3.72587251663208	-0.0171355586498976	0.510893106460571	-0.0436882823705673
-1.66209495067596	-8.14655876159668	-3.73185682296753	-0.016914214938879	0.510886311531067	-0.0437655113637447
-1.65572953224182	-8.14915180206299	-3.74619626998901	-0.0168740451335907	0.510773301124573	-0.0440311543643475
-1.64989566802979	-8.14702987670898	-3.74413347244263	-0.0167281907051802	0.510633766651154	-0.0442176908254623
-1.64678800106049	-8.15254592895508	-3.73364424705505	-0.0167814772576094	0.510596215724945	-0.0442890524864197
-1.64437973499298	-8.15930271148682	-3.73362135887146	-0.0166649017482996	0.510730385780334	-0.0442783497273922
-1.64394593238831	-8.16407203674316	-3.74997234344482	-0.0165585037320852	0.510763049125671	-0.0445168428122997
-1.64113032817841	-8.16055774688721	-3.74367761611938	-0.0163009390234947	0.510745882987976	-0.0446959398686886
-1.63524603843689	-8.16073322296143	-3.72912073135376	-0.0162681695073843	0.51066780090332	-0.0447636842727661
-1.63199841976166	-8.16981792449951	-3.73581552505493	-0.016210513189435	0.510721981525421	-0.0448724590241909
-1.62272584438324	-8.17293739318848	-3.7472677230835	-0.0161795411258936	0.510776937007904	-0.0452314838767052
-1.62448382377625	-8.17606258392334	-3.73684740066528	-0.0161234382539988	0.510790526866913	-0.0453107692301273
-1.62485456466675	-8.1817455291748	-3.73848152160645	-0.0158502347767353	0.510892629623413	-0.0453312918543816
-1.61892855167389	-8.18335914611816	-3.75517296791077	-0.0156413689255714	0.510926425457001	-0.0456639118492603
-1.6089460849762	-8.18466186523438	-3.75413942337036	-0.0155811654403806	0.510880947113037	-0.045895054936409
-1.60567843914032	-8.1926155090332	-3.73992967605591	-0.0155297266319394	0.511016488075256	-0.0458839684724808
-1.60116529464722	-8.19870948791504	-3.74910068511963	-0.0153999226167798	0.511261522769928	-0.0460161827504635
-1.59899151325226	-8.20463943481445	-3.75874328613281	-0.0152673525735736	0.511238396167755	-0.0463320016860962
-1.5930118560791	-8.2003812789917	-3.75688219070435	-0.0150061640888453	0.51118403673172	-0.0464110150933266
-1.5881359577179	-8.20609474182129	-3.74555993080139	-0.0149609921500087	0.511230230331421	-0.0464282259345055
-1.58345878124237	-8.2134485244751	-3.75141787528992	-0.0148883927613497	0.511304378509521	-0.0465036444365978
-1.57563757896423	-8.21599197387695	-3.76695203781128	-0.0147865498438478	0.511390805244446	-0.0468420684337616
-1.57410490512848	-8.21730613708496	-3.75027108192444	-0.0146638872101903	0.511346936225891	-0.0469285361468792
-1.57414889335632	-8.22073364257813	-3.74572014808655	-0.0144736869260669	0.511478066444397	-0.0469915121793747
-1.56995582580566	-8.22846221923828	-3.76388263702393	-0.0142562286928296	0.511409878730774	-0.0472176447510719
-1.56921005249023	-8.22850608825684	-3.76370072364807	-0.0141633218154311	0.511299252510071	-0.0474961623549461
-1.56003153324127	-8.23151206970215	-3.75126886367798	-0.0141386175528169	0.511252760887146	-0.0475675649940968
-1.55833411216736	-8.23930358886719	-3.75210881233215	-0.0140814194455743	0.511238634586334	-0.0476033501327038
-1.55353963375092	-8.24077224731445	-3.76359868049622	-0.0139917563647032	0.511193752288818	-0.0477935709059238
-1.55706667900085	-8.24153137207031	-3.7640814781189	-0.0137348808348179	0.510968446731567	-0.0480188056826591
-1.55110275745392	-8.24191379547119	-3.7435998916626	-0.0137777738273144	0.510720908641815	-0.0479987300932407
-1.54398214817047	-8.24884796142578	-3.74241733551025	-0.0137635013088584	0.510583996772766	-0.048069279640913
-1.53863704204559	-8.25537395477295	-3.75886225700378	-0.0138070182874799	0.510377705097198	-0.0482460781931877
-1.52986574172974	-8.25589275360107	-3.75882744789124	-0.0138136232271791	0.510160684585571	-0.0484452694654465
-1.53114080429077	-8.25632286071777	-3.74121308326721	-0.0137403840199113	0.509975790977478	-0.0483323000371456
-1.53374135494232	-8.26093482971191	-3.74365568161011	-0.0136833256110549	0.509812712669373	-0.0482620298862457
-1.52794134616852	-8.26324939727783	-3.75214958190918	-0.0135968551039696	0.509536266326904	-0.0484221540391445
-1.51977491378784	-8.26338672637939	-3.74157643318176	-0.0137217110022902	0.509244322776794	-0.0484754331409931
-1.51508629322052	-8.26676940917969	-3.73197817802429	-0.0138532482087612	0.509042620658875	-0.0483855530619621
-1.51428759098053	-8.27212429046631	-3.74314975738525	-0.013811768963933	0.508898615837097	-0.0484395436942577
-1.51027607917786	-8.27282905578613	-3.74867343902588	-0.0137622328475118	0.50881439447403	-0.0484981834888458
-1.5116103887558	-8.26933479309082	-3.73928713798523	-0.0137592935934663	0.508485913276672	-0.0486075282096863
-1.50658965110779	-8.27218055725098	-3.71911025047302	-0.013821461237967	0.508293390274048	-0.0485544390976429
-1.50087034702301	-8.27797412872314	-3.73275995254517	-0.0138523774221539	0.508149325847626	-0.0487078651785851
-1.49948060512543	-8.28265190124512	-3.74387240409851	-0.013939717784524	0.507983028888702	-0.0489540584385395
-1.49843728542328	-8.28311061859131	-3.7289981842041	-0.0139788463711739	0.507816016674042	-0.0490334443747997
-1.49981546401978	-8.2872838973999	-3.71899676322937	-0.013934038579464	0.507740616798401	-0.0491083227097988
-1.49721503257751	-8.29081249237061	-3.73201942443848	-0.0139425722882152	0.507529497146606	-0.049423199146986
-1.49119865894318	-8.28878116607666	-3.7339768409729	-0.0140356235206127	0.507355034351349	-0.0497327893972397
-1.49073398113251	-8.29372024536133	-3.71834301948547	-0.0141635965555906	0.507229030132294	-0.0498557686805725
-1.49070382118225	-8.3046236038208	-3.72244882583618	-0.0141875427216291	0.507197618484497	-0.0500534996390343
-1.49167263507843	-8.30528163909912	-3.7319803237915	-0.0140973785892129	0.507053911685944	-0.0504255145788193
-1.48966145515442	-8.30256080627441	-3.71773076057434	-0.0141931064426899	0.506814777851105	-0.0506324991583824
-1.48846769332886	-8.31115055084229	-3.7141215801239	-0.0143543453887105	0.506732702255249	-0.0508623830974102
-1.48265755176544	-8.3168773651123	-3.72716879844666	-0.0144508769735694	0.506618618965149	-0.0512668155133724
-1.47999250888824	-8.32136344909668	-3.72354006767273	-0.014493272639811	0.506453037261963	-0.0516531839966774
-1.48510444164276	-8.32609462738037	-3.71722507476807	-0.0144810816273093	0.506394565105438	-0.0518433153629303
-1.48676216602325	-8.3280086517334	-3.71140217781067	-0.0143820522353053	0.506285309791565	-0.0521090179681778
-1.48761308193207	-8.33291244506836	-3.72944021224976	-0.0143672674894333	0.506008684635162	-0.0526989698410034
-1.48057377338409	-8.3358154296875	-3.71524310112	-0.0145701561123133	0.505772113800049	-0.0530488677322865
-1.4812992811203	-8.34106159210205	-3.71407461166382	-0.0146603444591165	0.505690813064575	-0.0532715767621994
-1.48503613471985	-8.34689903259277	-3.72941851615906	-0.0146589884534478	0.505641162395477	-0.0536787211894989
-1.4833812713623	-8.34469604492188	-3.70963001251221	-0.0147327203303576	0.505343854427338	-0.0538962408900261
-1.47975885868073	-8.35283660888672	-3.71099448204041	-0.0149062536656857	0.505204200744629	-0.053962878882885
-1.47420811653137	-8.35393714904785	-3.7201566696167	-0.015065498650074	0.505078673362732	-0.0543171614408493
-1.48014581203461	-8.35615348815918	-3.70159935951233	-0.0150728281587362	0.505041599273682	-0.0544610992074013
-1.48242294788361	-8.3632984161377	-3.71363043785095	-0.015023922547698	0.505015254020691	-0.0547592528164387
-1.47778820991516	-8.36367702484131	-3.72391819953918	-0.0150295747444034	0.504824817180634	-0.0552162975072861
-1.47231423854828	-8.36859512329102	-3.70723724365234	-0.015247062779963	0.504773437976837	-0.0555408969521523
-1.47465085983276	-8.37859153747559	-3.70096325874329	-0.0154238101094961	0.504727482795715	-0.0557686574757099
-1.47191643714905	-8.3844518661499	-3.71321320533752	-0.0155486101284623	0.504846334457397	-0.0561376735568047
-1.47296822071075	-8.38021850585938	-3.70556259155273	-0.0155755616724491	0.504756808280945	-0.0564777962863445
-1.47005200386047	-8.38507843017578	-3.69831562042236	-0.0158242098987103	0.504838764667511	-0.0565479397773743
-1.46914172172546	-8.38959121704102	-3.71253371238709	-0.0157816652208567	0.504954695701599	-0.0568373277783394
-1.46336185932159	-8.39278125762939	-3.71957421302795	-0.0158710237592459	0.505073547363281	-0.057048711925745
-1.46678459644318	-8.39688777923584	-3.70792579650879	-0.0157895497977734	0.505236506462097	-0.0570374540984631
-1.46756494045258	-8.40015602111816	-3.71580266952515	-0.0157696437090635	0.505378127098084	-0.0572383552789688
-1.45785713195801	-8.39914226531982	-3.72136378288269	-0.0158596206456423	0.505471408367157	-0.0575336739420891
-1.45732188224792	-8.40284633636475	-3.71061778068542	-0.0158099196851254	0.505824446678162	-0.0575565472245216
-1.45440900325775	-8.41170787811279	-3.72469902038574	-0.0157796554267406	0.506234288215637	-0.0574870817363262
-1.45022475719452	-8.41579341888428	-3.7315137386322	-0.015764320269227	0.506502568721771	-0.0576696023344994
-1.44948697090149	-8.41067218780518	-3.72063183784485	-0.015650812536478	0.506746351718903	-0.0577422007918358
-1.44092118740082	-8.41629028320313	-3.71883893013	-0.0157067626714706	0.507129430770874	-0.0577569901943207
-1.43581974506378	-8.42092609405518	-3.73313140869141	-0.015713045373559	0.507531404495239	-0.0577964037656784
-1.43275547027588	-8.42008495330811	-3.74486923217773	-0.0155699402093887	0.507953226566315	-0.0578596629202366
-1.43424165248871	-8.42374992370605	-3.73077058792114	-0.0154296299442649	0.508433520793915	-0.0575764589011669
-1.42833542823792	-8.42456531524658	-3.74675893783569	-0.0152967860922217	0.508867502212524	-0.0576223991811275
-1.42290914058685	-8.42795467376709	-3.75585556030273	-0.0151621252298355	0.509108245372772	-0.057808943092823
-1.41390252113342	-8.42905044555664	-3.74758005142212	-0.0151880430057645	0.509515345096588	-0.0578580424189568
-1.40976309776306	-8.43856048583984	-3.74344873428345	-0.0150732537731528	0.509928822517395	-0.0577028021216393
-1.41138291358948	-8.43784713745117	-3.76045918464661	-0.0148737328127027	0.510390758514404	-0.0577285811305046
-1.40475082397461	-8.43656444549561	-3.767897605896	-0.0146699957549572	0.510655045509338	-0.0576667487621307
-1.39803409576416	-8.436448097229	-3.7539222240448	-0.0145449647679925	0.510859608650208	-0.05747926607728
-1.39453601837158	-8.44277763366699	-3.76375079154968	-0.0143669713288546	0.511219799518585	-0.0574501045048237
-1.38708889484406	-8.44546604156494	-3.77822399139404	-0.0143205532804132	0.511522889137268	-0.0575289689004421
-1.38398194313049	-8.44659423828125	-3.76907229423523	-0.0142863681539893	0.511746227741241	-0.0573877170681953
-1.38686048984528	-8.45049667358398	-3.76343321800232	-0.0141176031902432	0.51197737455368	-0.057160772383213
-1.3812358379364	-8.4513578414917	-3.76777625083923	-0.0139603819698095	0.512085258960724	-0.0570705607533455
-1.37352502346039	-8.44764137268066	-3.77960133552551	-0.0138091612607241	0.512090504169464	-0.0570461042225361
-1.3680704832077	-8.44656753540039	-3.77087426185608	-0.0137716196477413	0.512178421020508	-0.05682273209095
-1.36299991607666	-8.45225048065186	-3.7566511631012	-0.0138035789132118	0.512277126312256	-0.0564611367881298
-1.36296021938324	-8.45708847045898	-3.77752089500427	-0.0137042114511132	0.51242995262146	-0.0562353655695915
-1.36141777038574	-8.45351505279541	-3.78237080574036	-0.0135928858071566	0.512339353561401	-0.0561912134289742
-1.35726082324982	-8.44393634796143	-3.77147078514099	-0.013433288782835	0.512238323688507	-0.05589584633708
-1.35897505283356	-8.44228935241699	-3.76204085350037	-0.0133964931592345	0.512211799621582	-0.0555082969367504
-1.35396826267242	-8.44781589508057	-3.77367949485779	-0.0134084951132536	0.51217383146286	-0.0552586652338505
-1.34832203388214	-8.44757080078125	-3.78254461288452	-0.0133076040074229	0.512058734893799	-0.0551817826926708
-1.35145211219788	-8.44688415527344	-3.77510714530945	-0.0132821220904589	0.512039005756378	-0.0548875406384468
-1.35302269458771	-8.44926357269287	-3.76346158981323	-0.013243111781776	0.511897444725037	-0.0546433702111244
-1.35273957252502	-8.4494047164917	-3.77311706542969	-0.013058740645647	0.511726379394531	-0.0545159578323364
-1.35240769386292	-8.44439029693604	-3.78122162818909	-0.0130602270364761	0.511608839035034	-0.0544044859707356
-1.34643697738647	-8.44266319274902	-3.75965976715088	-0.0131120067089796	0.511408388614655	-0.0541867576539516
-1.34490776062012	-8.44290161132813	-3.75025796890259	-0.0130922207608819	0.511259078979492	-0.0538061112165451
-1.34993636608124	-8.44926071166992	-3.77761006355286	-0.0129858693107963	0.511240899562836	-0.0536798052489758
-1.35173892974854	-8.44448184967041	-3.77130055427551	-0.0129152126610279	0.510886371135712	-0.0534470081329346
-1.35459232330322	-8.43269729614258	-3.76052737236023	-0.0128712486475706	0.510721743106842	-0.0531980209052563
-1.35230422019958	-8.43611431121826	-3.75028657913208	-0.0129448426887393	0.510413825511932	-0.0529097504913807
-1.35034024715424	-8.43673801422119	-3.75655579566956	-0.0129742790013552	0.510244071483612	-0.0527728237211704
-1.35249257087708	-8.43795204162598	-3.76263308525085	-0.0129254218190908	0.51001912355423	-0.0526460818946362
-1.35646724700928	-8.4339714050293	-3.74609279632568	-0.0129469130188227	0.509719491004944	-0.0523796677589417
-1.364821434021	-8.43075180053711	-3.74473857879639	-0.0129453167319298	0.509457409381866	-0.0519925840198994
-1.3663843870163	-8.4293155670166	-3.75417876243591	-0.0128272883594036	0.509206235408783	-0.0518911965191364
-1.36357522010803	-8.42479419708252	-3.75292325019836	-0.01297075022012	0.508856534957886	-0.0516960732638836
-1.36322438716888	-8.42175197601318	-3.74578928947449	-0.0128776477649808	0.508563220500946	-0.0514866895973682
-1.36638867855072	-8.42283535003662	-3.72780609130859	-0.0130736101418734	0.508362352848053	-0.0511194579303265
-1.37166488170624	-8.42371940612793	-3.74220585823059	-0.0130033558234572	0.508175790309906	-0.0509975738823414
-1.37626755237579	-8.41891384124756	-3.74583387374878	-0.0129658384248614	0.507865786552429	-0.0509020835161209
-1.37746632099152	-8.41546821594238	-3.72888612747192	-0.0130226789042354	0.507627248764038	-0.0506623722612858
-1.37800359725952	-8.40848731994629	-3.71873641014099	-0.0130226220935583	0.507351458072662	-0.0502855330705643
-1.37920987606049	-8.41416072845459	-3.73146533966064	-0.0131304347887635	0.507230937480927	-0.050177950412035
-1.38009214401245	-8.40977668762207	-3.73674607276917	-0.0132134947925806	0.507003486156464	-0.0500955544412136
-1.38403391838074	-8.4044075012207	-3.73213839530945	-0.0132045224308968	0.506830275058746	-0.0499422810971737
-1.39322566986084	-8.40504455566406	-3.71424508094788	-0.013232009485364	0.50678414106369	-0.0496139004826546
-1.39502596855164	-8.39907073974609	-3.71687293052673	-0.013218211941421	0.506744146347046	-0.0494109913706779
-1.39657783508301	-8.40140151977539	-3.72895455360413	-0.01319769769907	0.506576657295227	-0.0493334457278252
-1.39832448959351	-8.39284229278564	-3.72692275047302	-0.013231840915978	0.50648558139801	-0.0493281111121178
-1.39597749710083	-8.39281272888184	-3.71309208869934	-0.0133286518976092	0.506446957588196	-0.0490821711719036
-1.40436863899231	-8.39711093902588	-3.72545194625854	-0.0133879305794835	0.506629943847656	-0.0489232316613197
-1.40515422821045	-8.3899040222168	-3.73517251014709	-0.0133186485618353	0.506811738014221	-0.0488828904926777
-1.40861976146698	-8.38390445709229	-3.73220872879028	-0.0132006881758571	0.50673508644104	-0.0487687177956104
-1.40937983989716	-8.38166332244873	-3.71527028083801	-0.013296851888299	0.506833732128143	-0.0484571605920792
-1.41137313842773	-8.3827428817749	-3.72301030158997	-0.0133057571947575	0.507032990455627	-0.0483870059251785
-1.41316914558411	-8.38460826873779	-3.7352340221405	-0.0133233601227403	0.507250964641571	-0.0485003143548965
-1.41302728652954	-8.37966632843018	-3.74056243896484	-0.0133601017296314	0.507489323616028	-0.0486439689993858
-1.42097425460815	-8.37823581695557	-3.72416186332703	-0.013359029777348	0.507772147655487	-0.048470139503479
-1.42713117599487	-8.37965488433838	-3.72920060157776	-0.0132706761360168	0.508109092712402	-0.0482981987297535
-1.43122041225433	-8.37521171569824	-3.73900890350342	-0.0131575996056199	0.508401274681091	-0.0482194013893604
-1.43567991256714	-8.37150287628174	-3.75283026695251	-0.0130670992657542	0.50863116979599	-0.0482909455895424
-1.43309116363525	-8.36710643768311	-3.74807572364807	-0.0131077654659748	0.50899064540863	-0.0482439771294594
-1.43447816371918	-8.36944770812988	-3.73871517181396	-0.0131302680820227	0.509299457073212	-0.0480513013899326
-1.44104981422424	-8.37204456329346	-3.75708603858948	-0.012976223602891	0.509789705276489	-0.0479330383241177
-1.44559228420258	-8.3658618927002	-3.76479697227478	-0.0128363119438291	0.510084569454193	-0.0480198003351688
-1.44592237472534	-8.36167526245117	-3.75035905838013	-0.0128009915351868	0.51029908657074	-0.0477207489311695
-1.45173299312592	-8.35832118988037	-3.74859976768494	-0.0127054881304502	0.510700583457947	-0.0475214272737503
-1.44916927814484	-8.36181735992432	-3.76209831237793	-0.0127245290204883	0.511041104793549	-0.0474501922726631
-1.45037877559662	-8.35450649261475	-3.77331495285034	-0.0126434396952391	0.511363983154297	-0.0474245771765709
-1.45535850524902	-8.35159397125244	-3.76158499717712	-0.0125652626156807	0.511732757091522	-0.0471279807388783
-1.46198999881744	-8.34968566894531	-3.76278638839722	-0.0124936504289508	0.512037992477417	-0.0467625595629215
-1.46556901931763	-8.34330272674561	-3.77759742736816	-0.0122722657397389	0.512332499027252	-0.0466402098536491
-1.46664321422577	-8.33598518371582	-3.78320646286011	-0.012341920286417	0.512521207332611	-0.0464926697313786
-1.46655654907227	-8.33177089691162	-3.77209043502808	-0.0123248482123017	0.512790858745575	-0.0461254194378853
-1.47304332256317	-8.32991981506348	-3.77796697616577	-0.0123122651129961	0.51317834854126	-0.0457866676151752
-1.47796857357025	-8.33044147491455	-3.7865002155304	-0.0123442523181438	0.513524651527405	-0.0455608107149601
-1.4815468788147	-8.31960582733154	-3.7964301109314	-0.0121644418686628	0.513667702674866	-0.0454154722392559
-1.48711705207825	-8.31248474121094	-3.79193472862244	-0.0122228246182203	0.513833940029144	-0.0450971201062202
-1.4904420375824	-8.30561637878418	-3.77569484710693	-0.0122035248205066	0.513919770717621	-0.0447126850485802
-1.49041855335236	-8.30456829071045	-3.78492188453674	-0.0122613776475191	0.514119207859039	-0.044445488601923
-1.49129414558411	-8.30527019500732	-3.79307007789612	-0.0122829973697662	0.514220893383026	-0.0443394407629967
-1.49434340000153	-8.29832172393799	-3.8005542755127	-0.0123188095167279	0.514280140399933	-0.0441340208053589
-1.4980982542038	-8.29183673858643	-3.79775834083557	-0.0124002872034907	0.514374792575836	-0.0439724251627922
-1.5018744468689	-8.28769397735596	-3.78480386734009	-0.0123956315219402	0.514378309249878	-0.0436878614127636
-1.51009082794189	-8.28553581237793	-3.7867317199707	-0.0123782651498914	0.514405786991119	-0.0433996170759201
-1.50837779045105	-8.28215408325195	-3.79624152183533	-0.0123831043019891	0.514326453208923	-0.0432319417595863
-1.51311886310577	-8.27790451049805	-3.80068516731262	-0.0123994452878833	0.514250874519348	-0.0431873984634876
-1.50951278209686	-8.2711877822876	-3.79465436935425	-0.0125524345785379	0.514159262180328	-0.0431121066212654
-1.50839269161224	-8.26710891723633	-3.78229427337646	-0.0126770017668605	0.513992428779602	-0.0428012907505035
-1.51102209091187	-8.27092266082764	-3.77294850349426	-0.0127827106043696	0.513940036296844	-0.0424899458885193
-1.51442980766296	-8.26928615570068	-3.78541612625122	-0.0128195649012923	0.513865351676941	-0.0423955693840981
-1.51733756065369	-8.2675199508667	-3.79808974266052	-0.0128188049420714	0.513759732246399	-0.042257834225893
-1.51633167266846	-8.26023578643799	-3.78620910644531	-0.0129441041499376	0.513459086418152	-0.0420959144830704
-1.51613998413086	-8.25301170349121	-3.77470541000366	-0.0129383513703942	0.513267576694489	-0.0418294817209244
-1.51372933387756	-8.25403499603271	-3.76306843757629	-0.0132007794454694	0.513026475906372	-0.041552048176527
-1.51229882240295	-8.25544452667236	-3.76039862632751	-0.0133037092164159	0.512808620929718	-0.0413421951234341
-1.50733256340027	-8.25140190124512	-3.77166771888733	-0.0134527860209346	0.512657463550568	-0.0412562042474747
-1.50283408164978	-8.24591064453125	-3.76995086669922	-0.0135873071849346	0.512421071529388	-0.0411815866827965
-1.51132607460022	-8.24422645568848	-3.75567293167114	-0.0136989643797278	0.512255370616913	-0.0408387370407581
-1.51212966442108	-8.24508666992188	-3.74883842468262	-0.0138097638264298	0.512037456035614	-0.0405719541013241
-1.51252639293671	-8.24520683288574	-3.75539207458496	-0.0138504328206182	0.511784672737122	-0.0405052118003368
-1.5106166601181	-8.24053287506104	-3.76210856437683	-0.0140090845525265	0.511542141437531	-0.0403889343142509
-1.50050055980682	-8.23608493804932	-3.75138473510742	-0.0141699928790331	0.51129549741745	-0.0402681715786457
-1.50082695484161	-8.23628616333008	-3.73795485496521	-0.0143907954916358	0.511056840419769	-0.0400890596210957
-1.50050342082977	-8.23882961273193	-3.73020195960999	-0.014570252969861	0.510950148105621	-0.0398465245962143
-1.50076401233673	-8.24002361297607	-3.74096059799194	-0.0145899299532175	0.510813474655151	-0.0397390834987164
-1.5015105009079	-8.2342643737793	-3.74348783493042	-0.0147171327844262	0.510525107383728	-0.0396780706942081
-1.49657702445984	-8.23251628875732	-3.72608613967896	-0.0149175068363547	0.510294556617737	-0.0394748635590076
-1.49454486370087	-8.23495578765869	-3.72249746322632	-0.0151152955368161	0.510118544101715	-0.039294108748436
-1.4886656999588	-8.23447799682617	-3.73020172119141	-0.0153029737994075	0.509912192821503	-0.0393237881362438
-1.48857307434082	-8.23241806030273	-3.72144865989685	-0.0154687520116568	0.509606301784515	-0.0392078161239624
-1.49091780185699	-8.23294734954834	-3.70489907264709	-0.0156544093042612	0.50950825214386	-0.0389512777328491
-1.49153769016266	-8.23373508453369	-3.72170686721802	-0.0157075449824333	0.50924164056778	-0.0388921834528446
-1.48362684249878	-8.22596645355225	-3.71732807159424	-0.0159722380340099	0.508994162082672	-0.0389339327812195
-1.47931480407715	-8.22865867614746	-3.70408344268799	-0.0162240024656057	0.508769869804382	-0.0387375056743622
-1.48349034786224	-8.23302173614502	-3.70151281356812	-0.0164579432457685	0.508661925792694	-0.0386451743543148
-1.48415338993073	-8.2329626083374	-3.71226501464844	-0.0165503360331059	0.508418381214142	-0.0387244783341885
-1.48486506938934	-8.2273063659668	-3.70521545410156	-0.0167158674448729	0.508191823959351	-0.0387408994138241
-1.48977971076965	-8.22388744354248	-3.68377470970154	-0.0169332139194012	0.507876992225647	-0.0386446975171566
-1.48709940910339	-8.22504043579102	-3.6881902217865	-0.0172233302146196	0.507674694061279	-0.0387366823852062
-1.48655617237091	-8.2227029800415	-3.69606971740723	-0.0174236018210649	0.507423222064972	-0.0389417074620724
-1.4899183511734	-8.22168731689453	-3.68462538719177	-0.0176473408937454	0.507220804691315	-0.039002750068903
-1.49857485294342	-8.22378158569336	-3.67526078224182	-0.0178259667009115	0.50693690776825	-0.0389089547097683
-1.50426912307739	-8.22259521484375	-3.68173909187317	-0.0179866570979357	0.506678938865662	-0.0390748493373394
-1.50508141517639	-8.21611213684082	-3.68393158912659	-0.0182363670319319	0.506310760974884	-0.0393221378326416
-1.50853931903839	-8.21308994293213	-3.6597375869751	-0.0185851734131575	0.505975246429443	-0.0393250584602356
-1.51265645027161	-8.2153377532959	-3.66669869422913	-0.0186703149229288	0.505776345729828	-0.0393526032567024
-1.52227568626404	-8.21498203277588	-3.66908955574036	-0.0188585538417101	0.505516052246094	-0.0395752564072609
-1.52597510814667	-8.20601081848145	-3.65777134895325	-0.0191047377884388	0.505181133747101	-0.0396263338625431
-1.53314137458801	-8.20623016357422	-3.65004897117615	-0.0193596817553043	0.504861116409302	-0.0396495163440704
-1.53599333763123	-8.20620250701904	-3.65802478790283	-0.0196722149848938	0.504639625549316	-0.0399109087884426
-1.54533398151398	-8.20017719268799	-3.643385887146	-0.0198799502104521	0.504299402236938	-0.039949506521225
-1.55504333972931	-8.19436073303223	-3.63737607002258	-0.0201073251664639	0.504095613956451	-0.0399138741195202
-1.56349360942841	-8.19231224060059	-3.65471148490906	-0.0202222857624292	0.50375884771347	-0.0401827283203602
-1.56702125072479	-8.18545913696289	-3.63873553276062	-0.0205908343195915	0.503540635108948	-0.0402344428002834
-1.57163286209106	-8.18760967254639	-3.63993167877197	-0.0208063703030348	0.50338876247406	-0.0401999093592167
-1.58419346809387	-8.1807336807251	-3.64711976051331	-0.0209460258483887	0.50322151184082	-0.0404137335717678
-1.59255576133728	-8.17173671722412	-3.63151383399963	-0.0211017392575741	0.502919614315033	-0.0404548719525337
-1.59675419330597	-8.17650032043457	-3.62861156463623	-0.0214237775653601	0.502762973308563	-0.0404979214072227
-1.60218930244446	-8.17082786560059	-3.64174318313599	-0.02159608528018	0.502705454826355	-0.040821447968483
-1.61575710773468	-8.16815662384033	-3.62857532501221	-0.0218282081186771	0.502658367156982	-0.0408241078257561
-1.62548959255219	-8.1665096282959	-3.62519240379334	-0.0219029057770967	0.502627491950989	-0.0408161394298077
-1.63290309906006	-8.16109657287598	-3.63461995124817	-0.0219704210758209	0.502448081970215	-0.0410244725644588
-1.63490164279938	-8.15433979034424	-3.63198661804199	-0.0222268551588058	0.502448976039886	-0.0412436574697495
-1.63828611373901	-8.15370464324951	-3.6179404258728	-0.0224328842014074	0.502449631690979	-0.0413040518760681
-1.64495849609375	-8.15694522857666	-3.62568521499634	-0.0225207693874836	0.502668797969818	-0.0415487252175808
-1.65163815021515	-8.15021324157715	-3.63805556297302	-0.0225899815559387	0.502705752849579	-0.0418913587927818
-1.65967631340027	-8.14711952209473	-3.62405347824097	-0.0227720141410828	0.502899765968323	-0.0418432094156742
-1.66171061992645	-8.14800262451172	-3.63990116119385	-0.0229889377951622	0.503093123435974	-0.0420667380094528
-1.67063939571381	-8.14097309112549	-3.63029980659485	-0.0231374595314264	0.503339886665344	-0.0420546531677246
-1.68333697319031	-8.14000606536865	-3.62811160087585	-0.0230480153113604	0.503568768501282	-0.0419437699019909
-1.68775868415833	-8.13378524780273	-3.64321708679199	-0.0231045242398977	0.503867983818054	-0.0422603525221348
-1.68619465827942	-8.132981300354	-3.62926411628723	-0.0232918299734592	0.504011571407318	-0.0423444025218487
-1.69492244720459	-8.1373987197876	-3.64413642883301	-0.0232487246394157	0.504469454288483	-0.0424565337598324
-1.70061588287354	-8.12952327728271	-3.65365839004517	-0.0231528393924236	0.504786670207977	-0.0428173504769802
-1.70448243618011	-8.12821006774902	-3.64489603042603	-0.0231527704745531	0.505071759223938	-0.0428901650011539
-1.70335078239441	-8.13488864898682	-3.65761733055115	-0.023187717422843	0.505434572696686	-0.0431257523596287
-1.70223212242126	-8.13240146636963	-3.66022777557373	-0.0231131371110678	0.505873024463654	-0.0434689521789551
-1.70807003974915	-8.13286399841309	-3.65048837661743	-0.0229968763887882	0.506263852119446	-0.0434268601238728
-1.71449732780457	-8.13700866699219	-3.66549706459045	-0.022932093590498	0.506680905818939	-0.0435979850590229
-1.7047860622406	-8.13143444061279	-3.67250967025757	-0.0228586047887802	0.507010638713837	-0.043883953243494
-1.70627331733704	-8.13457298278809	-3.66242337226868	-0.0228447429835796	0.507480442523956	-0.0438096411526203
-1.70686304569244	-8.14192771911621	-3.68513464927673	-0.0227256361395121	0.508160591125488	-0.04396066442132
-1.70783913135529	-8.13530158996582	-3.68922996520996	-0.0224609375	0.508519113063812	-0.0441147461533546
-1.70503151416779	-8.13274574279785	-3.67915344238281	-0.0224090553820133	0.508996486663818	-0.0440652966499329
-1.70115697383881	-8.14061450958252	-3.6851167678833	-0.0223723612725735	0.509455025196075	-0.0441542863845825
-1.69278502464294	-8.14174938201904	-3.70437860488892	-0.0222780387848616	0.509967803955078	-0.0444334670901299
-1.69382619857788	-8.14206027984619	-3.70264339447021	-0.0220064222812653	0.510523915290833	-0.0444969795644283
-1.6930034160614	-8.14697265625	-3.69740152359009	-0.0220092833042145	0.511030495166779	-0.0443774834275246
-1.68787968158722	-8.14889717102051	-3.71409678459167	-0.0216758549213409	0.511510491371155	-0.0445336736738682
-1.68107569217682	-8.14578628540039	-3.72205233573914	-0.0216166619211435	0.511896789073944	-0.0446329303085804
-1.67315435409546	-8.14886283874512	-3.70955777168274	-0.0215673130005598	0.512379586696625	-0.044558372348547
-1.66752099990845	-8.15980911254883	-3.72114777565002	-0.0214349646121264	0.512927412986755	-0.0444967001676559
-1.66351723670959	-8.15923404693604	-3.73868918418884	-0.0212546475231647	0.513431668281555	-0.0445648804306984
-1.65761816501617	-8.15579795837402	-3.73337769508362	-0.0211133882403374	0.513762474060059	-0.0445998981595039
-1.65241956710815	-8.15442943572998	-3.72557997703552	-0.0209640748798847	0.514191150665283	-0.0444098562002182
-1.64569473266602	-8.16096782684326	-3.73406219482422	-0.0209082663059235	0.514624536037445	-0.0443899929523468
-1.63622152805328	-8.16634750366211	-3.75522541999817	-0.0208230633288622	0.514970064163208	-0.0445117987692356
-1.63012981414795	-8.1657190322876	-3.74423432350159	-0.0207279622554779	0.515335619449615	-0.044527430087328
-1.63011157512665	-8.16747856140137	-3.74105668067932	-0.0205570198595524	0.515796542167664	-0.0443579964339733
-1.62547934055328	-8.17169380187988	-3.7436158657074	-0.0204434059560299	0.51603889465332	-0.0443169251084328
-1.61882948875427	-8.17100524902344	-3.76048064231873	-0.0201983116567135	0.516329109668732	-0.0444194152951241
-1.61018991470337	-8.16986846923828	-3.76417374610901	-0.0201495196670294	0.516541302204132	-0.0445203073322773
-1.60009932518005	-8.17689323425293	-3.74850797653198	-0.0201936643570662	0.516788899898529	-0.0443645715713501
-1.5944721698761	-8.17905712127686	-3.76447176933289	-0.0199602730572224	0.517155170440674	-0.044332217425108
-1.59290134906769	-8.18803310394287	-3.77927494049072	-0.0198895893990994	0.517298996448517	-0.0444454029202461
-1.5848993062973	-8.18107414245605	-3.77358937263489	-0.0196466520428658	0.517442286014557	-0.0445273630321026
-1.57899975776672	-8.18249130249023	-3.76461625099182	-0.0195904392749071	0.517522275447845	-0.0444672517478466
-1.5713963508606	-8.18688106536865	-3.755610704422	-0.01953643001616	0.5176602602005	-0.0444122143089771
-1.56423270702362	-8.19222736358643	-3.76885581016541	-0.0194639060646296	0.517811954021454	-0.0445334278047085
-1.55603492259979	-8.19644832611084	-3.78204727172852	-0.0193883404135704	0.51783287525177	-0.0447372943162918
-1.54880571365356	-8.19767379760742	-3.78003716468811	-0.0193899143487215	0.517875730991364	-0.0447847619652748
-1.5469913482666	-8.19930839538574	-3.77308106422424	-0.0192384589463472	0.517918527126312	-0.0447742007672787
-1.54309093952179	-8.20037746429443	-3.76389980316162	-0.0191479735076427	0.517891228199005	-0.0446954630315304
-1.54103493690491	-8.20549392700195	-3.77175617218018	-0.0190580673515797	0.517838716506958	-0.0447980165481567
-1.52908861637115	-8.20631504058838	-3.77899432182312	-0.0189282018691301	0.517682790756226	-0.0450493767857552
-1.52329111099243	-8.20666027069092	-3.76906275749207	-0.0189625564962626	0.517527520656586	-0.0450898855924606
-1.51534450054169	-8.21229362487793	-3.75956583023071	-0.0190081167966127	0.517413854598999	-0.0450297817587852
-1.5111608505249	-8.21930313110352	-3.76493811607361	-0.0189504604786634	0.517370223999023	-0.0450543388724327
-1.51051294803619	-8.22062683105469	-3.77870392799377	-0.0188665892928839	0.517268061637878	-0.0452211685478687
-1.50325238704681	-8.21891498565674	-3.7737557888031	-0.0188169870525599	0.516999840736389	-0.0453656576573849
-1.49870026111603	-8.22056007385254	-3.75018072128296	-0.0188319813460112	0.51672750711441	-0.045276440680027
-1.48982262611389	-8.22437953948975	-3.76696443557739	-0.0188661366701126	0.516592681407928	-0.0454826876521111
-1.4860862493515	-8.22990894317627	-3.77031588554382	-0.0189668461680412	0.516273260116577	-0.0456528328359127
-1.48184311389923	-8.23010349273682	-3.75886344909668	-0.0189965311437845	0.516107678413391	-0.045688409358263
-1.48355734348297	-8.23247146606445	-3.74517774581909	-0.0188451875001192	0.515896677970886	-0.045610174536705
-1.48008632659912	-8.23407459259033	-3.75342845916748	-0.0188445840030909	0.515637874603271	-0.0456522107124329
-1.47240686416626	-8.23450088500977	-3.75863742828369	-0.0187972988933325	0.515263557434082	-0.0458873249590397
-1.46478724479675	-8.23188495635986	-3.74870204925537	-0.0189152974635363	0.514918148517609	-0.0458933711051941
-1.45966053009033	-8.23605346679688	-3.73213863372803	-0.0190360806882381	0.514644324779511	-0.0458660423755646
-1.45782613754272	-8.24051856994629	-3.74497985839844	-0.0189381279051304	0.514548540115356	-0.045831460505724
-1.45486283302307	-8.24499225616455	-3.75388288497925	-0.0190243534743786	0.514350056648254	-0.0459969267249107
-1.44693779945374	-8.24315452575684	-3.7488706111908	-0.0189544521272182	0.513953924179077	-0.0460465103387833
-1.44759678840637	-8.24285888671875	-3.73090839385986	-0.0189108904451132	0.513690710067749	-0.0459890551865101
-1.43928861618042	-8.24211311340332	-3.72059226036072	-0.0191553346812725	0.513372719287872	-0.0459709838032722
-1.43172132968903	-8.24996089935303	-3.73531317710876	-0.0191275272518396	0.513177096843719	-0.0460879132151604
-1.43137991428375	-8.25098705291748	-3.73396992683411	-0.0192453358322382	0.512915909290314	-0.0462620295584202
-1.42878341674805	-8.2512731552124	-3.71869897842407	-0.0192677862942219	0.512744247913361	-0.0461649149656296
-1.42684876918793	-8.25500965118408	-3.72779870033264	-0.0192837659269571	0.512393057346344	-0.0462465956807137
-1.42122769355774	-8.25568199157715	-3.73689007759094	-0.0193412564694881	0.512152075767517	-0.0464522652328014
-1.41035747528076	-8.25354766845703	-3.72066044807434	-0.0194912794977427	0.511771559715271	-0.0465450063347816
-1.41091871261597	-8.25834655761719	-3.70826935768127	-0.0196506977081299	0.511642277240753	-0.0465533956885338
-1.4137476682663	-8.26323890686035	-3.72472238540649	-0.0196672435849905	0.511507153511047	-0.0467976406216621
-1.40948712825775	-8.26144695281982	-3.7197482585907	-0.019771670922637	0.511190533638	-0.0470506772398949
-1.41117143630981	-8.25723457336426	-3.70589447021484	-0.0197863765060902	0.511010885238647	-0.0470381416380405
-1.40867269039154	-8.26676750183105	-3.70451784133911	-0.0199466701596975	0.510809063911438	-0.0473201684653759
-1.40111804008484	-8.26617527008057	-3.71900033950806	-0.0201675649732351	0.510693490505219	-0.047651544213295
-1.40788233280182	-8.26709270477295	-3.700608253479	-0.0202025603502989	0.510509848594666	-0.0477439798414707
-1.41119027137756	-8.26984596252441	-3.71310186386108	-0.0202197823673487	0.51036262512207	-0.0480462983250618
-1.40713441371918	-8.26732540130615	-3.71595668792725	-0.0204038061201572	0.510104358196259	-0.0484551824629307
-1.4069105386734	-8.26968002319336	-3.69501256942749	-0.0206158366054296	0.510008990764618	-0.0486345626413822
-1.40730249881744	-8.27600002288818	-3.70688724517822	-0.0207029022276402	0.509955585002899	-0.0488663092255592
-1.40944480895996	-8.2762508392334	-3.71077418327332	-0.0208120811730623	0.509836137294769	-0.0493195354938507
-1.40955185890198	-8.27339553833008	-3.69912028312683	-0.0209521595388651	0.509583115577698	-0.0496015213429928
-1.40905165672302	-8.27939128875732	-3.6959331035614	-0.0211201123893261	0.509507596492767	-0.0498015992343426
-1.40790998935699	-8.28243827819824	-3.71161675453186	-0.0212955139577389	0.509436070919037	-0.0503352656960487
-1.40622460842133	-8.27916431427002	-3.6947717666626	-0.0214838571846485	0.509309887886047	-0.0505969859659672
-1.41302669048309	-8.28145980834961	-3.68924593925476	-0.021600840613246	0.509231507778168	-0.0508025586605072
-1.41677916049957	-8.28267478942871	-3.70648717880249	-0.0216834284365177	0.509001553058624	-0.0513260886073112
-1.41105771064758	-8.28081035614014	-3.68639707565308	-0.0219763405621052	0.508911788463593	-0.0516129992902279
-1.41447651386261	-8.28765869140625	-3.68903017044067	-0.0220894757658243	0.508840918540955	-0.0518655627965927
-1.42134666442871	-8.28519535064697	-3.70423483848572	-0.0222093071788549	0.508771955966949	-0.0523295104503632
-1.42403364181519	-8.28240489959717	-3.68328785896301	-0.0223549269139767	0.508561849594116	-0.0525771081447601
-1.42357563972473	-8.28627681732178	-3.67923927307129	-0.0226822067052126	0.508444428443909	-0.0528490208089352
-1.42375910282135	-8.28681945800781	-3.69061875343323	-0.0228460002690554	0.508358597755432	-0.0533280409872532
-1.42962622642517	-8.28782367706299	-3.69509840011597	-0.0230698380619287	0.508242130279541	-0.0537036433815956
-1.43560099601746	-8.28892707824707	-3.67317295074463	-0.0231995079666376	0.508151054382324	-0.0539515428245068
-1.43778300285339	-8.28600883483887	-3.69156336784363	-0.0233123246580362	0.507946133613586	-0.0544862225651741
-1.43850517272949	-8.28187370300293	-3.67697501182556	-0.0235625915229321	0.507784426212311	-0.0548932626843452
-1.44773292541504	-8.29065990447998	-3.68067622184753	-0.0237448383122683	0.507769703865051	-0.0551243759691715
-1.44870352745056	-8.28819179534912	-3.68871665000916	-0.0239133704453707	0.507668852806091	-0.0556388981640339
-1.45440828800201	-8.28381824493408	-3.67535257339478	-0.0240738578140736	0.507461249828339	-0.0559843815863132
-1.45763921737671	-8.28760433197021	-3.67079782485962	-0.0242561493068933	0.507365584373474	-0.0563042536377907
-1.45722007751465	-8.28742504119873	-3.68609929084778	-0.0244872197508812	0.507313132286072	-0.0568793155252934
-1.46123194694519	-8.28707885742188	-3.66894054412842	-0.0246985964477062	0.507220923900604	-0.0571849718689919
-1.47101032733917	-8.29096221923828	-3.67050242424011	-0.0247265063226223	0.507150709629059	-0.0575796999037266
-1.47308135032654	-8.28753852844238	-3.68021869659424	-0.0248438976705074	0.507009744644165	-0.0581959001719952
-1.47290050983429	-8.28972053527832	-3.6615264415741	-0.0250804983079433	0.506968975067139	-0.0584900788962841
-1.48108971118927	-8.29692840576172	-3.68234920501709	-0.0251434706151485	0.507009863853455	-0.0589567944407463
-1.48793697357178	-8.29213809967041	-3.68077254295349	-0.0251752641052008	0.507002115249634	-0.0594336837530136
-1.48957967758179	-8.28903579711914	-3.6671257019043	-0.0253392290323973	0.506946325302124	-0.0597191415727139
-1.48836803436279	-8.2960786819458	-3.68010520935059	-0.0254821144044399	0.506988942623138	-0.0601957216858864
-1.49360275268555	-8.2948694229126	-3.67051482200623	-0.0256101135164499	0.507044076919556	-0.0605327188968658
-1.50183808803558	-8.29529571533203	-3.66832518577576	-0.0255278907716274	0.50709468126297	-0.0607101060450077
-1.50381672382355	-8.29623889923096	-3.68311095237732	-0.025547206401825	0.507145345211029	-0.0611240491271019
-1.49910998344421	-8.29585933685303	-3.67158460617065	-0.0256043989211321	0.50710666179657	-0.0614634677767754
-1.49918496608734	-8.30199241638184	-3.67095923423767	-0.0256955958902836	0.507314503192902	-0.0616562329232693
-1.50048995018005	-8.30097103118896	-3.68636631965637	-0.0255890097469091	0.507385313510895	-0.0621068775653839
-1.4986207485199	-8.30267429351807	-3.670490026474	-0.025583503767848	0.507548332214355	-0.0622693598270416
-1.49193716049194	-8.30698108673096	-3.68357276916504	-0.0256626550108194	0.507699906826019	-0.0626969635486603
-1.48970699310303	-8.30755996704102	-3.6761999130249	-0.0257333237677813	0.50787228345871	-0.0628466829657555
-1.49167120456696	-8.31419658660889	-3.6805112361908	-0.0255755074322224	0.50809371471405	-0.0629119575023651
-1.48998725414276	-8.30967712402344	-3.68831849098206	-0.0255154632031918	0.508284568786621	-0.0632396787405014
-1.48208546638489	-8.31337833404541	-3.67321109771729	-0.0256843008100986	0.508463799953461	-0.0632421225309372
-1.48075699806213	-8.31680393218994	-3.69759964942932	-0.0255699567496777	0.508838832378387	-0.0634219273924828
-1.47851884365082	-8.30999851226807	-3.68811631202698	-0.0254290662705898	0.508989632129669	-0.0635126680135727
-1.47606790065765	-8.31778907775879	-3.6876380443573	-0.0254936888813972	0.509370446205139	-0.0634836107492447
-1.46725451946259	-8.3180980682373	-3.70276546478271	-0.0254933293908834	0.509603679180145	-0.063714861869812
-1.47033143043518	-8.31919097900391	-3.69154357910156	-0.0253868736326694	0.509871304035187	-0.0636535584926605
-1.46825802326202	-8.32086944580078	-3.70622062683105	-0.0252277757972479	0.5100919008255	-0.0636795982718468
-1.46203351020813	-8.31831073760986	-3.70485758781433	-0.0251212231814861	0.510253190994263	-0.063804067671299
-1.4557911157608	-8.32472610473633	-3.69359922409058	-0.0251121055334806	0.5105060338974	-0.0637514591217041
-1.45203673839569	-8.32978343963623	-3.71238541603088	-0.024997916072607	0.51081371307373	-0.0638832002878189
-1.45037531852722	-8.32293319702148	-3.70716881752014	-0.0248068626970053	0.51090133190155	-0.0639284178614616
-1.44218802452087	-8.32925224304199	-3.70609855651855	-0.024721160531044	0.51106983423233	-0.0638902857899666
-1.43365466594696	-8.33639049530029	-3.72004127502441	-0.0247149989008904	0.511265575885773	-0.0641220659017563
-1.42845869064331	-8.33649826049805	-3.71569514274597	-0.0246213506907225	0.511368811130524	-0.0641309842467308
-1.43035113811493	-8.34158515930176	-3.7097761631012	-0.0244471188634634	0.511480867862701	-0.0640082955360413
-1.42329633235931	-8.34267044067383	-3.72459745407104	-0.0242956466972828	0.511583805084229	-0.0640749409794807
-1.41096341609955	-8.33825206756592	-3.72026228904724	-0.0242074690759182	0.511585116386414	-0.0641123130917549
-1.40848064422607	-8.34588432312012	-3.70702409744263	-0.0242234505712986	0.511808395385742	-0.0639152526855469
-1.40635526180267	-8.35048580169678	-3.73123478889465	-0.0240343604236841	0.512065470218658	-0.0638919174671173
-1.39976978302002	-8.3452033996582	-3.72498035430908	-0.0238868165761232	0.512030124664307	-0.0639412701129913
-1.39326143264771	-8.34980773925781	-3.71822643280029	-0.0237957034260035	0.512109100818634	-0.0637838393449783
-1.3859236240387	-8.35379028320313	-3.73108434677124	-0.0237740948796272	0.512258648872375	-0.0639548674225807
-1.38144266605377	-8.35217380523682	-3.73056721687317	-0.023651409894228	0.51229339838028	-0.0639035552740097
-1.37894749641418	-8.35534000396729	-3.72477626800537	-0.0234770569950342	0.512291669845581	-0.0637877359986305
-1.37751662731171	-8.35787677764893	-3.72824335098267	-0.0232414845377207	0.512376248836517	-0.0636944323778152
-1.36947894096375	-8.3577299118042	-3.73287677764893	-0.023180965334177	0.51233845949173	-0.063838928937912
-1.36089134216309	-8.35889911651611	-3.7206494808197	-0.0230503082275391	0.512371957302094	-0.0636527091264725
-1.35787224769592	-8.36500549316406	-3.73228788375854	-0.0229022037237883	0.512534022331238	-0.0635215938091278
-1.35765337944031	-8.36485958099365	-3.74216103553772	-0.0227437857538462	0.512590050697327	-0.0636116117238998
-1.3512259721756	-8.36240196228027	-3.72230982780457	-0.0226101949810982	0.512531101703644	-0.0634431466460228
-1.34538698196411	-8.36661148071289	-3.72989177703857	-0.0224891789257526	0.512653827667236	-0.0632768049836159
-1.33566045761108	-8.36943435668945	-3.73918390274048	-0.0223728679120541	0.512713432312012	-0.0633831694722176
-1.33967041969299	-8.369797706604	-3.72618007659912	-0.0222203023731709	0.512807965278625	-0.063207745552063
-1.3339067697525	-8.37078285217285	-3.72907400131226	-0.0220070537179708	0.51282274723053	-0.0629352629184723
-1.32988512516022	-8.37021255493164	-3.74276447296143	-0.0218060836195946	0.512914001941681	-0.0630975663661957
-1.32158887386322	-8.36881637573242	-3.73174715042114	-0.0217646565288305	0.512941896915436	-0.0628767609596252
-1.31727004051208	-8.37687110900879	-3.73788261413574	-0.0216701980680227	0.513116061687469	-0.062674954533577
-1.31923758983612	-8.37509727478027	-3.74837875366211	-0.0213799383491278	0.513255953788757	-0.0626766160130501
-1.31831812858582	-8.37123966217041	-3.74416828155518	-0.0211974028497934	0.513319492340088	-0.0625497698783875
-1.31232261657715	-8.37099552154541	-3.74007773399353	-0.0210812278091908	0.513371169567108	-0.0622185803949833
-1.30768418312073	-8.37517261505127	-3.74940085411072	-0.0209462698549032	0.513578653335571	-0.0622627921402454
-1.3087557554245	-8.37411403656006	-3.74997019767761	-0.0208062864840031	0.513760983943939	-0.0621308609843254
-1.30963599681854	-8.37322044372559	-3.74280166625977	-0.0205418225377798	0.513956010341644	-0.0618890076875687
-1.30620968341827	-8.36795330047607	-3.76079249382019	-0.0202950816601515	0.51393336057663	-0.0619607865810394
-1.30195152759552	-8.36834335327148	-3.74666714668274	-0.0202347300946712	0.514055252075195	-0.0617212504148483
-1.30567145347595	-8.37330436706543	-3.75115990638733	-0.0200078245252371	0.51433265209198	-0.0615449361503124
-1.30254745483398	-8.37210941314697	-3.76992344856262	-0.0198413953185081	0.514442265033722	-0.061514712870121
-1.30484092235565	-8.3642520904541	-3.76625680923462	-0.0195776261389256	0.514492511749268	-0.061403863132
-1.30443155765533	-8.36532306671143	-3.75209188461304	-0.0194552410393953	0.514640331268311	-0.0611466467380524
-1.2974259853363	-8.36755466461182	-3.76253342628479	-0.0193603094667196	0.514708161354065	-0.0610106252133846
-1.2975662946701	-8.36463928222656	-3.77069616317749	-0.0192377027124166	0.514813780784607	-0.0609298050403595
-1.30322265625	-8.36264038085938	-3.76894021034241	-0.01906474865973	0.514936804771423	-0.0606574788689613
-1.30443024635315	-8.36104106903076	-3.76425313949585	-0.0188830960541964	0.514964580535889	-0.060373205691576
-1.30774235725403	-8.35588264465332	-3.77699065208435	-0.0187034495174885	0.514982581138611	-0.0603074915707111
-1.30298602581024	-8.35459423065186	-3.78124189376831	-0.0186701286584139	0.514958500862122	-0.0601889900863171
-1.3016916513443	-8.34976005554199	-3.75696396827698	-0.0186848267912865	0.514900803565979	-0.0598553121089935
-1.30714821815491	-8.35419750213623	-3.76798057556152	-0.0185263864696026	0.515090107917786	-0.0596408806741238
-1.3111754655838	-8.35165405273438	-3.78040170669556	-0.018378097563982	0.515015780925751	-0.0595482550561428
-1.31156873703003	-8.34000396728516	-3.77144908905029	-0.0183150339871645	0.514858543872833	-0.0593483373522758
-1.31472754478455	-8.34037399291992	-3.75521063804626	-0.0182495396584272	0.514846801757813	-0.059015829116106
-1.31389331817627	-8.34084701538086	-3.77108526229858	-0.0182908810675144	0.51481956243515	-0.0589015260338783
-1.31175577640533	-8.33516693115234	-3.7707679271698	-0.018198674544692	0.514737248420715	-0.0588123574852943
-1.31915318965912	-8.33309364318848	-3.75942325592041	-0.0181906707584858	0.51466429233551	-0.0585036724805832
-1.32615351676941	-8.33376502990723	-3.75791788101196	-0.018076004460454	0.514663636684418	-0.0581628791987896
-1.3267582654953	-8.3288631439209	-3.76636171340942	-0.017957977950573	0.514431476593018	-0.0580643191933632
-1.32527542114258	-8.31902885437012	-3.77219367027283	-0.0179390143603086	0.514238119125366	-0.057913675904274
-1.3288801908493	-8.31896018981934	-3.75108742713928	-0.0180320236831903	0.514172494411469	-0.0575532019138336
-1.32983887195587	-8.31784057617188	-3.76643180847168	-0.01797447912395	0.514153778553009	-0.0572888106107712
-1.33544397354126	-8.31184482574463	-3.76694893836975	-0.0178367085754871	0.51397705078125	-0.0572169311344624
-1.33751201629639	-8.30674648284912	-3.74584174156189	-0.0178749859333038	0.513808846473694	-0.0568872913718224
-1.33748507499695	-8.3057804107666	-3.75646328926086	-0.0179039351642132	0.513730406761169	-0.0566509217023849
-1.3366277217865	-8.30162620544434	-3.76743268966675	-0.0179047808051109	0.513622522354126	-0.0566150918602943
-1.34217262268066	-8.30099582672119	-3.75290536880493	-0.0179083198308945	0.513491749763489	-0.0563257373869419
-1.34586811065674	-8.29878711700439	-3.75375914573669	-0.0178247410804033	0.513344526290894	-0.056085180491209
-1.34473073482513	-8.29145622253418	-3.76354002952576	-0.0178109630942345	0.513166904449463	-0.0560536421835423
-1.34210121631622	-8.28780651092529	-3.74725008010864	-0.0178790912032127	0.513120651245117	-0.0558209270238876
-1.33962976932526	-8.29158592224121	-3.74213647842407	-0.0179474279284477	0.513046145439148	-0.0555580370128155
-1.34425437450409	-8.29016304016113	-3.75362133979797	-0.0178880393505096	0.513041436672211	-0.0554937683045864
-1.34787130355835	-8.27932548522949	-3.7430362701416	-0.0177644751966	0.512897908687592	-0.0553641319274902
-1.34659171104431	-8.284912109375	-3.74173617362976	-0.0178143512457609	0.512793362140656	-0.0550955757498741
-1.34209251403809	-8.28274536132813	-3.75817203521729	-0.0179806984961033	0.512737989425659	-0.0550912655889988
-1.34333646297455	-8.28043746948242	-3.74459004402161	-0.0179386995732784	0.512646973133087	-0.0549464300274849
-1.34864115715027	-8.2802562713623	-3.73929309844971	-0.0179278030991554	0.51267409324646	-0.0546992793679237
-1.34503424167633	-8.27863216400146	-3.75089263916016	-0.0178742054849863	0.512538075447083	-0.0547872371971607
-1.34246218204498	-8.27285575866699	-3.74733066558838	-0.0178787186741829	0.512361407279968	-0.0547139458358288
-1.34194445610046	-8.27866172790527	-3.74554562568665	-0.0179979149252176	0.512412011623383	-0.0544804856181145
-1.34580588340759	-8.28238964080811	-3.75189757347107	-0.0179735478013754	0.51238089799881	-0.0545000210404396
-1.34158611297607	-8.27432155609131	-3.7517421245575	-0.0178815983235836	0.512254416942596	-0.0544771365821362
-1.3411386013031	-8.2726583480835	-3.73578691482544	-0.0178954266011715	0.51211142539978	-0.0543398857116699
-1.34272527694702	-8.27778720855713	-3.73633313179016	-0.0180658157914877	0.512123465538025	-0.054301843047142
-1.33693730831146	-8.27391624450684	-3.74780321121216	-0.0180565603077412	0.512034595012665	-0.0544387847185135
-1.34494805335999	-8.2731761932373	-3.73660445213318	-0.018093379214406	0.511973798274994	-0.054301917552948
-1.34866309165955	-8.27355861663818	-3.73957633972168	-0.0179980248212814	0.511869966983795	-0.0542500950396061
-1.34250867366791	-8.26911735534668	-3.75246214866638	-0.0180422943085432	0.511644005775452	-0.0543263666331768
-1.34156620502472	-8.26807308197021	-3.73810601234436	-0.0180760882794857	0.511557757854462	-0.0542956367135048
-1.34804475307465	-8.2734842300415	-3.73270773887634	-0.0181111544370651	0.511638641357422	-0.0540985800325871
-1.34843134880066	-8.27377128601074	-3.7471911907196	-0.0180750489234924	0.511485934257507	-0.0541777946054935
-1.35245776176453	-8.2657470703125	-3.74229097366333	-0.0180133711546659	0.511324226856232	-0.0542305149137974
-1.35652101039886	-8.26170349121094	-3.72562146186829	-0.0180360712110996	0.511155903339386	-0.0540526956319809
-1.35524928569794	-8.26390361785889	-3.73515319824219	-0.0181083977222443	0.511036336421967	-0.0540271103382111
-1.35792779922485	-8.25975513458252	-3.73612928390503	-0.0180960856378078	0.510918855667114	-0.0540674701333046
-1.36678743362427	-8.25671195983887	-3.72889018058777	-0.0180923864245415	0.510825037956238	-0.0539636723697186
-1.37287819385529	-8.25725650787354	-3.73351359367371	-0.0181305706501007	0.510619103908539	-0.0539677105844021
-1.37398529052734	-8.24908065795898	-3.74177074432373	-0.0181546416133642	0.51038271188736	-0.054119523614645
-1.37916660308838	-8.24625110626221	-3.72915482521057	-0.0183210931718349	0.510179102420807	-0.0540570989251137
-1.38132178783417	-8.2507963180542	-3.72718286514282	-0.0184536650776863	0.510215222835541	-0.0538624413311481
-1.38922953605652	-8.24476909637451	-3.73908925056458	-0.0183448828756809	0.509964525699615	-0.0538649931550026
-1.39406168460846	-8.23451137542725	-3.73103094100952	-0.0182002931833267	0.509800732135773	-0.0538793727755547
-1.40033543109894	-8.23473358154297	-3.71963024139404	-0.0183217227458954	0.509602606296539	-0.0537870675325394
-1.40055096149445	-8.23359966278076	-3.73273587226868	-0.0184161942452192	0.509441077709198	-0.0540270172059536
-1.40757763385773	-8.23112010955811	-3.72380995750427	-0.0184387993067503	0.509308040142059	-0.0541144199669361
-1.42141377925873	-8.23183536529541	-3.71162819862366	-0.0184872895479202	0.509156346321106	-0.0541281402111053
-1.42881047725677	-8.22764110565186	-3.7263491153717	-0.0183805711567402	0.508852183818817	-0.0543419197201729
-1.43204700946808	-8.22045040130615	-3.71936440467834	-0.0184549167752266	0.50857412815094	-0.0545194633305073
-1.43807029724121	-8.22394752502441	-3.70945572853088	-0.0185468699783087	0.508522629737854	-0.0544648393988609
-1.44560313224792	-8.22305011749268	-3.72323489189148	-0.0186263583600521	0.508334219455719	-0.0546328574419022
-1.44970548152924	-8.21152114868164	-3.7187647819519	-0.0185394268482924	0.508090972900391	-0.0547797977924347
-1.45784509181976	-8.2122631072998	-3.69703555107117	-0.0185784883797169	0.507916510105133	-0.054786242544651
-1.45781850814819	-8.21401691436768	-3.71239042282104	-0.018694743514061	0.507761538028717	-0.0549976862967014
-1.46308767795563	-8.20851802825928	-3.7109010219574	-0.0186924356967211	0.50759494304657	-0.0551290400326252
-1.47349798679352	-8.20963859558105	-3.69851469993591	-0.0187054555863142	0.507518947124481	-0.0551073998212814
-1.47799336910248	-8.21143627166748	-3.71038413047791	-0.0185761172324419	0.507376194000244	-0.055325374007225
-1.47724580764771	-8.20799922943115	-3.70872044563293	-0.018692085519433	0.507214963436127	-0.055533155798912
-1.47584438323975	-8.21002101898193	-3.69102263450623	-0.0187568683177233	0.507017970085144	-0.0554394498467445
-1.4832751750946	-8.21146678924561	-3.70961785316467	-0.0186077896505594	0.507170855998993	-0.0556167922914028
-1.48335099220276	-8.20703506469727	-3.71055936813354	-0.0185707621276379	0.506980657577515	-0.0557411424815655
-1.48455262184143	-8.20382595062256	-3.68955874443054	-0.0186162032186985	0.506893157958984	-0.0557013899087906
-1.48129785060883	-8.20837593078613	-3.70851159095764	-0.0186280161142349	0.506912887096405	-0.0558405667543411
-1.48033893108368	-8.20868015289307	-3.70638847351074	-0.0185825824737549	0.506938278675079	-0.0559919439256191
-1.48226249217987	-8.21018314361572	-3.69419550895691	-0.0185869541019201	0.507022082805634	-0.0558803528547287
-1.48154187202454	-8.20891284942627	-3.70651292800903	-0.0184411406517029	0.507061004638672	-0.0560259446501732
-1.4739738702774	-8.20923328399658	-3.70117616653442	-0.018453523516655	0.507081806659698	-0.0561403892934322
-1.46992540359497	-8.21909809112549	-3.69822025299072	-0.0184851791709661	0.507270276546478	-0.0559728071093559
-1.46979069709778	-8.2175350189209	-3.71549344062805	-0.0182894729077816	0.507412075996399	-0.0561311505734921
-1.46352994441986	-8.21105194091797	-3.69585490226746	-0.0182508770376444	0.507485151290894	-0.0559903122484684
-1.45637655258179	-8.21766471862793	-3.71424841880798	-0.0182737410068512	0.507711946964264	-0.0560492239892483
-1.45556652545929	-8.21819496154785	-3.71364617347717	-0.0182154029607773	0.508002698421478	-0.0560807846486568
-1.45557427406311	-8.21987533569336	-3.70140218734741	-0.0181432850658894	0.50828355550766	-0.0558875575661659
-1.4500846862793	-8.21811771392822	-3.72265386581421	-0.0179605185985565	0.508452951908112	-0.0559280849993229
-1.43970775604248	-8.21675682067871	-3.72114586830139	-0.0179115626960993	0.508739650249481	-0.0559660084545612
-1.43720483779907	-8.22311592102051	-3.71707630157471	-0.017958415672183	0.509144961833954	-0.0557732544839382
-1.43333148956299	-8.2206859588623	-3.73196125030518	-0.0177117027342319	0.509467422962189	-0.0558406077325344
-1.43037104606628	-8.21691226959229	-3.71847367286682	-0.0176598504185677	0.50964367389679	-0.0557386688888073
-1.42157995700836	-8.22309875488281	-3.73512721061707	-0.017559951171279	0.510061383247375	-0.0556948371231556
-1.41618096828461	-8.2245569229126	-3.7356116771698	-0.0174840725958347	0.510343372821808	-0.0556900203227997
-1.4145370721817	-8.22594928741455	-3.727867603302	-0.0173503123223782	0.510697722434998	-0.0554475896060467
-1.41130781173706	-8.22384452819824	-3.74408626556396	-0.0172165110707283	0.510890364646912	-0.0554555393755436
-1.4054479598999	-8.22262096405029	-3.73531675338745	-0.0171497371047735	0.511115670204163	-0.0553614795207977
-1.40277051925659	-8.22953796386719	-3.72880029678345	-0.0170653760433197	0.511485040187836	-0.0551754273474216
-1.40019524097443	-8.23281383514404	-3.75491714477539	-0.0169731080532074	0.511741697788239	-0.055182158946991
-1.39733994007111	-8.22834587097168	-3.75355505943298	-0.0168011430650949	0.511880874633789	-0.0550961941480637
-1.3915628194809	-8.22833347320557	-3.74322247505188	-0.0167418010532856	0.512000679969788	-0.0547881200909615
-1.37921190261841	-8.2317476272583	-3.74914002418518	-0.0166376475244761	0.512132406234741	-0.0545895509421825
-1.36984407901764	-8.2298755645752	-3.7576220035553	-0.0165546052157879	0.512235701084137	-0.0543584376573563
-1.36726880073547	-8.22875213623047	-3.74592852592468	-0.0164286233484745	0.512285053730011	-0.0539523959159851
-1.36061310768127	-8.2298698425293	-3.75462508201599	-0.0162550937384367	0.512296557426453	-0.0535457171499729
-1.34914493560791	-8.22386837005615	-3.75967144966125	-0.0161288771778345	0.512321949005127	-0.0533507242798805
-1.34314846992493	-8.22409629821777	-3.74295616149902	-0.0161271896213293	0.512306332588196	-0.0529232993721962
-1.34029400348663	-8.2314920425415	-3.7519998550415	-0.0160457585006952	0.512545228004456	-0.0525092296302319
-1.33749830722809	-8.22580718994141	-3.7625949382782	-0.0159310381859541	0.512470960617065	-0.0522273108363152
-1.33428716659546	-8.21631622314453	-3.75952816009521	-0.0157386381179094	0.512530565261841	-0.0518770143389702
-1.32923436164856	-8.21697616577148	-3.73957657814026	-0.0157478079199791	0.512484014034271	-0.0514446198940277
-1.32245230674744	-8.21802234649658	-3.75623369216919	-0.0157394148409367	0.512489974498749	-0.05118552967906
-1.31655418872833	-8.21675491333008	-3.76627516746521	-0.0157131236046553	0.512511789798737	-0.0510757677257061
-1.31352508068085	-8.21710205078125	-3.74926161766052	-0.0157077759504318	0.512404799461365	-0.0507673621177673
-1.31502974033356	-8.21519470214844	-3.74228501319885	-0.0155509002506733	0.512407124042511	-0.0503774248063564
-1.31327199935913	-8.21571826934814	-3.76126980781555	-0.0153794419020414	0.512297928333282	-0.0503584854304791
-1.30295956134796	-8.21249675750732	-3.75062108039856	-0.015425980091095	0.512151300907135	-0.0502471700310707
-1.2965989112854	-8.21563529968262	-3.74439430236816	-0.0154501171782613	0.512052416801453	-0.0500365309417248
-1.29798805713654	-8.22189712524414	-3.74745106697083	-0.0154399769380689	0.512097775936127	-0.0498468913137913
-1.29541754722595	-8.21937084197998	-3.7595272064209	-0.0152738569304347	0.511946380138397	-0.049892969429493
-1.28926622867584	-8.21556377410889	-3.7415657043457	-0.0152050470933318	0.511786758899689	-0.0497076921164989
-1.28551781177521	-8.21766185760498	-3.74559354782104	-0.0152406068518758	0.511703550815582	-0.0495086535811424
-1.27781689167023	-8.22293472290039	-3.75706124305725	-0.0153872314840555	0.51152765750885	-0.0495039410889149
-1.27093017101288	-8.22046184539795	-3.74718117713928	-0.0153298005461693	0.511349678039551	-0.0494673252105713
-1.27558040618896	-8.22035884857178	-3.73601245880127	-0.015224177390337	0.511236310005188	-0.0492226146161556
-1.2745943069458	-8.22737503051758	-3.7398567199707	-0.0152001027017832	0.511109888553619	-0.0491010881960392
-1.26777577400208	-8.22262954711914	-3.75151634216309	-0.0150484144687653	0.510891318321228	-0.0492467656731606
-1.26621985435486	-8.22225284576416	-3.73382019996643	-0.015136331319809	0.510652780532837	-0.0491314791142941
-1.26421904563904	-8.2323522567749	-3.73431277275085	-0.015188766643405	0.510694563388824	-0.049003079533577
-1.2656626701355	-8.22947120666504	-3.7464542388916	-0.0149668743833899	0.510485649108887	-0.0490935854613781
-1.26462173461914	-8.22398471832275	-3.73751091957092	-0.0149660855531693	0.510293245315552	-0.0490120910108089
-1.26071035861969	-8.22922134399414	-3.72387075424194	-0.0149520691484213	0.51014643907547	-0.04888104647398
-1.25424480438232	-8.2325325012207	-3.74032497406006	-0.0149760749191046	0.510054290294647	-0.0490136630833149
-1.25330328941345	-8.231520652771	-3.73270583152771	-0.0148811303079128	0.509885132312775	-0.0489676594734192
-1.25809180736542	-8.23591804504395	-3.72468638420105	-0.0148987220600247	0.509836316108704	-0.0488322488963604
-1.25524914264679	-8.23453998565674	-3.74058556556702	-0.0147299244999886	0.509709656238556	-0.0488722622394562
-1.25027215480804	-8.23317337036133	-3.72690153121948	-0.0147535130381584	0.509512066841125	-0.0487936921417713
-1.2502293586731	-8.23727798461914	-3.71681189537048	-0.0147175472229719	0.509566783905029	-0.0486354939639568
-1.2493599653244	-8.24102210998535	-3.73718333244324	-0.014621963724494	0.509535312652588	-0.0486456044018269
-1.24505233764648	-8.23299026489258	-3.72626972198486	-0.0145235480740666	0.509360074996948	-0.0485597476363182
-1.24601781368256	-8.23717975616455	-3.71701049804688	-0.0144749749451876	0.509382307529449	-0.0483803227543831
-1.2391312122345	-8.24253749847412	-3.73586344718933	-0.0145171685144305	0.509456396102905	-0.0484413132071495
-1.23637354373932	-8.24143505096436	-3.72818088531494	-0.0145396562293172	0.509425640106201	-0.0484227910637856
-1.23980307579041	-8.24146556854248	-3.71927905082703	-0.0144012104719877	0.509556770324707	-0.0482786893844604
-1.23684597015381	-8.24570083618164	-3.73686838150024	-0.0142459068447351	0.509508013725281	-0.0483991578221321
-1.2298299074173	-8.24280738830566	-3.7252790927887	-0.0142639437690377	0.509595334529877	-0.0482793748378754
-1.23011088371277	-8.25066375732422	-3.72809958457947	-0.0142028871923685	0.509775996208191	-0.0480672419071198
-1.23083198070526	-8.24681282043457	-3.74008440971375	-0.0140671236440539	0.509946823120117	-0.0481262430548668
-1.23367655277252	-8.24295997619629	-3.73201704025269	-0.0139416279271245	0.510037124156952	-0.0480792596936226
-1.23170292377472	-8.24531173706055	-3.72608208656311	-0.0139345480129123	0.510178208351135	-0.0479808747768402
-1.23144507408142	-8.24812602996826	-3.74334859848022	-0.0139005910605192	0.510394513607025	-0.0481466129422188
-1.23681843280792	-8.24575901031494	-3.7380998134613	-0.0137440655380487	0.510641574859619	-0.0481807626783848
-1.24119794368744	-8.24772071838379	-3.72812652587891	-0.0136627443134785	0.510859727859497	-0.0481280796229839
-1.24390840530396	-8.25080394744873	-3.74907636642456	-0.0134878493845463	0.511013448238373	-0.0482591800391674
-1.24540948867798	-8.24975109100342	-3.75705099105835	-0.0133888032287359	0.511137008666992	-0.0484297685325146
-1.24394917488098	-8.24669742584229	-3.73876571655273	-0.0134282736107707	0.511252582073212	-0.048335287719965
-1.24839472770691	-8.25063991546631	-3.74198031425476	-0.0133362589403987	0.511515259742737	-0.0482489764690399
-1.25130474567413	-8.25088024139404	-3.76269698143005	-0.0131550058722496	0.511724889278412	-0.0483324304223061
-1.25070786476135	-8.24538993835449	-3.75229239463806	-0.0131925838068128	0.511718928813934	-0.048336535692215
-1.25527715682983	-8.24132347106934	-3.73912668228149	-0.0130462823435664	0.511845052242279	-0.0481553375720978
-1.25662207603455	-8.25218772888184	-3.74415516853333	-0.0131454197689891	0.511967778205872	-0.0481545254588127
-1.25320410728455	-8.25052547454834	-3.75938296318054	-0.0131234638392925	0.511996686458588	-0.0482820980250835
-1.25426554679871	-8.24889278411865	-3.74798512458801	-0.0131376124918461	0.512044727802277	-0.0480695217847824
-1.26448345184326	-8.24684143066406	-3.74291896820068	-0.0130316829308867	0.5120649933815	-0.0477970093488693
-1.26261937618256	-8.24393844604492	-3.75319647789001	-0.0129367923364043	0.511975288391113	-0.0478346683084965
-1.26496577262878	-8.23971176147461	-3.75473070144653	-0.0129728354513645	0.511868178844452	-0.0478410422801971
-1.26687836647034	-8.24091625213623	-3.74331760406494	-0.0129901664331555	0.511920213699341	-0.0476692989468575
-1.27431130409241	-8.24387359619141	-3.75788402557373	-0.013082348741591	0.511954605579376	-0.0477031879127026
-1.27664792537689	-8.23911190032959	-3.75914168357849	-0.0128993224352598	0.511782169342041	-0.0478332750499249
-1.28409159183502	-8.23439407348633	-3.74798130989075	-0.0128780044615269	0.511628389358521	-0.0477841198444366
-1.28779435157776	-8.23270225524902	-3.74047565460205	-0.0129964435473084	0.511478662490845	-0.047675434499979
-1.28969216346741	-8.23574161529541	-3.75335597991943	-0.0130059737712145	0.511415362358093	-0.0477707274258137
-1.29205596446991	-8.23140811920166	-3.75369501113892	-0.013111843727529	0.511250853538513	-0.0478847175836563
-1.29593670368195	-8.23038959503174	-3.73935031890869	-0.0132093261927366	0.511063098907471	-0.0477724708616734
-1.30969774723053	-8.23308563232422	-3.73134660720825	-0.013126983307302	0.510864973068237	-0.047637227922678
-1.31194245815277	-8.23110485076904	-3.74202752113342	-0.0131675191223621	0.510584115982056	-0.047610305249691
-1.3143310546875	-8.22256088256836	-3.74829626083374	-0.0132613331079483	0.510242104530334	-0.0477504245936871
-1.31823885440826	-8.22369289398193	-3.7325325012207	-0.0133853880688548	0.510050773620605	-0.0475798211991787
-1.31715416908264	-8.22564601898193	-3.72431540489197	-0.0135893970727921	0.509828627109528	-0.0474630407989025
-1.32448959350586	-8.22683811187744	-3.73414206504822	-0.0135848456993699	0.509602069854736	-0.0475127063691616
-1.33395946025848	-8.21780681610107	-3.73312306404114	-0.0136206122115254	0.509327292442322	-0.0475168153643608
-1.33324766159058	-8.216477394104	-3.71435260772705	-0.0137355113402009	0.508967518806458	-0.0473918989300728
-1.33593654632568	-8.21639347076416	-3.71781802177429	-0.0139641799032688	0.508776485919952	-0.0474112741649151
-1.34185433387756	-8.21385288238525	-3.73164081573486	-0.014016973786056	0.508589148521423	-0.0475538447499275
-1.35455334186554	-8.21199607849121	-3.70703458786011	-0.0142031274735928	0.508363723754883	-0.0474196262657642
-1.35743057727814	-8.20876789093018	-3.71970987319946	-0.0141590414568782	0.50817209482193	-0.0475610792636871
-1.36171925067902	-8.20502281188965	-3.71534729003906	-0.0142966564744711	0.507827401161194	-0.0477020218968391
-1.36704337596893	-8.20593929290771	-3.70750951766968	-0.0144379595294595	0.507720768451691	-0.0475768595933914
-1.37824857234955	-8.20806217193604	-3.71315479278564	-0.0144936488941312	0.507591068744659	-0.0478153377771378
-1.38131034374237	-8.19697952270508	-3.71096181869507	-0.0144765079021454	0.507340490818024	-0.0479436740279198
-1.38903486728668	-8.19671440124512	-3.69512367248535	-0.0146103668957949	0.507144570350647	-0.0479138009250164
-1.39268493652344	-8.19929695129395	-3.71298575401306	-0.0147519037127495	0.507109761238098	-0.0481647029519081
-1.39715528488159	-8.19212341308594	-3.70945692062378	-0.0148359974846244	0.506930410861969	-0.0484014302492142
-1.41169595718384	-8.19067859649658	-3.68998408317566	-0.0148452436551452	0.506846964359283	-0.0483617633581162
-1.42015647888184	-8.19023895263672	-3.71056604385376	-0.0147908208891749	0.506772398948669	-0.0486072041094303
-1.42289674282074	-8.1843786239624	-3.70509767532349	-0.0149320876225829	0.506615281105042	-0.0488746017217636
-1.42705345153809	-8.18760108947754	-3.68952083587646	-0.0149718187749386	0.50655609369278	-0.0488487966358662
-1.43657696247101	-8.1868257522583	-3.7071967124939	-0.0149891842156649	0.506622135639191	-0.0490682981908321
-1.44417953491211	-8.18058776855469	-3.70783138275146	-0.0149406250566244	0.506527781486511	-0.0493541955947876
-1.44805192947388	-8.17909717559814	-3.69089102745056	-0.0150160435587168	0.506453454494476	-0.0493858680129051
-1.45092701911926	-8.1782169342041	-3.70912647247314	-0.0151336453855038	0.506458103656769	-0.0496964417397976
-1.45827209949493	-8.17640781402588	-3.7101366519928	-0.0151523193344474	0.506480097770691	-0.049892108887434
-1.46625626087189	-8.17589950561523	-3.69020009040833	-0.0151928011327982	0.506519496440887	-0.0499749891459942
-1.47377359867096	-8.17233848571777	-3.70906972885132	-0.01494777854532	0.506429731845856	-0.0502026602625847
-1.47530150413513	-8.16813373565674	-3.70879340171814	-0.0150207588449121	0.506440937519073	-0.0505021587014198
-1.47763741016388	-8.17336082458496	-3.69341397285461	-0.0150917572900653	0.506510615348816	-0.0505113527178764
-1.48134911060333	-8.17334747314453	-3.70931434631348	-0.015006996691227	0.506665587425232	-0.0507415309548378
-1.4881329536438	-8.16602420806885	-3.70445728302002	-0.0149070620536804	0.506553053855896	-0.0510198026895523
-1.48904347419739	-8.17046642303467	-3.69560885429382	-0.0149592841044068	0.506608486175537	-0.0510744191706181
-1.48609912395477	-8.17234802246094	-3.70593452453613	-0.0149980215355754	0.506631135940552	-0.0514848418533802
-1.49071311950684	-8.171706199646	-3.7085177898407	-0.01496955845505	0.506660401821136	-0.0516931526362896
-1.49888217449188	-8.17513275146484	-3.69884610176086	-0.0148911541327834	0.506740033626556	-0.0517561845481396
-1.50163722038269	-8.17279148101807	-3.71265745162964	-0.0148156024515629	0.506770670413971	-0.0521408431231976
-1.49515688419342	-8.17072772979736	-3.70413017272949	-0.0148358093574643	0.506651043891907	-0.0524022579193115
-1.49763190746307	-8.1788272857666	-3.69649243354797	-0.014889370650053	0.506746292114258	-0.0524759516119957
-1.50403916835785	-8.18124580383301	-3.718829870224	-0.0147830136120319	0.506857872009277	-0.0527621656656265
-1.50274264812469	-8.17513561248779	-3.70948171615601	-0.0147416554391384	0.506690442562103	-0.05300322920084
-1.50392830371857	-8.17405414581299	-3.69543957710266	-0.014687592163682	0.506778180599213	-0.0530396811664104
-1.50108933448792	-8.18222618103027	-3.70438170433044	-0.0147684868425131	0.506750524044037	-0.0533102117478848
-1.49984157085419	-8.18195724487305	-3.71311044692993	-0.0148460054770112	0.506755590438843	-0.0536545999348164
-1.50688886642456	-8.18095874786377	-3.69838929176331	-0.0147891333326697	0.506751179695129	-0.0537104904651642
-1.50757741928101	-8.18189144134521	-3.7149178981781	-0.0146150775253773	0.506689071655273	-0.053988378494978
-1.50424659252167	-8.1814022064209	-3.70721173286438	-0.0146155450493097	0.506626605987549	-0.0542751736938953
-1.50346422195435	-8.18424892425537	-3.69777083396912	-0.0147113054990768	0.506615817546844	-0.0543477609753609
-1.50427687168121	-8.19073009490967	-3.71513342857361	-0.0145857753232121	0.506615519523621	-0.0545584410429001
-1.50613474845886	-8.18571662902832	-3.70659375190735	-0.0145286992192268	0.506578505039215	-0.0548205114901066
-1.50336623191833	-8.18972015380859	-3.6946656703949	-0.0145243611186743	0.506496548652649	-0.0548730753362179
-1.49974048137665	-8.19171524047852	-3.71062707901001	-0.014559761621058	0.506480991840363	-0.0551567710936069
-1.49727463722229	-8.19216918945313	-3.70078825950623	-0.0144753353670239	0.506429731845856	-0.0552428402006626
-1.50449550151825	-8.19521045684814	-3.69829344749451	-0.0144276041537523	0.506442010402679	-0.0552236661314964
-1.49732899665833	-8.19439601898193	-3.71467018127441	-0.0142893297597766	0.506291568279266	-0.0554484687745571
-1.49132752418518	-8.19001960754395	-3.7004668712616	-0.014372119680047	0.506123900413513	-0.0556267127394676
-1.4924955368042	-8.20144081115723	-3.69947004318237	-0.0143426284193993	0.5062455534935	-0.0555176697671413
-1.48875844478607	-8.20149421691895	-3.71141862869263	-0.0142472209408879	0.506124913692474	-0.0557082183659077
-1.48419630527496	-8.19484710693359	-3.70406055450439	-0.0141542730852962	0.50595486164093	-0.0557511858642101
-1.48123371601105	-8.19791507720947	-3.69032740592957	-0.0141689460724592	0.505887448787689	-0.0557280331850052
-1.4748774766922	-8.20254230499268	-3.71130847930908	-0.0141857834532857	0.505883514881134	-0.0559161342680454
-1.47633469104767	-8.20210456848145	-3.69314432144165	-0.0141727635636926	0.5058673620224	-0.0557617396116257
-1.47309350967407	-8.20230674743652	-3.69810199737549	-0.0140043376013637	0.505805552005768	-0.0558039285242558
-1.46821320056915	-8.20143127441406	-3.70503664016724	-0.014022876508534	0.505638241767883	-0.0559679344296455
-1.46095979213715	-8.20495510101318	-3.6980152130127	-0.0140970107167959	0.505681753158569	-0.0558533072471619
-1.46238219738007	-8.20846843719482	-3.70912265777588	-0.0140096554532647	0.505679845809937	-0.056015819311142
-1.45796132087708	-8.20461750030518	-3.69257521629334	-0.0139801893383265	0.505492150783539	-0.0559779405593872
-1.44894158840179	-8.20860862731934	-3.70638465881348	-0.0140863806009293	0.505538761615753	-0.0561061762273312
-1.44503116607666	-8.20882797241211	-3.70086121559143	-0.0140194371342659	0.505455255508423	-0.0562109164893627
-1.44777476787567	-8.21170139312744	-3.70074105262756	-0.0139698563143611	0.505506813526154	-0.056159645318985
-1.44026732444763	-8.21201229095459	-3.70871591567993	-0.0139269065111876	0.505382001399994	-0.0564200878143311
-1.43527472019196	-8.21578121185303	-3.69067811965942	-0.0140205258503556	0.50540155172348	-0.0564353466033936
-1.43422091007233	-8.22329902648926	-3.70754408836365	-0.0139869479462504	0.505406856536865	-0.056645680218935
-1.43368220329285	-8.21598434448242	-3.69458484649658	-0.0138351302593946	0.505297422409058	-0.0568330213427544
-1.42608845233917	-8.22335147857666	-3.6973762512207	-0.0139648178592324	0.505279302597046	-0.0569472014904022
-1.42129147052765	-8.22550201416016	-3.70528626441956	-0.0140600427985191	0.50523430109024	-0.0573183596134186
-1.41708111763	-8.22845077514648	-3.69157457351685	-0.0140392985194921	0.505194365978241	-0.0574480630457401
-1.42095744609833	-8.23096752166748	-3.68887543678284	-0.0139668416231871	0.505230128765106	-0.0575486794114113
-1.4125497341156	-8.23291301727295	-3.70482230186462	-0.0139789786189795	0.505046308040619	-0.0578987300395966
-1.40368163585663	-8.23525428771973	-3.68511652946472	-0.0140934148803353	0.504869937896729	-0.0580376796424389
-1.40340900421143	-8.24401187896729	-3.6951756477356	-0.0141004100441933	0.504997909069061	-0.0581844821572304
-1.40364813804626	-8.2451171875	-3.70482563972473	-0.0140714002773166	0.504933893680573	-0.0585318766534328
-1.40174663066864	-8.24381351470947	-3.6833438873291	-0.014144403859973	0.504790306091309	-0.058623980730772
-1.39820754528046	-8.24929714202881	-3.69503951072693	-0.0142870172858238	0.504769623279572	-0.0588707216084003
-1.39933705329895	-8.25180721282959	-3.6910662651062	-0.0143001647666097	0.504655838012695	-0.0589832700788975
-1.40385413169861	-8.25604629516602	-3.68670701980591	-0.0142693547531962	0.504626154899597	-0.0590032413601875
-1.39492166042328	-8.25272750854492	-3.70486283302307	-0.0142280589789152	0.504432559013367	-0.059289138764143
-1.38334786891937	-8.26111030578613	-3.67917156219482	-0.0144194010645151	0.504284620285034	-0.0593756586313248
-1.38445103168488	-8.26911544799805	-3.69752073287964	-0.0144222881644964	0.504404783248901	-0.0596498586237431
-1.38244116306305	-8.26607131958008	-3.69841980934143	-0.0143643841147423	0.504248678684235	-0.0598974898457527
-1.37910711765289	-8.26743793487549	-3.68119978904724	-0.0144130168482661	0.504260659217834	-0.059832226485014
-1.37914109230042	-8.26820182800293	-3.69886898994446	-0.0145640159025788	0.504323840141296	-0.0598853640258312
-1.38249945640564	-8.26740074157715	-3.68909239768982	-0.0145967686548829	0.504377067089081	-0.0596535094082356
-1.38186872005463	-8.26453685760498	-3.70298099517822	-0.014429640956223	0.504270493984222	-0.0594601072371006
-1.3753160238266	-8.26212215423584	-3.69211649894714	-0.0145134562626481	0.504188299179077	-0.0594368986785412
-1.36953341960907	-8.27021217346191	-3.68943357467651	-0.0145400436595082	0.504327416419983	-0.0594350732862949
-1.36336028575897	-8.26983070373535	-3.70161294937134	-0.0143594471737742	0.504303693771362	-0.0597315095365047
-1.35676062107086	-8.27114486694336	-3.68938660621643	-0.0143437646329403	0.504390239715576	-0.0598260574042797
-1.3500816822052	-8.27968120574951	-3.69428944587708	-0.0144320679828525	0.504567563533783	-0.0599447898566723
-1.34279024600983	-8.27933311462402	-3.70009136199951	-0.0144039196893573	0.504614233970642	-0.0600364245474339
-1.34619164466858	-8.27866649627686	-3.68537759780884	-0.0143831698223948	0.504774570465088	-0.0597721487283707
-1.34627985954285	-8.27717876434326	-3.70479798316956	-0.0142541360110044	0.504928410053253	-0.0598176419734955
-1.34083569049835	-8.27466201782227	-3.70168209075928	-0.0143687045201659	0.504967093467712	-0.0598786249756813
-1.33594059944153	-8.27994155883789	-3.69539213180542	-0.0145115787163377	0.505284428596497	-0.0598045624792576
-1.33888185024261	-8.28287410736084	-3.71038389205933	-0.0144401136785746	0.505426466464996	-0.0600336380302906
-1.33357632160187	-8.27727317810059	-3.69752144813538	-0.0143802417442203	0.505494296550751	-0.0601875483989716
-1.32833504676819	-8.28349590301514	-3.69395041465759	-0.0144862663000822	0.505665242671967	-0.0603650473058224
-1.31959021091461	-8.28672027587891	-3.70817518234253	-0.01462665759027	0.50579822063446	-0.0606836900115013
-1.32482814788818	-8.28884696960449	-3.69704794883728	-0.0145794209092855	0.505910396575928	-0.0607543773949146
-1.32146775722504	-8.29081058502197	-3.70923185348511	-0.0144533971324563	0.5059814453125	-0.0610013604164124
[truncated: 10,649 more rows]
