# Supplementary material for: Identification of Haptic Based Guiding Using Hard Reins
Source: PLoS One. 2015 Jul 22;10(7):e0132020. doi: 10.1371/journal.pone.0132020 (PMC4511788; doi:10.1371/journal.pone.0132020)
Supplement: S6 File — (ZIP) [file pone.0132020.s006.zip › Exp2_ForceData2/Subject9/path3/T6.csv]

Force X (N)	Force Y (N)	Force Z (N)	Torque X (N-m)	Torque Y (N-m)	Torque Z (N-m)	Frequency = 10000	Averaging Level = 16	F/T Serial Number = FT11772	Time Started = 19/12/2012 16:41:42
-2.04763340950012	-5.96183156967163	-3.84692549705505	-0.0412579849362373	0.555321216583252	0.101873442530632
-2.04987525939941	-5.97294044494629	-3.85475325584412	-0.0409030318260193	0.555506348609924	0.101126603782177
-2.05276608467102	-5.98041725158691	-3.85162782669067	-0.0404589883983135	0.555777251720428	0.10033442825079
-2.05917239189148	-5.98838424682617	-3.85714101791382	-0.0401391014456749	0.556182444095612	0.0994975194334984
-2.06213164329529	-5.99500322341919	-3.86424875259399	-0.0397227928042412	0.556497991085052	0.0988909974694252
-2.06340050697327	-6.00371265411377	-3.86501049995422	-0.03932835906744	0.556797564029694	0.0982033014297485
-2.06890892982483	-6.00698471069336	-3.86341905593872	-0.0388897657394409	0.557104170322418	0.097574956715107
-2.0696964263916	-6.01440191268921	-3.8687915802002	-0.0384389497339725	0.55756813287735	0.0971734225749969
-2.07198190689087	-6.0213565826416	-3.86981582641602	-0.0379378497600555	0.557792842388153	0.0967143252491951
-2.06857299804688	-6.02670574188232	-3.8759069442749	-0.0374962836503983	0.558164596557617	0.0961633250117302
-2.0712993144989	-6.02786827087402	-3.87906932830811	-0.0368906296789646	0.558430969715118	0.0956763923168182
-2.07030701637268	-6.03232717514038	-3.8810350894928	-0.0363837890326977	0.558692693710327	0.095217227935791
-2.07343983650208	-6.03679847717285	-3.87969446182251	-0.0358903631567955	0.558973610401154	0.0947834774851799
-2.07486271858215	-6.03823661804199	-3.88642287254334	-0.0353680104017258	0.559122145175934	0.094323992729187
-2.07275128364563	-6.03922271728516	-3.87868189811707	-0.0349458493292332	0.559349477291107	0.0939373299479485
-2.07032060623169	-6.04360866546631	-3.88662528991699	-0.0343945324420929	0.559429585933685	0.0935628265142441
-2.0727686882019	-6.04528665542603	-3.88888263702393	-0.0338686034083366	0.559521973133087	0.0932547673583031
-2.07403922080994	-6.04745006561279	-3.89304137229919	-0.0334210395812988	0.559468686580658	0.0929392352700233
-2.07249164581299	-6.05379343032837	-3.89215421676636	-0.0329028964042664	0.559480428695679	0.0927340388298035
-2.07237792015076	-6.0564866065979	-3.8826277256012	-0.0324160568416119	0.559404194355011	0.0924497842788696
-2.0707323551178	-6.05620622634888	-3.89425206184387	-0.031891193240881	0.559326231479645	0.0922733396291733
-2.07235288619995	-6.06409215927124	-3.88936996459961	-0.0314892046153545	0.5592440366745	0.0920612290501595
-2.07123398780823	-6.06772041320801	-3.88817238807678	-0.031038561835885	0.558966219425201	0.0919610038399696
-2.06901144981384	-6.07308292388916	-3.88347935676575	-0.030552763491869	0.558677613735199	0.0917641445994377
-2.07205557823181	-6.07240104675293	-3.88296604156494	-0.0301657505333424	0.558429777622223	0.0915964245796204
-2.07112121582031	-6.0779595375061	-3.88899278640747	-0.0297487415373325	0.558153331279755	0.0916565805673599
-2.07007431983948	-6.07989263534546	-3.88319563865662	-0.0294033158570528	0.557733416557312	0.091610923409462
-2.06432318687439	-6.08346939086914	-3.87360501289368	-0.0291047170758247	0.557293236255646	0.0916937366127968
-2.06159138679504	-6.08916997909546	-3.87784266471863	-0.0287561025470495	0.556870579719543	0.0916371271014214
-2.05589151382446	-6.09561681747437	-3.8730309009552	-0.0283759701997042	0.55632072687149	0.0915221199393272
-2.05344176292419	-6.09874486923218	-3.87079811096191	-0.0281437076628208	0.555672168731689	0.0913211479783058
-2.04485845565796	-6.10325908660889	-3.85717868804932	-0.0278737042099237	0.555027842521667	0.0910613983869553
-2.04069662094116	-6.11439561843872	-3.85779356956482	-0.0276580229401588	0.554340124130249	0.0908781513571739
-2.03682684898376	-6.12307024002075	-3.85427784919739	-0.0272307842969894	0.553579092025757	0.0905941426753998
-2.03265976905823	-6.1362099647522	-3.84833240509033	-0.0269801951944828	0.552817940711975	0.0903618037700653
-2.02586770057678	-6.14246034622192	-3.84359359741211	-0.0266465339809656	0.552001357078552	0.090207464993
-2.02068281173706	-6.154221534729	-3.84003639221191	-0.0264156404882669	0.551153421401978	0.0899788439273834
-2.01414775848389	-6.16149759292603	-3.83178544044495	-0.0260022114962339	0.550296902656555	0.0897694602608681
-2.00837802886963	-6.17462062835693	-3.83342123031616	-0.0257081333547831	0.549496948719025	0.0896866917610168
-1.99927186965942	-6.18758249282837	-3.82899403572083	-0.0254301521927118	0.548633217811584	0.0895259529352188
-1.98642516136169	-6.19449472427368	-3.81851434707642	-0.0251947119832039	0.547815084457397	0.0893380045890808
-1.97467458248138	-6.20388984680176	-3.80890154838562	-0.0249527394771576	0.546938896179199	0.0892748758196831
-1.96466457843781	-6.20710945129395	-3.8037314414978	-0.0246393233537674	0.546026110649109	0.0892065986990929
-1.95804798603058	-6.21631097793579	-3.80357789993286	-0.0244539845734835	0.545098483562469	0.089191772043705
-1.95808970928192	-6.22614145278931	-3.79476547241211	-0.0240683276206255	0.544327199459076	0.0892924219369888
-1.95110106468201	-6.23939609527588	-3.79465270042419	-0.0237386114895344	0.543534278869629	0.0892738252878189
-1.94169735908508	-6.24434947967529	-3.78927421569824	-0.0233327243477106	0.543011009693146	0.089343786239624
-1.93506133556366	-6.25232172012329	-3.79018402099609	-0.0230392143130302	0.542422354221344	0.0893768221139908
-1.92757558822632	-6.25762605667114	-3.78497290611267	-0.0226195100694895	0.541829109191895	0.0893089547753334
-1.91859614849091	-6.25675010681152	-3.77361273765564	-0.0224170312285423	0.541314423084259	0.0893101543188095
-1.91717743873596	-6.26045799255371	-3.77449774742126	-0.0219890549778938	0.540800094604492	0.0892779752612114
-1.91759645938873	-6.26276588439941	-3.774986743927	-0.0215310342609882	0.540252089500427	0.0892440304160118
-1.91973340511322	-6.27533197402954	-3.77934598922729	-0.0209917891770601	0.539845645427704	0.0892374664545059
-1.91462576389313	-6.27870178222656	-3.78620266914368	-0.0205292832106352	0.539668619632721	0.0892400145530701
-1.90718555450439	-6.27894163131714	-3.78174591064453	-0.0200514625757933	0.539368689060211	0.0894916132092476
-1.89770066738129	-6.27890396118164	-3.78291034698486	-0.0195819083601236	0.539245188236237	0.0895193740725517
-1.89934229850769	-6.2759952545166	-3.78089475631714	-0.0190803222358227	0.538944721221924	0.0896603018045425
-1.90023446083069	-6.28349351882935	-3.78917407989502	-0.0184997599571943	0.538845121860504	0.0898371115326881
-1.89840638637543	-6.28602981567383	-3.7917799949646	-0.0178968999534845	0.538818717002869	0.0900395140051842
-1.89011895656586	-6.28758573532104	-3.79077315330505	-0.0173327885568142	0.53898423910141	0.090250551700592
-1.88343513011932	-6.28428030014038	-3.79881119728088	-0.0168359242379665	0.539134681224823	0.0904198437929153
-1.88494622707367	-6.27870225906372	-3.79465556144714	-0.0163188725709915	0.53924822807312	0.0907218754291534
-1.88446807861328	-6.27756023406982	-3.80626964569092	-0.0157180055975914	0.539412677288055	0.090911865234375
-1.89066445827484	-6.27158069610596	-3.81469535827637	-0.0150349866598845	0.539636075496674	0.0913000479340553
-1.88887023925781	-6.27284717559814	-3.82181000709534	-0.0144751826301217	0.540008783340454	0.0917577520012856
-1.89167380332947	-6.26360940933228	-3.8323769569397	-0.013747232966125	0.540398299694061	0.0920619294047356
-1.88775026798248	-6.2607593536377	-3.8389368057251	-0.0131876058876514	0.54081654548645	0.0925252735614777
-1.88418292999268	-6.2518162727356	-3.83880114555359	-0.0125201744958758	0.541330933570862	0.0928414911031723
-1.88533353805542	-6.24069738388062	-3.85643601417542	-0.0119422599673271	0.541797578334808	0.0930681675672531
-1.88580346107483	-6.23633909225464	-3.85811352729797	-0.0113766817376018	0.542179703712463	0.0933131724596024
-1.88678336143494	-6.22982406616211	-3.87279725074768	-0.0108151827007532	0.542731404304504	0.0935913547873497
-1.89365768432617	-6.23072099685669	-3.87991738319397	-0.0102147571742535	0.543155610561371	0.0938063263893127
-1.89439463615417	-6.22631788253784	-3.88330173492432	-0.00961068272590637	0.54373836517334	0.094049833714962
-1.89767706394196	-6.22395515441895	-3.90248894691467	-0.00903225690126419	0.544368922710419	0.0942337140440941
-1.89769315719604	-6.22339200973511	-3.91322255134583	-0.00847773347049952	0.544955253601074	0.0943379476666451
-1.89607381820679	-6.21842908859253	-3.91423392295837	-0.00799602828919888	0.545649230480194	0.0943603962659836
-1.8943372964859	-6.21569776535034	-3.92297744750977	-0.00754761975258589	0.546264111995697	0.094315730035305
-1.89270234107971	-6.21024417877197	-3.92814302444458	-0.00711439037695527	0.546810269355774	0.0942629054188728
-1.89045095443726	-6.20772647857666	-3.9302031993866	-0.00673400470986962	0.547357738018036	0.0942273363471031
-1.89276432991028	-6.21017599105835	-3.94373774528503	-0.00629654619842768	0.547945082187653	0.0941658094525337
-1.89346754550934	-6.21286249160767	-3.95347332954407	-0.00588200753554702	0.548434555530548	0.0940759629011154
-1.89753174781799	-6.21625566482544	-3.95749759674072	-0.00554337212815881	0.548979938030243	0.0939983651041985
-1.90119707584381	-6.22278356552124	-3.9699010848999	-0.00523784104734659	0.549538135528564	0.093829020857811
-1.9032701253891	-6.22711706161499	-3.97636413574219	-0.00487216049805284	0.549972414970398	0.0935561954975128
-1.9040195941925	-6.23031377792358	-3.98229098320007	-0.00459282426163554	0.550368189811707	0.0931751355528831
-1.90814006328583	-6.23572397232056	-3.98934483528137	-0.00425473321229219	0.550813436508179	0.0927142053842545
-1.90718352794647	-6.24390840530396	-3.99904036521912	-0.00398816773667932	0.551225900650024	0.0923384353518486
-1.90943670272827	-6.24368762969971	-4.00669288635254	-0.00381730683147907	0.55155622959137	0.0919105112552643
-1.90739321708679	-6.24489164352417	-4.0019907951355	-0.00361212156713009	0.551832258701324	0.0916719436645508
-1.90539348125458	-6.24220943450928	-4.00806140899658	-0.00346394558437169	0.552112936973572	0.0915591642260551
-1.90641069412231	-6.24059391021729	-4.01061296463013	-0.00335867702960968	0.552246928215027	0.0914659574627876
-1.90446424484253	-6.24216604232788	-4.00925540924072	-0.00333313900046051	0.552354753017426	0.0913533642888069
-1.90414297580719	-6.23938751220703	-4.0106372833252	-0.00331195560283959	0.552331447601318	0.0913365334272385
-1.9065568447113	-6.23887920379639	-4.01311349868774	-0.00329871592111886	0.552230417728424	0.0912445038557053
-1.9128270149231	-6.23964357376099	-4.01608943939209	-0.00331458379514515	0.552100539207459	0.0911867469549179
-1.91525518894196	-6.23479843139648	-4.00814771652222	-0.00333079928532243	0.551757097244263	0.0911162495613098
-1.92086374759674	-6.23847103118896	-4.01098823547363	-0.0034651355817914	0.551328361034393	0.0909262150526047
-1.92534756660461	-6.23783588409424	-4.01028776168823	-0.00349343614652753	0.550858616828918	0.0908093303442001
-1.9283881187439	-6.23944520950317	-4.01140117645264	-0.00357407494448125	0.550398409366608	0.0907316729426384
-1.92852544784546	-6.2472972869873	-4.00702285766602	-0.00354664726182818	0.549873828887939	0.0906231626868248
-1.92926073074341	-6.24549436569214	-4.01981163024902	-0.00367360236123204	0.549375295639038	0.0904928669333458
-1.92604517936707	-6.23684167861938	-4.00613164901733	-0.00374853564426303	0.548772752285004	0.0905051529407501
-1.92586266994476	-6.23006629943848	-4.00467014312744	-0.00386988813988864	0.548229098320007	0.0904010981321335
-1.92584490776062	-6.22580671310425	-3.99450302124023	-0.00409285631030798	0.547617256641388	0.0903139486908913
-1.92940044403076	-6.22082376480103	-3.98367714881897	-0.00424089143052697	0.546906113624573	0.0904510766267776
-1.93417716026306	-6.22210073471069	-3.9743070602417	-0.00437930691987276	0.546306610107422	0.0903359651565552
-1.94354164600372	-6.21789407730103	-3.97300839424133	-0.00432572606950998	0.545683920383453	0.0899202972650528
-1.95497786998749	-6.21542930603027	-3.9762761592865	-0.00432469369843602	0.544885814189911	0.0895573645830154
-1.97047793865204	-6.21729421615601	-3.97818827629089	-0.00425400864332914	0.544457614421844	0.0891422256827354
-1.98301684856415	-6.21377515792847	-3.99086880683899	-0.00406387262046337	0.544023394584656	0.088687852025032
-1.99267339706421	-6.20205307006836	-3.99018526077271	-0.00416876235976815	0.543579161167145	0.0882591754198074
-1.99991762638092	-6.19469022750854	-3.97684550285339	-0.00427184952422976	0.543322682380676	0.0879677757620811
-2.00337505340576	-6.19367456436157	-3.97601938247681	-0.00434669479727745	0.543067395687103	0.0877354890108109
-2.00266790390015	-6.19653558731079	-3.95957589149475	-0.00425672437995672	0.542726933956146	0.087277889251709
-2.00459408760071	-6.19673156738281	-3.95556831359863	-0.00414170883595943	0.542400002479553	0.0868232473731041
-2.01669120788574	-6.19534778594971	-3.96442747116089	-0.00394871365278959	0.542119383811951	0.0864710211753845
-2.02115821838379	-6.19461584091187	-3.96924924850464	-0.00392382219433784	0.542065739631653	0.0860245600342751
-2.03514289855957	-6.195152759552	-3.97975969314575	-0.00376181351020932	0.542136549949646	0.0856017842888832
-2.03696608543396	-6.20223426818848	-3.97662019729614	-0.00376676861196756	0.542293190956116	0.0852273106575012
-2.03566551208496	-6.2035059928894	-3.98016333580017	-0.00379332667216659	0.542515933513641	0.0849075615406036
-2.03046441078186	-6.20250844955444	-3.98027324676514	-0.00373424729332328	0.542847335338593	0.0845428332686424
-2.03041434288025	-6.20155906677246	-3.97243428230286	-0.00367161049507558	0.543105959892273	0.0843314230442047
-2.03318381309509	-6.20416450500488	-3.99045538902283	-0.00354591500945389	0.543544471263886	0.0840742513537407
-2.03506994247437	-6.21035575866699	-3.9898374080658	-0.00330830970779061	0.543896853923798	0.0838890746235847
-2.03771638870239	-6.21576881408691	-3.99500870704651	-0.00302211754024029	0.544487357139587	0.0836952105164528
-2.04387807846069	-6.22719192504883	-4.00893497467041	-0.00283301831223071	0.545182406902313	0.0833081379532814
-2.04623603820801	-6.23357391357422	-4.01669406890869	-0.00249064341187477	0.545804142951965	0.0827782526612282
-2.0423378944397	-6.23741626739502	-4.01782894134521	-0.00223977398127317	0.546654999256134	0.0822508186101913
-2.03829765319824	-6.24693155288696	-4.03439569473267	-0.00193462916649878	0.547502875328064	0.0816627591848373
-2.04180812835693	-6.25765752792358	-4.04454326629639	-0.00161591882351786	0.548454165458679	0.0809684842824936
-2.03636050224304	-6.25668144226074	-4.0573673248291	-0.00132256059441715	0.549362599849701	0.0802667066454887
-2.04019522666931	-6.26053333282471	-4.06884002685547	-0.000999348936602473	0.550322413444519	0.0796348452568054
-2.03934741020203	-6.26690483093262	-4.07682609558105	-0.000807151023764163	0.551388919353485	0.0787903890013695
-2.04708886146545	-6.27216625213623	-4.08433246612549	-0.000451301195425913	0.5523801445961	0.0780373960733414
-2.05600643157959	-6.2774486541748	-4.09247875213623	-0.000137194729177281	0.553457140922546	0.0765442475676537
-2.07473659515381	-6.28994798660278	-4.11039352416992	8.36796607472934E-05	0.554796516895294	0.0734327733516693
-2.07980871200562	-6.30386304855347	-4.12509536743164	0.000285129965050146	0.556046783924103	0.0707948878407478
-2.07181859016418	-6.31042623519897	-4.13328742980957	0.000397429801523685	0.557370722293854	0.070798359811306
-2.05233502388	-6.3017258644104	-4.15473175048828	0.000370589143130928	0.558953285217285	0.0718698129057884
-2.03767704963684	-6.30566120147705	-4.16315841674805	0.000408570980653167	0.560242533683777	0.0722614601254463
-2.02051615715027	-6.31816291809082	-4.17026424407959	0.000521928304806352	0.561586320400238	0.0724625140428543
-2.00547456741333	-6.32515048980713	-4.1912670135498	0.000737937574740499	0.563034176826477	0.0729514211416245
-1.99689710140228	-6.32495880126953	-4.20901346206665	0.00104375858791173	0.564575374126434	0.0733823478221893
-1.9866064786911	-6.30812835693359	-4.2161602973938	0.00119838560931385	0.566052556037903	0.0737283974885941
-1.97950661182404	-6.28958225250244	-4.21978569030762	0.000933485629502684	0.567532002925873	0.0740189850330353
-1.97906970977783	-6.29495239257813	-4.22679424285889	0.000601612671744078	0.569017171859741	0.0742294117808342
-1.98635101318359	-6.31226253509521	-4.24182271957397	0.000578468490857631	0.570349216461182	0.0739942193031311
-1.98571336269379	-6.31254005432129	-4.25906848907471	0.000944130995776504	0.571489334106445	0.0736379697918892
-1.984983086586	-6.2995285987854	-4.2677321434021	0.00136675196699798	0.57220995426178	0.0732493251562119
-1.99639785289764	-6.2908148765564	-4.28129005432129	0.0014895461499691	0.572855472564697	0.0730006918311119
-1.99773526191711	-6.29136657714844	-4.27153158187866	0.00128621002659202	0.573425948619843	0.0723491460084915
-2.00702810287476	-6.3051118850708	-4.26981544494629	0.000903308973647654	0.574063897132874	0.0715290978550911
-2.01118040084839	-6.31739139556885	-4.282386302948	0.000700787641108036	0.574315786361694	0.0708359181880951
-2.01988625526428	-6.31746912002563	-4.27437686920166	0.000578030187170953	0.574191868305206	0.0700638443231583
-2.03589844703674	-6.31559085845947	-4.27628707885742	0.000638712837826461	0.573906064033508	0.0693281441926956
-2.05073595046997	-6.31374454498291	-4.27258396148682	0.000440456002252176	0.57352888584137	0.068649098277092
-2.05899047851563	-6.31083679199219	-4.26616048812866	2.15572163142497E-05	0.572923064231873	0.0680614784359932
-2.06564450263977	-6.30577945709229	-4.25998449325562	-0.000653905095532537	0.572152554988861	0.0678562819957733
-2.06891322135925	-6.30214929580688	-4.24128293991089	-0.00132910173851997	0.571158647537231	0.0679636597633362
-2.07843613624573	-6.29803133010864	-4.22739458084106	-0.00193239701911807	0.5699622631073	0.0681750476360321
-2.08403515815735	-6.28818225860596	-4.21542167663574	-0.00250607030466199	0.568380117416382	0.0684239417314529
-2.09113907814026	-6.27822160720825	-4.1965274810791	-0.00304102269001305	0.566605746746063	0.0685999244451523
-2.09810543060303	-6.2673921585083	-4.17626285552979	-0.00386322382837534	0.564780175685883	0.0688425004482269
-2.10028266906738	-6.25508069992065	-4.15612459182739	-0.00480484869331121	0.562543272972107	0.0690339580178261
-2.10954999923706	-6.24347639083862	-4.12830591201782	-0.00569946365430951	0.560147345066071	0.0693485587835312
-2.11876177787781	-6.2355260848999	-4.1006555557251	-0.00669244630262256	0.557720184326172	0.0697518885135651
-2.12728977203369	-6.22630214691162	-4.07662868499756	-0.00775217963382602	0.55495947599411	0.0701962560415268
-2.14099860191345	-6.21830558776855	-4.05301284790039	-0.00868167448788881	0.552311539649963	0.0708246305584908
-2.14157652854919	-6.20504808425903	-4.01787185668945	-0.009773432277143	0.549436867237091	0.0713983252644539
-2.14392852783203	-6.18739414215088	-3.979168176651	-0.0108940498903394	0.546519935131073	0.0721134692430496
-2.15737318992615	-6.17952537536621	-3.95343351364136	-0.0119636859744787	0.543311715126038	0.0727128684520721
-2.16854596138	-6.16663503646851	-3.92088651657104	-0.0129771726205945	0.540119171142578	0.0732444003224373
-2.17643761634827	-6.1562352180481	-3.89550542831421	-0.0141566516831517	0.536869704723358	0.0739283710718155
-2.17970681190491	-6.14253330230713	-3.8598484992981	-0.0153614170849323	0.533709108829498	0.0745144039392471
-2.19056177139282	-6.1245641708374	-3.81892037391663	-0.0165171884000301	0.530393600463867	0.0750687941908836
-2.20384049415588	-6.11565637588501	-3.78461909294128	-0.0176890734583139	0.526901364326477	0.0756602883338928
-2.2129385471344	-6.11091566085815	-3.76240396499634	-0.0187416486442089	0.523615181446075	0.0765498206019402
-2.21703624725342	-6.08878326416016	-3.71858525276184	-0.019808879122138	0.520388185977936	0.0770350247621536
-2.23622179031372	-6.08071374893188	-3.6902813911438	-0.0209462400525808	0.516889810562134	0.0775696933269501
-2.24862265586853	-6.07052040100098	-3.65763998031616	-0.0219433922320604	0.513725101947784	0.0781322717666626
-2.25127673149109	-6.05354118347168	-3.61125826835632	-0.0231364369392395	0.510444462299347	0.0786467120051384
-2.27173018455505	-6.05233430862427	-3.59211945533752	-0.0239838268607855	0.50721538066864	0.0790883228182793
-2.27911949157715	-6.0488600730896	-3.55772829055786	-0.0248124077916145	0.504191756248474	0.0793929323554039
-2.29077839851379	-6.03817415237427	-3.5256175994873	-0.0255983080714941	0.500997245311737	0.0796973779797554
-2.29724764823914	-6.03406763076782	-3.50956892967224	-0.0263858940452337	0.498152524232864	0.0799026861786842
-2.30443477630615	-6.02343845367432	-3.47430729866028	-0.0273792129009962	0.495552122592926	0.0803207531571388
-2.31634092330933	-6.02080297470093	-3.44921445846558	-0.028180256485939	0.493004322052002	0.0806078836321831
-2.31247806549072	-6.00623559951782	-3.42470335960388	-0.0291838049888611	0.490788191556931	0.0810978710651398
-2.32628440856934	-6.00559139251709	-3.40658760070801	-0.0299289487302303	0.488711476325989	0.08171396702528
-2.32330012321472	-5.99897336959839	-3.37663292884827	-0.0306685734540224	0.487074553966522	0.0822545439004898
-2.33654356002808	-5.99377536773682	-3.36870074272156	-0.0311161745339632	0.485416799783707	0.0826414674520493
-2.33436751365662	-5.99088907241821	-3.35368633270264	-0.0316178947687149	0.484156906604767	0.0829167440533638
-2.34053254127502	-5.98995018005371	-3.3403627872467	-0.0320815183222294	0.482944071292877	0.0831078588962555
-2.33956098556519	-5.98977422714233	-3.3295373916626	-0.0325577892363071	0.482300758361816	0.0831609666347504
-2.344158411026	-5.99713277816772	-3.32006907463074	-0.0328630618751049	0.481677234172821	0.0831039398908615
-2.3426628112793	-5.99551248550415	-3.30817914009094	-0.0331763885915279	0.48124885559082	0.0829168260097504
-2.35153412818909	-6.00448894500732	-3.30085921287537	-0.0334480814635754	0.48107722401619	0.0825680196285248
-2.35072064399719	-6.00914478302002	-3.30164742469788	-0.0336746610701084	0.480988085269928	0.0820805951952934
-2.34837603569031	-6.02211475372314	-3.29892611503601	-0.0336977355182171	0.481256306171417	0.0814805254340172
-2.35615062713623	-6.03421115875244	-3.292072057724	-0.0338128767907619	0.481401175260544	0.0806196853518486
-2.35500907897949	-6.0466480255127	-3.2995331287384	-0.0338095277547836	0.482013434171677	0.0797090604901314
-2.36426472663879	-6.05879831314087	-3.29215836524963	-0.0337590873241425	0.482317417860031	0.0786548927426338
-2.3582227230072	-6.07284641265869	-3.288334608078	-0.0338640287518501	0.483019381761551	0.0774740278720856
-2.36427330970764	-6.09286689758301	-3.29933190345764	-0.0337292067706585	0.483638048171997	0.076377384364605
-2.36227893829346	-6.10306644439697	-3.2939031124115	-0.0337370485067368	0.484207928180695	0.0752072855830193
-2.35892128944397	-6.12273931503296	-3.29986453056335	-0.0335590355098248	0.484871417284012	0.0741638839244843
-2.36943197250366	-6.14112091064453	-3.30339646339417	-0.0334811359643936	0.485508471727371	0.0729790925979614
-2.3603413105011	-6.15022897720337	-3.29889154434204	-0.0334779024124146	0.486203342676163	0.0718390792608261
-2.36121773719788	-6.16588258743286	-3.30865526199341	-0.0333693586289883	0.486873596906662	0.0709642320871353
-2.35952234268188	-6.16837644577026	-3.29883766174316	-0.0334565117955208	0.487398564815521	0.0702816098928452
-2.35494422912598	-6.18653392791748	-3.2998366355896	-0.0336337760090828	0.487883120775223	0.0699406862258911
-2.35718154907227	-6.19195032119751	-3.30962610244751	-0.0337514989078045	0.488243758678436	0.0697487443685532
-2.35104393959045	-6.19991111755371	-3.31064367294312	-0.0337608829140663	0.488605052232742	0.0688347965478897
-2.35413599014282	-6.21718883514404	-3.30875730514526	-0.0338767543435097	0.488670468330383	0.0677540153264999
-2.35278654098511	-6.22559261322021	-3.3064501285553	-0.0339844487607479	0.488701730966568	0.0668538138270378
-2.34953260421753	-6.23796081542969	-3.29987716674805	-0.033952996134758	0.48853075504303	0.0662019029259682
-2.35057306289673	-6.24258279800415	-3.29569053649902	-0.0340418554842472	0.48796221613884	0.0655632391571999
-2.35356163978577	-6.25846433639526	-3.28585124015808	-0.0341847501695156	0.487709254026413	0.0649018213152885
-2.3534779548645	-6.26186275482178	-3.28759908676147	-0.0345491655170918	0.487337201833725	0.0642892494797707
-2.34668707847595	-6.26398086547852	-3.2799334526062	-0.0349266976118088	0.48699015378952	0.0639264583587646
-2.35547709465027	-6.27253866195679	-3.27374839782715	-0.0352321825921535	0.486340492963791	0.0635774061083794
-2.35022401809692	-6.27358436584473	-3.26439309120178	-0.035644143819809	0.485624670982361	0.0630561634898186
-2.3494348526001	-6.2857928276062	-3.25112891197205	-0.0360605493187904	0.484957844018936	0.0625323727726936
-2.3538761138916	-6.29390525817871	-3.24672508239746	-0.0364254638552666	0.484014213085175	0.0620163790881634
-2.3469352722168	-6.29887533187866	-3.23728656768799	-0.0368640869855881	0.483112245798111	0.0615324266254902
-2.34448075294495	-6.31250333786011	-3.22522258758545	-0.0372768640518188	0.48215052485466	0.0611196532845497
-2.34778261184692	-6.31802940368652	-3.2129340171814	-0.0377324447035789	0.481001794338226	0.0607644729316235
-2.34745216369629	-6.31548547744751	-3.20665764808655	-0.0380730405449867	0.479966223239899	0.0604357793927193
-2.34856986999512	-6.32081460952759	-3.19296932220459	-0.0386195182800293	0.478797852993011	0.0601413436233997
-2.36071491241455	-6.32838439941406	-3.17545056343079	-0.0391427725553513	0.47765377163887	0.0598595589399338
-2.3546769618988	-6.33419179916382	-3.16998314857483	-0.0394579507410526	0.476207733154297	0.0595926158130169
-2.35243344306946	-6.33684730529785	-3.16074514389038	-0.0399249568581581	0.475119024515152	0.0592778436839581
-2.35328578948975	-6.33141326904297	-3.14987635612488	-0.0403434894979	0.473860055208206	0.0592068992555141
-2.36197400093079	-6.33285808563232	-3.13484311103821	-0.0408632308244705	0.472616642713547	0.059131596237421
-2.36097240447998	-6.33581972122192	-3.12013411521912	-0.041452843695879	0.471592843532562	0.05897506326437
-2.36875247955322	-6.33460092544556	-3.10443758964539	-0.0418884269893169	0.470453500747681	0.0590036734938622
-2.37136554718018	-6.33511781692505	-3.0968279838562	-0.0423293747007847	0.469334751367569	0.059095673263073
-2.38311696052551	-6.34051370620728	-3.08675336837769	-0.0426814630627632	0.468246519565582	0.0589943863451481
-2.39008402824402	-6.33874607086182	-3.0768404006958	-0.0429305285215378	0.467207431793213	0.0588083155453205
-2.39845609664917	-6.33647727966309	-3.07715702056885	-0.0431623533368111	0.466248542070389	0.0584760271012783
-2.40360975265503	-6.34108543395996	-3.06575727462769	-0.0434853658080101	0.465440660715103	0.058298084884882
-2.41338419914246	-6.33928394317627	-3.05708861351013	-0.043773215264082	0.464682579040527	0.0578749142587185
-2.40701770782471	-6.34119558334351	-3.04815125465393	-0.0442603342235088	0.464042574167252	0.0574700236320496
-2.41676878929138	-6.34307432174683	-3.04765605926514	-0.044432133436203	0.463691353797913	0.0573223195970058
-2.42925477027893	-6.34748077392578	-3.02975702285767	-0.0446866601705551	0.463125795125961	0.0569718815386295
-2.42673349380493	-6.35853242874146	-3.03602004051209	-0.0447043851017952	0.462733805179596	0.0566726103425026
-2.42356085777283	-6.34951782226563	-3.04406905174255	-0.0445447564125061	0.462721705436707	0.056499857455492
-2.43139958381653	-6.34665632247925	-3.02794551849365	-0.0447333939373493	0.462523192167282	0.0562423095107079
-2.42845869064331	-6.36171531677246	-3.02607464790344	-0.0449103675782681	0.462700635194778	0.0557016618549824
-2.43901610374451	-6.36793375015259	-3.02914619445801	-0.0449475981295109	0.462949931621552	0.0552050806581974
-2.43934297561646	-6.36640787124634	-3.02569365501404	-0.0451127104461193	0.463308364152908	0.0547398589551449
-2.45381307601929	-6.37367105484009	-3.03207683563232	-0.0448970273137093	0.463870853185654	0.0542307570576668
-2.46679997444153	-6.37586784362793	-3.042160987854	-0.0447544492781162	0.464452415704727	0.0533628985285759
-2.49562764167786	-6.37738990783691	-3.0459156036377	-0.0446966029703617	0.465070635080338	0.0523680225014687
-2.51507234573364	-6.38750457763672	-3.03388285636902	-0.0449368618428707	0.465569198131561	0.0513024553656578
-2.51193952560425	-6.42363023757935	-3.05677723884583	-0.0443857908248901	0.466220706701279	0.0500865094363689
-2.5010998249054	-6.41525650024414	-3.09242677688599	-0.0437481552362442	0.467320621013641	0.0493010133504868
-2.50071430206299	-6.36859798431396	-3.08193278312683	-0.0435865856707096	0.467986524105072	0.0489586889743805
-2.50722646713257	-6.36333560943604	-3.09350275993347	-0.043914433568716	0.469458729028702	0.0497016683220863
-2.52388739585876	-6.37466335296631	-3.10166645050049	-0.044074110686779	0.470940887928009	0.0496903918683529
-2.5192289352417	-6.37852048873901	-3.10939741134644	-0.0441829673945904	0.472342073917389	0.0493853203952312
-2.52093696594238	-6.39029836654663	-3.12944412231445	-0.0438543297350407	0.473681092262268	0.0492832772433758
-2.55111360549927	-6.39637422561646	-3.14400815963745	-0.0432568602263927	0.475138783454895	0.0487093217670918
-2.56356382369995	-6.40141201019287	-3.14497470855713	-0.0429700314998627	0.476337194442749	0.0474102273583412
-2.59513640403748	-6.40622520446777	-3.15366291999817	-0.0423814989626408	0.477536976337433	0.0459240451455116
-2.60644173622131	-6.42285823822021	-3.170729637146	-0.0420435667037964	0.478897541761398	0.0446160323917866
-2.6130735874176	-6.42310571670532	-3.17866444587708	-0.0416285805404186	0.480307370424271	0.0432377345860004
-2.61489200592041	-6.41616487503052	-3.19174313545227	-0.0414728373289108	0.481809467077255	0.042328841984272
-2.62625741958618	-6.41946935653687	-3.20025420188904	-0.0413203686475754	0.483261406421661	0.0417458973824978
-2.63925290107727	-6.42186832427979	-3.22071862220764	-0.0410856306552887	0.4847551882267	0.0412288121879101
-2.64734554290771	-6.40902280807495	-3.22383952140808	-0.0407461933791637	0.485936015844345	0.0407710857689381
-2.65171051025391	-6.41463470458984	-3.23660397529602	-0.0407577753067017	0.487262845039368	0.0406702756881714
-2.6561586856842	-6.42586708068848	-3.24320220947266	-0.0404341332614422	0.488406926393509	0.0403754636645317
-2.66472458839417	-6.42861604690552	-3.25239038467407	-0.0402622669935226	0.489324957132339	0.0395525917410851
-2.66746854782104	-6.43004131317139	-3.26443409919739	-0.0401906669139862	0.490254104137421	0.0390231721103191
-2.67491364479065	-6.4328556060791	-3.27237200737	-0.0399960726499558	0.491041392087936	0.0383938066661358
-2.67018342018127	-6.43675708770752	-3.27850651741028	-0.0400187745690346	0.491664618253708	0.0378275066614151
-2.6754047870636	-6.43701553344727	-3.27874541282654	-0.0400342792272568	0.492189049720764	0.0373177155852318
-2.67169284820557	-6.43961572647095	-3.27875375747681	-0.0401272028684616	0.49245423078537	0.0370433367788792
-2.67162156105042	-6.44182443618774	-3.28877878189087	-0.0402121171355248	0.492965996265411	0.0367334894835949
-2.67778944969177	-6.44029474258423	-3.27810859680176	-0.0406820848584175	0.493280857801437	0.036297257989645
-2.71647787094116	-6.44750118255615	-3.22888994216919	-0.041471928358078	0.492698550224304	0.0353188514709473
-2.68814659118652	-6.52172183990479	-3.22700929641724	-0.0415492430329323	0.491719007492065	0.0341314785182476
-2.6175582408905	-6.51153326034546	-3.3110363483429	-0.0400385074317455	0.492201596498489	0.034870371222496
-2.60880064964294	-6.40703678131104	-3.27710008621216	-0.0401819869875908	0.491079330444336	0.0360931195318699
-2.59861040115356	-6.36750459671021	-3.2659649848938	-0.0413992777466774	0.490901827812195	0.0380071625113487
-2.62902498245239	-6.39751672744751	-3.26198840141296	-0.0427969135344028	0.491289585828781	0.0392363853752613
-2.60954546928406	-6.39662551879883	-3.25133562088013	-0.0440040417015553	0.491173923015594	0.0398128516972065
-2.57824802398682	-6.38319826126099	-3.25170564651489	-0.0446280352771282	0.490861058235168	0.0408636406064034
-2.59287548065186	-6.40137100219727	-3.26735281944275	-0.0448659546673298	0.490681946277618	0.0416523553431034
-2.61263132095337	-6.40136814117432	-3.26439237594604	-0.0452181473374367	0.490476369857788	0.0411947071552277
-2.6482264995575	-6.39815521240234	-3.23790311813354	-0.0456070639193058	0.489801108837128	0.0392810106277466
-2.65903663635254	-6.42175388336182	-3.22050666809082	-0.0463454276323318	0.489113479852676	0.0383047126233578
-2.6528308391571	-6.45062732696533	-3.20860505104065	-0.0467275455594063	0.488858371973038	0.0368276126682758
-2.65090179443359	-6.47309541702271	-3.21649527549744	-0.0471540056169033	0.488332659006119	0.0351431332528591
-2.67085695266724	-6.47494745254517	-3.23334908485413	-0.0470873899757862	0.487746804952621	0.0340413823723793
-2.70593857765198	-6.4844012260437	-3.22223496437073	-0.0472134798765183	0.487064301967621	0.0325023159384727
-2.70647621154785	-6.46957588195801	-3.20434188842773	-0.0472138114273548	0.486407697200775	0.0310312192887068
-2.70184850692749	-6.47185039520264	-3.21211934089661	-0.0475168116390705	0.486260712146759	0.0301207210868597
-2.71764302253723	-6.52586364746094	-3.21683192253113	-0.0478771440684795	0.485571682453156	0.0293775089085102
-2.70004677772522	-6.53355503082275	-3.21260190010071	-0.0478026866912842	0.485061019659042	0.0278433207422495
-2.70209717750549	-6.51037740707397	-3.19455695152283	-0.0480018630623817	0.484521627426147	0.0267822463065386
-2.6994571685791	-6.52700281143188	-3.18558526039124	-0.048609483987093	0.484223157167435	0.0268741529434919
-2.69566559791565	-6.55522394180298	-3.18497800827026	-0.0488029047846794	0.484163284301758	0.0261980090290308
-2.68569827079773	-6.55665588378906	-3.18217849731445	-0.0493753775954247	0.483851790428162	0.0251007732003927
-2.67660760879517	-6.57536554336548	-3.19169878959656	-0.0498126968741417	0.483596205711365	0.0240804422646761
-2.68414330482483	-6.60179567337036	-3.19696378707886	-0.0500081889331341	0.483852386474609	0.0230087097734213
-2.70174741744995	-6.62293720245361	-3.1882495880127	-0.0503457896411419	0.484097927808762	0.0216935556381941
-2.74117016792297	-6.62229824066162	-3.09598898887634	-0.051492627710104	0.482739299535751	0.0198631137609482
-2.68595170974731	-6.69774484634399	-3.10528063774109	-0.0509694740176201	0.481775343418121	0.0183022208511829
-2.58576416969299	-6.67579174041748	-3.26642966270447	-0.0488258339464664	0.483900129795074	0.0193051546812058
-2.62960696220398	-6.53514528274536	-3.21522855758667	-0.0491463094949722	0.483397483825684	0.0200235079973936
-2.71204805374146	-6.51904201507568	-3.18114638328552	-0.0513751022517681	0.484509885311127	0.0207712799310684
-2.76453185081482	-6.53195333480835	-3.24412178993225	-0.0511594898998737	0.486243069171906	0.0215531643480062
-2.75792574882507	-6.54128408432007	-3.15259051322937	-0.0525374747812748	0.486014634370804	0.020552022382617
-2.67398357391357	-6.60320425033569	-3.23895978927612	-0.0515367574989796	0.487136781215668	0.0196503270417452
-2.73237252235413	-6.72647571563721	-3.2575855255127	-0.0516684725880623	0.488161027431488	0.0159972049295902
-2.74112701416016	-6.6954927444458	-3.21253871917725	-0.0506604388356209	0.488700658082962	0.0134607581421733
-2.77504134178162	-6.67740678787231	-3.23315691947937	-0.0499668605625629	0.489535987377167	0.0115818995982409
-2.82840824127197	-6.69536352157593	-3.25764083862305	-0.0494618341326714	0.490926802158356	0.00927363708615303
-2.8151478767395	-6.71608591079712	-3.25148963928223	-0.0490368828177452	0.491719752550125	0.00721446145325899
-2.81747984886169	-6.70218849182129	-3.25616502761841	-0.0487592183053494	0.49298831820488	0.00536734517663717
-2.89829778671265	-6.72594404220581	-3.24189782142639	-0.0485649555921555	0.493644952774048	0.00429579988121986
-2.9270396232605	-6.80188417434692	-3.25038313865662	-0.0479544103145599	0.493609338998795	0.00185666792094707
-2.88392925262451	-6.7937593460083	-3.2843177318573	-0.0465346314013004	0.494156628847122	-0.000516263593453914
-2.85372352600098	-6.76890134811401	-3.32805728912354	-0.0460256785154343	0.494956642389297	-0.00155274767894298
-2.89556455612183	-6.81292533874512	-3.32929944992065	-0.0460053756833076	0.495412826538086	-0.00282427226193249
-2.90917253494263	-6.83686304092407	-3.27586245536804	-0.0458729341626167	0.49536520242691	-0.00444841105490923
-2.83305835723877	-6.81372261047363	-3.28836131095886	-0.0456099659204483	0.496071755886078	-0.00532570108771324
-2.79264974594116	-6.83624649047852	-3.32820987701416	-0.0455608703196049	0.497041404247284	-0.00500299222767353
-2.78909683227539	-6.88663673400879	-3.34522461891174	-0.0453889667987823	0.498059630393982	-0.00476894900202751
-2.81478810310364	-6.87945461273193	-3.3340847492218	-0.0449340902268887	0.498309791088104	-0.00517684500664473
-2.81081771850586	-6.84998226165771	-3.33936333656311	-0.0446338728070259	0.498731255531311	-0.00503148976713419
-2.81091690063477	-6.83921909332275	-3.34918093681335	-0.0440456084907055	0.499825328588486	-0.00444725062698126
-2.86940217018127	-6.90517377853394	-3.31993699073792	-0.0444755516946316	0.500434160232544	-0.00543298060074449
-2.86050510406494	-6.90106344223022	-3.31745457649231	-0.0439749881625175	0.499857008457184	-0.00645297998562455
-2.82173180580139	-6.84629487991333	-3.36991190910339	-0.0434785336256027	0.500962257385254	-0.00596134085208178
-2.86021876335144	-6.84264087677002	-3.38922047615051	-0.0429354906082153	0.501261532306671	-0.00536328926682472
-2.88398599624634	-6.8698205947876	-3.37803983688354	-0.0431182123720646	0.50076025724411	-0.00584573531523347
-2.87329125404358	-6.84629249572754	-3.36312389373779	-0.0426126606762409	0.500751614570618	-0.00612376118078828
-2.84925127029419	-6.86017656326294	-3.35862588882446	-0.0424561277031899	0.500717341899872	-0.00576567929238081
-2.8145215511322	-6.86809635162354	-3.37143921852112	-0.0419556833803654	0.500814318656921	-0.00497433822602034
-2.82354259490967	-6.86023426055908	-3.36756038665771	-0.0420255921781063	0.500702440738678	-0.00480329804122448
-2.83408832550049	-6.85602712631226	-3.36899828910828	-0.0417028516530991	0.500484645366669	-0.00472880015149713
-2.81857466697693	-6.84597969055176	-3.3921492099762	-0.0412522777915001	0.501078963279724	-0.00405970588326454
-2.87284755706787	-6.85663318634033	-3.361656665802	-0.0415838211774826	0.500733494758606	-0.00387283600866795
-2.85917496681213	-6.88373899459839	-3.31138944625854	-0.0411781743168831	0.498451501131058	-0.00418550195172429
-2.69374227523804	-6.83636808395386	-3.43670439720154	-0.0388438552618027	0.500139236450195	-0.00131339253857732
-2.70960664749146	-6.71286535263062	-3.459636926651	-0.0389946363866329	0.501374363899231	0.00232304632663727
-2.8168613910675	-6.71256303787231	-3.35360956192017	-0.0411127656698227	0.500040829181671	0.00271334964782
-2.84656357765198	-6.77610111236572	-3.35344862937927	-0.0416475608944893	0.501064002513886	0.00332246394827962
-2.81501746177673	-6.8022928237915	-3.35495376586914	-0.0407060012221336	0.501163840293884	0.0040975408628583
-2.74891543388367	-6.78947448730469	-3.3707389831543	-0.0398676320910454	0.50058501958847	0.00570406718179584
-2.76648044586182	-6.80687189102173	-3.41893172264099	-0.038619477301836	0.500924050807953	0.0058595472946763
-2.8399658203125	-6.78412389755249	-3.40545535087585	-0.0380383282899857	0.500477910041809	0.00480265310034156
-2.83877420425415	-6.74361276626587	-3.38622450828552	-0.0377908386290073	0.500082433223724	0.00388790527358651
-2.82410311698914	-6.73296594619751	-3.35603165626526	-0.0376189425587654	0.499859005212784	0.00488323718309402
-2.79960441589355	-6.77053928375244	-3.33235478401184	-0.0376733392477036	0.499480366706848	0.00595087232068181
-2.75401854515076	-6.76880693435669	-3.37783145904541	-0.0370836555957794	0.4996238052845	0.00608592899516225
-2.78568029403687	-6.77817010879517	-3.42153120040894	-0.0365586467087269	0.499594926834106	0.00643700454384089
-2.83894109725952	-6.76884651184082	-3.3959105014801	-0.0356982573866844	0.498530596494675	0.00685187522321939
-2.81502485275269	-6.74117374420166	-3.36462688446045	-0.0352210700511932	0.497835457324982	0.00643652956932783
-2.76186490058899	-6.73054790496826	-3.38882756233215	-0.0348829291760921	0.498292118310928	0.00731944339349866
-2.7626850605011	-6.77102375030518	-3.38885092735291	-0.03488789498806	0.498332858085632	0.00858843605965376
-2.76944994926453	-6.76596355438232	-3.35885381698608	-0.0346746742725372	0.497746795415878	0.00885251816362143
-2.7586555480957	-6.71534776687622	-3.35473012924194	-0.0342618003487587	0.497459292411804	0.00920218881219625
-2.75127863883972	-6.71522951126099	-3.39587950706482	-0.033875185996294	0.498159289360046	0.0110975140705705
-2.75838398933411	-6.72281217575073	-3.38444685935974	-0.0334540046751499	0.498052597045898	0.0126559073105454
-2.76846814155579	-6.72104454040527	-3.36111807823181	-0.0332327298820019	0.497251510620117	0.0126742254942656
-2.75581693649292	-6.70504093170166	-3.37473630905151	-0.0328175723552704	0.497058361768723	0.013069867156446
-2.73432755470276	-6.69674158096313	-3.38092088699341	-0.0324002280831337	0.497307389974594	0.0143716158345342
-2.73467421531677	-6.6928858757019	-3.36741852760315	-0.0322519578039646	0.497126489877701	0.0154232289642096
-2.74247050285339	-6.69199371337891	-3.35092520713806	-0.032301876693964	0.496356219053268	0.0154428947716951
-2.72315764427185	-6.70239400863647	-3.38421511650085	-0.031938511878252	0.496655374765396	0.0151018612086773
-2.71698999404907	-6.68711185455322	-3.38219785690308	-0.0316455848515034	0.496674358844757	0.0163380112498999
-2.7110812664032	-6.67290544509888	-3.36180305480957	-0.0318869724869728	0.496283560991287	0.0165502354502678
-2.72332382202148	-6.68348455429077	-3.3628261089325	-0.0319478772580624	0.495931804180145	0.0166529510170221
-2.69066095352173	-6.67989778518677	-3.36806917190552	-0.0318289212882519	0.496198326349258	0.0171916633844376
-2.68169951438904	-6.67528486251831	-3.37076449394226	-0.0317357331514359	0.496331810951233	0.0176384132355452
-2.70849514007568	-6.68773174285889	-3.35723233222961	-0.0319115296006203	0.495853394269943	0.0178418550640345
-2.69446969032288	-6.6989951133728	-3.36579346656799	-0.0319158621132374	0.495729833841324	0.0171676725149155
-2.67663550376892	-6.68385744094849	-3.37349414825439	-0.0318349711596966	0.496016979217529	0.0170815829187632
-2.67842030525208	-6.67905855178833	-3.36389207839966	-0.0322701223194599	0.496032238006592	0.0173211451619864
-2.69218683242798	-6.69374084472656	-3.36894178390503	-0.0325528867542744	0.495859324932098	0.0168618131428957
-2.69906139373779	-6.72089815139771	-3.38278412818909	-0.0329343192279339	0.496227294206619	0.0156291462481022
-2.70533895492554	-6.73102474212646	-3.39329957962036	-0.0326825939118862	0.496341347694397	0.0146929696202278
-2.71711659431458	-6.71651363372803	-3.37931561470032	-0.0329710878431797	0.496039032936096	0.0146756833419204
-2.71757674217224	-6.74119091033936	-3.38221263885498	-0.0330566763877869	0.496173024177551	0.0134676154702902
-2.72768235206604	-6.77166080474854	-3.38628268241882	-0.0332113169133663	0.496242582798004	0.012298327870667
-2.68689727783203	-6.7591381072998	-3.38492107391357	-0.0333143062889576	0.496271669864655	0.0118880588561296
-2.71394371986389	-6.77548456192017	-3.3794629573822	-0.0332994274795055	0.496359318494797	0.0111027006059885
-2.72994112968445	-6.80570983886719	-3.37868285179138	-0.0331763438880444	0.496249675750732	0.0105397272855043
-2.70417547225952	-6.79455232620239	-3.40121984481812	-0.0331042744219303	0.496879011392593	0.00917575880885124
-2.71463847160339	-6.78604698181152	-3.39272713661194	-0.0332613214850426	0.496939986944199	0.00866927672177553
-2.71503853797913	-6.80598974227905	-3.38931465148926	-0.0335902310907841	0.497281312942505	0.00895565561950207
-2.70295429229736	-6.82049369812012	-3.41060662269592	-0.0334132611751556	0.497894525527954	0.00814612861722708
-2.69799637794495	-6.82194137573242	-3.40049386024475	-0.0333827547729015	0.498051196336746	0.0080540282651782
-2.68049120903015	-6.81961870193481	-3.40445065498352	-0.0330990068614483	0.498480826616287	0.00832720007747412
-2.69734239578247	-6.82919311523438	-3.40383505821228	-0.0328928865492344	0.498887449502945	0.00840764027088881
-2.6946804523468	-6.83951139450073	-3.41611289978027	-0.032721858471632	0.499327510595322	0.00793951842933893
-2.64635109901428	-6.83441257476807	-3.44190454483032	-0.0323776081204414	0.499749451875687	0.00794257875531912
-2.64059472084045	-6.83990383148193	-3.46538639068604	-0.0319905988872051	0.500885128974915	0.0080714076757431
-2.65668153762817	-6.82056999206543	-3.44134593009949	-0.0322210043668747	0.501498520374298	0.00763995852321386
-2.65001440048218	-6.82615232467651	-3.39997863769531	-0.0326525792479515	0.501586496829987	0.00806883908808231
-2.64055705070496	-6.87911653518677	-3.42483878135681	-0.0322200618684292	0.502433180809021	0.0080784484744072
-2.625972032547	-6.90351486206055	-3.43799710273743	-0.0312453601509333	0.502315402030945	0.00815560482442379
-2.60270690917969	-6.87448406219482	-3.47485136985779	-0.0301729924976826	0.502654314041138	0.00809865072369576
-2.63627982139587	-6.85453987121582	-3.47772240638733	-0.0294123534113169	0.502798616886139	0.0080956444144249
-2.64579010009766	-6.85083246231079	-3.44918155670166	-0.0293632466346025	0.502764821052551	0.00814797822386026
-2.62147760391235	-6.86225986480713	-3.45423436164856	-0.0291364397853613	0.503157675266266	0.00790762528777123
-2.59975790977478	-6.86662006378174	-3.46572828292847	-0.0288926567882299	0.503248572349548	0.00845869071781635
-2.56568217277527	-6.86090469360352	-3.48960113525391	-0.028461130335927	0.503779888153076	0.00920413248240948
-2.57747006416321	-6.84817743301392	-3.5018937587738	-0.0279833693057299	0.504184365272522	0.0101277427747846
-2.60452818870544	-6.85762500762939	-3.49705290794373	-0.0275992210954428	0.504248857498169	0.010568086989224
-2.58489489555359	-6.84447383880615	-3.47835063934326	-0.02698197029531	0.504194915294647	0.0109599400311708
-2.54468417167664	-6.84479093551636	-3.47886610031128	-0.0267021413892508	0.504519164562225	0.0119846174493432
-2.53980207443237	-6.86625385284424	-3.48979091644287	-0.0262644700706005	0.505359947681427	0.0127587001770735
-2.5648250579834	-6.8858528137207	-3.50581550598145	-0.0255602709949017	0.50554758310318	0.013022169470787
-2.5640606880188	-6.8652663230896	-3.50004649162292	-0.0250447392463684	0.505335986614227	0.0125016001984477
-2.55016374588013	-6.84617042541504	-3.52029061317444	-0.0242503173649311	0.505846202373505	0.0127772698178887
-2.54555439949036	-6.86528301239014	-3.52798271179199	-0.0237653274089098	0.506065011024475	0.0138934226706624
-2.53423357009888	-6.87816476821899	-3.5169882774353	-0.0229674894362688	0.506144165992737	0.0137553364038467
-2.5249605178833	-6.87168884277344	-3.51261258125305	-0.0223105829209089	0.505938351154327	0.0136534459888935
-2.50556302070618	-6.86405992507935	-3.52070093154907	-0.0217053592205048	0.506057620048523	0.0145746245980263
-2.50109577178955	-6.86805248260498	-3.53217720985413	-0.0210275761783123	0.506363987922668	0.0153904687613249
-2.49595212936401	-6.86565399169922	-3.53561353683472	-0.0203896202147007	0.506391823291779	0.0157355628907681
-2.48680925369263	-6.8696985244751	-3.54527354240417	-0.0200295560061932	0.506366014480591	0.0160037633031607
-2.47901582717896	-6.85784816741943	-3.54759573936462	-0.0193340480327606	0.506492853164673	0.0170815624296665
-2.46719360351563	-6.85305023193359	-3.54785346984863	-0.0188228152692318	0.506494462490082	0.0179363917559385
-2.46538066864014	-6.86070394515991	-3.54426527023315	-0.0182671919465065	0.506394445896149	0.0183763783425093
-2.45357418060303	-6.85243558883667	-3.54624223709106	-0.017793383449316	0.506318986415863	0.0189164150506258
-2.44598436355591	-6.85177898406982	-3.55001950263977	-0.0171817392110825	0.506485283374786	0.0198043994605541
-2.44694375991821	-6.85487031936646	-3.55701375007629	-0.0167691111564636	0.506377816200256	0.0204425267875195
-2.44920802116394	-6.84166717529297	-3.55759763717651	-0.016255484893918	0.506157517433167	0.0208631586283445
-2.43786931037903	-6.83519124984741	-3.55393886566162	-0.0157177746295929	0.506229162216187	0.0216265488415957
-2.432701587677	-6.84099388122559	-3.55569195747375	-0.0152925988659263	0.50624418258667	0.0223704595118761
-2.43125653266907	-6.8313775062561	-3.56067371368408	-0.0148842530325055	0.506001234054565	0.0229593925178051
-2.42005825042725	-6.82615566253662	-3.55708312988281	-0.0145448343828321	0.505972266197205	0.0236974339932203
-2.41032791137695	-6.82338666915894	-3.56687760353088	-0.0139964977279305	0.506083607673645	0.0244112908840179
-2.41044688224792	-6.81843757629395	-3.57523584365845	-0.0135042071342468	0.505986273288727	0.0249912198632956
-2.40991067886353	-6.80571603775024	-3.56738710403442	-0.0131938932463527	0.505625128746033	0.0255568958818913
-2.39567732810974	-6.80882167816162	-3.56177616119385	-0.0128506319597363	0.505587160587311	0.0261191222816706
-2.39204025268555	-6.81210708618164	-3.56933188438416	-0.0122813265770674	0.5055912733078	0.0266213919967413
-2.38904023170471	-6.80227947235107	-3.56977105140686	-0.0119098490104079	0.505313634872437	0.027078939601779
-2.38528037071228	-6.79915189743042	-3.56356739997864	-0.0115845436230302	0.505079925060272	0.0275892801582813
-2.38301777839661	-6.80276155471802	-3.57027077674866	-0.0112371640279889	0.50509124994278	0.0279157087206841
-2.38947606086731	-6.79886198043823	-3.57561063766479	-0.0108126625418663	0.504875898361206	0.0282289870083332
-2.38266730308533	-6.7911262512207	-3.55821633338928	-0.0105853732675314	0.504525125026703	0.0286707300692797
-2.38101887702942	-6.79525804519653	-3.56944608688354	-0.0102967880666256	0.504416406154633	0.0291025713086128
-2.37821435928345	-6.79167556762695	-3.56542277336121	-0.00994100887328386	0.504164695739746	0.0296027343720198
-2.36347365379334	-6.77367115020752	-3.55794191360474	-0.00988558493554592	0.503847539424896	0.0302651673555374
-2.36398220062256	-6.76402711868286	-3.54969763755798	-0.00973295420408249	0.503652274608612	0.0313054546713829
-2.37834668159485	-6.7723274230957	-3.55766153335571	-0.00972939934581518	0.503527343273163	0.031522948294878
-2.392329454422	-6.76730680465698	-3.55731582641602	-0.00959736853837967	0.503236413002014	0.0321909189224243
-2.36581230163574	-6.7481837272644	-3.54641079902649	-0.00958813168108463	0.502591788768768	0.0323340259492397
-2.36625123023987	-6.74958562850952	-3.54690051078796	-0.00946495309472084	0.502255022525787	0.0332451947033405
-2.36657929420471	-6.75456953048706	-3.54218316078186	-0.00931427162140608	0.501634657382965	0.0340571664273739
-2.33570957183838	-6.75075769424438	-3.53398060798645	-0.0092943012714386	0.501069784164429	0.0340937077999115
-2.34078145027161	-6.74167823791504	-3.52445030212402	-0.00930125266313553	0.500386297702789	0.0350347682833672
-2.32950234413147	-6.73543930053711	-3.52229762077332	-0.00936707388609648	0.499863594770432	0.0358016565442085
-2.32517170906067	-6.73842239379883	-3.51996994018555	-0.00941807311028242	0.499408602714539	0.0363303199410439
-2.32608795166016	-6.7363977432251	-3.50470304489136	-0.00965973455458879	0.498638927936554	0.0368667840957642
-2.31862449645996	-6.72900247573853	-3.50404453277588	-0.00967811699956656	0.498024880886078	0.0374836623668671
-2.32123780250549	-6.71990585327148	-3.50217294692993	-0.00963050033897161	0.497217416763306	0.0383729934692383
-2.31975936889648	-6.71481895446777	-3.4865357875824	-0.00989382062107325	0.496400892734528	0.0387558937072754
-2.3171694278717	-6.70967817306519	-3.47737693786621	-0.0100346729159355	0.495686441659927	0.0393443405628204
-2.31610751152039	-6.69311285018921	-3.46631908416748	-0.0101117258891463	0.494785875082016	0.0402939841151237
-2.32531547546387	-6.6905083656311	-3.4690055847168	-0.0104779778048396	0.494128823280334	0.0408333353698254
-2.33548092842102	-6.69616985321045	-3.46647882461548	-0.0106022739782929	0.49327141046524	0.0411598943173885
-2.32854866981506	-6.68413496017456	-3.46338295936584	-0.0107391988858581	0.492241561412811	0.041200902312994
-2.32260251045227	-6.67759370803833	-3.45019912719727	-0.0110297035425901	0.491349577903748	0.041566226631403
-2.31294059753418	-6.68531131744385	-3.44545269012451	-0.0112167447805405	0.490609556436539	0.0420865155756474
-2.30985951423645	-6.67786073684692	-3.42950582504272	-0.0115050571039319	0.489676654338837	0.0422565899789333
-2.2971088886261	-6.67615413665771	-3.4111225605011	-0.0119617134332657	0.488791465759277	0.0427354462444782
-2.28584337234497	-6.68632221221924	-3.41512060165405	-0.0121423806995153	0.488179534673691	0.0432472676038742
-2.28627777099609	-6.6801929473877	-3.40730619430542	-0.012408135458827	0.487415462732315	0.0436883866786957
-2.28199148178101	-6.67546224594116	-3.39927887916565	-0.0127101149410009	0.486533343791962	0.044153269380331
-2.28186321258545	-6.67559814453125	-3.39198064804077	-0.0129171116277575	0.485836714506149	0.0444723255932331
-2.28063225746155	-6.66692018508911	-3.38369178771973	-0.0131564363837242	0.485254228115082	0.0448262095451355
-2.27923917770386	-6.66150617599487	-3.37822651863098	-0.0134517066180706	0.484397649765015	0.0451026000082493
-2.27822804450989	-6.65918254852295	-3.36576151847839	-0.013902666978538	0.483711183071136	0.0453225374221802
-2.27729225158691	-6.65937900543213	-3.37296628952026	-0.014182903803885	0.483326584100723	0.0455931313335896
-2.28290319442749	-6.66245460510254	-3.36029529571533	-0.0145748229697347	0.482676923274994	0.0458632446825504
-2.29314064979553	-6.66001081466675	-3.35160803794861	-0.0148650389164686	0.48197740316391	0.0459616519510746
-2.29120087623596	-6.66008424758911	-3.34287905693054	-0.015161320567131	0.481469601392746	0.045988891273737
-2.29175400733948	-6.65859413146973	-3.3439884185791	-0.0152976121753454	0.480962067842484	0.0461223386228085
-2.2915244102478	-6.66439294815063	-3.34211087226868	-0.0154700959101319	0.480379939079285	0.0463132187724113
-2.29353809356689	-6.65314245223999	-3.33195781707764	-0.0157075934112072	0.479798465967178	0.0464497022330761
-2.28478598594666	-6.65463447570801	-3.32956290245056	-0.0159817077219486	0.479467064142227	0.0465867072343826
-2.29280495643616	-6.65064144134521	-3.33072137832642	-0.0159790366888046	0.479119837284088	0.04687774553895
-2.29602432250977	-6.64499664306641	-3.313800573349	-0.0162975769490004	0.478619426488876	0.0467920489609241
-2.29278564453125	-6.65098667144775	-3.31074857711792	-0.0165692046284676	0.478192329406738	0.0468356646597385
-2.29968285560608	-6.65937471389771	-3.30834579467773	-0.016776829957962	0.477909237146378	0.0469208657741547
-2.3059778213501	-6.6559739112854	-3.2999279499054	-0.0168413668870926	0.477466523647308	0.0468074046075344
-2.31727194786072	-6.65401124954224	-3.2958345413208	-0.0171501617878675	0.477188348770142	0.0467320345342159
-2.32254719734192	-6.65557956695557	-3.29541420936584	-0.0171717274934053	0.476772874593735	0.0466916114091873
-2.32368206977844	-6.65733766555786	-3.29247617721558	-0.017331849783659	0.476450324058533	0.0465469770133495
-2.32193541526794	-6.65572500228882	-3.28439521789551	-0.0175986289978027	0.476105004549026	0.0465861260890961
-2.32566237449646	-6.66133737564087	-3.27652359008789	-0.0177918989211321	0.475602775812149	0.0465430282056332
-2.32013821601868	-6.66363573074341	-3.27413105964661	-0.0179814212024212	0.475255370140076	0.0465236008167267
-2.31631922721863	-6.66315841674805	-3.27330160140991	-0.0180913750082254	0.474977016448975	0.0465147793292999
-2.31648397445679	-6.65893363952637	-3.27041912078857	-0.0182143934071064	0.474630028009415	0.0466217547655106
-2.31092429161072	-6.66427659988403	-3.2718563079834	-0.0183821488171816	0.47420459985733	0.0467723496258259
-2.30895018577576	-6.65624237060547	-3.26499581336975	-0.0185132324695587	0.47389954328537	0.046873465180397
-2.3014931678772	-6.6547966003418	-3.2601056098938	-0.0186695102602243	0.473536998033524	0.0470673851668835
-2.30019617080688	-6.65387868881226	-3.25571632385254	-0.0189898665994406	0.473177433013916	0.047355942428112
-2.30237627029419	-6.65009498596191	-3.2548496723175	-0.019073661416769	0.472788751125336	0.0475646518170834
-2.29044008255005	-6.65185880661011	-3.24810385704041	-0.0194208845496178	0.472481489181519	0.0477395430207253
-2.29407072067261	-6.64603614807129	-3.24968314170837	-0.0194657631218433	0.472243279218674	0.048061441630125
-2.29137182235718	-6.64508247375488	-3.24060225486755	-0.0197951588779688	0.47180449962616	0.0483584441244602
-2.29288649559021	-6.64571666717529	-3.23784351348877	-0.0199501756578684	0.471568673849106	0.0485846400260925
-2.28951144218445	-6.64298677444458	-3.23424386978149	-0.0201852805912495	0.471058428287506	0.0487156137824059
-2.28630757331848	-6.64048290252686	-3.22326993942261	-0.0204497799277306	0.470666855573654	0.0488808490335941
-2.28732967376709	-6.64831018447876	-3.22704410552979	-0.0207113306969404	0.470370143651962	0.0490263141691685
-2.28387212753296	-6.64652919769287	-3.22890901565552	-0.0208523944020271	0.470000475645065	0.0490948408842087
-2.28015685081482	-6.64365291595459	-3.21352481842041	-0.0211858358234167	0.469590246677399	0.0491616502404213
-2.27721166610718	-6.63928318023682	-3.2077956199646	-0.0214101020246744	0.469250857830048	0.0492851473391056
-2.27321982383728	-6.64135456085205	-3.20681214332581	-0.0217591561377048	0.468982636928558	0.0493709817528725
-2.27450275421143	-6.64206409454346	-3.20274019241333	-0.0219463724642992	0.468750387430191	0.0494294874370098
-2.27562618255615	-6.63735055923462	-3.20415163040161	-0.0221179816871881	0.468359142541885	0.0494915805757046
-2.26914978027344	-6.63603067398071	-3.19575643539429	-0.0225448179990053	0.468118041753769	0.0495349727571011
-2.27443981170654	-6.63805961608887	-3.19550514221191	-0.0225160848349333	0.467997431755066	0.0495153516530991
-2.27172493934631	-6.6376633644104	-3.19033885002136	-0.0227542277425528	0.467689454555511	0.0494580417871475
-2.27347588539124	-6.63606405258179	-3.18813037872314	-0.0229205284267664	0.467522382736206	0.0494273081421852
-2.27714467048645	-6.63387155532837	-3.17877912521362	-0.0230800341814756	0.467292785644531	0.0492904596030712
-2.27216267585754	-6.63322925567627	-3.18533611297607	-0.0232401341199875	0.467146396636963	0.0491554029285908
-2.27282285690308	-6.63368940353394	-3.18364000320435	-0.0233647171407938	0.467102885246277	0.049049187451601
-2.27111482620239	-6.63625955581665	-3.18314695358276	-0.0235282517969608	0.46695876121521	0.048993531614542
-2.27383518218994	-6.63897037506104	-3.19018483161926	-0.0236463341861963	0.46697524189949	0.0488597527146339
-2.27210450172424	-6.63322257995605	-3.1850790977478	-0.0237835198640823	0.46682196855545	0.0486959405243397
-2.26712107658386	-6.63075828552246	-3.17436265945435	-0.0239525325596333	0.466816544532776	0.0486836098134518
-2.26979184150696	-6.63382434844971	-3.17902755737305	-0.0240751300007105	0.466910421848297	0.0487180724740028
-2.26437997817993	-6.63776588439941	-3.17930507659912	-0.0242799278348684	0.467000603675842	0.0486894473433495
-2.26858425140381	-6.63612127304077	-3.17902994155884	-0.0243041347712278	0.467193841934204	0.048669058829546
-2.26369118690491	-6.63522148132324	-3.17897534370422	-0.0244171041995287	0.46719029545784	0.0487030632793903
-2.26709342002869	-6.63429689407349	-3.1822829246521	-0.0244704410433769	0.467460036277771	0.0486954003572464
-2.26678681373596	-6.63267421722412	-3.18523120880127	-0.024553706869483	0.467530220746994	0.0486902222037315
-2.2641704082489	-6.63279390335083	-3.1885826587677	-0.0246946476399899	0.467746257781982	0.048646941781044
-2.26962327957153	-6.63256311416626	-3.18532133102417	-0.0246862582862377	0.468043655157089	0.0487653538584709
-2.26935958862305	-6.63101530075073	-3.18391585350037	-0.0248528458178043	0.46817684173584	0.0487534888088703
-2.27617311477661	-6.63250207901001	-3.18871474266052	-0.0248332601040602	0.468540161848068	0.0487163849174976
-2.27665853500366	-6.6303505897522	-3.18936538696289	-0.0248958356678486	0.46867972612381	0.0486681833863258
-2.27698111534119	-6.63325548171997	-3.19380331039429	-0.0249267220497131	0.469025582075119	0.0485967621207237
-2.28413653373718	-6.63124370574951	-3.19620227813721	-0.0248628482222557	0.469263970851898	0.0485211722552776
-2.28208374977112	-6.63559103012085	-3.19482755661011	-0.0249237865209579	0.469439595937729	0.0483152642846107
-2.28813529014587	-6.63703918457031	-3.20010471343994	-0.0249161887913942	0.469732254743576	0.0482490956783295
-2.28152108192444	-6.63572931289673	-3.2022500038147	-0.0249726641923189	0.469949156045914	0.0480949059128761
-2.28546452522278	-6.63669729232788	-3.20522689819336	-0.0250534471124411	0.470364391803741	0.0479351952672005
-2.28586006164551	-6.63571500778198	-3.2073221206665	-0.0249529536813498	0.470634043216705	0.0478407181799412
-2.28621459007263	-6.63943910598755	-3.21194219589233	-0.0249722879379988	0.470905482769012	0.0478006601333618
-2.28542900085449	-6.64235496520996	-3.21112751960754	-0.0250742491334677	0.471325784921646	0.0477751195430756
-2.2830605506897	-6.64127445220947	-3.21272969245911	-0.0250869989395142	0.471559971570969	0.0476888604462147
-2.27687931060791	-6.64617443084717	-3.21678471565247	-0.0251104924827814	0.471918880939484	0.047628503292799
-2.28061246871948	-6.64777660369873	-3.21850180625916	-0.0250564757734537	0.472252368927002	0.0475487634539604
-2.27800011634827	-6.65329694747925	-3.22649312019348	-0.0250725336372852	0.472530841827393	0.0473884493112564
-2.27615809440613	-6.65513372421265	-3.23121643066406	-0.0251689665019512	0.472852915525436	0.0472577624022961
-2.2728271484375	-6.65521287918091	-3.23470759391785	-0.0251763761043549	0.473123669624329	0.04719452932477
-2.26899075508118	-6.66041851043701	-3.23444819450378	-0.0253253877162933	0.473391711711884	0.047058492898941
-2.27230906486511	-6.66218423843384	-3.24109840393066	-0.0253000725060701	0.473735392093658	0.0469497367739677
-2.26619720458984	-6.66592979431152	-3.23681044578552	-0.0253895483911037	0.473949879407883	0.046878919005394
-2.26264500617981	-6.66707134246826	-3.24020934104919	-0.0255003664642572	0.474200934171677	0.0468081682920456
-2.25896239280701	-6.6715087890625	-3.23839235305786	-0.0255902595818043	0.474549859762192	0.0467588976025581
-2.25391888618469	-6.67510366439819	-3.24234342575073	-0.0256421510130167	0.47476515173912	0.0466187223792076
-2.26117277145386	-6.67895460128784	-3.24803352355957	-0.0256804432719946	0.474983006715775	0.0464957244694233
-2.24929261207581	-6.67896795272827	-3.24755048751831	-0.0258468370884657	0.475157052278519	0.0463577434420586
-2.24760103225708	-6.68848657608032	-3.25431489944458	-0.0259887799620628	0.475509196519852	0.0461613386869431
-2.24510526657104	-6.68912267684937	-3.25245594978333	-0.0260018650442362	0.475613057613373	0.0459329001605511
-2.24080967903137	-6.69620847702026	-3.25725173950195	-0.0261408668011427	0.475898742675781	0.0456724502146244
-2.23898506164551	-6.69785785675049	-3.25474953651428	-0.0263458266854286	0.476093173027039	0.0454475842416286
-2.2304527759552	-6.69891309738159	-3.26218676567078	-0.0264140386134386	0.476323038339615	0.045146856456995
-2.22670102119446	-6.71115159988403	-3.26405906677246	-0.0265862606465817	0.476525634527206	0.0449101403355598
-2.22642970085144	-6.71685791015625	-3.26622676849365	-0.0266849063336849	0.476792544126511	0.0447051599621773
-2.21919012069702	-6.71753883361816	-3.27351093292236	-0.026803283020854	0.477062493562698	0.0443045236170292
-2.21664452552795	-6.72623682022095	-3.27229070663452	-0.0269667636603117	0.477453351020813	0.0439923852682114
-2.2111713886261	-6.7315821647644	-3.28021621704102	-0.0270604137331247	0.477737665176392	0.0436931140720844
-2.21234726905823	-6.73503017425537	-3.28534889221191	-0.0271044634282589	0.478065609931946	0.0433843024075031
-2.19686579704285	-6.73837232589722	-3.28282833099365	-0.0273036435246468	0.478463053703308	0.0429355353116989
-2.19919633865356	-6.74424600601196	-3.29067802429199	-0.0273886881768703	0.479011118412018	0.0427416637539864
-2.19086313247681	-6.75030422210693	-3.29202604293823	-0.0274792239069939	0.479363411664963	0.0424141362309456
-2.18878722190857	-6.75897645950317	-3.30011630058289	-0.0276986751705408	0.479974627494812	0.0421079434454441
-2.17890763282776	-6.75810289382935	-3.30475211143494	-0.0277712494134903	0.480486005544662	0.0418213531374931
-2.17472243309021	-6.77116203308105	-3.3180193901062	-0.0278298072516918	0.48115947842598	0.0415422990918159
-2.16954898834229	-6.77417182922363	-3.31430768966675	-0.027922535315156	0.481827020645142	0.0412856787443161
-2.16324687004089	-6.779456615448	-3.32882285118103	-0.0278669241815805	0.482477396726608	0.040908332914114
-2.1492292881012	-6.78443479537964	-3.32728838920593	-0.0280296318233013	0.483172297477722	0.040639691054821
-2.15000820159912	-6.78897380828857	-3.34134316444397	-0.0278803668916225	0.484088540077209	0.0402452684938908
-2.13902688026428	-6.79456949234009	-3.34296059608459	-0.0279662534594536	0.48476231098175	0.0398679599165916
-2.13558459281921	-6.7996678352356	-3.35566830635071	-0.0279284380376339	0.485652208328247	0.0394913293421268
-2.12492060661316	-6.80613040924072	-3.35920667648315	-0.0279260240495205	0.486560553312302	0.0391270332038403
-2.12068843841553	-6.8155779838562	-3.36358380317688	-0.0279304068535566	0.487472057342529	0.0388263873755932
-2.11435055732727	-6.82154178619385	-3.3742527961731	-0.0278888177126646	0.488231360912323	0.0384102240204811
-2.11369395256042	-6.82394981384277	-3.38542795181274	-0.027778135612607	0.489173918962479	0.0379412136971951
-2.10035610198975	-6.83147096633911	-3.39182806015015	-0.0278228260576725	0.490075528621674	0.0374943539500237
-2.10141038894653	-6.84223556518555	-3.39937472343445	-0.0276893358677626	0.490982174873352	0.0370755754411221
-2.09587740898132	-6.84587240219116	-3.4022204875946	-0.0278242230415344	0.491781771183014	0.0366529114544392
-2.08778858184814	-6.85253524780273	-3.40970802307129	-0.0277328100055456	0.492602854967117	0.0362511277198792
-2.08480477333069	-6.86318635940552	-3.41778135299683	-0.0276545435190201	0.493347823619843	0.0357843078672886
-2.08388829231262	-6.86675405502319	-3.42752242088318	-0.0275146029889584	0.493997424840927	0.03531389310956
-2.07453060150146	-6.87428665161133	-3.43285417556763	-0.0276531204581261	0.494713425636292	0.0349549166858196
-2.07074165344238	-6.87673950195313	-3.43686938285828	-0.0273917261511087	0.495324045419693	0.0345809310674667
-2.0607008934021	-6.88553380966187	-3.43999099731445	-0.0275707207620144	0.496018260717392	0.0342439189553261
-2.05432057380676	-6.88948392868042	-3.45024418830872	-0.0275458581745625	0.496590077877045	0.0340351052582264
-2.04767894744873	-6.89596128463745	-3.45466613769531	-0.0276168920099735	0.497062534093857	0.0337833091616631
-2.03591346740723	-6.89911508560181	-3.45535635948181	-0.0277234949171543	0.497591018676758	0.0336816050112247
-2.02469205856323	-6.90353059768677	-3.46229410171509	-0.027784887701273	0.498112410306931	0.033552173525095
-2.0225625038147	-6.91015338897705	-3.45982241630554	-0.0277516804635525	0.49847799539566	0.0335469506680965
-2.00833225250244	-6.91104793548584	-3.46606636047363	-0.0279523860663176	0.49885106086731	0.0334668047726154
-2.00080823898315	-6.91415500640869	-3.46941351890564	-0.0279969293624163	0.4992356300354	0.0334808938205242
-1.99548554420471	-6.92200374603271	-3.4741268157959	-0.0281695444136858	0.499512940645218	0.0334353484213352
-1.98680639266968	-6.9218578338623	-3.48032689094543	-0.0282823052257299	0.499874830245972	0.0334068834781647
-1.97732877731323	-6.92288494110107	-3.47846746444702	-0.0284926909953356	0.500179409980774	0.0334266722202301
-1.97696626186371	-6.92835187911987	-3.48313903808594	-0.0285227801650763	0.500508308410645	0.0333139523863792
-1.96951913833618	-6.93052387237549	-3.48606109619141	-0.0287194736301899	0.500670075416565	0.0332664735615253
-1.96066403388977	-6.92908811569214	-3.49215149879456	-0.0288221538066864	0.500979423522949	0.0331894345581532
-1.95775091648102	-6.93372678756714	-3.48103308677673	-0.0289004761725664	0.501219391822815	0.033063642680645
-1.95623624324799	-6.93856382369995	-3.49234962463379	-0.0290648192167282	0.501490294933319	0.0328771881759167
-1.94596147537231	-6.93862962722778	-3.49015307426453	-0.0292152594774961	0.501629590988159	0.0327404141426086
-1.94553327560425	-6.9432692527771	-3.48691415786743	-0.0292811337858438	0.502001821994781	0.0326045230031013
-1.94867706298828	-6.95673656463623	-3.49762010574341	-0.0294830370694399	0.502169907093048	0.0320407822728157
-1.94561791419983	-6.97162199020386	-3.49588203430176	-0.0297742839902639	0.502345502376556	0.0311491899192333
-1.95578300952911	-6.99038553237915	-3.49437761306763	-0.029905254021287	0.502711296081543	0.0297824218869209
-1.95876359939575	-7.01623773574829	-3.50373029708862	-0.030025627464056	0.502985835075378	0.0279467273503542
-1.95529210567474	-7.03223991394043	-3.52999043464661	-0.0301334485411644	0.503658652305603	0.0262669343501329
-1.95871675014496	-7.04381227493286	-3.54885315895081	-0.0300762131810188	0.504327118396759	0.0251281578093767
-1.99020218849182	-7.0726170539856	-3.55869030952454	-0.0296420641243458	0.504702687263489	0.0237696338444948
-2.00870847702026	-7.09690189361572	-3.55463647842407	-0.0290438272058964	0.50485771894455	0.0220643989741802
-2.01193785667419	-7.15701389312744	-3.56566905975342	-0.028459781780839	0.505271077156067	0.018697714433074
-1.97996532917023	-7.21778297424316	-3.62450170516968	-0.0277930945158005	0.50657045841217	0.0155675942078233
-1.99559724330902	-7.25994205474854	-3.67536878585815	-0.0270889066159725	0.508413374423981	0.0124981449916959
-2.03717660903931	-7.2581958770752	-3.72406196594238	-0.0252287238836288	0.510140717029572	0.0109381079673767
-2.13092303276062	-7.20359516143799	-3.65653872489929	-0.023403936997056	0.510053813457489	0.010332565754652
-2.18070650100708	-7.15169525146484	-3.52845406532288	-0.0218150671571493	0.509020686149597	0.0098184272646904
-2.11369681358337	-7.16933822631836	-3.49953389167786	-0.0206605102866888	0.509482264518738	0.00969931483268738
-2.0177206993103	-7.17206954956055	-3.57074117660522	-0.0199980959296227	0.511014461517334	0.0106401331722736
-1.97826504707336	-7.12967348098755	-3.63833069801331	-0.0202945042401552	0.512133657932281	0.0130267459899187
-2.0013267993927	-7.06319141387939	-3.71256852149963	-0.0206870716065168	0.51356703042984	0.0161313656717539
-2.04740500450134	-7.0005955696106	-3.69665932655334	-0.020982863381505	0.514137148857117	0.0195211749523878
-1.98608469963074	-6.96449422836304	-3.65004730224609	-0.0213121864944696	0.514652609825134	0.0232834592461586
-1.87987399101257	-6.97921943664551	-3.64394617080688	-0.0213599875569344	0.515817403793335	0.0277173612266779
-1.8131490945816	-7.01143646240234	-3.66436958312988	-0.0212344657629728	0.51691073179245	0.0316034331917763
-1.78738522529602	-6.99764633178711	-3.66970252990723	-0.021090853959322	0.51771754026413	0.0344659388065338
-1.7878589630127	-6.96928787231445	-3.68183374404907	-0.0205248855054379	0.518612444400787	0.0367021933197975
-1.7843519449234	-6.94416761398315	-3.68624925613403	-0.0200704634189606	0.519233644008636	0.0385703593492508
-1.78034031391144	-6.95615768432617	-3.6660783290863	-0.0199149437248707	0.519635856151581	0.0395662188529968
-1.76736199855804	-6.97526836395264	-3.65440964698792	-0.0196141321212053	0.519536972045898	0.0394138991832733
-1.74790847301483	-6.97276210784912	-3.66251492500305	-0.0191941242665052	0.51955771446228	0.038603238761425
-1.7586258649826	-6.96127891540527	-3.68493485450745	-0.0189833175390959	0.519351780414581	0.0378310792148113
-1.77885854244232	-6.95178604125977	-3.68926644325256	-0.0190253164619207	0.519223093986511	0.0368372648954391
-1.80954825878143	-6.95606756210327	-3.69047069549561	-0.0190568994730711	0.518625915050507	0.035544078797102
-1.81277298927307	-6.96082830429077	-3.6910445690155	-0.0190737582743168	0.518040537834167	0.0342030338943005
-1.81870377063751	-6.97733688354492	-3.67950034141541	-0.0192305035889149	0.517288267612457	0.0330475382506847
-1.81995499134064	-6.98821210861206	-3.65212178230286	-0.0193913150578737	0.516499221324921	0.0320264808833599
-1.81278133392334	-7.00226497650146	-3.65156674385071	-0.019558759406209	0.515603065490723	0.0311733596026897
-1.81442975997925	-6.99670028686523	-3.64916825294495	-0.0197753701359034	0.514883458614349	0.0307134948670864
-1.8220648765564	-6.98644828796387	-3.64272618293762	-0.0200904700905085	0.514122426509857	0.0308545306324959
-1.83753180503845	-6.98616552352905	-3.63162589073181	-0.0205593723803759	0.512896776199341	0.0310385152697563
-1.83543682098389	-6.97971773147583	-3.62076425552368	-0.0211595743894577	0.511819303035736	0.0311969555914402
-1.83210492134094	-6.97583723068237	-3.59872984886169	-0.0215072650462389	0.510790884494781	0.0317108631134033
-1.83135902881622	-6.97305917739868	-3.58362936973572	-0.0221312250941992	0.509455680847168	0.0323053374886513
-1.82715511322021	-6.96725463867188	-3.58393311500549	-0.0227733328938484	0.508378028869629	0.0327636413276196
-1.8294872045517	-6.95607566833496	-3.59058165550232	-0.0233738403767347	0.507375121116638	0.0332988053560257
-1.83561098575592	-6.93615293502808	-3.58943796157837	-0.0241659246385098	0.506525874137878	0.0340040065348148
-1.84556102752686	-6.92161130905151	-3.58130431175232	-0.0247626211494207	0.505582571029663	0.0346830449998379
-1.85511803627014	-6.9183497428894	-3.55778741836548	-0.0254976842552423	0.504442036151886	0.0351239778101444
-1.85668790340424	-6.91205024719238	-3.54573011398315	-0.0259668212383986	0.503591060638428	0.0353988632559776
-1.85181486606598	-6.91232109069824	-3.53122735023499	-0.02630833722651	0.502632319927216	0.035830769687891
-1.86183202266693	-6.91630363464355	-3.52724313735962	-0.0266074668616056	0.501652300357819	0.0358785465359688
-1.86151325702667	-6.91052389144897	-3.52363085746765	-0.0267651807516813	0.500766158103943	0.0357945002615452
-1.86974692344666	-6.90378952026367	-3.52798795700073	-0.0268654935061932	0.500029802322388	0.0357730686664581
-1.87384378910065	-6.89888143539429	-3.52407670021057	-0.0269587729126215	0.499174952507019	0.0357332974672318
-1.87586510181427	-6.89912605285645	-3.51402926445007	-0.0272319577634335	0.498427659273148	0.0356237143278122
-1.86833298206329	-6.89237403869629	-3.50497722625732	-0.0273384116590023	0.497851639986038	0.03552520647645
-1.85691559314728	-6.89502668380737	-3.49641180038452	-0.0274391956627369	0.497337639331818	0.035624198615551
-1.85704600811005	-6.89412021636963	-3.49943566322327	-0.0276515278965235	0.497008204460144	0.0360275991261005
-1.84560906887054	-6.88959407806396	-3.49052143096924	-0.0276127979159355	0.496768593788147	0.0363934822380543
-1.84003388881683	-6.89158964157104	-3.49374341964722	-0.0275528803467751	0.496712565422058	0.0368080139160156
-1.84355926513672	-6.88448047637939	-3.49037265777588	-0.0274071134626865	0.496648013591766	0.037447851151228
-1.84232997894287	-6.87738752365112	-3.4872932434082	-0.0271365474909544	0.496624261140823	0.0379856303334236
-1.84011709690094	-6.88105821609497	-3.48419165611267	-0.0268502794206142	0.496669948101044	0.0384051948785782
-1.83336710929871	-6.87735176086426	-3.47980666160584	-0.026687815785408	0.496672630310059	0.0387285947799683
-1.83253860473633	-6.86881732940674	-3.47989368438721	-0.0261996109038591	0.496772915124893	0.039277832955122
-1.83106219768524	-6.87175798416138	-3.48228859901428	-0.0259064193814993	0.49692976474762	0.0397379472851753
-1.83243954181671	-6.86823034286499	-3.48598051071167	-0.0255351271480322	0.497180074453354	0.0401184223592281
-1.82647240161896	-6.86210060119629	-3.48983597755432	-0.0250846222043037	0.497304022312164	0.0405584275722504
-1.82867872714996	-6.86018705368042	-3.49052309989929	-0.0246720910072327	0.497446745634079	0.0409574471414089
-1.82121658325195	-6.85295057296753	-3.49293446540833	-0.0243051648139954	0.497706562280655	0.0414789095520973
-1.80441558361053	-6.8485164642334	-3.49957704544067	-0.0239442642778158	0.49824982881546	0.0420580394566059
-1.81799113750458	-6.85029888153076	-3.50095963478088	-0.0234428886324167	0.498527467250824	0.0426193028688431
-1.8181631565094	-6.83886194229126	-3.50183176994324	-0.0229963138699532	0.49867570400238	0.0432196110486984
-1.80938410758972	-6.83551263809204	-3.50374674797058	-0.0224202536046505	0.499015688896179	0.0437169261276722
-1.81336402893066	-6.83042097091675	-3.5020477771759	-0.0218868665397167	0.499151676893234	0.0444224253296852
-1.8027868270874	-6.82574510574341	-3.49867177009583	-0.0214281436055899	0.499397307634354	0.0450169406831265
-1.79887735843658	-6.82971858978271	-3.50821614265442	-0.0209095105528831	0.499456942081451	0.0454191975295544
-1.80591261386871	-6.82204532623291	-3.51109004020691	-0.0205422658473253	0.499669402837753	0.0459362789988518
-1.80364286899567	-6.81466865539551	-3.51445198059082	-0.0200141333043575	0.499619454145432	0.0464845597743988
-1.80101311206818	-6.81407499313354	-3.51000475883484	-0.019526282325387	0.499530673027039	0.047002699226141
-1.79931628704071	-6.8062572479248	-3.50520896911621	-0.0191438272595406	0.49927619099617	0.0475011169910431
-1.80261695384979	-6.8022894859314	-3.50367879867554	-0.0186539627611637	0.49897426366806	0.0480983629822731
-1.80905544757843	-6.79229688644409	-3.49336338043213	-0.0181499440222979	0.498433083295822	0.0486281178891659
-1.80826759338379	-6.78073692321777	-3.4793074131012	-0.0180218331515789	0.497826159000397	0.0490956753492355
-1.81218111515045	-6.77269983291626	-3.4716055393219	-0.0178637132048607	0.497052252292633	0.049555841833353
-1.80779707431793	-6.75375270843506	-3.46160626411438	-0.0178458355367184	0.496220767498016	0.0502991862595081
-1.80436384677887	-6.73151636123657	-3.444904088974	-0.0180583540350199	0.495450705289841	0.0513101406395435
-1.80804312229156	-6.71925640106201	-3.43211817741394	-0.0183887388557196	0.494277447462082	0.052368875592947
-1.80322265625	-6.69958448410034	-3.425452709198	-0.0189661625772715	0.49319127202034	0.053511917591095
-1.80472409725189	-6.68853950500488	-3.40113949775696	-0.0193474031984806	0.491787970066071	0.054724395275116
-1.80203258991241	-6.6766152381897	-3.37994360923767	-0.0198974944651127	0.490031272172928	0.0558378584682941
-1.78554451465607	-6.66218614578247	-3.36979222297668	-0.0205302089452744	0.488485336303711	0.0569430254399776
-1.78709852695465	-6.65326833724976	-3.34990501403809	-0.021130783483386	0.486685127019882	0.0580892004072666
-1.79182088375092	-6.63984155654907	-3.3191704750061	-0.0219759270548821	0.48448833823204	0.0589297749102116
-1.78812956809998	-6.62169456481934	-3.2981219291687	-0.0228185728192329	0.482395946979523	0.0597010143101215
-1.78553879261017	-6.60880708694458	-3.27891302108765	-0.0238346643745899	0.480203568935394	0.0605211704969406
-1.78841209411621	-6.59913158416748	-3.25484347343445	-0.0248706061393023	0.477720260620117	0.0612138658761978
-1.78216862678528	-6.58043766021729	-3.23069643974304	-0.0260517187416554	0.475384056568146	0.0619045794010162
-1.78351056575775	-6.57425498962402	-3.21542263031006	-0.0272732432931662	0.473053127527237	0.062570221722126
-1.79151082038879	-6.56081104278564	-3.19342851638794	-0.0285005234181881	0.470475316047668	0.0630242228507996
-1.78748726844788	-6.55120706558228	-3.16346144676209	-0.0297705419361591	0.467930376529694	0.0633975863456726
-1.78865015506744	-6.54342699050903	-3.14363098144531	-0.0308929979801178	0.465554147958755	0.0638696774840355
-1.79409182071686	-6.53714275360107	-3.1169958114624	-0.0320460572838783	0.463068813085556	0.0642354860901833
-1.79340946674347	-6.52356719970703	-3.094970703125	-0.033184539526701	0.460784673690796	0.0646592155098915
-1.79895508289337	-6.5218505859375	-3.06702303886414	-0.0342912413179874	0.458516836166382	0.0649827867746353
-1.80744361877441	-6.51394271850586	-3.04741859436035	-0.03525136038661	0.456420451402664	0.0652663931250572
-1.80490064620972	-6.51246166229248	-3.03122615814209	-0.0363922938704491	0.454309165477753	0.0654696673154831
-1.81157875061035	-6.50638103485107	-3.01628637313843	-0.037163358181715	0.452374398708344	0.0657171905040741
-1.81602203845978	-6.49976253509521	-2.99720335006714	-0.0380410924553871	0.450529366731644	0.0658024176955223
-1.82372725009918	-6.48160648345947	-2.96954131126404	-0.0388191379606724	0.448906272649765	0.0664061084389687
-1.84867751598358	-6.48239994049072	-2.94918179512024	-0.0397207140922546	0.447425901889801	0.0665980130434036
-1.86248016357422	-6.49494791030884	-2.94501352310181	-0.0403962470591068	0.445850193500519	0.0661193877458572
-1.85695457458496	-6.48981761932373	-2.94402289390564	-0.0408812277019024	0.44470602273941	0.0660226494073868
-1.85048198699951	-6.4837908744812	-2.92930889129639	-0.0413320660591125	0.443546414375305	0.0658293217420578
-1.84923684597015	-6.48227167129517	-2.92041611671448	-0.0418791994452477	0.44260510802269	0.0657234489917755
-1.83922123908997	-6.47897434234619	-2.89408326148987	-0.0424496494233608	0.44195544719696	0.065767839550972
-1.82880020141602	-6.49034357070923	-2.87973260879517	-0.0431161969900131	0.441461056470871	0.065862700343132
-1.82218313217163	-6.49560451507568	-2.87735891342163	-0.0433435775339603	0.441084384918213	0.0662878006696701
-1.80572032928467	-6.49551343917847	-2.87606120109558	-0.0435774214565754	0.441008478403091	0.06650360673666
-1.81115698814392	-6.50211048126221	-2.87693953514099	-0.0435390323400497	0.440963357686996	0.0667077675461769
-1.80898380279541	-6.50452852249146	-2.87859654426575	-0.0434643067419529	0.440972894430161	0.0667914599180222
-1.80978000164032	-6.50769138336182	-2.87501883506775	-0.0433764979243279	0.441170126199722	0.0667199641466141
-1.80967378616333	-6.51486778259277	-2.87243890762329	-0.0432381592690945	0.44131001830101	0.0665362104773521
-1.79801392555237	-6.52104902267456	-2.87930607795715	-0.0431450344622135	0.441710263490677	0.0662265792489052
-1.79552745819092	-6.5228419303894	-2.89032602310181	-0.0428618937730789	0.442378103733063	0.0662377253174782
-1.7929083108902	-6.53144788742065	-2.89315009117126	-0.0426667854189873	0.442824482917786	0.0661791190505028
-1.78562474250793	-6.53161478042603	-2.89672231674194	-0.042250718921423	0.443658471107483	0.0661324262619019
-1.77813351154327	-6.53410339355469	-2.90824723243713	-0.0418731905519962	0.444381088018417	0.066187210381031
-1.76175761222839	-6.5408411026001	-2.91185879707336	-0.0416500493884087	0.445406854152679	0.0662966966629028
-1.75291037559509	-6.54876232147217	-2.91204118728638	-0.0411298722028732	0.446372270584106	0.0665232166647911
-1.73283493518829	-6.54693365097046	-2.92502450942993	-0.0407145693898201	0.447451919317245	0.0667819231748581
-1.72789943218231	-6.55501985549927	-2.93576049804688	-0.0401558205485344	0.448526948690414	0.0672603622078896
-1.71995627880096	-6.55514526367188	-2.94424366950989	-0.0396535582840443	0.449594795703888	0.0675956681370735
-1.70936226844788	-6.56128072738647	-2.95977115631104	-0.039060652256012	0.450733691453934	0.0679387822747231
-1.70354402065277	-6.56338977813721	-2.9655454158783	-0.0383736751973629	0.451878249645233	0.0682787448167801
-1.69330811500549	-6.56581497192383	-2.98353147506714	-0.0376350767910481	0.452908098697662	0.0685310661792755
-1.6828281879425	-6.57012987136841	-2.99226903915405	-0.0371721610426903	0.454048603773117	0.0689373537898064
-1.68390882015228	-6.5661997795105	-2.99960446357727	-0.0363548323512077	0.45513904094696	0.0691628381609917
-1.64415717124939	-6.57433319091797	-3.02504444122314	-0.0357301495969296	0.455902278423309	0.070162445306778
-1.61716842651367	-6.57030534744263	-3.05871844291687	-0.0347771607339382	0.457639425992966	0.0708507299423218
-1.63546371459961	-6.57035732269287	-3.04669427871704	-0.0345554240047932	0.458617359399796	0.0701786354184151
-1.61616194248199	-6.54736185073853	-2.99119067192078	-0.0348369106650352	0.459193676710129	0.0711930841207504
-1.5817768573761	-6.57879638671875	-3.01360702514648	-0.0344333723187447	0.460667759180069	0.072255551815033
-1.59575378894806	-6.62140655517578	-3.03531122207642	-0.0334827229380608	0.461059361696243	0.0730457752943039
-1.56598496437073	-6.60517835617065	-3.0711658000946	-0.0320838242769241	0.461444437503815	0.0730398744344711
-1.57709813117981	-6.58769273757935	-3.09784698486328	-0.0309424418956041	0.461957156658173	0.0732380002737045
-1.59486246109009	-6.58041763305664	-3.09163093566895	-0.0305058006197214	0.46207669377327	0.0736064612865448
-1.57172334194183	-6.576491355896	-3.08120727539063	-0.0306142121553421	0.46253690123558	0.0732162967324257
-1.56102192401886	-6.59268808364868	-3.06289649009705	-0.0308075845241547	0.462715953588486	0.0735597014427185
-1.53224456310272	-6.60995435714722	-3.07259225845337	-0.030651468783617	0.462936282157898	0.0739972516894341
-1.50922036170959	-6.5948429107666	-3.08055424690247	-0.0303280241787434	0.463052839040756	0.0748021975159645
-1.5154584646225	-6.59867477416992	-3.09366273880005	-0.0299957506358624	0.46290397644043	0.0759066492319107
-1.52018904685974	-6.60299873352051	-3.09224700927734	-0.029432712122798	0.462599515914917	0.0763287171721458
-1.49614453315735	-6.58734655380249	-3.07986617088318	-0.0290813315659761	0.462183773517609	0.0767536908388138
-1.48678243160248	-6.59981632232666	-3.06748223304749	-0.0291241016238928	0.461983263492584	0.0773429647088051
-1.48028647899628	-6.61827230453491	-3.07092785835266	-0.0290621798485518	0.461431980133057	0.07777289301157
-1.46547865867615	-6.61083030700684	-3.06185865402222	-0.0289280507713556	0.460923135280609	0.0781011432409287
-1.46074891090393	-6.59288215637207	-3.05604815483093	-0.0289054904133081	0.460378915071487	0.0788690894842148
-1.46054315567017	-6.59496021270752	-3.06119298934937	-0.0289177279919386	0.459690749645233	0.0797801539301872
-1.46033978462219	-6.59445762634277	-3.05378293991089	-0.0288830064237118	0.459016799926758	0.0801903456449509
-1.45299339294434	-6.5944938659668	-3.04121589660645	-0.0289860293269157	0.4580138027668	0.0806434154510498
-1.44728291034698	-6.59671401977539	-3.03827333450317	-0.0290826335549355	0.457081884145737	0.0810435712337494
-1.43614649772644	-6.59646701812744	-3.02864933013916	-0.0291337687522173	0.456284821033478	0.0817594304680824
-1.43093681335449	-6.59733915328979	-3.01878452301025	-0.0292675439268351	0.455261945724487	0.0822217613458633
-1.43562912940979	-6.59411287307739	-3.0093104839325	-0.029279038310051	0.454060137271881	0.0826017484068871
-1.42782664299011	-6.58782005310059	-3.0020170211792	-0.0294816251844168	0.453104376792908	0.0831326246261597
-1.4245480298996	-6.59098815917969	-2.9953088760376	-0.0294712781906128	0.452126652002335	0.0836751461029053
-1.42545509338379	-6.59066200256348	-2.98072004318237	-0.0296272505074739	0.450685918331146	0.0839743241667748
-1.41963195800781	-6.58629369735718	-2.97267723083496	-0.0299290623515844	0.449710965156555	0.0843069329857826
-1.41138017177582	-6.5868353843689	-2.96719694137573	-0.0299339015036821	0.448675245046616	0.0848140865564346
-1.41194260120392	-6.58666753768921	-2.96194362640381	-0.0301303695887327	0.447398900985718	0.0852975845336914
-1.41126465797424	-6.57727098464966	-2.94546484947205	-0.0304649099707603	0.446283549070358	0.0857154875993729
-1.40585076808929	-6.57878828048706	-2.93507957458496	-0.0306354686617851	0.445248991250992	0.0862213373184204
-1.40760934352875	-6.57699728012085	-2.91980361938477	-0.0308328159153461	0.444070875644684	0.0866720527410507
-1.40066993236542	-6.57345485687256	-2.91578102111816	-0.030930744484067	0.443059474229813	0.0871859490871429
-1.39510810375214	-6.57046127319336	-2.89962983131409	-0.0311456546187401	0.441753894090652	0.0875868946313858
-1.39321053028107	-6.57085990905762	-2.89481854438782	-0.0312641188502312	0.440896421670914	0.0880716368556023
-1.38321483135223	-6.57172822952271	-2.88952660560608	-0.0314341560006142	0.439914405345917	0.0884906426072121
-1.38678526878357	-6.56988859176636	-2.8779604434967	-0.0315487310290337	0.438808560371399	0.0889119058847427
-1.38379859924316	-6.5626916885376	-2.86839532852173	-0.0316743738949299	0.43784436583519	0.0893893241882324
-1.3768595457077	-6.56290149688721	-2.8633668422699	-0.0317244045436382	0.436984717845917	0.0898135527968407
-1.37914264202118	-6.56196308135986	-2.85330653190613	-0.0318728499114513	0.435963869094849	0.0901923924684525
-1.37069129943848	-6.55620241165161	-2.8418447971344	-0.0320159085094929	0.435114622116089	0.0906604677438736
-1.36530482769012	-6.55662679672241	-2.83684134483337	-0.0320315100252628	0.43443962931633	0.0910380855202675
-1.36553645133972	-6.554123878479	-2.82609629631042	-0.0322749949991703	0.433665037155151	0.0913951694965363
-1.36430144309998	-6.54562139511108	-2.82564544677734	-0.0323593802750111	0.433183938264847	0.0919001027941704
-1.36209094524384	-6.53578472137451	-2.81553840637207	-0.0324989147484303	0.432585299015045	0.0926075726747513
-1.35326159000397	-6.53342008590698	-2.81523942947388	-0.0322894863784313	0.432122856378555	0.0933584570884705
-1.35158979892731	-6.53044939041138	-2.80957865715027	-0.0322106182575226	0.431526720523834	0.0939803421497345
-1.3419394493103	-6.52177286148071	-2.80171275138855	-0.0322233960032463	0.431069135665894	0.0947389230132103
-1.32535934448242	-6.52579545974731	-2.79954767227173	-0.0321016125380993	0.430693536996841	0.0955339893698692
-1.32713603973389	-6.52792739868164	-2.79838871955872	-0.0319379642605782	0.430406421422958	0.0962208583950996
-1.30836081504822	-6.51643514633179	-2.79318904876709	-0.0318864621222019	0.430109471082687	0.0968923270702362
-1.30223524570465	-6.51050186157227	-2.78902626037598	-0.0317066498100758	0.429961413145065	0.0977764949202538
-1.30008578300476	-6.50980138778687	-2.78671741485596	-0.0315232165157795	0.429793119430542	0.0986087843775749
-1.28691518306732	-6.50349187850952	-2.78873062133789	-0.0313697494566441	0.42968076467514	0.099405825138092
-1.27602016925812	-6.49562883377075	-2.78319716453552	-0.0312558896839619	0.429606765508652	0.100212760269642
-1.27158999443054	-6.49601554870605	-2.78236174583435	-0.0309645291417837	0.429636090993881	0.101120367646217
-1.26201570034027	-6.49003839492798	-2.77986454963684	-0.0306775700300932	0.429624944925308	0.101963639259338
-1.24789333343506	-6.48536109924316	-2.78193998336792	-0.0305745918303728	0.429747372865677	0.102801389992237
-1.24969148635864	-6.48162603378296	-2.78096842765808	-0.030214000493288	0.42997869849205	0.103652767837048
-1.24170422554016	-6.47584009170532	-2.78616213798523	-0.0299741793423891	0.430076271295547	0.104436323046684
-1.23782467842102	-6.47200345993042	-2.7910270690918	-0.0297024957835674	0.430453926324844	0.10521999001503
-1.23123943805695	-6.46175622940063	-2.79053783416748	-0.0292332042008638	0.430623531341553	0.106124006211758
-1.23257946968079	-6.46114826202393	-2.78615188598633	-0.0289962477982044	0.430698424577713	0.106866858899593
-1.22694444656372	-6.45421028137207	-2.79153919219971	-0.0286168921738863	0.430981814861298	0.107556544244289
-1.22671020030975	-6.45724630355835	-2.7976233959198	-0.0282164011150599	0.431234747171402	0.108191311359406
-1.22542774677277	-6.44753408432007	-2.8014235496521	-0.02787771448493	0.431394398212433	0.108761467039585
-1.21972441673279	-6.44451236724854	-2.80092406272888	-0.0275664962828159	0.431635618209839	0.109273619949818
-1.21704518795013	-6.44549036026001	-2.80858564376831	-0.0272541102021933	0.431910663843155	0.109836243093014
-1.21660041809082	-6.4340443611145	-2.81357669830322	-0.0269129574298859	0.432295471429825	0.110466204583645
-1.21251344680786	-6.43500566482544	-2.81157302856445	-0.026484377682209	0.4324089884758	0.111007027328014
-1.2080374956131	-6.43080711364746	-2.81404519081116	-0.0261781178414822	0.432644039392471	0.111538678407669
-1.20255959033966	-6.42892789840698	-2.81773090362549	-0.0258430298417807	0.433008670806885	0.112103797495365
-1.20492649078369	-6.42551708221436	-2.8186092376709	-0.0255189258605242	0.433164238929749	0.112649954855442
-1.20495307445526	-6.41937875747681	-2.82378482818604	-0.0251830480992794	0.433474600315094	0.113058440387249
-1.20489847660065	-6.41853189468384	-2.8252420425415	-0.0248693451285362	0.433683544397354	0.113457724452019
-1.21265542507172	-6.41384506225586	-2.82322549819946	-0.0247084628790617	0.433873623609543	0.113764852285385
-1.21308255195618	-6.40999698638916	-2.83103919029236	-0.024412713944912	0.434138387441635	0.114060044288635
-1.22284114360809	-6.40704298019409	-2.83417415618896	-0.0242108721286058	0.434234321117401	0.114348657429218
-1.21953439712524	-6.39948987960815	-2.83795166015625	-0.0240335091948509	0.434440821409225	0.114640280604362
-1.22540545463562	-6.40025091171265	-2.84048271179199	-0.023728022351861	0.434475541114807	0.114968940615654
-1.22425043582916	-6.39391136169434	-2.84307742118835	-0.0233902614563704	0.434512794017792	0.115275859832764
-1.22401487827301	-6.39876127243042	-2.84572577476501	-0.0230231005698442	0.434702664613724	0.115540482103825
-1.23140931129456	-6.39279365539551	-2.84370303153992	-0.0226855017244816	0.434616804122925	0.115864008665085
-1.22392892837524	-6.39019012451172	-2.84559488296509	-0.0224092714488506	0.434859126806259	0.116163745522499
-1.22792088985443	-6.390953540802	-2.85106658935547	-0.0221989098936319	0.434866636991501	0.116494961082935
-1.22928285598755	-6.38208818435669	-2.8456346988678	-0.0219388902187347	0.43506321310997	0.116822108626366
-1.23595714569092	-6.38108777999878	-2.8526177406311	-0.0216448698192835	0.435150653123856	0.117182664573193
-1.23835122585297	-6.37452602386475	-2.84800314903259	-0.0215187296271324	0.43524369597435	0.117418117821217
-1.2449289560318	-6.37400436401367	-2.85478544235229	-0.0212650131434202	0.435421139001846	0.117722116410732
-1.25751233100891	-6.36608171463013	-2.85501623153687	-0.0210647340863943	0.435421824455261	0.117990039288998
-1.25670349597931	-6.35881996154785	-2.85776734352112	-0.020887853577733	0.435582458972931	0.118223547935486
-1.26786923408508	-6.359543800354	-2.86216259002686	-0.0205228310078382	0.435634940862656	0.118410192430019
-1.26957619190216	-6.35367155075073	-2.86092782020569	-0.0201927293092012	0.435656249523163	0.118657678365707
-1.27745354175568	-6.35427522659302	-2.86380624771118	-0.0199435129761696	0.435574531555176	0.118838660418987
-1.28395164012909	-6.34652900695801	-2.8655366897583	-0.0197054222226143	0.435642153024673	0.119013912975788
-1.28822386264801	-6.34720706939697	-2.8621883392334	-0.019514013081789	0.435659289360046	0.119196139276028
-1.29163920879364	-6.34006786346436	-2.85419344902039	-0.019496439024806	0.435583770275116	0.119345180690289
-1.29439866542816	-6.33910894393921	-2.85799336433411	-0.0193357933312655	0.435635387897491	0.119641982018948
-1.30571734905243	-6.33259868621826	-2.86839771270752	-0.0192619413137436	0.43555411696434	0.119906470179558
-1.30364787578583	-6.3265552520752	-2.86107730865479	-0.0190847888588905	0.435533612966537	0.120175190269947
-1.30710363388062	-6.3227801322937	-2.85440397262573	-0.019095616415143	0.43526566028595	0.120424903929234
-1.30880355834961	-6.32243013381958	-2.84930086135864	-0.0191823411732912	0.435205221176147	0.120676569640636
-1.31583380699158	-6.31702041625977	-2.85600233078003	-0.0191158000379801	0.434962451457977	0.120871782302856
-1.31098401546478	-6.30663871765137	-2.84798836708069	-0.019324254244566	0.434898883104324	0.121184527873993
-1.32154440879822	-6.30694580078125	-2.85366892814636	-0.0192772410809994	0.434684425592422	0.121545195579529
-1.31968367099762	-6.30097007751465	-2.84636092185974	-0.0192480310797691	0.434370279312134	0.121743805706501
-1.33012878894806	-6.30479860305786	-2.84651517868042	-0.0191501826047897	0.434109181165695	0.122067302465439
-1.33444094657898	-6.29296445846558	-2.83690905570984	-0.0191300492733717	0.433547407388687	0.122264735400677
-1.33260655403137	-6.28825998306274	-2.8341383934021	-0.0190893411636353	0.433190762996674	0.122422851622105
-1.33509826660156	-6.29029703140259	-2.83243823051453	-0.0192294903099537	0.432726085186005	0.122499004006386
-1.33951234817505	-6.2943868637085	-2.83125996589661	-0.0192419029772282	0.432493954896927	0.122504852712154
-1.35819590091705	-6.29357051849365	-2.8352518081665	-0.0191273633390665	0.432006925344467	0.122517585754395
-1.35909605026245	-6.27967834472656	-2.82652759552002	-0.0192066375166178	0.431565701961517	0.12250342965126
-1.37577843666077	-6.28002643585205	-2.81769609451294	-0.0192241724580526	0.430948734283447	0.122441440820694
-1.37143766880035	-6.27217245101929	-2.80498766899109	-0.0193842891603708	0.430484682321548	0.122453317046165
-1.37864744663239	-6.27846622467041	-2.81424117088318	-0.0194261372089386	0.429933935403824	0.122465021908283
-1.38262760639191	-6.26977729797363	-2.81146693229675	-0.0196488127112389	0.429572880268097	0.122438333928585
-1.40429735183716	-6.27330303192139	-2.80485200881958	-0.0197432935237885	0.429034054279327	0.122320428490639
-1.40629780292511	-6.26405811309814	-2.79726457595825	-0.0198780950158834	0.428621202707291	0.122305355966091
-1.4221076965332	-6.2652792930603	-2.79965972900391	-0.0198067035526037	0.428057581186295	0.122208252549171
-1.42847585678101	-6.26521921157837	-2.7929482460022	-0.0199671424925327	0.427483290433884	0.122177511453629
-1.43848896026611	-6.26789617538452	-2.78742361068726	-0.0198579411953688	0.426866173744202	0.121992483735085
-1.42904138565063	-6.25696563720703	-2.77744221687317	-0.0197746269404888	0.426347315311432	0.121983110904694
-1.43758702278137	-6.26136684417725	-2.78198838233948	-0.0199655201286078	0.426017582416534	0.122042551636696
-1.44979465007782	-6.25527286529541	-2.78629279136658	-0.0201616529375315	0.425676077604294	0.122059799730778
-1.46679675579071	-6.2618145942688	-2.78909921646118	-0.0202673003077507	0.425352215766907	0.121904589235783
-1.47723388671875	-6.25707006454468	-2.78095030784607	-0.020142363384366	0.424785822629929	0.12169773131609
-1.47638428211212	-6.24285936355591	-2.76975250244141	-0.0200571622699499	0.424518764019012	0.121720500290394
-1.48899209499359	-6.24695158004761	-2.77045106887817	-0.0199845060706139	0.424060642719269	0.121765770018101
-1.48856127262115	-6.24096632003784	-2.76952743530273	-0.0201607532799244	0.423877894878387	0.121814042329788
-1.49988651275635	-6.24422693252563	-2.7748429775238	-0.0201603453606367	0.423825085163116	0.121849782764912
-1.50981533527374	-6.23847436904907	-2.77845501899719	-0.0202144049108028	0.423629641532898	0.121832437813282
-1.51176643371582	-6.23673343658447	-2.78345012664795	-0.0202532224357128	0.423626840114594	0.121748678386211
-1.53197860717773	-6.24162006378174	-2.78377866744995	-0.0201870184391737	0.423581808805466	0.121417529881001
-1.53727698326111	-6.24105596542358	-2.77936983108521	-0.020092461258173	0.423685550689697	0.121179513633251
-1.54516410827637	-6.2416729927063	-2.7890477180481	-0.0199536941945553	0.423751503229141	0.120958313345909
-1.55298244953156	-6.23681735992432	-2.7897641658783	-0.0199179574847221	0.423991441726685	0.120700344443321
-1.56365394592285	-6.24102210998535	-2.79865622520447	-0.0196874085813761	0.424321055412292	0.120367653667927
-1.57576358318329	-6.24079132080078	-2.7978253364563	-0.0196934640407562	0.424508094787598	0.120015114545822
-1.57947432994843	-6.24228286743164	-2.8015353679657	-0.019456135109067	0.425017893314362	0.119641095399857
-1.58154618740082	-6.2459454536438	-2.80870962142944	-0.0192513186484575	0.425449758768082	0.119381599128246
-1.5821704864502	-6.24315977096558	-2.82488036155701	-0.0191610977053642	0.426241993904114	0.119091145694256
-1.59358835220337	-6.25279188156128	-2.83547782897949	-0.0189053043723106	0.427060902118683	0.118794478476048
-1.59743130207062	-6.25042200088501	-2.8469455242157	-0.0185930710285902	0.427769064903259	0.118453986942768
-1.60394251346588	-6.25746631622314	-2.85495138168335	-0.0183145478367805	0.428700953722	0.118096433579922
-1.61779618263245	-6.26798486709595	-2.86005687713623	-0.0180119443684816	0.429612755775452	0.117721863090992
-1.61725091934204	-6.28093719482422	-2.8645384311676	-0.01740144751966	0.43054535984993	0.117156140506268
-1.62725234031677	-6.29883050918579	-2.87353324890137	-0.0168817024677992	0.431331634521484	0.116175010800362
-1.63439607620239	-6.31271123886108	-2.87629795074463	-0.0164176058024168	0.432382613420486	0.115056216716766
-1.64610695838928	-6.33102607727051	-2.87639546394348	-0.0158662162721157	0.433225989341736	0.113651819527149
-1.64207851886749	-6.32170820236206	-2.88278150558472	-0.0156963020563126	0.434194087982178	0.112293690443039
-1.63202047348022	-6.31788778305054	-2.91346645355225	-0.0155097683891654	0.435737788677216	0.111605733633041
-1.64787614345551	-6.31235408782959	-2.95252442359924	-0.0153520237654448	0.437404215335846	0.111278519034386
-1.67137014865875	-6.3180193901062	-2.97414255142212	-0.0151906115934253	0.438881009817123	0.110828824341297
-1.70329320430756	-6.3216724395752	-2.98964166641235	-0.0145105794072151	0.440042048692703	0.110134683549404
-1.71211302280426	-6.31252527236938	-3.00106239318848	-0.0136093990877271	0.441214948892593	0.109524436295033
-1.73512601852417	-6.32884216308594	-3.01021456718445	-0.0128970853984356	0.442278176546097	0.108559161424637
-1.72630190849304	-6.33715105056763	-3.01705646514893	-0.0122505947947502	0.443621218204498	0.107426390051842
-1.72746765613556	-6.33303737640381	-3.04716897010803	-0.0117027396336198	0.445127069950104	0.106818899512291
-1.74033510684967	-6.33049154281616	-3.03867483139038	-0.0115465419366956	0.446112483739853	0.106453865766525
-1.74870491027832	-6.3458685874939	-3.04606103897095	-0.0112152528017759	0.447195619344711	0.10578428953886
-1.72753500938416	-6.34048461914063	-3.0696873664856	-0.010799765586853	0.448475629091263	0.105264216661453
-1.71875548362732	-6.352698802948	-3.07648253440857	-0.0105629693716764	0.4497190117836	0.105211101472378
-1.71614515781403	-6.35686826705933	-3.09212613105774	-0.0104874884709716	0.450748473405838	0.105237148702145
-1.71798276901245	-6.34999942779541	-3.11339616775513	-0.0101384967565536	0.451972603797913	0.105131648480892
-1.73165476322174	-6.34361028671265	-3.12173414230347	-0.00989999901503325	0.452764481306076	0.104951277375221
-1.72984039783478	-6.34589004516602	-3.12559986114502	-0.00958514958620071	0.453780025243759	0.104996524751186
-1.73955059051514	-6.35149002075195	-3.11437082290649	-0.00937009230256081	0.45434582233429	0.104787021875381
-1.74112474918365	-6.3615255355835	-3.11451244354248	-0.00919442344456911	0.455048620700836	0.104363352060318
-1.73943042755127	-6.34926891326904	-3.13050246238709	-0.00894257053732872	0.455614149570465	0.104006811976433
-1.74427616596222	-6.35145235061646	-3.13251447677612	-0.00886052194982767	0.456231534481049	0.103820495307446
-1.76417744159698	-6.35771036148071	-3.12617468833923	-0.00901163928210735	0.45634052157402	0.10333076864481
-1.76243031024933	-6.35657405853271	-3.13013958930969	-0.00911077670753002	0.456666201353073	0.102647252380848
-1.75981223583221	-6.34020042419434	-3.13697504997253	-0.0093683460727334	0.456978052854538	0.102351941168308
-1.75179147720337	-6.34294700622559	-3.14898633956909	-0.00967090111225843	0.457388073205948	0.102283030748367
-1.76541614532471	-6.34558439254761	-3.16290831565857	-0.0100821778178215	0.457526117563248	0.102291435003281
-1.79133176803589	-6.35198497772217	-3.15988349914551	-0.0101219452917576	0.457319974899292	0.102281995117664
-1.80956315994263	-6.34920454025269	-3.13992285728455	-0.0100528048351407	0.456713169813156	0.101624600589275
-1.79397094249725	-6.34145784378052	-3.12514305114746	-0.0100296949967742	0.456221997737885	0.101153060793877
-1.79240882396698	-6.34334135055542	-3.11283349990845	-0.0104602538049221	0.455745071172714	0.100839234888554
-1.79138255119324	-6.35141849517822	-3.1087486743927	-0.0110954316332936	0.45548477768898	0.100696340203285
-1.80299389362335	-6.34197568893433	-3.11634659767151	-0.0118531556800008	0.454998314380646	0.100505493581295
-1.81018531322479	-6.32568550109863	-3.09800338745117	-0.0126873552799225	0.454440057277679	0.100462608039379
-1.82338392734528	-6.32207775115967	-3.09070324897766	-0.0133336614817381	0.453492611646652	0.100590877234936
-1.82250392436981	-6.32144021987915	-3.08312177658081	-0.0138757349923253	0.452823400497437	0.10041231662035
-1.83026003837585	-6.31309270858765	-3.07524490356445	-0.0146288517862558	0.451987504959106	0.100357957184315
-1.8241513967514	-6.30345010757446	-3.06202602386475	-0.0155032072216272	0.451198369264603	0.100383289158344
-1.83209598064423	-6.29832315444946	-3.06173920631409	-0.0164378695189953	0.450515061616898	0.100565358996391
-1.83454144001007	-6.2869119644165	-3.06124424934387	-0.0174660477787256	0.449789613485336	0.100665755569935
-1.84688937664032	-6.2911114692688	-3.0542323589325	-0.0181449893862009	0.449052691459656	0.100756138563156
-1.86410760879517	-6.28768110275269	-3.03867721557617	-0.0187151394784451	0.448019564151764	0.100665345788002
-1.86609065532684	-6.28789377212524	-3.01921701431274	-0.0191114023327827	0.447197586297989	0.100309379398823
-1.86887717247009	-6.29067468643188	-3.00112867355347	-0.019582599401474	0.445926249027252	0.0998528525233269
-1.86442136764526	-6.28987693786621	-2.98275423049927	-0.0203610025346279	0.445150226354599	0.0994737595319748
-1.86696469783783	-6.2904314994812	-2.96647882461548	-0.0211152993142605	0.44424432516098	0.0990638807415962
-1.86988532543182	-6.28093576431274	-2.95856404304504	-0.0223642028868198	0.443551272153854	0.0987506657838821
-1.86955058574677	-6.27449798583984	-2.95383977890015	-0.0233484916388988	0.4431012570858	0.0985903367400169
-1.87083160877228	-6.26628637313843	-2.94266080856323	-0.0244325045496225	0.44243448972702	0.0986006408929825
-1.86988055706024	-6.2597770690918	-2.93793988227844	-0.0254101939499378	0.442080974578857	0.0986055880784988
-1.87447261810303	-6.25358819961548	-2.93537759780884	-0.0263409353792667	0.441782683134079	0.0987253934144974
-1.87480854988098	-6.24129438400269	-2.9366135597229	-0.027269322425127	0.441681176424026	0.0988241881132126
-1.88486039638519	-6.24432897567749	-2.93828773498535	-0.0280157197266817	0.441680729389191	0.0988717824220657
-1.90453231334686	-6.23966550827026	-2.93669176101685	-0.0286196153610945	0.441700905561447	0.0987207517027855
-1.90665590763092	-6.24012041091919	-2.93195772171021	-0.0291917063295841	0.441780000925064	0.0983097329735756
-1.926677942276	-6.24533081054688	-2.92957162857056	-0.0294782053679228	0.442011624574661	0.0978119522333145
-1.93771433830261	-6.25175905227661	-2.9188289642334	-0.0298093650490046	0.442171663045883	0.0972136035561562
-1.94092738628387	-6.25323677062988	-2.9293212890625	-0.0299970880150795	0.442504405975342	0.0964625999331474
-1.94716894626617	-6.26066637039185	-2.93744039535522	-0.0302851982414722	0.443092554807663	0.0956721529364586
-1.95374965667725	-6.26073551177979	-2.94695973396301	-0.0308015886694193	0.443734794855118	0.0948970839381218
-1.96132588386536	-6.26070308685303	-2.95714616775513	-0.0310927126556635	0.444639176130295	0.0942063108086586
-1.96444392204285	-6.26596260070801	-2.96236062049866	-0.0313765294849873	0.445354670286179	0.0935672670602798
-1.96472263336182	-6.25932025909424	-2.97496747970581	-0.0316479988396168	0.446466147899628	0.0929789692163467
-1.97448790073395	-6.24471044540405	-2.985515832901	-0.0315473824739456	0.447930365800858	0.093392625451088
-1.97065472602844	-6.21867942810059	-2.99251961708069	-0.0317710153758526	0.448757648468018	0.0932326018810272
-1.99840950965881	-6.25340270996094	-3.03766083717346	-0.031982883810997	0.450693339109421	0.0918420553207397
-2.00869154930115	-6.25469017028809	-3.01460695266724	-0.0319556184113026	0.451218068599701	0.0941698178648949
-1.98753786087036	-6.26812219619751	-3.04739737510681	-0.0316279791295528	0.453092068433762	0.0910485163331032
-2.00034356117249	-6.27873849868774	-3.00977730751038	-0.0315484888851643	0.453653931617737	0.0913860872387886
-1.95087289810181	-6.29056215286255	-3.024986743927	-0.0314266234636307	0.455332458019257	0.0912508815526962
-1.96872794628143	-6.29880523681641	-3.04062247276306	-0.0314329043030739	0.456947088241577	0.089827872812748
-1.95987403392792	-6.29506731033325	-3.04974770545959	-0.0315881706774235	0.458400160074234	0.0904032588005066
-1.96015405654907	-6.29693746566772	-3.10249161720276	-0.0312391389161348	0.460622221231461	0.0890059396624565
-1.99519205093384	-6.29021692276001	-3.0980498790741	-0.0313780941069126	0.461910337209702	0.0895862132310867
-1.99439036846161	-6.29667377471924	-3.11866617202759	-0.0309939496219158	0.463515609502792	0.088447093963623
-2.006352186203	-6.29992580413818	-3.12927937507629	-0.0307914670556784	0.465029120445251	0.0875729322433472
-2.00147819519043	-6.30741548538208	-3.13832688331604	-0.030589135363698	0.466557264328003	0.0872183442115784
-2.01879620552063	-6.31835985183716	-3.14537978172302	-0.0304463375359774	0.467938542366028	0.0859216973185539
-2.02592539787292	-6.31459283828735	-3.16140508651733	-0.0301080476492643	0.469497233629227	0.0854059830307961
-2.03068685531616	-6.31868028640747	-3.18169736862183	-0.0298995897173882	0.471083670854568	0.084380991756916
-2.04700422286987	-6.3259129524231	-3.18977165222168	-0.0298327710479498	0.472337424755096	0.0836643353104591
-2.05495285987854	-6.33438348770142	-3.2056245803833	-0.0295471120625734	0.473736196756363	0.0827507749199867
-2.05714702606201	-6.34114265441895	-3.22009992599487	-0.0294808931648731	0.474928766489029	0.0815384760499001
-2.06343340873718	-6.34634733200073	-3.22699069976807	-0.0294250249862671	0.476247370243073	0.0810362696647644
-2.07760405540466	-6.34963178634644	-3.24568486213684	-0.0293840300291777	0.477297991514206	0.0799623653292656
-2.07685589790344	-6.34514856338501	-3.24527621269226	-0.0295375101268291	0.478374987840652	0.0792442485690117
-2.08182787895203	-6.35504579544067	-3.25536465644836	-0.0293645020574331	0.479457259178162	0.078473836183548
-2.08827066421509	-6.35539531707764	-3.26742076873779	-0.0294688791036606	0.480336666107178	0.0777955576777458
-2.09149527549744	-6.36405420303345	-3.27153134346008	-0.029519684612751	0.4812071621418	0.0770998150110245
-2.09586715698242	-6.36971092224121	-3.28349328041077	-0.0295197479426861	0.481883376836777	0.0762057974934578
-2.09529995918274	-6.37270832061768	-3.29728031158447	-0.0293820258229971	0.482846230268478	0.0757094472646713
-2.11362385749817	-6.37299823760986	-3.30262565612793	-0.0294535886496305	0.483371675014496	0.0750384032726288
-2.11703300476074	-6.37046813964844	-3.29384708404541	-0.0296429209411144	0.483971685171127	0.0743107050657272
-2.12219166755676	-6.3782320022583	-3.30256366729736	-0.0297425128519535	0.484489232301712	0.0737059861421585
-2.12462735176086	-6.38078022003174	-3.30133938789368	-0.0299302600324154	0.484881520271301	0.0730671957135201
-2.13267207145691	-6.39493846893311	-3.31304669380188	-0.0300532151013613	0.48517569899559	0.0723600536584854
-2.14416098594666	-6.39743757247925	-3.31482982635498	-0.0301237534731627	0.485292941331863	0.0713915675878525
-2.14323544502258	-6.39480447769165	-3.32245635986328	-0.0303587652742863	0.48567932844162	0.0706018283963203
-2.16133284568787	-6.39712810516357	-3.32785487174988	-0.0305465366691351	0.485886186361313	0.0698283389210701
-2.1692259311676	-6.39305877685547	-3.32602548599243	-0.030824052169919	0.485779315233231	0.0690340399742126
-2.17384457588196	-6.40327024459839	-3.32405638694763	-0.031210221350193	0.485914796590805	0.0682490840554237
-2.17918539047241	-6.40412712097168	-3.3221423625946	-0.0315259881317616	0.486065804958344	0.0675889402627945
-2.17889928817749	-6.40377330780029	-3.32233762741089	-0.0318199954926968	0.486018002033234	0.0670753195881844
-2.19074845314026	-6.40898370742798	-3.32247042655945	-0.032243050634861	0.485982120037079	0.0664807185530663
-2.1974503993988	-6.41026020050049	-3.32409763336182	-0.0324548445641994	0.486012071371078	0.0659660696983337
-2.20203232765198	-6.40921688079834	-3.32448530197144	-0.0326405316591263	0.486028879880905	0.065320260822773
-2.22202491760254	-6.41044473648071	-3.33090877532959	-0.0328094474971294	0.485936224460602	0.0646327212452888
-2.22725439071655	-6.41071033477783	-3.32331156730652	-0.0331957638263702	0.485827267169952	0.0640702545642853
-2.23055005073547	-6.41588592529297	-3.32214403152466	-0.0334800779819489	0.485907703638077	0.063491478562355
-2.24716687202454	-6.4123854637146	-3.32642292976379	-0.0336029008030891	0.485861450433731	0.0629384517669678
-2.25391983985901	-6.40873575210571	-3.32228350639343	-0.0338266380131245	0.485825330018997	0.0624844618141651
-2.26721334457397	-6.41377544403076	-3.32532644271851	-0.0339689217507839	0.485882639884949	0.0617832243442535
-2.27877497673035	-6.41172218322754	-3.33021426200867	-0.0341033786535263	0.485906422138214	0.0611026957631111
-2.2867603302002	-6.40838623046875	-3.32674717903137	-0.0342958979308605	0.485995918512344	0.060608483850956
-2.29959654808044	-6.40940284729004	-3.32942247390747	-0.0343415662646294	0.486049085855484	0.0601569823920727
-2.30743217468262	-6.41136598587036	-3.33463311195374	-0.0344873555004597	0.486242949962616	0.0596828162670136
-2.31264662742615	-6.40143728256226	-3.33415126800537	-0.0343177393078804	0.486589550971985	0.0591917783021927
-2.31933736801147	-6.40587997436523	-3.33401012420654	-0.0343792960047722	0.486719399690628	0.0587660223245621
-2.33265233039856	-6.41043853759766	-3.34269070625305	-0.0343802608549595	0.487141460180283	0.0582239516079426
-2.33749103546143	-6.4064040184021	-3.34144616127014	-0.0341940969228745	0.487495929002762	0.0577603243291378
-2.34781432151794	-6.40686321258545	-3.35082721710205	-0.0339820981025696	0.487949728965759	0.0572332516312599
-2.35773658752441	-6.41157627105713	-3.35907292366028	-0.0337871536612511	0.488362938165665	0.0566976331174374
-2.37376260757446	-6.41404819488525	-3.36125898361206	-0.0334313064813614	0.488788694143295	0.0561182461678982
-2.37852931022644	-6.413254737854	-3.36498498916626	-0.0331925451755524	0.489318042993546	0.055409099906683
-2.38637185096741	-6.42164707183838	-3.36723589897156	-0.0330632328987122	0.489882558584213	0.054782934486866
-2.39684724807739	-6.41917324066162	-3.3748574256897	-0.0327757000923157	0.490480542182922	0.0541927292943001
-2.39833450317383	-6.42096519470215	-3.38293242454529	-0.0325377061963081	0.491154581308365	0.0535780228674412
-2.40852379798889	-6.42588996887207	-3.38996005058289	-0.0322391837835312	0.491821885108948	0.0530189797282219
-2.41177725791931	-6.42474317550659	-3.3962140083313	-0.0319500230252743	0.49251589179039	0.0525430776178837
-2.41732096672058	-6.42912864685059	-3.40902614593506	-0.0317164622247219	0.493403524160385	0.0519610233604908
-2.42373418807983	-6.43231201171875	-3.41490173339844	-0.0314202941954136	0.494147598743439	0.0513470321893692
-2.42419099807739	-6.43177795410156	-3.42593050003052	-0.0311255920678377	0.495068162679672	0.0508129112422466
-2.42958950996399	-6.43023824691772	-3.43579387664795	-0.0307187177240849	0.495988219976425	0.050391647964716
-2.43338894844055	-6.43757915496826	-3.44525861740112	-0.0303700529038906	0.49689131975174	0.0499710030853748
-2.4402277469635	-6.43416118621826	-3.45789504051209	-0.0300022326409817	0.497949093580246	0.049518421292305
-2.43868970870972	-6.43754196166992	-3.46687507629395	-0.029537558555603	0.498986780643463	0.0491494946181774
-2.44863438606262	-6.44701528549194	-3.47862529754639	-0.0290386453270912	0.499887257814407	0.0487903021275997
-2.44914388656616	-6.44307518005371	-3.489590883255	-0.0284823067486286	0.500997722148895	0.0483330003917217
-2.44768190383911	-6.45186233520508	-3.5004894733429	-0.0279261060059071	0.502147376537323	0.0479378215968609
-2.46010184288025	-6.45156526565552	-3.51981401443481	-0.0272302851080894	0.503170907497406	0.0475669503211975
-2.45294833183289	-6.451247215271	-3.52512812614441	-0.026782589033246	0.504285573959351	0.0471403375267982
-2.45796179771423	-6.46418809890747	-3.53536915779114	-0.0263959523290396	0.505442380905151	0.0466817878186703
-2.46035099029541	-6.45973634719849	-3.54791283607483	-0.0259665735065937	0.506637692451477	0.0463887453079224
-2.45945596694946	-6.46349000930786	-3.55940771102905	-0.0255538504570723	0.507978200912476	0.0461383499205112
-2.46382761001587	-6.46825885772705	-3.57247924804688	-0.0251587778329849	0.509126365184784	0.0457707569003105
-2.46361994743347	-6.47015905380249	-3.58354616165161	-0.0246863570064306	0.510321736335754	0.0454290620982647
-2.47450947761536	-6.47400617599487	-3.60098195075989	-0.0241978112608194	0.511558830738068	0.0451541692018509
-2.47317981719971	-6.4757285118103	-3.60935735702515	-0.0237740967422724	0.51272314786911	0.0447293370962143
-2.47409296035767	-6.48241424560547	-3.62201499938965	-0.023260498419404	0.513862431049347	0.0442724861204624
-2.47882461547852	-6.48722743988037	-3.628497838974	-0.0228812582790852	0.515013635158539	0.0438508652150631
-2.48026442527771	-6.49051094055176	-3.64665603637695	-0.0222517307847738	0.516219317913055	0.0433864891529083
-2.49369978904724	-6.49862766265869	-3.66160178184509	-0.0217209719121456	0.517185091972351	0.0428579114377499
-2.49061751365662	-6.49675941467285	-3.66492199897766	-0.021245714277029	0.518327236175537	0.042308583855629
-2.49909687042236	-6.50865602493286	-3.68090438842773	-0.0207983367145061	0.519210577011108	0.0417632907629013
-2.49743580818176	-6.50989580154419	-3.68392372131348	-0.02039316855371	0.520191729068756	0.0411978587508202
-2.50822925567627	-6.51954793930054	-3.69918251037598	-0.0199197046458721	0.521078884601593	0.0407427251338959
-2.50949001312256	-6.51787614822388	-3.70169019699097	-0.0196274239569902	0.521942675113678	0.0401931442320347
-2.52016615867615	-6.52542686462402	-3.71945524215698	-0.0192359779030085	0.522722542285919	0.0397744812071323
-2.5187816619873	-6.52188539505005	-3.71931934356689	-0.0189391504973173	0.523479461669922	0.0393588170409203
-2.52893400192261	-6.53794479370117	-3.73413372039795	-0.0185658521950245	0.524133145809174	0.0389714725315571
-2.53539276123047	-6.53169822692871	-3.73075485229492	-0.0184391234070063	0.524707973003387	0.0384436585009098
-2.5385410785675	-6.52806949615479	-3.73887991905212	-0.0182144101709127	0.52527904510498	0.0380244925618172
-2.5448157787323	-6.53555917739868	-3.74055790901184	-0.0181743260473013	0.525687873363495	0.0378412008285522
-2.54949760437012	-6.54550647735596	-3.74717140197754	-0.0179851595312357	0.526068925857544	0.0373999252915382
-2.56097054481506	-6.54455184936523	-3.74625587463379	-0.0178900118917227	0.526245951652527	0.0370322875678539
-2.5669093132019	-6.54383850097656	-3.75402164459229	-0.0176481250673532	0.526345491409302	0.0367348231375217
-2.57372188568115	-6.55002641677856	-3.74715232849121	-0.0176203418523073	0.526267528533936	0.0362822338938713
-2.56847953796387	-6.54959344863892	-3.74824047088623	-0.0176133029162884	0.526148080825806	0.0358401201665401
-2.58193588256836	-6.55722904205322	-3.74714660644531	-0.0177200138568878	0.52590137720108	0.0353944078087807
-2.57338237762451	-6.55567312240601	-3.74283075332642	-0.017859797924757	0.525780022144318	0.0351222008466721
-2.58271241188049	-6.55693531036377	-3.73524188995361	-0.018055459484458	0.525249063968658	0.0348535180091858
-2.58546757698059	-6.55816459655762	-3.73168158531189	-0.0182887557893991	0.524931132793427	0.0346302017569542
-2.58752632141113	-6.56037759780884	-3.7316951751709	-0.0184953901916742	0.524318635463715	0.0343422666192055
-2.5847053527832	-6.56042957305908	-3.7187340259552	-0.0188693236559629	0.523735821247101	0.0341304689645767
-2.59296560287476	-6.5677752494812	-3.72240304946899	-0.0191028136759996	0.523108243942261	0.0340113416314125
-2.59052014350891	-6.5633111000061	-3.70410442352295	-0.0194010604172945	0.52221554517746	0.0337763838469982
-2.59237957000732	-6.56856203079224	-3.69614839553833	-0.0198078844696283	0.521320939064026	0.0335655622184277
-2.59564328193665	-6.56793642044067	-3.68455362319946	-0.0202462933957577	0.52048647403717	0.0333917587995529
-2.59459614753723	-6.56851148605347	-3.68667769432068	-0.0206098351627588	0.519604504108429	0.0332877263426781
-2.60296654701233	-6.56863403320313	-3.67276167869568	-0.0210358761250973	0.518478035926819	0.0330731682479382
-2.60383367538452	-6.56909847259521	-3.66455149650574	-0.0215628333389759	0.517536520957947	0.0328958295285702
-2.60250425338745	-6.57076263427734	-3.65609431266785	-0.0219283197075129	0.51641982793808	0.0327197685837746
-2.61138463020325	-6.57272338867188	-3.63918709754944	-0.0224797818809748	0.515296757221222	0.0325552076101303
-2.61388444900513	-6.56794595718384	-3.622318983078	-0.0228780955076218	0.514178097248077	0.0324566476047039
-2.61640548706055	-6.57102251052856	-3.61838841438293	-0.0233986880630255	0.513022899627686	0.0322587229311466
-2.62313008308411	-6.56668901443481	-3.61331343650818	-0.0239621233195066	0.51191908121109	0.0321429632604122
-2.62644839286804	-6.56085252761841	-3.59145927429199	-0.0243660174310207	0.510778307914734	0.0321016758680344
-2.63766098022461	-6.56600189208984	-3.58866739273071	-0.0249038524925709	0.509709239006042	0.0318738333880901
-2.63658404350281	-6.55649566650391	-3.5841851234436	-0.0253556445240974	0.508625388145447	0.0320281647145748
-2.62816619873047	-6.53531074523926	-3.58399271965027	-0.0255770161747932	0.507990896701813	0.0330260656774044
-2.64858555793762	-6.54612350463867	-3.57265424728394	-0.0263051968067884	0.507205665111542	0.0319194421172142
-2.66176056861877	-6.55109548568726	-3.52963757514954	-0.0273708291351795	0.505909442901611	0.0316864810883999
-2.63288497924805	-6.56174802780151	-3.528892993927	-0.0276196151971817	0.505434989929199	0.0320055708289146
-2.63926959037781	-6.58343935012817	-3.52053785324097	-0.0278220027685165	0.50448739528656	0.0316387861967087
-2.62592053413391	-6.57599592208862	-3.52657747268677	-0.0278717447072268	0.503739356994629	0.0314135104417801
-2.63813042640686	-6.56991624832153	-3.52269721031189	-0.0280530322343111	0.50305438041687	0.031022809445858
-2.68303775787354	-6.58096504211426	-3.48201537132263	-0.0285685826092958	0.501925647258759	0.0307190418243408
-2.68162536621094	-6.59296703338623	-3.43854165077209	-0.0292500257492065	0.500613629817963	0.029468972235918
-2.67944025993347	-6.61724042892456	-3.39273881912231	-0.0299217067658901	0.499193370342255	0.0282299555838108
-2.67838764190674	-6.63417959213257	-3.35662269592285	-0.0307132788002491	0.497894614934921	0.0272760931402445
-2.71643400192261	-6.62868928909302	-3.28159236907959	-0.0317559577524662	0.495305776596069	0.0256889406591654
-2.75461363792419	-6.63637542724609	-3.1797022819519	-0.0335784181952477	0.491773068904877	0.0239516496658325
-2.72841620445251	-6.70706272125244	-3.14323878288269	-0.035141360014677	0.488267928361893	0.0219072885811329
-2.68406057357788	-6.79560327529907	-3.13555812835693	-0.0367231853306293	0.484873116016388	0.0183248557150364
-2.63603186607361	-6.84022760391235	-3.14897394180298	-0.038502860814333	0.480893492698669	0.0154197262600064
-2.60936856269836	-6.82628011703491	-3.16439747810364	-0.0408265143632889	0.477835386991501	0.0128708267584443
-2.60736227035522	-6.73866558074951	-3.12074708938599	-0.0442260093986988	0.475102365016937	0.0120239835232496
-2.60776376724243	-6.70190525054932	-3.07355570793152	-0.0486058294773102	0.472614467144012	0.0115281594917178
-2.64002680778503	-6.75318765640259	-3.08585047721863	-0.0525871366262436	0.470814317464828	0.0118297562003136
-2.67382645606995	-6.80695962905884	-3.10611820220947	-0.0547318272292614	0.468317240476608	0.0120294373482466
-2.68561887741089	-6.78148078918457	-3.08317732810974	-0.0556345693767071	0.465550571680069	0.0124196046963334
-2.71607375144959	-6.76407051086426	-3.04696536064148	-0.0563170313835144	0.462413460016251	0.012359625659883
-2.72077131271362	-6.7684383392334	-3.02227330207825	-0.0574098154902458	0.460490703582764	0.0115080466493964
-2.70846366882324	-6.75025987625122	-2.97685647010803	-0.0591346137225628	0.458705276250839	0.0108522484079003
-2.71078395843506	-6.74667406082153	-2.95880270004272	-0.0615402944386005	0.457742869853973	0.00994644034653902
-2.72047424316406	-6.76190853118896	-2.99941539764404	-0.0635871142148972	0.457429647445679	0.00880831852555275
-2.75942277908325	-6.76247072219849	-3.01889204978943	-0.0652396827936172	0.457757472991943	0.00735436705872417
-2.79587030410767	-6.76397848129272	-3.00812149047852	-0.0666821524500847	0.457576245069504	0.00585497077554464
-2.82682752609253	-6.78227233886719	-3.01105070114136	-0.0675464794039726	0.45795950293541	0.00380827835761011
-2.79877686500549	-6.78528690338135	-3.00390553474426	-0.0681124478578568	0.458731234073639	0.00244695693254471
-2.79834318161011	-6.81001806259155	-3.00938320159912	-0.0684488341212273	0.460044652223587	0.000727023230865598
-2.79531216621399	-6.83261442184448	-3.00759506225586	-0.0687548965215683	0.461301296949387	-0.00125357077922672
-2.79154872894287	-6.84946441650391	-2.99765253067017	-0.068660244345665	0.463247001171112	-0.00278058741241694
-2.8071620464325	-6.88293027877808	-3.02705955505371	-0.0681760311126709	0.46566903591156	-0.00454496685415506
-2.80369901657104	-6.9300103187561	-3.02680325508118	-0.0679147690534592	0.467235565185547	-0.00620836764574051
-2.79964709281921	-6.92985057830811	-3.06951141357422	-0.0675649344921112	0.470229685306549	-0.00748717272654176
-2.81805014610291	-6.94050598144531	-3.09913063049316	-0.0678316354751587	0.473067164421082	-0.00902174599468708
-2.84352564811707	-6.96206474304199	-3.116783618927	-0.067955493927002	0.475882589817047	-0.0108714271336794
-2.85239791870117	-6.96309280395508	-3.15625691413879	-0.0682899504899979	0.479111284017563	-0.0124494386836886
-2.82717299461365	-6.95093870162964	-3.19267201423645	-0.0680534392595291	0.482282161712646	-0.0137016139924526
-2.80043816566467	-6.93290662765503	-3.25306510925293	-0.0681604444980621	0.486763417720795	-0.0144354030489922
-2.83273386955261	-6.91585302352905	-3.25329327583313	-0.0691979005932808	0.490287482738495	-0.015790032222867
-2.85352468490601	-6.96714162826538	-3.26920390129089	-0.0698076486587524	0.494377970695496	-0.0173039436340332
-2.85484576225281	-7.02345323562622	-3.3083918094635	-0.0696088522672653	0.498519659042358	-0.0187763702124357
-2.83210611343384	-7.05008983612061	-3.35844039916992	-0.0685361698269844	0.502377271652222	-0.0200784895569086
-2.83034324645996	-7.07859516143799	-3.42732310295105	-0.0672860369086266	0.506398797035217	-0.0215461477637291
-2.85298037528992	-7.12557411193848	-3.47051119804382	-0.0661437213420868	0.510035812854767	-0.0233739167451859
-2.8328115940094	-7.14029693603516	-3.50106906890869	-0.0649847388267517	0.513853549957275	-0.0253077745437622
-2.83038210868835	-7.19833326339722	-3.57568526268005	-0.0634751990437508	0.518528461456299	-0.027407418936491
-2.78132796287537	-7.18824052810669	-3.64077949523926	-0.0619689375162125	0.52335113286972	-0.0288233906030655
-2.75070834159851	-7.12441062927246	-3.63922309875488	-0.0622204430401325	0.528278112411499	-0.0301380529999733
-2.7447350025177	-7.15870809555054	-3.68435645103455	-0.0621083080768585	0.534097969532013	-0.0309753343462944
-2.7637882232666	-7.26953983306885	-3.79929447174072	-0.0605695880949497	0.54013854265213	-0.0317519195377827
-2.76999878883362	-7.29446935653687	-3.87746906280518	-0.0576916746795177	0.544892191886902	-0.0323213040828705
-2.78915047645569	-7.2979040145874	-3.93649983406067	-0.0546538643538952	0.549563884735107	-0.0333822146058083
-2.82907700538635	-7.32832098007202	-3.93495059013367	-0.0518154576420784	0.55380779504776	-0.0344163738191128
-2.81788635253906	-7.35183429718018	-3.94510769844055	-0.0490908622741699	0.55804717540741	-0.0349897444248199
-2.76007032394409	-7.36080694198608	-4.01124000549316	-0.0463449917733669	0.562756180763245	-0.0351758114993572
-2.73156023025513	-7.36447763442993	-4.08946752548218	-0.0439639054238796	0.567774772644043	-0.0353125557303429
-2.74188494682312	-7.37451601028442	-4.17655563354492	-0.041546318680048	0.572740375995636	-0.0353253185749054
-2.76328754425049	-7.36980724334717	-4.24246788024902	-0.0389879308640957	0.577495753765106	-0.0354701280593872
-2.76494979858398	-7.37686824798584	-4.28315782546997	-0.0361177287995815	0.581915557384491	-0.0353159196674824
-2.75368928909302	-7.40101861953735	-4.29199695587158	-0.0329075343906879	0.585523545742035	-0.0345928966999054
-2.71155405044556	-7.43393516540527	-4.32700157165527	-0.0297328270971775	0.589256048202515	-0.0339158363640308
-2.6892523765564	-7.46944904327393	-4.38528203964233	-0.0264160800725222	0.592871427536011	-0.0333415493369102
-2.67468428611755	-7.46936988830566	-4.4168119430542	-0.0233880188316107	0.596038818359375	-0.0329941585659981
-2.67279267311096	-7.45866060256958	-4.45668363571167	-0.0205142591148615	0.598945498466492	-0.0332128256559372
-2.66159629821777	-7.45022678375244	-4.49754524230957	-0.0179822538048029	0.601990103721619	-0.0335532315075397
-2.62587213516235	-7.44197177886963	-4.52348661422729	-0.0159195829182863	0.604697346687317	-0.0332593247294426
-2.61802291870117	-7.46712207794189	-4.55889320373535	-0.0136336134746671	0.606932699680328	-0.0327109545469284
-2.60326600074768	-7.48486757278442	-4.5761661529541	-0.0112442215904593	0.608905911445618	-0.0320828408002853
-2.58280873298645	-7.47807741165161	-4.60978317260742	-0.00907036475837231	0.610388815402985	-0.031020799651742
-2.57639813423157	-7.46518516540527	-4.62076950073242	-0.00705247512087226	0.61154693365097	-0.0294433310627937
-2.56654667854309	-7.45908880233765	-4.62963247299194	-0.00519391708076	0.61231517791748	-0.0276460144668818
-2.55579972267151	-7.44955539703369	-4.63004684448242	-0.0037815673276782	0.612924456596375	-0.0261610560119152
-2.53750157356262	-7.43670225143433	-4.63390016555786	-0.00252256263047457	0.61290979385376	-0.0254266429692507
-2.52551960945129	-7.42621517181396	-4.63323450088501	-0.00162778689991683	0.612730026245117	-0.0244897957891226
-2.52943253517151	-7.420090675354	-4.63042211532593	-0.000832964549772441	0.612006962299347	-0.023427551612258
-2.52860403060913	-7.4052882194519	-4.6216082572937	-0.000353935087332502	0.611193239688873	-0.021706435829401
-2.51991510391235	-7.37037324905396	-4.60690879821777	-2.50610064540524E-05	0.609631776809692	-0.0203793849796057
-2.52203249931335	-7.34021282196045	-4.56997394561768	-6.50211513857357E-05	0.60761284828186	-0.0190907903015614
-2.54084300994873	-7.32907629013062	-4.54626083374023	-0.000347903318470344	0.605126619338989	-0.0179785750806332
-2.54909896850586	-7.32396650314331	-4.50473070144653	-0.000889833783730865	0.602591514587402	-0.0171288065612316
-2.5532910823822	-7.31111478805542	-4.47684907913208	-0.00169288227334619	0.599286317825317	-0.0166677571833134
-2.57229733467102	-7.29240131378174	-4.44773006439209	-0.00277707655914128	0.595850884914398	-0.016327790915966
-2.58972597122192	-7.28415155410767	-4.41401720046997	-0.00404944829642773	0.592172861099243	-0.0161320194602013
-2.61147403717041	-7.26587152481079	-4.37562799453735	-0.00571463815867901	0.588259220123291	-0.0159302148967981
-2.63664388656616	-7.25526189804077	-4.33684349060059	-0.00754137663170695	0.583816707134247	-0.0157637316733599
-2.64047574996948	-7.24387502670288	-4.29623031616211	-0.00953553151339293	0.579429388046265	-0.0155519777908921
-2.6540539264679	-7.24310302734375	-4.24613618850708	-0.0116877406835556	0.574804544448853	-0.0152732906863093
-2.66661906242371	-7.25710105895996	-4.20163726806641	-0.0137759074568748	0.569967925548553	-0.0149751808494329
-2.66386938095093	-7.24665403366089	-4.15495347976685	-0.0161235313862562	0.564843535423279	-0.014773627743125
-2.66225385665894	-7.24736404418945	-4.11832237243652	-0.0184662584215403	0.560095965862274	-0.0144503796473145
-2.66436123847961	-7.2489333152771	-4.07737636566162	-0.0207369066774845	0.555228590965271	-0.0144234523177147
-2.64689326286316	-7.2494649887085	-4.03081178665161	-0.0232043769210577	0.550477623939514	-0.0144464615732431
-2.61652517318726	-7.27176809310913	-3.98528122901917	-0.0256633814424276	0.545597434043884	-0.0147513477131724
-2.5834105014801	-7.28567028045654	-3.94818663597107	-0.0278787463903427	0.541452467441559	-0.0145785938948393
-2.56982445716858	-7.29216957092285	-3.91171216964722	-0.0296812653541565	0.537710547447205	-0.014785148203373
-2.56759119033813	-7.2941107749939	-3.8787202835083	-0.0313711054623127	0.533838450908661	-0.0146643156185746
-2.58694767951965	-7.28564739227295	-3.85921597480774	-0.0325895622372627	0.530730962753296	-0.0147757520899177
-2.61468482017517	-7.25670289993286	-3.82156372070313	-0.0335719995200634	0.527628242969513	-0.0150678744539618
-2.64115858078003	-7.24514722824097	-3.78291797637939	-0.0346381925046444	0.524571001529694	-0.0153777608647943
-2.65777826309204	-7.23135137557983	-3.75144052505493	-0.0352230221033096	0.522152423858643	-0.0157360248267651
-2.66534829139709	-7.23397350311279	-3.73485445976257	-0.0361342690885067	0.520410716533661	-0.0159678012132645
-2.69018816947937	-7.23410415649414	-3.70894742012024	-0.036801889538765	0.518709719181061	-0.0157543253153563
-2.70796680450439	-7.17685651779175	-3.70012807846069	-0.036916621029377	0.517538368701935	-0.0160405747592449
-2.72600960731506	-7.15046262741089	-3.69697260856628	-0.0373989641666412	0.517029464244843	-0.0166812911629677
-2.74704885482788	-7.1746392250061	-3.70457625389099	-0.0373704247176647	0.516519904136658	-0.0170790180563927
-2.7338490486145	-7.21313095092773	-3.74854326248169	-0.0368047095835209	0.516616642475128	-0.0173566807061434
-2.72261619567871	-7.25182342529297	-3.76178765296936	-0.0360594429075718	0.516637623310089	-0.0181080251932144
-2.70606780052185	-7.2939829826355	-3.73164677619934	-0.035484004765749	0.516739368438721	-0.018501153215766
-2.63403820991516	-7.28904151916504	-3.71617078781128	-0.0340995043516159	0.518075287342072	-0.0186986643821001
-2.59457278251648	-7.28828096389771	-3.72624015808105	-0.0330092795193195	0.51972234249115	-0.0186097007244825
-2.61620283126831	-7.30267190933228	-3.74719715118408	-0.0312747806310654	0.521917283535004	-0.0183429792523384
-2.65971994400024	-7.30513620376587	-3.77604103088379	-0.0292897075414658	0.523726522922516	-0.0187544766813517
-2.70207929611206	-7.28338146209717	-3.78166317939758	-0.0271424856036901	0.525384962558746	-0.0192681532353163
-2.70248675346375	-7.2857723236084	-3.78822040557861	-0.024892270565033	0.527235686779022	-0.0198501106351614
-2.68871450424194	-7.30922889709473	-3.83192729949951	-0.0223431810736656	0.529585123062134	-0.0200356263667345
-2.68838620185852	-7.31036710739136	-3.88625359535217	-0.0197543688118458	0.532012224197388	-0.020148079842329
-2.70187735557556	-7.2554612159729	-3.91574716567993	-0.0175088290125132	0.53429788351059	-0.0203429646790028
-2.67366123199463	-7.18257141113281	-3.937908411026	-0.0166889503598213	0.537256360054016	-0.0208507906645536
-2.68322610855103	-7.20432996749878	-3.95979976654053	-0.0157614666968584	0.540696382522583	-0.0208413284271955
-2.69498705863953	-7.26589012145996	-3.99460482597351	-0.0142603069543839	0.543641209602356	-0.0204978380352259
-2.65711045265198	-7.30197334289551	-4.01864242553711	-0.0122634274885058	0.546231329441071	-0.0198258087038994
-2.61697483062744	-7.31823205947876	-4.06036806106567	-0.0100226951763034	0.548526883125305	-0.0196085721254349
-2.59980058670044	-7.31196260452271	-4.07909059524536	-0.00801002886146307	0.550853371620178	-0.0195705350488424
-2.57838797569275	-7.30977153778076	-4.10288000106812	-0.00651593971997499	0.553619027137756	-0.0195677485316992
-2.55664682388306	-7.32060289382935	-4.13941621780396	-0.00524933589622378	0.556067526340485	-0.0196117833256722
-2.50318694114685	-7.34091758728027	-4.17018270492554	-0.00433691823855042	0.558744549751282	-0.0195471905171871
-2.40955972671509	-7.3870062828064	-4.1937370300293	-0.00354163418523967	0.560754656791687	-0.018923994153738
-2.32970118522644	-7.46220588684082	-4.24196529388428	-0.00251647992990911	0.563480377197266	-0.0192075297236443
-2.2576425075531	-7.5819730758667	-4.31605863571167	-0.000900588929653168	0.566641628742218	-0.0184791404753923
-2.18166399002075	-7.52849721908569	-4.3603138923645	0.000558411178644747	0.570161402225494	-0.018592057749629
-2.19049429893494	-7.46524715423584	-4.34902429580688	0.000981012475676835	0.574077486991882	-0.0191446170210838
-2.27817916870117	-7.48581600189209	-4.35991144180298	0.00178179098293185	0.577605247497559	-0.0174463167786598
-2.34557747840881	-7.52768802642822	-4.38205432891846	0.00342325796373189	0.58042323589325	-0.0179773177951574
-2.3913311958313	-7.48953676223755	-4.3548526763916	0.00541795790195465	0.582405090332031	-0.0175245553255081
-2.42232751846313	-7.46955251693726	-4.34964609146118	0.00714669283479452	0.583558559417725	-0.0187310241162777
-2.43741893768311	-7.40518569946289	-4.39362573623657	0.00859771389514208	0.58598119020462	-0.0191523320972919
-2.46982598304749	-7.3373818397522	-4.41763114929199	0.00826208386570215	0.587634921073914	-0.0202569533139467
-2.48730635643005	-7.28730630874634	-4.46802377700806	0.00741841038689017	0.589495122432709	-0.0210281629115343
-2.49577379226685	-7.3103494644165	-4.51763534545898	0.00633395928889513	0.590975403785706	-0.0211894735693932
-2.4958438873291	-7.34149360656738	-4.50310516357422	0.00552379759028554	0.591522514820099	-0.0214261598885059
-2.44168400764465	-7.36494112014771	-4.4873104095459	0.00498884217813611	0.591515779495239	-0.0210403576493263
-2.3970742225647	-7.39035701751709	-4.46795415878296	0.00481368135660887	0.590666711330414	-0.0206497255712748
-2.33350610733032	-7.41350936889648	-4.4430513381958	0.0040552718564868	0.590188443660736	-0.0204863157123327
-2.2767436504364	-7.41838598251343	-4.45804214477539	0.00278964499011636	0.589909255504608	-0.0202545952051878
-2.25546026229858	-7.41995239257813	-4.45850706100464	0.00113464891910553	0.589374542236328	-0.0202759690582752
-2.2341582775116	-7.41388320922852	-4.44610071182251	-0.000711193948518485	0.588593125343323	-0.0197433177381754
-2.20005941390991	-7.41532564163208	-4.41901779174805	-0.00288940733298659	0.587702333927155	-0.0191147606819868
-2.16195249557495	-7.42359018325806	-4.38880252838135	-0.00483681866899133	0.586429834365845	-0.0182150341570377
-2.12999820709229	-7.46996593475342	-4.37133121490479	-0.00673241121694446	0.584701418876648	-0.0177435018122196
-2.06679463386536	-7.53698682785034	-4.33838796615601	-0.00903218984603882	0.58270788192749	-0.0179134383797646
-1.98255884647369	-7.61397218704224	-4.32560920715332	-0.0112930247560143	0.580616533756256	-0.0183331687003374
-1.87320828437805	-7.61158418655396	-4.35531854629517	-0.0127471843734384	0.580417394638062	-0.0175241213291883
-1.91945803165436	-7.61747074127197	-4.33308362960815	-0.0146101899445057	0.579772770404816	-0.0179484505206347
-2.03386855125427	-7.60380029678345	-4.28820085525513	-0.0159600544720888	0.577646970748901	-0.0172850843518972
-2.11816549301147	-7.52420616149902	-4.25578308105469	-0.0164503119885921	0.576162755489349	-0.0179804023355246
-2.19140148162842	-7.45555210113525	-4.19009876251221	-0.017482403665781	0.573923408985138	-0.01871682330966
-2.23668575286865	-7.46441411972046	-4.15933418273926	-0.0190329607576132	0.571436882019043	-0.0193946864455938
-2.24305415153503	-7.40960788726807	-4.14147281646729	-0.0204179231077433	0.57019454240799	-0.0204042382538319
-2.24256801605225	-7.35555934906006	-4.16361474990845	-0.0226435717195272	0.569067478179932	-0.0210847333073616
-2.27176809310913	-7.2927131652832	-4.13384342193604	-0.0254498384892941	0.567412555217743	-0.0211583524942398
-2.27205896377563	-7.29249048233032	-4.12990760803223	-0.0283408556133509	0.566056251525879	-0.0206541530787945
-2.2631630897522	-7.32911491394043	-4.12804508209229	-0.0307473056018353	0.564714014530182	-0.0200206395238638
-2.22090435028076	-7.37647581100464	-4.09485960006714	-0.0325657464563847	0.562772274017334	-0.0194557867944241
-2.14534592628479	-7.39479446411133	-4.07011079788208	-0.0342626795172691	0.561172842979431	-0.0190137140452862
-2.09598898887634	-7.40662574768066	-4.05394506454468	-0.0360454395413399	0.560137629508972	-0.0187568161636591
-2.02838945388794	-7.38406753540039	-4.03387451171875	-0.0380861461162567	0.559166371822357	-0.0181320663541555
-1.98127961158752	-7.36336612701416	-4.01112508773804	-0.0407206788659096	0.559414923191071	-0.0177390333265066
-1.95097148418427	-7.40322732925415	-3.97320294380188	-0.043511688709259	0.558527827262878	-0.0169772263616323
-1.86118543148041	-7.45108509063721	-3.93951916694641	-0.045703299343586	0.558135569095612	-0.0161543879657984
-1.78098261356354	-7.56346893310547	-3.9055290222168	-0.0482353307306767	0.557266294956207	-0.0152355981990695
-1.690469622612	-7.59128904342651	-3.91853857040405	-0.0489808581769466	0.557820856571198	-0.014164824038744
-1.74359631538391	-7.64467668533325	-3.9405791759491	-0.0492928028106689	0.557708144187927	-0.0138242924585938
-1.90140807628632	-7.63398838043213	-3.92246031761169	-0.0484602302312851	0.555871546268463	-0.0136064579710364
-2.00727510452271	-7.52938079833984	-3.91543984413147	-0.0468253865838051	0.554681777954102	-0.0154572697356343
-2.14217829704285	-7.45463705062866	-3.87370276451111	-0.0457539819180965	0.552609622478485	-0.0167220961302519
-2.15827250480652	-7.39241647720337	-3.83246874809265	-0.0444161333143711	0.550007700920105	-0.0168235637247562
-2.12519264221191	-7.30001258850098	-3.84568572044373	-0.043579775840044	0.548759818077087	-0.0169253814965487
-2.13564372062683	-7.22350072860718	-3.87450814247131	-0.0434044152498245	0.547216534614563	-0.015569775365293
-2.25722908973694	-7.26362371444702	-3.88896346092224	-0.0438351482152939	0.54564243555069	-0.015081750229001
-2.35749864578247	-7.32866764068604	-3.8915011882782	-0.0427226349711418	0.543684065341949	-0.015007789246738
-2.34931492805481	-7.29774379730225	-3.86633610725403	-0.0413059443235397	0.540807247161865	-0.0152052249759436
-2.28083753585815	-7.19670677185059	-3.78693413734436	-0.0405580624938011	0.538423955440521	-0.0145373111590743
-2.23770356178284	-7.20255947113037	-3.75770115852356	-0.0403553545475006	0.537022054195404	-0.0121564390137792
-2.24783992767334	-7.25710105895996	-3.77378153800964	-0.0397458858788013	0.535345077514648	-0.0100116562098265
-2.24959111213684	-7.26592588424683	-3.81533718109131	-0.038052462041378	0.533427894115448	-0.00823962688446045
-2.23078036308289	-7.1911473274231	-3.80341172218323	-0.0359518267214298	0.530897319316864	-0.00607015611603856
-2.1876904964447	-7.12418365478516	-3.76687335968018	-0.0348437130451202	0.529057502746582	-0.00298100686632097
-2.13144516944885	-7.09271574020386	-3.74051690101624	-0.034335196018219	0.527894675731659	0.00170358933974057
-2.07278060913086	-7.08111667633057	-3.72582340240479	-0.0335085690021515	0.526930391788483	0.00623901095241308
-2.03614950180054	-7.05793428421021	-3.72346925735474	-0.0326138325035572	0.526146411895752	0.010598773136735
-2.04420399665833	-7.03711938858032	-3.73022937774658	-0.0316390469670296	0.525306522846222	0.0147329773753881
-2.04682421684265	-7.00480890274048	-3.74742293357849	-0.0302065294235945	0.524591505527496	0.0182317569851875
-2.03314256668091	-6.96053123474121	-3.75319409370422	-0.0287356041371822	0.524182856082916	0.0219539348036051
-2.05767321586609	-6.93788862228394	-3.75730609893799	-0.0272818077355623	0.523363828659058	0.0244431886821985
-2.06090068817139	-6.92396640777588	-3.74422574043274	-0.0259284488856792	0.522623419761658	0.0256651341915131
-2.05176734924316	-6.91276073455811	-3.74840545654297	-0.0243336725980043	0.522379994392395	0.0264469552785158
-2.06376767158508	-6.91979503631592	-3.75404953956604	-0.0229385755956173	0.521868705749512	0.0273529849946499
-2.07898259162903	-6.89744138717651	-3.73963975906372	-0.021335544064641	0.521379292011261	0.0283908508718014
-2.07849454879761	-6.86807918548584	-3.75536155700684	-0.019430024549365	0.521379768848419	0.0290058553218842
-2.07333302497864	-6.83756732940674	-3.77152705192566	-0.0178866144269705	0.521404445171356	0.0295979902148247
-2.06273484230042	-6.83744382858276	-3.78532481193542	-0.0165204256772995	0.521551311016083	0.0303783603012562
-2.0716245174408	-6.84365367889404	-3.81279945373535	-0.014811041764915	0.521845996379852	0.0312508344650269
-2.05806994438171	-6.82490968704224	-3.81901168823242	-0.013157082721591	0.522334456443787	0.0322095863521099
-2.04879140853882	-6.81002759933472	-3.82630014419556	-0.0116979191079736	0.52286022901535	0.0329227596521378
-2.04394769668579	-6.80362319946289	-3.83571338653564	-0.0104109197854996	0.523654878139496	0.0334935151040554
-2.04519176483154	-6.82716417312622	-3.83753156661987	-0.00885227601975203	0.524480700492859	0.0340110026299953
-2.03743362426758	-6.82973623275757	-3.84592437744141	-0.00745713664218783	0.52532285451889	0.0341719835996628
-2.02719449996948	-6.83238697052002	-3.85791039466858	-0.00616203621029854	0.526406347751617	0.0344622991979122
-2.0272159576416	-6.83919525146484	-3.87492442131042	-0.00465542916208506	0.527683198451996	0.034612949937582
-2.03795647621155	-6.86201095581055	-3.88558053970337	-0.00324099464341998	0.528797030448914	0.03449971601367
-2.02748680114746	-6.85750102996826	-3.90915775299072	-0.00196965504437685	0.52997612953186	0.0341508761048317
-2.02420783042908	-6.86445093154907	-3.92905497550964	-0.000634473690297455	0.531296670436859	0.0341299697756767
-2.01961016654968	-6.87792062759399	-3.93605852127075	0.000375512143364176	0.532578825950623	0.0342022590339184
-2.02009272575378	-6.88476085662842	-3.94486927986145	0.00170952384360135	0.533737659454346	0.0339622832834721
-2.00083541870117	-6.88478517532349	-3.96834254264832	0.00280209770426154	0.535111308097839	0.033748172223568
-1.98661684989929	-6.88768291473389	-3.96989393234253	0.00377184757962823	0.536230206489563	0.0338122025132179
-1.99113070964813	-6.90648937225342	-3.99173641204834	0.00479460693895817	0.537596821784973	0.0336440205574036
-1.98390758037567	-6.90240430831909	-4.00683403015137	0.00569289131090045	0.538948059082031	0.0325658544898033
-1.9919193983078	-6.90627336502075	-4.02601671218872	0.00677714822813869	0.540123760700226	0.0316915288567543
-1.99456822872162	-6.91987133026123	-4.03698921203613	0.00767432432621717	0.541392922401428	0.0313400439918041
-2.00404047966003	-6.92480421066284	-4.06382179260254	0.00858807750046253	0.542493581771851	0.0307077392935753
-2.00483560562134	-6.9368782043457	-4.07205677032471	0.00939438864588737	0.543529093265533	0.0299933385103941
-2.00012612342834	-6.93928670883179	-4.07798147201538	0.0100428974255919	0.544546365737915	0.0291690099984407
-2.00828313827515	-6.95298910140991	-4.09139776229858	0.0105848135426641	0.545307815074921	0.028172068297863
-2.01707148551941	-6.9644775390625	-4.10007905960083	0.0112214125692844	0.546015560626984	0.0271210540086031
-2.00868010520935	-6.9637393951416	-4.11208391189575	0.0116243474185467	0.546648681163788	0.0260270982980728
-2.00740385055542	-6.9749608039856	-4.11417293548584	0.0119330147281289	0.546960115432739	0.0252363197505474
-2.00982117652893	-6.99046611785889	-4.12530565261841	0.012275910936296	0.547344028949738	0.0246531628072262
-1.99891555309296	-6.98808860778809	-4.1271071434021	0.0124537730589509	0.547423601150513	0.0241637323051691
-1.99870622158051	-7.00322484970093	-4.12536334991455	0.012653642334044	0.547365367412567	0.0239531863480806
-1.98250102996826	-7.0041036605835	-4.12211322784424	0.0127925174310803	0.54746949672699	0.0238908957690001
-1.97619044780731	-7.01290321350098	-4.12592697143555	0.0127234542742372	0.547043085098267	0.0238836705684662
-1.96688151359558	-7.02412176132202	-4.1222128868103	0.0127429161220789	0.54686826467514	0.0240955408662558
-1.96018373966217	-7.02030467987061	-4.11790037155151	0.0126545922830701	0.546493828296661	0.0242453515529633
-1.95701658725739	-7.02698993682861	-4.12062835693359	0.0126306135207415	0.546042740345001	0.0244497042149305
-1.95034551620483	-7.02471971511841	-4.11668539047241	0.0124254478141665	0.545600354671478	0.0247220005840063
-1.95743918418884	-7.02504777908325	-4.10924434661865	0.0123573914170265	0.544800758361816	0.0248419288545847
-1.94668436050415	-7.02587985992432	-4.10524368286133	0.0122032593935728	0.54432338476181	0.0250319391489029
-1.94563388824463	-7.02626895904541	-4.09712553024292	0.0119975311681628	0.543470680713654	0.0251839645206928
-1.94620406627655	-7.03244400024414	-4.09659767150879	0.0119826411828399	0.542837679386139	0.0254230480641127
-1.9452885389328	-7.02208518981934	-4.0845422744751	0.0118959927931428	0.542017340660095	0.0255264844745398
-1.95245087146759	-7.02449464797974	-4.08379983901978	0.0118170259520411	0.541247546672821	0.0257214065641165
-1.94489800930023	-7.01611852645874	-4.08252382278442	0.0118233393877745	0.54060423374176	0.0260170008987188
-1.94811880588531	-7.01441955566406	-4.06837558746338	0.0116707198321819	0.539766550064087	0.026213251054287
-1.94168400764465	-7.01287126541138	-4.06703472137451	0.011670128442347	0.539149105548859	0.0264422763139009
-1.94889271259308	-7.01061725616455	-4.06176662445068	0.011581989005208	0.53856360912323	0.0266938209533691
-1.94291615486145	-7.00949239730835	-4.05242300033569	0.0115717398002744	0.538143873214722	0.0269455537199974
-1.94483423233032	-7.00169801712036	-4.04679489135742	0.0115414913743734	0.537567973136902	0.0271485541015863
-1.95292329788208	-7.00177431106567	-4.05305957794189	0.0116525832563639	0.53718638420105	0.0273140668869019
-1.95131266117096	-6.99302101135254	-4.04541635513306	0.0117454044520855	0.536927878856659	0.0275083929300308
-1.95952844619751	-6.9944429397583	-4.04868984222412	0.0119559308513999	0.536443114280701	0.0275604091584682
-1.95684731006622	-6.9928297996521	-4.04948759078979	0.0122617436572909	0.536260902881622	0.0277256760746241
-1.96270132064819	-6.98876190185547	-4.04360818862915	0.0124666541814804	0.535911500453949	0.0278208907693625
-1.96256172657013	-6.99194765090942	-4.04766178131104	0.0127136912196875	0.535764098167419	0.027976430952549
-1.95663237571716	-6.98698329925537	-4.0504150390625	0.0129539221525192	0.53560197353363	0.028153033927083
-1.96345496177673	-6.99532461166382	-4.05522727966309	0.013331288471818	0.535499632358551	0.0283201076090336
-1.95292472839355	-6.99002742767334	-4.05098581314087	0.0137251066043973	0.535595238208771	0.0285667162388563
-1.95806968212128	-6.99063491821289	-4.05898475646973	0.0141163161024451	0.535505890846252	0.0287178717553616
-1.95095193386078	-6.98585891723633	-4.05746507644653	0.0146079370751977	0.535846948623657	0.0289969146251678
-1.9467226266861	-6.98481893539429	-4.05411863327026	0.0149771720170975	0.536084711551666	0.0292167123407125
-1.94688856601715	-6.98747634887695	-4.06860017776489	0.0154658686369658	0.536393284797668	0.0295209418982267
-1.9392591714859	-6.98059415817261	-4.07365894317627	0.0158855020999908	0.536878228187561	0.0298070702701807
-1.94337034225464	-6.984543800354	-4.07590675354004	0.0164178144186735	0.537286937236786	0.03026775829494
-1.9379905462265	-6.98579835891724	-4.08266401290894	0.0170912556350231	0.538003981113434	0.0305662788450718
-1.93174421787262	-6.98355054855347	-4.0904541015625	0.0176509711891413	0.538397371768951	0.0307539217174053
-1.93146693706512	-6.99338245391846	-4.09544801712036	0.0184086170047522	0.539117991924286	0.0311445686966181
-1.92843818664551	-6.98490524291992	-4.10183954238892	0.018965370953083	0.539703249931335	0.0312731899321079
-1.93034136295319	-6.99479627609253	-4.11298894882202	0.0197474882006645	0.540264129638672	0.031379446387291
-1.92309498786926	-6.99478960037231	-4.12298154830933	0.0205045882612467	0.541109144687653	0.0315638370811939
-1.91843032836914	-6.99152660369873	-4.12285327911377	0.0211224053055048	0.541740238666534	0.0315848551690578
-1.91381645202637	-7.00046920776367	-4.13707208633423	0.0218447875231504	0.542538821697235	0.031811248511076
-1.89877021312714	-6.99533987045288	-4.14118099212646	0.0224168282002211	0.543569087982178	0.0319142825901508
-1.89489698410034	-6.99544954299927	-4.15346670150757	0.0229923482984304	0.544408023357391	0.0321534164249897
-1.89143085479736	-7.00224113464355	-4.16152429580688	0.0235989335924387	0.545387089252472	0.0326013639569283
-1.87836849689484	-6.99700164794922	-4.17294216156006	0.0242405999451876	0.546447396278381	0.0328707508742809
-1.87008368968964	-6.9967737197876	-4.17487001419067	0.0246183294802904	0.547318875789642	0.0332656316459179
-1.86622452735901	-7.00115299224854	-4.18369626998901	0.0252899490296841	0.548257410526276	0.0336972735822201
-1.85036897659302	-7.00031805038452	-4.19150829315186	0.025742681697011	0.549308836460114	0.034126304090023
-1.84667754173279	-7.00067329406738	-4.19803190231323	0.0262301731854677	0.550015330314636	0.0344783365726471
-1.83901166915894	-7.00634098052979	-4.21206760406494	0.0267212726175785	0.550955057144165	0.0347507558763027
-1.82344186306	-7.01526498794556	-4.20826816558838	0.0271490644663572	0.551802635192871	0.0350963361561298
-1.80912065505981	-7.02574825286865	-4.22295761108398	0.0275052543729544	0.552261054515839	0.0350030325353146
-1.75757741928101	-7.09192514419556	-4.23201370239258	0.027469526976347	0.552399516105652	0.0340293385088444
-1.64103770256042	-7.181321144104	-4.22441959381104	0.0272869635373354	0.552200198173523	0.0328516997396946
-1.4916478395462	-7.26142454147339	-4.21478176116943	0.0273897908627987	0.552939534187317	0.0331783443689346
-1.37592661380768	-7.27807712554932	-4.28523302078247	0.0281717050820589	0.555750072002411	0.0351526364684105
-1.51268064975739	-7.3636326789856	-4.28238153457642	0.0285834409296513	0.55634617805481	0.0350778810679913
-1.65671396255493	-7.29142332077026	-4.2422137260437	0.0303224269300699	0.556833148002625	0.036264680325985
-1.79596543312073	-7.18473386764526	-4.2462158203125	0.0326065942645073	0.557513296604156	0.0338177196681499
-1.97492635250092	-7.08453989028931	-4.18093061447144	0.034128975123167	0.556382477283478	0.0312418807297945
-2.04105472564697	-7.04714679718018	-4.15168523788452	0.0345434695482254	0.555547654628754	0.0276369359344244
-2.0251259803772	-6.99740552902222	-4.21554660797119	0.0347791165113449	0.556016743183136	0.0237432532012463
-2.01277589797974	-6.98339033126831	-4.25137567520142	0.0334369875490665	0.556103825569153	0.0222104135900736
-2.02854871749878	-7.01904964447021	-4.25527811050415	0.0315760150551796	0.555716991424561	0.0218103155493736
-1.99504935741425	-7.07851886749268	-4.25794267654419	0.0304428078234196	0.555391430854797	0.0241216141730547
-1.9404821395874	-7.07861948013306	-4.22797632217407	0.030122198164463	0.553902685642242	0.0267766695469618
-1.87460005283356	-7.11491775512695	-4.2010178565979	0.0299699176102877	0.552075028419495	0.0293748620897532
-1.79686737060547	-7.1598973274231	-4.19589185714722	0.0299080405384302	0.550087630748749	0.0317184701561928
-1.73815977573395	-7.15700674057007	-4.19729518890381	0.0296618789434433	0.548665702342987	0.0328633040189743
-1.72275042533875	-7.13816356658936	-4.19243860244751	0.0294333435595036	0.547250628471375	0.0343199633061886
-1.72696113586426	-7.10419273376465	-4.16128444671631	0.0285630878061056	0.546452522277832	0.0353989638388157
-1.73392844200134	-7.0805926322937	-4.11744689941406	0.0274845231324434	0.54560661315918	0.0363846123218536
-1.75071799755096	-7.07293796539307	-4.09455823898315	0.0267046187072992	0.544856607913971	0.0374127551913261
-1.76440334320068	-7.07657194137573	-4.08495092391968	0.0265090279281139	0.544053971767426	0.038031630218029
-1.79283690452576	-7.09017944335938	-4.08685636520386	0.0262096263468266	0.543034315109253	0.0381671935319901
-1.80791401863098	-7.08983516693115	-4.09813833236694	0.026313116773963	0.541847109794617	0.0372716039419174
-1.81476676464081	-7.07710981369019	-4.11471796035767	0.0263857766985893	0.540995657444	0.0362702943384647
-1.82336854934692	-7.06781673431396	-4.11260318756104	0.0260691940784454	0.540209114551544	0.0355034917593002
-1.82913517951965	-7.07507658004761	-4.09829521179199	0.0256148837506771	0.539200067520142	0.0344652272760868
-1.80977559089661	-7.07909965515137	-4.09038734436035	0.0253961626440287	0.538766026496887	0.0341897532343864
-1.7836788892746	-7.09032106399536	-4.07187271118164	0.0250741690397263	0.53833669424057	0.0344243049621582
-1.76968479156494	-7.10868740081787	-4.05905532836914	0.0250198990106583	0.538203358650208	0.0353120528161526
-1.75235199928284	-7.11454725265503	-4.05425930023193	0.024937242269516	0.537967264652252	0.0359795019030571
-1.74804377555847	-7.11421680450439	-4.05561780929565	0.0251055043190718	0.537880003452301	0.0364431068301201
-1.74519145488739	-7.11328172683716	-4.06453990936279	0.0253234766423702	0.538139700889587	0.0368212312459946
-1.74587500095367	-7.10138750076294	-4.07014942169189	0.0253697577863932	0.538482189178467	0.0370939262211323
-1.75485670566559	-7.0996675491333	-4.06920528411865	0.0255231037735939	0.538752973079681	0.0373290292918682
-1.75265645980835	-7.09685707092285	-4.08417749404907	0.0257963836193085	0.539594531059265	0.0372883453965187
-1.74393093585968	-7.08938980102539	-4.08429527282715	0.0259627271443605	0.540436148643494	0.0375576391816139
-1.75004732608795	-7.0915641784668	-4.09205484390259	0.0262027960270643	0.540984272956848	0.0380101837217808
-1.75092387199402	-7.10381937026978	-4.09836912155151	0.0268061831593513	0.541985332965851	0.0385208427906036
-1.73127782344818	-7.09507894515991	-4.10674524307251	0.027327187359333	0.543042123317719	0.03886678814888
-1.72468590736389	-7.09715223312378	-4.11569213867188	0.0278063081204891	0.543926894664764	0.0393131449818611
-1.72669506072998	-7.1058030128479	-4.11730003356934	0.0283676255494356	0.545078158378601	0.0398104675114155
-1.7155784368515	-7.11224746704102	-4.14184141159058	0.0289349406957626	0.546479940414429	0.0400768481194973
-1.70355439186096	-7.10455894470215	-4.13990306854248	0.0294679999351501	0.54781174659729	0.0401597879827023
-1.7089432477951	-7.10455179214478	-4.16020011901855	0.0301120858639479	0.549105525016785	0.0403755269944668
-1.71487641334534	-7.11334848403931	-4.17429971694946	0.0308514516800642	0.550496220588684	0.0406770668923855
-1.70453524589539	-7.1170072555542	-4.20033931732178	0.0316186100244522	0.552100539207459	0.0409118756651878
-1.69013094902039	-7.11084270477295	-4.19781351089478	0.0322653278708458	0.553464293479919	0.0411998257040977
-1.68913102149963	-7.11376190185547	-4.22147655487061	0.0329714715480804	0.554794132709503	0.0416968055069447
-1.68149554729462	-7.12217330932617	-4.22994899749756	0.0335986912250519	0.556194961071014	0.0423004627227783
-1.66613364219666	-7.12279987335205	-4.25162839889526	0.0343005955219269	0.557816505432129	0.0429909452795982
-1.65025365352631	-7.11620569229126	-4.25656604766846	0.0348541364073753	0.559262752532959	0.043756477534771
-1.64173400402069	-7.1160774230957	-4.27083015441895	0.0353794433176517	0.560695230960846	0.0445711463689804
-1.63979232311249	-7.11479949951172	-4.28126430511475	0.0360736958682537	0.561894834041595	0.0452939122915268
-1.63308906555176	-7.11607074737549	-4.29448890686035	0.0367268249392509	0.563154637813568	0.045985508710146
-1.63416016101837	-7.11661624908447	-4.30570030212402	0.0373557657003403	0.564411222934723	0.0464903898537159
-1.63113248348236	-7.12022638320923	-4.31638860702515	0.0379614867269993	0.565534591674805	0.0470722354948521
-1.63182699680328	-7.12170553207397	-4.32967948913574	0.0387023910880089	0.566587150096893	0.0475451648235321
-1.62645578384399	-7.11944198608398	-4.3422384262085	0.0393728613853455	0.567577242851257	0.0480053797364235
-1.62360501289368	-7.11762428283691	-4.35024738311768	0.0399707928299904	0.568564236164093	0.0487649142742157
-1.6204971075058	-7.11647319793701	-4.35816955566406	0.0405180156230927	0.569364130496979	0.0495820641517639
-1.61733198165894	-7.10961771011353	-4.36431169509888	0.0411051623523235	0.570188879966736	0.0503875464200974
-1.60924899578094	-7.10237979888916	-4.37224721908569	0.0416473187506199	0.571015059947968	0.0513263307511806
-1.60387539863586	-7.09936046600342	-4.3744101524353	0.0419425368309021	0.571697950363159	0.0521942935883999
-1.5938127040863	-7.09426546096802	-4.38457059860229	0.0423296988010406	0.57241427898407	0.0531387105584145
-1.59093832969666	-7.08329582214355	-4.38867330551147	0.0425658039748669	0.573124647140503	0.0540356859564781
-1.58887577056885	-7.07575368881226	-4.39493083953857	0.0427434295415878	0.573816537857056	0.0548229850828648
-1.59202945232391	-7.07070446014404	-4.39167547225952	0.0428742133080959	0.574475169181824	0.0557432360947132
-1.58899641036987	-7.06414318084717	-4.3963942527771	0.0430103130638599	0.575065433979034	0.0565514825284481
-1.58905351161957	-7.05157518386841	-4.40159749984741	0.0430192276835442	0.57556289434433	0.0572870224714279
-1.59058737754822	-7.04224109649658	-4.40057897567749	0.042934849858284	0.575973391532898	0.0579258948564529
-1.59434020519257	-7.03693962097168	-4.40065097808838	0.0429583489894867	0.576275110244751	0.058558277785778
-1.5939404964447	-7.02663278579712	-4.39743757247925	0.0427607111632824	0.576533436775208	0.0592174790799618
-1.59610950946808	-7.01381587982178	-4.40269041061401	0.0426327995955944	0.576783716678619	0.0598399266600609
-1.59191501140594	-7.00207662582397	-4.39795303344727	0.0423821359872818	0.576852560043335	0.060576569288969
-1.59070706367493	-6.99155378341675	-4.39133977890015	0.0420891717076302	0.576874852180481	0.0612010918557644
-1.592649102211	-6.98146963119507	-4.39741945266724	0.0417656786739826	0.576865375041962	0.0618842914700508
-1.5920273065567	-6.97296094894409	-4.38165712356567	0.0412344411015511	0.576682150363922	0.0624681748449802
-1.59589207172394	-6.96226167678833	-4.3814525604248	0.0407982617616653	0.576402902603149	0.063162587583065
-1.59943985939026	-6.95375633239746	-4.37596607208252	0.04019820317626	0.576238930225372	0.0636501386761665
-1.60710966587067	-6.94424295425415	-4.36627960205078	0.0395151637494564	0.575951635837555	0.0641713812947273
-1.61733627319336	-6.93515205383301	-4.36098909378052	0.0388133488595486	0.575486183166504	0.064578004181385
-1.62319552898407	-6.92537498474121	-4.35302352905273	0.0380302630364895	0.575029611587524	0.0649054422974586
-1.63270235061646	-6.91556978225708	-4.34087038040161	0.0372010506689548	0.574487686157227	0.0652656480669975
-1.64299428462982	-6.90327119827271	-4.33038520812988	0.0362972244620323	0.573843777179718	0.0654841735959053
-1.65260684490204	-6.8961033821106	-4.31858253479004	0.0353903770446777	0.573190927505493	0.0658333078026772
-1.66163241863251	-6.88871717453003	-4.31203985214233	0.0344645082950592	0.572527408599854	0.0659104585647583
-1.66451966762543	-6.87723302841187	-4.29880857467651	0.0334707982838154	0.571823954582214	0.0661170929670334
-1.673708319664	-6.8647632598877	-4.28483724594116	0.0324579514563084	0.570989608764648	0.0661830753087997
-1.68264579772949	-6.85449123382568	-4.26978635787964	0.0314421877264977	0.570130586624146	0.0662281662225723
-1.69051289558411	-6.84483051300049	-4.25399541854858	0.0303272046148777	0.569377660751343	0.0662721619009972
-1.69576585292816	-6.83062934875488	-4.24091625213623	0.0291693694889545	0.568516612052917	0.0662765428423882
-1.70976686477661	-6.82258796691895	-4.2304368019104	0.028047937899828	0.567780494689941	0.0662532672286034
-1.71894001960754	-6.8110556602478	-4.2132134437561	0.0268005598336458	0.56691300868988	0.0661842972040176
-1.73096477985382	-6.79820871353149	-4.20509386062622	0.0256403628736734	0.56610095500946	0.0660584270954132
-1.73820614814758	-6.78941202163696	-4.19434928894043	0.0243881437927485	0.565336108207703	0.0659038871526718
-1.75151681900024	-6.77638244628906	-4.18780612945557	0.023268586024642	0.564559042453766	0.0657271668314934
-1.76092660427094	-6.77027130126953	-4.17675590515137	0.0220601800829172	0.563880443572998	0.0655998736619949
-1.76922273635864	-6.76167583465576	-4.16555833816528	0.0208162646740675	0.563151180744171	0.0654538944363594
-1.77913975715637	-6.75269174575806	-4.15003824234009	0.0196931678801775	0.562473297119141	0.0652298778295517
-1.78736698627472	-6.74222803115845	-4.13727617263794	0.0185030587017536	0.561588644981384	0.0650536417961121
-1.79690837860107	-6.7306809425354	-4.11883974075317	0.0174531564116478	0.560759842395782	0.0648820176720619
-1.80524241924286	-6.72039461135864	-4.10841178894043	0.0164462849497795	0.560066521167755	0.0646413192152977
-1.8210768699646	-6.7109055519104	-4.10393762588501	0.0154440086334944	0.559190571308136	0.0645380243659019
-1.83327233791351	-6.70545482635498	-4.09080648422241	0.0145653011277318	0.55852735042572	0.0643799528479576
-1.83950686454773	-6.69640064239502	-4.08750629425049	0.0136585496366024	0.557873129844666	0.0643247067928314
-1.8446387052536	-6.6869649887085	-4.06879281997681	0.0127404406666756	0.55728554725647	0.0642775967717171
-1.84650754928589	-6.67198419570923	-4.06604242324829	0.0118069238960743	0.556906402111053	0.0642013549804688
-1.84907269477844	-6.66806840896606	-4.05132579803467	0.0107890926301479	0.556433796882629	0.0640746206045151
-1.86458814144135	-6.65273857116699	-4.03696346282959	0.0099628372117877	0.555968761444092	0.0641528517007828
-1.87813138961792	-6.63616466522217	-4.04187059402466	0.00925079919397831	0.555531322956085	0.063992515206337
-1.88428437709808	-6.62802648544312	-4.03679132461548	0.00833950843662024	0.555340170860291	0.0640817731618881
-1.90233623981476	-6.6183123588562	-4.04043006896973	0.00758168613538146	0.555304288864136	0.0641829371452332
-1.91237080097198	-6.61025524139404	-4.03240346908569	0.00684353662654758	0.555106401443481	0.0639706328511238
-1.91387188434601	-6.59267139434814	-4.01874685287476	0.00612704735249281	0.554998219013214	0.0640356242656708
-1.92001032829285	-6.58409738540649	-4.0122218132019	0.00542163802310824	0.554709017276764	0.0639029294252396
-1.92435669898987	-6.58487033843994	-4.00029134750366	0.00478989677503705	0.554608404636383	0.0640672892332077
-1.92642569541931	-6.58111381530762	-4.01265096664429	0.00419041933491826	0.554643094539642	0.0642330050468445
-1.92543828487396	-6.57151508331299	-3.99920892715454	0.00355553231202066	0.554718852043152	0.0642458721995354
-1.93283379077911	-6.56103849411011	-3.99857234954834	0.00292252469807863	0.554503679275513	0.0642444789409637
-1.94635391235352	-6.55406475067139	-3.99268841743469	0.00243003549985588	0.554539322853088	0.0642792582511902
-1.94899475574493	-6.54995441436768	-3.99832487106323	0.00193124846555293	0.554648995399475	0.0642301291227341
-1.94956696033478	-6.53954267501831	-3.98645401000977	0.00133727816864848	0.554798066616058	0.0641958937048912
-1.95093870162964	-6.53169345855713	-3.9801938533783	0.000753583735786378	0.554957091808319	0.0640819445252419
-1.95834302902222	-6.5231032371521	-3.98078012466431	0.000233087674132548	0.554947733879089	0.0639791116118431
-1.9701087474823	-6.51852512359619	-3.98649406433105	-0.000321140687447041	0.555187165737152	0.0638903602957726
-1.9735347032547	-6.51689720153809	-3.98145365715027	-0.00071759318234399	0.555322527885437	0.0638499036431313
-1.97100424766541	-6.50906467437744	-3.97668981552124	-0.00121267721988261	0.555680930614471	0.0638113543391228
-1.97247910499573	-6.50077867507935	-3.97677874565125	-0.00175986194517463	0.555725634098053	0.0636314675211906
-1.98203432559967	-6.49844741821289	-3.97444033622742	-0.00225064717233181	0.555864691734314	0.0635295286774635
-1.98712646961212	-6.50198698043823	-3.97884607315063	-0.00256189214996994	0.555997788906097	0.0634336099028587
-1.98715579509735	-6.49834299087524	-3.97855877876282	-0.00299551524221897	0.556248724460602	0.0633779019117355
-1.98499763011932	-6.49232530593872	-3.97689747810364	-0.00336869433522224	0.556392669677734	0.0631706491112709
-1.9878613948822	-6.48173046112061	-3.96761274337769	-0.00381121900863945	0.556467592716217	0.0630414634943008
-1.99886882305145	-6.48184823989868	-3.97124910354614	-0.00412916112691164	0.556603848934174	0.0628501623868942
-2.00011277198792	-6.47767686843872	-3.96670532226563	-0.00456738611683249	0.556692957878113	0.0627934858202934
-2.00154185295105	-6.47473192214966	-3.96345353126526	-0.00495857978239655	0.556938230991364	0.0627208054065704
-1.99699091911316	-6.46586513519287	-3.96096539497375	-0.0054359738714993	0.557162284851074	0.0626436322927475
-2.00096440315247	-6.45940017700195	-3.96168541908264	-0.00598285533487797	0.557315230369568	0.0625709146261215
-2.00802659988403	-6.46066951751709	-3.9618124961853	-0.00639092270284891	0.557433366775513	0.0624188408255577
-2.01436972618103	-6.46091365814209	-3.96140241622925	-0.00682750483974814	0.557652056217194	0.0623427890241146
-2.01128053665161	-6.46027660369873	-3.96400141716003	-0.00727242324501276	0.557772576808929	0.0622072257101536
-2.00575232505798	-6.45142316818237	-3.95751285552979	-0.00781756825745106	0.557935655117035	0.0620493106544018
-2.01156783103943	-6.44863939285278	-3.9583044052124	-0.00832173321396112	0.557898283004761	0.0619075447320938
-2.01836657524109	-6.45072507858276	-3.9540102481842	-0.0086697218939662	0.557913661003113	0.0617442987859249
-2.02024388313293	-6.45317840576172	-3.95504212379456	-0.00918283220380545	0.557951033115387	0.0617038272321224
-2.0118408203125	-6.44515371322632	-3.9456639289856	-0.00969728734344244	0.558078587055206	0.0615099184215069
-2.01147437095642	-6.4409818649292	-3.94486451148987	-0.010138226673007	0.55799263715744	0.0614086799323559
-2.02306461334229	-6.44702863693237	-3.94462108612061	-0.0105473287403584	0.557929813861847	0.0612854436039925
-2.01999998092651	-6.45005655288696	-3.94803476333618	-0.0109963733702898	0.557965040206909	0.0611460171639919
-2.01704502105713	-6.44153785705566	-3.93738651275635	-0.0116115845739841	0.558031558990479	0.0609966441988945
-2.01876854896545	-6.43786144256592	-3.93295359611511	-0.012085136026144	0.557939946651459	0.0608402825891972
-2.02089953422546	-6.43652582168579	-3.92735075950623	-0.0125965205952525	0.557828009128571	0.0605346448719502
-2.03357243537903	-6.4441876411438	-3.92982888221741	-0.01308982539922	0.557698309421539	0.0603815317153931
-2.03001046180725	-6.44539165496826	-3.92764163017273	-0.013578599318862	0.55768758058548	0.0601069591939449
-2.02527284622192	-6.44274997711182	-3.92393827438354	-0.0140984915196896	0.557694852352142	0.0598913319408894
-2.02607154846191	-6.44087696075439	-3.91255235671997	-0.0147375361993909	0.557384729385376	0.0595521852374077
-2.03388810157776	-6.44726037979126	-3.91735458374023	-0.0151466261595488	0.557217955589294	0.059384535998106
-2.03401255607605	-6.45335149765015	-3.91223812103271	-0.0156383961439133	0.557136058807373	0.0591286420822144
-2.02659058570862	-6.45229339599609	-3.91402697563171	-0.0160396154969931	0.557075917720795	0.0588981248438358
-2.02435636520386	-6.45479440689087	-3.90820384025574	-0.0165492463856936	0.556924819946289	0.058598455041647
-2.03516411781311	-6.45598840713501	-3.90458345413208	-0.0169863980263472	0.55665123462677	0.058360643684864
-2.03534936904907	-6.46113872528076	-3.90886664390564	-0.017335707321763	0.556542992591858	0.0580572299659252
-2.03036332130432	-6.45599508285522	-3.9036602973938	-0.0177141483873129	0.556537747383118	0.0578132607042789
-2.03072237968445	-6.45504331588745	-3.89563322067261	-0.0181737933307886	0.556392252445221	0.0574449524283409
-2.03693580627441	-6.45329236984253	-3.89871978759766	-0.0185548327863216	0.556252360343933	0.0572604164481163
-2.04227662086487	-6.46456432342529	-3.8995795249939	-0.0189020484685898	0.556209921836853	0.056979276239872
-2.03685331344604	-6.45991468429565	-3.89682769775391	-0.0193265341222286	0.556308507919312	0.0567740239202976
-2.041668176651	-6.46363067626953	-3.8909797668457	-0.0197150968015194	0.556231021881104	0.056471049785614
-2.04447960853577	-6.47211837768555	-3.90144562721252	-0.0200059954077005	0.556352376937866	0.0562871880829334
-2.03857851028442	-6.46909093856812	-3.89689874649048	-0.0203735269606113	0.556507647037506	0.0559928603470325
-2.03662037849426	-6.46892786026001	-3.8952476978302	-0.0206903591752052	0.556634247303009	0.0557324588298798
-2.04426670074463	-6.4773416519165	-3.89171981811523	-0.0209209620952606	0.55666983127594	0.0554486736655235
-2.03655767440796	-6.48150205612183	-3.89920163154602	-0.0212317351251841	0.557012677192688	0.0552206747233868
-2.03661465644836	-6.47690010070801	-3.90110182762146	-0.0215572938323021	0.557269513607025	0.0550430789589882
-2.03863787651062	-6.48246908187866	-3.90393137931824	-0.0217547453939915	0.557451367378235	0.0547421462833881
-2.0442168712616	-6.48798274993896	-3.90827560424805	-0.0218316335231066	0.557832598686218	0.0546126663684845
-2.03693556785584	-6.48950386047363	-3.91052794456482	-0.0220368858426809	0.55823427438736	0.0543828010559082
-2.03572559356689	-6.48336744308472	-3.91097617149353	-0.0222436375916004	0.558765113353729	0.0542470924556255
-2.03623747825623	-6.48367309570313	-3.91597127914429	-0.0224072560667992	0.559057533740997	0.0540215447545052
-2.04496669769287	-6.48900842666626	-3.9184148311615	-0.0224864762276411	0.559596478939056	0.0538180656731129
-2.04171657562256	-6.49532461166382	-3.92973709106445	-0.0225248914211988	0.560214757919312	0.0536623224616051
-2.0355179309845	-6.49175882339478	-3.92591023445129	-0.022770669311285	0.560882389545441	0.0534954331815243
-2.03443074226379	-6.49056529998779	-3.93576765060425	-0.0227569695562124	0.561321556568146	0.0532857961952686
-2.04060792922974	-6.49931812286377	-3.94388246536255	-0.0227731708437204	0.561892926692963	0.0531845651566982
-2.03048300743103	-6.50072240829468	-3.94836521148682	-0.022822666913271	0.562601804733276	0.0529756098985672
-2.03116655349731	-6.49899816513062	-3.9548819065094	-0.0228812079876661	0.563169479370117	0.0529640018939972
-2.033047914505	-6.50469398498535	-3.96161794662476	-0.0228087566792965	0.563690721988678	0.0529246814548969
-2.03226232528687	-6.51129007339478	-3.96828365325928	-0.0227188542485237	0.564374804496765	0.0529474578797817
-2.02201008796692	-6.50572633743286	-3.96969819068909	-0.0226891227066517	0.565051794052124	0.0529543198645115
-2.02623510360718	-6.50964593887329	-3.98131465911865	-0.0225904695689678	0.565599143505096	0.0529608428478241
-2.02864217758179	-6.51480293273926	-3.98196601867676	-0.0224085561931133	0.566280901432037	0.053050484508276
-2.02185845375061	-6.51916360855103	-3.99223947525024	-0.0223499722778797	0.567043364048004	0.0529896654188633
-2.01654434204102	-6.51143169403076	-3.99521613121033	-0.0222447961568832	0.56766676902771	0.0529842600226402
-2.02075552940369	-6.51754999160767	-4.00173664093018	-0.0221064630895853	0.568196356296539	0.0529571436345577
-2.02018356323242	-6.52513647079468	-4.00824308395386	-0.0218968186527491	0.568890869617462	0.0529999360442162
-2.01659083366394	-6.52872133255005	-4.02238750457764	-0.0217122528702021	0.569539129734039	0.0530016720294952
-2.00838565826416	-6.52275991439819	-4.01503849029541	-0.0216311514377594	0.570271551609039	0.0530146546661854
-2.00832462310791	-6.52490234375	-4.02586078643799	-0.0215009171515703	0.570915937423706	0.0530512966215611
-2.0104193687439	-6.53007745742798	-4.03708934783936	-0.0213115476071835	0.571379780769348	0.053106565028429
-2.00930714607239	-6.53580713272095	-4.0446605682373	-0.020999401807785	0.572025418281555	0.0532623864710331
-2.00591969490051	-6.53540849685669	-4.05193424224854	-0.0207714401185513	0.57271546125412	0.0533626489341259
-2.00012254714966	-6.52995824813843	-4.05281543731689	-0.020657155662775	0.573373794555664	0.0534657686948776
-2.00110602378845	-6.53007125854492	-4.06372499465942	-0.0203887820243835	0.573870480060577	0.0535669252276421
-2.00571322441101	-6.52875375747681	-4.06651449203491	-0.0201913751661778	0.574422717094421	0.0535817444324493
-2.01254200935364	-6.53130865097046	-4.07883977890015	-0.0198753699660301	0.574887156486511	0.053687259554863
-2.01543140411377	-6.53498315811157	-4.07691669464111	-0.0196949429810047	0.575518846511841	0.053632665425539
-2.01261043548584	-6.5317006111145	-4.09026527404785	-0.0194570310413837	0.576194524765015	0.0537092797458172
-2.01010465621948	-6.52850961685181	-4.09054470062256	-0.0193171463906765	0.576807022094727	0.0537366680800915
-2.00705289840698	-6.52748155593872	-4.09579277038574	-0.0191484205424786	0.577250063419342	0.0537440925836563
-2.00782299041748	-6.52784538269043	-4.10332250595093	-0.0189551319926977	0.577721476554871	0.0537616275250912
-2.01508522033691	-6.52726936340332	-4.10424375534058	-0.0187679994851351	0.578132510185242	0.0538742877542973
-2.0148401260376	-6.54340505599976	-4.11617279052734	-0.0185789912939072	0.578648149967194	0.0539198517799377
-2.01574182510376	-6.54121589660645	-4.12815999984741	-0.0181744322180748	0.579263269901276	0.0539519228041172
-2.01563215255737	-6.54466104507446	-4.13420486450195	-0.0181857813149691	0.579754114151001	0.0537821054458618
-2.01218342781067	-6.537522315979	-4.14174747467041	-0.0179559402167797	0.580281972885132	0.0539569966495037
-2.01697969436646	-6.54006099700928	-4.14586782455444	-0.017728116363287	0.580838322639465	0.053899958729744
-2.01185774803162	-6.5339150428772	-4.14583158493042	-0.0176035854965448	0.581266522407532	0.0537546500563622
-2.01541018486023	-6.53847789764404	-4.1529107093811	-0.0173737443983555	0.581666707992554	0.0537341795861721
-2.01556825637817	-6.54177808761597	-4.16364717483521	-0.0170818697661161	0.582288682460785	0.053765382617712
-2.02323508262634	-6.54281806945801	-4.16717386245728	-0.0169412959367037	0.58279550075531	0.0537752248346806
-2.0295467376709	-6.5439133644104	-4.17159128189087	-0.0167168769985437	0.583411157131195	0.053815882652998
-2.02844095230103	-6.54496574401855	-4.18640899658203	-0.0164819080382586	0.584076881408691	0.0536638908088207
-2.02224731445313	-6.53921937942505	-4.19206285476685	-0.0163227692246437	0.584783315658569	0.0539167635142803
-2.03155946731567	-6.54101991653442	-4.19028377532959	-0.0161797311156988	0.58539479970932	0.0540238320827484
-2.02506279945374	-6.55881452560425	-4.19134616851807	-0.016094796359539	0.58586186170578	0.0534986704587936
-2.01954746246338	-6.54430341720581	-4.22322082519531	-0.0157156381756067	0.586858093738556	0.0537128150463104
-2.02533316612244	-6.53803825378418	-4.21560716629028	-0.0157417096197605	0.587243795394897	0.0534190535545349
-2.02600932121277	-6.53938007354736	-4.21226406097412	-0.015645194798708	0.587862908840179	0.0536467805504799
-2.03174924850464	-6.54032468795776	-4.2327675819397	-0.0154191674664617	0.588730692863464	0.0536280050873756
-2.03136324882507	-6.53873157501221	-4.22800016403198	-0.0153351696208119	0.589135050773621	0.0535291470587254
-2.03215098381042	-6.54243564605713	-4.23833227157593	-0.015181596390903	0.589825212955475	0.053765170276165
-2.03572225570679	-6.5496678352356	-4.25042057037354	-0.0150145199149847	0.590545058250427	0.0537177436053753
-2.03369688987732	-6.54651594161987	-4.2506890296936	-0.0148919140920043	0.591035723686218	0.0537559352815151
-2.03839731216431	-6.53833484649658	-4.26077795028687	-0.0146761983633041	0.591781318187714	0.0538300648331642
-2.0450599193573	-6.54286956787109	-4.26827478408813	-0.0146045116707683	0.592491626739502	0.0539737530052662
-2.04842519760132	-6.54953813552856	-4.27775812149048	-0.014502945356071	0.593008875846863	0.0539518743753433
-2.05048251152039	-6.54165601730347	-4.2811131477356	-0.0144217070192099	0.593675673007965	0.0538825578987598
-2.04867815971375	-6.54495429992676	-4.28096342086792	-0.0143839800730348	0.594290971755981	0.0539120100438595
-2.05158710479736	-6.54752445220947	-4.28624248504639	-0.0142879551276565	0.594824910163879	0.0538859963417053
-2.05293583869934	-6.54583501815796	-4.29292058944702	-0.0142678190022707	0.595413744449615	0.0537876524031162
-2.0496027469635	-6.54210519790649	-4.29441261291504	-0.0142474649474025	0.595903694629669	0.0536551810801029
-2.05196118354797	-6.54271411895752	-4.30670642852783	-0.0141221275553107	0.596325159072876	0.0535635687410831
-2.04929065704346	-6.54933404922485	-4.30509090423584	-0.0142005579546094	0.59682822227478	0.0534675121307373
-2.04973220825195	-6.54942846298218	-4.30152702331543	-0.0141704194247723	0.597150146961212	0.0533762723207474
-2.05128884315491	-6.5473895072937	-4.30588626861572	-0.0141188707202673	0.597497820854187	0.0533080510795116
-2.05410671234131	-6.55242538452148	-4.31589460372925	-0.0141851725056767	0.597985327243805	0.0533001199364662
-2.05562877655029	-6.55524587631226	-4.31232357025146	-0.0142453256994486	0.598183572292328	0.0531195364892483
-2.06141996383667	-6.5554723739624	-4.31773662567139	-0.0142259588465095	0.598514914512634	0.0529660135507584
-2.06928420066834	-6.55583953857422	-4.32234144210815	-0.014237416908145	0.598843574523926	0.0527298264205456
-2.0725576877594	-6.56267976760864	-4.31765460968018	-0.0143340947106481	0.599007844924927	0.052491556853056
-2.0799515247345	-6.56255912780762	-4.32310581207275	-0.0144641045480967	0.599172711372375	0.0522154979407787
-2.08358359336853	-6.56619691848755	-4.32586193084717	-0.01457738596946	0.599357545375824	0.0518702231347561
-2.08368635177612	-6.56770515441895	-4.3299446105957	-0.0147450845688581	0.599581003189087	0.0515156202018261
-2.08609509468079	-6.57200860977173	-4.3248143196106	-0.0147911179810762	0.599613010883331	0.051216758787632
-2.09442853927612	-6.57492399215698	-4.32877540588379	-0.0150467921048403	0.599765956401825	0.0509706176817417
-2.09322738647461	-6.57838678359985	-4.32486629486084	-0.0152189638465643	0.599926710128784	0.0506685003638268
-2.09377789497375	-6.58333969116211	-4.32442569732666	-0.0154432756826282	0.599897503852844	0.0502836778759956
-2.0997359752655	-6.58527660369873	-4.32891607284546	-0.0155687890946865	0.599852681159973	0.0499430149793625
-2.10421133041382	-6.59182357788086	-4.329918384552	-0.0157857928425074	0.599937319755554	0.0495229288935661
-2.10855865478516	-6.59593677520752	-4.32645654678345	-0.0160882323980331	0.600106000900269	0.0490448214113712
-2.1125283241272	-6.59754800796509	-4.32083749771118	-0.0163886360824108	0.600086629390717	0.0484793968498707
-2.12798643112183	-6.60722780227661	-4.32662343978882	-0.0166610479354858	0.600195109844208	0.0465969517827034
-2.15379953384399	-6.65573644638062	-4.33548927307129	-0.0170928742736578	0.600490510463715	0.0397556200623512
-2.16655898094177	-6.67788648605347	-4.32186222076416	-0.0181523114442825	0.600472033023834	0.0371614284813404
-2.16757726669312	-6.64442348480225	-4.3240442276001	-0.018535140901804	0.600732266902924	0.0389945134520531
-2.18237495422363	-6.63445377349854	-4.32633876800537	-0.0187596566975117	0.600581884384155	0.0393976904451847
-2.19323348999023	-6.63592052459717	-4.32916975021362	-0.0190974716097116	0.6003737449646	0.0383316054940224
-2.18645453453064	-6.64538431167603	-4.33511018753052	-0.0196690931916237	0.600378513336182	0.0380919128656387
-2.18009829521179	-6.64888381958008	-4.33040332794189	-0.0201407987624407	0.600343763828278	0.0383076332509518
-2.17096424102783	-6.65795946121216	-4.32292985916138	-0.0207041073590517	0.600298702716827	0.0382310748100281
-2.16296601295471	-6.66617250442505	-4.31757497787476	-0.021298298612237	0.600202023983002	0.0381581149995327
-2.15447115898132	-6.66700744628906	-4.31130790710449	-0.021867411211133	0.600200653076172	0.0382395014166832
-2.15369248390198	-6.6650915145874	-4.31362104415894	-0.0223896130919456	0.600226104259491	0.0384584106504917
-2.15060639381409	-6.66104316711426	-4.3062596321106	-0.0228226780891418	0.600076913833618	0.0388561710715294
-2.15131139755249	-6.64872360229492	-4.30768442153931	-0.0232661254703999	0.600139558315277	0.0391085296869278
-2.15914130210876	-6.64028930664063	-4.30892705917358	-0.0237101633101702	0.600098252296448	0.0395547449588776
-2.16658854484558	-6.63431406021118	-4.29779052734375	-0.0240987800061703	0.600016593933105	0.039822842925787
-2.16798400878906	-6.63326215744019	-4.30229187011719	-0.0244835689663887	0.599960803985596	0.0400711037218571
-2.17150330543518	-6.62900018692017	-4.29568290710449	-0.0248255748301744	0.599792242050171	0.0402074381709099
-2.17022347450256	-6.62785291671753	-4.28850221633911	-0.0251876376569271	0.599668204784393	0.0402704849839211
-2.17416739463806	-6.63419675827026	-4.29295635223389	-0.0254414305090904	0.599543809890747	0.040356483310461
-2.17703533172607	-6.6379280090332	-4.29344320297241	-0.0257077254354954	0.599465608596802	0.0402249284088612
-2.17955756187439	-6.6373724937439	-4.29276466369629	-0.0259516388177872	0.599250614643097	0.0402702763676643
-2.18109679222107	-6.63610363006592	-4.29103755950928	-0.0261574015021324	0.599272429943085	0.0403075739741325
-2.1867847442627	-6.63515329360962	-4.29125928878784	-0.0262698251754045	0.599324762821198	0.0401664823293686
-2.19475102424622	-6.63515567779541	-4.29388093948364	-0.0265025850385427	0.59920734167099	0.0402343682944775
-2.19383597373962	-6.63657665252686	-4.28632497787476	-0.0266009122133255	0.599151194095612	0.0403919741511345
-2.19485187530518	-6.63580942153931	-4.27801656723022	-0.0267519280314446	0.599180459976196	0.0404249727725983
-2.19564366340637	-6.64016485214233	-4.27951145172119	-0.0268062986433506	0.599111378192902	0.0398172438144684
-2.1988730430603	-6.64590358734131	-4.27341651916504	-0.0269467085599899	0.5991370677948	0.0388309210538864
-2.20451545715332	-6.64981174468994	-4.27438068389893	-0.0271023083478212	0.599167823791504	0.0380032099783421
-2.20933175086975	-6.65093326568604	-4.27644968032837	-0.0272416658699512	0.599197208881378	0.0373808369040489
-2.22267627716064	-6.64694595336914	-4.2705192565918	-0.0273918621242046	0.599099814891815	0.0366402417421341
-2.23333787918091	-6.65074014663696	-4.26805734634399	-0.0275222640484571	0.598993062973022	0.0357996821403503
-2.24361848831177	-6.65520334243774	-4.27601099014282	-0.0275887958705425	0.598908722400665	0.0350478924810886
-2.25367665290833	-6.66006994247437	-4.26919651031494	-0.0276762098073959	0.598812401294708	0.0342856049537659
-2.26024055480957	-6.66733932495117	-4.26816654205322	-0.0277219656854868	0.598712265491486	0.0337233357131481
-2.2630980014801	-6.67000865936279	-4.27224683761597	-0.0278540030121803	0.598657310009003	0.0332136563956738
-2.2621693611145	-6.67309188842773	-4.26415300369263	-0.027931509539485	0.598553776741028	0.0327759757637978
-2.26155948638916	-6.67155265808105	-4.26136827468872	-0.0281326659023762	0.598554313182831	0.0324963890016079
-2.26051878929138	-6.66920948028564	-4.2597484588623	-0.0282880067825317	0.598302662372589	0.0322284065186977
-2.26412391662598	-6.67071056365967	-4.25561618804932	-0.0283742379397154	0.598158061504364	0.0320121496915817
-2.27233290672302	-6.67379426956177	-4.25358200073242	-0.0285941790789366	0.597946763038635	0.0318433977663517
-2.27632260322571	-6.67382049560547	-4.25556945800781	-0.0286743082106113	0.597776532173157	0.0317202284932137
-2.28432011604309	-6.67385721206665	-4.24994945526123	-0.0288631301373243	0.597655713558197	0.0315670110285282
-2.28524374961853	-6.67832183837891	-4.2529673576355	-0.0289569031447172	0.597506165504456	0.0314315557479858
-2.28646683692932	-6.6755633354187	-4.24273109436035	-0.029146084561944	0.597437500953674	0.0313105620443821
-2.28142595291138	-6.67243003845215	-4.24729681015015	-0.0292673092335463	0.597271025180817	0.0312944203615189
-2.28104710578918	-6.66990756988525	-4.24230098724365	-0.029468659311533	0.596911430358887	0.0311371423304081
-2.28355622291565	-6.6654257774353	-4.24300146102905	-0.0295394547283649	0.596728980541229	0.0311035457998514
-2.28831601142883	-6.66564130783081	-4.24433088302612	-0.0295432172715664	0.596504807472229	0.031040895730257
-2.29106664657593	-6.66661643981934	-4.23648071289063	-0.0296615231782198	0.596294045448303	0.0310654938220978
-2.29223871231079	-6.66697454452515	-4.2347092628479	-0.029658816754818	0.596053421497345	0.0309590492397547
-2.29747676849365	-6.66727447509766	-4.2350959777832	-0.02966483309865	0.595751523971558	0.0309714283794165
-2.30084252357483	-6.67063236236572	-4.237868309021	-0.0296549145132303	0.595570743083954	0.0310997255146503
-2.30365180969238	-6.66561698913574	-4.22999572753906	-0.0295644532889128	0.595509231090546	0.0311739053577185
-2.30433249473572	-6.66477012634277	-4.23346710205078	-0.0295535326004028	0.595288097858429	0.0313496962189674
-2.30465793609619	-6.66378736495972	-4.2340350151062	-0.0295457616448402	0.595214188098907	0.0316053740680218
-2.30466103553772	-6.65911197662354	-4.23091316223145	-0.0295038223266602	0.59522533416748	0.0318013317883015
-2.3027069568634	-6.64987659454346	-4.22720241546631	-0.0294674504548311	0.595153570175171	0.0320464894175529
-2.30309700965881	-6.64881706237793	-4.22243356704712	-0.0295079704374075	0.595166563987732	0.032417144626379
-2.30393838882446	-6.64214706420898	-4.22245836257935	-0.0293503925204277	0.595082104206085	0.0326000973582268
-2.30562996864319	-6.63343286514282	-4.22548580169678	-0.0293595995754004	0.594878256320953	0.0328751727938652
-2.31265473365784	-6.63673734664917	-4.22525644302368	-0.0292124915868044	0.594746351242065	0.0332240760326386
-2.31546640396118	-6.63024854660034	-4.22346687316895	-0.0291489884257317	0.594590425491333	0.0334125980734825
-2.31642770767212	-6.62830543518066	-4.2252049446106	-0.0289641804993153	0.594471216201782	0.0337225124239922
-2.31653785705566	-6.62734699249268	-4.22308874130249	-0.0287860669195652	0.594451248645782	0.034012395888567
-2.31843972206116	-6.62214374542236	-4.22396755218506	-0.0286214984953403	0.594432950019836	0.034159742295742
-2.31888508796692	-6.62324523925781	-4.22884607315063	-0.0285639334470034	0.594344258308411	0.034398689866066
-2.31781506538391	-6.61967754364014	-4.22340869903564	-0.0283735040575266	0.594317317008972	0.034491702914238
-2.31517314910889	-6.61595773696899	-4.22990608215332	-0.0282378755509853	0.594342827796936	0.034603413194418
-2.31863856315613	-6.6115665435791	-4.22269773483276	-0.0280678309500217	0.594257295131683	0.0347013771533966
-2.3193154335022	-6.60709047317505	-4.21945476531982	-0.0279539134353399	0.594155728816986	0.0347051844000816
-2.32256197929382	-6.60711812973022	-4.21772003173828	-0.0278251226991415	0.594148397445679	0.0346080958843231
-2.32793521881104	-6.60318326950073	-4.23034143447876	-0.0277060624212027	0.594038188457489	0.034533366560936
-2.33358073234558	-6.60340785980225	-4.21912336349487	-0.0275625288486481	0.593963265419006	0.0343081802129745
-2.33965039253235	-6.60846614837646	-4.22767782211304	-0.0273656360805035	0.593953311443329	0.0341355800628662
-2.34319019317627	-6.61472129821777	-4.23055458068848	-0.0272825267165899	0.593878388404846	0.0340037755668163
-2.34239721298218	-6.61560344696045	-4.22191953659058	-0.0271793585270643	0.593856751918793	0.0337946154177189
-2.33876895904541	-6.61927223205566	-4.23294878005981	-0.0270067658275366	0.593856692314148	0.033634465187788
-2.33758521080017	-6.61620616912842	-4.23288583755493	-0.0268756970763206	0.593858182430267	0.0334910079836845
-2.33479237556458	-6.6154351234436	-4.22188806533813	-0.0267616175115108	0.593907356262207	0.0333302281796932
-2.33568382263184	-6.61281299591064	-4.23067426681519	-0.0266620814800262	0.593791544437408	0.0330909378826618
-2.3412024974823	-6.61375379562378	-4.22846174240112	-0.0265795569866896	0.593717873096466	0.0329728461802006
-2.34556698799133	-6.6139760017395	-4.22505521774292	-0.0265197977423668	0.593793332576752	0.0327650792896748
-2.35134410858154	-6.62101221084595	-4.23198318481445	-0.026333786547184	0.593831658363342	0.0326591394841671
-2.35240745544434	-6.62027788162231	-4.22974157333374	-0.0262581575661898	0.594036400318146	0.0325903221964836
-2.35263872146606	-6.62226963043213	-4.23483371734619	-0.0262147188186646	0.594020426273346	0.0324558839201927
-2.34830594062805	-6.61753559112549	-4.2271556854248	-0.0261545348912477	0.594228446483612	0.0322203226387501
-2.35033297538757	-6.61594820022583	-4.23420333862305	-0.0261189769953489	0.594311833381653	0.0320728123188019
-2.35423755645752	-6.61321306228638	-4.23628759384155	-0.0259727537631989	0.594349682331085	0.0318646468222141
-2.35777521133423	-6.61799812316895	-4.24010181427002	-0.0259876791387796	0.594466507434845	0.03159174695611
-2.3628842830658	-6.62067127227783	-4.24522066116333	-0.0258555859327316	0.594590127468109	0.0314120538532734
-2.36681032180786	-6.62594890594482	-4.24568319320679	-0.0257937703281641	0.594692766666412	0.0311237052083015
-2.3644073009491	-6.62556123733521	-4.2433123588562	-0.025677315890789	0.594923913478851	0.0308740083128214
-2.36164164543152	-6.62511539459229	-4.24384641647339	-0.0256755277514458	0.595038056373596	0.0306386686861515
-2.36110758781433	-6.62536239624023	-4.23767566680908	-0.0255432855337858	0.595205366611481	0.0303427930921316
-2.36061596870422	-6.62222909927368	-4.24092102050781	-0.0256018247455359	0.595322608947754	0.0301333200186491
-2.36069536209106	-6.62726449966431	-4.24235725402832	-0.0255546178668737	0.595386564731598	0.0299648903310299
-2.36260318756104	-6.62768125534058	-4.24755048751831	-0.0255893990397453	0.595525860786438	0.0296753514558077
-2.36713790893555	-6.63573217391968	-4.24767589569092	-0.0254772752523422	0.595560729503632	0.0294828414916992
-2.36945295333862	-6.64200830459595	-4.25198602676392	-0.0254948064684868	0.595765888690948	0.0293032377958298
-2.36432981491089	-6.63829135894775	-4.2498345375061	-0.0254129860550165	0.596002638339996	0.0291017163544893
-2.35908770561218	-6.64108800888062	-4.24252080917358	-0.02546326816082	0.596109688282013	0.0289328619837761
-2.36024355888367	-6.63535642623901	-4.24826574325562	-0.0254641938954592	0.596189141273499	0.0286691747605801
-2.36183929443359	-6.63665151596069	-4.24945163726807	-0.0254311077296734	0.596134841442108	0.0285740680992603
-2.36477422714233	-6.63807344436646	-4.24742698669434	-0.0254688505083323	0.596093893051147	0.028406435623765
-2.36870718002319	-6.6415843963623	-4.25007963180542	-0.0254872757941484	0.596092939376831	0.0282338056713343
-2.370276927948	-6.64698123931885	-4.24786853790283	-0.0254650320857763	0.596175193786621	0.0282017961144447
-2.36981153488159	-6.64777660369873	-4.24936485290527	-0.0254282709211111	0.596221089363098	0.0280468333512545
-2.36374473571777	-6.64403867721558	-4.25039434432983	-0.0255582164973021	0.596275091171265	0.0279292557388544
-2.36137223243713	-6.64244747161865	-4.24729871749878	-0.0256727505475283	0.596189439296722	0.0278203375637531
-2.36147665977478	-6.64146709442139	-4.24277114868164	-0.0256924014538527	0.596143066883087	0.0276835262775421
-2.36524057388306	-6.63833332061768	-4.24663543701172	-0.0258319713175297	0.595920920372009	0.0274418201297522
-2.37206840515137	-6.64244794845581	-4.24232482910156	-0.0258789714425802	0.595831632614136	0.0273141488432884
-2.37625098228455	-6.64206504821777	-4.24532890319824	-0.0259640067815781	0.595695316791534	0.0270571913570166
-2.37804079055786	-6.64911603927612	-4.24114656448364	-0.025993125513196	0.595585525035858	0.0268571842461824
-2.37453079223633	-6.65061616897583	-4.24065828323364	-0.0261321701109409	0.595565676689148	0.0266611203551292
-2.36959719657898	-6.64562463760376	-4.23380088806152	-0.0262106414884329	0.595313012599945	0.0264367870986462
-2.37056446075439	-6.64632940292358	-4.2268123626709	-0.0263878032565117	0.595137238502502	0.0262632314115763
-2.37306618690491	-6.64227199554443	-4.23204040527344	-0.0264761801809072	0.594797372817993	0.026035238057375
-2.37684893608093	-6.6458306312561	-4.22440338134766	-0.0266032684594393	0.594557523727417	0.0258402917534113
-2.38069605827332	-6.65039491653442	-4.2253885269165	-0.0266414135694504	0.594345390796661	0.025634566321969
-2.38439202308655	-6.65384244918823	-4.2298150062561	-0.0268076527863741	0.594206809997559	0.0255056042224169
-2.37735724449158	-6.65310621261597	-4.22146463394165	-0.0269836578518152	0.594018280506134	0.0253332313150167
-2.37428903579712	-6.64910745620728	-4.21981287002563	-0.0270731095224619	0.593875169754028	0.0251643173396587
-2.37316060066223	-6.64638566970825	-4.21168279647827	-0.0273711681365967	0.593538880348206	0.0250609144568443
-2.37606692314148	-6.6458477973938	-4.21206426620483	-0.0274364277720451	0.593312501907349	0.0248913746327162
-2.37929916381836	-6.6486439704895	-4.21055126190186	-0.0275978874415159	0.592969298362732	0.0247679874300957
-2.38290190696716	-6.65181875228882	-4.21047449111938	-0.0277289338409901	0.592824578285217	0.0246755033731461
-2.38314843177795	-6.65463399887085	-4.21359062194824	-0.0277751050889492	0.592747807502747	0.0245166216045618
-2.37954139709473	-6.65217733383179	-4.20662403106689	-0.0279583837836981	0.592615187168121	0.0244082976132631
-2.37542748451233	-6.64896965026855	-4.19853782653809	-0.0280802641063929	0.592471599578857	0.0242297742515802
-2.38176536560059	-6.64495229721069	-4.20900535583496	-0.0281582847237587	0.592225790023804	0.0240424368530512
-2.38769507408142	-6.64997673034668	-4.19661569595337	-0.0282778013497591	0.592051267623901	0.023833530023694
-2.38991284370422	-6.65710878372192	-4.2042760848999	-0.028257867321372	0.591883718967438	0.0236097052693367
-2.38611721992493	-6.65692090988159	-4.20060920715332	-0.028308255597949	0.591871380805969	0.0234748311340809
-2.38247752189636	-6.65437269210815	-4.20258045196533	-0.0284464210271835	0.591810703277588	0.0232589226216078
-2.38253664970398	-6.65009069442749	-4.1922664642334	-0.0285364389419556	0.591750204563141	0.0231290888041258
-2.38317561149597	-6.65221548080444	-4.19576263427734	-0.028592724353075	0.591563880443573	0.0230223555117846
-2.38888120651245	-6.65395355224609	-4.19777059555054	-0.0285573303699493	0.591520428657532	0.0229004342108965
-2.38990378379822	-6.6561107635498	-4.19600534439087	-0.0285392235964537	0.591654241085052	0.0228947307914495
-2.38297939300537	-6.65447521209717	-4.1981348991394	-0.0285313725471497	0.591723024845123	0.0228277798742056
-2.3792679309845	-6.65218257904053	-4.19133329391479	-0.0286461114883423	0.591733515262604	0.0227839536964893
-2.38315987586975	-6.65104055404663	-4.19728422164917	-0.0286082196980715	0.591711044311523	0.0226468127220869
-2.38855266571045	-6.65667676925659	-4.19776105880737	-0.0285799223929644	0.591750204563141	0.0224819034337997
-2.38895606994629	-6.66052532196045	-4.19592761993408	-0.0284246895462275	0.591820538043976	0.0224477555602789
-2.38394784927368	-6.66041231155396	-4.20408058166504	-0.0283855311572552	0.591969907283783	0.0223201718181372
-2.37693428993225	-6.65772867202759	-4.19344043731689	-0.0283852647989988	0.592099726200104	0.0222004428505898
-2.3764214515686	-6.65399551391602	-4.19769811630249	-0.0282993707805872	0.59210193157196	0.0219930876046419
-2.38363122940063	-6.65993547439575	-4.19531106948853	-0.0281523242592812	0.592151939868927	0.0219495519995689
-2.38620114326477	-6.66370344161987	-4.20659351348877	-0.0280423648655415	0.592284977436066	0.021799560636282
-2.38210082054138	-6.66296863555908	-4.20385932922363	-0.0278774816542864	0.59246814250946	0.0217315945774317
-2.37810325622559	-6.66071128845215	-4.20495891571045	-0.0277958121150732	0.59265410900116	0.0216439664363861
-2.37538409233093	-6.65955066680908	-4.20487451553345	-0.0277118273079395	0.592564165592194	0.0214865710586309
-2.38306331634521	-6.66564607620239	-4.20871591567993	-0.0275809932500124	0.592639565467834	0.0214012879878283
-2.38684797286987	-6.67014837265015	-4.21120834350586	-0.0273217428475618	0.592659294605255	0.0211903303861618
-2.38456273078918	-6.67088985443115	-4.21104431152344	-0.0271064564585686	0.592877507209778	0.0211112201213837
-2.37821793556213	-6.66662311553955	-4.21493339538574	-0.0269719008356333	0.592964053153992	0.0209476985037327
-2.37892699241638	-6.66204118728638	-4.20651769638062	-0.0267854668200016	0.592928647994995	0.0208561737090349
-2.38183426856995	-6.66778659820557	-4.21507453918457	-0.0265597645193338	0.59289538860321	0.0207336135208607
-2.38532853126526	-6.6726131439209	-4.21539449691772	-0.0262677855789661	0.592952609062195	0.020732069388032
-2.38525986671448	-6.67372512817383	-4.22183036804199	-0.0259262546896935	0.592992722988129	0.0207619946449995
-2.37842035293579	-6.67149782180786	-4.21936321258545	-0.0257195793092251	0.593043565750122	0.0207498110830784
-2.37313675880432	-6.66442012786865	-4.21569776535034	-0.025582293048501	0.593058884143829	0.0208538789302111
-2.37570238113403	-6.66350841522217	-4.21782302856445	-0.0253461636602879	0.592905938625336	0.0208646897226572
-2.38104820251465	-6.66895055770874	-4.21977472305298	-0.0250619165599346	0.592887699604034	0.0209055636078119
-2.37710118293762	-6.67254638671875	-4.22488641738892	-0.0247664023190737	0.592948198318481	0.0209371019154787
-2.37075757980347	-6.66550636291504	-4.22064161300659	-0.0246110819280148	0.592894077301025	0.021026037633419
-2.37247157096863	-6.66356134414673	-4.2224588394165	-0.0243880338966846	0.592676103115082	0.0209620110690594
-2.37928295135498	-6.6709246635437	-4.22327280044556	-0.0241011641919613	0.592638492584229	0.0210197921842337
-2.36939477920532	-6.67357015609741	-4.22350358963013	-0.023915397003293	0.592592775821686	0.0210411660373211
-2.36425399780273	-6.66961669921875	-4.22040987014771	-0.0237594172358513	0.592602133750916	0.020996730774641
-2.36514329910278	-6.66699361801147	-4.22385597229004	-0.0235840417444706	0.592331528663635	0.0209945570677519
-2.36475443840027	-6.66876363754272	-4.21379518508911	-0.0234721768647432	0.592251062393188	0.020895192399621
-2.37009477615356	-6.67860174179077	-4.22584009170532	-0.0232775639742613	0.592100083827972	0.0209718756377697
-2.36485815048218	-6.67549085617065	-4.22291803359985	-0.0230290815234184	0.592094659805298	0.020846514031291
-2.35868358612061	-6.67326545715332	-4.22529983520508	-0.0229249522089958	0.592044353485107	0.0208316538482904
-2.35674643516541	-6.67294025421143	-4.21531963348389	-0.0229115691035986	0.59183144569397	0.0206678938120604
-2.36373853683472	-6.67629289627075	-4.22308778762817	-0.0226966552436352	0.591672599315643	0.0206591859459877
-2.362788438797	-6.67931890487671	-4.21762132644653	-0.0226382948458195	0.591714441776276	0.0205860938876867
-2.35411787033081	-6.67424011230469	-4.2134690284729	-0.0226243063807487	0.591830790042877	0.020644374191761
-2.35540843009949	-6.6704740524292	-4.21398019790649	-0.0225685685873032	0.591582715511322	0.0205202400684357
-2.35887384414673	-6.6772985458374	-4.22565412521362	-0.0225972440093756	0.591580510139465	0.0206112936139107
-2.35434556007385	-6.67934989929199	-4.21846389770508	-0.0225596372038126	0.591658711433411	0.0205818675458431
-2.34529757499695	-6.67660903930664	-4.22260236740112	-0.0226591005921364	0.591728150844574	0.0205818824470043
-2.34181094169617	-6.67766666412354	-4.21961450576782	-0.0227220095694065	0.591643929481506	0.020400220528245
-2.34447550773621	-6.67597818374634	-4.22751569747925	-0.0228061564266682	0.591627955436707	0.0203488133847713
-2.3492112159729	-6.69282484054565	-4.22600126266479	-0.0228667128831148	0.591663181781769	0.0201971940696239
-2.34083676338196	-6.69239234924316	-4.22053861618042	-0.0228647887706757	0.591841578483582	0.0200189109891653
-2.3350670337677	-6.69202947616577	-4.21927833557129	-0.0230289287865162	0.591873168945313	0.0197835639119148
-2.33914232254028	-6.68752479553223	-4.22252607345581	-0.0229729302227497	0.59187912940979	0.0196367595344782
-2.34466218948364	-6.69813585281372	-4.22266054153442	-0.0230693109333515	0.591875791549683	0.0194238089025021
-2.33620357513428	-6.69755554199219	-4.22545480728149	-0.0231401193886995	0.592129290103912	0.0192605368793011
-2.33143424987793	-6.69424629211426	-4.22155952453613	-0.023345610126853	0.592194795608521	0.0190737061202526
-2.33703899383545	-6.69420671463013	-4.22169589996338	-0.0234991144388914	0.592206537723541	0.018968103453517
-2.34202027320862	-6.70043087005615	-4.22658634185791	-0.0235532317310572	0.592224776744843	0.0188082605600357
-2.33483910560608	-6.70064735412598	-4.2289137840271	-0.0235903896391392	0.592405259609222	0.0186828132718802
-2.33056306838989	-6.69606971740723	-4.22826242446899	-0.0237888731062412	0.592483818531036	0.0184839237481356
-2.33638119697571	-6.69849109649658	-4.22362232208252	-0.0239222124218941	0.592518985271454	0.018407391384244
-2.33828687667847	-6.70426940917969	-4.23086500167847	-0.0240260381251574	0.592418968677521	0.0182746406644583
-2.33408403396606	-6.70800542831421	-4.22467947006226	-0.0240893475711346	0.592507719993591	0.0181950051337481
-2.32949542999268	-6.70617723464966	-4.23260545730591	-0.024219112470746	0.592556059360504	0.0181683506816626
-2.32672691345215	-6.70060443878174	-4.22477388381958	-0.0243794899433851	0.592539966106415	0.0181028228253126
-2.33093595504761	-6.70441770553589	-4.22641086578369	-0.0244485046714544	0.592274308204651	0.0180520322173834
-2.3297438621521	-6.70669746398926	-4.22379207611084	-0.0244708154350519	0.592293977737427	0.0180572755634785
-2.32325291633606	-6.70747566223145	-4.22888517379761	-0.024492347612977	0.592253744602203	0.0181422103196383
-2.32437014579773	-6.70009136199951	-4.21852493286133	-0.0245634838938713	0.592085778713226	0.0181113295257092
-2.32771706581116	-6.70480251312256	-4.22557401657104	-0.0246676709502935	0.591835200786591	0.0181520078331232
-2.32583856582642	-6.70472812652588	-4.22330617904663	-0.0245730541646481	0.591778874397278	0.0181792005896568
-2.32157564163208	-6.70221710205078	-4.22406959533691	-0.024651063606143	0.591657757759094	0.0182990469038486
-2.32526612281799	-6.69385671615601	-4.2164511680603	-0.0246842131018639	0.591414272785187	0.0183217506855726
-2.32967162132263	-6.70100450515747	-4.21721935272217	-0.0247057303786278	0.591093778610229	0.0184450782835484
-2.32727646827698	-6.70059394836426	-4.2158260345459	-0.0247458051890135	0.590988993644714	0.0185521468520164
-2.3195493221283	-6.69179153442383	-4.20842504501343	-0.0247842837125063	0.590774536132813	0.0186973847448826
-2.32425880432129	-6.68607473373413	-4.20762157440186	-0.0247993152588606	0.59048718214035	0.0188866909593344
-2.32622146606445	-6.69313812255859	-4.21085453033447	-0.0248613934963942	0.590264499187469	0.0190779808908701
-2.3179497718811	-6.68714427947998	-4.21073961257935	-0.0249278880655766	0.590181469917297	0.0193118043243885
-2.31448650360107	-6.68214988708496	-4.20464277267456	-0.0250213649123907	0.5899338722229	0.0194753352552652
-2.31748485565186	-6.67701101303101	-4.19424772262573	-0.0250100456178188	0.589645981788635	0.0196641273796558
-2.32225322723389	-6.68391609191895	-4.20241498947144	-0.0251465700566769	0.589410483837128	0.0197667311877012
-2.31837511062622	-6.68116331100464	-4.20125102996826	-0.0251354090869427	0.58928918838501	0.0197802614420652
-2.3156795501709	-6.67825555801392	-4.19616413116455	-0.0252206642180681	0.589166224002838	0.019770422950387
-2.31653046607971	-6.67186260223389	-4.19331932067871	-0.0253403559327126	0.589004218578339	0.0196737386286259
-2.32469868659973	-6.68143081665039	-4.19795703887939	-0.025564581155777	0.58876895904541	0.0195538681000471
-2.32487440109253	-6.67784547805786	-4.19265222549438	-0.0256318021565676	0.588771820068359	0.0193500090390444
-2.31943798065186	-6.67854070663452	-4.19558811187744	-0.0258375108242035	0.588751316070557	0.0191404204815626
-2.32039928436279	-6.67176818847656	-4.1863694190979	-0.0261333025991917	0.588612496852875	0.018887085840106
-2.32573652267456	-6.68430852890015	-4.19282865524292	-0.0263711456209421	0.588553905487061	0.0186352375894785
-2.32248401641846	-6.68705320358276	-4.19371318817139	-0.0265248026698828	0.58866935968399	0.0183147471398115
-2.31673860549927	-6.68906831741333	-4.19144439697266	-0.0268523450940847	0.588800191879272	0.018039058893919
-2.31619215011597	-6.68597841262817	-4.18870735168457	-0.0271123945713043	0.588791310787201	0.0177053473889828
-2.32090616226196	-6.69406127929688	-4.18748378753662	-0.0273856334388256	0.588781595230103	0.0173090063035488
-2.32233309745789	-6.70146989822388	-4.19051122665405	-0.0276117641478777	0.5889533162117	0.0169811677187681
-2.31310057640076	-6.69938993453979	-4.18896961212158	-0.0278679225593805	0.589146077632904	0.0166004039347172
-2.31398010253906	-6.6987156867981	-4.18040704727173	-0.0282026659697294	0.589218854904175	0.0161967240273952
-2.31754994392395	-6.70407724380493	-4.18365430831909	-0.0285507198423147	0.58931440114975	0.0157971233129501
-2.31936407089233	-6.71057319641113	-4.18662261962891	-0.0287879519164562	0.589509189128876	0.0153469489887357
-2.31474924087524	-6.71398830413818	-4.19157791137695	-0.0291176829487085	0.589796125888824	0.015054265037179
-2.31321787834167	-6.70946931838989	-4.18625497817993	-0.0294367875903845	0.589927911758423	0.0145328976213932
-2.31958484649658	-6.71433401107788	-4.18697643280029	-0.0298897530883551	0.589952647686005	0.0141889685764909
-2.32232856750488	-6.72343683242798	-4.18388748168945	-0.0301552563905716	0.590029537677765	0.0137396538630128
-2.32237505912781	-6.7272162437439	-4.18802165985107	-0.0304508525878191	0.59021782875061	0.0134020242840052
-2.31692695617676	-6.72413492202759	-4.18429327011108	-0.0308829620480537	0.590348243713379	0.0129208397120237
-2.31525182723999	-6.72026538848877	-4.18047523498535	-0.0312336012721062	0.590291440486908	0.0125653026625514
-2.32455730438232	-6.73003482818604	-4.181725025177	-0.0315041802823544	0.590219378471375	0.0121770547702909
-2.32145428657532	-6.7339334487915	-4.18375968933105	-0.0318342037498951	0.590377390384674	0.0119917802512646
-2.31762409210205	-6.72878980636597	-4.17931127548218	-0.0322649702429771	0.590382993221283	0.01160376239568
-2.32629823684692	-6.73060417175293	-4.17960786819458	-0.0326586365699768	0.590220868587494	0.0113408854231238
-2.32747793197632	-6.73581123352051	-4.1751594543457	-0.0329257622361183	0.590135157108307	0.0110462354496121
-2.3245677947998	-6.73453903198242	-4.17833185195923	-0.0333088897168636	0.590172588825226	0.0108590768650174
-2.32576036453247	-6.72953033447266	-4.1655740737915	-0.0337760113179684	0.590008974075317	0.0105572212487459
-2.33267998695374	-6.73705339431763	-4.1685643196106	-0.034118328243494	0.589771747589111	0.0103483647108078
-2.33206725120544	-6.73709630966187	-4.16433763504028	-0.0344379432499409	0.589796483516693	0.01009307987988
-2.32525873184204	-6.73290920257568	-4.16636514663696	-0.0349279679358006	0.589635789394379	0.00983205251395702
-2.33230781555176	-6.73182773590088	-4.15727996826172	-0.0353061556816101	0.589436888694763	0.00961878057569265
-2.33674049377441	-6.74284553527832	-4.15663957595825	-0.0356752574443817	0.589209258556366	0.00936327502131462
-2.32974362373352	-6.74187421798706	-4.15950345993042	-0.0360673926770687	0.589121639728546	0.00913109909743071
-2.32673740386963	-6.7398943901062	-4.15319061279297	-0.0365527682006359	0.588923692703247	0.00880414247512817
-2.33140540122986	-6.7422022819519	-4.14838695526123	-0.0369504578411579	0.588697135448456	0.00856025237590075
-2.338134765625	-6.75045824050903	-4.14946460723877	-0.0373098514974117	0.588521063327789	0.00831057503819466
-2.32764935493469	-6.74806833267212	-4.14684343338013	-0.0377269722521305	0.588479816913605	0.00805346667766571
-2.32982921600342	-6.74474334716797	-4.13788318634033	-0.0381578765809536	0.58830988407135	0.00761577673256397
-2.34072422981262	-6.74998760223389	-4.14640140533447	-0.0384737364947796	0.588113069534302	0.00743440352380276
-2.33250737190247	-6.75121259689331	-4.1353874206543	-0.038901261985302	0.58812016248703	0.00712631735950708
-2.33064675331116	-6.74967479705811	-4.13403654098511	-0.0394295416772366	0.588165700435638	0.00685170805081725
-2.33548808097839	-6.7519998550415	-4.13264274597168	-0.039798267185688	0.58800995349884	0.00645260186865926
-2.33711218833923	-6.76138782501221	-4.13949060440063	-0.0402078367769718	0.588092744350433	0.00617885123938322
-2.33171415328979	-6.75588655471802	-4.13383388519287	-0.0406744703650475	0.588241457939148	0.00587948458269238
-2.33016061782837	-6.75566864013672	-4.13067245483398	-0.0411095768213272	0.588290691375732	0.00555771356448531
-2.33763933181763	-6.76311540603638	-4.13216352462769	-0.0414302423596382	0.588458776473999	0.00529965432360768
-2.32972621917725	-6.76532649993896	-4.13150501251221	-0.0419714637100697	0.588698387145996	0.00496423477306962
-2.32521367073059	-6.7616810798645	-4.13340377807617	-0.0424850657582283	0.588979244232178	0.00469237565994263
-2.32786631584167	-6.77097463607788	-4.13328886032104	-0.04288275167346	0.589138925075531	0.00432906253263354
-2.3256139755249	-6.77321529388428	-4.14006280899048	-0.0432450249791145	0.589519321918488	0.00407628389075398
-2.32129669189453	-6.76794767379761	-4.13397884368896	-0.0437388345599175	0.58987557888031	0.00371148507110775
-2.32898688316345	-6.77755784988403	-4.1425313949585	-0.0441550053656101	0.590155303478241	0.00334147387184203
-2.32543873786926	-6.78190994262695	-4.14356470108032	-0.0445159189403057	0.590699017047882	0.00302095455117524
-2.3205897808075	-6.78183746337891	-4.15207767486572	-0.0449082851409912	0.591186225414276	0.00260179722681642
-2.32038068771362	-6.77873516082764	-4.14813947677612	-0.0453763827681541	0.591609299182892	0.00216448050923646
-2.32568573951721	-6.78924036026001	-4.15627336502075	-0.0456236377358437	0.592078328132629	0.00171524728648365
-2.31773114204407	-6.792151927948	-4.15513038635254	-0.0460441932082176	0.592830061912537	0.00142336415592581
-2.31539583206177	-6.79223108291626	-4.15337419509888	-0.0465007908642292	0.593295276165009	0.000930809008423239
-2.31806778907776	-6.80214357376099	-4.16797351837158	-0.04681047052145	0.593928635120392	0.000588258495554328
-2.31240892410278	-6.80711793899536	-4.16981744766235	-0.0471318028867245	0.59460860490799	0.000155694884597324
-2.303147315979	-6.80705070495605	-4.17146778106689	-0.0475029014050961	0.595262050628662	-0.000213110499316826
-2.30998992919922	-6.81090402603149	-4.17190265655518	-0.0478909872472286	0.595816254615784	-0.0006938332808204
-2.31230711936951	-6.81802988052368	-4.19181871414185	-0.0481196194887161	0.596549212932587	-0.00109837029594928
-2.2999804019928	-6.81854248046875	-4.18674230575562	-0.048526369035244	0.597319006919861	-0.00140479544643313
-2.29985880851746	-6.81700086593628	-4.19145250320435	-0.0488511733710766	0.597846508026123	-0.00185567722655833
-2.30554103851318	-6.82562446594238	-4.19174146652222	-0.0490792132914066	0.59846019744873	-0.00217451015487313
-2.30366444587708	-6.83197641372681	-4.20273733139038	-0.0493334457278252	0.599216222763062	-0.00259511172771454
-2.29257941246033	-6.83034515380859	-4.19918584823608	-0.0497640408575535	0.599913597106934	-0.00291554862633348
-2.29621148109436	-6.83224296569824	-4.20613574981689	-0.0501088164746761	0.600422978401184	-0.00337504944764078
-2.30043768882751	-6.83625650405884	-4.20672035217285	-0.050364226102829	0.601037979125977	-0.00369737576693296
-2.29829144477844	-6.84474325180054	-4.22255563735962	-0.0506811179220676	0.601691663265228	-0.00410719309002161
-2.29025745391846	-6.84415054321289	-4.21756982803345	-0.0510212294757366	0.602332293987274	-0.00445356639102101
-2.28849935531616	-6.84424495697021	-4.21755933761597	-0.0515349060297012	0.602798700332642	-0.00484956335276365
-2.29433393478394	-6.85128593444824	-4.22123003005981	-0.0519085936248302	0.603248059749603	-0.00519313151016831
-2.29108810424805	-6.85608196258545	-4.2320990562439	-0.0522876679897308	0.603875637054443	-0.0055398284457624
-2.28357028961182	-6.85670471191406	-4.22382307052612	-0.0527465268969536	0.604422390460968	-0.00591411953791976
-2.28687334060669	-6.85839128494263	-4.22777700424194	-0.053192526102066	0.604705810546875	-0.00640371115878224
-2.29021763801575	-6.86592388153076	-4.22840785980225	-0.053581565618515	0.60510379076004	-0.00669213524088264
-2.28775835037231	-6.87199640274048	-4.23383522033691	-0.0540004186332226	0.605555236339569	-0.00716463942080736
-2.28119277954102	-6.87154150009155	-4.23080730438232	-0.0545740574598312	0.606020569801331	-0.00752040417864919
-2.28315424919128	-6.87218332290649	-4.23269939422607	-0.0550510063767433	0.606188595294952	-0.00804735161364079
-2.28620219230652	-6.88066148757935	-4.22906494140625	-0.0555457547307014	0.606479942798615	-0.00841233506798744
-2.2859513759613	-6.88142967224121	-4.24055671691895	-0.0560972280800343	0.606758415699005	-0.00879151374101639
-2.27553653717041	-6.88162326812744	-4.22667169570923	-0.0566944368183613	0.607170283794403	-0.0091647757217288
-2.27824401855469	-6.87875986099243	-4.23543787002563	-0.0572904832661152	0.607243955135345	-0.00956812966614962
-2.2870671749115	-6.88461446762085	-4.23207235336304	-0.0579165145754814	0.607407093048096	-0.00990873016417027
-2.28846383094788	-6.88909339904785	-4.23550367355347	-0.0585486479103565	0.607682466506958	-0.010296069085598
-2.28355169296265	-6.89099931716919	-4.23219013214111	-0.059197086840868	0.607951939105988	-0.010666674003005
-2.28066468238831	-6.88716459274292	-4.22697973251343	-0.0599063858389854	0.608041882514954	-0.0110229067504406
-2.28739380836487	-6.88877391815186	-4.21947336196899	-0.0605977401137352	0.608035981655121	-0.0114074256271124
-2.29290771484375	-6.89589166641235	-4.22964334487915	-0.0612872913479805	0.608202159404755	-0.0118140047416091
-2.29091382026672	-6.8971061706543	-4.22307634353638	-0.0619996301829815	0.60830694437027	-0.0121957371011376
-2.28751540184021	-6.89894485473633	-4.21783971786499	-0.0627807676792145	0.608572065830231	-0.0125074591487646
-2.2834095954895	-6.89470720291138	-4.21120643615723	-0.0636347457766533	0.608549058437347	-0.0129812574014068
-2.29016041755676	-6.89727544784546	-4.21402263641357	-0.0644835382699966	0.608540892601013	-0.0133592477068305
-2.29195046424866	-6.90668058395386	-4.20629072189331	-0.0651958137750626	0.608543872833252	-0.0138055821880698
-2.2918438911438	-6.90355014801025	-4.21038389205933	-0.0659238696098328	0.608798801898956	-0.0141481757164001
-2.28892850875854	-6.90390300750732	-4.20419645309448	-0.0668967813253403	0.608759164810181	-0.0146266110241413
-2.29457330703735	-6.90627431869507	-4.19648027420044	-0.0677278265357018	0.608776807785034	-0.0151125201955438
-2.29848742485046	-6.91423273086548	-4.19517993927002	-0.0684983804821968	0.608761668205261	-0.0156083488836884
-2.29052591323853	-6.91577100753784	-4.18857336044312	-0.0693473294377327	0.608976423740387	-0.0160079523921013
-2.28698897361755	-6.91516256332397	-4.18656539916992	-0.0703283846378326	0.608998477458954	-0.016567749902606
-2.29202270507813	-6.91344404220581	-4.17910480499268	-0.0711372047662735	0.609026968479156	-0.0170111395418644
-2.2978630065918	-6.92393207550049	-4.17668914794922	-0.0720698982477188	0.609018802642822	-0.0174693427979946
-2.29760646820068	-6.92992544174194	-4.17566442489624	-0.0728357508778572	0.609145164489746	-0.0179609004408121
-2.29070973396301	-6.93397903442383	-4.17142534255981	-0.0737463608384132	0.609247922897339	-0.0184408891946077
-2.29221200942993	-6.93265438079834	-4.16014003753662	-0.074666403234005	0.60930472612381	-0.0189490430057049
-2.29903769493103	-6.93861198425293	-4.1621150970459	-0.0756077617406845	0.609303951263428	-0.0194546896964312
-2.29886889457703	-6.94783496856689	-4.15392351150513	-0.0764676705002785	0.609427094459534	-0.0199678111821413
-2.29896068572998	-6.95221948623657	-4.15545988082886	-0.0772887319326401	0.609562158584595	-0.0204744525253773
-2.29006361961365	-6.94912528991699	-4.14179277420044	-0.0782291144132614	0.609684646129608	-0.0210184846073389
-2.30041766166687	-6.95580005645752	-4.14489316940308	-0.0790901556611061	0.609630107879639	-0.0215491838753223
-2.29875922203064	-6.96289825439453	-4.13947486877441	-0.0799215584993362	0.609894812107086	-0.0220127664506435
-2.29603719711304	-6.96455860137939	-4.13966846466064	-0.0809245333075523	0.610060155391693	-0.0225311890244484
-2.2941997051239	-6.96263456344604	-4.12870645523071	-0.0818274319171906	0.610074520111084	-0.0230631697922945
-2.30212593078613	-6.97613430023193	-4.13525247573853	-0.0826567634940147	0.610112488269806	-0.0235059503465891
-2.3003716468811	-6.98127222061157	-4.13027811050415	-0.0834649950265884	0.610362768173218	-0.0239390600472689
-2.2937605381012	-6.98704671859741	-4.12682104110718	-0.084345817565918	0.610580027103424	-0.0243813004344702
-2.29171895980835	-6.98530721664429	-4.11850690841675	-0.0851828679442406	0.610732913017273	-0.024784354493022
-2.29427528381348	-6.98817110061646	-4.12261486053467	-0.0860764160752296	0.61091548204422	-0.025185864418745
-2.29823541641235	-6.99159145355225	-4.11613655090332	-0.0867586955428123	0.610941588878632	-0.0257011409848928
-2.3038113117218	-7.00147771835327	-4.11294412612915	-0.0875376611948013	0.611196100711823	-0.0261426512151957
-2.2928946018219	-7.0080623626709	-4.11234474182129	-0.0883387699723244	0.611348986625671	-0.0265525169670582
-2.29404258728027	-7.00716400146484	-4.10738754272461	-0.0891581401228905	0.611591160297394	-0.0269486419856548
-2.29626297950745	-7.00922298431396	-4.10281133651733	-0.0898849591612816	0.611562192440033	-0.0274299755692482
-2.30270385742188	-7.01371288299561	-4.09656572341919	-0.0906642749905586	0.611727237701416	-0.0279203169047832
-2.30462527275085	-7.02520275115967	-4.10415840148926	-0.091348260641098	0.611809730529785	-0.0283238161355257
-2.29796814918518	-7.02500677108765	-4.08974933624268	-0.0921717137098312	0.611938059329987	-0.028772559016943
-2.29820489883423	-7.0236964225769	-4.08745336532593	-0.0929636880755425	0.612017631530762	-0.0291840378195047
-2.30135083198547	-7.02758407592773	-4.08288669586182	-0.0937573313713074	0.6119744181633	-0.0295824930071831
-2.3134663105011	-7.03402185440063	-4.08236789703369	-0.094453327357769	0.611952304840088	-0.0298684183508158
[truncated: 10,649 more rows]
