# Supplementary material for: Identification of Haptic Based Guiding Using Hard Reins
Source: PLoS One. 2015 Jul 22;10(7):e0132020. doi: 10.1371/journal.pone.0132020 (PMC4511788; doi:10.1371/journal.pone.0132020)
Supplement: S6 File — (ZIP) [file pone.0132020.s006.zip › Exp2_ForceData2/Subject9/path3/T7.csv]

Force X (N)	Force Y (N)	Force Z (N)	Torque X (N-m)	Torque Y (N-m)	Torque Z (N-m)	Frequency = 10000	Averaging Level = 16	F/T Serial Number = FT11772	Time Started = 19/12/2012 16:42:41
0.583440780639648	-8.54956340789795	-3.32128691673279	-0.00377126387320459	0.475164771080017	-0.0348211973905563
0.58541476726532	-8.55130290985107	-3.33747363090515	-0.00357432966120541	0.475712686777115	-0.0347086675465107
0.592318415641785	-8.55253982543945	-3.33703994750977	-0.00341872568242252	0.476097136735916	-0.03459582477808
0.595690011978149	-8.55610179901123	-3.33439254760742	-0.00323559087701142	0.476606816053391	-0.0344929546117783
0.592517733573914	-8.5545825958252	-3.33458042144775	-0.00301883183419704	0.477130562067032	-0.0344133339822292
0.597777128219604	-8.55389976501465	-3.33637237548828	-0.00276859826408327	0.477623492479324	-0.034480657428503
0.6025390625	-8.55571460723877	-3.34889602661133	-0.00257220468483865	0.478152126073837	-0.0346587114036083
0.609836280345917	-8.56139278411865	-3.36718320846558	-0.00250391149893403	0.478779405355453	-0.0346123427152634
0.615551650524139	-8.56761360168457	-3.35877990722656	-0.00237664417363703	0.479432940483093	-0.0344272293150425
0.620251893997192	-8.56295013427734	-3.35536360740662	-0.00227121240459383	0.479813307523727	-0.0344700887799263
0.625492632389069	-8.56327533721924	-3.36782670021057	-0.00201431009918451	0.480344951152802	-0.0345302820205688
0.628150939941406	-8.56461811065674	-3.38259077072144	-0.00184332625940442	0.480879843235016	-0.0344806425273418
0.626372396945953	-8.56937217712402	-3.38885688781738	-0.00159411318600178	0.481423139572144	-0.0343549475073814
0.632141053676605	-8.57316017150879	-3.37342405319214	-0.00155676528811455	0.481963127851486	-0.0342042744159698
0.637238323688507	-8.57194900512695	-3.37819457054138	-0.00137808360159397	0.482372969388962	-0.0341171137988567
0.644583225250244	-8.57002258300781	-3.38717913627625	-0.00123353640083224	0.482751756906509	-0.0341375134885311
0.654032349586487	-8.5708532333374	-3.39976143836975	-0.00109532498754561	0.483089447021484	-0.0341361276805401
0.655160129070282	-8.57762050628662	-3.40842056274414	-0.000924164312891662	0.483415424823761	-0.0340586677193642
0.653301894664764	-8.57605361938477	-3.39595031738281	-0.000712828186806291	0.483820855617523	-0.0339227579534054
0.651163637638092	-8.57592678070068	-3.39858531951904	-0.000652117189019918	0.484028935432434	-0.0339863374829292
0.655708789825439	-8.57568264007568	-3.40449047088623	-0.000588596507441252	0.484365880489349	-0.0340422131121159
0.657184660434723	-8.58048629760742	-3.41545844078064	-0.00059679668629542	0.484621554613113	-0.0341813154518604
0.656034409999847	-8.58487796783447	-3.41787171363831	-0.000601985782850534	0.484801739454269	-0.0339929312467575
0.660680532455444	-8.58086490631104	-3.40748524665833	-0.000664984399918467	0.484951198101044	-0.0338564403355122
0.659226894378662	-8.57846355438232	-3.40201258659363	-0.000663318031001836	0.48488911986351	-0.0338985212147236
0.6553093791008	-8.57337856292725	-3.41154360771179	-0.000613510550465435	0.485016345977783	-0.0339486971497536
0.647713661193848	-8.57096004486084	-3.42723298072815	-0.000578433333430439	0.484978377819061	-0.0340283215045929
0.644743263721466	-8.57685470581055	-3.41721105575562	-0.000596484343986958	0.485039860010147	-0.033848699182272
0.640094578266144	-8.57292079925537	-3.41277885437012	-0.000709536019712687	0.485006123781204	-0.0337944403290749
0.637440025806427	-8.5739107131958	-3.40225100517273	-0.000853758887387812	0.484873473644257	-0.0338836014270782
0.638074696063995	-8.56928062438965	-3.40735530853271	-0.000971362576819956	0.484674751758575	-0.0340077169239521
0.635504007339478	-8.56679916381836	-3.42122673988342	-0.00107694359030575	0.484349280595779	-0.0341679155826569
0.631350159645081	-8.56932640075684	-3.41565227508545	-0.00124640553258359	0.484206587076187	-0.0341681353747845
0.619754016399384	-8.56577491760254	-3.40171647071838	-0.00137747405096889	0.483877331018448	-0.0340911746025085
0.614269614219666	-8.561598777771	-3.39396643638611	-0.00148388673551381	0.48354634642601	-0.0340809784829617
0.608654141426086	-8.55627536773682	-3.38582587242126	-0.00168727140408009	0.483106285333633	-0.0341347381472588
0.602496862411499	-8.5573673248291	-3.40183854103088	-0.001850321656093	0.482815444469452	-0.0342615358531475
0.600513279438019	-8.55801391601563	-3.40180993080139	-0.00211390084587038	0.482518017292023	-0.0344059839844704
0.59602153301239	-8.56259441375732	-3.39547896385193	-0.00231938622891903	0.482113152742386	-0.0343297608196735
0.594991326332092	-8.55484104156494	-3.38230800628662	-0.0026057343930006	0.481701284646988	-0.0342747904360294
0.58980655670166	-8.5520133972168	-3.36542797088623	-0.0028421962633729	0.481292456388474	-0.0344122722744942
0.586116075515747	-8.54775619506836	-3.36716270446777	-0.00297364825382829	0.480837494134903	-0.0346056148409843
0.579708337783813	-8.54413795471191	-3.37660312652588	-0.00317443022504449	0.480467349290848	-0.0347308441996574
0.576338350772858	-8.54732227325439	-3.37322807312012	-0.00335929333232343	0.480198174715042	-0.0347676463425159
0.57049947977066	-8.54850578308105	-3.36011385917664	-0.00362621434032917	0.479888439178467	-0.0347649268805981
0.562098860740662	-8.54677581787109	-3.34315586090088	-0.0039377729408443	0.479635715484619	-0.034795094281435
0.561842501163483	-8.54196739196777	-3.34394454956055	-0.00421851966530085	0.479343950748444	-0.0349969491362572
0.556086421012878	-8.54183006286621	-3.35016250610352	-0.00440891832113266	0.479041963815689	-0.0351561494171619
0.554684102535248	-8.53882312774658	-3.35135626792908	-0.00463558314368129	0.478840619325638	-0.0353534370660782
0.548604369163513	-8.5431547164917	-3.34764003753662	-0.00489847362041473	0.47855418920517	-0.0353881046175957
0.541383564472198	-8.53954410552979	-3.34005165100098	-0.00497195264324546	0.478413373231888	-0.0353673063218594
0.53709489107132	-8.53453350067139	-3.32517218589783	-0.00512125436216593	0.478107392787933	-0.0354787968099117
0.533745646476746	-8.53270053863525	-3.32377696037292	-0.00526499981060624	0.477931082248688	-0.035645067691803
0.529368460178375	-8.53203105926514	-3.33228254318237	-0.00550915813073516	0.477796882390976	-0.0357905887067318
0.525633633136749	-8.53119850158691	-3.33886742591858	-0.00558319734409451	0.477764844894409	-0.035998709499836
0.524110436439514	-8.53497695922852	-3.34045791625977	-0.00583826471120119	0.477695941925049	-0.0361367911100388
0.519029855728149	-8.54068756103516	-3.33464050292969	-0.00604084925726056	0.477622598409653	-0.0361969955265522
0.518216192722321	-8.53698635101318	-3.32645297050476	-0.00626188982278109	0.477640569210052	-0.0362627133727074
0.511582553386688	-8.53817844390869	-3.31767320632935	-0.00637865392491221	0.477551579475403	-0.0364148616790771
0.512056529521942	-8.53212642669678	-3.3193051815033	-0.00652178097516298	0.477356851100922	-0.0365000404417515
0.507631123065948	-8.52640628814697	-3.31903791427612	-0.00660212524235249	0.477197021245956	-0.0367988906800747
0.500748634338379	-8.52813911437988	-3.32567071914673	-0.00667140679433942	0.477332890033722	-0.0369678661227226
0.491317451000214	-8.5291919708252	-3.33201289176941	-0.00674631679430604	0.477303802967072	-0.0370726585388184
0.491098135709763	-8.52684593200684	-3.33028340339661	-0.00688631925731897	0.477311462163925	-0.0371253825724125
0.4800024330616	-8.52750587463379	-3.32783555984497	-0.00695829559117556	0.47726371884346	-0.0372244939208031
0.479849398136139	-8.52768039703369	-3.32588315010071	-0.00717925792559981	0.477215975522995	-0.0373499840497971
0.475834876298904	-8.52597522735596	-3.31167936325073	-0.00725555326789618	0.477199792861938	-0.037185825407505
0.471067845821381	-8.52544593811035	-3.3116147518158	-0.00743436207994819	0.477219372987747	-0.0373046360909939
0.472002625465393	-8.52625370025635	-3.30756330490112	-0.00748786702752113	0.4771588742733	-0.0373440831899643
0.473934918642044	-8.52117347717285	-3.300856590271	-0.00765282148495317	0.477002531290054	-0.0374525375664234
0.475476086139679	-8.52161312103271	-3.32240319252014	-0.00781864020973444	0.477003753185272	-0.0376769229769707
0.475256979465485	-8.52244663238525	-3.31954741477966	-0.00790817104279995	0.476951390504837	-0.0376845672726631
0.46499502658844	-8.52256774902344	-3.3082492351532	-0.00798553228378296	0.476935923099518	-0.0375409126281738
0.463414520025253	-8.5177059173584	-3.30524444580078	-0.00802497006952763	0.476908594369888	-0.0375056527554989
0.458664804697037	-8.51436042785645	-3.29768323898315	-0.00817186571657658	0.47681200504303	-0.0375394783914089
0.458894938230515	-8.51423168182373	-3.29293704032898	-0.00825961586087942	0.476772427558899	-0.0375591032207012
0.45141065120697	-8.50817489624023	-3.30989003181458	-0.00830202084034681	0.476715683937073	-0.0376180782914162
0.449538111686707	-8.5102653503418	-3.315678358078	-0.00839848443865776	0.476695597171783	-0.0377410389482975
0.450031012296677	-8.51308727264404	-3.31556963920593	-0.00859956257045269	0.476697593927383	-0.037655059248209
0.44518780708313	-8.51449584960938	-3.31933522224426	-0.00861064810305834	0.476642042398453	-0.0376609042286873
0.44025444984436	-8.50543212890625	-3.3148500919342	-0.0086118197068572	0.476453185081482	-0.037567887455225
0.440271109342575	-8.50942611694336	-3.31499004364014	-0.00882835686206818	0.476424187421799	-0.0375388823449612
0.435537874698639	-8.50628185272217	-3.30915141105652	-0.00890138559043407	0.476287543773651	-0.037356823682785
0.431662648916245	-8.50156211853027	-3.3040726184845	-0.00896707363426685	0.476207494735718	-0.0372402183711529
0.42756375670433	-8.50142478942871	-3.30365061759949	-0.00909110810607672	0.476075112819672	-0.0371831506490707
0.425891667604446	-8.49331951141357	-3.30166268348694	-0.00910482555627823	0.475910842418671	-0.0370238609611988
0.422581434249878	-8.49210357666016	-3.29085111618042	-0.00923505518585444	0.475786119699478	-0.0368541814386845
0.417778640985489	-8.48484802246094	-3.29372239112854	-0.00930436234921217	0.475673705339432	-0.0367365404963493
0.415131568908691	-8.48032855987549	-3.2883563041687	-0.00938297435641289	0.475532412528992	-0.0365506522357464
0.411711066961288	-8.47588729858398	-3.28814244270325	-0.00940947886556387	0.475237220525742	-0.0365009307861328
0.409619122743607	-8.47250461578369	-3.30114078521729	-0.00941612664610147	0.475155740976334	-0.0364268757402897
0.40612205862999	-8.46819686889648	-3.30907011032104	-0.00941907241940498	0.475030213594437	-0.0362298041582108
0.405697017908096	-8.46720123291016	-3.30409145355225	-0.00944201927632093	0.474960327148438	-0.03600899502635
0.400038748979568	-8.46877574920654	-3.29635262489319	-0.00952776707708836	0.474823087453842	-0.0357604473829269
0.394374638795853	-8.46430397033691	-3.29949331283569	-0.00949208624660969	0.474727332592011	-0.0354982428252697
0.394695460796356	-8.4618034362793	-3.29460620880127	-0.00953409634530544	0.474553912878037	-0.0353171303868294
0.3973648250103	-8.46024608612061	-3.28230118751526	-0.00961663480848074	0.474527329206467	-0.0350610092282295
0.39336434006691	-8.45961380004883	-3.27859401702881	-0.00966356974095106	0.474331825971603	-0.0348754189908504
0.396529734134674	-8.45136260986328	-3.27985405921936	-0.00962684396654367	0.47421783208847	-0.0346625670790672
0.396240830421448	-8.45268154144287	-3.28091359138489	-0.0097269369289279	0.474114239215851	-0.0345592275261879
0.398786902427673	-8.44875049591064	-3.27585816383362	-0.00972031522542238	0.47406992316246	-0.0343576967716217
0.400154054164886	-8.44807624816895	-3.29438209533691	-0.00976336188614368	0.473846524953842	-0.0342576839029789
0.404873609542847	-8.44527626037598	-3.28768444061279	-0.00968137197196484	0.473775625228882	-0.0340470932424068
0.398891746997833	-8.44804763793945	-3.29266452789307	-0.00966505240648985	0.47380056977272	-0.0338513888418674
0.402811944484711	-8.446213722229	-3.29318642616272	-0.00964577123522758	0.473713159561157	-0.0336610488593578
0.398854404687881	-8.44569492340088	-3.29339241981506	-0.00959267187863588	0.473672658205032	-0.0333061963319778
0.401968985795975	-8.44407367706299	-3.28624391555786	-0.0095387389883399	0.47369247674942	-0.0331448875367641
0.39760285615921	-8.44159507751465	-3.27959442138672	-0.00937190745025873	0.47368136048317	-0.0328591465950012
0.399926036596298	-8.43605518341064	-3.27106952667236	-0.00926193594932556	0.473601967096329	-0.032694224268198
0.400843888521194	-8.43471813201904	-3.2778742313385	-0.00917760282754898	0.473567366600037	-0.0325695835053921
0.398760497570038	-8.43240547180176	-3.27538681030273	-0.00905999634414911	0.473676830530167	-0.0323882028460503
0.400952011346817	-8.43675518035889	-3.27795004844666	-0.00900452584028244	0.473710715770721	-0.0322172492742538
0.401133865118027	-8.43654346466064	-3.3004949092865	-0.00898811034858227	0.473845899105072	-0.0321148186922073
0.403792083263397	-8.4429817199707	-3.29964923858643	-0.00890825595706701	0.473924458026886	-0.0319706983864307
0.405530482530594	-8.4391918182373	-3.29805946350098	-0.00877463258802891	0.474000364542007	-0.0317427739500999
0.40469354391098	-8.44263744354248	-3.30215072631836	-0.00867666583508253	0.474074572324753	-0.0315956547856331
0.405348360538483	-8.44247341156006	-3.30317902565002	-0.00865454692393541	0.474235624074936	-0.0313891656696796
0.409319192171097	-8.44324779510498	-3.29557204246521	-0.00858084578067064	0.474300414323807	-0.0312227252870798
0.414884150028229	-8.44204425811768	-3.28779029846191	-0.0086036566644907	0.47430756688118	-0.0310963094234467
0.417273223400116	-8.44169139862061	-3.2867157459259	-0.00844715256243944	0.474394559860229	-0.0309672653675079
0.41999363899231	-8.43779945373535	-3.29335951805115	-0.00834437739104033	0.474471390247345	-0.0308318007737398
0.424602866172791	-8.43796348571777	-3.28555607795715	-0.00834153965115547	0.474582195281982	-0.0307180993258953
0.426299482584	-8.43895530700684	-3.30651712417603	-0.0081709073856473	0.474734157323837	-0.0306121353060007
0.425798386335373	-8.43924236297607	-3.31254601478577	-0.00796865206211805	0.474908858537674	-0.0305383298546076
0.427600860595703	-8.44110012054443	-3.31519031524658	-0.0079459510743618	0.474991947412491	-0.0304319001734257
0.430001676082611	-8.44741058349609	-3.31104922294617	-0.00782325677573681	0.475218176841736	-0.0302116740494967
0.429880231618881	-8.44821929931641	-3.31288981437683	-0.00770825380459428	0.47527539730072	-0.0300867408514023
0.4324891269207	-8.45108699798584	-3.30176472663879	-0.00769837573170662	0.475465446710587	-0.0299485437572002
0.43414494395256	-8.4476957321167	-3.2955858707428	-0.00767811574041843	0.47555884718895	-0.0299021434038877
0.438768178224564	-8.45448684692383	-3.30183243751526	-0.00762243010103703	0.475631833076477	-0.0297837555408478
0.441182017326355	-8.45304679870605	-3.29909753799438	-0.00756719196215272	0.47569727897644	-0.0297453217208385
0.448675096035004	-8.45338153839111	-3.30138659477234	-0.00760739808902144	0.475808888673782	-0.0298297367990017
0.446330457925797	-8.45670032501221	-3.3084192276001	-0.00747748930007219	0.475788295269012	-0.0297883693128824
0.451287358999252	-8.45757389068604	-3.3236973285675	-0.00737871276214719	0.475958198308945	-0.0297727305442095
0.456231474876404	-8.45905208587646	-3.31555008888245	-0.007364506367594	0.475964814424515	-0.0297170523554087
0.457311153411865	-8.46452903747559	-3.31386375427246	-0.00730331987142563	0.476048946380615	-0.0296008009463549
0.455117076635361	-8.46254920959473	-3.30535769462585	-0.00730948336422443	0.476094901561737	-0.029480068013072
0.457342952489853	-8.46300888061523	-3.30911350250244	-0.00720437476411462	0.4762322306633	-0.0295044295489788
0.457646012306213	-8.46009254455566	-3.30191421508789	-0.00726225273683667	0.476227432489395	-0.0295587852597237
0.459317147731781	-8.46672630310059	-3.31945633888245	-0.00718379439786077	0.476302534341812	-0.0295882802456617
0.462453991174698	-8.46683406829834	-3.33338665962219	-0.00720245065167546	0.476495683193207	-0.0296148750931025
0.466797173023224	-8.47146797180176	-3.32690978050232	-0.00717516057193279	0.476553708314896	-0.029575577005744
0.46803018450737	-8.47409534454346	-3.3299298286438	-0.00720224250108004	0.476642817258835	-0.0294792894273996
0.470538377761841	-8.48137283325195	-3.33249568939209	-0.00720416521653533	0.476805001497269	-0.029407974332571
0.474514335393906	-8.47662830352783	-3.32488107681274	-0.00718031637370586	0.476855605840683	-0.0293579529970884
0.477133601903915	-8.47843647003174	-3.3142569065094	-0.00719501823186874	0.476848036050797	-0.0294216591864824
0.482573837041855	-8.47645664215088	-3.32157921791077	-0.00715459417551756	0.47695529460907	-0.0295302178710699
0.482122123241425	-8.48166465759277	-3.3235068321228	-0.00708337128162384	0.477074921131134	-0.0295784324407578
0.487151086330414	-8.48363590240479	-3.32814288139343	-0.00701853074133396	0.477210402488709	-0.029640331864357
0.484860956668854	-8.48641014099121	-3.3447265625	-0.00683321291580796	0.477444350719452	-0.0296997800469399
0.484594583511353	-8.49028778076172	-3.34211659431458	-0.00684005068615079	0.477675437927246	-0.0295899640768766
0.482072681188583	-8.49648094177246	-3.3391740322113	-0.00676107034087181	0.477867126464844	-0.0295493360608816
0.490564495325089	-8.49615478515625	-3.32890844345093	-0.00668564299121499	0.478020548820496	-0.0295974761247635
0.492384284734726	-8.49917125701904	-3.3299355506897	-0.00669351546093822	0.478219211101532	-0.0297889932990074
0.495625376701355	-8.50001907348633	-3.34237146377563	-0.00661622127518058	0.478384524583817	-0.0299293249845505
0.495732009410858	-8.50461196899414	-3.35005307197571	-0.00651881331577897	0.478578388690948	-0.0301069002598524
0.505143105983734	-8.50661277770996	-3.3577299118042	-0.00646290695294738	0.478800386190414	-0.0301747377961874
0.501425921916962	-8.51346874237061	-3.35645914077759	-0.00641140108928084	0.478985518217087	-0.0301461145281792
0.50052535533905	-8.5139799118042	-3.34967851638794	-0.00629019597545266	0.479152321815491	-0.0301554501056671
0.498730719089508	-8.51051425933838	-3.34671354293823	-0.0060895592905581	0.479365229606628	-0.0302164405584335
0.503174483776093	-8.51570224761963	-3.33872175216675	-0.00606168899685144	0.479579478502274	-0.0303612276911736
0.501671552658081	-8.51642799377441	-3.35714268684387	-0.0059633175842464	0.479743301868439	-0.0305335707962513
0.504259824752808	-8.52226257324219	-3.37473726272583	-0.00593954650685191	0.480078041553497	-0.0308293085545301
0.507895648479462	-8.52805995941162	-3.37323904037476	-0.00596548756584525	0.480235189199448	-0.0309113394469023
0.512384653091431	-8.53602123260498	-3.37882256507874	-0.00589969055727124	0.480396091938019	-0.0309679973870516
0.51348078250885	-8.53773880004883	-3.36867189407349	-0.00587518746033311	0.480695396661758	-0.0309317670762539
0.51493376493454	-8.53859806060791	-3.36466002464294	-0.00584465032443404	0.480755239725113	-0.0309566427022219
0.521292507648468	-8.53639507293701	-3.36011672019959	-0.00584039464592934	0.480796933174133	-0.0311606545001268
0.519168198108673	-8.53801155090332	-3.36687231063843	-0.00575637444853783	0.48092246055603	-0.0314355343580246
0.5212322473526	-8.54226207733154	-3.38576531410217	-0.00566191598773003	0.481207340955734	-0.0316719189286232
0.515077829360962	-8.55146503448486	-3.38599348068237	-0.00565108330920339	0.481377005577087	-0.0318978317081928
0.51864218711853	-8.55636119842529	-3.37468838691711	-0.00566736655309796	0.481665700674057	-0.0320095121860504
0.524228096008301	-8.55906200408936	-3.36041355133057	-0.00580486748367548	0.481688380241394	-0.0321316421031952
0.524640083312988	-8.56272506713867	-3.3663170337677	-0.00587214715778828	0.481841832399368	-0.0321768596768379
0.530994415283203	-8.55615520477295	-3.37669324874878	-0.00584122771397233	0.48190912604332	-0.0324289351701736
0.532688438892365	-8.56416416168213	-3.38691639900208	-0.00579803856089711	0.48199650645256	-0.0324701741337776
0.534204959869385	-8.56518173217773	-3.38100361824036	-0.00581438047811389	0.482040673494339	-0.032543983310461
0.528609335422516	-8.56671619415283	-3.37096548080444	-0.00575661100447178	0.482026129961014	-0.0326027758419514
0.528316557407379	-8.5672025680542	-3.37443399429321	-0.00571263488382101	0.482159078121185	-0.0328061170876026
0.524629890918732	-8.56673526763916	-3.38484740257263	-0.00569266360253096	0.482244253158569	-0.0331258028745651
0.526992619037628	-8.57835292816162	-3.38741850852966	-0.00580511149019003	0.482338607311249	-0.0333564914762974
0.53369414806366	-8.57775592803955	-3.37583160400391	-0.00596681935712695	0.482340574264526	-0.0333573035895824
0.530986845493317	-8.57749080657959	-3.36722087860107	-0.00606287317350507	0.482285052537918	-0.033571183681488
0.533793091773987	-8.57636833190918	-3.36990356445313	-0.00607128906995058	0.482241362333298	-0.0337846651673317
0.527742087841034	-8.57518577575684	-3.3833224773407	-0.00605632783845067	0.482186645269394	-0.0339418835937977
0.527908861637115	-8.5779857635498	-3.38677215576172	-0.00605432689189911	0.482260972261429	-0.0340090617537498
0.51953661441803	-8.5810718536377	-3.38493132591248	-0.00615968462079763	0.482281625270844	-0.0341180004179478
0.519399106502533	-8.58531665802002	-3.38267683982849	-0.00624086195603013	0.482275098562241	-0.0341404192149639
0.520618975162506	-8.58538055419922	-3.3606538772583	-0.00648124376311898	0.482288122177124	-0.0343074798583984
0.520967364311218	-8.58795833587646	-3.37013268470764	-0.00655433302745223	0.482177168130875	-0.0345956906676292
0.528330385684967	-8.58742904663086	-3.37595796585083	-0.00667191669344902	0.482173293828964	-0.0347942784428597
0.521897614002228	-8.59239387512207	-3.37842392921448	-0.00674751307815313	0.482048451900482	-0.0348884016275406
0.522151410579681	-8.59248447418213	-3.37402772903442	-0.00684657692909241	0.482026100158691	-0.0350304655730724
0.514960885047913	-8.59605407714844	-3.36529159545898	-0.00693840021267533	0.481903284788132	-0.0350615754723549
0.517290771007538	-8.59115600585938	-3.35248208045959	-0.00700741168111563	0.481776297092438	-0.0351888872683048
0.512389481067657	-8.5930700302124	-3.35955095291138	-0.00717508094385266	0.481742948293686	-0.0353867970407009
0.509661018848419	-8.59455299377441	-3.36370658874512	-0.00720042455941439	0.481666654348373	-0.0355167463421822
0.510200202465057	-8.59353637695313	-3.36437797546387	-0.00729590700939298	0.481497198343277	-0.0357325226068497
0.507564008235931	-8.60455226898193	-3.37276792526245	-0.00745051028206944	0.481532245874405	-0.0358935631811619
0.505091845989227	-8.60615634918213	-3.36713814735413	-0.00757427513599396	0.481488943099976	-0.035967942327261
0.502316772937775	-8.60768890380859	-3.36282110214233	-0.00775233702734113	0.481395691633224	-0.0360965877771378
0.504717946052551	-8.60616016387939	-3.34308099746704	-0.00804889481514692	0.481130301952362	-0.0361681319773197
0.503358900547028	-8.60408401489258	-3.3454213142395	-0.00815325416624546	0.481015831232071	-0.0363706350326538
0.499796390533447	-8.60029888153076	-3.34696578979492	-0.00817098468542099	0.480903297662735	-0.0365618206560612
0.494854778051376	-8.60326099395752	-3.36190509796143	-0.00819381419569254	0.480714857578278	-0.0367858223617077
0.492619127035141	-8.60705852508545	-3.35751557350159	-0.00832127593457699	0.480769068002701	-0.0368711426854134
0.48766764998436	-8.60831260681152	-3.35109615325928	-0.00838120747357607	0.480723768472672	-0.03697794303298
0.4877969622612	-8.61127853393555	-3.34001302719116	-0.00866561848670244	0.480603158473969	-0.0370568744838238
0.485492587089539	-8.60980606079102	-3.33695363998413	-0.00876038521528244	0.480469822883606	-0.0372272133827209
0.489175975322723	-8.60940647125244	-3.33673024177551	-0.00895669683814049	0.480463564395905	-0.0374770388007164
0.489925771951675	-8.61590003967285	-3.33527851104736	-0.00899489689618349	0.480271577835083	-0.0375946499407291
0.489012867212296	-8.61511421203613	-3.33734512329102	-0.00915298610925674	0.480240851640701	-0.0378121137619019
0.488303959369659	-8.61719131469727	-3.35062956809998	-0.00925678294152021	0.480194419622421	-0.0380988344550133
0.488810271024704	-8.62027740478516	-3.34613728523254	-0.0094520291313529	0.480203777551651	-0.0382714606821537
0.482060998678207	-8.62530994415283	-3.33782172203064	-0.009590451605618	0.480034738779068	-0.0381719879806042
0.480725824832916	-8.61790084838867	-3.32747673988342	-0.00960177462548018	0.480054557323456	-0.0382010973989964
0.476930677890778	-8.61291790008545	-3.32139229774475	-0.0097347442060709	0.479950428009033	-0.0383464321494102
0.476123690605164	-8.61692905426025	-3.33071970939636	-0.00984157808125019	0.479911655187607	-0.0384088382124901
0.473014920949936	-8.61464309692383	-3.33367896080017	-0.00989892147481442	0.479905545711517	-0.0385910272598267
0.475450754165649	-8.61801338195801	-3.33436894416809	-0.0100409751757979	0.479850798845291	-0.0387395620346069
0.471587300300598	-8.6229944229126	-3.33562731742859	-0.0101862326264381	0.479815870523453	-0.0389244072139263
0.474381387233734	-8.63105773925781	-3.34152674674988	-0.0103212110698223	0.479893267154694	-0.0390404090285301
0.477030098438263	-8.62780284881592	-3.3299834728241	-0.0104931127279997	0.479756623506546	-0.0390701964497566
0.474871665239334	-8.63081359863281	-3.32682204246521	-0.0106987683102489	0.479828238487244	-0.0391564704477787
0.477339625358582	-8.62991428375244	-3.31714534759521	-0.0108429323881865	0.47961413860321	-0.0391459167003632
0.478057682514191	-8.62545776367188	-3.31658411026001	-0.0108709083870053	0.479484796524048	-0.0393090173602104
0.476446747779846	-8.62525177001953	-3.31018948554993	-0.0109364986419678	0.47945249080658	-0.0393830426037312
0.47425240278244	-8.62539577484131	-3.32897925376892	-0.0109544973820448	0.479479968547821	-0.0393962748348713
0.468115031719208	-8.62304592132568	-3.33113145828247	-0.010960471816361	0.479481667280197	-0.0394460409879684
0.466515898704529	-8.63085556030273	-3.32091307640076	-0.0111209144815803	0.479465544223785	-0.0393812507390976
0.466564953327179	-8.62726593017578	-3.30801677703857	-0.0113062467426062	0.479485034942627	-0.0394130125641823
0.467532694339752	-8.62585067749023	-3.31185913085938	-0.0114785665646195	0.479394406080246	-0.0394794456660748
0.473140686750412	-8.62572479248047	-3.31108355522156	-0.0115840947255492	0.479329138994217	-0.0395417921245098
0.473662614822388	-8.62697410583496	-3.32341718673706	-0.0116575062274933	0.479269444942474	-0.0395349524915218
0.476937025785446	-8.6246280670166	-3.321861743927	-0.0117370719090104	0.4792400598526	-0.0394708514213562
0.474413961172104	-8.62778186798096	-3.3126974105835	-0.0117968581616879	0.479142516851425	-0.0392586551606655
0.471989393234253	-8.62500953674316	-3.31469249725342	-0.0118133556097746	0.479146987199783	-0.0391404740512371
0.470793634653091	-8.62269115447998	-3.30180668830872	-0.0118604740127921	0.479061394929886	-0.0391024872660637
0.470213800668716	-8.61977100372314	-3.29969382286072	-0.0119232758879662	0.47900003194809	-0.0391232892870903
0.472766041755676	-8.62034702301025	-3.31773161888123	-0.0119849974289536	0.478918820619583	-0.0391857661306858
0.469021022319794	-8.62210083007813	-3.31678533554077	-0.0119226640090346	0.478951394557953	-0.0391420871019363
0.468885272741318	-8.62573146820068	-3.319500207901	-0.0120801124721766	0.47906306385994	-0.0390959195792675
0.470220267772675	-8.62685298919678	-3.31832003593445	-0.0122375749051571	0.478975236415863	-0.0389330722391605
0.471184998750687	-8.61788177490234	-3.3050742149353	-0.0123407635837793	0.478893488645554	-0.0388718582689762
0.465870976448059	-8.61831378936768	-3.29997372627258	-0.0124288573861122	0.478872448205948	-0.0388486869633198
0.471943348646164	-8.61484813690186	-3.30261373519897	-0.0124777341261506	0.4787837266922	-0.0386416167020798
0.46616318821907	-8.60716438293457	-3.31875038146973	-0.0124659175053239	0.478718370199203	-0.0386509336531162
0.461048007011414	-8.61149406433105	-3.3189845085144	-0.0124744428321719	0.47881343960762	-0.0384641215205193
0.45704060792923	-8.60990047454834	-3.32288455963135	-0.0125656053423882	0.47876638174057	-0.0382387712597847
0.460713326931	-8.60795307159424	-3.30819058418274	-0.0126623623073101	0.47883740067482	-0.0379604995250702
0.459237188100815	-8.603515625	-3.30344128608704	-0.0128248184919357	0.478738039731979	-0.0378060601651669
0.453896313905716	-8.60550022125244	-3.29776883125305	-0.012868732213974	0.478716224431992	-0.0376620478928089
0.454780846834183	-8.59821224212646	-3.306156873703	-0.0129191502928734	0.478568255901337	-0.0375989116728306
0.458128780126572	-8.59567928314209	-3.29525518417358	-0.0130247911438346	0.478552639484406	-0.0374347865581512
0.45747697353363	-8.59468460083008	-3.30929088592529	-0.0130353420972824	0.47840228676796	-0.037343043833971
0.457250505685806	-8.59188079833984	-3.31899309158325	-0.0130121810361743	0.478357762098312	-0.0371737517416477
0.462584555149078	-8.591477394104	-3.32050943374634	-0.0131348334252834	0.478157520294189	-0.0370096005499363
0.458226472139359	-8.58918380737305	-3.3162043094635	-0.0131375985220075	0.478171646595001	-0.0368358716368675
0.451224267482758	-8.58839893341064	-3.30754041671753	-0.0130892265588045	0.477959841489792	-0.036415409296751
0.45550662279129	-8.58383369445801	-3.30252432823181	-0.0131011866033077	0.477890253067017	-0.0362229831516743
0.452781111001968	-8.58224391937256	-3.28898596763611	-0.0131837213411927	0.477741897106171	-0.0360467210412025
0.449486523866653	-8.57801818847656	-3.28716897964478	-0.0130690345540643	0.47768646478653	-0.0358542613685131
0.448247373104095	-8.57161712646484	-3.29562759399414	-0.0130766667425632	0.477518379688263	-0.0356786623597145
0.451461732387543	-8.57755374908447	-3.30745124816895	-0.0131217744201422	0.477467238903046	-0.0356256701052189
0.451923787593842	-8.5800895690918	-3.30910420417786	-0.0132190203294158	0.477444231510162	-0.0353307798504829
0.453394681215286	-8.5813684463501	-3.3022449016571	-0.0132364938035607	0.47727906703949	-0.035139799118042
0.455457925796509	-8.57300186157227	-3.29211258888245	-0.0131959775462747	0.477211266756058	-0.0349015779793262
0.455275028944016	-8.57149600982666	-3.2818763256073	-0.0132429897785187	0.476984649896622	-0.0347368083894253
0.455863207578659	-8.56607723236084	-3.29157137870789	-0.0132035622373223	0.476935088634491	-0.0346741378307343
0.4544897377491	-8.56591033935547	-3.29622411727905	-0.0131031507626176	0.476872831583023	-0.0345649383962154
0.457520872354507	-8.56467247009277	-3.29396152496338	-0.0131020657718182	0.476771265268326	-0.0344003923237324
0.45632266998291	-8.56410980224609	-3.29875874519348	-0.0130701446905732	0.47677081823349	-0.0342852845788002
0.453977882862091	-8.56240940093994	-3.30499792098999	-0.0130308233201504	0.476739525794983	-0.0341134890913963
0.456405580043793	-8.56169986724854	-3.30539679527283	-0.0129119800403714	0.476825684309006	-0.03398397564888
0.451815694570541	-8.56483268737793	-3.30541205406189	-0.0129226418212056	0.476857572793961	-0.033760879188776
0.450578480958939	-8.56693172454834	-3.29729270935059	-0.0128380116075277	0.476997941732407	-0.0334337614476681
0.451278537511826	-8.56495094299316	-3.29556250572205	-0.0127206174656749	0.4770747423172	-0.0333150364458561
0.452415615320206	-8.56103038787842	-3.29331517219543	-0.012726042419672	0.47705203294754	-0.0331605076789856
0.454006105661392	-8.55689525604248	-3.30005216598511	-0.0126952072605491	0.477093309164047	-0.0331545881927013
0.456740707159042	-8.5569953918457	-3.30776834487915	-0.0126244416460395	0.477233380079269	-0.0331099294126034
0.461359620094299	-8.55753231048584	-3.305819272995	-0.0126149039715528	0.477358788251877	-0.0330587364733219
0.461477160453796	-8.55940246582031	-3.32312393188477	-0.0125569486990571	0.477426588535309	-0.032862726598978
0.461455315351486	-8.5541524887085	-3.3240602016449	-0.0123848654329777	0.477516829967499	-0.0327481888234615
0.460987538099289	-8.55474758148193	-3.31975364685059	-0.0123146958649158	0.477684408426285	-0.0325453840196133
0.457943767309189	-8.55285358428955	-3.30551481246948	-0.0122130298987031	0.477733820676804	-0.0322242751717567
0.458286434412003	-8.55210399627686	-3.30916929244995	-0.0120199825614691	0.477840274572372	-0.0321084745228291
0.458881109952927	-8.55106735229492	-3.30767011642456	-0.0119334077462554	0.478035628795624	-0.0320538431406021
0.460299342870712	-8.54915523529053	-3.30480241775513	-0.0117869777604938	0.478126794099808	-0.0320265926420689
0.45889088511467	-8.5477237701416	-3.32552695274353	-0.0117585454136133	0.478373676538467	-0.0320147573947906
0.457461804151535	-8.5531005859375	-3.33381986618042	-0.0116420760750771	0.478556215763092	-0.0320131368935108
0.462186127901077	-8.55582904815674	-3.33982801437378	-0.0116204479709268	0.478825122117996	-0.0318669192492962
0.45935532450676	-8.55849266052246	-3.3355815410614	-0.0115236630663276	0.4788998067379	-0.0317362286150455
0.464803785085678	-8.55308818817139	-3.33143973350525	-0.0114726545289159	0.479118078947067	-0.0315329544246197
0.463710129261017	-8.55286312103271	-3.32669305801392	-0.0114044658839703	0.479234546422958	-0.0314818993210793
0.469332188367844	-8.55014038085938	-3.32522511482239	-0.0113158179447055	0.479318827390671	-0.0313578322529793
0.467862814664841	-8.55161094665527	-3.32398819923401	-0.0112050520256162	0.479412704706192	-0.0313699096441269
0.470960736274719	-8.54614162445068	-3.34096002578735	-0.0110656442120671	0.479647189378738	-0.0314245596528053
0.468134790658951	-8.54662799835205	-3.3522162437439	-0.0108725065365434	0.479745417833328	-0.0314468145370483
0.472957998514175	-8.55055332183838	-3.35161375999451	-0.0108731472864747	0.480014830827713	-0.0313488841056824
0.469682902097702	-8.55174255371094	-3.3508837223053	-0.01070770714432	0.480156362056732	-0.0312386695295572
0.473005771636963	-8.5546407699585	-3.34018421173096	-0.0107449172064662	0.48042818903923	-0.0311353672295809
0.476846933364868	-8.55198001861572	-3.34530186653137	-0.0106688374653459	0.480499684810638	-0.0311720240861177
0.485127627849579	-8.5523681640625	-3.34725666046143	-0.0105920312926173	0.480768740177155	-0.0312659554183483
0.483088910579681	-8.55277633666992	-3.35320687294006	-0.0105360355228186	0.480892717838287	-0.0312415137887001
0.485954761505127	-8.55612754821777	-3.35985565185547	-0.0104134408757091	0.481080561876297	-0.0312135685235262
0.486841797828674	-8.55353164672852	-3.36633992195129	-0.010373025201261	0.481205463409424	-0.0312093421816826
0.488939493894577	-8.55840110778809	-3.35007929801941	-0.0102697256952524	0.481354504823685	-0.0310352575033903
0.481075465679169	-8.55188179016113	-3.35072779655457	-0.010164094157517	0.481492072343826	-0.030984528362751
0.483784735202789	-8.55392837524414	-3.34914636611938	-0.0100351013243198	0.48170018196106	-0.0310265049338341
0.484898686408997	-8.5531759262085	-3.36179232597351	-0.0100239031016827	0.481783390045166	-0.0311989560723305
0.484444886445999	-8.55626487731934	-3.36909699440002	-0.00997183285653591	0.481938540935516	-0.0312566831707954
0.489253044128418	-8.55820655822754	-3.37216424942017	-0.00998044945299625	0.482136189937592	-0.0313242673873901
0.4871846139431	-8.56619071960449	-3.36969804763794	-0.00992053560912609	0.482263714075089	-0.0313456058502197
0.492180019617081	-8.56242561340332	-3.36601448059082	-0.0099881598725915	0.482387989759445	-0.0312669947743416
0.489557504653931	-8.5644588470459	-3.35940361022949	-0.0100142452865839	0.482413858175278	-0.0313613377511501
0.491410195827484	-8.55879020690918	-3.35868072509766	-0.0099517647176981	0.482439666986465	-0.0314995050430298
0.485091477632523	-8.5562915802002	-3.38023471832275	-0.00993362907320261	0.482545018196106	-0.0316641591489315
0.48361137509346	-8.56053638458252	-3.38308453559875	-0.00979292858392	0.482698231935501	-0.0317208543419838
0.481761157512665	-8.56039142608643	-3.37341594696045	-0.00986496359109879	0.482709795236588	-0.0317559279501438
0.477760523557663	-8.56251430511475	-3.36982893943787	-0.00988803524523973	0.482865482568741	-0.0317398905754089
0.481028765439987	-8.55757522583008	-3.35747694969177	-0.00997981056571007	0.482860028743744	-0.0319121666252613
0.482715398073196	-8.56064605712891	-3.37310934066772	-0.0100068524479866	0.482759147882462	-0.0321231707930565
0.488346040248871	-8.55762195587158	-3.38101696968079	-0.0101130967959762	0.482816636562347	-0.0322616025805473
0.480351269245148	-8.56087493896484	-3.37623834609985	-0.0100846458226442	0.482783824205399	-0.0323137529194355
0.48014497756958	-8.5622091293335	-3.37310934066772	-0.0101165408268571	0.48286297917366	-0.0322640053927898
0.475739151239395	-8.55476665496826	-3.35795855522156	-0.0100131575018167	0.482800871133804	-0.0323287583887577
0.4762804210186	-8.55884075164795	-3.36627626419067	-0.0100393500179052	0.482723593711853	-0.0325381495058537
0.474647223949432	-8.56259822845459	-3.38170433044434	-0.0101428534835577	0.482800990343094	-0.0327080935239792
0.475394427776337	-8.56997489929199	-3.37430119514465	-0.0102359876036644	0.482819855213165	-0.0327683910727501
0.474436730146408	-8.56649017333984	-3.36400747299194	-0.0103442566469312	0.48274439573288	-0.0327736958861351
0.474443972110748	-8.56005859375	-3.3612654209137	-0.0103743923828006	0.482641458511353	-0.0330610387027264
0.475342243909836	-8.55894565582275	-3.36850166320801	-0.0103539545089006	0.482497960329056	-0.0333120822906494
0.472525060176849	-8.56005096435547	-3.37654829025269	-0.0103596104308963	0.482504904270172	-0.0334661640226841
0.467383652925491	-8.56557464599609	-3.38003015518188	-0.0102517195045948	0.482610881328583	-0.0335911437869072
0.467396438121796	-8.56791496276855	-3.37008619308472	-0.0104233371093869	0.482568472623825	-0.0336520373821259
0.467762917280197	-8.56879043579102	-3.35774707794189	-0.0104587720707059	0.482468008995056	-0.0337283909320831
0.472698658704758	-8.5657787322998	-3.35203289985657	-0.0106172244995832	0.482488662004471	-0.0339623279869556
0.472697377204895	-8.56854057312012	-3.36712884902954	-0.010657356120646	0.482338666915894	-0.034274123609066
0.47284933924675	-8.57391548156738	-3.37074542045593	-0.0106171891093254	0.482389837503433	-0.0343095399439335
0.471454977989197	-8.57323837280273	-3.35577487945557	-0.010675803758204	0.482191383838654	-0.0343306511640549
0.471322357654572	-8.56915473937988	-3.35121774673462	-0.0106293465942144	0.482186943292618	-0.0343639589846134
0.471203833818436	-8.56886577606201	-3.34649801254272	-0.0106981275603175	0.482048720121384	-0.0345484986901283
0.47158294916153	-8.57277202606201	-3.34217405319214	-0.0107150701805949	0.482063978910446	-0.0347478985786438
0.474409222602844	-8.57438182830811	-3.3428156375885	-0.0108231576159596	0.481928497552872	-0.0349647328257561
0.4764204621315	-8.5764045715332	-3.35216474533081	-0.0107840094715357	0.481823205947876	-0.0352163463830948
0.477794677019119	-8.5809211730957	-3.36671042442322	-0.0108571527525783	0.481894612312317	-0.0354937240481377
0.481735050678253	-8.59011554718018	-3.35944962501526	-0.0110126696527004	0.481832891702652	-0.0355176366865635
0.485945403575897	-8.58683013916016	-3.35021662712097	-0.0110798049718142	0.481827914714813	-0.035614401102066
0.487041026353836	-8.58685970306396	-3.33993768692017	-0.0111996978521347	0.481655538082123	-0.0358238518238068
0.490639418363571	-8.58866596221924	-3.33785080909729	-0.0112277399748564	0.481630086898804	-0.0360361523926258
0.491899907588959	-8.58890438079834	-3.33871078491211	-0.0112784113734961	0.481475055217743	-0.036211621016264
0.494043499231339	-8.58667850494385	-3.34654331207275	-0.0113633098080754	0.481452167034149	-0.0364859476685524
0.493712782859802	-8.59247875213623	-3.35084342956543	-0.011292451992631	0.481441199779511	-0.0367082729935646
0.49184587597847	-8.59726428985596	-3.35561370849609	-0.0113272778689861	0.481506526470184	-0.0367110073566437
0.495652228593826	-8.59741687774658	-3.33624124526978	-0.0114625040441751	0.481539070606232	-0.0368464253842831
0.49704772233963	-8.59997749328613	-3.33506393432617	-0.0114924991503358	0.481451421976089	-0.0369584038853645
0.501039266586304	-8.60097408294678	-3.33605480194092	-0.0115828271955252	0.48142683506012	-0.0370957106351852
0.506661832332611	-8.60161113739014	-3.35373950004578	-0.0116178272292018	0.481438845396042	-0.0373512580990791
0.510100185871124	-8.60558891296387	-3.3521945476532	-0.0116886449977756	0.48148849606514	-0.0375566966831684
0.511572897434235	-8.60544300079346	-3.35554313659668	-0.0117851477116346	0.481392741203308	-0.0375304147601128
0.514172732830048	-8.60576915740967	-3.3367748260498	-0.0118288965895772	0.481441527605057	-0.037589967250824
0.512739479541779	-8.60623455047607	-3.33391714096069	-0.0117793492972851	0.481403142213821	-0.0376864671707153
0.517810165882111	-8.60162448883057	-3.33220505714417	-0.011842668056488	0.481416195631027	-0.0377794876694679
0.52185994386673	-8.60626983642578	-3.33427667617798	-0.0118919182568789	0.481365174055099	-0.0379416532814503
0.522241830825806	-8.60502052307129	-3.33564829826355	-0.0119600333273411	0.481477856636047	-0.0380546301603317
0.526922464370728	-8.60861682891846	-3.33555555343628	-0.0120191760361195	0.481456965208054	-0.0381886437535286
0.531437993049622	-8.61185550689697	-3.35143709182739	-0.0121440123766661	0.481564730405808	-0.038323063403368
0.532192885875702	-8.61864471435547	-3.35602617263794	-0.0121218040585518	0.481619477272034	-0.0384793132543564
0.538076162338257	-8.61957836151123	-3.35039114952087	-0.0122401593253016	0.481717586517334	-0.0384655855596066
0.541099548339844	-8.62355518341064	-3.34463667869568	-0.0123885273933411	0.481754422187805	-0.0384434163570404
0.548524558544159	-8.62078380584717	-3.34099125862122	-0.0124115841463208	0.481841832399368	-0.0385135300457478
0.552997887134552	-8.62292289733887	-3.33146977424622	-0.0124189471825957	0.481731444597244	-0.0385681577026844
0.556585133075714	-8.61824893951416	-3.32522201538086	-0.0124873984605074	0.481753170490265	-0.0386480055749416
0.560267508029938	-8.61961078643799	-3.33366441726685	-0.0125428959727287	0.481768608093262	-0.0387467555701733
0.560720205307007	-8.61938095092773	-3.34805965423584	-0.0124369133263826	0.481902062892914	-0.038904570043087
0.560221910476685	-8.62256336212158	-3.35638093948364	-0.0124600660055876	0.481873601675034	-0.0389473028481007
0.566900670528412	-8.62229537963867	-3.35105085372925	-0.0124721322208643	0.48205691576004	-0.038919024169445
0.569076776504517	-8.6281795501709	-3.3429434299469	-0.0125238355249166	0.482115417718887	-0.0388703271746635
0.570698201656342	-8.63179111480713	-3.34205555915833	-0.0126542504876852	0.482193827629089	-0.0388085097074509
0.573516726493835	-8.62860107421875	-3.33592820167542	-0.0126774990931153	0.482145339250565	-0.0388019643723965
0.587016344070435	-8.62861442565918	-3.34153079986572	-0.0127916326746345	0.482181996107101	-0.0389392375946045
0.59452086687088	-8.63056755065918	-3.34809184074402	-0.0128361154347658	0.482107609510422	-0.0390168316662312
0.59418511390686	-8.633225440979	-3.35817193984985	-0.0128840003162622	0.482190400362015	-0.0389519408345222
0.594719767570496	-8.63246822357178	-3.33593559265137	-0.0128267332911491	0.482127904891968	-0.0387273319065571
0.595998764038086	-8.62807369232178	-3.33445024490356	-0.0127994501963258	0.482092052698135	-0.0386380031704903
0.599788725376129	-8.62568187713623	-3.3340699672699	-0.0128243789076805	0.482064664363861	-0.0386137031018734
0.602701008319855	-8.62760829925537	-3.33778786659241	-0.0128233078867197	0.481939345598221	-0.0386547297239304
0.605641841888428	-8.62889671325684	-3.34862518310547	-0.0128428172320127	0.481882810592651	-0.0385861769318581
0.607257962226868	-8.63223552703857	-3.3516252040863	-0.0129252122715116	0.481882154941559	-0.0385049730539322
0.60803884267807	-8.62964344024658	-3.35394024848938	-0.0129995476454496	0.481871664524078	-0.0384773500263691
0.612446784973145	-8.63454246520996	-3.35291075706482	-0.0130911245942116	0.48176783323288	-0.0384087450802326
0.615047037601471	-8.63549327850342	-3.34835410118103	-0.0132067212834954	0.481813907623291	-0.0382580496370792
0.621463418006897	-8.63813591003418	-3.34587574005127	-0.0133236972615123	0.481727123260498	-0.0381909683346748
0.625669479370117	-8.63285350799561	-3.3347499370575	-0.0134120136499405	0.48167160153389	-0.0381227806210518
0.630599677562714	-8.63233757019043	-3.32718253135681	-0.0135074760764837	0.481514871120453	-0.0380387380719185
0.63456928730011	-8.6278190612793	-3.3352632522583	-0.0135566592216492	0.481350839138031	-0.0380730889737606
0.633312165737152	-8.62879085540771	-3.34207057952881	-0.0136100398376584	0.481324315071106	-0.0381025560200214
0.638887822628021	-8.62639999389648	-3.34375810623169	-0.0136749893426895	0.481286942958832	-0.0380261428654194
0.636133909225464	-8.62787246704102	-3.35089111328125	-0.0137045606970787	0.481282889842987	-0.0378146059811115
0.636325001716614	-8.62970447540283	-3.33624172210693	-0.0137416590005159	0.481360107660294	-0.0376232080161572
0.637521684169769	-8.62666606903076	-3.33155632019043	-0.013868261128664	0.481363862752914	-0.0375044606626034
0.644282579421997	-8.62540721893311	-3.3342387676239	-0.0139378113672137	0.481347322463989	-0.0375462360680103
0.649322271347046	-8.62648677825928	-3.33497738838196	-0.0139799946919084	0.481344521045685	-0.037611685693264
0.652375221252441	-8.62614917755127	-3.34784269332886	-0.0140006551519036	0.481343746185303	-0.0376105345785618
0.65762060880661	-8.62413692474365	-3.3564088344574	-0.0140070496127009	0.48138689994812	-0.0375413633882999
0.655286848545074	-8.6255054473877	-3.34649848937988	-0.0140044819563627	0.481532901525497	-0.0373794324696064
0.658179700374603	-8.61991310119629	-3.33165144920349	-0.0139775183051825	0.481555253267288	-0.0371878333389759
0.66021740436554	-8.61892318725586	-3.33981251716614	-0.0140251629054546	0.481588304042816	-0.0372121520340443
0.66421502828598	-8.61855316162109	-3.3472752571106	-0.0139401759952307	0.481770515441895	-0.0371114127337933
0.663458287715912	-8.61966037750244	-3.36074304580688	-0.0138500165194273	0.481816560029984	-0.0369004495441914
0.667000532150269	-8.61838531494141	-3.3682005405426	-0.013809428550303	0.482075214385986	-0.0368282496929169
0.66372948884964	-8.62058734893799	-3.36903309822083	-0.0136317741125822	0.482239633798599	-0.0367786027491093
0.667157292366028	-8.61916828155518	-3.36334824562073	-0.013691421598196	0.482392311096191	-0.0368564426898956
0.668706297874451	-8.62215900421143	-3.36330246925354	-0.0137585802003741	0.482519805431366	-0.0369115471839905
0.669621348381042	-8.6158275604248	-3.36805200576782	-0.0135785676538944	0.482735812664032	-0.0367547534406185
0.669756412506104	-8.62025737762451	-3.37070822715759	-0.0134541727602482	0.482929825782776	-0.0366581082344055
0.670011937618256	-8.61669635772705	-3.37068390846252	-0.0133009199053049	0.482962906360626	-0.0366565510630608
0.673866868019104	-8.61426067352295	-3.3696072101593	-0.0133569445461035	0.483182162046433	-0.0364728011190891
0.677874445915222	-8.61126708984375	-3.36067152023315	-0.0132659822702408	0.483215838670731	-0.0363714545965195
0.67898827791214	-8.60542488098145	-3.35286521911621	-0.0132393622770905	0.483419328927994	-0.0363749489188194
0.67852920293808	-8.60550308227539	-3.36278033256531	-0.0131167937070131	0.483360469341278	-0.0363465584814548
0.675957560539246	-8.60290431976318	-3.38192105293274	-0.0128793632611632	0.48353984951973	-0.0362805761396885
0.673068523406982	-8.60194110870361	-3.37455368041992	-0.012778028845787	0.483730226755142	-0.0360143482685089
0.676018297672272	-8.59622669219971	-3.36882877349854	-0.0127412499859929	0.483693510293961	-0.035910289734602
0.680288851261139	-8.59823226928711	-3.38375806808472	-0.0127345230430365	0.483839303255081	-0.0360414199531078
0.679554581642151	-8.6005802154541	-3.38167643547058	-0.0126981837674975	0.483917057514191	-0.0359445586800575
0.6722172498703	-8.59859466552734	-3.37269854545593	-0.012644087895751	0.483989387750626	-0.0358053185045719
0.677512943744659	-8.59251022338867	-3.3699996471405	-0.0125905079767108	0.483899295330048	-0.0356765314936638
0.677714467048645	-8.58833694458008	-3.3622419834137	-0.0123614156618714	0.483839303255081	-0.0354063846170902
0.677372634410858	-8.58593463897705	-3.37093734741211	-0.0122550399973989	0.483796685934067	-0.035236120223999
0.673574805259705	-8.5831823348999	-3.36866974830627	-0.0121282646432519	0.483777225017548	-0.0352180451154709
0.675323486328125	-8.5828971862793	-3.37393379211426	-0.0122466702014208	0.483689725399017	-0.0353675074875355
0.678949236869812	-8.58554840087891	-3.38780808448792	-0.0122470613569021	0.483682006597519	-0.0353382229804993
0.676489114761353	-8.58984184265137	-3.38742089271545	-0.0122820865362883	0.483766555786133	-0.035322479903698
0.676356852054596	-8.58991622924805	-3.38066387176514	-0.0123189939185977	0.483579367399216	-0.0350543968379498
0.680267632007599	-8.57973575592041	-3.37061214447021	-0.012342032045126	0.483397752046585	-0.0348584055900574
0.67986923456192	-8.57624244689941	-3.36480522155762	-0.0122541226446629	0.483164399862289	-0.0348679386079311
0.67909187078476	-8.57429695129395	-3.38223218917847	-0.0122016724199057	0.483106702566147	-0.0347097404301167
0.675114095211029	-8.57349014282227	-3.38184809684753	-0.0121811321005225	0.482950389385223	-0.0345713682472706
0.672563135623932	-8.57442474365234	-3.37880301475525	-0.0121123511344194	0.482812166213989	-0.0343354865908623
0.672325909137726	-8.57148838043213	-3.37549734115601	-0.0121639100834727	0.482582002878189	-0.0342216230928898
0.66803115606308	-8.57454967498779	-3.37240266799927	-0.012055623345077	0.482503831386566	-0.0341454371809959
0.669255793094635	-8.56760787963867	-3.35703420639038	-0.0121120698750019	0.482279092073441	-0.0342400372028351
0.670924603939056	-8.5699291229248	-3.3643319606781	-0.0122342137619853	0.482076466083527	-0.0343299098312855
0.676239371299744	-8.56404495239258	-3.37166523933411	-0.0122362216934562	0.481811285018921	-0.0343663841485977
0.667020261287689	-8.56866073608398	-3.36874079704285	-0.0122525170445442	0.481704294681549	-0.034244567155838
0.664863526821136	-8.56673240661621	-3.36237525939941	-0.0122541738674045	0.481550455093384	-0.0340916439890862
0.660546123981476	-8.55976676940918	-3.35357475280762	-0.0122483382001519	0.481309175491333	-0.0339787602424622
0.661049783229828	-8.55508613586426	-3.34526062011719	-0.0122363176196814	0.481103926897049	-0.0338932052254677
0.656228303909302	-8.55457878112793	-3.35912227630615	-0.0122701823711395	0.481019645929337	-0.0339133217930794
0.652713477611542	-8.55388069152832	-3.37034130096436	-0.0122747868299484	0.480840086936951	-0.0338244251906872
0.65135669708252	-8.55163097381592	-3.36710572242737	-0.012315409258008	0.480682492256165	-0.0337921343743801
0.648727357387543	-8.55803489685059	-3.36396288871765	-0.0124574834480882	0.480562955141068	-0.0337030664086342
0.65124499797821	-8.54826831817627	-3.34451055526733	-0.0125659480690956	0.480460673570633	-0.0336114466190338
0.646352052688599	-8.54461574554443	-3.34196066856384	-0.0125237284228206	0.480127424001694	-0.0337216258049011
0.64166647195816	-8.5390796661377	-3.35761880874634	-0.0125611694529653	0.480101943016052	-0.0337491407990456
0.638075113296509	-8.53719711303711	-3.35769057273865	-0.012621627189219	0.479924440383911	-0.0338339954614639
0.635622084140778	-8.53856945037842	-3.35944032669067	-0.0127102425321937	0.479946553707123	-0.0338043235242367
0.627139329910278	-8.53669548034668	-3.36597585678101	-0.0126635050401092	0.479748457670212	-0.0337347239255905
0.626733601093292	-8.53517150878906	-3.35621380805969	-0.0127553157508373	0.479738384485245	-0.0336711145937443
0.620829522609711	-8.53483486175537	-3.36058807373047	-0.0127546181902289	0.479740500450134	-0.033805500715971
0.621563673019409	-8.53482627868652	-3.35464096069336	-0.0127991987392306	0.479508846998215	-0.0338324792683125
0.615860939025879	-8.53662204742432	-3.34942054748535	-0.0128805944696069	0.479562819004059	-0.0339133478701115
0.611084163188934	-8.53451633453369	-3.35343837738037	-0.0129858246073127	0.479527920484543	-0.0339693203568459
0.608910739421844	-8.53132915496826	-3.34144234657288	-0.0130713796243072	0.479514181613922	-0.0339918285608292
0.609100997447968	-8.52970600128174	-3.32967233657837	-0.0132611310109496	0.479444742202759	-0.0340848825871944
0.609084367752075	-8.52996444702148	-3.34357953071594	-0.0132929282262921	0.47931107878685	-0.0342602878808975
0.607760667800903	-8.5247859954834	-3.35759091377258	-0.0132489735260606	0.479230493307114	-0.0344160087406635
0.605283200740814	-8.52682971954346	-3.34996056556702	-0.0133241545408964	0.479217410087585	-0.0345781706273556
0.607743859291077	-8.52751922607422	-3.35265898704529	-0.0134039288386703	0.479175865650177	-0.0348859764635563
0.598971128463745	-8.53339958190918	-3.35241174697876	-0.013406409882009	0.479276835918427	-0.0350535400211811
0.597279369831085	-8.53131103515625	-3.34664344787598	-0.013529796153307	0.479229837656021	-0.0352990925312042
0.596024036407471	-8.53682231903076	-3.33982157707214	-0.0135699538514018	0.479285359382629	-0.0354440733790398
0.59214460849762	-8.53090858459473	-3.33546733856201	-0.0135886035859585	0.479180783033371	-0.0356822572648525
0.588589489459991	-8.53207778930664	-3.33847212791443	-0.0135643258690834	0.479189842939377	-0.0359009951353073
0.590592801570892	-8.5305290222168	-3.34717082977295	-0.0136394854635	0.479156285524368	-0.0360163897275925
0.587771654129028	-8.53190422058105	-3.34711194038391	-0.0136776911094785	0.479176849126816	-0.0362191461026669
0.5850830078125	-8.53507137298584	-3.35006403923035	-0.0137878321111202	0.479266434907913	-0.0365194641053677
0.58573716878891	-8.54409790039063	-3.35188102722168	-0.0139013202860951	0.479392230510712	-0.0368190817534924
0.590363740921021	-8.54517650604248	-3.35058116912842	-0.0140509838238358	0.479372680187225	-0.037041924893856
0.584656298160553	-8.55146217346191	-3.34452939033508	-0.0141562037169933	0.479493498802185	-0.0374025665223598
0.591417729854584	-8.54876708984375	-3.3357629776001	-0.0142743373289704	0.479417711496353	-0.0377063937485218
0.585799992084503	-8.54927444458008	-3.33560681343079	-0.014270861633122	0.479348301887512	-0.0381501764059067
0.590341627597809	-8.54977416992188	-3.34374594688416	-0.0144285876303911	0.479449927806854	-0.0385796837508678
0.586575925350189	-8.55457210540771	-3.34723520278931	-0.0145080164074898	0.479524046182632	-0.0389754399657249
0.588042497634888	-8.55728721618652	-3.34898447990417	-0.0145588293671608	0.479531496763229	-0.0392364747822285
0.581600546836853	-8.56258010864258	-3.35115337371826	-0.0147031992673874	0.479633301496506	-0.039517167955637
0.58274108171463	-8.5676097869873	-3.33614540100098	-0.014923089183867	0.479791581630707	-0.0397237427532673
0.579491376876831	-8.57070159912109	-3.32982873916626	-0.015104690566659	0.479736626148224	-0.0400020480155945
0.583112478256226	-8.57067108154297	-3.33349847793579	-0.0151723083108664	0.479695975780487	-0.040366817265749
0.582964658737183	-8.57915592193604	-3.32427549362183	-0.015376815572381	0.479671508073807	-0.0407798513770103
0.587331473827362	-8.57627964019775	-3.32374000549316	-0.015518038533628	0.479615360498428	-0.0412048473954201
0.590453445911407	-8.58223342895508	-3.3324978351593	-0.0156545788049698	0.479494094848633	-0.0416591018438339
0.589901745319366	-8.58343696594238	-3.3283588886261	-0.0157885160297155	0.479478091001511	-0.0420541986823082
0.588814079761505	-8.59098529815674	-3.33518028259277	-0.0159132592380047	0.479417085647583	-0.0423995442688465
0.593144774436951	-8.5914945602417	-3.33444380760193	-0.0161304734647274	0.479358613491058	-0.042765773832798
0.589472532272339	-8.59739875793457	-3.33430552482605	-0.0162318423390388	0.479243844747543	-0.0430020950734615
0.589266061782837	-8.59945297241211	-3.32834672927856	-0.0163601953536272	0.479142010211945	-0.0433026552200317
0.591380536556244	-8.60461330413818	-3.32763862609863	-0.0165867004543543	0.479147344827652	-0.0436264425516129
0.590130209922791	-8.60645008087158	-3.32607460021973	-0.0167883541435003	0.478923767805099	-0.0438884310424328
0.588377416133881	-8.60765647888184	-3.31487631797791	-0.0168806202709675	0.478862553834915	-0.0440920405089855
0.585055530071259	-8.60485172271729	-3.30402612686157	-0.0170081630349159	0.478725075721741	-0.0443753451108933
0.588905870914459	-8.61035442352295	-3.29882192611694	-0.0172582063823938	0.478663623332977	-0.0446886494755745
0.587657332420349	-8.61145687103271	-3.30510330200195	-0.017416950315237	0.478484839200974	-0.0450323261320591
0.589642584323883	-8.61292266845703	-3.30558156967163	-0.0175526216626167	0.47844922542572	-0.0453317649662495
0.593090295791626	-8.61696624755859	-3.30540704727173	-0.0177540518343449	0.478275686502457	-0.0456632524728775
0.593311190605164	-8.62057876586914	-3.30837917327881	-0.0179686695337296	0.478324323892593	-0.0460186526179314
0.590209543704987	-8.62633419036865	-3.31217265129089	-0.0181061737239361	0.478164434432983	-0.0463302209973335
0.597424626350403	-8.62749290466309	-3.31412243843079	-0.0183424837887287	0.478058516979218	-0.0466044843196869
0.593062996864319	-8.63297939300537	-3.30947828292847	-0.0185001883655787	0.478026658296585	-0.0468819066882133
0.597143471240997	-8.63448333740234	-3.30976366996765	-0.0186827760189772	0.477971196174622	-0.0472025536000729
0.598910868167877	-8.64521980285645	-3.30535531044006	-0.0189352780580521	0.47791987657547	-0.047395396977663
0.599359452724457	-8.64423084259033	-3.29445910453796	-0.0191783234477043	0.477915406227112	-0.0475568659603596
0.603188991546631	-8.64827442169189	-3.29095506668091	-0.0194133445620537	0.477778136730194	-0.0478182546794415
0.606463491916656	-8.64911270141602	-3.28583359718323	-0.0195419881492853	0.477640330791473	-0.0480439402163029
0.60580438375473	-8.64809703826904	-3.28104209899902	-0.0197202749550343	0.477596372365952	-0.048255305737257
0.610020875930786	-8.64711666107178	-3.29112505912781	-0.0198499523103237	0.477543562650681	-0.0486377626657486
0.607884049415588	-8.6486177444458	-3.29250621795654	-0.0198706481605768	0.477453738451004	-0.0489337891340256
0.612184762954712	-8.65249156951904	-3.29943513870239	-0.0200843848288059	0.477479696273804	-0.0491552874445915
0.614648997783661	-8.65420818328857	-3.29681873321533	-0.0201604329049587	0.477507621049881	-0.0493410341441631
0.621248424053192	-8.65554523468018	-3.29507422447205	-0.02035753428936	0.477413833141327	-0.049553208053112
0.623453557491302	-8.65913486480713	-3.29426074028015	-0.0205142982304096	0.477513253688812	-0.049735214561224
0.628463625907898	-8.66163063049316	-3.2839081287384	-0.0206505134701729	0.477507144212723	-0.0499120019376278
0.630484640598297	-8.66464328765869	-3.28503608703613	-0.0207791477441788	0.477565675973892	-0.0500727631151676
0.637161612510681	-8.66647911071777	-3.28480076789856	-0.020821426063776	0.477659821510315	-0.0502209849655628
0.639589965343475	-8.67053031921387	-3.28471541404724	-0.0209255032241344	0.477683067321777	-0.0504291951656342
0.64481657743454	-8.67575836181641	-3.29466724395752	-0.0209647063165903	0.477853298187256	-0.0505858026444912
0.644065201282501	-8.68281745910645	-3.30065989494324	-0.0209981370717287	0.477921932935715	-0.0507270693778992
0.649010181427002	-8.68431186676025	-3.29959845542908	-0.0211117118597031	0.478175044059753	-0.0508139804005623
0.649901032447815	-8.68795585632324	-3.29767155647278	-0.0210915692150593	0.478276759386063	-0.051028273999691
0.656729996204376	-8.69063186645508	-3.30069351196289	-0.02115723118186	0.478380024433136	-0.0512422025203705
0.662073016166687	-8.69746017456055	-3.30164527893066	-0.0211965795606375	0.478585481643677	-0.0514104664325714
0.664227902889252	-8.7005033493042	-3.30082321166992	-0.0212376452982426	0.478772312402725	-0.0515121109783649
0.668176472187042	-8.70371913909912	-3.29513907432556	-0.021250057965517	0.478951275348663	-0.0516219325363636
0.674334347248077	-8.70602130889893	-3.28594303131104	-0.0212986189872026	0.47910475730896	-0.0518163666129112
0.675047099590302	-8.70839595794678	-3.29224824905396	-0.0213140901178122	0.479283094406128	-0.0519599169492722
0.683627307415009	-8.71233367919922	-3.29638051986694	-0.0212504491209984	0.47945898771286	-0.0521269626915455
0.682592332363129	-8.71713638305664	-3.30177664756775	-0.0212544873356819	0.479695409536362	-0.0522803589701653
0.689800977706909	-8.71953678131104	-3.29735159873962	-0.021290946751833	0.479862570762634	-0.0523355752229691
0.693042278289795	-8.71947383880615	-3.28940677642822	-0.0213921647518873	0.479992568492889	-0.0525362342596054
0.697617828845978	-8.72329330444336	-3.29516220092773	-0.0213221255689859	0.480099737644196	-0.0526612401008606
0.698262453079224	-8.72437191009521	-3.29655814170837	-0.0212384480983019	0.48025980591774	-0.0527247823774815
0.706931173801422	-8.72663879394531	-3.30017924308777	-0.0213352330029011	0.480407297611237	-0.0527354031801224
0.710144519805908	-8.72913455963135	-3.30495047569275	-0.0212240163236856	0.480508536100388	-0.0528950020670891
0.716188132762909	-8.73073387145996	-3.31568288803101	-0.0211175251752138	0.480572521686554	-0.0529867671430111
0.72443026304245	-8.733567237854	-3.32459402084351	-0.0211219545453787	0.480588883161545	-0.0530521050095558
0.726329803466797	-8.73353576660156	-3.32480645179749	-0.0210654456168413	0.48072162270546	-0.0530091375112534
0.725137710571289	-8.74005508422852	-3.32207655906677	-0.0209989063441753	0.480659574270248	-0.0529302172362804
0.731518566608429	-8.73786449432373	-3.31911206245422	-0.0209565404802561	0.480757474899292	-0.0528382360935211
0.728976130485535	-8.74348068237305	-3.31128478050232	-0.0209310427308083	0.480739593505859	-0.0528242960572243
0.73117208480835	-8.74271583557129	-3.31269526481628	-0.0208952482789755	0.480813980102539	-0.0528778694570065
0.734293818473816	-8.74248027801514	-3.31518363952637	-0.0209221690893173	0.480803549289703	-0.0527940131723881
0.728081464767456	-8.73990058898926	-3.30934739112854	-0.0208278223872185	0.48071813583374	-0.0527025610208511
0.72995525598526	-8.73787021636963	-3.30022764205933	-0.0207105055451393	0.480707079172134	-0.052632674574852
0.732039511203766	-8.73521423339844	-3.29629874229431	-0.0207900516688824	0.480578631162643	-0.0525489784777164
0.730433166027069	-8.73934459686279	-3.29643535614014	-0.020701851695776	0.48058944940567	-0.0525024905800819
0.728973150253296	-8.73143768310547	-3.30281901359558	-0.0205736048519611	0.480389416217804	-0.0524329207837582
0.730863749980927	-8.7333984375	-3.29860854148865	-0.0206850878894329	0.480321049690247	-0.0523906610906124
0.728808283805847	-8.73346614837646	-3.29985857009888	-0.0206092428416014	0.480123549699783	-0.052305843681097
0.72862720489502	-8.73020839691162	-3.30890512466431	-0.0206141639500856	0.479948073625565	-0.0522900708019733
0.723414123058319	-8.73158740997314	-3.30498790740967	-0.0206571277230978	0.479822874069214	-0.0521537736058235
0.72328394651413	-8.72790813446045	-3.31270718574524	-0.020662184804678	0.479600965976715	-0.0520886406302452
0.72197824716568	-8.73351955413818	-3.31358551979065	-0.0206353962421417	0.479438543319702	-0.051988810300827
0.722466349601746	-8.72948741912842	-3.31001424789429	-0.0206681936979294	0.479160100221634	-0.0517878979444504
0.720505058765411	-8.72470474243164	-3.30395603179932	-0.0206500701606274	0.478846549987793	-0.0516307689249516
0.718055009841919	-8.72240734100342	-3.30478692054749	-0.0206661950796843	0.4785535633564	-0.051404919475317
0.716126620769501	-8.72325706481934	-3.30363941192627	-0.0207372009754181	0.47833114862442	-0.0512233823537827
0.716465890407562	-8.72333812713623	-3.30046796798706	-0.0207095611840487	0.478001356124878	-0.0510112345218658
0.713209629058838	-8.71645736694336	-3.29849243164063	-0.0207588225603104	0.477679193019867	-0.0508968979120255
0.712275922298431	-8.71031475067139	-3.29584193229675	-0.020687447860837	0.477368652820587	-0.0506603121757507
0.711656153202057	-8.70637130737305	-3.28905749320984	-0.0206673983484507	0.476985991001129	-0.0504227392375469
0.708255112171173	-8.70506858825684	-3.29334497451782	-0.0207016579806805	0.476763963699341	-0.0502687618136406
0.707682490348816	-8.71044063568115	-3.28728628158569	-0.0206510107964277	0.476481884717941	-0.0500498712062836
0.706647932529449	-8.70505523681641	-3.28028559684753	-0.02074852026999	0.476257681846619	-0.0497248806059361
0.703655779361725	-8.70578479766846	-3.27510857582092	-0.0207200553268194	0.475962668657303	-0.0495018512010574
0.700671076774597	-8.69925689697266	-3.27637672424316	-0.020612632855773	0.475688368082047	-0.0493172034621239
0.699459075927734	-8.6974983215332	-3.27706003189087	-0.0206425283104181	0.47548320889473	-0.0491574145853519
0.696044147014618	-8.69745922088623	-3.27009344100952	-0.0205401387065649	0.47521385550499	-0.0489902570843697
0.69546377658844	-8.68889999389648	-3.2692859172821	-0.0204742215573788	0.4750075340271	-0.0486690700054169
0.697118937969208	-8.68814468383789	-3.25793719291687	-0.0205041393637657	0.474737793207169	-0.0484442114830017
0.696357846260071	-8.68187236785889	-3.25004363059998	-0.0203514825552702	0.474591821432114	-0.0482567250728607
0.692934572696686	-8.68167018890381	-3.24693846702576	-0.0203701369464397	0.4743931889534	-0.048017080873251
0.686156988143921	-8.68068790435791	-3.25192880630493	-0.0202439725399017	0.474306374788284	-0.0478621125221252
0.689186871051788	-8.67899799346924	-3.26096963882446	-0.0201212037354708	0.474289119243622	-0.0475910939276218
0.682857275009155	-8.68220043182373	-3.27161979675293	-0.0200214888900518	0.474268347024918	-0.0474279336631298
0.684340119361877	-8.67404842376709	-3.26587343215942	-0.0198565665632486	0.474171161651611	-0.0471941232681274
0.68397068977356	-8.67603874206543	-3.25494194030762	-0.019850118085742	0.474048465490341	-0.0470174290239811
0.683847963809967	-8.67208290100098	-3.25256180763245	-0.019698916003108	0.474010288715363	-0.0468314923346043
0.685376942157745	-8.66787052154541	-3.2506320476532	-0.0195630211383104	0.474047988653183	-0.0466649569571018
0.684676766395569	-8.66986083984375	-3.25079441070557	-0.0195811316370964	0.473994433879852	-0.0464923158288002
0.685875535011292	-8.66159057617188	-3.25404644012451	-0.0193286407738924	0.474011123180389	-0.0463965013623238
0.681913495063782	-8.6599178314209	-3.25949335098267	-0.0191911179572344	0.473972588777542	-0.0462256073951721
0.684923529624939	-8.6581859588623	-3.26915407180786	-0.0190185699611902	0.474130898714066	-0.046100702136755
0.682996809482574	-8.658766746521	-3.27128434181213	-0.0189375877380371	0.474186718463898	-0.0459043942391872
0.686953783035278	-8.65644359588623	-3.26926755905151	-0.01878522336483	0.474237382411957	-0.0456560328602791
0.686608850955963	-8.65598011016846	-3.26496696472168	-0.0186842884868383	0.474352061748505	-0.0454138405621052
0.68595027923584	-8.65687847137451	-3.26062178611755	-0.0186113677918911	0.474390953779221	-0.0451657623052597
0.685631394386292	-8.65581130981445	-3.26379823684692	-0.0184192210435867	0.474510550498962	-0.0450141653418541
0.686895847320557	-8.65508937835693	-3.26353430747986	-0.0182384494692087	0.474592059850693	-0.0448384508490562
0.686937689781189	-8.65651702880859	-3.2591392993927	-0.0181418489664793	0.474605292081833	-0.0447012819349766
0.684338450431824	-8.65221500396729	-3.27354097366333	-0.0179501380771399	0.474803596735001	-0.0446201525628567
0.68464058637619	-8.65360832214355	-3.26808285713196	-0.0178076941519976	0.474833637475967	-0.044456273317337
0.681842386722565	-8.65500068664551	-3.2680299282074	-0.0177166797220707	0.47504186630249	-0.0442612171173096
0.684461772441864	-8.65057849884033	-3.27425575256348	-0.0175159256905317	0.475105613470078	-0.0440587364137173
0.680339872837067	-8.65530681610107	-3.27567410469055	-0.0174144953489304	0.475224941968918	-0.0438856892287731
0.679124653339386	-8.65117740631104	-3.27667307853699	-0.0172441173344851	0.475290536880493	-0.0436758510768414
0.679992258548737	-8.6553316116333	-3.2755241394043	-0.0171934831887484	0.475398629903793	-0.0434736199676991
0.675296485424042	-8.65124702453613	-3.28123378753662	-0.0170515812933445	0.475352019071579	-0.0433107130229473
0.678699910640717	-8.64509963989258	-3.27899241447449	-0.0168962106108665	0.475424408912659	-0.0430081002414227
0.674996733665466	-8.64607238769531	-3.27442502975464	-0.0168102737516165	0.475334852933884	-0.0429316721856594
0.678131937980652	-8.63963603973389	-3.28000020980835	-0.0166048537939787	0.475296348333359	-0.0428402572870255
0.673186838626862	-8.63728809356689	-3.29174327850342	-0.0164578501135111	0.475310981273651	-0.0427436269819736
0.675006926059723	-8.63794898986816	-3.29745864868164	-0.016292829066515	0.475252509117126	-0.0425615310668945
0.667433440685272	-8.64031410217285	-3.29720640182495	-0.0161509569734335	0.475175142288208	-0.0423708073794842
0.665957152843475	-8.64462757110596	-3.29411578178406	-0.0159509163349867	0.475240975618362	-0.0422431975603104
0.664863526821136	-8.63972759246826	-3.29310822486877	-0.0159228928387165	0.475167453289032	-0.0422057881951332
0.663731038570404	-8.64394569396973	-3.28885340690613	-0.0159761421382427	0.475224137306213	-0.0421711169183254
0.657651543617249	-8.64187335968018	-3.28555464744568	-0.0158238224685192	0.475210458040237	-0.0420305803418159
0.659512639045715	-8.64015674591064	-3.28312873840332	-0.0157956890761852	0.475142121315002	-0.0419008992612362
0.653971910476685	-8.64182758331299	-3.28708553314209	-0.0156370289623737	0.475174963474274	-0.0417948551476002
0.653865277767181	-8.63451290130615	-3.28323459625244	-0.0156811829656363	0.475074231624603	-0.0417090766131878
0.652524471282959	-8.63816261291504	-3.27742528915405	-0.0155985075980425	0.475049376487732	-0.0415189824998379
0.655643403530121	-8.63329029083252	-3.28449130058289	-0.0155483447015285	0.474964320659637	-0.0415432937443256
0.653948605060577	-8.63597202301025	-3.29943633079529	-0.0154359377920628	0.47488722205162	-0.0414870567619801
0.651041686534882	-8.63708019256592	-3.29620909690857	-0.0152816921472549	0.474890381097794	-0.0414151884615421
0.646124303340912	-8.63846683502197	-3.29065895080566	-0.0151494713500142	0.474850594997406	-0.0414016209542751
0.64587277173996	-8.63966464996338	-3.28317356109619	-0.0150932380929589	0.474873602390289	-0.041558749973774
0.64369410276413	-8.64436435699463	-3.28970909118652	-0.0149995526298881	0.474865823984146	-0.0416769571602345
0.645154416561127	-8.64379215240479	-3.29170155525208	-0.0149706788361073	0.474845111370087	-0.0418551117181778
0.640894711017609	-8.64582633972168	-3.29849791526794	-0.0148044172674417	0.474960923194885	-0.0419632866978645
0.639740943908691	-8.64811134338379	-3.30562162399292	-0.0148324826732278	0.474992483854294	-0.042080532759428
0.64118093252182	-8.64776039123535	-3.30630350112915	-0.014759854413569	0.475101619958878	-0.0422292090952396
0.641218185424805	-8.64983654022217	-3.30522179603577	-0.0146200722083449	0.475179255008698	-0.0423351898789406
0.633955657482147	-8.65411186218262	-3.30689764022827	-0.0146654602140188	0.475326329469681	-0.0423296019434929
0.635985970497131	-8.65605640411377	-3.3005588054657	-0.0145562347024679	0.475457340478897	-0.0423420295119286
0.631425976753235	-8.65574264526367	-3.3029317855835	-0.0144431805238128	0.475539863109589	-0.0423371940851212
0.630705296993256	-8.65625667572021	-3.29412531852722	-0.0143449744209647	0.475799709558487	-0.0424677804112434
0.625320017337799	-8.65904331207275	-3.29178047180176	-0.014225784689188	0.475907176733017	-0.0426756516098976
0.628886222839355	-8.66292572021484	-3.29764008522034	-0.0141535513103008	0.476054906845093	-0.0429003685712814
0.626411855220795	-8.66698932647705	-3.30478286743164	-0.014029074460268	0.476344734430313	-0.0431781522929668
0.625522255897522	-8.67021560668945	-3.30847859382629	-0.0140311932191253	0.476515203714371	-0.0434777960181236
0.626610815525055	-8.677903175354	-3.31027841567993	-0.0139804575592279	0.476797074079514	-0.0438196547329426
0.622722744941711	-8.68029308319092	-3.30906176567078	-0.0139127559959888	0.47699174284935	-0.0441015958786011
0.623629331588745	-8.67693042755127	-3.30500435829163	-0.013788633979857	0.477240204811096	-0.0443455092608929
0.621084213256836	-8.68326759338379	-3.31178855895996	-0.0137916384264827	0.47743633389473	-0.0446120798587799
0.621487975120544	-8.68324184417725	-3.30541014671326	-0.0136819910258055	0.477690815925598	-0.044774055480957
0.622951507568359	-8.68725681304932	-3.31141209602356	-0.0136501779779792	0.477964639663696	-0.0450109243392944
0.619475781917572	-8.68986034393311	-3.3269510269165	-0.0135654639452696	0.478156477212906	-0.0453340038657188
0.617621123790741	-8.6981029510498	-3.34073495864868	-0.0134952599182725	0.478466719388962	-0.0457108840346336
0.618047833442688	-8.70131301879883	-3.34447526931763	-0.0135047342628241	0.478702336549759	-0.0460444428026676
0.617543578147888	-8.70876598358154	-3.34564018249512	-0.0135131161659956	0.478952139616013	-0.0464437231421471
0.617188513278961	-8.71463108062744	-3.35581851005554	-0.0135145112872124	0.47919237613678	-0.0466635599732399
0.617136180400848	-8.71880054473877	-3.34038782119751	-0.0135354548692703	0.479487001895905	-0.0469301640987396
0.623699903488159	-8.72203826904297	-3.33335709571838	-0.0135604254901409	0.479469001293182	-0.0471115931868553
0.620978593826294	-8.72431564331055	-3.33510804176331	-0.0134101212024689	0.479720801115036	-0.0473094917833805
0.617787301540375	-8.72536659240723	-3.34215140342712	-0.0133504252880812	0.479839533567429	-0.0476632006466389
0.62017947435379	-8.72947883605957	-3.33533906936646	-0.0134573336690664	0.479931175708771	-0.0481490045785904
0.620402693748474	-8.73231792449951	-3.33449697494507	-0.0134190460667014	0.479983806610107	-0.0486907660961151
0.617770195007324	-8.73541927337646	-3.34151721000671	-0.0134448362514377	0.480152428150177	-0.0491157881915569
0.616887748241425	-8.74004554748535	-3.35080003738403	-0.0134099377319217	0.480317175388336	-0.0495984144508839
0.615035355091095	-8.74735355377197	-3.35391426086426	-0.0134948054328561	0.480477660894394	-0.0498976968228817
0.608329832553864	-8.75202178955078	-3.35382533073425	-0.0135585479438305	0.48059344291687	-0.0500270165503025
0.612972021102905	-8.75263214111328	-3.34160876274109	-0.0136753916740417	0.480735749006271	-0.050067774951458
0.611293137073517	-8.75616073608398	-3.34068560600281	-0.0137077271938324	0.480766654014587	-0.0502794533967972
0.609513938426971	-8.75920486450195	-3.34669589996338	-0.0137438531965017	0.48080438375473	-0.0505583249032497
0.60998946428299	-8.7636833190918	-3.33859920501709	-0.0138317113742232	0.480797976255417	-0.0508716888725758
0.610289454460144	-8.76382350921631	-3.34387350082397	-0.0140428282320499	0.480812162160873	-0.051299013197422
0.607581079006195	-8.76919078826904	-3.33811640739441	-0.0141352312639356	0.480913609266281	-0.0516709871590137
0.614200472831726	-8.76985263824463	-3.34006357192993	-0.0143229067325592	0.480715602636337	-0.0520634837448597
0.614648103713989	-8.77554130554199	-3.35440492630005	-0.0144210774451494	0.480698794126511	-0.0525513626635075
0.618926644325256	-8.77976989746094	-3.35457420349121	-0.0145325912162662	0.480652332305908	-0.0527674555778503
0.614614248275757	-8.78557014465332	-3.358078956604	-0.0145993800833821	0.480532050132751	-0.0529914237558842
0.616888165473938	-8.78550338745117	-3.35269093513489	-0.0147237610071898	0.480432510375977	-0.0533451363444328
0.613895833492279	-8.79286861419678	-3.35068607330322	-0.0147982593625784	0.480447709560394	-0.0536426417529583
0.611203134059906	-8.7941722869873	-3.33858227729797	-0.0149618908762932	0.480367958545685	-0.0540339015424252
0.611303687095642	-8.79576015472412	-3.32747149467468	-0.0151211433112621	0.480228513479233	-0.0543282404541969
0.605319857597351	-8.79727268218994	-3.32866215705872	-0.0152992187067866	0.480206608772278	-0.0546299740672112
0.610772430896759	-8.80158710479736	-3.32817840576172	-0.0153984492644668	0.480049461126328	-0.0548020862042904
0.609325647354126	-8.79918003082275	-3.31214165687561	-0.0155258337035775	0.479928016662598	-0.0550301261246204
0.608579814434052	-8.80534267425537	-3.33207869529724	-0.0155756119638681	0.479857116937637	-0.0553520545363426
0.603997766971588	-8.80372524261475	-3.33344006538391	-0.0156774371862412	0.479818671941757	-0.0558478981256485
0.609666883945465	-8.80946159362793	-3.33190298080444	-0.0159061402082443	0.479747027158737	-0.0563224591314793
0.608020484447479	-8.81454467773438	-3.32322931289673	-0.0160912796854973	0.47980585694313	-0.0566266290843487
0.61113429069519	-8.8171272277832	-3.31735873222351	-0.0163664948195219	0.479625135660172	-0.0568853095173836
0.610752463340759	-8.82340240478516	-3.31972765922546	-0.0165393557399511	0.479639858007431	-0.0571119710803032
0.609301507472992	-8.82108879089355	-3.32737374305725	-0.0165394358336926	0.479574501514435	-0.0573812983930111
0.613311409950256	-8.83137226104736	-3.33391880989075	-0.0167425349354744	0.479534953832626	-0.0577157139778137
0.61323493719101	-8.83754920959473	-3.32924246788025	-0.0169678367674351	0.479615956544876	-0.0579947009682655
0.616252541542053	-8.8430757522583	-3.33946704864502	-0.0170628093183041	0.479597598314285	-0.0584078058600426
0.618646085262299	-8.84532833099365	-3.32780838012695	-0.0171783082187176	0.479474663734436	-0.0587312616407871
0.620530605316162	-8.85230731964111	-3.31691074371338	-0.0175156444311142	0.479502737522125	-0.0590557530522347
0.619383454322815	-8.85445404052734	-3.32098650932312	-0.0176661405712366	0.479502499103546	-0.0593813695013523
0.62515127658844	-8.85354900360107	-3.30965495109558	-0.0177784953266382	0.479415893554688	-0.059714961796999
0.624512195587158	-8.86530017852783	-3.31354999542236	-0.0179469957947731	0.479510396718979	-0.0602218359708786
0.630170941352844	-8.86378574371338	-3.30657887458801	-0.0182149168103933	0.47948083281517	-0.0605591870844364
0.634226679801941	-8.86556053161621	-3.30175518989563	-0.0183405335992575	0.47936674952507	-0.0608578585088253
0.634383738040924	-8.86463928222656	-3.30927014350891	-0.0185582507401705	0.479494869709015	-0.0612015500664711
0.637438118457794	-8.86665153503418	-3.30851411819458	-0.0186782274395227	0.47946897149086	-0.0613566003739834
0.641569972038269	-8.87132263183594	-3.31028747558594	-0.0187623780220747	0.479456067085266	-0.0616530068218708
0.638746023178101	-8.87303829193115	-3.32647371292114	-0.0188730712980032	0.479539275169373	-0.0619055405259132
0.638005912303925	-8.87731552124023	-3.32966184616089	-0.0190641041845083	0.479663819074631	-0.0622776560485363
0.642142415046692	-8.88229465484619	-3.32421112060547	-0.0192242953926325	0.479699611663818	-0.0626754388213158
0.645833492279053	-8.88717460632324	-3.31964063644409	-0.0194838140159845	0.479733169078827	-0.0629956796765327
0.644450783729553	-8.89022445678711	-3.32426881790161	-0.0194802843034267	0.479826658964157	-0.0631733313202858
0.643060922622681	-8.89383888244629	-3.30749702453613	-0.019672941416502	0.479882150888443	-0.0634844228625298
0.647080898284912	-8.89588928222656	-3.30867314338684	-0.0198088940232992	0.479866921901703	-0.0636418238282204
0.650457382202148	-8.90000820159912	-3.30998539924622	-0.0198830682784319	0.479951798915863	-0.0637506172060966
0.659059166908264	-8.89789295196533	-3.30203914642334	-0.0200137235224247	0.479964733123779	-0.0638635531067848
0.662487268447876	-8.90510559082031	-3.30432200431824	-0.0203067045658827	0.480039089918137	-0.064082182943821
0.664626717567444	-8.90417957305908	-3.30134725570679	-0.0204225089401007	0.480186194181442	-0.0645057260990143
0.667874097824097	-8.91035842895508	-3.30342483520508	-0.0206305664032698	0.480188250541687	-0.0648181885480881
0.668326437473297	-8.91277980804443	-3.30346369743347	-0.0207884963601828	0.480419874191284	-0.0651920288801193
0.671815752983093	-8.91112422943115	-3.3086314201355	-0.0209517907351255	0.480589509010315	-0.0654627680778503
0.674335300922394	-8.91427707672119	-3.30424165725708	-0.0212249867618084	0.480692654848099	-0.0655948147177696
0.679493546485901	-8.91088676452637	-3.31054973602295	-0.0212459992617369	0.480775475502014	-0.0655987784266472
0.680275082588196	-8.91086578369141	-3.3149733543396	-0.0212796349078417	0.480798780918121	-0.0655620619654655
0.681630969047546	-8.90621280670166	-3.31880569458008	-0.0213058926165104	0.48099547624588	-0.0656837075948715
0.680448472499847	-8.90925025939941	-3.32770252227783	-0.0213237646967173	0.481100618839264	-0.0658666044473648
0.681752026081085	-8.90725040435791	-3.32696652412415	-0.0214191731065512	0.481246590614319	-0.0660051479935646
0.678526043891907	-8.90899658203125	-3.32395958900452	-0.0215642116963863	0.481456845998764	-0.0661863312125206
0.679520070552826	-8.91060829162598	-3.33266949653625	-0.0216721631586552	0.481443822383881	-0.0663912743330002
0.685358703136444	-8.91039943695068	-3.33524870872498	-0.0217808578163385	0.481708765029907	-0.0666166618466377
0.68005758523941	-8.90936470031738	-3.33639931678772	-0.0218559205532074	0.481819421052933	-0.0666225776076317
0.681867003440857	-8.90620708465576	-3.32989096641541	-0.0219600200653076	0.481905460357666	-0.0667416155338287
0.682331085205078	-8.9094762802124	-3.33752679824829	-0.0221588723361492	0.482063293457031	-0.0667184665799141
0.685375273227692	-8.90666007995605	-3.34349751472473	-0.0223014801740646	0.482194006443024	-0.0667460411787033
0.690080881118774	-8.90260410308838	-3.34041118621826	-0.0224005002528429	0.482284605503082	-0.0666452869772911
0.687796652317047	-8.90320873260498	-3.33779430389404	-0.0224478784948587	0.482320308685303	-0.0665051862597466
0.690074920654297	-8.90104103088379	-3.34098482131958	-0.0225381944328547	0.482388198375702	-0.0665083453059196
0.686567723751068	-8.90108299255371	-3.34204292297363	-0.0226470082998276	0.482495576143265	-0.066456712782383
0.691367268562317	-8.89753913879395	-3.3370988368988	-0.0227178037166595	0.482479929924011	-0.0663822367787361
0.690592646598816	-8.89508056640625	-3.33512711524963	-0.0227838084101677	0.482548981904984	-0.066375195980072
0.686881422996521	-8.89921283721924	-3.33887338638306	-0.0229177828878164	0.482645839452744	-0.0663250535726547
0.686294436454773	-8.89162063598633	-3.33139777183533	-0.0230216160416603	0.482683151960373	-0.0661401674151421
0.687317430973053	-8.89052963256836	-3.33194017410278	-0.0231733079999685	0.482656449079514	-0.0659656673669815
0.690555036067963	-8.8832311630249	-3.3305127620697	-0.0231830924749374	0.482767850160599	-0.0657358467578888
0.683345019817352	-8.88111114501953	-3.32728815078735	-0.023202620446682	0.482738226652145	-0.0654390677809715
0.688523590564728	-8.87570285797119	-3.32067704200745	-0.0232465490698814	0.482672542333603	-0.0651741027832031
0.684333264827728	-8.87586212158203	-3.32929420471191	-0.0233973283320665	0.482734471559525	-0.0650405138731003
0.685286641120911	-8.86496067047119	-3.32522892951965	-0.0234195068478584	0.482713639736176	-0.0648891180753708
0.6865154504776	-8.86368942260742	-3.30972647666931	-0.0234568119049072	0.482636749744415	-0.0646232217550278
0.682976901531219	-8.85793304443359	-3.32181787490845	-0.0234427563846111	0.482629776000977	-0.0643151327967644
0.680431246757507	-8.85195064544678	-3.32409167289734	-0.0233738571405411	0.48258513212204	-0.0641432031989098
0.686050713062286	-8.85136318206787	-3.33170866966248	-0.0235231127589941	0.482460111379623	-0.0639186277985573
0.682384252548218	-8.84505844116211	-3.32003831863403	-0.0234461762011051	0.482445895671844	-0.0637228414416313
0.679701030254364	-8.84619426727295	-3.33876180648804	-0.0234577096998692	0.48234236240387	-0.0635095983743668
0.680671870708466	-8.84468555450439	-3.34217953681946	-0.0234334412962198	0.482383668422699	-0.0632896646857262
0.676335036754608	-8.84417152404785	-3.33824801445007	-0.0234110299497843	0.482263743877411	-0.0630619674921036
0.675048351287842	-8.83981037139893	-3.33646059036255	-0.0234763026237488	0.482231914997101	-0.0628244504332542
0.673680484294891	-8.83845901489258	-3.33080339431763	-0.0235371813178062	0.48223602771759	-0.0626178458333015
0.672391533851624	-8.83252048492432	-3.3225040435791	-0.023678794503212	0.482175588607788	-0.0623300150036812
0.672345101833344	-8.83268642425537	-3.32270622253418	-0.0237286183983088	0.482083559036255	-0.062002282589674
0.673104405403137	-8.82438373565674	-3.31864404678345	-0.0237220488488674	0.481934666633606	-0.0615145824849606
0.669540584087372	-8.81613826751709	-3.31520509719849	-0.0236439052969217	0.481834977865219	-0.0610153824090958
0.665897309780121	-8.81015491485596	-3.31800436973572	-0.0236159954220057	0.481694489717484	-0.0607760697603226
0.666492998600006	-8.80894565582275	-3.31756377220154	-0.0236513968557119	0.481722891330719	-0.0606002807617188
0.659730851650238	-8.80825996398926	-3.32117199897766	-0.023622052744031	0.481716603040695	-0.0604508258402348
0.662376523017883	-8.80388736724854	-3.31325149536133	-0.0237042382359505	0.481639534235001	-0.0602292530238628
0.658771157264709	-8.80211162567139	-3.31250476837158	-0.0237239506095648	0.481527477502823	-0.0599872134625912
0.656078219413757	-8.7890453338623	-3.31859874725342	-0.0236373152583838	0.481422513723373	-0.0598417557775974
0.656342744827271	-8.78528022766113	-3.31894946098328	-0.0235472358763218	0.481262356042862	-0.0596394091844559
0.65402364730835	-8.78461074829102	-3.32701468467712	-0.0235253628343344	0.481232315301895	-0.0594118200242519
0.652188122272491	-8.77930164337158	-3.32424426078796	-0.0235009528696537	0.481329709291458	-0.0591939650475979
0.654284000396729	-8.77681827545166	-3.31765151023865	-0.0235164444893599	0.481175422668457	-0.058985747396946
0.650226533412933	-8.77374649047852	-3.32092261314392	-0.0235403291881084	0.481246501207352	-0.0588914006948471
0.645376682281494	-8.77215957641602	-3.32761359214783	-0.0234332736581564	0.481203436851501	-0.0587191358208656
0.643348038196564	-8.76898860931396	-3.32799530029297	-0.0234714318066835	0.481183290481567	-0.0585148558020592
0.638024508953094	-8.76525783538818	-3.32728552818298	-0.0234294161200523	0.481272637844086	-0.0582795329391956
0.640105485916138	-8.75799560546875	-3.32763648033142	-0.0233455877751112	0.481176495552063	-0.0580201521515846
0.637684762477875	-8.76158618927002	-3.33336853981018	-0.0232865065336227	0.481300294399261	-0.0576996766030788
0.630241453647614	-8.75920677185059	-3.33592653274536	-0.0231891926378012	0.481274515390396	-0.0574994832277298
0.632909178733826	-8.75173950195313	-3.33762550354004	-0.023105189204216	0.481226414442062	-0.0572886653244495
0.629993736743927	-8.75244235992432	-3.34065175056458	-0.0230490192770958	0.481259673833847	-0.0571538992226124
0.627939999103546	-8.75395488739014	-3.32322335243225	-0.0230437405407429	0.481339991092682	-0.0569551847875118
0.626518547534943	-8.7518138885498	-3.32451701164246	-0.0228954739868641	0.481221288442612	-0.0568306669592857
0.623021721839905	-8.75187110900879	-3.33266592025757	-0.0227597020566463	0.481235295534134	-0.0567943826317787
0.625029563903809	-8.74585437774658	-3.33824920654297	-0.0227543562650681	0.481217205524445	-0.0566974990069866
0.619844496250153	-8.74897193908691	-3.33520269393921	-0.0226439293473959	0.481221377849579	-0.0566808618605137
0.621226012706757	-8.74564838409424	-3.33226823806763	-0.0226287320256233	0.481280624866486	-0.0564959011971951
0.617028295993805	-8.74721240997314	-3.32759547233582	-0.0226465668529272	0.481343477964401	-0.0562714003026485
0.619631052017212	-8.74470806121826	-3.32845115661621	-0.0226786956191063	0.481376647949219	-0.0560637190937996
0.621577441692352	-8.73966121673584	-3.33238983154297	-0.0225493777543306	0.481365740299225	-0.0557817555963993
0.620508015155792	-8.73801326751709	-3.33431172370911	-0.0224654972553253	0.481419056653976	-0.0555462874472141
0.616784691810608	-8.73543167114258	-3.33729982376099	-0.0223658252507448	0.481436967849731	-0.0553076863288879
0.620309293270111	-8.73447418212891	-3.33659315109253	-0.0222484413534403	0.481463700532913	-0.0551297888159752
0.619678318500519	-8.73222255706787	-3.33771920204163	-0.0223359484225512	0.481476604938507	-0.0550396218895912
0.616926848888397	-8.73421764373779	-3.33041524887085	-0.022142281755805	0.481656849384308	-0.0549676828086376
0.622124671936035	-8.73126125335693	-3.32349991798401	-0.0222450029104948	0.481638669967651	-0.0550530776381493
0.619657754898071	-8.73404788970947	-3.33449554443359	-0.0221259258687496	0.481742709875107	-0.0551201142370701
0.619411170482636	-8.73301696777344	-3.33198285102844	-0.0220475997775793	0.481825768947601	-0.0551098249852657
0.620671391487122	-8.73090744018555	-3.33167290687561	-0.0220306869596243	0.481941968202591	-0.0549952015280724
0.615432560443878	-8.73369026184082	-3.33627843856812	-0.0218758787959814	0.482040584087372	-0.0549176558852196
0.618964076042175	-8.73334503173828	-3.33205127716064	-0.0218515750020742	0.482085853815079	-0.0549058839678764
0.613367795944214	-8.73908805847168	-3.33937740325928	-0.0217634327709675	0.482378244400024	-0.0549017339944839
0.613441228866577	-8.73634243011475	-3.34201002120972	-0.0217239502817392	0.482377409934998	-0.0548872947692871
0.616095840930939	-8.73570537567139	-3.3461582660675	-0.0216830726712942	0.48250538110733	-0.0549062602221966
0.615443587303162	-8.73791313171387	-3.34151792526245	-0.0216401182115078	0.482603192329407	-0.0548122338950634
0.617482960224152	-8.7350549697876	-3.33499073982239	-0.0216414369642735	0.482655316591263	-0.0548429451882839
0.618374109268188	-8.73575973510742	-3.34948110580444	-0.0215910915285349	0.482651442289352	-0.0549300760030746
0.623014152050018	-8.73498344421387	-3.35370945930481	-0.0215695649385452	0.482709348201752	-0.0551616102457047
0.628141820430756	-8.74027061462402	-3.35831952095032	-0.0215836875140667	0.482761383056641	-0.0552913919091225
0.628749072551727	-8.74228858947754	-3.36231184005737	-0.0215473268181086	0.482817620038986	-0.0554088540375233
0.631955504417419	-8.74666404724121	-3.35854911804199	-0.021436145529151	0.48287370800972	-0.0554358549416065
0.632524490356445	-8.74573135375977	-3.36049008369446	-0.0214355867356062	0.48289030790329	-0.0556038394570351
0.632420063018799	-8.75144100189209	-3.35709524154663	-0.0214225351810455	0.482994318008423	-0.0557121485471725
0.638658225536346	-8.75019550323486	-3.3533501625061	-0.0214194413274527	0.483083516359329	-0.0557224601507187
0.636494934558868	-8.75863647460938	-3.3515932559967	-0.0213864594697952	0.483158826828003	-0.0558170937001705
0.639392018318176	-8.75849628448486	-3.34526824951172	-0.0213631503283978	0.483182638883591	-0.0558457933366299
0.637893736362457	-8.76449871063232	-3.34981155395508	-0.0214153677225113	0.483272641897202	-0.0560348704457283
0.642434656620026	-8.76226902008057	-3.35537600517273	-0.0213888082653284	0.483304679393768	-0.0562839023768902
0.647277057170868	-8.77041244506836	-3.36033654212952	-0.0213893670588732	0.483421444892883	-0.0565632358193398
0.650925636291504	-8.7717924118042	-3.37040638923645	-0.0214608032256365	0.483423590660095	-0.0567714981734753
0.648024141788483	-8.77858352661133	-3.36314177513123	-0.021378755569458	0.483479201793671	-0.056860189884901
0.649133443832397	-8.77878570556641	-3.35170078277588	-0.0213240794837475	0.48347944021225	-0.0570753924548626
0.65301775932312	-8.78386211395264	-3.35200667381287	-0.0213727038353682	0.483469784259796	-0.0572070740163326
0.65004301071167	-8.78723430633545	-3.35116386413574	-0.0213821213692427	0.483438819646835	-0.0574711486697197
0.655544400215149	-8.79055500030518	-3.35658812522888	-0.0213674660772085	0.483434647321701	-0.0576769337058067
0.657666563987732	-8.79501819610596	-3.35353684425354	-0.0213996432721615	0.483367711305618	-0.0578530542552471
0.657548785209656	-8.79636192321777	-3.34549736976624	-0.0213242266327143	0.483497738838196	-0.0580857805907726
0.657476663589478	-8.79654598236084	-3.35649085044861	-0.0213651731610298	0.483351111412048	-0.058330774307251
0.665113925933838	-8.80110549926758	-3.3566460609436	-0.0213955827057362	0.483351528644562	-0.058625154197216
0.663128912448883	-8.8042049407959	-3.35700702667236	-0.0214007180184126	0.483363091945648	-0.0588131733238697
0.663734138011932	-8.80803203582764	-3.36215162277222	-0.0214694887399673	0.483379244804382	-0.0590890347957611
0.66569060087204	-8.8169116973877	-3.37183046340942	-0.0215388536453247	0.483449727296829	-0.0592901557683945
0.666893005371094	-8.82276916503906	-3.35958456993103	-0.0216953214257956	0.483547806739807	-0.0594402365386486
0.665662884712219	-8.82537937164307	-3.35781860351563	-0.021767308935523	0.483543306589127	-0.0594964139163494
0.671423673629761	-8.82551002502441	-3.3564236164093	-0.0218498483300209	0.483466058969498	-0.0595617219805717
0.669892132282257	-8.8303804397583	-3.36442446708679	-0.0219110157340765	0.483533799648285	-0.0597683489322662
0.670889496803284	-8.82871150970459	-3.35459208488464	-0.0218412559479475	0.48342376947403	-0.0598456189036369
0.675938129425049	-8.83291244506836	-3.3469352722168	-0.0219491496682167	0.483348250389099	-0.0599500015377998
0.676369786262512	-8.82832336425781	-3.3459849357605	-0.0220132041722536	0.483213573694229	-0.0601707734167576
0.675254821777344	-8.82964515686035	-3.34855914115906	-0.0218778755515814	0.483147382736206	-0.0604443810880184
0.676828026771545	-8.83133792877197	-3.3554048538208	-0.0219247490167618	0.483035564422607	-0.060637041926384
0.677789449691772	-8.83292102813721	-3.35879755020142	-0.021918922662735	0.482959598302841	-0.0607819110155106
0.67543751001358	-8.83228778839111	-3.35931181907654	-0.0219509638845921	0.482874929904938	-0.0608775243163109
0.679702043533325	-8.83537101745605	-3.35513377189636	-0.0220523234456778	0.482775658369064	-0.0610092729330063
0.676831126213074	-8.83895397186279	-3.35599803924561	-0.0220332499593496	0.482637345790863	-0.0610635355114937
0.677418112754822	-8.8377685546875	-3.35547614097595	-0.02201415784657	0.482507675886154	-0.0611030459403992
0.677008211612701	-8.84208869934082	-3.36003065109253	-0.0221217945218086	0.482370018959045	-0.0611025243997574
0.677916705608368	-8.84172630310059	-3.35734939575195	-0.0221010055392981	0.482214063405991	-0.0611293539404869
0.680558681488037	-8.84352874755859	-3.35664439201355	-0.0221411231905222	0.482064962387085	-0.0610808841884136
0.674353063106537	-8.84318542480469	-3.34628939628601	-0.0221747346222401	0.48187667131424	-0.0610734820365906
0.673877596855164	-8.84651565551758	-3.34507989883423	-0.0220966208726168	0.4817835688591	-0.0609445981681347
0.676685571670532	-8.84370040893555	-3.34173917770386	-0.022199397906661	0.481479346752167	-0.0609666667878628
0.676568210124969	-8.84269714355469	-3.34707927703857	-0.0222632735967636	0.481386065483093	-0.0609778389334679
0.673927247524261	-8.8450403213501	-3.33835768699646	-0.0221929121762514	0.481147438287735	-0.0608263723552227
0.674427509307861	-8.84449481964111	-3.32884573936462	-0.0222761351615191	0.480864018201828	-0.0607503652572632
0.672524988651276	-8.84483337402344	-3.32575178146362	-0.0223058052361012	0.480671286582947	-0.0606906972825527
0.672029256820679	-8.84008598327637	-3.31318807601929	-0.0223481934517622	0.480443984270096	-0.0606730468571186
0.673769891262054	-8.83953189849854	-3.31224060058594	-0.0223528817296028	0.480118781328201	-0.0606985948979855
0.669009327888489	-8.83798503875732	-3.31487321853638	-0.0223761610686779	0.479870349168777	-0.0605898350477219
0.671749174594879	-8.83596324920654	-3.31561660766602	-0.0222722198814154	0.479592621326447	-0.0605014599859715
0.675450801849365	-8.83764266967773	-3.31331968307495	-0.0223536510020494	0.479211002588272	-0.0605301186442375
0.676279067993164	-8.83602905273438	-3.31803297996521	-0.0223122201859951	0.478970408439636	-0.0604382455348969
0.674354135990143	-8.83597278594971	-3.32659006118774	-0.0221828725188971	0.478675842285156	-0.060326274484396
0.678922951221466	-8.83148002624512	-3.3152277469635	-0.0222125370055437	0.478405743837357	-0.0601767972111702
0.674156367778778	-8.83190536499023	-3.30986881256104	-0.0221180655062199	0.478173047304153	-0.0599583275616169
0.675817728042603	-8.83034229278564	-3.30587768554688	-0.0221804641187191	0.477896302938461	-0.0598082691431046
0.674822747707367	-8.8328332901001	-3.30781483650208	-0.0221543032675982	0.47768822312355	-0.0596443340182304
0.677139401435852	-8.82842350006104	-3.30914187431335	-0.0220549665391445	0.477414488792419	-0.0594829022884369
0.679728925228119	-8.82855606079102	-3.31010770797729	-0.0220027193427086	0.477256804704666	-0.0593150556087494
0.675471901893616	-8.83180046081543	-3.3097026348114	-0.021972643211484	0.477086454629898	-0.0590391494333744
0.679032027721405	-8.83036994934082	-3.30444502830505	-0.0219301823526621	0.476896226406097	-0.0588253885507584
0.678841829299927	-8.82932758331299	-3.30798101425171	-0.0218116920441389	0.476696044206619	-0.0586215779185295
0.677844524383545	-8.82751750946045	-3.30923199653625	-0.0217513237148523	0.476618468761444	-0.0585270337760448
0.682281792163849	-8.82626628875732	-3.30431842803955	-0.0215639993548393	0.476443767547607	-0.0583138056099415
0.679106950759888	-8.82643985748291	-3.30688786506653	-0.0215405393391848	0.476378858089447	-0.0581565536558628
0.681139051914215	-8.82577133178711	-3.30231595039368	-0.0214598216116428	0.476279079914093	-0.0579909346997738
0.683455288410187	-8.82761764526367	-3.2967894077301	-0.0213371124118567	0.476121962070465	-0.0577422007918358
0.683422863483429	-8.82413005828857	-3.31188273429871	-0.0212279390543699	0.476114928722382	-0.0575407184660435
0.681831240653992	-8.82233810424805	-3.30837845802307	-0.0210450310260057	0.47606697678566	-0.0573377273976803
0.680366814136505	-8.825270652771	-3.30632495880127	-0.0210034418851137	0.476019203662872	-0.057084783911705
0.679231226444244	-8.82279109954834	-3.29932856559753	-0.0208844393491745	0.476029694080353	-0.0568633861839771
0.684147655963898	-8.82434749603271	-3.3022198677063	-0.0207615066319704	0.475888937711716	-0.0566422902047634
0.684561491012573	-8.82077789306641	-3.30392146110535	-0.0205550640821457	0.475917875766754	-0.0564441382884979
0.685644567012787	-8.81816864013672	-3.29531216621399	-0.0205332487821579	0.475884467363358	-0.0561638474464417
0.682393312454224	-8.81648921966553	-3.29659652709961	-0.0203070174902678	0.475885272026062	-0.0558494254946709
0.688917994499207	-8.8151159286499	-3.29649496078491	-0.0202947836369276	0.475829929113388	-0.0556625947356224
0.689368605613709	-8.81752300262451	-3.30464816093445	-0.0201169978827238	0.475795716047287	-0.0554139837622643
0.692757427692413	-8.8160982131958	-3.30988883972168	-0.0199414733797312	0.475826919078827	-0.0551530383527279
0.696361601352692	-8.81315422058105	-3.30694150924683	-0.0198361873626709	0.475758224725723	-0.0548551417887211
0.693055808544159	-8.81496810913086	-3.3092029094696	-0.0197025164961815	0.47576779127121	-0.0545854344964027
0.696370124816895	-8.81222438812256	-3.30460643768311	-0.0195589475333691	0.475718230009079	-0.0543203093111515
0.697877585887909	-8.81291675567627	-3.30312037467957	-0.0193937364965677	0.475704699754715	-0.0540365502238274
0.699766874313354	-8.81363487243652	-3.31114530563354	-0.0192198008298874	0.47566893696785	-0.0538184009492397
0.707330763339996	-8.81192874908447	-3.30562663078308	-0.0191299244761467	0.475692719221115	-0.0535149574279785
0.702051818370819	-8.81445407867432	-3.31224513053894	-0.0188988540321589	0.475722789764404	-0.0532742068171501
0.710566759109497	-8.81187057495117	-3.30689358711243	-0.0187070071697235	0.475706517696381	-0.0530093684792519
0.712549209594727	-8.81438636779785	-3.31158447265625	-0.018512137234211	0.475702166557312	-0.0527035593986511
0.711762964725494	-8.81299495697021	-3.32241678237915	-0.0183199439197779	0.475736886262894	-0.052504189312458
0.715340495109558	-8.80820465087891	-3.31423783302307	-0.0181356184184551	0.475782215595245	-0.0522379390895367
0.712661027908325	-8.81335639953613	-3.31125950813293	-0.0179892256855965	0.475736200809479	-0.0519063584506512
0.714314341545105	-8.81266593933105	-3.31412506103516	-0.0177165307104588	0.475836277008057	-0.0516012422740459
0.717352092266083	-8.81302928924561	-3.31849074363709	-0.0175410714000463	0.475808352231979	-0.051346130669117
0.718242704868317	-8.81199359893799	-3.3173713684082	-0.0173187237232924	0.475903511047363	-0.0511446334421635
0.72025865316391	-8.81269550323486	-3.31552529335022	-0.0170625057071447	0.47591969370842	-0.0508504323661327
0.723201870918274	-8.81197357177734	-3.30936551094055	-0.0168474279344082	0.475914627313614	-0.0505264289677143
0.723027050495148	-8.81385803222656	-3.31382822990417	-0.0166830364614725	0.47604975104332	-0.0502682104706764
0.726206660270691	-8.81168460845947	-3.31213521957397	-0.016430264338851	0.476047933101654	-0.050042811781168
0.734260559082031	-8.8095874786377	-3.30469655990601	-0.0162104237824678	0.476008623838425	-0.0498056374490261
0.730604231357574	-8.80794048309326	-3.31103372573853	-0.0160338971763849	0.476017713546753	-0.0496381781995296
0.733951807022095	-8.80539798736572	-3.31195855140686	-0.0157708413898945	0.476092487573624	-0.0494517832994461
0.740568697452545	-8.80875682830811	-3.32730531692505	-0.0156141854822636	0.476126849651337	-0.0492776148021221
0.743650674819946	-8.81534767150879	-3.3363573551178	-0.0154528738930821	0.476220548152924	-0.0491214878857136
0.744254648685455	-8.81480979919434	-3.34365367889404	-0.0151864271610975	0.476327449083328	-0.0487890020012856
0.750057697296143	-8.81599903106689	-3.33756351470947	-0.0150701003149152	0.47642108798027	-0.0485945083200932
0.753397762775421	-8.81742382049561	-3.33138513565063	-0.0149193294346333	0.476440489292145	-0.048326026648283
0.75295889377594	-8.8154821395874	-3.33707547187805	-0.0146543718874454	0.476539999246597	-0.0480687208473682
0.754405438899994	-8.81645679473877	-3.33502626419067	-0.0145190330222249	0.476562529802322	-0.0478796139359474
0.758337080478668	-8.81235408782959	-3.32987260818481	-0.0143540017306805	0.476596981287003	-0.0476536005735397
0.757032096385956	-8.81520462036133	-3.33274555206299	-0.0141855208203197	0.476672023534775	-0.0475074388086796
0.760137021541595	-8.81227970123291	-3.32223153114319	-0.0140289962291718	0.476608425378799	-0.0472896136343479
0.762191534042358	-8.81151580810547	-3.32203030586243	-0.0137933604419231	0.476673513650894	-0.0471130758523941
0.761429667472839	-8.80741024017334	-3.32471299171448	-0.0136238811537623	0.476695895195007	-0.0470430664718151
0.763336718082428	-8.80725860595703	-3.33744835853577	-0.0135005861520767	0.47657498717308	-0.0470078773796558
0.766420543193817	-8.80534267425537	-3.33621025085449	-0.0133108766749501	0.476602017879486	-0.0468566454946995
0.764311909675598	-8.80697727203369	-3.34282732009888	-0.0130711542442441	0.476639628410339	-0.0467326045036316
0.766134560108185	-8.8090648651123	-3.35219025611877	-0.0129447774961591	0.476588219404221	-0.0466078706085682
0.767289280891418	-8.81381893157959	-3.34397578239441	-0.0127756046131253	0.476613402366638	-0.0464805997908115
0.764383673667908	-8.81399345397949	-3.34634566307068	-0.0127249583601952	0.476568907499313	-0.0463190004229546
0.768199265003204	-8.81463146209717	-3.33733010292053	-0.0126376627013087	0.476515203714371	-0.0461939573287964
0.770482957363129	-8.81489849090576	-3.33601021766663	-0.0126490099355578	0.476508319377899	-0.0461490377783775
0.768198132514954	-8.81761455535889	-3.3285551071167	-0.0126159945502877	0.476450532674789	-0.0460380278527737
0.768362522125244	-8.81410312652588	-3.32602739334106	-0.0125314565375447	0.47633945941925	-0.0459461137652397
0.772199392318726	-8.81194305419922	-3.32271075248718	-0.0125542692840099	0.476225763559341	-0.0459560416638851
0.766948819160461	-8.81361675262451	-3.32706212997437	-0.0124443965032697	0.476102560758591	-0.046002734452486
0.77169543504715	-8.81259727478027	-3.33114433288574	-0.0124919665977359	0.476023554801941	-0.0459676384925842
0.770304918289185	-8.8120002746582	-3.33765292167664	-0.0124626792967319	0.475873827934265	-0.0460067242383957
0.770417153835297	-8.81013298034668	-3.34040474891663	-0.0124069591984153	0.4758340716362	-0.0460826903581619
0.768413543701172	-8.81103801727295	-3.33903884887695	-0.0124057540670037	0.475601196289063	-0.0460178107023239
0.766606569290161	-8.81273746490479	-3.33611726760864	-0.0124685261398554	0.475416153669357	-0.0461345873773098
0.766038417816162	-8.81269359588623	-3.34323120117188	-0.0124306716024876	0.475324630737305	-0.0461439937353134
0.76417201757431	-8.81076812744141	-3.33504104614258	-0.0124677773565054	0.47515657544136	-0.0462627075612545
0.763465881347656	-8.81408309936523	-3.33697819709778	-0.0125768883153796	0.475035935640335	-0.0463840141892433
0.761946141719818	-8.81418800354004	-3.33411765098572	-0.0125958891585469	0.474797427654266	-0.0463155061006546
0.764744937419891	-8.81107807159424	-3.33223009109497	-0.0125896940007806	0.474511504173279	-0.0462250262498856
0.757859349250793	-8.81380653381348	-3.32555222511292	-0.0124966269358993	0.474356770515442	-0.0462176688015461
0.755639791488647	-8.81088161468506	-3.31432700157166	-0.0125148557126522	0.474100917577744	-0.0462682917714119
0.751941442489624	-8.81164646148682	-3.30674982070923	-0.0125803584232926	0.473812907934189	-0.0464217700064182
0.749950408935547	-8.80556488037109	-3.30880308151245	-0.0126257296651602	0.473651885986328	-0.0466388687491417
0.745097875595093	-8.80914783477783	-3.31023597717285	-0.0126977926120162	0.473426729440689	-0.0468785800039768
0.744671881198883	-8.80566215515137	-3.30329656600952	-0.012780649587512	0.473137855529785	-0.0469457656145096
0.743313848972321	-8.80953121185303	-3.30399632453918	-0.0129127465188503	0.472969472408295	-0.046955831348896
0.73959618806839	-8.80749034881592	-3.31084394454956	-0.0129427565261722	0.472846180200577	-0.047141395509243
0.74211597442627	-8.81037139892578	-3.30853939056396	-0.0130376284942031	0.472595900297165	-0.0472224056720734
0.739336252212524	-8.80937004089355	-3.30308675765991	-0.0131996115669608	0.472309738397598	-0.0472257398068905
0.736960828304291	-8.80777263641357	-3.29620218276978	-0.0133534111082554	0.472110569477081	-0.0472767353057861
0.733986258506775	-8.80961608886719	-3.30027318000793	-0.0134128946810961	0.471917420625687	-0.0473506413400173
0.734694421291351	-8.81049060821533	-3.30738568305969	-0.0136003959923983	0.47172811627388	-0.0474988520145416
0.736033916473389	-8.81219863891602	-3.30300426483154	-0.0136424656957388	0.471453547477722	-0.0475864894688129
0.732686638832092	-8.81430149078369	-3.29605197906494	-0.013748724013567	0.471248418092728	-0.0476119369268417
0.732442259788513	-8.81845760345459	-3.30101037025452	-0.0138720516115427	0.471137195825577	-0.0477713719010353
0.731814086437225	-8.8137674331665	-3.29502034187317	-0.0139607926830649	0.470841735601425	-0.0479006767272949
0.731841504573822	-8.81551551818848	-3.28709959983826	-0.0141501054167747	0.470689028501511	-0.0480291061103344
0.729272723197937	-8.82086753845215	-3.28668475151062	-0.0143257519230247	0.470427423715591	-0.0480551905930042
0.730399489402771	-8.81581020355225	-3.2807776927948	-0.0144415143877268	0.47031033039093	-0.0480999760329723
0.726698100566864	-8.81994247436523	-3.28452610969543	-0.014614156447351	0.470135688781738	-0.0482090301811695
0.727486610412598	-8.81474876403809	-3.27475738525391	-0.014738142490387	0.470004945993423	-0.0482527799904346
0.72514820098877	-8.81816387176514	-3.26231050491333	-0.0149590754881501	0.469851106405258	-0.0482543632388115
0.719844579696655	-8.81813049316406	-3.27041888237	-0.0150445904582739	0.469759047031403	-0.0483404099941254
0.722332179546356	-8.8137674331665	-3.27110052108765	-0.0151670360937715	0.46959176659584	-0.0483432784676552
0.719440460205078	-8.81570339202881	-3.26042175292969	-0.0153154022991657	0.469431012868881	-0.0483250916004181
0.721287548542023	-8.81094646453857	-3.26652359962463	-0.0153903383761644	0.469337105751038	-0.0483630523085594
0.72491580247879	-8.81454944610596	-3.25975012779236	-0.0155446948483586	0.469180911779404	-0.0483447946608067
0.722058415412903	-8.81278896331787	-3.25826692581177	-0.0156274493783712	0.469022959470749	-0.0483950078487396
0.724044859409332	-8.81153106689453	-3.25281262397766	-0.0156428012996912	0.46895706653595	-0.0484443120658398
0.720716834068298	-8.81230068206787	-3.25108504295349	-0.0157922711223364	0.468897730112076	-0.0485735200345516
0.721000015735626	-8.81300258636475	-3.25658893585205	-0.0157726053148508	0.468907624483109	-0.0486930049955845
0.722277402877808	-8.81526947021484	-3.25209259986877	-0.0158589109778404	0.468859374523163	-0.0487588047981262
0.721560001373291	-8.81407451629639	-3.25476264953613	-0.0159619003534317	0.468759804964066	-0.0488871410489082
0.722706198692322	-8.8117036819458	-3.25538039207459	-0.0160207133740187	0.468775063753128	-0.0490353591740131
0.723178744316101	-8.81160640716553	-3.26272106170654	-0.0160268843173981	0.468796253204346	-0.0490895882248878
0.720524549484253	-8.81127548217773	-3.26969647407532	-0.0160978697240353	0.468907207250595	-0.0491120852530003
0.72415953874588	-8.80936050415039	-3.26610445976257	-0.0160800013691187	0.468937069177628	-0.0490719452500343
0.729234039783478	-8.81052780151367	-3.26320099830627	-0.0162209291011095	0.469090968370438	-0.0490538328886032
0.727032840251923	-8.81230640411377	-3.26404237747192	-0.0162586160004139	0.469226598739624	-0.0491369590163231
0.726513028144836	-8.81334590911865	-3.27406764030457	-0.0162985883653164	0.469346821308136	-0.0491795092821121
0.72482842206955	-8.81104278564453	-3.27822089195251	-0.0162991732358933	0.46951550245285	-0.0492621585726738
0.72557008266449	-8.81162643432617	-3.28101801872253	-0.0163718294352293	0.469713538885117	-0.0493502356112003
0.728789448738098	-8.81266307830811	-3.27967000007629	-0.0163525026291609	0.469757258892059	-0.0494440011680126
0.726888298988342	-8.81605911254883	-3.27785277366638	-0.0164202041924	0.469876646995544	-0.0494907647371292
0.731615543365479	-8.81417465209961	-3.27062702178955	-0.0164797957986593	0.469930857419968	-0.0495001822710037
0.732130825519562	-8.8147497177124	-3.27490139007568	-0.016509598121047	0.470164507627487	-0.0495533496141434
0.73268985748291	-8.81436729431152	-3.28079438209534	-0.0165087077766657	0.470222681760788	-0.0496435426175594
0.739079713821411	-8.81612300872803	-3.28250575065613	-0.0164868459105492	0.470395416021347	-0.0497784316539764
0.732358813285828	-8.81945323944092	-3.28502130508423	-0.0164825133979321	0.470572859048843	-0.0498802810907364
0.733059763908386	-8.82197666168213	-3.28850412368774	-0.0164341442286968	0.47073170542717	-0.0499440766870975
0.734065651893616	-8.82150077819824	-3.29285287857056	-0.016499862074852	0.470764636993408	-0.0500346794724464
0.731953084468842	-8.81818389892578	-3.29327893257141	-0.0165277421474457	0.470914900302887	-0.050049964338541
0.737597346305847	-8.81749820709229	-3.29173564910889	-0.0165579803287983	0.47094801068306	-0.0501373037695885
0.730561554431915	-8.818039894104	-3.2918598651886	-0.0165923181921244	0.471049159765244	-0.0501893758773804
0.733933448791504	-8.81970596313477	-3.29758167266846	-0.0165941193699837	0.47114035487175	-0.0501467809081078
0.726668238639832	-8.81779956817627	-3.30034899711609	-0.0166331902146339	0.471211522817612	-0.0502247884869576
0.727438986301422	-8.81931972503662	-3.29260683059692	-0.0166857335716486	0.471322327852249	-0.0502577982842922
0.722734987735748	-8.82348155975342	-3.28745055198669	-0.0166512411087751	0.471373796463013	-0.0501649789512157
0.720881879329681	-8.8183765411377	-3.28366327285767	-0.0167942959815264	0.471407502889633	-0.0502674728631973
0.717221856117249	-8.81997299194336	-3.28107261657715	-0.0168718323111534	0.471371322870255	-0.0503599941730499
0.715568661689758	-8.81523036956787	-3.27226591110229	-0.0169959235936403	0.471365332603455	-0.0505391843616962
0.715530395507813	-8.81792831420898	-3.27870082855225	-0.0170641969889402	0.471147060394287	-0.0506050623953342
0.709725499153137	-8.81422233581543	-3.27872180938721	-0.0170841682702303	0.471138656139374	-0.0506471805274487
0.708003878593445	-8.81141567230225	-3.27514314651489	-0.017186626791954	0.471012502908707	-0.0507244803011417
0.700712084770203	-8.81341552734375	-3.27737617492676	-0.0172248110175133	0.471009343862534	-0.0507619269192219
0.696980595588684	-8.81161785125732	-3.27211570739746	-0.0172730069607496	0.470755606889725	-0.0508448109030724
0.695851862430573	-8.8105525970459	-3.2715961933136	-0.0174482930451632	0.470561116933823	-0.0508623197674751
0.69073760509491	-8.80789566040039	-3.27183675765991	-0.0175529029220343	0.470417886972427	-0.0509523190557957
0.690611362457275	-8.8061351776123	-3.27252507209778	-0.0176430903375149	0.470268845558167	-0.0510067045688629
0.681418418884277	-8.80668830871582	-3.27998542785645	-0.0176614131778479	0.469999372959137	-0.0510657913982868
0.67900687456131	-8.80183506011963	-3.27207612991333	-0.0178584381937981	0.469784110784531	-0.0511337853968143
0.675399601459503	-8.80063724517822	-3.27504849433899	-0.0180104169994593	0.46953809261322	-0.0512060560286045
0.669220924377441	-8.80010604858398	-3.28212881088257	-0.0180976521223783	0.469266474246979	-0.051304679363966
0.668829500675201	-8.79724502563477	-3.27307391166687	-0.0183397717773914	0.469039350748062	-0.0513465851545334
0.661188423633575	-8.79694652557373	-3.26567792892456	-0.0184034053236246	0.468846172094345	-0.0513453036546707
0.655567646026611	-8.79410648345947	-3.26675009727478	-0.0185702182352543	0.468611538410187	-0.0514502450823784
0.65246719121933	-8.79258728027344	-3.25961136817932	-0.018796956166625	0.468352049589157	-0.0515170358121395
0.645266890525818	-8.78983688354492	-3.25798058509827	-0.0189718436449766	0.468081176280975	-0.0515318885445595
0.643509685993195	-8.78592967987061	-3.25108098983765	-0.0190616026520729	0.467835813760757	-0.0516504645347595
0.638506233692169	-8.78875732421875	-3.25543427467346	-0.0192589238286018	0.467539489269257	-0.0517266541719437
0.633371829986572	-8.78276443481445	-3.24909949302673	-0.0194454975426197	0.467284768819809	-0.051856804639101
0.629750549793243	-8.78407955169678	-3.24282598495483	-0.0196506306529045	0.466967821121216	-0.0519545786082745
0.6223304271698	-8.78435897827148	-3.24629259109497	-0.0198025200515985	0.466734021902084	-0.0519740581512451
0.621226489543915	-8.77886199951172	-3.24006056785584	-0.0199480708688498	0.466480851173401	-0.0521213114261627
0.61461216211319	-8.77884197235107	-3.23614406585693	-0.0201932210475206	0.466257363557816	-0.0521066300570965
0.608526170253754	-8.77354335784912	-3.23233079910278	-0.0202882941812277	0.466033041477203	-0.0521622449159622
0.604384899139404	-8.77392959594727	-3.23109364509583	-0.0204385239630938	0.465730428695679	-0.052138689905405
0.603898167610168	-8.76922225952148	-3.22949051856995	-0.020633215084672	0.465501070022583	-0.0520933270454407
0.601944148540497	-8.76932239532471	-3.23418116569519	-0.0207773018628359	0.465336740016937	-0.0520063638687134
0.600972652435303	-8.76835060119629	-3.23148536682129	-0.0209681466221809	0.465122938156128	-0.0520022660493851
0.599313020706177	-8.76657485961914	-3.22987818717957	-0.0210063382983208	0.465020656585693	-0.0520899035036564
0.596720457077026	-8.76629543304443	-3.22640562057495	-0.0211825054138899	0.464810818433762	-0.0521660558879375
0.591009736061096	-8.76558208465576	-3.23044347763062	-0.0212519373744726	0.464727789163589	-0.0522326081991196
0.592425942420959	-8.76419067382813	-3.23268342018127	-0.0212966799736023	0.464655667543411	-0.0522965677082539
0.589666545391083	-8.76583003997803	-3.23816847801209	-0.0213039852678776	0.464626610279083	-0.0522905699908733
0.588026702404022	-8.76293087005615	-3.24008703231812	-0.0213355794548988	0.464564353227615	-0.0522746182978153
0.590646505355835	-8.76492309570313	-3.23274564743042	-0.0214173644781113	0.46463206410408	-0.0521141104400158
0.584176659584045	-8.76085472106934	-3.23728370666504	-0.0213266983628273	0.464616417884827	-0.0519304275512695
0.59234482049942	-8.7606782913208	-3.23496675491333	-0.0212747231125832	0.46469834446907	-0.0518446080386639
0.592355310916901	-8.76302242279053	-3.24912619590759	-0.0211138501763344	0.464783817529678	-0.0518091656267643
0.592749536037445	-8.76192951202393	-3.24519491195679	-0.0210692621767521	0.464964479207993	-0.0517205372452736
0.597715795040131	-8.76302719116211	-3.24138331413269	-0.020965687930584	0.465127140283585	-0.051666758954525
0.596459984779358	-8.76519966125488	-3.24250745773315	-0.02071194909513	0.465366214513779	-0.051443338394165
0.600993394851685	-8.76476860046387	-3.24776124954224	-0.0204260498285294	0.465616911649704	-0.0513226054608822
0.602899670600891	-8.76792335510254	-3.2520112991333	-0.0203138384968042	0.465914368629456	-0.0511199533939362
0.609270572662354	-8.76643371582031	-3.25218033790588	-0.0200175195932388	0.466227114200592	-0.0510045401751995
0.612084627151489	-8.7680721282959	-3.25658869743347	-0.0197598990052938	0.466489762067795	-0.0507899299263954
0.61440247297287	-8.77089977264404	-3.26377177238464	-0.0194398537278175	0.466950237751007	-0.0505798943340778
0.619293212890625	-8.77059745788574	-3.26496601104736	-0.0190982259809971	0.467376530170441	-0.0504497475922108
0.622407853603363	-8.77726078033447	-3.27748036384583	-0.0187024772167206	0.467796623706818	-0.0503826029598713
0.62906014919281	-8.77816390991211	-3.28402304649353	-0.0184185635298491	0.468252748250961	-0.0504619628190994
0.636533915996552	-8.78407859802246	-3.28891444206238	-0.0182553231716156	0.468859165906906	-0.0505870580673218
0.641074120998383	-8.78945541381836	-3.29677224159241	-0.018006281927228	0.469390451908112	-0.05047208070755
0.651333749294281	-8.7900447845459	-3.30173659324646	-0.0177854392677546	0.469920039176941	-0.0503261275589466
0.655304193496704	-8.79550933837891	-3.30732893943787	-0.0175294857472181	0.470400393009186	-0.0501096211373806
0.660881876945496	-8.79407978057861	-3.30804634094238	-0.0172099154442549	0.470916271209717	-0.049943171441555
0.670191168785095	-8.79770660400391	-3.31474900245667	-0.0168943163007498	0.471309632062912	-0.0497886463999748
0.671887636184692	-8.80184459686279	-3.31746125221252	-0.0166887398809195	0.471769124269485	-0.0496982038021088
0.683017551898956	-8.8017520904541	-3.32639503479004	-0.016352292150259	0.47223773598671	-0.0497131273150444
0.68617182970047	-8.80933380126953	-3.32575297355652	-0.016151724383235	0.472709655761719	-0.0497137643396854
0.698101699352264	-8.81107807159424	-3.32919836044312	-0.0159445628523827	0.473168134689331	-0.0497201532125473
0.703936040401459	-8.81814670562744	-3.33622360229492	-0.0157195515930653	0.473537266254425	-0.049628272652626
0.718819737434387	-8.8176908493042	-3.34664535522461	-0.0155671536922455	0.473888695240021	-0.049523301422596
0.724573969841003	-8.82314395904541	-3.36351823806763	-0.0153387300670147	0.474220871925354	-0.0494042821228504
0.736975014209747	-8.82598972320557	-3.36311078071594	-0.0150883970782161	0.474613130092621	-0.0493804626166821
0.741010725498199	-8.83337593078613	-3.37698364257813	-0.0148728005588055	0.474900543689728	-0.0493064224720001
0.746094048023224	-8.83602142333984	-3.37645697593689	-0.0147060044109821	0.475216448307037	-0.0493114106357098
0.7530876994133	-8.83916854858398	-3.37349033355713	-0.0144728887826204	0.47551366686821	-0.0493553504347801
0.756445229053497	-8.84209823608398	-3.36265778541565	-0.0143617149442434	0.475777387619019	-0.049384567886591
0.756462693214417	-8.84535503387451	-3.3656017780304	-0.0141871580854058	0.475935369729996	-0.049635361880064
0.758185267448425	-8.84677886962891	-3.36442017555237	-0.0141599522903562	0.476203590631485	-0.0499067828059196
0.762795925140381	-8.85350704193115	-3.36156558990479	-0.0141649665310979	0.476396203041077	-0.0500941462814808
0.761969029903412	-8.85112380981445	-3.37637567520142	-0.0142412604764104	0.476522296667099	-0.0501803830265999
0.765405178070068	-8.85340785980225	-3.38482356071472	-0.0142031162977219	0.476595908403397	-0.0500683002173901
0.769590795040131	-8.85907077789307	-3.38764119148254	-0.0142475599423051	0.476591467857361	-0.0499914884567261
0.768539726734161	-8.86248302459717	-3.3895206451416	-0.0142049370333552	0.476627558469772	-0.0499888621270657
0.772851228713989	-8.86300945281982	-3.38438272476196	-0.0141957672312856	0.476436614990234	-0.0499149784445763
0.771889269351959	-8.86761856079102	-3.37737727165222	-0.0141964554786682	0.476235240697861	-0.0501750223338604
0.770356714725494	-8.86944103240967	-3.37509179115295	-0.0142669072374702	0.476011216640472	-0.0504560843110085
0.768702745437622	-8.87146663665771	-3.36044216156006	-0.0143264140933752	0.475751727819443	-0.0507682077586651
0.76796555519104	-8.87175464630127	-3.3591742515564	-0.0144669758155942	0.475276172161102	-0.0511614345014095
0.769559860229492	-8.87380409240723	-3.34749674797058	-0.0146101796999574	0.474991708993912	-0.051471222192049
0.765138030052185	-8.87247467041016	-3.35084939002991	-0.0147620821371675	0.474620163440704	-0.0518372170627117
0.763960003852844	-8.87285423278809	-3.35621786117554	-0.0148723563179374	0.474291980266571	-0.0520697869360447
0.764281749725342	-8.87076759338379	-3.35521769523621	-0.015105439350009	0.473833352327347	-0.0521849766373634
0.7639399766922	-8.87390232086182	-3.35155844688416	-0.0152945267036557	0.473502159118652	-0.0522960908710957
0.758161604404449	-8.87960147857666	-3.34834361076355	-0.0153996255248785	0.473023504018784	-0.0524385422468185
0.756077289581299	-8.87888336181641	-3.34229421615601	-0.015660597011447	0.47269544005394	-0.0528764352202415
0.750923156738281	-8.88329696655273	-3.34198641777039	-0.0158707723021507	0.472342133522034	-0.0531850755214691
0.749820232391357	-8.88687801361084	-3.3324146270752	-0.0161152482032776	0.471947520971298	-0.0535714216530323
0.747793197631836	-8.89214420318604	-3.3286874294281	-0.0163040272891521	0.471609115600586	-0.0538483075797558
0.745012044906616	-8.88979244232178	-3.32445597648621	-0.0164724681526423	0.471301108598709	-0.0541242621839046
0.744349598884583	-8.89357852935791	-3.31508660316467	-0.0166172534227371	0.470921784639359	-0.054434347897768
0.74281907081604	-8.89593124389648	-3.31293892860413	-0.0169037841260433	0.470590651035309	-0.0547964163124561
0.737546741962433	-8.89868545532227	-3.31219291687012	-0.0171381570398808	0.470444321632385	-0.0552932173013687
0.742196321487427	-8.90174674987793	-3.30687260627747	-0.0173219982534647	0.470091164112091	-0.0557229518890381
0.736041367053986	-8.90598011016846	-3.30843234062195	-0.0174986943602562	0.469836384057999	-0.0561537146568298
0.736795127391815	-8.90514850616455	-3.29171776771545	-0.01763572730124	0.469734042882919	-0.0563625730574131
0.730937302112579	-8.91075706481934	-3.29698300361633	-0.0177655834704638	0.46950352191925	-0.0568355731666088
0.729218184947968	-8.91433048248291	-3.29204535484314	-0.0178689304739237	0.469394832849503	-0.0572899244725704
0.728858709335327	-8.91672229766846	-3.29123997688293	-0.0179836675524712	0.469146519899368	-0.0577494204044342
0.726686060428619	-8.91916656494141	-3.28645014762878	-0.0181621927767992	0.468957722187042	-0.0581765174865723
0.723461210727692	-8.92062091827393	-3.27912330627441	-0.0182376522570848	0.468845814466476	-0.0585690177977085
0.722927570343018	-8.92468452453613	-3.26892948150635	-0.0183263905346394	0.468735694885254	-0.0590786412358284
0.720225512981415	-8.93119716644287	-3.27495312690735	-0.0184074379503727	0.46857488155365	-0.0594275966286659
0.720811724662781	-8.92783546447754	-3.26780271530151	-0.018533194437623	0.468380451202393	-0.0597030557692051
0.721294522285461	-8.93006038665771	-3.26501441001892	-0.0185348745435476	0.468267172574997	-0.0600485242903233
0.713912904262543	-8.9339017868042	-3.26756882667542	-0.0185301657766104	0.46815887093544	-0.0604974403977394
0.714879751205444	-8.93541717529297	-3.25863575935364	-0.0186047162860632	0.467999756336212	-0.0609184987843037
0.711120903491974	-8.94076824188232	-3.26854538917542	-0.0186998751014471	0.467994838953018	-0.0614969357848167
0.712171852588654	-8.94101810455322	-3.2696099281311	-0.0188027694821358	0.467957586050034	-0.0620601810514927
0.714161515235901	-8.94534969329834	-3.25878500938416	-0.0189842991530895	0.467920243740082	-0.0622873567044735
0.712119281291962	-8.94783210754395	-3.26748156547546	-0.0190015062689781	0.467848509550095	-0.062627337872982
0.712146162986755	-8.95039463043213	-3.25827980041504	-0.0190016832202673	0.467832148075104	-0.0628301426768303
0.710551679134369	-8.95221519470215	-3.26589870452881	-0.018990246579051	0.467688381671906	-0.0631188601255417
0.707815587520599	-8.95413398742676	-3.2669849395752	-0.019038375467062	0.46761429309845	-0.0635537132620811
0.70601612329483	-8.96031951904297	-3.26086282730103	-0.019123362377286	0.467671364545822	-0.0639626234769821
0.705139935016632	-8.96253776550293	-3.26663041114807	-0.019204530864954	0.467622667551041	-0.0643867999315262
0.704275727272034	-8.96659088134766	-3.25371050834656	-0.0193383675068617	0.467664003372192	-0.064655713737011
0.702976584434509	-8.97005939483643	-3.25654578208923	-0.0193832125514746	0.467677682638168	-0.0649639517068863
0.698188781738281	-8.96816444396973	-3.25071382522583	-0.0194119568914175	0.467725336551666	-0.065143384039402
0.697137534618378	-8.97194385528564	-3.24962592124939	-0.0195204857736826	0.467843383550644	-0.0654561221599579
0.694368660449982	-8.97851085662842	-3.251060962677	-0.019622091203928	0.467955082654953	-0.0657841637730598
0.701720118522644	-8.97713470458984	-3.2479681968689	-0.0198248345404863	0.468008667230606	-0.0660950392484665
0.696778178215027	-8.98342514038086	-3.25117301940918	-0.0199079383164644	0.46812915802002	-0.0663100033998489
0.695496261119843	-8.98445510864258	-3.25196123123169	-0.0198737066239119	0.468304097652435	-0.0666268840432167
0.697383880615234	-8.98518466949463	-3.25561308860779	-0.0200151037424803	0.468379348516464	-0.0669064447283745
0.695030152797699	-8.99181938171387	-3.2567093372345	-0.0199649166315794	0.468530416488647	-0.0672059208154678
0.699347198009491	-8.99149990081787	-3.25597977638245	-0.0200749672949314	0.468658059835434	-0.0675177574157715
0.699594557285309	-8.99437046051025	-3.2551109790802	-0.0201543197035789	0.468761801719666	-0.0677860379219055
0.699264347553253	-8.99360847473145	-3.26160740852356	-0.0201312843710184	0.468917787075043	-0.0680187121033669
0.704406142234802	-8.9953670501709	-3.25722169876099	-0.020184975117445	0.469080626964569	-0.0681320130825043
0.700584828853607	-8.99936008453369	-3.26230478286743	-0.0201156288385391	0.469198107719421	-0.0683304443955421
0.701899170875549	-9.00109004974365	-3.26035571098328	-0.0201801974326372	0.469346553087235	-0.0685581937432289
0.702986419200897	-9.00474262237549	-3.26821351051331	-0.0202795527875423	0.46963182091713	-0.0686606988310814
0.705480456352234	-9.00188827514648	-3.2718460559845	-0.0202725101262331	0.469713270664215	-0.0687677711248398
0.70856112241745	-9.00440216064453	-3.27793908119202	-0.0202663652598858	0.470030933618546	-0.0688926950097084
0.706729173660278	-9.00378608703613	-3.28058409690857	-0.0201931223273277	0.470148593187332	-0.0689333528280258
0.708048701286316	-9.00340366363525	-3.27543640136719	-0.0202298294752836	0.470329374074936	-0.0689544454216957
0.713395059108734	-9.00437641143799	-3.28800511360168	-0.0202701594680548	0.47051015496254	-0.0690909698605537
0.715039312839508	-9.00492763519287	-3.29184126853943	-0.0202668812125921	0.470787614583969	-0.0691042020916939
0.715861916542053	-9.00218105316162	-3.29194402694702	-0.0201636515557766	0.470927983522415	-0.0689179301261902
0.718723952770233	-9.00106334686279	-3.29634070396423	-0.020125774666667	0.471106112003326	-0.0687942951917648
0.715560674667358	-9.00012493133545	-3.30149841308594	-0.019931573420763	0.471360415220261	-0.0687379688024521
0.717611253261566	-8.99829006195068	-3.29439234733582	-0.0199508313089609	0.471369981765747	-0.0688388869166374
0.717038929462433	-8.99584197998047	-3.29970765113831	-0.0199332050979137	0.471679747104645	-0.0688173770904541
0.713831841945648	-9.00055027008057	-3.29968476295471	-0.0199188701808453	0.471884727478027	-0.0687511563301086
0.718093514442444	-8.99478626251221	-3.30661725997925	-0.0198101457208395	0.472013264894485	-0.0686332359910011
0.715311944484711	-8.99783134460449	-3.30657386779785	-0.0196694657206535	0.47213152050972	-0.0684229284524918
0.712097525596619	-8.99350452423096	-3.30121326446533	-0.0196601096540689	0.472345948219299	-0.0682429447770119
0.71191418170929	-8.99229621887207	-3.30949330329895	-0.0196882300078869	0.472552090883255	-0.0682248845696449
0.711600840091705	-8.99070644378662	-3.30646848678589	-0.0196881461888552	0.472663372755051	-0.068028911948204
0.714359641075134	-8.98575210571289	-3.30673122406006	-0.0196927264332771	0.472825467586517	-0.0678242668509483
0.712524116039276	-8.98488616943359	-3.3130030632019	-0.0196289196610451	0.47292572259903	-0.0676866471767426
0.712117850780487	-8.98146343231201	-3.30846261978149	-0.0195644274353981	0.473027437925339	-0.0675754174590111
0.711294174194336	-8.98045349121094	-3.30163168907166	-0.0195392724126577	0.473041355609894	-0.0673974305391312
0.708956599235535	-8.97710037231445	-3.30688977241516	-0.0194678958505392	0.473147690296173	-0.0672698616981506
0.710814297199249	-8.97268009185791	-3.31516909599304	-0.0194328613579273	0.473206013441086	-0.0672899410128593
0.709636628627777	-8.97519016265869	-3.31810450553894	-0.0193791761994362	0.473270922899246	-0.0672627538442612
0.71091365814209	-8.97233295440674	-3.30894875526428	-0.0193673446774483	0.473286181688309	-0.067238412797451
0.709313631057739	-8.97380447387695	-3.30858206748962	-0.0193689428269863	0.47339728474617	-0.0671724677085876
0.70360279083252	-8.97266578674316	-3.30895662307739	-0.0192745234817266	0.47342512011528	-0.0671155080199242
0.707076907157898	-8.97086334228516	-3.3143994808197	-0.019324965775013	0.473487734794617	-0.0671714246273041
0.7051060795784	-8.97155666351318	-3.31570100784302	-0.0193371679633856	0.47360372543335	-0.067071259021759
0.704511106014252	-8.96496868133545	-3.30651617050171	-0.0193161703646183	0.473651498556137	-0.0669906064867973
0.702953219413757	-8.96349143981934	-3.305659532547	-0.0192877277731895	0.473642289638519	-0.0667936205863953
0.699985384941101	-8.9593563079834	-3.30415225028992	-0.0192519668489695	0.473728954792023	-0.066749170422554
0.69683438539505	-8.95848178863525	-3.30303883552551	-0.0192005261778831	0.473828017711639	-0.0667145028710365
0.698141932487488	-8.95217037200928	-3.30853128433228	-0.0192767754197121	0.473825603723526	-0.0667802095413208
0.694213271141052	-8.95558452606201	-3.31046533584595	-0.0192913115024567	0.473972529172897	-0.0667367577552795
0.694186806678772	-8.948655128479	-3.30841970443726	-0.019286572933197	0.473933517932892	-0.066707506775856
0.692407786846161	-8.94935703277588	-3.30753707885742	-0.0193644911050797	0.474086940288544	-0.0667902454733849
0.691421270370483	-8.94812870025635	-3.31336998939514	-0.0192600842565298	0.474163621664047	-0.0667682290077209
0.690935134887695	-8.94849300384521	-3.31759357452393	-0.0193412844091654	0.474175274372101	-0.0667924135923386
0.689455449581146	-8.94785118103027	-3.31356430053711	-0.0192765071988106	0.474220216274261	-0.0667898282408714
0.687510907649994	-8.94377422332764	-3.32361006736755	-0.0192578453570604	0.474321573972702	-0.066919632256031
0.690762877464294	-8.9487190246582	-3.32969450950623	-0.0192540884017944	0.474403351545334	-0.0670380219817162
0.68686056137085	-8.94750118255615	-3.3268609046936	-0.0192804113030434	0.474542617797852	-0.0670582205057144
0.688210725784302	-8.94867038726807	-3.33575820922852	-0.0192154068499804	0.47465392947197	-0.0671334490180016
0.687232315540314	-8.95103549957275	-3.33697032928467	-0.0192647073417902	0.474670797586441	-0.0671556740999222
0.687942206859589	-8.95269584655762	-3.3391900062561	-0.0193220246583223	0.474972784519196	-0.0671488493680954
0.68923145532608	-8.95114898681641	-3.34101533889771	-0.0192565657198429	0.475007146596909	-0.0671626478433609
0.68769770860672	-8.94781589508057	-3.34362459182739	-0.0192292798310518	0.475114703178406	-0.0671650543808937
0.687529265880585	-8.95124244689941	-3.34771966934204	-0.0191584024578333	0.475335389375687	-0.0672226101160049
0.686472177505493	-8.94802474975586	-3.34742069244385	-0.0190958715975285	0.475462913513184	-0.0672648251056671
0.685403168201447	-8.94303798675537	-3.34800696372986	-0.019073273986578	0.475667536258698	-0.0673465058207512
0.68786746263504	-8.94926643371582	-3.34660935401917	-0.0190610643476248	0.475861519575119	-0.0673378184437752
0.686974823474884	-8.94766998291016	-3.34858417510986	-0.0190543048083782	0.476126551628113	-0.0673988312482834
0.685997128486633	-8.95021820068359	-3.35476040840149	-0.0188905615359545	0.476395547389984	-0.0675193518400192
0.682739078998566	-8.94662189483643	-3.3508780002594	-0.0188520718365908	0.47654977440834	-0.0674761608242989
0.686385452747345	-8.94889450073242	-3.33914613723755	-0.0188202131539583	0.476857215166092	-0.0675201639533043
0.683623135089874	-8.9486780166626	-3.34919595718384	-0.0188103374093771	0.477072507143021	-0.0675657987594604
0.687148630619049	-8.94624996185303	-3.3503041267395	-0.0187667440623045	0.477314680814743	-0.0675312355160713
0.685401797294617	-8.94437408447266	-3.35805702209473	-0.0186656787991524	0.477531373500824	-0.0675264820456505
0.687696814537048	-8.94001007080078	-3.34953022003174	-0.018574308604002	0.477790474891663	-0.0674375742673874
0.69062077999115	-8.94324493408203	-3.3456506729126	-0.0185244716703892	0.477965444326401	-0.0674204975366592
0.686087906360626	-8.94211483001709	-3.3521409034729	-0.0184756629168987	0.478187263011932	-0.0675114393234253
0.690525889396667	-8.93777942657471	-3.35404300689697	-0.0183980166912079	0.478422552347183	-0.0675338059663773
0.689691305160522	-8.93766307830811	-3.35354948043823	-0.018383014947176	0.478613555431366	-0.0675072073936462
0.693173408508301	-8.935546875	-3.3599488735199	-0.0182836912572384	0.478858411312103	-0.0675616562366486
0.692430913448334	-8.93128776550293	-3.36791443824768	-0.0181683544069529	0.478917449712753	-0.0674762353301048
0.695330262184143	-8.92978000640869	-3.36671614646912	-0.0180955976247787	0.479218304157257	-0.0673175603151321
0.694618344306946	-8.92768096923828	-3.37585806846619	-0.0179988443851471	0.479392737150192	-0.0672071650624275
0.697472274303436	-8.9285135269165	-3.36225843429565	-0.0179131627082825	0.479491084814072	-0.0670471638441086
0.700095593929291	-8.92658615112305	-3.37311053276062	-0.0178282186388969	0.479711502790451	-0.0669179707765579
0.699357748031616	-8.9286003112793	-3.37171053886414	-0.0177936684340239	0.479835718870163	-0.0668553784489632
0.70129668712616	-8.92537689208984	-3.3730583190918	-0.0177537687122822	0.480012029409409	-0.0668395385146141
0.702158689498901	-8.92648220062256	-3.37876749038696	-0.0176630765199661	0.480162888765335	-0.0667520314455032
0.702163994312286	-8.92411136627197	-3.37291955947876	-0.0176475327461958	0.480283975601196	-0.066666267812252
0.702820241451263	-8.92457866668701	-3.38199973106384	-0.0175931304693222	0.480487912893295	-0.0665634647011757
0.704274356365204	-8.92065811157227	-3.38579940795898	-0.0174308530986309	0.480521231889725	-0.0663444697856903
0.708095073699951	-8.91752243041992	-3.39623045921326	-0.0173792708665133	0.480713188648224	-0.0662101879715919
0.705199658870697	-8.91548824310303	-3.39257955551147	-0.0173569805920124	0.480775833129883	-0.0660241022706032
0.707175076007843	-8.9151029586792	-3.38231635093689	-0.0172942504286766	0.48087415099144	-0.0658031776547432
0.708016455173492	-8.913743019104	-3.40477848052979	-0.0171835161745548	0.481004595756531	-0.0657157227396965
0.705526828765869	-8.9117374420166	-3.40103554725647	-0.0171044953167439	0.48112678527832	-0.0655930787324905
0.712551116943359	-8.91071701049805	-3.40146231651306	-0.0170807670801878	0.481204181909561	-0.0654965490102768
0.709068298339844	-8.91079330444336	-3.40024423599243	-0.0169907342642546	0.481263995170593	-0.0653636679053307
0.707840919494629	-8.91115283966064	-3.40723133087158	-0.0168238803744316	0.481337189674377	-0.0652207061648369
0.706716597080231	-8.91328525543213	-3.4118070602417	-0.0168260298669338	0.481415867805481	-0.0651733130216599
0.7074214220047	-8.91332912445068	-3.40283799171448	-0.0167780723422766	0.481583714485168	-0.0649975016713142
0.706348061561584	-8.91448593139648	-3.39187002182007	-0.0167741049081087	0.48163229227066	-0.0648161843419075
0.711827158927917	-8.91109848022461	-3.39589023590088	-0.0167784839868546	0.481633424758911	-0.0646746903657913
0.70982962846756	-8.91019058227539	-3.39726305007935	-0.0167112443596125	0.481701105833054	-0.064547672867775
0.709888517856598	-8.90851402282715	-3.39130997657776	-0.0167017262428999	0.481776207685471	-0.0643868073821068
0.712742924690247	-8.91164493560791	-3.39152479171753	-0.0167802777141333	0.481759995222092	-0.0642803311347961
0.711856305599213	-8.91028690338135	-3.39446258544922	-0.0166554115712643	0.481740087270737	-0.0641360804438591
0.7175332903862	-8.90526962280273	-3.39414262771606	-0.0167702008038759	0.481761962175369	-0.0640012994408607
0.715290307998657	-8.90356349945068	-3.39217591285706	-0.0167561713606119	0.48171791434288	-0.0639537125825882
0.718210458755493	-8.90333843231201	-3.38811254501343	-0.0167440101504326	0.481729179620743	-0.0639143735170364
0.718562185764313	-8.90287685394287	-3.39043855667114	-0.0167131926864386	0.48165625333786	-0.0638500452041626
0.720970273017883	-8.89951515197754	-3.39173889160156	-0.0167414210736752	0.481659859418869	-0.0638085529208183
0.720051407814026	-8.89803409576416	-3.39648747444153	-0.0166935864835978	0.48171466588974	-0.0638074427843094
0.723637044429779	-8.89629459381104	-3.40108728408813	-0.0167889352887869	0.481601864099503	-0.0638751536607742
0.724287152290344	-8.89757633209229	-3.39795732498169	-0.0167433973401785	0.481576234102249	-0.0637461245059967
0.720787763595581	-8.89529895782471	-3.40947961807251	-0.0167412757873535	0.481586754322052	-0.0637273043394089
0.722727477550507	-8.89345741271973	-3.40649580955505	-0.0166794341057539	0.481542497873306	-0.063639834523201
0.717569410800934	-8.89789295196533	-3.40637183189392	-0.0168008133769035	0.481469988822937	-0.0635644346475601
0.718954145908356	-8.89236354827881	-3.40152454376221	-0.0168072860687971	0.481414437294006	-0.0635261386632919
0.717908978462219	-8.89202308654785	-3.40297722816467	-0.0169190466403961	0.481307536363602	-0.0633860751986504
0.714666783809662	-8.88769054412842	-3.40631580352783	-0.0167920850217342	0.481182724237442	-0.0633587092161179
0.71774959564209	-8.88510227203369	-3.39812922477722	-0.0168854370713234	0.481124967336655	-0.0632983148097992
0.711589694023132	-8.88880920410156	-3.40136384963989	-0.0169435068964958	0.481025367975235	-0.0631244480609894
0.711484491825104	-8.88579368591309	-3.3970365524292	-0.0169805977493525	0.480906426906586	-0.0630533471703529
0.706851541996002	-8.88428783416748	-3.39426684379578	-0.0170531421899796	0.480675905942917	-0.0629361122846603
0.707166075706482	-8.87998485565186	-3.39444780349731	-0.0170558467507362	0.480580449104309	-0.062835618853569
0.699638545513153	-8.87845039367676	-3.38502144813538	-0.0170357413589954	0.480413258075714	-0.0626771524548531
0.703014969825745	-8.87828636169434	-3.38060975074768	-0.0171378757804632	0.480203360319138	-0.0625712051987648
0.699230372905731	-8.87782859802246	-3.38178873062134	-0.0171468555927277	0.480002194643021	-0.062499288469553
0.694870114326477	-8.87033939361572	-3.36711096763611	-0.0171934384852648	0.479836076498032	-0.0623465143144131
0.695283532142639	-8.8671760559082	-3.36158394813538	-0.0172202195972204	0.479603588581085	-0.0623126141726971
0.689442873001099	-8.86511611938477	-3.36630058288574	-0.0172827877104282	0.479355782270432	-0.0621907450258732
0.691487729549408	-8.86208438873291	-3.36129903793335	-0.0173138827085495	0.47918364405632	-0.0620560422539711
0.686886250972748	-8.85928249359131	-3.36457562446594	-0.0172943826764822	0.478906840085983	-0.0620681270956993
0.683030188083649	-8.85827255249023	-3.3670916557312	-0.0173467919230461	0.478742599487305	-0.0620690584182739
0.68136739730835	-8.85746002197266	-3.35819864273071	-0.0173574946820736	0.478507041931152	-0.0619521252810955
0.67979234457016	-8.85477066040039	-3.35839867591858	-0.0174731947481632	0.478247195482254	-0.0617893971502781
0.675992548465729	-8.85287189483643	-3.36394786834717	-0.0174198132008314	0.478093147277832	-0.0617366433143616
0.675439357757568	-8.85117244720459	-3.35662150382996	-0.0175026021897793	0.477818846702576	-0.0616958364844322
0.673120737075806	-8.85216426849365	-3.36403703689575	-0.0174905154854059	0.477719694375992	-0.0616520009934902
0.670088291168213	-8.85048389434814	-3.3581440448761	-0.0175197497010231	0.477415889501572	-0.0615470185875893
0.673757195472717	-8.85042190551758	-3.36228394508362	-0.0176078118383884	0.477296531200409	-0.0614364929497242
0.668596208095551	-8.84916400909424	-3.36571145057678	-0.0175084378570318	0.477124571800232	-0.0613853298127651
0.670302152633667	-8.84871673583984	-3.35943269729614	-0.0175538696348667	0.476953566074371	-0.0613077953457832
0.669319152832031	-8.85391616821289	-3.35986876487732	-0.0175705887377262	0.476767778396606	-0.0612111277878284
0.667071759700775	-8.85282230377197	-3.36231350898743	-0.0175608154386282	0.476521819829941	-0.0610813610255718
0.668558478355408	-8.85015964508057	-3.35614132881165	-0.017567140981555	0.476387113332748	-0.0610375702381134
0.665582358837128	-8.85479831695557	-3.3565948009491	-0.0175129938870668	0.476242482662201	-0.0609280578792095
0.664843618869781	-8.85023593902588	-3.35029244422913	-0.0175015013664961	0.476163864135742	-0.0607742890715599
0.666612148284912	-8.8510103225708	-3.34800171852112	-0.0174404121935368	0.475910723209381	-0.0607385635375977
0.663631200790405	-8.85054874420166	-3.35311889648438	-0.0174435004591942	0.475793719291687	-0.0605622567236423
0.667807519435883	-8.85343742370605	-3.34508061408997	-0.0174690540879965	0.475689768791199	-0.0604639686644077
0.666800260543823	-8.85218906402588	-3.3456768989563	-0.0174233876168728	0.475539594888687	-0.0603660866618156
0.668236613273621	-8.85070991516113	-3.33990669250488	-0.0173862893134356	0.475438594818115	-0.0601264089345932
0.669508635997772	-8.85271263122559	-3.33716511726379	-0.0174051057547331	0.475303292274475	-0.0599947832524776
0.668175876140594	-8.85020542144775	-3.33994150161743	-0.0172763112932444	0.475203901529312	-0.0598658882081509
0.668109536170959	-8.85028553009033	-3.3305926322937	-0.0172506216913462	0.475087493658066	-0.0597150549292564
0.671428203582764	-8.85131072998047	-3.32447075843811	-0.0172431990504265	0.474900126457214	-0.0595569387078285
0.670841336250305	-8.84995365142822	-3.31848978996277	-0.0171027071774006	0.474767804145813	-0.0594343990087509
0.671487629413605	-8.84976100921631	-3.32744097709656	-0.0170211363583803	0.474680572748184	-0.0593287944793701
0.671366095542908	-8.84878349304199	-3.33019828796387	-0.0168776735663414	0.474688619375229	-0.0591994263231754
0.671090424060822	-8.85036563873291	-3.32519197463989	-0.0167866200208664	0.474526077508926	-0.0590710453689098
0.673500776290894	-8.85255146026611	-3.32789850234985	-0.0166443418711424	0.474316775798798	-0.0588874220848084
0.672971248626709	-8.85071086883545	-3.32347583770752	-0.0165814086794853	0.474350541830063	-0.0587161742150784
0.675178945064545	-8.85017204284668	-3.32709074020386	-0.0164582766592503	0.474193066358566	-0.0585597306489944
0.671521902084351	-8.84794330596924	-3.32479119300842	-0.016375795006752	0.4741490483284	-0.0583747029304504
0.671174049377441	-8.85068416595459	-3.32320809364319	-0.016239557415247	0.474046796560287	-0.0582415983080864
0.676296234130859	-8.84816646575928	-3.31930065155029	-0.0161338932812214	0.473872512578964	-0.0580069981515408
0.674122035503387	-8.84736251831055	-3.31704449653625	-0.015979764983058	0.473734766244888	-0.0578014552593231
0.67519873380661	-8.84872341156006	-3.32308554649353	-0.0159180760383606	0.473580718040466	-0.0576128363609314
0.675164937973022	-8.84407329559326	-3.31183052062988	-0.0157327149063349	0.473487824201584	-0.0574751459062099
0.674588441848755	-8.84584331512451	-3.31571984291077	-0.0156087465584278	0.47338530421257	-0.0572660714387894
0.676514625549316	-8.84580993652344	-3.31498241424561	-0.0155031476169825	0.473207741975784	-0.0570705160498619
0.675791919231415	-8.8425407409668	-3.30961179733276	-0.0153390737250447	0.473024755716324	-0.0568751208484173
0.671670377254486	-8.84224987030029	-3.31247496604919	-0.0151990232989192	0.472877472639084	-0.0566925965249538
0.676116764545441	-8.84051704406738	-3.30718612670898	-0.0150737138465047	0.472711652517319	-0.0565581992268562
0.675066709518433	-8.84054279327393	-3.30440378189087	-0.0148910311982036	0.4725082218647	-0.0564145371317863
0.674772083759308	-8.83891487121582	-3.30861449241638	-0.0147332483902574	0.472380697727203	-0.0562141239643097
0.673076987266541	-8.8366756439209	-3.30939126014709	-0.0146564431488514	0.47215473651886	-0.0560511574149132
0.673027515411377	-8.83367156982422	-3.3142409324646	-0.0145404497161508	0.472068607807159	-0.0558613650500774
0.672658503055573	-8.83307456970215	-3.31254887580872	-0.0144211435690522	0.471896380186081	-0.0555954352021217
0.670617640018463	-8.83120632171631	-3.31601142883301	-0.0143068078905344	0.471775472164154	-0.0553568042814732
0.66512930393219	-8.83168029785156	-3.3288242816925	-0.0141636440530419	0.471633732318878	-0.0551143810153008
0.664638698101044	-8.82961177825928	-3.32231187820435	-0.0140399467200041	0.47148010134697	-0.0549087338149548
0.665738582611084	-8.83023834228516	-3.32189559936523	-0.0139831583946943	0.471310824155808	-0.0546821728348732
0.662538886070251	-8.83043670654297	-3.32174062728882	-0.0138644054532051	0.471151828765869	-0.0544908419251442
0.663259208202362	-8.82538318634033	-3.31924843788147	-0.0138836875557899	0.471019566059113	-0.054294366389513
0.659612774848938	-8.82575607299805	-3.32632899284363	-0.0137165291234851	0.470876961946487	-0.0540502332150936
0.66481477022171	-8.82083892822266	-3.32236242294312	-0.0136428559198976	0.470667809247971	-0.0537508949637413
0.665297865867615	-8.81989669799805	-3.32178735733032	-0.0135042993351817	0.470549046993256	-0.0535041466355324
0.663344144821167	-8.82024574279785	-3.3278636932373	-0.013361937366426	0.470337510108948	-0.0532993376255035
0.663175761699677	-8.81788444519043	-3.31718826293945	-0.0132246259599924	0.470252573490143	-0.0530098378658295
0.658998727798462	-8.82036018371582	-3.3131422996521	-0.013158599846065	0.470177501440048	-0.0528769679367542
0.663768112659454	-8.81881332397461	-3.30659794807434	-0.0131129762157798	0.469996154308319	-0.0526444390416145
0.663800895214081	-8.81951904296875	-3.29998350143433	-0.0130167361348867	0.469850987195969	-0.0524115115404129
0.663129448890686	-8.81898403167725	-3.29975056648254	-0.0130421509966254	0.469764649868011	-0.0522313192486763
0.662739157676697	-8.81367015838623	-3.2996289730072	-0.0128296064212918	0.469605624675751	-0.0518938340246677
0.668891608715057	-8.81216049194336	-3.28827524185181	-0.0128286238759756	0.469460725784302	-0.05177041888237
0.662849187850952	-8.81252384185791	-3.29610800743103	-0.0126817226409912	0.469362527132034	-0.0514914654195309
0.66355288028717	-8.8076696395874	-3.29533004760742	-0.0125749306753278	0.46927073597908	-0.0513910576701164
0.671290814876556	-8.80832481384277	-3.30022573471069	-0.0125104868784547	0.469218730926514	-0.0512414611876011
0.673586249351501	-8.80779266357422	-3.3002610206604	-0.0123473089188337	0.468984663486481	-0.0510914325714111
0.671391546726227	-8.80688571929932	-3.30043864250183	-0.012095888145268	0.468955725431442	-0.0508974492549896
0.674669682979584	-8.80662631988525	-3.30848407745361	-0.0120785990729928	0.468815714120865	-0.0507582537829876
0.678911447525024	-8.80679416656494	-3.30817198753357	-0.0119917280972004	0.468804389238358	-0.0505733154714108
0.677104294300079	-8.80910968780518	-3.30768489837646	-0.0118606640025973	0.468697398900986	-0.0503025576472282
0.680501937866211	-8.80432891845703	-3.31509399414063	-0.0117544932290912	0.468624413013458	-0.0500514805316925
0.674426555633545	-8.80536365509033	-3.30816912651062	-0.0115142213180661	0.468597084283829	-0.0497318357229233
0.6784787774086	-8.80281162261963	-3.30372834205627	-0.0113624846562743	0.46841099858284	-0.0495608597993851
0.678460478782654	-8.80461406707764	-3.3050708770752	-0.0112364841625094	0.468362212181091	-0.049370002001524
0.674848616123199	-8.80310916900635	-3.30087471008301	-0.0111362477764487	0.468249201774597	-0.0491983592510223
0.677158236503601	-8.80035209655762	-3.29526901245117	-0.0110121937468648	0.468212068080902	-0.0491797477006912
0.674710810184479	-8.80471897125244	-3.2952892780304	-0.0109426397830248	0.468208461999893	-0.0490660034120083
0.673311233520508	-8.80061340332031	-3.29053997993469	-0.0108637670055032	0.468192487955093	-0.0489333383738995
0.675632536411285	-8.79724884033203	-3.28763198852539	-0.0108043290674686	0.468058198690414	-0.0487005822360516
0.675107538700104	-8.79368591308594	-3.2900083065033	-0.0106864739209414	0.468077629804611	-0.0485961325466633
0.67133641242981	-8.7939453125	-3.29079174995422	-0.0105745941400528	0.468076378107071	-0.0483346171677113
0.673640549182892	-8.7926778793335	-3.29899907112122	-0.0105722341686487	0.46790999174118	-0.0481572598218918
0.675789296627045	-8.79628276824951	-3.30243587493896	-0.0105127152055502	0.467947542667389	-0.0479887723922729
0.674484252929688	-8.78850173950195	-3.30532217025757	-0.0103033501654863	0.467883437871933	-0.0478245057165623
0.67689037322998	-8.78914546966553	-3.29946351051331	-0.0102396151050925	0.467817813158035	-0.0476895906031132
0.67427670955658	-8.79215049743652	-3.3024001121521	-0.0100585659965873	0.467774003744125	-0.0475838519632816
0.67680025100708	-8.79111480712891	-3.30187106132507	-0.00995549466460943	0.467674046754837	-0.0475451461970806
0.67749148607254	-8.79376220703125	-3.30302715301514	-0.00991803593933582	0.467707097530365	-0.0474518015980721
0.674643278121948	-8.79104518890381	-3.31121110916138	-0.00979081075638533	0.467613846063614	-0.0473867505788803
0.677442312240601	-8.79352474212646	-3.31640672683716	-0.00964314490556717	0.467558354139328	-0.0473310463130474
0.676830470561981	-8.79642200469971	-3.31568598747253	-0.00964533165097237	0.467568278312683	-0.0471461899578571
0.676405549049377	-8.80010032653809	-3.32272267341614	-0.00944503769278526	0.467587977647781	-0.0470499806106091
0.677371621131897	-8.79792213439941	-3.31561398506165	-0.00940203852951527	0.467530995607376	-0.0469331629574299
0.680220484733582	-8.79890155792236	-3.31769466400146	-0.00937492679804564	0.467576146125793	-0.0468558967113495
0.679172158241272	-8.80041313171387	-3.31344079971313	-0.00927433650940657	0.467521667480469	-0.0466613881289959
0.686119735240936	-8.79554843902588	-3.30829095840454	-0.00925483275204897	0.467511713504791	-0.0463177338242531
0.681926608085632	-8.80050468444824	-3.30699038505554	-0.0092123718932271	0.467528820037842	-0.0462227165699005
0.686047494411469	-8.79410743713379	-3.30408096313477	-0.00909918546676636	0.467529445886612	-0.0460795648396015
0.688848376274109	-8.79889392852783	-3.30416679382324	-0.00904636457562447	0.467496007680893	-0.0459730140864849
0.685225427150726	-8.79953193664551	-3.30771040916443	-0.00898120552301407	0.467575341463089	-0.0459145195782185
0.688044428825378	-8.79210186004639	-3.30711436271667	-0.00894126202911139	0.467592090368271	-0.0457891337573528
0.688407361507416	-8.79350090026855	-3.30263638496399	-0.00890656560659409	0.467599183320999	-0.0457956343889236
0.69111156463623	-8.79298305511475	-3.30844902992249	-0.00885301362723112	0.467630207538605	-0.0457557924091816
0.691332280635834	-8.79139995574951	-3.3087203502655	-0.00873482972383499	0.467692941427231	-0.0457042567431927
0.694564700126648	-8.7909460067749	-3.32730197906494	-0.00859085470438004	0.467766880989075	-0.0457192212343216
0.69217050075531	-8.792799949646	-3.32484650611877	-0.00854554492980242	0.467877388000488	-0.0456738136708736
0.695230484008789	-8.79352569580078	-3.32672905921936	-0.00841336324810982	0.46795791387558	-0.0455378890037537
0.69277411699295	-8.79541492462158	-3.33586692810059	-0.00834373198449612	0.468068242073059	-0.0455115810036659
0.696584582328796	-8.79760932922363	-3.33284568786621	-0.00830916129052639	0.46829554438591	-0.0453174449503422
0.693604648113251	-8.80120658874512	-3.32607626914978	-0.00822732876986265	0.468406707048416	-0.045252863317728
0.702333509922028	-8.79679775238037	-3.32182168960571	-0.00821609143167734	0.46847203373909	-0.0451141186058521
0.703046917915344	-8.79890537261963	-3.31822919845581	-0.00811198726296425	0.468599915504456	-0.044948872178793
0.706668078899384	-8.79390335083008	-3.32376098632813	-0.00797913130372763	0.468596398830414	-0.0448928959667683
0.708082139492035	-8.79630374908447	-3.32721996307373	-0.00788659323006868	0.468667715787888	-0.0448864735662937
0.709763884544373	-8.79345989227295	-3.33028197288513	-0.00782344676554203	0.468758255243301	-0.0448498465120792
0.711240231990814	-8.79586315155029	-3.34071445465088	-0.00778889330103993	0.468868017196655	-0.0448204688727856
0.715521693229675	-8.796142578125	-3.34080243110657	-0.00765581335872412	0.46899202466011	-0.0447746217250824
0.716549217700958	-8.79984760284424	-3.34673619270325	-0.00765518890693784	0.469147056341171	-0.0446211807429791
0.716823160648346	-8.79666137695313	-3.35440111160278	-0.00752706220373511	0.469166338443756	-0.0444575436413288
0.718617022037506	-8.79559707641602	-3.35132384300232	-0.00745699368417263	0.469286322593689	-0.0441564582288265
0.719238936901093	-8.7959451675415	-3.35249710083008	-0.00735658127814531	0.469315201044083	-0.0438326112926006
0.718778371810913	-8.79491138458252	-3.33880066871643	-0.00721602607518435	0.469443470239639	-0.0435694232583046
0.717407584190369	-8.79071521759033	-3.34786915779114	-0.00708825839683414	0.469449698925018	-0.0435059368610382
0.717958509922028	-8.78919315338135	-3.33099722862244	-0.0070418743416667	0.469592899084091	-0.0434906706213951
0.717802703380585	-8.78651237487793	-3.34301900863647	-0.00695046503096819	0.469615787267685	-0.0434285551309586
0.718250453472137	-8.78631591796875	-3.35360598564148	-0.00680383620783687	0.469728171825409	-0.0434213168919086
0.7184237241745	-8.78466033935547	-3.35267448425293	-0.00672481767833233	0.469712644815445	-0.0434469878673553
0.72167581319809	-8.78909969329834	-3.36467456817627	-0.00666773319244385	0.469815284013748	-0.0432931818068028
0.717354893684387	-8.79149055480957	-3.37067365646362	-0.0065678907558322	0.469815671443939	-0.0431432016193867
0.720034837722778	-8.79648494720459	-3.36211013793945	-0.00664912583306432	0.469964563846588	-0.0430854372680187
0.721583187580109	-8.79480361938477	-3.35394382476807	-0.00663974927738309	0.469897538423538	-0.0429997034370899
0.72122597694397	-8.79295349121094	-3.35003209114075	-0.00666499324142933	0.469938695430756	-0.04278215020895
0.718963384628296	-8.78967952728271	-3.35193300247192	-0.00664216792210937	0.469884604215622	-0.0427198372781277
0.724487066268921	-8.78513336181641	-3.34186029434204	-0.00665854616090655	0.469843417406082	-0.0425861030817032
0.720376670360565	-8.78313541412354	-3.34578967094421	-0.00662568677216768	0.469736367464066	-0.0424563474953175
0.719551503658295	-8.77943706512451	-3.36321306228638	-0.0064640031196177	0.469739198684692	-0.0423761419951916
0.718098640441895	-8.77651214599609	-3.36534476280212	-0.00643364945426583	0.469605565071106	-0.0423049554228783
0.71668666601181	-8.78048038482666	-3.36760663986206	-0.00643508089706302	0.469595581293106	-0.0421329066157341
0.712703406810761	-8.78462791442871	-3.36389541625977	-0.00643963692709804	0.469569772481918	-0.0420036613941193
0.714353978633881	-8.78121471405029	-3.35978555679321	-0.00643875682726502	0.469485729932785	-0.041890736669302
0.712330639362335	-8.7807445526123	-3.35021185874939	-0.00652554724365473	0.469368249177933	-0.0418194830417633
0.709791660308838	-8.78350734710693	-3.34949398040771	-0.00655662314966321	0.46934762597084	-0.0416731052100658
0.710102081298828	-8.78164100646973	-3.34581518173218	-0.00654781423509121	0.469178348779678	-0.04158104211092
0.710216760635376	-8.77740955352783	-3.34361696243286	-0.00661222822964191	0.469109565019608	-0.0415074117481709
0.707067668437958	-8.77879619598389	-3.34456825256348	-0.00656438991427422	0.468920916318893	-0.0414075441658497
0.711783289909363	-8.7748851776123	-3.34180688858032	-0.00668374495580792	0.468716979026794	-0.0413675867021084
0.713652491569519	-8.77315330505371	-3.35209274291992	-0.00668269395828247	0.468577176332474	-0.0413144752383232
0.713020801544189	-8.77322578430176	-3.35335659980774	-0.0067003546282649	0.468487471342087	-0.0413064397871494
0.712796747684479	-8.77419376373291	-3.35516428947449	-0.00669426238164306	0.468307763338089	-0.0411986596882343
0.716359257698059	-8.77219676971436	-3.35950899124146	-0.0067015434615314	0.468118011951447	-0.0411605462431908
0.712313532829285	-8.77613353729248	-3.35825347900391	-0.00664002355188131	0.46796715259552	-0.0410488955676556
0.711971938610077	-8.77454471588135	-3.34846115112305	-0.00660498207435012	0.467735469341278	-0.0410103425383568
0.710538268089294	-8.7754602432251	-3.34375381469727	-0.00663537532091141	0.467657655477524	-0.040879350155592
0.707764983177185	-8.77663421630859	-3.34780502319336	-0.00663595413789153	0.46746301651001	-0.0408862456679344
0.711840391159058	-8.77290344238281	-3.35204267501831	-0.00661075953394175	0.467380076646805	-0.0408982373774052
0.707674920558929	-8.77865600585938	-3.3475079536438	-0.0066518927924335	0.467346131801605	-0.0408443957567215
0.710181355476379	-8.77343368530273	-3.34320211410522	-0.00667274091392756	0.467217028141022	-0.0408870466053486
0.709668934345245	-8.77532386779785	-3.33892846107483	-0.00663304375484586	0.467217832803726	-0.0407275781035423
0.704278469085693	-8.77371883392334	-3.34507894515991	-0.00661140307784081	0.467104762792587	-0.0406876467168331
0.705351948738098	-8.77205562591553	-3.33956050872803	-0.00653884653002024	0.467137426137924	-0.0406431145966053
0.705481827259064	-8.77028179168701	-3.326655626297	-0.00661067571491003	0.467029303312302	-0.0405968092381954
0.704814732074738	-8.77190113067627	-3.32555890083313	-0.00655208062380552	0.467045843601227	-0.0405677072703838
0.706152617931366	-8.77242374420166	-3.33983850479126	-0.00658493302762508	0.466970682144165	-0.0405292212963104
0.702932238578796	-8.76945686340332	-3.33098721504211	-0.00647304253652692	0.46696999669075	-0.0405513346195221
0.703483283519745	-8.77199268341064	-3.32725715637207	-0.00637486018240452	0.466978579759598	-0.0406121462583542
0.702168405056	-8.77122783660889	-3.32462906837463	-0.00643949676305056	0.466888785362244	-0.0405997261404991
0.704343557357788	-8.77149868011475	-3.33040499687195	-0.00624976307153702	0.466873019933701	-0.0406163297593594
0.701946973800659	-8.76981449127197	-3.34119892120361	-0.0062427525408566	0.466866701841354	-0.0406911559402943
0.706372022628784	-8.76977920532227	-3.33420968055725	-0.00625383062288165	0.466846346855164	-0.0407037436962128
0.703094780445099	-8.77410888671875	-3.34034490585327	-0.00617436785250902	0.466760784387589	-0.0406761318445206
0.707408428192139	-8.77666473388672	-3.35027384757996	-0.00617576716467738	0.466816931962967	-0.0407444983720779
0.709619760513306	-8.77806568145752	-3.35290241241455	-0.00615352485328913	0.46675118803978	-0.0407630689442158
0.707805633544922	-8.78238868713379	-3.35361528396606	-0.00624489691108465	0.466912388801575	-0.0408153012394905
0.710142076015472	-8.78364753723145	-3.35324645042419	-0.00612187944352627	0.466825902462006	-0.0409298911690712
0.711410880088806	-8.78194427490234	-3.3524284362793	-0.00620144605636597	0.466769695281982	-0.0409679040312767
0.710526406764984	-8.78907775878906	-3.35901188850403	-0.00614350195974112	0.466890454292297	-0.041017334908247
0.710354745388031	-8.78851890563965	-3.34960865974426	-0.00615524593740702	0.466816574335098	-0.0410172119736671
0.716062963008881	-8.7935676574707	-3.34913039207459	-0.00621041329577565	0.466882139444351	-0.0410303957760334
0.711471259593964	-8.79234027862549	-3.34984183311462	-0.0062144435942173	0.466886222362518	-0.0411240458488464
0.718784868717194	-8.78921985626221	-3.34710884094238	-0.00618965178728104	0.466950327157974	-0.0412005074322224
0.720511674880981	-8.79734420776367	-3.34776496887207	-0.00626677554100752	0.467001646757126	-0.0413671582937241
0.720963716506958	-8.79223918914795	-3.34012794494629	-0.00617638416588306	0.467070013284683	-0.0414608791470528
0.724068105220795	-8.79669857025146	-3.33655214309692	-0.00627066195011139	0.467117816209793	-0.0416093245148659
0.726224303245544	-8.79432773590088	-3.33929681777954	-0.00632000155746937	0.467063367366791	-0.0417211726307869
0.725446939468384	-8.79264545440674	-3.34751296043396	-0.00624501332640648	0.467139780521393	-0.0419042110443115
0.731639564037323	-8.79586505889893	-3.33767819404602	-0.00633891997858882	0.467112362384796	-0.04194725304842
0.730432748794556	-8.79728984832764	-3.35130143165588	-0.00619802577421069	0.467255681753159	-0.0420199483633041
0.726294279098511	-8.79490089416504	-3.36443471908569	-0.00620550755411386	0.467350006103516	-0.0421156957745552
0.732135117053986	-8.79732227325439	-3.36169719696045	-0.00617004930973053	0.4674112200737	-0.0421064123511314
0.729784250259399	-8.80044555664063	-3.35987782478333	-0.00624466268345714	0.467465579509735	-0.0421488955616951
0.734173774719238	-8.80002498626709	-3.36335587501526	-0.00617695134133101	0.467474609613419	-0.0420927554368973
0.731709897518158	-8.80049610137939	-3.36414170265198	-0.00621230201795697	0.467519104480743	-0.0421013049781322
0.734203577041626	-8.79734230041504	-3.36117649078369	-0.00622005993500352	0.467478096485138	-0.0420528054237366
0.740030825138092	-8.79724502563477	-3.35420107841492	-0.00628063082695007	0.467481791973114	-0.0420979037880898
0.737055838108063	-8.79962348937988	-3.35373520851135	-0.00620372267439961	0.467484712600708	-0.0420810878276825
0.739591062068939	-8.7979564666748	-3.35743260383606	-0.00614383304491639	0.467513144016266	-0.0420394577085972
0.73571115732193	-8.79968357086182	-3.36844301223755	-0.00610206183046103	0.467507600784302	-0.0419869907200336
0.737380087375641	-8.79952621459961	-3.36541986465454	-0.00620915042236447	0.467529743909836	-0.0420203432440758
0.74250465631485	-8.79730033874512	-3.36194586753845	-0.00624143611639738	0.467530876398087	-0.0419161058962345
0.739017844200134	-8.79703235626221	-3.35726547241211	-0.00633214553818107	0.467475831508636	-0.0418537631630898
0.739007711410522	-8.79741287231445	-3.36404585838318	-0.00622080592438579	0.46751868724823	-0.0417367145419121
0.737012982368469	-8.79720592498779	-3.3621072769165	-0.00625663669779897	0.467417031526566	-0.0415836945176125
0.736060917377472	-8.79648685455322	-3.3653130531311	-0.00638902839273214	0.467436254024506	-0.0415031611919403
0.740524649620056	-8.79517936706543	-3.36870861053467	-0.00632122159004211	0.467342019081116	-0.0413560681045055
0.738214910030365	-8.79553413391113	-3.36010122299194	-0.00640082359313965	0.467359095811844	-0.0412325970828533
0.73738557100296	-8.79750919342041	-3.35419702529907	-0.00646183872595429	0.467356115579605	-0.0410382486879826
0.736336708068848	-8.79461002349854	-3.33947348594666	-0.0066005359403789	0.467323273420334	-0.0409586317837238
0.738298118114471	-8.79461288452148	-3.33473825454712	-0.00667707994580269	0.46723210811615	-0.0409552417695522
0.741398692131042	-8.79238319396973	-3.34032440185547	-0.00676321052014828	0.467150896787643	-0.0409556329250336
0.739591360092163	-8.78903961181641	-3.34678769111633	-0.00674067949876189	0.467124819755554	-0.0409450568258762
0.743455350399017	-8.78976440429688	-3.34392094612122	-0.00691932486370206	0.466994106769562	-0.0409473665058613
0.744611382484436	-8.78942108154297	-3.35160756111145	-0.00692850397899747	0.466832250356674	-0.0409004129469395
0.743548452854156	-8.78888034820557	-3.36219072341919	-0.00694834114983678	0.466784983873367	-0.0408195741474628
0.741746842861176	-8.78830432891846	-3.35181450843811	-0.00703336484730244	0.466616332530975	-0.0406094007194042
0.738110244274139	-8.78731441497803	-3.34333872795105	-0.00705089513212442	0.466452151536942	-0.0403486974537373
0.737918555736542	-8.78527164459229	-3.34050941467285	-0.00705953920260072	0.466320872306824	-0.0402701757848263
0.732739865779877	-8.78082180023193	-3.34027576446533	-0.00709147518500686	0.466177523136139	-0.0400788895785809
0.735302865505219	-8.78036212921143	-3.3328652381897	-0.00721387146040797	0.466054052114487	-0.0400009788572788
0.733778059482574	-8.77980041503906	-3.33511662483215	-0.00723261712118983	0.465883791446686	-0.0399199910461903
0.735641777515411	-8.78034019470215	-3.33375120162964	-0.00740608805790544	0.465720772743225	-0.0399351045489311
0.733036518096924	-8.77734184265137	-3.34078884124756	-0.00744842318817973	0.465612351894379	-0.0399161875247955
0.736051738262177	-8.77910041809082	-3.33637547492981	-0.00759178446605802	0.465404450893402	-0.0398685298860073
0.737846732139587	-8.77631282806396	-3.33958172798157	-0.00771406479179859	0.465329676866531	-0.0398808605968952
0.732709050178528	-8.77639293670654	-3.3316650390625	-0.00772552657872438	0.465178608894348	-0.0397535488009453
0.72930246591568	-8.77262306213379	-3.32217502593994	-0.00787209719419479	0.465034157037735	-0.0395850352942944
0.726984739303589	-8.77108287811279	-3.32477116584778	-0.00783428456634283	0.464937329292297	-0.0395707450807095
0.723559617996216	-8.77047061920166	-3.31642246246338	-0.0079533327370882	0.46484449505806	-0.0394947528839111
0.727785766124725	-8.77262687683105	-3.31811356544495	-0.00805481988936663	0.464740723371506	-0.0395165048539639
0.720038533210754	-8.76890087127686	-3.31818819046021	-0.00806024763733149	0.464665174484253	-0.0394319817423821
0.722533643245697	-8.76528167724609	-3.31096959114075	-0.00807133875787258	0.464575260877609	-0.0393927805125713
0.72144216299057	-8.76737499237061	-3.31646203994751	-0.00814563781023026	0.464480459690094	-0.0394164100289345
0.715994775295258	-8.76142311096191	-3.30925631523132	-0.00812640786170959	0.464512705802917	-0.0394384115934372
0.715125441551209	-8.76258373260498	-3.31505608558655	-0.00815920904278755	0.464408218860626	-0.0394888743758202
0.71292382478714	-8.76188468933105	-3.31860661506653	-0.00820932164788246	0.464439988136292	-0.0394725948572159
0.712083280086517	-8.7592601776123	-3.3177604675293	-0.00813537836074829	0.464341849088669	-0.039388682693243
0.709594130516052	-8.76173877716064	-3.31890034675598	-0.00820271670818329	0.464357763528824	-0.0393856316804886
0.710840284824371	-8.76028823852539	-3.32053709030151	-0.00815645232796669	0.464409619569778	-0.039436973631382
0.705575048923492	-8.76434993743896	-3.32833933830261	-0.00816484726965427	0.46450537443161	-0.0394816100597382
0.710925042629242	-8.76574039459229	-3.33354520797729	-0.00830153562128544	0.464617192745209	-0.0396091490983963
0.706494748592377	-8.7642650604248	-3.33165645599365	-0.00822780095040798	0.464656084775925	-0.0396206304430962
0.70933198928833	-8.76344966888428	-3.33000755310059	-0.00821309350430965	0.464726328849792	-0.0396295748651028
0.709008872509003	-8.77184677124023	-3.32808947563171	-0.00823250599205494	0.464882969856262	-0.039624284952879
0.706168532371521	-8.7711124420166	-3.34097170829773	-0.00819374155253172	0.465034753084183	-0.0395039170980453
0.707826554775238	-8.77122974395752	-3.33462500572205	-0.00823344942182302	0.465170711278915	-0.0395906381309032
0.705856621265411	-8.77068328857422	-3.34005188941956	-0.00809278897941113	0.465250015258789	-0.0395836904644966
0.70573753118515	-8.77134037017822	-3.33652758598328	-0.00812531262636185	0.465462177991867	-0.039566271007061
0.708667755126953	-8.77513980865479	-3.3371217250824	-0.0080775273963809	0.465533316135406	-0.0395254045724869
0.705289721488953	-8.77506828308105	-3.33846306800842	-0.0079870093613863	0.465862333774567	-0.0395951494574547
0.705010533332825	-8.77836132049561	-3.33224749565125	-0.00797018781304359	0.466053456068039	-0.0396514683961868
0.711767077445984	-8.77651119232178	-3.32922267913818	-0.00799830816686153	0.466175854206085	-0.0397352464497089
0.708051383495331	-8.78129577636719	-3.32722520828247	-0.00795429199934006	0.466356545686722	-0.039783101528883
0.713701784610748	-8.77366161346436	-3.33150768280029	-0.00782794132828712	0.466429531574249	-0.0398791395127773
0.712456941604614	-8.77544116973877	-3.34270143508911	-0.00766207883134484	0.466555058956146	-0.0400487929582596
0.712366580963135	-8.77761459350586	-3.34777092933655	-0.00754865491762757	0.466839522123337	-0.040163729339838
0.707323849201202	-8.7820348739624	-3.35718846321106	-0.00741739384829998	0.467126488685608	-0.0402360446751118
0.709574401378632	-8.78567981719971	-3.35365653038025	-0.00742566073313355	0.467328429222107	-0.0403818152844906
0.70844829082489	-8.79176712036133	-3.35062479972839	-0.00736931897699833	0.467585653066635	-0.0404486209154129
0.709851324558258	-8.78983497619629	-3.34295034408569	-0.00745316315442324	0.467939496040344	-0.0403667762875557
0.711919248104095	-8.79255104064941	-3.34558939933777	-0.00748293660581112	0.468082964420319	-0.0404808893799782
0.716652095317841	-8.78804492950439	-3.3535053730011	-0.00732152629643679	0.468292772769928	-0.0404541939496994
0.715274035930634	-8.78793621063232	-3.36267042160034	-0.00720459409058094	0.468407183885574	-0.0403777286410332
0.715007901191711	-8.78695869445801	-3.35731983184814	-0.00709353294223547	0.468596339225769	-0.0403170846402645
0.715074419975281	-8.793044090271	-3.36035799980164	-0.00704352185130119	0.468787312507629	-0.0404281094670296
0.715662002563477	-8.79422855377197	-3.36743378639221	-0.00691508874297142	0.468957722187042	-0.0405593626201153
0.712071478366852	-8.79893684387207	-3.36789202690125	-0.00676843943074346	0.469080656766891	-0.0404350534081459
0.714101910591125	-8.79551696777344	-3.35661840438843	-0.00667508039623499	0.469190984964371	-0.0403690114617348
0.707859039306641	-8.79779529571533	-3.35937285423279	-0.00647484976798296	0.469314306974411	-0.040330097079277
0.704554677009583	-8.79615688323975	-3.35428595542908	-0.0064044427126646	0.469424933195114	-0.0403493978083134
0.703702211380005	-8.79504489898682	-3.35620880126953	-0.00629829242825508	0.469469040632248	-0.0404446236789227
0.70290333032608	-8.79220581054688	-3.36685729026794	-0.00630757585167885	0.469496995210648	-0.0405566655099392
0.703074872493744	-8.79788970947266	-3.37018823623657	-0.00627850368618965	0.469613283872604	-0.0405570901930332
0.69991397857666	-8.79724407196045	-3.37671208381653	-0.0061486060731113	0.469622671604156	-0.0405801124870777
0.698412954807281	-8.80476379394531	-3.37271022796631	-0.00615332135930657	0.469724267721176	-0.0405998602509499
0.700234532356262	-8.80572509765625	-3.37241983413696	-0.00623278506100178	0.469754248857498	-0.0405922569334507
0.69762647151947	-8.80789375305176	-3.36774873733521	-0.0061820512637496	0.469658970832825	-0.0406299121677876
0.700408220291138	-8.80298519134521	-3.35211181640625	-0.00613588886335492	0.469549775123596	-0.0408094637095928
0.694672465324402	-8.80362319946289	-3.36483120918274	-0.00603960920125246	0.46943387389183	-0.0410472191870213
0.695385873317719	-8.80143737792969	-3.36985731124878	-0.00609238306060433	0.46942150592804	-0.0411263294517994
0.69005024433136	-8.80588340759277	-3.36935329437256	-0.00602155784144998	0.469276070594788	-0.0411174409091473
0.683381378650665	-8.81094741821289	-3.36812829971313	-0.00597079051658511	0.469394207000732	-0.0411195419728756
0.677378356456757	-8.80723762512207	-3.36276006698608	-0.00609063450247049	0.469265460968018	-0.0411820374429226
0.680370628833771	-8.81076049804688	-3.34883904457092	-0.00618022354319692	0.469180524349213	-0.0410656444728374
0.676718950271606	-8.80855941772461	-3.34954190254211	-0.00617703283205628	0.468940168619156	-0.0410867780447006
0.674592316150665	-8.80637454986572	-3.35258603096008	-0.00607403228059411	0.468871921300888	-0.0413795597851276
0.676106870174408	-8.80988121032715	-3.35241460800171	-0.00621394300833344	0.468744724988937	-0.0416927076876163
0.675781488418579	-8.81544303894043	-3.35842180252075	-0.00625203130766749	0.468514531850815	-0.0417805276811123
0.668533802032471	-8.81451225280762	-3.36806392669678	-0.00629409868270159	0.468518078327179	-0.042059488594532
0.665979027748108	-8.81483173370361	-3.35837626457214	-0.0062405476346612	0.468494117259979	-0.0421762652695179
0.659465610980988	-8.81483173370361	-3.34211707115173	-0.00642503658309579	0.46825385093689	-0.0421704947948456
0.655523002147675	-8.81292152404785	-3.33797335624695	-0.00635702116414905	0.468078881502151	-0.042222872376442
0.656833827495575	-8.80874156951904	-3.33684468269348	-0.00630639819428325	0.467950284481049	-0.0422191992402077
0.652003288269043	-8.80904865264893	-3.33277082443237	-0.00621927017346025	0.467674195766449	-0.0423403829336166
0.647672116756439	-8.81294536590576	-3.34704518318176	-0.00629731127992272	0.467587202787399	-0.0426055714488029
0.639082610607147	-8.81340503692627	-3.34978222846985	-0.00624316884204745	0.467562794685364	-0.0429718717932701
0.63993102312088	-8.81814575195313	-3.3479437828064	-0.00643174163997173	0.467438340187073	-0.0432108752429485
0.637234687805176	-8.82177639007568	-3.34615969657898	-0.00648450804874301	0.467331081628799	-0.0434243753552437
0.628883004188538	-8.82467555999756	-3.35935425758362	-0.00651561049744487	0.4673852622509	-0.0435296334326267
0.625943243503571	-8.82596015930176	-3.35584616661072	-0.00663264887407422	0.467383623123169	-0.0437641367316246
0.623635113239288	-8.82685661315918	-3.34242868423462	-0.00668165413662791	0.467192351818085	-0.0438578464090824
0.624809145927429	-8.8271656036377	-3.33821177482605	-0.00675947312265635	0.467169672250748	-0.0437760427594185
0.619122207164764	-8.82304096221924	-3.32748556137085	-0.00680816313251853	0.467075169086456	-0.0439497865736485
0.620667397975922	-8.82037830352783	-3.32403922080994	-0.00688323704525828	0.467001646757126	-0.0440895035862923
0.615808725357056	-8.82358360290527	-3.32542419433594	-0.00684601068496704	0.466812252998352	-0.0442133620381355
0.614415347576141	-8.82033061981201	-3.33456540107727	-0.00670952815562487	0.466795235872269	-0.0443822368979454
0.609631717205048	-8.81957244873047	-3.34222292900085	-0.00659463135525584	0.466745942831039	-0.0446441993117332
0.604701519012451	-8.82246971130371	-3.3462655544281	-0.00651866663247347	0.466831177473068	-0.0448539033532143
0.602843105792999	-8.82324314117432	-3.34525847434998	-0.00649684714153409	0.46668729186058	-0.0448978878557682
0.601347684860229	-8.82204532623291	-3.34609365463257	-0.00650034286081791	0.466750741004944	-0.0450631342828274
0.594944417476654	-8.8295431137085	-3.34853911399841	-0.00635182810947299	0.466943591833115	-0.0452382452785969
0.592334687709808	-8.83189868927002	-3.33636879920959	-0.00643410347402096	0.467000424861908	-0.0452143624424934
0.593121826648712	-8.83279514312744	-3.3320152759552	-0.00641164742410183	0.467015415430069	-0.0451466664671898
0.590916454792023	-8.83636379241943	-3.33418560028076	-0.00641050795093179	0.467149376869202	-0.0452634282410145
0.593975424766541	-8.8347110748291	-3.33341360092163	-0.00627802032977343	0.467225342988968	-0.0451932549476624
0.596283614635468	-8.8357048034668	-3.33216071128845	-0.0062596732750535	0.467169851064682	-0.0451866127550602
0.589679539203644	-8.83790016174316	-3.3241982460022	-0.00615880871191621	0.467376947402954	-0.0453845523297787
0.59274685382843	-8.83386993408203	-3.33547472953796	-0.00615500286221504	0.467424392700195	-0.0455895401537418
0.599561750888824	-8.83514881134033	-3.3388090133667	-0.00625255610793829	0.467584013938904	-0.0457222014665604
0.597098052501678	-8.83796119689941	-3.34824347496033	-0.00617315853014588	0.46769118309021	-0.0457664057612419
0.597148716449738	-8.84013557434082	-3.34943628311157	-0.00610237335786223	0.467858225107193	-0.045530267059803
0.598764657974243	-8.8368091583252	-3.35343098640442	-0.00595665303990245	0.467877686023712	-0.0454823337495327
0.600032210350037	-8.83644580841064	-3.35333704948425	-0.00576988514512777	0.467993140220642	-0.0454485230147839
0.60105299949646	-8.84202003479004	-3.35293984413147	-0.00566129945218563	0.468070507049561	-0.0454772338271141
0.601056516170502	-8.84260368347168	-3.35529613494873	-0.00562301184982061	0.468232989311218	-0.0454830452799797
0.595069885253906	-8.84688854217529	-3.36082172393799	-0.00547472899779677	0.468468099832535	-0.0455121025443077
0.600149035453796	-8.84555435180664	-3.35431790351868	-0.00534268096089363	0.468478709459305	-0.0456223487854004
0.599632203578949	-8.84959030151367	-3.34933710098267	-0.00531604653224349	0.46864652633667	-0.0454735346138477
0.596577346324921	-8.84419250488281	-3.34194183349609	-0.00515395496040583	0.468680322170258	-0.0453988499939442
0.598834812641144	-8.84603023529053	-3.34198451042175	-0.00502827297896147	0.468774199485779	-0.0453611426055431
0.597467660903931	-8.84317398071289	-3.3413097858429	-0.00496304407715797	0.468823730945587	-0.0452729091048241
0.600766181945801	-8.84575271606445	-3.34375500679016	-0.0048779770731926	0.468945771455765	-0.0451353937387466
0.60184508562088	-8.84079265594482	-3.34843015670776	-0.00481947744265199	0.468902945518494	-0.0449814461171627
0.603986322879791	-8.84098720550537	-3.35317993164063	-0.00473655667155981	0.468997150659561	-0.0449496656656265
0.601694405078888	-8.8459529876709	-3.35715222358704	-0.00470485677942634	0.469028264284134	-0.0449541322886944
0.604569256305695	-8.84699726104736	-3.36132073402405	-0.00469197286292911	0.468937158584595	-0.0448278971016407
0.603761911392212	-8.84734058380127	-3.35217523574829	-0.00459250528365374	0.469019949436188	-0.0446579195559025
0.604528248310089	-8.84609222412109	-3.35832858085632	-0.00448078894987702	0.468959867954254	-0.0445060953497887
0.607429265975952	-8.84342956542969	-3.35604119300842	-0.00438158260658383	0.46894571185112	-0.0444194488227367
0.607116520404816	-8.84568881988525	-3.35954236984253	-0.00431598769500852	0.468866229057312	-0.0442888773977757
0.607212722301483	-8.85355377197266	-3.36570906639099	-0.00436518574133515	0.46894046664238	-0.044242437928915
0.60621702671051	-8.8530740737915	-3.35803890228271	-0.00443436624482274	0.468890279531479	-0.0441404096782207
0.61363422870636	-8.85204696655273	-3.3408887386322	-0.0044271145015955	0.468712151050568	-0.0439875423908234
0.616131484508514	-8.84491062164307	-3.35759305953979	-0.00441356468945742	0.468694478273392	-0.0440308898687363
0.607089817523956	-8.84847354888916	-3.36695861816406	-0.00431189592927694	0.468693733215332	-0.0439018458127975
0.606057107448578	-8.85068702697754	-3.36067152023315	-0.00428179604932666	0.468741416931152	-0.0435232482850552
0.608254492282867	-8.8478364944458	-3.35187745094299	-0.00427381601184607	0.46862006187439	-0.043247826397419
0.614626705646515	-8.84556770324707	-3.35168790817261	-0.00423429114744067	0.468530267477036	-0.0429533421993256
0.61262834072113	-8.84722423553467	-3.34595894813538	-0.00414000870659947	0.468425095081329	-0.0427879244089127
0.615698158740997	-8.84231185913086	-3.34463906288147	-0.00413563381880522	0.468356817960739	-0.0428139381110668
0.619429230690002	-8.84508609771729	-3.34672832489014	-0.00415907334536314	0.468302309513092	-0.0429492220282555
0.623349070549011	-8.84765815734863	-3.35104417800903	-0.00411960855126381	0.468265056610107	-0.0429384000599384
0.621184051036835	-8.85022163391113	-3.35395956039429	-0.00410796655341983	0.468252927064896	-0.0429257936775684
0.626908481121063	-8.84523296356201	-3.36292386054993	-0.00411649234592915	0.468201667070389	-0.0429432950913906
0.622767448425293	-8.85125350952148	-3.36095261573792	-0.00410498166456819	0.468291908502579	-0.0428723357617855
0.625000178813934	-8.84842491149902	-3.35694074630737	-0.00410200702026486	0.468344837427139	-0.0426856465637684
0.627135396003723	-8.84909725189209	-3.3623514175415	-0.00409330520778894	0.468331545591354	-0.0425425283610821
0.628047049045563	-8.84888076782227	-3.36411190032959	-0.00405288906767964	0.468468844890594	-0.042390514165163
0.631781101226807	-8.84746265411377	-3.36206793785095	-0.00396116310730577	0.468463271856308	-0.042341023683548
0.629352271556854	-8.85257339477539	-3.36033606529236	-0.00399095611646771	0.468511670827866	-0.0422795563936234
0.63440865278244	-8.84940624237061	-3.369952917099	-0.00391544308513403	0.468571484088898	-0.0422990582883358
0.63482266664505	-8.85448265075684	-3.36466693878174	-0.00389235001057386	0.468578308820724	-0.0424023903906345
0.631822466850281	-8.85450172424316	-3.37237095832825	-0.00376741797663271	0.468665152788162	-0.0425316877663136
0.638465344905853	-8.8554744720459	-3.36421418190002	-0.00371289136819541	0.468733727931976	-0.0425973646342754
0.635272026062012	-8.85951900482178	-3.36868739128113	-0.00370971369557083	0.468760997056961	-0.0426734015345573
0.636237978935242	-8.85927581787109	-3.36576867103577	-0.00365136610344052	0.468804061412811	-0.042685329914093
0.63415402173996	-8.86055469512939	-3.35750484466553	-0.00355704198591411	0.468786299228668	-0.0427254512906075
0.636236131191254	-8.86170101165771	-3.34611701965332	-0.00348026235587895	0.468864351511002	-0.0428094491362572
0.633804976940155	-8.86053562164307	-3.35781145095825	-0.00344537664204836	0.468818962574005	-0.0429016463458538
0.635570645332336	-8.86723709106445	-3.36789321899414	-0.00340240704827011	0.468885213136673	-0.0431477017700672
0.635612905025482	-8.8698034286499	-3.36836552619934	-0.00344698620028794	0.468949615955353	-0.0430867671966553
0.633970320224762	-8.87040138244629	-3.36062359809875	-0.00351283815689385	0.468819051980972	-0.0431103855371475
0.636838495731354	-8.8695592880249	-3.3532919883728	-0.00355053064413369	0.468872755765915	-0.0432243309915066
0.635173916816711	-8.8711576461792	-3.35192322731018	-0.00354008423164487	0.468751102685928	-0.0433432385325432
0.638123333454132	-8.86557579040527	-3.34727239608765	-0.00351072056218982	0.468642055988312	-0.0434116758406162
0.635676085948944	-8.86673355102539	-3.35108709335327	-0.00350373820401728	0.468514025211334	-0.0435719415545464
0.634095549583435	-8.8677396774292	-3.35637402534485	-0.00348802073858678	0.468515187501907	-0.0437150336802006
0.631647825241089	-8.86852931976318	-3.35539388656616	-0.00346597912721336	0.468342900276184	-0.0437833592295647
0.630227088928223	-8.87063884735107	-3.35982298851013	-0.00345299602486193	0.468292504549026	-0.0439333692193031
0.622033774852753	-8.8725757598877	-3.36932873725891	-0.0034554626327008	0.468374580144882	-0.0441372282803059
0.621617436408997	-8.8725700378418	-3.35993623733521	-0.00357985007576644	0.468220055103302	-0.0442231111228466
0.61894965171814	-8.87470245361328	-3.35764932632446	-0.00355064892210066	0.468147695064545	-0.0443040952086449
0.614506363868713	-8.87479400634766	-3.35547018051147	-0.00359667651355267	0.467961639165878	-0.0443271100521088
0.616006255149841	-8.87277984619141	-3.35178256034851	-0.00360985612496734	0.467906028032303	-0.0442434400320053
0.613425731658936	-8.87126350402832	-3.33410263061523	-0.00380095955915749	0.467765063047409	-0.0442506559193134
0.610264301300049	-8.87334156036377	-3.33654093742371	-0.00381591683253646	0.46753802895546	-0.0443631336092949
0.610036253929138	-8.86807727813721	-3.33745002746582	-0.00384471099823713	0.467376410961151	-0.0445000231266022
0.612062215805054	-8.87144184112549	-3.3326141834259	-0.0040130210109055	0.467155277729034	-0.0446746796369553
0.606497287750244	-8.871506690979	-3.334636926651	-0.0039857467636466	0.466986507177353	-0.0447723194956779
0.603350460529327	-8.87045764923096	-3.32826852798462	-0.00404179794713855	0.466801047325134	-0.0448422692716122
0.601099193096161	-8.86917304992676	-3.33233880996704	-0.00408155657351017	0.466530501842499	-0.0450127571821213
0.598651766777039	-8.86961936950684	-3.32987666130066	-0.00409800885245204	0.466412425041199	-0.0451260805130005
0.597972631454468	-8.87049579620361	-3.3263955116272	-0.00426986487582326	0.466295838356018	-0.0451993048191071
0.592770457267761	-8.8722038269043	-3.31823635101318	-0.00430008722469211	0.466088563203812	-0.0452470816671848
0.594814717769623	-8.8694372177124	-3.31718373298645	-0.00439118547365069	0.465900421142578	-0.0452348738908768
0.588957846164703	-8.86985015869141	-3.31572699546814	-0.00446303654462099	0.465810984373093	-0.0452035181224346
0.58746862411499	-8.86719608306885	-3.31336116790771	-0.00449799699708819	0.465610682964325	-0.0451670922338963
0.58542811870575	-8.8643627166748	-3.30852246284485	-0.00459017837420106	0.465507745742798	-0.0450923554599285
0.582124710083008	-8.8673038482666	-3.3082709312439	-0.00454545859247446	0.465339213609695	-0.045086931437254
0.583981156349182	-8.86400508880615	-3.30560421943665	-0.00464909384027123	0.465118080377579	-0.0451493263244629
0.583063066005707	-8.86447525024414	-3.31146955490112	-0.00465966574847698	0.464971244335175	-0.0452235229313374
0.584136724472046	-8.86322498321533	-3.31745195388794	-0.00472974730655551	0.464865237474442	-0.0453886575996876
0.58261376619339	-8.86336517333984	-3.32213759422302	-0.0047293147072196	0.464815080165863	-0.0453841537237167
0.581605434417725	-8.86217021942139	-3.31688737869263	-0.00473061762750149	0.464644193649292	-0.0454325787723064
0.57898086309433	-8.8643045425415	-3.31098747253418	-0.00471256393939257	0.464549899101257	-0.045366782695055
0.578561067581177	-8.86262130737305	-3.31414794921875	-0.00473684538155794	0.464469373226166	-0.0454857312142849
0.576992094516754	-8.86196136474609	-3.31476664543152	-0.00462311366572976	0.464449763298035	-0.0455632843077183
0.574320375919342	-8.86324501037598	-3.31489515304565	-0.00462804455310106	0.46436470746994	-0.0455350317060947
0.576427161693573	-8.86178684234619	-3.31972217559814	-0.00463888049125671	0.464272439479828	-0.0455790013074875
0.571745812892914	-8.86567783355713	-3.32011699676514	-0.00460589118301868	0.464336425065994	-0.0454764552414417
0.575710654258728	-8.86263656616211	-3.31691646575928	-0.00462726596742868	0.464194655418396	-0.0455602072179317
0.571638762950897	-8.85928821563721	-3.31595683097839	-0.00454985024407506	0.464244991540909	-0.0456023029983044
0.570808529853821	-8.86134433746338	-3.31451845169067	-0.0045478786341846	0.464240580797195	-0.0455123670399189
0.569387972354889	-8.85943222045898	-3.31115436553955	-0.00454278104007244	0.464192450046539	-0.0455399937927723
0.565455615520477	-8.85820293426514	-3.31184029579163	-0.00444562872871757	0.464176177978516	-0.0455320924520493
0.568082451820374	-8.85800361633301	-3.31434154510498	-0.00439354637637734	0.464098274707794	-0.0455714836716652
0.566867709159851	-8.86039924621582	-3.31401038169861	-0.00438222987577319	0.46420630812645	-0.0455322079360485
0.56440007686615	-8.8626708984375	-3.31491303443909	-0.00439862022176385	0.464145392179489	-0.0454611666500568
0.567208766937256	-8.86004447937012	-3.31480288505554	-0.00439727306365967	0.464073687791824	-0.0454655066132545
0.562308847904205	-8.86018753051758	-3.30721688270569	-0.00428309058770537	0.464150458574295	-0.0453751608729362
0.561424672603607	-8.86080837249756	-3.29382157325745	-0.0042579579167068	0.464123010635376	-0.0452694483101368
0.56369161605835	-8.85641670227051	-3.29267168045044	-0.00421313662081957	0.464062511920929	-0.0452496185898781
0.559864342212677	-8.85442733764648	-3.28966283798218	-0.0041423081420362	0.464060723781586	-0.0452040582895279
0.560150325298309	-8.85567569732666	-3.29336380958557	-0.00411567790433764	0.464028179645538	-0.0452451147139072
0.562016069889069	-8.85013389587402	-3.29826498031616	-0.00404039956629276	0.46401435136795	-0.0452500991523266
0.561273872852325	-8.85628414154053	-3.31223583221436	-0.00403660116717219	0.464019030332565	-0.0452224910259247
0.558468639850616	-8.8589391708374	-3.31595730781555	-0.00401966646313667	0.464108288288116	-0.0451887212693691
0.558750808238983	-8.8617696762085	-3.31778120994568	-0.00399502320215106	0.464091241359711	-0.0451257266104221
0.560405075550079	-8.85876941680908	-3.31111073493958	-0.00402458431199193	0.464064687490463	-0.0450497046113014
0.560395061969757	-8.86088848114014	-3.31980681419373	-0.00393217336386442	0.464123100042343	-0.0449650175869465
0.560637891292572	-8.85571670532227	-3.31385207176209	-0.00387580366805196	0.464082002639771	-0.0448728054761887
0.559466004371643	-8.85841178894043	-3.30501651763916	-0.00395064568147063	0.464119791984558	-0.0447605401277542
0.557629823684692	-8.85593223571777	-3.30428266525269	-0.00388226052746177	0.463969558477402	-0.0446028485894203
0.560229480266571	-8.85286235809326	-3.30970644950867	-0.00381502555683255	0.464046359062195	-0.0445565916597843
0.559126853942871	-8.85538196563721	-3.3046452999115	-0.00380588532425463	0.463968217372894	-0.0444735586643219
0.558806836605072	-8.85034942626953	-3.30171847343445	-0.00366430054418743	0.463914632797241	-0.0443557240068913
0.556628167629242	-8.85380458831787	-3.29919600486755	-0.00363520882092416	0.463831901550293	-0.0442618317902088
0.553267180919647	-8.85352897644043	-3.3079137802124	-0.00357058201916516	0.463826388120651	-0.0442064665257931
0.55945211648941	-8.84881973266602	-3.3004298210144	-0.00350697175599635	0.463811486959457	-0.0440305769443512
0.557977199554443	-8.84563446044922	-3.29642963409424	-0.00349414721131325	0.463690966367722	-0.0440276600420475
0.558797180652618	-8.84152317047119	-3.30256724357605	-0.0033247850369662	0.463645309209824	-0.0439559891819954
0.55674946308136	-8.84105777740479	-3.30092859268188	-0.00327083794400096	0.463550239801407	-0.0438083037734032
0.558581352233887	-8.84150981903076	-3.30134534835815	-0.00319139007478952	0.463561594486237	-0.0437326170504093
0.556686162948608	-8.83886051177979	-3.29627323150635	-0.00304442597553134	0.463543653488159	-0.0436613634228706
0.55715274810791	-8.83851718902588	-3.29750323295593	-0.00302941189147532	0.46345841884613	-0.043587151914835
0.559018552303314	-8.83743572235107	-3.30237650871277	-0.00296886079013348	0.463486552238464	-0.0434772334992886
0.555594682693481	-8.83531475067139	-3.3131902217865	-0.00276912446133792	0.463472664356232	-0.0434375777840614
0.558097362518311	-8.83591175079346	-3.32018399238586	-0.00264027970843017	0.463586926460266	-0.0434646233916283
0.552304983139038	-8.83484840393066	-3.32310581207275	-0.00256671314127743	0.463516920804977	-0.0433948338031769
0.556326687335968	-8.83670711517334	-3.3135187625885	-0.00251155090518296	0.463502734899521	-0.0433696247637272
0.55693382024765	-8.83767509460449	-3.3234281539917	-0.00233432091772556	0.46359321475029	-0.0433205403387547
0.551952958106995	-8.83794784545898	-3.32724142074585	-0.0021723264362663	0.463717937469482	-0.0432558059692383
0.553770661354065	-8.84245014190674	-3.32486653327942	-0.0020913805346936	0.463776588439941	-0.0432370975613594
0.557410418987274	-8.84320640563965	-3.32264733314514	-0.00207849522121251	0.463805645704269	-0.0431391708552837
0.553896963596344	-8.84665870666504	-3.32111072540283	-0.00192646135110408	0.464016616344452	-0.0431216843426228
0.553889751434326	-8.84491539001465	-3.32168745994568	-0.0018263595411554	0.464104026556015	-0.0431585572659969
0.558539927005768	-8.84819793701172	-3.30935025215149	-0.00173763325437903	0.464195996522903	-0.0431652516126633
0.5570929646492	-8.84840869903564	-3.31440401077271	-0.00163295294623822	0.464348286390305	-0.0432395935058594
0.560043513774872	-8.84810161590576	-3.31670165061951	-0.0014908011071384	0.46453458070755	-0.0432575792074203
0.561655580997467	-8.8502197265625	-3.31959199905396	-0.00147112330887467	0.464656978845596	-0.0433616042137146
0.566187620162964	-8.84791564941406	-3.32852554321289	-0.00126117758918554	0.464826166629791	-0.0434588417410851
0.566351771354675	-8.85271644592285	-3.33917164802551	-0.00111160415690392	0.46489617228508	-0.0435627065598965
0.572989940643311	-8.85171699523926	-3.34518957138062	-0.00106002134270966	0.465163260698318	-0.0436709262430668
0.568401575088501	-8.85609722137451	-3.34837818145752	-0.000878812163136899	0.465346366167068	-0.043669831007719
0.573377192020416	-8.8566427230835	-3.35083293914795	-0.000825231894850731	0.46560475230217	-0.0437033511698246
0.572204053401947	-8.86133193969727	-3.35123205184937	-0.000659343728329986	0.465786546468735	-0.0436727628111839
0.57478392124176	-8.85876655578613	-3.35462856292725	-0.000532032223418355	0.46595624089241	-0.0436956286430359
0.571634948253632	-8.86155986785889	-3.34021711349487	-0.000354914023773745	0.466149389743805	-0.0436161682009697
0.573274493217468	-8.85990905761719	-3.34138083457947	-0.000296271144179627	0.466327965259552	-0.0436329916119576
0.573913812637329	-8.86194229125977	-3.34552836418152	-0.000125640523037873	0.466469645500183	-0.0436234585940838
0.5747230052948	-8.85853290557861	-3.3433940410614	-1.78200207301416E-05	0.466652542352676	-0.0436954461038113
0.579480290412903	-8.86162757873535	-3.34068489074707	4.99172019772232E-05	0.466833174228668	-0.0437221564352512
0.580144166946411	-8.86200332641602	-3.34767127037048	0.000211022808798589	0.466988563537598	-0.0437453202903271
0.581969738006592	-8.86343955993652	-3.36580157279968	0.000366171123459935	0.467109799385071	-0.0437827743589878
0.583893060684204	-8.86701679229736	-3.36447620391846	0.000431951630162075	0.467273443937302	-0.0439273677766323
0.588733375072479	-8.87228298187256	-3.37267303466797	0.000561648223083466	0.467410922050476	-0.04393345490098
0.587474048137665	-8.87435340881348	-3.37920260429382	0.000635003438219428	0.467650353908539	-0.0438789129257202
0.592045903205872	-8.87770175933838	-3.37598586082459	0.00061980850296095	0.467749178409576	-0.0438939034938812
0.596308529376984	-8.88012409210205	-3.3652548789978	0.000674380455166101	0.46782648563385	-0.0438288412988186
0.597385942935944	-8.87717533111572	-3.36200332641602	0.000726496451534331	0.467925310134888	-0.0437190011143684
0.599945962429047	-8.87877368927002	-3.36808967590332	0.000838036823552102	0.468005180358887	-0.0437241233885288
0.606727838516235	-8.87574768066406	-3.36008524894714	0.00084150378825143	0.468089759349823	-0.0437191613018513
0.60549396276474	-8.8761510848999	-3.36209344863892	0.000940893252845854	0.468036711215973	-0.0437261387705803
0.608713686466217	-8.87337875366211	-3.36993598937988	0.00103916262742132	0.468162506818771	-0.0437167175114155
0.610103666782379	-8.87369441986084	-3.36311507225037	0.00109152065124363	0.468188047409058	-0.0436944589018822
0.607122719287872	-8.87275505065918	-3.37386679649353	0.00116726430132985	0.468309313058853	-0.043721791356802
0.605726957321167	-8.87537384033203	-3.38933539390564	0.00134287669789046	0.468334257602692	-0.043707612901926
0.60696667432785	-8.87543106079102	-3.38600587844849	0.00133291748352349	0.468396663665771	-0.0436164513230324
0.603980422019959	-8.87225723266602	-3.38967680931091	0.0014576877001673	0.468538731336594	-0.0435668602585793
0.605921864509583	-8.87867832183838	-3.37698554992676	0.00141644256655127	0.468516051769257	-0.0434343479573727
0.602758288383484	-8.87479972839355	-3.37248730659485	0.00140646658837795	0.468546360731125	-0.0432515777647495
0.609727442264557	-8.87428188323975	-3.37087965011597	0.00135074066929519	0.468562871217728	-0.0432909019291401
0.608071148395538	-8.87278175354004	-3.37654328346252	0.00140900537371635	0.468483775854111	-0.0433178618550301
0.611442029476166	-8.87173366546631	-3.38624691963196	0.00144722929690033	0.468459010124207	-0.0432955846190453
0.611879229545593	-8.8713207244873	-3.39154028892517	0.00141040969174355	0.468404471874237	-0.0432571470737457
0.612804174423218	-8.87168598175049	-3.38085579872131	0.00140974973328412	0.46830427646637	-0.0430788286030293
0.607359290122986	-8.87314319610596	-3.38707756996155	0.00143902038689703	0.46825835108757	-0.0429757907986641
0.610363900661469	-8.86658191680908	-3.3803334236145	0.00144748180173337	0.468104869127274	-0.0429042652249336
0.608220279216766	-8.86793327331543	-3.36428451538086	0.00138724769931287	0.468018800020218	-0.0428021736443043
0.606842815876007	-8.86311435699463	-3.35978484153748	0.0014220830053091	0.467860728502274	-0.042698111385107
0.60433828830719	-8.85896110534668	-3.37074661254883	0.00144738238304853	0.467719078063965	-0.0426680818200111
0.604571521282196	-8.85692405700684	-3.36550188064575	0.00144623930100352	0.467661261558533	-0.0427139066159725
0.601696729660034	-8.86198329925537	-3.37742328643799	0.00126581836957484	0.467521011829376	-0.0427013151347637
0.600306808948517	-8.8623628616333	-3.37990808486938	0.00122843659482896	0.467467844486237	-0.0426733568310738
0.602063894271851	-8.85699558258057	-3.37920165061951	0.00117096747271717	0.467258453369141	-0.0425356701016426
0.596640825271606	-8.86093044281006	-3.37916827201843	0.00100918090902269	0.467176586389542	-0.0425542742013931
0.593782067298889	-8.86124420166016	-3.36878371238709	0.00101373309735209	0.46697986125946	-0.0424658730626106
0.59743070602417	-8.8555965423584	-3.36248397827148	0.000841052329633385	0.466734230518341	-0.0423524379730225
0.593006551265717	-8.85689640045166	-3.35892987251282	0.000839978805743158	0.466647088527679	-0.0423031486570835
0.596045613288879	-8.85309791564941	-3.35428881645203	0.000735377194359899	0.466477483510971	-0.0423151887953281
0.591432094573975	-8.85209274291992	-3.33957052230835	0.000586780719459057	0.466166913509369	-0.0422749221324921
0.590663850307465	-8.84776592254639	-3.33944344520569	0.000493001833092421	0.46596622467041	-0.0423259027302265
0.59111887216568	-8.84783554077148	-3.34042119979858	0.000392717367503792	0.46586400270462	-0.0423023998737335
0.591622531414032	-8.84760665893555	-3.33251571655273	0.000291970442049205	0.465567260980606	-0.042328704148531
0.589150965213776	-8.8431568145752	-3.33476710319519	0.000180498202098534	0.465435028076172	-0.042438767850399
0.588203072547913	-8.84093475341797	-3.33392882347107	0.0001249266351806	0.465172499418259	-0.0424325726926327
0.586590766906738	-8.83975791931152	-3.34024858474731	-6.90678134560585E-05	0.465134114027023	-0.0424820445477962
0.581672370433807	-8.83845901489258	-3.3373863697052	-3.74669725715648E-05	0.464928507804871	-0.0425730906426907
0.582163453102112	-8.84167194366455	-3.34627079963684	-0.000108660002297256	0.46477136015892	-0.0425572916865349
0.57449734210968	-8.8414306640625	-3.34331893920898	-0.000179910333827138	0.46475625038147	-0.0425510108470917
0.575198531150818	-8.84179973602295	-3.33963131904602	-0.00035225969622843	0.464602649211884	-0.0426012352108955
0.572430729866028	-8.84478282928467	-3.33586812019348	-0.000387624342693016	0.464481920003891	-0.0425811484456062
0.574006259441376	-8.84234714508057	-3.32039594650269	-0.000615968427155167	0.464409947395325	-0.0426209308207035
0.571173667907715	-8.84324645996094	-3.32140398025513	-0.00073188217356801	0.464294195175171	-0.0426787249743938
0.575231790542603	-8.83779907226563	-3.31909894943237	-0.000875100609846413	0.464178204536438	-0.0428474694490433
0.573923707008362	-8.84132862091064	-3.3227653503418	-0.000963380036409944	0.464010119438171	-0.0429713875055313
0.575111627578735	-8.83790111541748	-3.32720279693604	-0.00101226603146642	0.463937431573868	-0.043058842420578
0.571943640708923	-8.84164905548096	-3.33343434333801	-0.00109884398989379	0.463878512382507	-0.0432201735675335
0.57487952709198	-8.84029769897461	-3.32644557952881	-0.00123952340800315	0.463821887969971	-0.0433123148977757
0.571561872959137	-8.84209251403809	-3.33119368553162	-0.00129283068235964	0.463782161474228	-0.043268796056509
0.573091983795166	-8.8425178527832	-3.32108068466187	-0.00144837703555822	0.463727653026581	-0.0433096773922443
0.568908333778381	-8.84237289428711	-3.32348895072937	-0.00148869690019637	0.463684797286987	-0.0434194505214691
0.569584608078003	-8.84264755249023	-3.31106472015381	-0.00152743700891733	0.463688164949417	-0.0434313602745533
0.568615674972534	-8.84316349029541	-3.31565523147583	-0.00155741081107408	0.463624984025955	-0.0435379110276699
0.567755103111267	-8.8452844619751	-3.31962537765503	-0.00169111473951489	0.463656783103943	-0.0435984507203102
0.569509387016296	-8.83812427520752	-3.30898642539978	-0.00168096041306853	0.463639825582504	-0.04368532076478
0.565079629421234	-8.84094905853271	-3.30183839797974	-0.00172523513901979	0.463633745908737	-0.0437349230051041
0.570093274116516	-8.83765029907227	-3.30941653251648	-0.00181968882679939	0.463666558265686	-0.0437732450664043
0.568583607673645	-8.84040260314941	-3.31371879577637	-0.00182555697392672	0.46369656920433	-0.0438542664051056
0.56594043970108	-8.83624744415283	-3.3092098236084	-0.0019279399421066	0.463812947273254	-0.0439004637300968
0.569960951805115	-8.8390064239502	-3.30669713020325	-0.00194292061496526	0.463898479938507	-0.0439616777002811
0.569098472595215	-8.83875179290771	-3.3227858543396	-0.00199670856818557	0.463956326246262	-0.0440463535487652
0.5690598487854	-8.83775901794434	-3.32993245124817	-0.00199343287386	0.464184999465942	-0.0441329441964626
0.572071433067322	-8.84022235870361	-3.33096241950989	-0.00206024362705648	0.464191734790802	-0.0441489294171333
0.573244750499725	-8.8471794128418	-3.33132982254028	-0.00212126458063722	0.464401096105576	-0.0440876334905624
0.574531137943268	-8.84097576141357	-3.33282709121704	-0.00214697164483368	0.464592516422272	-0.0440309643745422
0.573805809020996	-8.84518527984619	-3.33054399490356	-0.00220994022674859	0.464672595262527	-0.0440387278795242
0.575075387954712	-8.84503555297852	-3.32915043830872	-0.00230472930707037	0.464756906032562	-0.0440121665596962
0.576458990573883	-8.84290504455566	-3.32934212684631	-0.00226063933223486	0.464883267879486	-0.043937224894762
0.577741682529449	-8.84229183197021	-3.325767993927	-0.0023555716034025	0.464949131011963	-0.0438692979514599
0.584031164646149	-8.83329105377197	-3.31257343292236	-0.00232173968106508	0.464933067560196	-0.0438748560845852
0.581394076347351	-8.83426094055176	-3.32649970054626	-0.00228643836453557	0.464969724416733	-0.0439129658043385
0.579595923423767	-8.83172798156738	-3.34117197990417	-0.00223622843623161	0.465220987796783	-0.0438295155763626
0.584362626075745	-8.82809925079346	-3.33303117752075	-0.00225160620175302	0.465214908123016	-0.0437268428504467
0.586578607559204	-8.82840824127197	-3.33953976631165	-0.00224526156671345	0.465338081121445	-0.0436209626495838
0.580252230167389	-8.82970428466797	-3.34005236625671	-0.00228254031389952	0.465417712926865	-0.0434733331203461
0.586627244949341	-8.82957172393799	-3.34064626693726	-0.00227801268920302	0.465566605329514	-0.0432081334292889
0.583402395248413	-8.82967281341553	-3.33075785636902	-0.00224032206460834	0.465680688619614	-0.0430292785167694
0.585376739501953	-8.82745170593262	-3.33133292198181	-0.00228913873434067	0.465761750936508	-0.04279650375247
0.58668726682663	-8.82667350769043	-3.32944560050964	-0.00229692319408059	0.465791910886765	-0.0426419861614704
0.591564416885376	-8.82406806945801	-3.33038353919983	-0.00240421039052308	0.465927064418793	-0.0425407327711582
0.590409159660339	-8.82408332824707	-3.32810878753662	-0.00235985522158444	0.465878993272781	-0.04240732640028
0.593195557594299	-8.81996059417725	-3.32731819152832	-0.00239530904218555	0.465872585773468	-0.0422233678400517
0.591610908508301	-8.82221698760986	-3.32806611061096	-0.00236308854073286	0.465922683477402	-0.0420025326311588
0.59276556968689	-8.81640625	-3.33069181442261	-0.00230006454512477	0.465843677520752	-0.0418972782790661
0.597726941108704	-8.81379890441895	-3.33363509178162	-0.0024042772129178	0.465930491685867	-0.0418484956026077
0.601105213165283	-8.8145227432251	-3.34454011917114	-0.00236528064124286	0.46578660607338	-0.0417693145573139
0.595267653465271	-8.81752586364746	-3.34830522537231	-0.00227742944844067	0.465839922428131	-0.0415845066308975
0.600255966186523	-8.81234455108643	-3.34341216087341	-0.00236916146241128	0.465719252824783	-0.0415251366794109
0.599186718463898	-8.81318283081055	-3.34806895256042	-0.00237542390823364	0.465772151947021	-0.0413483902812004
0.590694427490234	-8.81283664703369	-3.32989573478699	-0.00229114550165832	0.465706616640091	-0.0410402901470661
0.591669261455536	-8.80644226074219	-3.33181595802307	-0.00232805195264518	0.465558052062988	-0.0409391298890114
0.588959515094757	-8.80770778656006	-3.32753992080688	-0.00237173307687044	0.465431958436966	-0.0408284813165665
0.591695666313171	-8.80603790283203	-3.33054065704346	-0.00236499845050275	0.465252459049225	-0.0407486632466316
0.591334164142609	-8.80762386322021	-3.32225108146667	-0.0023634668905288	0.465212345123291	-0.0406399480998516
0.585164189338684	-8.80697154998779	-3.32376217842102	-0.00240081385709345	0.46504345536232	-0.04054194688797
0.586229085922241	-8.80121803283691	-3.32456684112549	-0.00240196497179568	0.464975893497467	-0.0403975397348404
0.58457738161087	-8.79726409912109	-3.31085276603699	-0.00242618122138083	0.464712113142014	-0.0403230525553226
0.581078171730042	-8.79835414886475	-3.31684923171997	-0.00243168417364359	0.464590191841125	-0.0401968881487846
0.584727168083191	-8.79733467102051	-3.31642508506775	-0.0024812133051455	0.464428693056107	-0.0401562936604023
0.578849494457245	-8.79647636413574	-3.32035398483276	-0.00253916555084288	0.464249074459076	-0.0401141606271267
0.581068992614746	-8.79585552215576	-3.3146026134491	-0.00250757369212806	0.464053750038147	-0.0400490835309029
0.577765882015228	-8.793532371521	-3.31508231163025	-0.00259848358109593	0.463914841413498	-0.0399682223796844
0.577879905700684	-8.79324054718018	-3.30607295036316	-0.00259542022831738	0.463737189769745	-0.0399151854217052
0.575023591518402	-8.78785705566406	-3.3019495010376	-0.0025931135751307	0.463553994894028	-0.0397954061627388
0.573967039585114	-8.78609371185303	-3.30516719818115	-0.00264905719086528	0.463415384292603	-0.0398078784346581
0.568245828151703	-8.78525543212891	-3.30512475967407	-0.00252478825859725	0.463331490755081	-0.0397282503545284
0.56974071264267	-8.78216361999512	-3.30185794830322	-0.00264447764493525	0.463185995817184	-0.0396819673478603
0.568490505218506	-8.78558731079102	-3.31218981742859	-0.00259481323882937	0.463065713644028	-0.0397441908717155
0.566361308097839	-8.78412246704102	-3.32242870330811	-0.00264948094263673	0.463032752275467	-0.0397521890699863
0.565973520278931	-8.78468608856201	-3.32344651222229	-0.00264881271868944	0.462995499372482	-0.0397197902202606
0.564371109008789	-8.78330993652344	-3.32193827629089	-0.00263341143727303	0.462886691093445	-0.0396815426647663
0.56505161523819	-8.78492736816406	-3.31894421577454	-0.00259666843339801	0.462869554758072	-0.0396712496876717
0.564142107963562	-8.78684616088867	-3.31645774841309	-0.00258795940317214	0.462868601083755	-0.0395948141813278
0.567572474479675	-8.78961849212646	-3.30473208427429	-0.00267148390412331	0.462872713804245	-0.0395166166126728
0.561773061752319	-8.78822708129883	-3.30135655403137	-0.00260581239126623	0.462774991989136	-0.0395404919981956
0.565679490566254	-8.78324031829834	-3.29821634292603	-0.00249881600029767	0.462824106216431	-0.0395858846604824
0.565545797348022	-8.78557109832764	-3.29617094993591	-0.00250571058131754	0.46276730298996	-0.0396930202841759
0.565552294254303	-8.78654003143311	-3.29623556137085	-0.00235613295808434	0.462873250246048	-0.0396701171994209
0.565294504165649	-8.79243183135986	-3.30195474624634	-0.00228796247392893	0.462940514087677	-0.0396734811365604
0.562321841716766	-8.79255199432373	-3.311687707901	-0.00220868270844221	0.462996393442154	-0.0397456288337708
0.568649172782898	-8.79162883758545	-3.31332755088806	-0.00210920884273946	0.463055610656738	-0.0397156290709972
0.569425523281097	-8.7987117767334	-3.31578516960144	-0.00206382991746068	0.463195741176605	-0.03971092030406
0.571559965610504	-8.79162979125977	-3.31274724006653	-0.00195924122817814	0.463255137205124	-0.0396591201424599
0.576594412326813	-8.79411888122559	-3.30715155601501	-0.00191362737677991	0.463239967823029	-0.0395788438618183
0.575503408908844	-8.79647636413574	-3.30964779853821	-0.00185042014345527	0.463365137577057	-0.0395433641970158
0.581845700740814	-8.79437065124512	-3.31299138069153	-0.00170820218045264	0.463504016399384	-0.0394724048674107
0.578145086765289	-8.79838371276855	-3.32014012336731	-0.00162812904454768	0.463605612516403	-0.0394298955798149
0.584531366825104	-8.7946081161499	-3.30930924415588	-0.00156506709754467	0.463699191808701	-0.0393416173756123
0.586141407489777	-8.79598426818848	-3.31043934822083	-0.00144228967837989	0.4637411236763	-0.0393114387989044
0.584300100803375	-8.79460525512695	-3.31601309776306	-0.00130673788953573	0.463923424482346	-0.0392566248774529
0.588225126266479	-8.79274845123291	-3.31303668022156	-0.00118566036690027	0.46403381228447	-0.0391328781843185
0.587474048137665	-8.79438591003418	-3.31154084205627	-0.00113798247184604	0.464225798845291	-0.0391611643135548
0.590490520000458	-8.78885364532471	-3.31667828559875	-0.000932401278987527	0.464305847883224	-0.0390954203903675
0.588259816169739	-8.78918552398682	-3.31763362884521	-0.000835538841784	0.464266747236252	-0.0391312390565872
0.592312812805176	-8.78666687011719	-3.32282066345215	-0.000791374710388482	0.464478254318237	-0.0390945300459862
0.588743031024933	-8.78388977050781	-3.32137131690979	-0.000604308443143964	0.464606523513794	-0.0390231348574162
0.588203251361847	-8.78198909759521	-3.32233905792236	-0.000515097286552191	0.464683711528778	-0.03904128074646
0.587378263473511	-8.78326511383057	-3.3376669883728	-0.000436522153904662	0.464813351631165	-0.0389714986085892
0.583609163761139	-8.78139209747314	-3.33750605583191	-0.000281625863863155	0.464896023273468	-0.0389362797141075
0.587076961994171	-8.77891826629639	-3.34464597702026	-0.000169674734934233	0.465047001838684	-0.0388717576861382
0.583015501499176	-8.78150749206543	-3.34491586685181	-0.000124840866192244	0.465207248926163	-0.0388194099068642
0.581468820571899	-8.78128814697266	-3.34854817390442	9.99331750790589E-05	0.465297877788544	-0.0386878326535225
0.578673899173737	-8.78265762329102	-3.34918618202209	9.63358470471576E-05	0.465449541807175	-0.0385895147919655
0.577729046344757	-8.78196620941162	-3.34530997276306	0.000188120800885372	0.465604811906815	-0.0385313592851162
0.57543158531189	-8.78213310241699	-3.34235548973084	0.000287085887975991	0.465593904256821	-0.038351371884346
0.577617347240448	-8.77915668487549	-3.33318543434143	0.000311063922708854	0.465666711330414	-0.0383019968867302
0.577654838562012	-8.78043842315674	-3.33503389358521	0.000324855325743556	0.465776354074478	-0.0382648631930351
0.578916132450104	-8.77598094940186	-3.33519268035889	0.000406715931603685	0.465762287378311	-0.0382557064294815
0.576963782310486	-8.777663230896	-3.33569312095642	0.00042368593858555	0.465722113847733	-0.0381725803017616
0.580251574516296	-8.77339458465576	-3.34275341033936	0.000469472375698388	0.465750634670258	-0.038219042122364
0.576706409454346	-8.77525234222412	-3.34507393836975	0.000503562449011952	0.465755820274353	-0.0382340997457504
0.580345332622528	-8.77385330200195	-3.34855484962463	0.000470409286208451	0.465692549943924	-0.0382354184985161
0.576919734477997	-8.77541351318359	-3.35703110694885	0.000491970335133374	0.465606272220612	-0.0382008589804173
0.574362874031067	-8.77328968048096	-3.35669207572937	0.000593337637837976	0.46558541059494	-0.0381976291537285
0.570522725582123	-8.773362159729	-3.34291100502014	0.00063160591525957	0.46556156873703	-0.0381414741277695
0.567459225654602	-8.77479553222656	-3.3442714214325	0.00054929539328441	0.465527355670929	-0.0381378568708897
0.562317430973053	-8.77497100830078	-3.33752822875977	0.000570121977943927	0.465417802333832	-0.038077600300312
0.562035381793976	-8.77354049682617	-3.33588933944702	0.000576227495912462	0.4652399122715	-0.0380906313657761
0.560160458087921	-8.77010440826416	-3.32956624031067	0.000552245997823775	0.465281426906586	-0.0381601415574551
0.552461922168732	-8.76776885986328	-3.32739067077637	0.000594401848502457	0.465112745761871	-0.0381302945315838
0.551457226276398	-8.76534748077393	-3.32968974113464	0.000669568951707333	0.465015202760696	-0.0381697863340378
0.54897004365921	-8.76734352111816	-3.32994294166565	0.000584135530516505	0.464839935302734	-0.0382883064448833
0.545675694942474	-8.76487445831299	-3.32809829711914	0.000614205317106098	0.464820832014084	-0.0383314900100231
0.541689336299896	-8.76680374145508	-3.33920240402222	0.000548723444808275	0.464633941650391	-0.0384036302566528
0.542481303215027	-8.76619815826416	-3.34580326080322	0.000448377773864195	0.464583367109299	-0.0384218171238899
0.53424334526062	-8.77003860473633	-3.34759473800659	0.000504240684676915	0.464607924222946	-0.0384254492819309
0.530892789363861	-8.76744556427002	-3.34227395057678	0.000319062353810295	0.46456977725029	-0.0383999869227409
0.519468188285828	-8.75711345672607	-3.33776021003723	0.00044918485218659	0.464453876018524	-0.0387695804238319
0.500787556171417	-8.74075984954834	-3.34618854522705	0.00103645527269691	0.464670330286026	-0.0387845002114773
0.489788562059402	-8.74332427978516	-3.33295154571533	0.00143631000537425	0.464564561843872	-0.038842897862196
0.486546695232391	-8.74302291870117	-3.32950878143311	0.00151759164873511	0.464450716972351	-0.039130225777626
0.481501072645187	-8.74361228942871	-3.33552241325378	0.00172685389406979	0.464632719755173	-0.0394354127347469
0.476809680461884	-8.74385261535645	-3.33690762519836	0.00206611561588943	0.464674860239029	-0.0398575700819492
0.47472807765007	-8.74406623840332	-3.32445502281189	0.00213590799830854	0.464662820100784	-0.0403092540800571
0.466570287942886	-8.74519824981689	-3.33399724960327	0.00217781984247267	0.464575976133347	-0.0406493879854679
0.466035306453705	-8.7465648651123	-3.34415507316589	0.00231269537471235	0.46473354101181	-0.0406840108335018
0.467806577682495	-8.74023532867432	-3.35055017471313	0.0023080138489604	0.464700311422348	-0.0405558794736862
0.469308435916901	-8.74400424957275	-3.34772324562073	0.00219279062002897	0.464832454919815	-0.0403121560811996
0.467718422412872	-8.74425029754639	-3.35054016113281	0.00203219661489129	0.464791655540466	-0.0401267036795616
0.47099968791008	-8.74193859100342	-3.35081124305725	0.00201997952535748	0.464946031570435	-0.0397924818098545
0.468750834465027	-8.74415397644043	-3.34366679191589	0.00197022943757474	0.465071052312851	-0.0394912883639336
0.47065532207489	-8.74517631530762	-3.32935929298401	0.00180015794467181	0.465081363916397	-0.0392848625779152
0.47327047586441	-8.74495887756348	-3.33255839347839	0.00181639811489731	0.465009719133377	-0.039222426712513
0.472528666257858	-8.74566555023193	-3.32683634757996	0.00182127871084958	0.465038657188416	-0.0392845869064331
0.46977111697197	-8.74768352508545	-3.32864832878113	0.00190002156887203	0.464969217777252	-0.0393600612878799
0.47251370549202	-8.74854850769043	-3.32280778884888	0.00193023995961994	0.464937120676041	-0.039436761289835
0.473659783601761	-8.74894905090332	-3.3315007686615	0.00201584724709392	0.464936763048172	-0.0394770205020905
0.473335713148117	-8.74425220489502	-3.34007477760315	0.00210858043283224	0.46492537856102	-0.0395344160497189
0.4738649725914	-8.74475479125977	-3.34791040420532	0.00215045991353691	0.464760005474091	-0.0394163578748703
0.473258227109909	-8.74324512481689	-3.34398126602173	0.00219662790186703	0.464711993932724	-0.0393022708594799
0.470796585083008	-8.74466609954834	-3.34816265106201	0.00229791435413063	0.464795738458633	-0.0390451960265636
0.472660064697266	-8.74166393280029	-3.34770321846008	0.00232131942175329	0.464664965867996	-0.0389212779700756
0.474040001630783	-8.74119663238525	-3.34536981582642	0.00240660994313657	0.464722990989685	-0.0386938564479351
0.469661027193069	-8.74203300476074	-3.34528398513794	0.00241824169643223	0.464639723300934	-0.0384945794939995
0.476439237594604	-8.73721313476563	-3.34657311439514	0.00245484244078398	0.46462407708168	-0.0383293405175209
0.469849050045013	-8.73947429656982	-3.33486771583557	0.00252938689664006	0.464609384536743	-0.0380893498659134
0.468668699264526	-8.73594665527344	-3.33410334587097	0.00254415278322995	0.464597642421722	-0.0379421673715115
0.469163358211517	-8.73092842102051	-3.32812476158142	0.00265536271035671	0.464491963386536	-0.0377854146063328
0.46992227435112	-8.72832107543945	-3.32478833198547	0.00268478831276298	0.46444696187973	-0.0377816818654537
0.466916441917419	-8.73027610778809	-3.33022522926331	0.00280036241747439	0.464437752962112	-0.0378329157829285
0.470251172780991	-8.73110866546631	-3.33823800086975	0.00280342204496264	0.464416265487671	-0.0378796458244324
0.471661746501923	-8.7331485748291	-3.34623694419861	0.00288333767093718	0.464388519525528	-0.0378997288644314
0.471080452203751	-8.73991394042969	-3.34155321121216	0.00281803659163415	0.464523136615753	-0.0379140339791775
0.470611482858658	-8.7420015335083	-3.34544682502747	0.00286556151695549	0.464414596557617	-0.0379335172474384
0.473524034023285	-8.73803806304932	-3.34258484840393	0.00284609710797668	0.464396417140961	-0.0379616618156433
0.472134292125702	-8.74233245849609	-3.33413743972778	0.00282309926114976	0.464393705129623	-0.0379708856344223
0.476513415575027	-8.7395601272583	-3.32483959197998	0.00278784101828933	0.464299499988556	-0.0379873439669609
0.475855022668839	-8.74415588378906	-3.32909941673279	0.00280251889489591	0.464293271303177	-0.0380319617688656
0.474423408508301	-8.74147510528564	-3.32222843170166	0.00279605202376843	0.464221149682999	-0.0381556078791618
0.475844204425812	-8.7405891418457	-3.32055068016052	0.00280609400942922	0.464116275310516	-0.0383044853806496
0.476029276847839	-8.73937225341797	-3.32090258598328	0.0027720769867301	0.464002013206482	-0.0385717675089836
0.474028706550598	-8.7404203414917	-3.33437490463257	0.00277829403057694	0.464017391204834	-0.0387708880007267
0.468065530061722	-8.73717212677002	-3.33607935905457	0.00279524503275752	0.463942527770996	-0.0389339178800583
0.472015380859375	-8.74059200286865	-3.33415126800537	0.00279243919067085	0.463871598243713	-0.0390979945659637
0.46556755900383	-8.74639415740967	-3.33232235908508	0.00269607384689152	0.463838875293732	-0.0392200313508511
0.462017387151718	-8.74699211120605	-3.3372540473938	0.00273168715648353	0.463750272989273	-0.0392381176352501
0.458649128675461	-8.74853897094727	-3.33095598220825	0.00259844190441072	0.463700771331787	-0.0394766144454479
0.458469778299332	-8.74872589111328	-3.3200695514679	0.00249642133712769	0.463655531406403	-0.0395651906728745
0.454271197319031	-8.75014591217041	-3.31026840209961	0.00241489219479263	0.463451147079468	-0.0396914295852184
0.458892494440079	-8.74777889251709	-3.31619262695313	0.00233684969134629	0.463310092687607	-0.0399264954030514
0.456189334392548	-8.7514123916626	-3.31160616874695	0.00223280838690698	0.463111817836761	-0.0401476174592972
0.45724418759346	-8.7534875869751	-3.32191705703735	0.0021175539586693	0.46287140250206	-0.0404119268059731
0.456095665693283	-8.75445175170898	-3.32340002059937	0.0020461194217205	0.462646782398224	-0.0406130403280258
0.455581605434418	-8.75617408752441	-3.32331705093384	0.00195851875469089	0.462395220994949	-0.0407711267471313
0.447964519262314	-8.75578689575195	-3.31161713600159	0.00187990139238536	0.462090104818344	-0.040912851691246
0.444688498973846	-8.76049423217773	-3.31280303001404	0.00178878929000348	0.461873948574066	-0.0411381050944328
0.438000530004501	-8.7562780380249	-3.30072140693665	0.00171262642834336	0.461557298898697	-0.0412511080503464
0.437227129936218	-8.75205230712891	-3.28897571563721	0.0015965091297403	0.461272776126862	-0.0414259247481823
0.428172558546066	-8.753737449646	-3.28593254089355	0.00157512212172151	0.460830807685852	-0.0416321828961372
0.429739713668823	-8.75139713287354	-3.29461050033569	0.00151810538955033	0.460522770881653	-0.0418422669172287
0.426077455282211	-8.75173950195313	-3.29728007316589	0.00132419145666063	0.460159182548523	-0.0420488640666008
0.42082142829895	-8.75076580047607	-3.28527998924255	0.00114400172606111	0.459881991147995	-0.0421606823801994
0.416701287031174	-8.75321865081787	-3.28956985473633	0.00111378461588174	0.459500163793564	-0.0422145314514637
0.414750009775162	-8.75753593444824	-3.29829239845276	0.000906293804291636	0.459234178066254	-0.0423611737787724
0.411793053150177	-8.75837326049805	-3.28391194343567	0.000761901785153896	0.458868801593781	-0.0424154065549374
0.408520698547363	-8.75751876831055	-3.27859091758728	0.000648179207928479	0.458651632070541	-0.04233767837286
0.405012965202332	-8.75745105743408	-3.27522611618042	0.000488077086629346	0.458189994096756	-0.0424641333520412
0.406761556863785	-8.75432872772217	-3.27657079696655	0.000396623974665999	0.457911044359207	-0.0424713641405106
0.404661238193512	-8.75271797180176	-3.26801943778992	0.000314431119477376	0.457540422677994	-0.0424789153039455
0.406282544136047	-8.7514591217041	-3.25398778915405	0.000268219504505396	0.457155883312225	-0.0424902215600014
0.403219163417816	-8.74948024749756	-3.252925157547	0.000215399180888198	0.456875532865524	-0.0424971655011177
0.397399544715881	-8.74985027313232	-3.25680041313171	5.8752775657922E-05	0.456718236207962	-0.0425001084804535
0.400775879621506	-8.74851989746094	-3.2588357925415	9.28013687371276E-05	0.456609517335892	-0.0424935184419155
0.397125571966171	-8.75200843811035	-3.26342058181763	7.65552176744677E-05	0.456488370895386	-0.0424780957400799
0.398380517959595	-8.75263690948486	-3.26258301734924	8.90705487108789E-05	0.4563367664814	-0.0424559339880943
0.395721077919006	-8.75280475616455	-3.26438689231873	0.000105247359897476	0.456326842308044	-0.0423796251416206
0.3985755443573	-8.74812984466553	-3.25595736503601	0.00021913017553743	0.456216782331467	-0.0422901138663292
0.401333749294281	-8.74448394775391	-3.2469437122345	0.000213785417145118	0.456223577260971	-0.0421923436224461
0.400175422430038	-8.74862957000732	-3.25507235527039	0.00037099770270288	0.456343024969101	-0.042170837521553
0.402147531509399	-8.75008583068848	-3.25438928604126	0.000408041756600142	0.456368118524551	-0.0421157330274582
0.401435792446136	-8.75088405609131	-3.2605676651001	0.000557933701202273	0.45665317773819	-0.0420504435896873
0.400594890117645	-8.74634170532227	-3.26652503013611	0.000719894713256508	0.456732749938965	-0.0420421063899994
0.408424228429794	-8.74124717712402	-3.25568962097168	0.00086112436838448	0.456946700811386	-0.0420495122671127
0.407177329063416	-8.74292278289795	-3.27123093605042	0.00109793152660131	0.457182735204697	-0.0420688204467297
0.407634824514389	-8.74363422393799	-3.27729821205139	0.00134354224428535	0.457673668861389	-0.0420375391840935
0.412395149469376	-8.74080848693848	-3.28041219711304	0.00148402131162584	0.457849532365799	-0.0419695153832436
0.415269076824188	-8.74540042877197	-3.29132342338562	0.00173752557020634	0.458417326211929	-0.0419107191264629
0.412353038787842	-8.7471399307251	-3.30001974105835	0.0019839252345264	0.458760440349579	-0.0417881831526756
0.41944882273674	-8.74861431121826	-3.30364108085632	0.00214047892950475	0.459246456623077	-0.041681282222271
0.421244710683823	-8.75169467926025	-3.31414866447449	0.00242189061827958	0.459719210863113	-0.0416006408631802
0.423123210668564	-8.75506210327148	-3.30407881736755	0.00259761186316609	0.460292786359787	-0.0414078161120415
0.425977021455765	-8.75473690032959	-3.31062507629395	0.0027816528454423	0.460774004459381	-0.0412449911236763
0.428224563598633	-8.75314903259277	-3.3115873336792	0.00297412439249456	0.461344450712204	-0.0412351228296757
0.43070125579834	-8.75611305236816	-3.31298995018005	0.00326136592775583	0.461818814277649	-0.0412158519029617
0.437653869390488	-8.7550573348999	-3.31730985641479	0.00342463050037622	0.46228876709938	-0.0412839241325855
0.445200890302658	-8.76020336151123	-3.33848786354065	0.00358747900463641	0.462742656469345	-0.0413957759737968
0.450312167406082	-8.76177310943604	-3.33962726593018	0.00379390036687255	0.463319718837738	-0.0415306203067303
[truncated: 8,293 more rows]
