# Supplementary material for: Identification of Haptic Based Guiding Using Hard Reins
Source: PLoS One. 2015 Jul 22;10(7):e0132020. doi: 10.1371/journal.pone.0132020 (PMC4511788; doi:10.1371/journal.pone.0132020)
Supplement: S6 File — (ZIP) [file pone.0132020.s006.zip › Exp2_ForceData2/Subject9/path3/T8.csv]

Force X (N)	Force Y (N)	Force Z (N)	Torque X (N-m)	Torque Y (N-m)	Torque Z (N-m)	Frequency = 10000	Averaging Level = 16	F/T Serial Number = FT11772	Time Started = 19/12/2012 16:51:33
-1.79363059997559	-7.45141553878784	-3.96817469596863	0.202122405171394	0.425127476453781	0.0134821850806475
-1.79486835002899	-7.44926834106445	-3.96571636199951	0.202222228050232	0.425002902746201	0.0136693073436618
-1.79693734645844	-7.449622631073	-3.96982765197754	0.202320083975792	0.425001382827759	0.0138416569679976
-1.79527115821838	-7.44357109069824	-3.9751513004303	0.202427506446838	0.424933969974518	0.014047896489501
-1.79260170459747	-7.44461011886597	-3.96867942810059	0.202558949589729	0.424901902675629	0.014202106744051
-1.79190742969513	-7.44816827774048	-3.97334408760071	0.202605336904526	0.424818307161331	0.0144062405452132
-1.79023814201355	-7.4437837600708	-3.98118281364441	0.202615648508072	0.4246746301651	0.0145784607157111
-1.7862960100174	-7.44873714447021	-3.97943735122681	0.202710315585136	0.424670487642288	0.0148141328245401
-1.78629744052887	-7.44450378417969	-3.99284267425537	0.202808529138565	0.424619853496552	0.015007771551609
-1.78468751907349	-7.44847822189331	-3.99314880371094	0.20288909971714	0.424566239118576	0.0152997802942991
-1.78365612030029	-7.44998502731323	-3.98616194725037	0.202836915850639	0.424473315477371	0.0155502799898386
-1.78139746189117	-7.45214366912842	-3.99652028083801	0.202955201268196	0.424407929182053	0.0159064140170813
-1.77862596511841	-7.44830179214478	-3.99043846130371	0.203009322285652	0.424219876527786	0.0162983909249306
-1.77333748340607	-7.45048570632935	-3.97801518440247	0.202948734164238	0.424158155918121	0.0166466739028692
-1.77296197414398	-7.44512844085693	-3.97859072685242	0.203024223446846	0.423997282981873	0.0170235186815262
-1.76587212085724	-7.44091844558716	-3.96482682228088	0.203113317489624	0.42389252781868	0.0172949284315109
-1.76459681987762	-7.4422664642334	-3.95896434783936	0.20313486456871	0.423703521490097	0.017401983961463
-1.76206421852112	-7.44188547134399	-3.95839023590088	0.203310579061508	0.423660129308701	0.017507953569293
-1.76283276081085	-7.44060182571411	-3.97272157669067	0.203535348176956	0.423581063747406	0.0175144597887993
-1.75917506217957	-7.44143009185791	-3.97786140441895	0.203644588589668	0.423584014177322	0.0174423884600401
-1.76390874385834	-7.44334506988525	-3.98005151748657	0.203782275319099	0.423620879650116	0.0174123719334602
-1.76037049293518	-7.44649600982666	-3.98320651054382	0.203937336802483	0.423597812652588	0.0173900257796049
-1.7613810300827	-7.44649648666382	-3.98931574821472	0.20409944653511	0.423608332872391	0.0173931606113911
-1.76299917697906	-7.45160150527954	-3.9853503704071	0.204184591770172	0.423714727163315	0.0174368098378181
-1.76502990722656	-7.45227956771851	-3.97205352783203	0.20424497127533	0.423816740512848	0.0174580253660679
-1.76097977161407	-7.44920253753662	-3.97074675559998	0.204372420907021	0.423865497112274	0.0174739379435778
-1.7584615945816	-7.45194005966187	-3.96898889541626	0.204453602433205	0.423826336860657	0.0173914805054665
-1.75306272506714	-7.45224189758301	-3.97779178619385	0.204554930329323	0.423936009407043	0.0173048656433821
-1.75067615509033	-7.45129251480103	-3.99124336242676	0.204774811863899	0.423944592475891	0.0171744115650654
-1.74392223358154	-7.45175170898438	-3.99103593826294	0.20483772456646	0.424078434705734	0.0170900728553534
-1.74793910980225	-7.45813941955566	-3.99094319343567	0.204953968524933	0.424113810062408	0.0171035248786211
-1.74768662452698	-7.46288156509399	-3.98201131820679	0.205075994133949	0.424238234758377	0.0170640293508768
-1.74611568450928	-7.45801687240601	-3.97625946998596	0.205270826816559	0.424319058656693	0.0169091932475567
-1.7441074848175	-7.45600128173828	-3.98146271705627	0.205425262451172	0.424376249313354	0.0166618619114161
-1.74378561973572	-7.46418380737305	-3.99235677719116	0.205514132976532	0.424651235342026	0.016413701698184
-1.73835611343384	-7.468337059021	-4.00438642501831	0.205666124820709	0.42478358745575	0.0161210112273693
-1.73762249946594	-7.47342777252197	-4.00410270690918	0.205763325095177	0.425017565488815	0.0159747749567032
-1.73771095275879	-7.47773265838623	-4.00492191314697	0.205881342291832	0.425142794847488	0.0158347431570292
-1.73315834999084	-7.47908592224121	-4.00119924545288	0.205863282084465	0.425355076789856	0.0157190542668104
-1.73394930362701	-7.48092889785767	-3.99352478981018	0.205942362546921	0.42551726102829	0.0155232874676585
-1.72795283794403	-7.48118829727173	-3.99016785621643	0.205958172678947	0.425551027059555	0.0153678162023425
-1.72977733612061	-7.48068475723267	-3.98476076126099	0.206090450286865	0.425653100013733	0.0151364272460341
-1.72661328315735	-7.47711706161499	-3.99084854125977	0.206169694662094	0.425776183605194	0.0148380948230624
-1.72530281543732	-7.47692012786865	-3.99378967285156	0.206268489360809	0.425882369279861	0.0146100092679262
-1.72523593902588	-7.48061323165894	-4.00596189498901	0.206288412213326	0.42606246471405	0.014395852573216
-1.73014903068542	-7.48383474349976	-4.01414489746094	0.206450253725052	0.426247894763947	0.0141675844788551
-1.7280580997467	-7.48626899719238	-4.00621509552002	0.206348717212677	0.426400035619736	0.0140752056613564
-1.72899377346039	-7.49030351638794	-3.99896311759949	0.206364497542381	0.426592320203781	0.0139722134917974
-1.72732043266296	-7.485924243927	-3.99240064620972	0.206195756793022	0.426700800657272	0.0136950360611081
-1.72761869430542	-7.48839998245239	-3.99885201454163	0.206221997737885	0.42677167057991	0.0132957622408867
-1.72586190700531	-7.48923301696777	-4.01045846939087	0.206232160329819	0.426831871271133	0.0129177272319794
-1.72553300857544	-7.48996257781982	-4.01199817657471	0.206165045499802	0.426869034767151	0.0126560991629958
-1.7316118478775	-7.4909815788269	-4.00635242462158	0.206199914216995	0.42696750164032	0.0124789914116263
-1.73775148391724	-7.49032831192017	-3.99336123466492	0.206268489360809	0.426973849534988	0.01224828325212
-1.73938727378845	-7.48840761184692	-3.99636769294739	0.206289693713188	0.426987797021866	0.0119206542149186
-1.73936665058136	-7.48634767532349	-3.9927191734314	0.206228688359261	0.426953941583633	0.0115801794454455
-1.74160897731781	-7.48984909057617	-3.99661469459534	0.206177607178688	0.427011251449585	0.0112577844411135
-1.74392318725586	-7.48832416534424	-4.00102519989014	0.206164374947548	0.426945626735687	0.0109775755554438
-1.74138140678406	-7.49383544921875	-4.00610780715942	0.206087440252304	0.426991999149323	0.0105691300705075
-1.74065315723419	-7.49875211715698	-4.00669956207275	0.205878973007202	0.427026599645615	0.010401276871562
-1.74253177642822	-7.5033392906189	-4.00415706634521	0.20577085018158	0.427073150873184	0.0102139301598072
-1.74102103710175	-7.49811172485352	-3.9896297454834	0.205615267157555	0.426929593086243	0.0100310854613781
-1.73831415176392	-7.49865484237671	-3.98254132270813	0.205542996525764	0.42675706744194	0.00971105322241783
-1.73712468147278	-7.49396371841431	-3.99440479278564	0.205427974462509	0.42679038643837	0.00928728096187115
-1.7431184053421	-7.49728012084961	-3.99564909934998	0.205412790179253	0.42679500579834	0.00885475240647793
-1.74226474761963	-7.50079393386841	-4.00006008148193	0.205436870455742	0.426813781261444	0.00855139177292585
-1.74789428710938	-7.50442600250244	-4.00046682357788	0.205349653959274	0.426897972822189	0.00821221899241209
-1.74854230880737	-7.50639915466309	-3.99284791946411	0.205246984958649	0.427056044340134	0.00784692633897066
-1.75021040439606	-7.51148080825806	-3.99305510520935	0.205214485526085	0.427129030227661	0.00755896046757698
-1.74961686134338	-7.51039743423462	-3.9899787902832	0.205155685544014	0.427164375782013	0.00708793103694916
-1.75339388847351	-7.51215362548828	-3.98212027549744	0.205104634165764	0.427315086126328	0.00674824789166451
-1.7479282617569	-7.51095390319824	-3.9861626625061	0.205040603876114	0.427432417869568	0.00627005379647017
-1.74815392494202	-7.51523971557617	-3.9949746131897	0.205114841461182	0.427513837814331	0.00587422121316195
-1.74257433414459	-7.51558685302734	-4.00005769729614	0.205002784729004	0.42773300409317	0.00552176777273417
-1.74506235122681	-7.52171754837036	-4.00177955627441	0.205028489232063	0.427869915962219	0.00522683840245008
-1.74697637557983	-7.52237987518311	-4.00051879882813	0.205073371529579	0.428211390972137	0.00498826801776886
-1.74828398227692	-7.52454996109009	-3.99870896339417	0.205069169402122	0.428346484899521	0.00482940766960382
-1.74186849594116	-7.5253210067749	-4.00091981887817	0.205002874135971	0.428682863712311	0.00456792768090963
-1.74343836307526	-7.52792501449585	-4.00014686584473	0.204952046275139	0.429004400968552	0.00436453986912966
-1.74218106269836	-7.52832365036011	-3.9988329410553	0.204958558082581	0.429241240024567	0.004196772351861
-1.74196434020996	-7.53284549713135	-3.99810338020325	0.204923540353775	0.429577529430389	0.00396112026646733
-1.74216675758362	-7.52853202819824	-3.99433970451355	0.20493420958519	0.429879307746887	0.00374297704547644
-1.7363657951355	-7.53268003463745	-3.9915189743042	0.204905599355698	0.430138945579529	0.00355244451202452
-1.73926293849945	-7.5334849357605	-4.00427484512329	0.204871669411659	0.430436849594116	0.0033358393702656
-1.73534214496613	-7.5315728187561	-4.0019998550415	0.204857721924782	0.430797249078751	0.0031121987849474
-1.73319900035858	-7.53750467300415	-4.00754022598267	0.204811871051788	0.43100917339325	0.00283762696199119
-1.73354113101959	-7.53843259811401	-4.01244354248047	0.204729124903679	0.431387841701508	0.00255043501965702
-1.731369972229	-7.54469966888428	-4.02251100540161	0.20473013818264	0.431619375944138	0.00227404432371259
-1.72874701023102	-7.54849815368652	-4.02962923049927	0.204567149281502	0.431944042444229	0.00204460322856903
-1.727254986763	-7.55368137359619	-4.03113603591919	0.204597741365433	0.432300418615341	0.00177816778887063
-1.72665631771088	-7.55741405487061	-4.0279335975647	0.204429402947426	0.432678282260895	0.00155779381748289
-1.72309744358063	-7.56406927108765	-4.02405691146851	0.204324886202812	0.432882130146027	0.00142211199272424
-1.72245895862579	-7.56185913085938	-4.0233941078186	0.20423811674118	0.433212876319885	0.00119832146447152
-1.7217572927475	-7.56276655197144	-4.01366281509399	0.204275205731392	0.433399528264999	0.000934317766223103
-1.71720564365387	-7.56030893325806	-4.01606893539429	0.204216957092285	0.433563381433487	0.000741263560485095
-1.71822369098663	-7.56005668640137	-4.02655220031738	0.204242795705795	0.433731704950333	0.000385736057069153
-1.7164009809494	-7.56379985809326	-4.0335578918457	0.204223439097404	0.434100657701492	0.00015999014431145
-1.71897101402283	-7.56559419631958	-4.03614234924316	0.204255819320679	0.434138625860214	-6.24479580437765E-05
-1.71880161762238	-7.56887340545654	-4.03711652755737	0.204176843166351	0.434484511613846	-0.00013409937673714
-1.72155284881592	-7.57166481018066	-4.04147624969482	0.204108268022537	0.434677690267563	-0.000342817947966978
-1.72045195102692	-7.57335138320923	-4.03176546096802	0.204047471284866	0.434801667928696	-0.000519304361660033
-1.72174441814423	-7.57773065567017	-4.03667879104614	0.204006597399712	0.435007929801941	-0.000647761626169086
-1.72200167179108	-7.57677888870239	-4.03528261184692	0.203903138637543	0.435136437416077	-0.000807583564892411
-1.71958565711975	-7.57981491088867	-4.02954006195068	0.203782871365547	0.435253351926804	-0.000950535759329796
-1.72001528739929	-7.5813136100769	-4.02916383743286	0.203645408153534	0.435291200876236	-0.00111634330824018
-1.71833288669586	-7.58453130722046	-4.02392244338989	0.203472763299942	0.43545126914978	-0.00119917246047407
-1.71508777141571	-7.58721160888672	-4.01864099502563	0.2034100741148	0.435454934835434	-0.00129753921646625
-1.7095148563385	-7.58561992645264	-4.01601076126099	0.203188359737396	0.435557514429092	-0.00150246918201447
-1.7128301858902	-7.58857011795044	-4.0234317779541	0.203136071562767	0.435525417327881	-0.00172925589140505
-1.70298600196838	-7.59152269363403	-4.01999950408936	0.203019663691521	0.435519188642502	-0.00190308690071106
-1.70054018497467	-7.59443759918213	-4.02489376068115	0.202925115823746	0.435502111911774	-0.00212841690517962
-1.69921231269836	-7.59514379501343	-4.02926969528198	0.202745541930199	0.435508102178574	-0.00232732249423862
-1.69574403762817	-7.59976196289063	-4.02803754806519	0.202666625380516	0.435441076755524	-0.00243716058321297
-1.69055533409119	-7.60359811782837	-4.02286434173584	0.20255970954895	0.435411870479584	-0.00264374958351254
-1.69490778446198	-7.60926580429077	-4.0297532081604	0.202517613768578	0.435389339923859	-0.00283189048059285
-1.68978118896484	-7.61012363433838	-4.02789926528931	0.202421143651009	0.435307860374451	-0.00307030091062188
-1.69058740139008	-7.61418581008911	-4.02329969406128	0.202330037951469	0.435390561819077	-0.00329373497515917
-1.69223606586456	-7.62165307998657	-4.02506399154663	0.202286720275879	0.435274183750153	-0.00347196706570685
-1.68923676013947	-7.62372589111328	-4.01558446884155	0.20221421122551	0.435344099998474	-0.00364716234616935
-1.69133615493774	-7.62432193756104	-4.01090335845947	0.202228337526321	0.435386568307877	-0.00386619404889643
-1.68993651866913	-7.62735939025879	-4.01324796676636	0.202216148376465	0.435357987880707	-0.00406157458201051
-1.68787741661072	-7.63063430786133	-4.00871753692627	0.202187061309814	0.435334831476212	-0.0042412681505084
-1.68831300735474	-7.63076066970825	-4.00991344451904	0.202136263251305	0.435405671596527	-0.00439330795779824
-1.688924908638	-7.63446426391602	-4.00596237182617	0.202200680971146	0.435433030128479	-0.00450384337455034
-1.68241322040558	-7.63422918319702	-4.00143766403198	0.202237322926521	0.43539971113205	-0.00471398094668984
-1.68574190139771	-7.63958406448364	-4.00518226623535	0.202266171574593	0.435568541288376	-0.00474687526002526
-1.68009507656097	-7.63855123519897	-4.00639963150024	0.20234589278698	0.435525864362717	-0.00472729559987783
-1.67702794075012	-7.64007806777954	-4.00685834884644	0.202362477779388	0.435655325651169	-0.00474653812125325
-1.67872226238251	-7.64038753509521	-4.01762247085571	0.202449485659599	0.435727089643478	-0.00477305380627513
-1.67287707328796	-7.64387369155884	-4.02252435684204	0.202488735318184	0.435783833265305	-0.00472204620018601
-1.67235720157623	-7.64650583267212	-4.02258062362671	0.202550441026688	0.435883790254593	-0.00460021756589413
-1.66666722297668	-7.64934015274048	-4.03032827377319	0.20251689851284	0.436029821634293	-0.00448819110170007
-1.66414296627045	-7.65362071990967	-4.03553295135498	0.202641800045967	0.436169326305389	-0.00433947658166289
-1.66046142578125	-7.65915155410767	-4.03351020812988	0.202650159597397	0.43626406788826	-0.00413739820942283
-1.656862616539	-7.66118192672729	-4.04136037826538	0.202781051397324	0.436366021633148	-0.00399884581565857
-1.65426981449127	-7.66182327270508	-4.03649520874023	0.202901840209961	0.43647837638855	-0.00378534570336342
-1.65221428871155	-7.66659784317017	-4.03212594985962	0.202926144003868	0.436699956655502	-0.00360321253538132
-1.64677000045776	-7.67132949829102	-4.03130149841309	0.203133225440979	0.436708301305771	-0.00349383964203298
-1.64351522922516	-7.67101526260376	-4.02781629562378	0.203300982713699	0.43687778711319	-0.0033141418825835
-1.64324998855591	-7.67720937728882	-4.03352737426758	0.20347099006176	0.43700322508812	-0.00324775604531169
-1.63856267929077	-7.67465162277222	-4.02613735198975	0.203636139631271	0.436977565288544	-0.00312042864970863
-1.63675832748413	-7.67573690414429	-4.01541042327881	0.203770667314529	0.436927050352097	-0.0029924304690212
-1.63517737388611	-7.67218399047852	-4.02275133132935	0.203926533460617	0.437039762735367	-0.00288893817923963
-1.63638162612915	-7.67077398300171	-4.01939916610718	0.204224795103073	0.437116056680679	-0.00274526467546821
-1.63578414916992	-7.67091369628906	-4.01352977752686	0.204319283366203	0.437096774578094	-0.00259735272265971
-1.63652575016022	-7.67283296585083	-4.02582406997681	0.20455339550972	0.437258511781693	-0.00240545812994242
-1.64144265651703	-7.67022943496704	-4.03450202941895	0.20477257668972	0.437271058559418	-0.00220160954631865
-1.6395468711853	-7.66840934753418	-4.04543542861938	0.205063149333	0.437361210584641	-0.00198406190611422
-1.64715039730072	-7.67116069793701	-4.04478406906128	0.205233886837959	0.43735545873642	-0.00164124392904341
-1.64609932899475	-7.67397928237915	-4.04550218582153	0.205433711409569	0.437399238348007	-0.0012570433318615
-1.65012514591217	-7.67401838302612	-4.03753900527954	0.205526024103165	0.437434911727905	-0.000865585054270923
-1.64645218849182	-7.67106056213379	-4.02891969680786	0.205633983016014	0.437469393014908	-0.00049511733232066
-1.65160691738129	-7.67120790481567	-4.02778577804565	0.205739259719849	0.437424838542938	-8.28621632535942E-05
-1.64729630947113	-7.66513919830322	-4.02939033508301	0.205852255225182	0.437357693910599	0.000223075549001805
-1.64520978927612	-7.66321229934692	-4.03157186508179	0.205916106700897	0.437256187200546	0.000467482313979417
-1.64110267162323	-7.66528701782227	-4.03336191177368	0.206025183200836	0.437151044607162	0.000852509110700339
-1.64143002033234	-7.6659951210022	-4.04455137252808	0.206110239028931	0.437042206525803	0.00120469473768026
-1.63756716251373	-7.66541385650635	-4.03622913360596	0.206197455525398	0.436953753232956	0.00165263889357448
-1.64072775840759	-7.66388654708862	-4.02945756912231	0.206251546740532	0.436768293380737	0.00215341011062264
-1.63980436325073	-7.66226005554199	-4.02083683013916	0.20641228556633	0.436697095632553	0.00252875313162804
-1.63836491107941	-7.65700483322144	-4.0201096534729	0.206453025341034	0.436557084321976	0.00290621118620038
-1.6378321647644	-7.65902185440063	-4.0221700668335	0.206515476107597	0.436339646577835	0.00319047993980348
-1.63672256469727	-7.6596097946167	-4.03505849838257	0.206499144434929	0.436288923025131	0.00349272391758859
-1.63408064842224	-7.66608190536499	-4.04218912124634	0.206609040498734	0.436173409223557	0.00380605924874544
-1.62851870059967	-7.66505718231201	-4.03394269943237	0.206575021147728	0.436097294092178	0.00413517327979207
-1.62772703170776	-7.67075157165527	-4.03092908859253	0.206595897674561	0.435909271240234	0.00445981463417411
-1.62374460697174	-7.66946458816528	-4.03707027435303	0.206585362553596	0.435839682817459	0.00474422704428434
-1.62074875831604	-7.67352199554443	-4.01974058151245	0.206700995564461	0.435747772455215	0.00498455250635743
-1.61559200286865	-7.67125844955444	-4.01177740097046	0.206686049699783	0.43552440404892	0.0051319389604032
-1.6158971786499	-7.66751050949097	-4.01108932495117	0.206782758235931	0.435297399759293	0.00531954783946276
-1.61502814292908	-7.66846227645874	-4.01395750045776	0.20689058303833	0.43523582816124	0.00533020356670022
-1.61458683013916	-7.66861772537231	-4.02578735351563	0.207096412777901	0.435030370950699	0.00545382173731923
-1.61248469352722	-7.66993141174316	-4.02713394165039	0.207236558198929	0.43498021364212	0.00568130426108837
-1.61274015903473	-7.67289781570435	-4.02610778808594	0.207301124930382	0.434926480054855	0.00582504132762551
-1.60941982269287	-7.67480373382568	-4.02186727523804	0.207386866211891	0.434843629598618	0.00621462147682905
-1.60611414909363	-7.6765193939209	-4.00883007049561	0.207418739795685	0.434734046459198	0.00659705931320786
-1.5970960855484	-7.67509174346924	-4.00587034225464	0.207332774996758	0.434663861989975	0.00681029865518212
-1.59527552127838	-7.67717838287354	-4.00170230865479	0.207375571131706	0.434495240449905	0.00710723968222737
-1.58243870735168	-7.67600727081299	-4.00155544281006	0.207388758659363	0.434296280145645	0.0074219754897058
-1.57574594020844	-7.67686176300049	-4.01481580734253	0.207395941019058	0.434189468622208	0.00767744798213243
-1.56962478160858	-7.67849683761597	-4.01198625564575	0.207401767373085	0.434111595153809	0.00794648844748735
-1.56866884231567	-7.68242359161377	-4.01298904418945	0.207293108105659	0.433914959430695	0.0084203789010644
-1.56013524532318	-7.68042516708374	-4.00219583511353	0.207296878099442	0.433837354183197	0.00880380626767874
-1.56009936332703	-7.67890024185181	-3.99940919876099	0.207260176539421	0.433659970760345	0.00917140953242779
-1.55745387077332	-7.68113899230957	-3.98468422889709	0.207181707024574	0.43358451128006	0.00943764392286539
-1.55304098129272	-7.67624616622925	-3.98576211929321	0.207155659794807	0.433304578065872	0.0097432928159833
-1.5481960773468	-7.67409467697144	-3.98855209350586	0.20706669986248	0.43320107460022	0.00994483288377523
-1.5473028421402	-7.67866325378418	-3.99638295173645	0.206943243741989	0.43300473690033	0.0100727528333664
-1.54402434825897	-7.67874431610107	-4.00469541549683	0.206855148077011	0.432885617017746	0.0102600948885083
-1.54304099082947	-7.68195629119873	-4.00556182861328	0.206668809056282	0.43274188041687	0.0104540176689625
-1.53975474834442	-7.68044710159302	-3.99597883224487	0.206436932086945	0.432609051465988	0.010676383972168
-1.54111111164093	-7.68264818191528	-3.98827028274536	0.206233367323875	0.432371020317078	0.010872533544898
-1.53666174411774	-7.67651462554932	-3.98079323768616	0.206114575266838	0.432124018669128	0.0109539357945323
-1.53732216358185	-7.67586278915405	-3.97072124481201	0.205866724252701	0.431817054748535	0.0108414143323898
-1.53854942321777	-7.67099237442017	-3.97052788734436	0.205839321017265	0.431659489870071	0.0107151539996266
-1.54385101795197	-7.67200374603271	-3.98579430580139	0.205749213695526	0.431378722190857	0.0105597274377942
-1.5498811006546	-7.66901016235352	-3.98253226280212	0.20574052631855	0.431287586688995	0.0104132723063231
-1.55671691894531	-7.67129802703857	-3.98325824737549	0.205640107393265	0.431054294109344	0.0102043403312564
-1.56430661678314	-7.67509984970093	-3.97794771194458	0.205665215849876	0.430965512990952	0.0100661730393767
-1.56697392463684	-7.6694769859314	-3.9683837890625	0.205535054206848	0.430794060230255	0.00983104947954416
-1.56890296936035	-7.67110204696655	-3.95356345176697	0.2054473310709	0.430501341819763	0.00947346352040768
-1.57278752326965	-7.67062711715698	-3.95698976516724	0.205456778407097	0.430336683988571	0.00912479497492313
-1.57607400417328	-7.67062854766846	-3.96780037879944	0.205494076013565	0.430107891559601	0.00871581118553877
-1.57542884349823	-7.67041492462158	-3.963707447052	0.205509722232819	0.429916381835938	0.00844499003142118
-1.57822906970978	-7.67218494415283	-3.97192096710205	0.205528527498245	0.429748594760895	0.00819016434252262
-1.58348119258881	-7.67214059829712	-3.9762179851532	0.205617159605026	0.429547727108002	0.00803682021796703
-1.58576774597168	-7.67356729507446	-3.96814775466919	0.205635070800781	0.429437071084976	0.00797356199473143
-1.58605432510376	-7.67180967330933	-3.95379614830017	0.205749675631523	0.429219007492065	0.00794643349945545
-1.58872807025909	-7.67247104644775	-3.95011162757874	0.205778762698174	0.429112195968628	0.00798157695680857
-1.59021878242493	-7.66729164123535	-3.94078898429871	0.205945432186127	0.428974539041519	0.00792853999882936
-1.5887895822525	-7.66462373733521	-3.93717360496521	0.206057518720627	0.428847998380661	0.00788957811892033
-1.59288024902344	-7.66415882110596	-3.94265580177307	0.206151127815247	0.428709864616394	0.00782888382673264
-1.59223914146423	-7.66071319580078	-3.94316697120667	0.206370815634727	0.428693234920502	0.00779954250901937
-1.59074413776398	-7.66420412063599	-3.95220971107483	0.206478834152222	0.428613036870956	0.00763779226690531
-1.59120070934296	-7.66826057434082	-3.95701432228088	0.206602796912193	0.428635656833649	0.00757922139018774
-1.5901997089386	-7.67545747756958	-3.96703147888184	0.206767082214355	0.428732335567474	0.00761888083070517
-1.58658313751221	-7.67637157440186	-3.96131539344788	0.206878781318665	0.428829103708267	0.00765962991863489
-1.5824316740036	-7.67691659927368	-3.95319652557373	0.207067534327507	0.428748935461044	0.00782927591353655
-1.57784819602966	-7.67585229873657	-3.9473443031311	0.207170054316521	0.42874401807785	0.00802688021212816
-1.5738707780838	-7.66954374313354	-3.94513607025146	0.207282677292824	0.428723841905594	0.0081240963190794
-1.56656122207642	-7.67059850692749	-3.9419047832489	0.207423061132431	0.428711265325546	0.00813523214310408
-1.56369936466217	-7.66813325881958	-3.95878601074219	0.207691937685013	0.428752928972244	0.0082259476184845
-1.56521165370941	-7.67228174209595	-3.96856737136841	0.207993283867836	0.42890602350235	0.00838304497301579
-1.55687165260315	-7.67291927337646	-3.96217679977417	0.208095908164978	0.428972125053406	0.00850486662238836
-1.5541410446167	-7.67692852020264	-3.95303654670715	0.208293035626411	0.429048359394073	0.00872528180480003
-1.55247282981873	-7.67729187011719	-3.95636177062988	0.208472535014153	0.429170340299606	0.00875111203640699
-1.5471647977829	-7.67607450485229	-3.94487738609314	0.208631500601768	0.429199010133743	0.0087068323045969
-1.53901219367981	-7.6782431602478	-3.94246768951416	0.208777114748955	0.429126888513565	0.00857901852577925
-1.53350460529327	-7.68282127380371	-3.95957970619202	0.209003075957298	0.429194837808609	0.008211400359869
-1.52572989463806	-7.68244028091431	-3.96423816680908	0.209207072854042	0.429227977991104	0.00796527694910765
-1.52425718307495	-7.69100856781006	-3.97010111808777	0.209447637200356	0.429294854402542	0.00777689460664988
-1.51883900165558	-7.69083118438721	-3.96574473381042	0.209639936685562	0.429236948490143	0.00752964848652482
-1.52189230918884	-7.69622135162354	-3.97170639038086	0.209990918636322	0.429358214139938	0.00732483621686697
-1.51723873615265	-7.69622230529785	-3.96098613739014	0.210136249661446	0.429419875144959	0.00714262761175632
-1.51622998714447	-7.69798231124878	-3.95294618606567	0.21037283539772	0.429369449615479	0.00705726817250252
-1.52318441867828	-7.69089841842651	-3.95016407966614	0.210664793848991	0.42949253320694	0.00675110053271055
-1.52080607414246	-7.69683408737183	-3.96022725105286	0.210854828357697	0.429542124271393	0.00646837521344423
-1.52170562744141	-7.69661283493042	-3.97040319442749	0.211088240146637	0.42969822883606	0.00616231234744191
-1.52420735359192	-7.69823169708252	-3.97565913200378	0.211240246891975	0.429769188165665	0.00593833485618234
-1.52327620983124	-7.69805002212524	-3.97120380401611	0.21146622300148	0.429981708526611	0.00570512004196644
-1.5294497013092	-7.70133304595947	-3.97888422012329	0.211670726537704	0.430119425058365	0.00538564054295421
-1.5283305644989	-7.70084810256958	-3.97401547431946	0.211803212761879	0.430340826511383	0.00508271157741547
-1.53159201145172	-7.70430755615234	-3.97305750846863	0.212066560983658	0.430410802364349	0.0047357389703393
-1.52913117408752	-7.69988775253296	-3.96002793312073	0.21230286359787	0.430533200502396	0.00444127852097154
-1.53388822078705	-7.69730424880981	-3.96135950088501	0.212560519576073	0.430536806583405	0.00405120011419058
-1.53337275981903	-7.69616842269897	-3.97176337242126	0.212830603122711	0.430728614330292	0.00361044611781836
-1.54138112068176	-7.69469690322876	-3.97728228569031	0.213226169347763	0.430928081274033	0.00330879213288426
-1.54001295566559	-7.69604682922363	-3.98663425445557	0.213441893458366	0.43105810880661	0.00314030516892672
-1.54239273071289	-7.69821071624756	-3.99116349220276	0.213798150420189	0.431293129920959	0.00309546990320086
-1.54261255264282	-7.69754409790039	-3.98134231567383	0.21386756002903	0.431466370820999	0.00310758617706597
-1.54413509368896	-7.69611835479736	-3.97350096702576	0.213997006416321	0.431593477725983	0.00312175112776458
-1.53939652442932	-7.69158029556274	-3.98203754425049	0.214204654097557	0.431666404008865	0.00304420501925051
-1.53971600532532	-7.68876504898071	-3.97691893577576	0.214328050613403	0.431827068328857	0.00295893847942352
-1.53375172615051	-7.68766164779663	-3.99342966079712	0.214489370584488	0.43191784620285	0.00293833925388753
-1.53057444095612	-7.68640565872192	-3.99987459182739	0.214691266417503	0.43199422955513	0.00275619118474424
-1.53167307376862	-7.68929100036621	-3.99275135993958	0.214860409498215	0.431989997625351	0.00252932985313237
-1.52854180335999	-7.69035005569458	-3.98068475723267	0.215043380856514	0.431949526071548	0.00223590130917728
-1.53188133239746	-7.69105291366577	-3.98073887825012	0.215227097272873	0.431934833526611	0.00176137802191079
-1.5320873260498	-7.6890983581543	-3.96906304359436	0.21541965007782	0.431929141283035	0.00116437184624374
-1.53217172622681	-7.69135618209839	-3.98083233833313	0.215532466769218	0.431801646947861	0.000543291389476508
-1.53365933895111	-7.69339275360107	-3.99147009849548	0.215649485588074	0.431785047054291	-5.2059767767787E-05
-1.53636872768402	-7.69908237457275	-3.99853897094727	0.215725928544998	0.431757360696793	-0.000626603898126632
-1.53480875492096	-7.70175123214722	-3.99890923500061	0.215674206614494	0.431690394878387	-0.00113878317642957
-1.5402410030365	-7.70412158966064	-3.9917516708374	0.215703994035721	0.431565850973129	-0.00162550446111709
-1.54010677337646	-7.69880867004395	-3.97670459747314	0.21562933921814	0.431540489196777	-0.0020525436848402
-1.54468631744385	-7.70088195800781	-3.96867609024048	0.215660035610199	0.431339025497437	-0.00267671095207334
-1.54449188709259	-7.69556617736816	-3.97086453437805	0.215674132108688	0.43115022778511	-0.0032836610917002
-1.55233526229858	-7.6922345161438	-3.97677993774414	0.215655997395515	0.43102839589119	-0.00394026935100555
-1.55376815795898	-7.69239044189453	-3.98449850082397	0.215688154101372	0.431000024080276	-0.00462845154106617
-1.56157898902893	-7.69385719299316	-3.98292803764343	0.215754345059395	0.430763870477676	-0.00527818268164992
-1.56633281707764	-7.69913196563721	-3.98096942901611	0.215643882751465	0.430892318487167	-0.00581555441021919
-1.57071769237518	-7.70161914825439	-3.96963810920715	0.215629354119301	0.430733174085617	-0.00640403153374791
-1.5742449760437	-7.70400857925415	-3.96801090240479	0.215529039502144	0.430711716413498	-0.00695038540288806
-1.57376074790955	-7.70283365249634	-3.96071791648865	0.215489029884338	0.430576860904694	-0.00760285602882504
-1.56988966464996	-7.70435523986816	-3.95855283737183	0.215395852923393	0.430465131998062	-0.00829227734357119
-1.57082808017731	-7.706946849823	-3.95871043205261	0.215507686138153	0.430280059576035	-0.00887423288077116
-1.56868970394135	-7.70645761489868	-3.9551796913147	0.215445727109909	0.430106312036514	-0.00945675745606422
-1.56864893436432	-7.71208143234253	-3.96602869033813	0.215491205453873	0.429954528808594	-0.01011554710567
-1.56393027305603	-7.70750904083252	-3.96604585647583	0.215565949678421	0.429882287979126	-0.0106316087767482
-1.56530404090881	-7.71264982223511	-3.96439146995544	0.215639248490334	0.429756134748459	-0.0112105524167418
-1.56339752674103	-7.71417188644409	-3.9694492816925	0.215687945485115	0.429668188095093	-0.0117837190628052
-1.56563341617584	-7.7194766998291	-3.97235107421875	0.215868040919304	0.429629027843475	-0.0121920229867101
-1.55993235111237	-7.72038125991821	-3.96596956253052	0.215956524014473	0.429451107978821	-0.0125952512025833
-1.55899286270142	-7.7234034538269	-3.96502757072449	0.216082781553268	0.429515391588211	-0.0129955094307661
-1.56497704982758	-7.72737646102905	-3.96006655693054	0.21621485054493	0.429411470890045	-0.0133190415799618
-1.55819153785706	-7.72355031967163	-3.9588406085968	0.216367527842522	0.429420620203018	-0.0136473774909973
-1.55823802947998	-7.73031330108643	-3.95439314842224	0.216402024030685	0.429400742053986	-0.0139214200899005
-1.55632257461548	-7.72685432434082	-3.95320558547974	0.216617107391357	0.429368823766708	-0.0141188334673643
-1.55522036552429	-7.72741174697876	-3.94999146461487	0.216737702488899	0.429401218891144	-0.0142022967338562
-1.55372714996338	-7.72725009918213	-3.95117521286011	0.216898337006569	0.429436653852463	-0.0143392467871308
-1.55035972595215	-7.7248363494873	-3.94691801071167	0.217119112610817	0.429463058710098	-0.0144815817475319
-1.54830896854401	-7.72498750686646	-3.94926714897156	0.217199236154556	0.429446041584015	-0.0145711805671453
-1.54672157764435	-7.72575521469116	-3.94901156425476	0.217342376708984	0.429576635360718	-0.0146215055137873
-1.54580330848694	-7.72332048416138	-3.95474433898926	0.217507734894753	0.429606050252914	-0.0146027905866504
-1.54107940196991	-7.72126913070679	-3.96000409126282	0.217613205313683	0.429654508829117	-0.0147269144654274
-1.53898954391479	-7.72247076034546	-3.9573073387146	0.217782378196716	0.429708302021027	-0.0146817928180099
-1.53518414497375	-7.72301816940308	-3.9709358215332	0.217920184135437	0.429834574460983	-0.0146896345540881
-1.53375613689423	-7.72215509414673	-3.97045111656189	0.218004062771797	0.429871618747711	-0.0145646240562201
-1.53278613090515	-7.72241735458374	-3.97794365882874	0.218086779117584	0.430028349161148	-0.0145269557833672
-1.53099358081818	-7.72285413742065	-3.97668290138245	0.218193516135216	0.430058062076569	-0.0144621720537543
-1.52980053424835	-7.72433423995972	-3.97804617881775	0.21823662519455	0.430175513029099	-0.0143494512885809
-1.52835488319397	-7.72247791290283	-3.98524212837219	0.218364685773849	0.430242717266083	-0.0143384411931038
-1.52880346775055	-7.72087240219116	-3.97825241088867	0.218405053019524	0.430250316858292	-0.0141796134412289
-1.52498555183411	-7.7233943939209	-3.97199392318726	0.21841599047184	0.430393576622009	-0.0141436131671071
-1.53096532821655	-7.72239446640015	-3.97118878364563	0.218531921505928	0.430401414632797	-0.013987191952765
-1.52401113510132	-7.71676206588745	-3.96263289451599	0.218602314591408	0.430384695529938	-0.0139532256871462
-1.52522349357605	-7.71700620651245	-3.96624660491943	0.218671858310699	0.430413335561752	-0.0139069175347686
-1.52219390869141	-7.71292448043823	-3.96364593505859	0.218787878751755	0.430353730916977	-0.0138722099363804
-1.52233099937439	-7.71460390090942	-3.95721387863159	0.218965604901314	0.430325239896774	-0.0137606281787157
-1.52614235877991	-7.71151781082153	-3.96205234527588	0.219023838639259	0.430422395467758	-0.013668667525053
-1.52425265312195	-7.70970010757446	-3.96526479721069	0.219179719686508	0.430493623018265	-0.0135277016088367
-1.52391111850739	-7.70699882507324	-3.96248984336853	0.219325184822083	0.430485635995865	-0.0135601460933685
-1.52330696582794	-7.70501852035522	-3.96196818351746	0.219537958502769	0.430436551570892	-0.0134686902165413
-1.52917289733887	-7.70279121398926	-3.97243499755859	0.219688072800636	0.43039870262146	-0.0133796846494079
-1.52682447433472	-7.70135927200317	-3.96927237510681	0.219719558954239	0.430505841970444	-0.0131967766210437
-1.52979719638824	-7.70274543762207	-3.97694826126099	0.219912573695183	0.430483251810074	-0.0130915176123381
-1.52851819992065	-7.69969272613525	-3.98030805587769	0.220117852091789	0.430534690618515	-0.0130213666707277
-1.53238356113434	-7.69785833358765	-3.99704384803772	0.22022320330143	0.430478245019913	-0.0128244925290346
-1.53413355350494	-7.69605684280396	-3.99238514900208	0.22026515007019	0.43050029873848	-0.0126617765054107
-1.53509104251862	-7.69983100891113	-3.98164439201355	0.220368921756744	0.430550545454025	-0.0122845638543367
-1.53146469593048	-7.69795989990234	-3.97474431991577	0.22041067481041	0.430457413196564	-0.0119622014462948
-1.52842879295349	-7.70345640182495	-3.97586750984192	0.220417886972427	0.430426597595215	-0.0116982776671648
-1.52286553382874	-7.69957208633423	-3.96876788139343	0.220407322049141	0.430366218090057	-0.0115493591874838
-1.52178394794464	-7.69859647750854	-3.96928358078003	0.220523715019226	0.430318862199783	-0.0113382264971733
-1.51404666900635	-7.69529008865356	-3.97650551795959	0.220531433820724	0.43019300699234	-0.0111388964578509
-1.51577496528625	-7.69852352142334	-3.9843647480011	0.220583453774452	0.43014919757843	-0.0109469890594482
-1.50998973846436	-7.6966404914856	-3.98271751403809	0.22067466378212	0.430072158575058	-0.0108332531526685
-1.50587725639343	-7.69814825057983	-3.98995137214661	0.220710754394531	0.429871678352356	-0.0105529427528381
-1.50317823886871	-7.70105886459351	-3.99432921409607	0.220813900232315	0.429840415716171	-0.0103959003463387
-1.5007506608963	-7.70037508010864	-3.98950004577637	0.220937445759773	0.429766207933426	-0.0101662892848253
-1.49798452854156	-7.70195436477661	-3.98830986022949	0.220932886004448	0.429573237895966	-0.0100366221740842
-1.49907743930817	-7.70060777664185	-3.98166632652283	0.22101891040802	0.429524004459381	-0.00978397391736507
-1.49790990352631	-7.70153141021729	-3.97605729103088	0.22111089527607	0.429364711046219	-0.00949150417000055
-1.49229383468628	-7.69971942901611	-3.97040319442749	0.221126154065132	0.429265588521957	-0.00930660124868155
-1.4924350976944	-7.70224571228027	-3.97488474845886	0.22118815779686	0.429125607013702	-0.00910000596195459
-1.48765969276428	-7.69753074645996	-3.96356630325317	0.221311464905739	0.428987085819244	-0.00889280904084444
-1.48755252361298	-7.69893026351929	-3.97045230865479	0.221275195479393	0.428853869438171	-0.00877802725881338
-1.48670554161072	-7.6954665184021	-3.96577382087708	0.221390262246132	0.428693532943726	-0.00864072423428297
-1.48407292366028	-7.69719123840332	-3.96464943885803	0.2214245647192	0.428484201431274	-0.00853829644620419
-1.48687887191772	-7.6941967010498	-3.97471857070923	0.221431359648705	0.428351521492004	-0.00851333513855934
-1.48597633838654	-7.69530916213989	-3.98220825195313	0.221501991152763	0.428295075893402	-0.00846539624035358
-1.48162531852722	-7.69962549209595	-3.98823499679565	0.221465766429901	0.428075611591339	-0.00849919393658638
-1.48217177391052	-7.70410394668579	-3.98669505119324	0.221506476402283	0.427964329719543	-0.0084892250597477
-1.48343205451965	-7.70721006393433	-3.99559831619263	0.221525266766548	0.427810162305832	-0.00844631344079971
-1.48229539394379	-7.70790386199951	-3.98837614059448	0.22151805460453	0.427742004394531	-0.00847908854484558
-1.47928535938263	-7.7106237411499	-3.97306203842163	0.221485868096352	0.427489966154099	-0.0083718178793788
-1.4795218706131	-7.71032571792603	-3.97320580482483	0.221485808491707	0.427386432886124	-0.00829946342855692
-1.47706377506256	-7.70857238769531	-3.96649575233459	0.221508547663689	0.427093267440796	-0.00829705595970154
-1.47349059581757	-7.70856046676636	-3.96162629127502	0.22148060798645	0.426936000585556	-0.00829406268894672
-1.47681856155396	-7.70589351654053	-3.96394920349121	0.221534386277199	0.426726400852203	-0.00837326515465975
-1.47664499282837	-7.70100879669189	-3.97248291969299	0.221678048372269	0.42661851644516	-0.00833912938833237
-1.47653090953827	-7.70379257202148	-3.97594499588013	0.221710622310638	0.426343709230423	-0.008344991132617
-1.47812056541443	-7.70717811584473	-3.97974252700806	0.221709728240967	0.426280617713928	-0.00818930938839912
-1.481036901474	-7.7097053527832	-3.98111939430237	0.221653789281845	0.42614683508873	-0.00800858065485954
-1.48235583305359	-7.70581293106079	-3.9674334526062	0.221634596586227	0.42607456445694	-0.00780599005520344
-1.47887778282166	-7.7084493637085	-3.95740938186646	0.221553340554237	0.425908446311951	-0.00769131816923618
-1.48086798191071	-7.70838499069214	-3.96133184432983	0.221437901258469	0.425802916288376	-0.00749156204983592
-1.47764778137207	-7.70143222808838	-3.96235847473145	0.221476495265961	0.425569295883179	-0.00743440911173821
-1.47130727767944	-7.7048487663269	-3.9665846824646	0.221370801329613	0.425428003072739	-0.00742059666663408
-1.47109925746918	-7.70409107208252	-3.97565507888794	0.221346899867058	0.42522469162941	-0.00729358429089189
-1.47026216983795	-7.70502805709839	-3.98270773887634	0.221343651413918	0.425112068653107	-0.00710405735298991
-1.46753513813019	-7.70165205001831	-3.9774477481842	0.221281439065933	0.424855679273605	-0.00693328538909554
-1.4707236289978	-7.70512390136719	-3.9702570438385	0.221198707818985	0.424866825342178	-0.00663090078160167
-1.47231531143188	-7.70388317108154	-3.9686222076416	0.221173912286758	0.424568682909012	-0.00632303114980459
-1.4710305929184	-7.69845199584961	-3.95971965789795	0.22109591960907	0.424471467733383	-0.00599787663668394
-1.46855485439301	-7.69311428070068	-3.95240473747253	0.220995485782623	0.424323499202728	-0.00573988258838654
-1.46789240837097	-7.69015026092529	-3.95460081100464	0.220917165279388	0.424160420894623	-0.00542427133768797
-1.46784222126007	-7.68691444396973	-3.96286153793335	0.220898613333702	0.423987030982971	-0.00512888701632619
-1.46240067481995	-7.686354637146	-3.96178793907166	0.220794722437859	0.42384871840477	-0.00493829231709242
-1.46413421630859	-7.68755769729614	-3.96761798858643	0.220593616366386	0.42375972867012	-0.0046305013820529
-1.46057093143463	-7.68986797332764	-3.97263693809509	0.220436483621597	0.423620671033859	-0.00427704490721226
-1.45771074295044	-7.68740797042847	-3.97136282920837	0.220275074243546	0.4234539270401	-0.00396530004218221
-1.45352017879486	-7.68900966644287	-3.96015954017639	0.219996050000191	0.423393309116364	-0.00354796764440835
-1.45235669612885	-7.68601322174072	-3.95912957191467	0.219899386167526	0.423227846622467	-0.00322545878589153
-1.44788718223572	-7.67895936965942	-3.95435261726379	0.2197045981884	0.423119217157364	-0.0027981239836663
-1.44662523269653	-7.68118572235107	-3.94441819190979	0.219469800591469	0.42286479473114	-0.00252366135828197
-1.44059419631958	-7.67459297180176	-3.93952226638794	0.219289660453796	0.422763258218765	-0.0021519660949707
-1.43803536891937	-7.67348337173462	-3.94126057624817	0.219091057777405	0.422490537166595	-0.0018840596312657
-1.43757474422455	-7.66648960113525	-3.94716238975525	0.218826338648796	0.422369986772537	-0.00170278421137482
-1.43734240531921	-7.66407632827759	-3.95011448860168	0.218658447265625	0.422240108251572	-0.00155913806520402
-1.43677759170532	-7.66203594207764	-3.95301198959351	0.218457743525505	0.422140747308731	-0.00139874103479087
-1.43585669994354	-7.65988492965698	-3.95865416526794	0.218230709433556	0.421986639499664	-0.00121217360720038
-1.43590927124023	-7.65869665145874	-3.96299624443054	0.217930525541306	0.421922087669373	-0.00110234192106873
-1.4359678030014	-7.65923023223877	-3.95807695388794	0.217633232474327	0.421854078769684	-0.000964915147051215
-1.43562126159668	-7.66040658950806	-3.94674444198608	0.21724696457386	0.421701312065125	-0.000883763073943555
-1.43708348274231	-7.65963411331177	-3.95796489715576	0.216939121484756	0.421609699726105	-0.000821400084532797
-1.43746399879456	-7.65772151947021	-3.94635939598084	0.216535568237305	0.421489506959915	-0.000844434718601406
-1.43545007705688	-7.65521049499512	-3.94350552558899	0.216100826859474	0.421390354633331	-0.000843487912788987
-1.43786907196045	-7.65825080871582	-3.93638515472412	0.215825796127319	0.421387612819672	-0.000882595137227327
-1.43536698818207	-7.65529155731201	-3.92942500114441	0.215291574597359	0.421251833438873	-0.00106870627496392
-1.43549835681915	-7.65174627304077	-3.91940903663635	0.214829653501511	0.421071439981461	-0.00117253640200943
-1.43056857585907	-7.64976167678833	-3.92223501205444	0.214398682117462	0.421070843935013	-0.00124968239106238
-1.42520785331726	-7.6542067527771	-3.92320132255554	0.213904842734337	0.420935660600662	-0.00148890423588455
-1.42723560333252	-7.64941358566284	-3.91637635231018	0.213401168584824	0.420829594135284	-0.00162022595759481
-1.42283248901367	-7.65496921539307	-3.92734622955322	0.213031098246574	0.42086061835289	-0.00195547263137996
-1.42299222946167	-7.65075588226318	-3.91682744026184	0.212384954094887	0.420859515666962	-0.00214210152626038
-1.41317939758301	-7.6560845375061	-3.91641807556152	0.211965441703796	0.420844197273254	-0.00240803603082895
-1.41602909564972	-7.65975522994995	-3.92219710350037	0.211418062448502	0.420763969421387	-0.00268709310330451
-1.40442216396332	-7.65615367889404	-3.91359186172485	0.21075627207756	0.420816779136658	-0.00293201277963817
-1.40913093090057	-7.66025018692017	-3.92227530479431	0.210253968834877	0.420935392379761	-0.00333230430260301
-1.40322017669678	-7.66070985794067	-3.91071772575378	0.209649175405502	0.420990258455276	-0.00352198723703623
-1.40038347244263	-7.66455554962158	-3.91347002983093	0.209111958742142	0.421016395092011	-0.00389350764453411
-1.39958250522614	-7.66591787338257	-3.91717267036438	0.208546295762062	0.421146899461746	-0.00419134041294456
-1.38977265357971	-7.66803216934204	-3.91751790046692	0.207938551902771	0.421301633119583	-0.00448700180277228
-1.39410746097565	-7.67254400253296	-3.9163830280304	0.207399263978004	0.421482086181641	-0.00494080409407616
-1.38980114459991	-7.6696457862854	-3.90236377716064	0.206805482506752	0.421722143888474	-0.00520695326849818
-1.3857182264328	-7.67332029342651	-3.90085601806641	0.206246688961983	0.421933472156525	-0.00544752972200513
-1.38140654563904	-7.67589664459229	-3.90111136436462	0.205620631575584	0.422088623046875	-0.00575113715603948
-1.37875759601593	-7.67834281921387	-3.8957679271698	0.205045267939568	0.422356069087982	-0.00585265830159187
-1.37444019317627	-7.67734432220459	-3.8990592956543	0.204443290829659	0.42272675037384	-0.00615265173837543
-1.36467325687408	-7.67965602874756	-3.89640545845032	0.203706756234169	0.422903686761856	-0.00636862916871905
-1.36366593837738	-7.68211841583252	-3.89798879623413	0.203189298510551	0.423232406377792	-0.00652218610048294
-1.35811579227448	-7.68229055404663	-3.89551305770874	0.202563717961311	0.423508584499359	-0.00666230218484998
-1.35424029827118	-7.68338632583618	-3.89004611968994	0.201815560460091	0.423747777938843	-0.00674859341233969
-1.3465701341629	-7.68240785598755	-3.89104890823364	0.201205119490623	0.424089252948761	-0.00672312965616584
-1.34170269966125	-7.68915128707886	-3.88052296638489	0.200452893972397	0.424373298883438	-0.00677723856642842
-1.33613836765289	-7.6876015663147	-3.88224458694458	0.199867829680443	0.424678355455399	-0.00680529791861773
-1.3271290063858	-7.69060564041138	-3.8840754032135	0.199183985590935	0.424875617027283	-0.00682796677574515
-1.32366919517517	-7.69199514389038	-3.88473701477051	0.198547467589378	0.425201743841171	-0.00679663894698024
-1.30938875675201	-7.69112586975098	-3.88914489746094	0.197903156280518	0.425431698560715	-0.0068650827743113
-1.30454468727112	-7.69458723068237	-3.88685989379883	0.197281807661057	0.4257572889328	-0.00687482953071594
-1.29746162891388	-7.69406652450562	-3.88997936248779	0.196714669466019	0.426020622253418	-0.00697481818497181
-1.28804528713226	-7.6977801322937	-3.88349843025208	0.195982158184052	0.426371425390244	-0.00708561297506094
-1.28449296951294	-7.69743490219116	-3.88539838790894	0.195457726716995	0.426663160324097	-0.00725101819261909
-1.27327954769135	-7.69948816299438	-3.89127588272095	0.194724604487419	0.426935136318207	-0.00743947271257639
-1.2663094997406	-7.69643115997314	-3.89787173271179	0.194272190332413	0.42723760008812	-0.00747323036193848
-1.26065230369568	-7.69751977920532	-3.89258146286011	0.193646878004074	0.427613914012909	-0.00761350756511092
-1.26425862312317	-7.69008684158325	-3.88621187210083	0.192973598837852	0.427893161773682	-0.00757976155728102
-1.30872237682343	-7.65764284133911	-3.86579847335815	0.19215439260006	0.428326398134232	-0.00816832296550274
-1.3246294260025	-7.66490507125854	-3.86477947235107	0.190836131572723	0.428573399782181	-0.00959735829383135
-1.31657099723816	-7.67179822921753	-3.87484097480774	0.189575091004372	0.428801715373993	-0.00982440635561943
-1.3021776676178	-7.67368650436401	-3.87722158432007	0.188540086150169	0.42904868721962	-0.00994808133691549
-1.27549362182617	-7.68531703948975	-3.87867593765259	0.187569886445999	0.429082989692688	-0.00960011873394251
-1.2504403591156	-7.69948530197144	-3.86901760101318	0.186960265040398	0.42912945151329	-0.00941060390323401
-1.23340356349945	-7.70111179351807	-3.86821818351746	0.186596587300301	0.429301291704178	-0.00956496875733137
-1.24139940738678	-7.70075082778931	-3.860520362854	0.186299696564674	0.429536461830139	-0.0107416333630681
-1.26300430297852	-7.71276378631592	-3.85781264305115	0.185905873775482	0.429826825857162	-0.013569968752563
-1.27138292789459	-7.71574449539185	-3.83794212341309	0.185263127088547	0.430110037326813	-0.0148902870714664
-1.26942539215088	-7.7141547203064	-3.84510135650635	0.184718236327171	0.430611729621887	-0.0153691582381725
-1.26091361045837	-7.71750974655151	-3.86673736572266	0.184187218546867	0.430966377258301	-0.0154202627018094
-1.25577759742737	-7.72282695770264	-3.87171578407288	0.183638647198677	0.431387484073639	-0.0152391046285629
-1.24671256542206	-7.72410011291504	-3.87424683570862	0.183205768465996	0.431627362966537	-0.0151170725002885
-1.24034357070923	-7.72425937652588	-3.86807131767273	0.18279230594635	0.43203940987587	-0.0152456741780043
-1.23279571533203	-7.72290182113647	-3.8607816696167	0.18223562836647	0.432385116815567	-0.0152218518778682
-1.23279845714569	-7.72338914871216	-3.85466861724854	0.181857526302338	0.432780057191849	-0.015276794321835
-1.22509527206421	-7.72737455368042	-3.84624338150024	0.181348949670792	0.433224588632584	-0.0154257863759995
-1.23086833953857	-7.72864627838135	-3.85919046401978	0.1811303794384	0.433820635080338	-0.0158322528004646
-1.23358714580536	-7.72587585449219	-3.8688747882843	0.18080498278141	0.434251099824905	-0.0163237936794758
-1.2353503704071	-7.72390937805176	-3.87957572937012	0.180579274892807	0.434671759605408	-0.0167071763426065
-1.22842931747437	-7.71952867507935	-3.88940286636353	0.180122271180153	0.435029774904251	-0.0170919243246317
-1.22327327728271	-7.71552515029907	-3.88703107833862	0.179779201745987	0.435392379760742	-0.017082879319787
-1.21601521968842	-7.71552991867065	-3.87378811836243	0.179427370429039	0.435677647590637	-0.017302455380559
-1.20981085300446	-7.72360515594482	-3.868168592453	0.17902235686779	0.436094462871552	-0.0174704380333424
-1.20033538341522	-7.73470592498779	-3.8809642791748	0.178589627146721	0.436719954013824	-0.0175341814756393
-1.19805884361267	-7.74054431915283	-3.91219544410706	0.178347423672676	0.437560796737671	-0.0178757440298796
-1.19110858440399	-7.7414813041687	-3.91666960716248	0.17799137532711	0.437814086675644	-0.0180791951715946
-1.18407309055328	-7.73686456680298	-3.91810727119446	0.177750304341316	0.438061624765396	-0.0179192870855331
-1.18337523937225	-7.73316240310669	-3.91820478439331	0.177566155791283	0.438410311937332	-0.0179422255605459
-1.17488038539886	-7.73345232009888	-3.90417575836182	0.177227720618248	0.438540488481522	-0.0178358182311058
-1.16564679145813	-7.73797130584717	-3.90822720527649	0.1769108325243	0.438842475414276	-0.0177053846418858
-1.15429103374481	-7.74382734298706	-3.9059476852417	0.176749497652054	0.43912211060524	-0.0177036356180906
-1.14167773723602	-7.75123071670532	-3.91666388511658	0.176508173346519	0.439292162656784	-0.0175317451357841
-1.12835729122162	-7.75077867507935	-3.92835712432861	0.176320120692253	0.439549118280411	-0.0174855291843414
-1.11318266391754	-7.75424146652222	-3.93965125083923	0.176253870129585	0.439738690853119	-0.0174035355448723
-1.11433553695679	-7.75464963912964	-3.92214870452881	0.176247954368591	0.439928859472275	-0.0173176378011703
-1.11697816848755	-7.7553186416626	-3.92612862586975	0.176378846168518	0.440219819545746	-0.0175815988332033
-1.12034809589386	-7.75822019577026	-3.93747639656067	0.176424443721771	0.440424054861069	-0.0180052258074284
-1.10802602767944	-7.76280212402344	-3.9455988407135	0.176318645477295	0.440534055233002	-0.0181872043758631
-1.09171581268311	-7.75676393508911	-3.94113183021545	0.176281675696373	0.440634369850159	-0.0178110729902983
-1.07645702362061	-7.76384878158569	-3.93695425987244	0.176435858011246	0.440763294696808	-0.0173958446830511
-1.06618893146515	-7.77193546295166	-3.93332004547119	0.176831841468811	0.441003531217575	-0.0171611588448286
-1.06063759326935	-7.78364944458008	-3.94231915473938	0.177164912223816	0.441322594881058	-0.0172644685953856
-1.04690265655518	-7.78473567962646	-3.95348191261292	0.177658528089523	0.441458940505981	-0.0171806681901217
-1.04255533218384	-7.79052352905273	-3.96023774147034	0.178140386939049	0.441838294267654	-0.017207833006978
-1.03484547138214	-7.78752183914185	-3.97139048576355	0.178696125745773	0.441956341266632	-0.0170798543840647
-1.03002083301544	-7.78688478469849	-3.97169780731201	0.179331436753273	0.442176848649979	-0.016858384013176
-1.02004110813141	-7.78703641891479	-3.968421459198	0.180003151297569	0.44236022233963	-0.0166032388806343
-1.01392602920532	-7.78735256195068	-3.96664595603943	0.180595189332962	0.442752927541733	-0.0163123495876789
-1.0092157125473	-7.78896284103394	-3.96845388412476	0.181099638342857	0.442979872226715	-0.0160461999475956
-1.00375962257385	-7.78893518447876	-3.96900582313538	0.181662827730179	0.443304866552353	-0.0159188117831945
-0.99349445104599	-7.79021978378296	-3.99312400817871	0.182020097970963	0.443520873785019	-0.0157329645007849
-0.991548776626587	-7.78836011886597	-3.99684500694275	0.182529121637344	0.443821609020233	-0.0154469944536686
-0.977028846740723	-7.78636360168457	-4.00044679641724	0.182779043912888	0.443922966718674	-0.015072331763804
-0.966961264610291	-7.782799243927	-4.00240516662598	0.18319895863533	0.444086968898773	-0.0145038729533553
-0.954558253288269	-7.78573989868164	-4.00575876235962	0.183591708540916	0.444215297698975	-0.0139317139983177
-0.943607151508331	-7.79093647003174	-4.00138807296753	0.184091418981552	0.444264948368073	-0.0134756471961737
-0.933494567871094	-7.79199361801147	-4.00109434127808	0.184569463133812	0.444442898035049	-0.0131823541596532
-0.92650181055069	-7.79365825653076	-4.00220632553101	0.184966385364532	0.444460421800613	-0.0130646824836731
-0.920089423656464	-7.79483032226563	-4.0070743560791	0.185425966978073	0.444600522518158	-0.0130141954869032
-0.917470693588257	-7.79934930801392	-4.0009069442749	0.18576243519783	0.44464373588562	-0.0130248237401247
-0.912690341472626	-7.80357885360718	-4.00576543807983	0.186288490891457	0.444633692502975	-0.0131324464455247
-0.910275518894196	-7.80677890777588	-4.00550556182861	0.186748400330544	0.444654256105423	-0.0131427207961679
-0.911803603172302	-7.80963325500488	-4.00315427780151	0.187184080481529	0.444656521081924	-0.0132438773289323
-0.912302911281586	-7.80827903747559	-4.00415515899658	0.187642246484756	0.44464185833931	-0.0133715318515897
-0.909473955631256	-7.80901384353638	-4.00353717803955	0.187927693128586	0.444623231887817	-0.0136819025501609
-0.913190186023712	-7.81387233734131	-4.00884056091309	0.188392445445061	0.444584250450134	-0.013943781144917
-0.91617876291275	-7.81473445892334	-4.00449991226196	0.188780128955841	0.444526612758636	-0.0143491709604859
-0.916832864284515	-7.81844854354858	-4.01371002197266	0.18914557993412	0.44450318813324	-0.0146739697083831
-0.918479263782501	-7.81645536422729	-4.0103497505188	0.189548224210739	0.444419831037521	-0.0151091301813722
-0.918793082237244	-7.82197523117065	-3.9981644153595	0.18987238407135	0.444400638341904	-0.0154835442081094
-0.924594819545746	-7.82458209991455	-3.99936103820801	0.190371096134186	0.444348335266113	-0.0158481895923615
-0.925389885902405	-7.8239893913269	-3.99338245391846	0.190623432397842	0.444211721420288	-0.0161751825362444
-0.930647432804108	-7.82901382446289	-3.99692535400391	0.190983578562737	0.444218039512634	-0.0164964813739061
-0.931344628334045	-7.82975053787231	-3.99744939804077	0.191399455070496	0.444108426570892	-0.0168014820665121
-0.926509201526642	-7.82915019989014	-4.0002498626709	0.191719502210617	0.444056212902069	-0.0170407220721245
-0.933918297290802	-7.8337197303772	-3.99992346763611	0.192168816924095	0.444062978029251	-0.0173013582825661
-0.932805597782135	-7.83401775360107	-4.00160360336304	0.192464113235474	0.444009512662888	-0.0175709500908852
-0.934123337268829	-7.83500671386719	-4.00582504272461	0.192875683307648	0.444014877080917	-0.0177834928035736
-0.932853221893311	-7.83598852157593	-4.00595712661743	0.193224593997002	0.444076508283615	-0.0180000010877848
-0.936568081378937	-7.83652496337891	-4.01803684234619	0.193569302558899	0.444116443395615	-0.0182380508631468
-0.934982776641846	-7.83640480041504	-4.01857471466064	0.193889528512955	0.444314539432526	-0.0184549670666456
-0.93669593334198	-7.83701467514038	-4.01413249969482	0.194210782647133	0.444446057081223	-0.0186647661030293
-0.93785834312439	-7.83516359329224	-4.02285289764404	0.194529742002487	0.444593548774719	-0.0189245250076056
-0.941929221153259	-7.83897256851196	-4.02147054672241	0.194897949695587	0.444879233837128	-0.0190754495561123
-0.944589614868164	-7.83586835861206	-4.03100490570068	0.195258960127831	0.445188701152802	-0.0194651614874601
-0.945921003818512	-7.83597612380981	-4.02395009994507	0.19548387825489	0.445455551147461	-0.0197143107652664
-0.955270111560822	-7.83850908279419	-4.03196001052856	0.19588066637516	0.445880919694901	-0.0200592819601297
-0.959263503551483	-7.83693981170654	-4.03332948684692	0.196178540587425	0.446322709321976	-0.0203507468104362
-0.962276458740234	-7.83771896362305	-4.0364727973938	0.19652384519577	0.446774244308472	-0.0206804890185595
-0.972109854221344	-7.83507299423218	-4.04565000534058	0.196860611438751	0.447174072265625	-0.0210735257714987
-0.973461449146271	-7.83490085601807	-4.04856252670288	0.197111621499062	0.447739720344543	-0.0214434117078781
-0.983187735080719	-7.8332200050354	-4.05203723907471	0.197454169392586	0.448199808597565	-0.021911783143878
-0.992222189903259	-7.83724403381348	-4.04979515075684	0.197682246565819	0.448839426040649	-0.0222658608108759
-0.99994283914566	-7.83440542221069	-4.06403684616089	0.198097050189972	0.449377477169037	-0.0227114725857973
-1.01138806343079	-7.83013105392456	-4.06227540969849	0.198303937911987	0.449970781803131	-0.0231957454234362
-1.02132856845856	-7.82861518859863	-4.0646858215332	0.198562294244766	0.450635582208633	-0.0235897731035948
-1.02557682991028	-7.83027601242065	-4.06650161743164	0.198792025446892	0.451210379600525	-0.0240124966949224
-1.03722262382507	-7.82968950271606	-4.06994247436523	0.198985487222672	0.451799094676971	-0.0244391523301601
-1.04406070709229	-7.82719755172729	-4.07802534103394	0.199219197034836	0.452203214168549	-0.0248533673584461
-1.04811775684357	-7.81964063644409	-4.08490133285522	0.199328064918518	0.452776461839676	-0.0253352075815201
-1.05935192108154	-7.82403945922852	-4.08483409881592	0.199583530426025	0.453279823064804	-0.0257075056433678
-1.06620812416077	-7.81906938552856	-4.08765697479248	0.1997299939394	0.453613519668579	-0.0262058991938829
-1.07490015029907	-7.81778526306152	-4.1048436164856	0.199759140610695	0.454030364751816	-0.026722464710474
-1.08160102367401	-7.81291770935059	-4.11055660247803	0.199822410941124	0.454419642686844	-0.0272049400955439
-1.09115874767303	-7.81354093551636	-4.1103720664978	0.199894070625305	0.454741030931473	-0.0276796221733093
-1.0998946428299	-7.8126220703125	-4.11246109008789	0.199874013662338	0.454989731311798	-0.0281129982322454
-1.10930502414703	-7.81239223480225	-4.12006139755249	0.199929818511009	0.455300688743591	-0.0284828674048185
-1.1132847070694	-7.80926847457886	-4.12663459777832	0.199817538261414	0.455389976501465	-0.0288660731166601
-1.1233776807785	-7.80967378616333	-4.12056016921997	0.199687734246254	0.455626040697098	-0.0292117819190025
-1.13838648796082	-7.81103563308716	-4.11958360671997	0.19955775141716	0.455656588077545	-0.0293933507055044
-1.14399576187134	-7.80718088150024	-4.11345529556274	0.199420273303986	0.455676168203354	-0.0297284126281738
-1.15292155742645	-7.80850601196289	-4.11244583129883	0.199228867888451	0.455714911222458	-0.030030932277441
-1.15658044815063	-7.80394649505615	-4.11103677749634	0.199016630649567	0.455541133880615	-0.0303681753575802
-1.16715908050537	-7.80381059646606	-4.10740375518799	0.198752641677856	0.455450534820557	-0.030655374750495
-1.18053460121155	-7.805419921875	-4.10357713699341	0.198435798287392	0.455279350280762	-0.0308657884597778
-1.18435025215149	-7.80209016799927	-4.09494209289551	0.198177441954613	0.455134689807892	-0.0311267953366041
-1.19716441631317	-7.80053567886353	-4.08791160583496	0.197853416204453	0.454829931259155	-0.0314497910439968
-1.20262777805328	-7.79934787750244	-4.08452701568604	0.197536751627922	0.454522609710693	-0.0316940918564796
-1.20819914340973	-7.80155754089355	-4.07544326782227	0.197107002139091	0.454195469617844	-0.0319561138749123
-1.22138679027557	-7.80078315734863	-4.07320690155029	0.196786761283875	0.453765958547592	-0.0321717448532581
-1.21911215782166	-7.79780721664429	-4.07058668136597	0.19641301035881	0.453347891569138	-0.0324289128184319
-1.23168981075287	-7.79640483856201	-4.05718612670898	0.196055933833122	0.452948778867722	-0.0326266549527645
-1.23510944843292	-7.79495286941528	-4.05942344665527	0.195663288235664	0.452404528856277	-0.0327394716441631
-1.23866701126099	-7.79343461990356	-4.0475492477417	0.195325955748558	0.45184913277626	-0.0328238792717457
-1.24726068973541	-7.79257392883301	-4.04179430007935	0.194916605949402	0.451346427202225	-0.0329603813588619
-1.24758350849152	-7.79055404663086	-4.03523349761963	0.19455324113369	0.450824677944183	-0.0329951532185078
-1.25138676166534	-7.79074954986572	-4.02553176879883	0.194176942110062	0.450259327888489	-0.0329850763082504
-1.25656366348267	-7.7909107208252	-4.01908016204834	0.193819582462311	0.44969043135643	-0.0330099053680897
-1.25519800186157	-7.78661584854126	-4.01587295532227	0.193399026989937	0.449077010154724	-0.0329655967652798
-1.26259183883667	-7.78652238845825	-4.01830053329468	0.193010672926903	0.448548793792725	-0.0329517535865307
-1.25987505912781	-7.78166961669922	-4.01030445098877	0.192671597003937	0.44792827963829	-0.0329320691525936
-1.26713168621063	-7.78410005569458	-4.01505184173584	0.192394956946373	0.447399169206619	-0.03285176679492
-1.26619899272919	-7.77808713912964	-4.00496196746826	0.192077726125717	0.446820914745331	-0.0328603908419609
-1.26808834075928	-7.77286863327026	-3.99432396888733	0.191781312227249	0.446356415748596	-0.032823845744133
-1.27291357517242	-7.77523851394653	-3.98368382453918	0.191448718309402	0.445803463459015	-0.0327601805329323
-1.27602899074554	-7.7719292640686	-3.98177814483643	0.191179290413857	0.445342242717743	-0.0327111780643463
-1.2819858789444	-7.76975917816162	-3.97167658805847	0.190987572073936	0.44487327337265	-0.0326024442911148
-1.28309977054596	-7.7711353302002	-3.9669554233551	0.190682843327522	0.44432920217514	-0.0325808525085449
-1.28902554512024	-7.77045917510986	-3.95501279830933	0.190439254045486	0.444011241197586	-0.032447773963213
-1.29242658615112	-7.76955986022949	-3.94489479064941	0.190165430307388	0.443612366914749	-0.0323826558887959
-1.29623556137085	-7.77014636993408	-3.93754243850708	0.190058141946793	0.44322195649147	-0.0322157181799412
-1.29595053195953	-7.76938772201538	-3.93422055244446	0.18985253572464	0.442866921424866	-0.0320313200354576
-1.30299198627472	-7.77077436447144	-3.94051456451416	0.189768597483635	0.442659795284271	-0.0318852998316288
-1.30134654045105	-7.76886510848999	-3.94052410125732	0.189721152186394	0.442204087972641	-0.0318141281604767
-1.30241250991821	-7.76596260070801	-3.94954442977905	0.189607545733452	0.441802203655243	-0.0316634811460972
-1.30086576938629	-7.76029205322266	-3.94116139411926	0.189424157142639	0.441580832004547	-0.0314568728208542
-1.29984128475189	-7.76044130325317	-3.94002413749695	0.189322724938393	0.441295713186264	-0.031251098960638
-1.29670774936676	-7.75766515731812	-3.92708802223206	0.189169675111771	0.440965861082077	-0.0309843644499779
-1.29614126682281	-7.75982284545898	-3.92205715179443	0.189067304134369	0.440725892782211	-0.0306154992431402
-1.29326570034027	-7.76157712936401	-3.90823268890381	0.188877314329147	0.440493583679199	-0.030258109793067
-1.2963057756424	-7.76606321334839	-3.91994690895081	0.188897222280502	0.440364718437195	-0.0299390703439713
-1.29621863365173	-7.76732587814331	-3.92409062385559	0.188824653625488	0.440010458230972	-0.0296767465770245
-1.29833102226257	-7.75994396209717	-3.92819285392761	0.188893616199493	0.439845591783524	-0.0293828509747982
-1.29501628875732	-7.75888824462891	-3.92329216003418	0.188969835639	0.439460933208466	-0.0290672387927771
-1.29745984077454	-7.75315713882446	-3.91691756248474	0.188994795084	0.439185798168182	-0.0286509413272142
-1.29510641098022	-7.74997520446777	-3.91300892829895	0.18890643119812	0.438886404037476	-0.0282107908278704
-1.29648506641388	-7.74531173706055	-3.90434312820435	0.188913077116013	0.438666224479675	-0.0276956800371408
-1.29516911506653	-7.74544763565063	-3.89974975585938	0.188837945461273	0.438309460878372	-0.0272624380886555
-1.29537069797516	-7.74259042739868	-3.89067101478577	0.188892602920532	0.438037902116776	-0.026731850579381
-1.29197072982788	-7.74351978302002	-3.88033032417297	0.18874816596508	0.437754213809967	-0.0261955708265305
-1.29462718963623	-7.74702501296997	-3.89009952545166	0.188662335276604	0.437501400709152	-0.0257265884429216
-1.29080724716187	-7.74505710601807	-3.89445495605469	0.188579767942429	0.43703231215477	-0.0253657326102257
-1.28994858264923	-7.74032402038574	-3.89723825454712	0.188555479049683	0.436743676662445	-0.024923587217927
-1.286829829216	-7.74110269546509	-3.89361929893494	0.188403934240341	0.436423718929291	-0.0242895539849997
-1.28359115123749	-7.7348484992981	-3.89076375961304	0.188375487923622	0.435974657535553	-0.0238897893577814
-1.279421210289	-7.73140811920166	-3.88157415390015	0.18829782307148	0.43553039431572	-0.0234515611082315
-1.28621053695679	-7.73131227493286	-3.87459111213684	0.188295468688011	0.435217201709747	-0.0228609573096037
-1.2882217168808	-7.73351764678955	-3.85883259773254	0.188269063830376	0.434775173664093	-0.0224136579781771
-1.29243862628937	-7.72915363311768	-3.86079120635986	0.188343554735184	0.434373706579208	-0.0219755079597235
-1.29464018344879	-7.72775363922119	-3.85674071311951	0.188260197639465	0.43391740322113	-0.0216409489512444
-1.30029344558716	-7.72743701934814	-3.86244440078735	0.188367381691933	0.433507055044174	-0.0213358402252197
-1.3002495765686	-7.72529554367065	-3.86477041244507	0.188277423381805	0.433038324117661	-0.0211068820208311
-1.30177199840546	-7.72400569915771	-3.8678240776062	0.1883754581213	0.432621002197266	-0.0208523534238338
-1.30395328998566	-7.71969032287598	-3.86314487457275	0.188295215368271	0.432127684354782	-0.0206502582877874
-1.3062287569046	-7.71480560302734	-3.85216999053955	0.188275992870331	0.431727081537247	-0.0203427318483591
-1.30593395233154	-7.71642160415649	-3.84450340270996	0.188189446926117	0.431337267160416	-0.0200487412512302
-1.30932819843292	-7.71631336212158	-3.83396863937378	0.188162803649902	0.431017100811005	-0.0196761637926102
-1.30991923809052	-7.71658277511597	-3.82707405090332	0.188196778297424	0.430623829364777	-0.0193959157913923
-1.3168705701828	-7.71575975418091	-3.83285999298096	0.188221037387848	0.430352240800858	-0.0190713629126549
-1.32011234760284	-7.72059011459351	-3.83499312400818	0.188175976276398	0.430031627416611	-0.0188146345317364
-1.32547295093536	-7.71839380264282	-3.84176397323608	0.188248962163925	0.429683774709702	-0.0186819732189178
-1.32554316520691	-7.71450328826904	-3.83599638938904	0.188274994492531	0.429295361042023	-0.0183889847248793
-1.32922267913818	-7.7078275680542	-3.83215522766113	0.188327252864838	0.428901344537735	-0.018079724162817
-1.33004677295685	-7.70505428314209	-3.81815695762634	0.188329458236694	0.428500682115555	-0.0177465602755547
-1.32958686351776	-7.70307302474976	-3.80829834938049	0.188286632299423	0.42823252081871	-0.0173498019576073
-1.33017182350159	-7.71102285385132	-3.80629706382751	0.188216656446457	0.427987635135651	-0.0170772615820169
-1.32759833335876	-7.7063889503479	-3.81369113922119	0.188259929418564	0.427696377038956	-0.0168384369462729
-1.32955348491669	-7.70806264877319	-3.82180070877075	0.188282057642937	0.427496373653412	-0.0166502110660076
-1.32759845256805	-7.70325422286987	-3.82014083862305	0.188261434435844	0.427188068628311	-0.0165717322379351
-1.32995820045471	-7.70434856414795	-3.81676626205444	0.188241615891457	0.426980406045914	-0.0162949804216623
-1.32776296138763	-7.70516681671143	-3.80452346801758	0.188217788934708	0.426761418581009	-0.016057638451457
-1.3365992307663	-7.7041277885437	-3.79856300354004	0.188346683979034	0.426619529724121	-0.0157143399119377
-1.33729302883148	-7.70403480529785	-3.79566025733948	0.1882713586092	0.426410168409348	-0.0154739199206233
-1.34213840961456	-7.70530366897583	-3.79939842224121	0.188433319330215	0.42629012465477	-0.01532700099051
-1.33726990222931	-7.70353126525879	-3.80711269378662	0.188446134328842	0.426091909408569	-0.0152203002944589
-1.34061694145203	-7.7040491104126	-3.8131537437439	0.188559412956238	0.425898134708405	-0.015198552981019
-1.3351047039032	-7.69983196258545	-3.8078191280365	0.188575193285942	0.425812780857086	-0.015067532658577
-1.33456206321716	-7.69956827163696	-3.79840683937073	0.188535436987877	0.425705343484879	-0.0148998415097594
-1.33166790008545	-7.70315790176392	-3.79108428955078	0.188531830906868	0.425592601299286	-0.0146958334371448
-1.33652675151825	-7.70457649230957	-3.7877938747406	0.188643723726273	0.425593465566635	-0.0144572854042053
-1.33010137081146	-7.70549201965332	-3.79055142402649	0.188731402158737	0.425575941801071	-0.0143177015706897
-1.33107423782349	-7.71227884292603	-3.8062162399292	0.188771307468414	0.425624907016754	-0.0142679875716567
-1.32973754405975	-7.71004676818848	-3.81195473670959	0.189022153615952	0.425525605678558	-0.0141779249534011
-1.32639360427856	-7.70578098297119	-3.80875134468079	0.189106345176697	0.425465404987335	-0.0140165500342846
-1.32239627838135	-7.70645952224731	-3.80058836936951	0.189312174916267	0.425490528345108	-0.013818996027112
-1.31837892532349	-7.70934391021729	-3.78866481781006	0.189286187291145	0.425592005252838	-0.013553655706346
-1.31597912311554	-7.71130418777466	-3.79629874229431	0.189407303929329	0.42564132809639	-0.0132531747221947
-1.30307698249817	-7.71773862838745	-3.79551076889038	0.189480155706406	0.425678163766861	-0.0130405779927969
-1.29659914970398	-7.71965074539185	-3.80809998512268	0.189604371786118	0.42577800154686	-0.0128993801772594
-1.28989386558533	-7.72031927108765	-3.81566095352173	0.189674779772758	0.425861686468124	-0.0126853864639997
-1.28439545631409	-7.72153377532959	-3.81769132614136	0.18987412750721	0.425937205553055	-0.0124281160533428
-1.27808475494385	-7.72396755218506	-3.80265879631042	0.189960077404976	0.426102310419083	-0.011973088607192
-1.27553856372833	-7.72378635406494	-3.80365896224976	0.190076887607574	0.426236271858215	-0.0116547718644142
-1.27148401737213	-7.72860813140869	-3.79987335205078	0.190222859382629	0.426476985216141	-0.0113247167319059
-1.26524591445923	-7.72857284545898	-3.80758309364319	0.190450012683868	0.426527947187424	-0.0111111178994179
-1.25766801834106	-7.73232507705688	-3.81750082969666	0.190514177083969	0.426727503538132	-0.0109550291672349
-1.25225722789764	-7.73113822937012	-3.83087348937988	0.190774500370026	0.426866799592972	-0.0108072981238365
-1.24475955963135	-7.73069620132446	-3.82957863807678	0.190834686160088	0.426939189434052	-0.0106782000511885
-1.23796677589417	-7.73155927658081	-3.8248929977417	0.190942272543907	0.427072912454605	-0.0105787003412843
-1.23053455352783	-7.73437786102295	-3.82025575637817	0.191002726554871	0.427219301462173	-0.0104015059769154
-1.22815430164337	-7.73847341537476	-3.81679201126099	0.191059023141861	0.427321881055832	-0.010204597376287
-1.21780002117157	-7.74246788024902	-3.81550574302673	0.191023170948029	0.427494138479233	-0.0100236665457487
-1.21423006057739	-7.74584245681763	-3.81460428237915	0.19120991230011	0.427675992250443	-0.0098947137594223
-1.2136846780777	-7.7533860206604	-3.83068585395813	0.191267892718315	0.427920997142792	-0.00984898023307323
-1.20822966098785	-7.75463104248047	-3.83614134788513	0.191447466611862	0.42801508307457	-0.00978162046521902
-1.20524311065674	-7.75850057601929	-3.83354759216309	0.191521376371384	0.428183943033218	-0.00975487288087606
-1.20238077640533	-7.76180267333984	-3.84635019302368	0.191681578755379	0.428216725587845	-0.00980740692466497
-1.19687008857727	-7.76019191741943	-3.84786081314087	0.191809326410294	0.428265154361725	-0.00982488412410021
-1.19361996650696	-7.76166105270386	-3.85038185119629	0.191912189126015	0.428286492824554	-0.00987526681274176
-1.19176471233368	-7.76016807556152	-3.83078074455261	0.191980496048927	0.428256392478943	-0.00984881911426783
-1.18538749217987	-7.75888109207153	-3.83305788040161	0.192088544368744	0.428263366222382	-0.00979638285934925
-1.18504095077515	-7.76635980606079	-3.82847785949707	0.192135035991669	0.428368747234344	-0.00981157831847668
-1.17926943302155	-7.77119731903076	-3.84009838104248	0.192194014787674	0.428422510623932	-0.00983676593750715
-1.17325627803802	-7.77522611618042	-3.84937262535095	0.192143768072128	0.428506135940552	-0.00993330776691437
-1.16651213169098	-7.77366209030151	-3.8489830493927	0.192316621541977	0.428410142660141	-0.010078496299684
-1.16443705558777	-7.77376890182495	-3.84891200065613	0.192335546016693	0.428450226783752	-0.010161992162466
-1.16292881965637	-7.77668285369873	-3.8414261341095	0.19233737885952	0.428533762693405	-0.0100274737924337
-1.16584992408752	-7.78069114685059	-3.83382534980774	0.192545175552368	0.428538739681244	-0.0100563047453761
-1.16220784187317	-7.78488874435425	-3.84090995788574	0.192654013633728	0.428530126810074	-0.0101899737492204
-1.15860557556152	-7.78519153594971	-3.85371828079224	0.192768931388855	0.428481012582779	-0.0103860842064023
-1.15244114398956	-7.78696775436401	-3.85553359985352	0.192792102694511	0.428434878587723	-0.0105738127604127
-1.15018784999847	-7.78738212585449	-3.85954689979553	0.192901134490967	0.428334146738052	-0.0107660908252001
-1.1436288356781	-7.78772068023682	-3.85534191131592	0.192822054028511	0.428274065256119	-0.010973559692502
-1.1411589384079	-7.78560209274292	-3.84665656089783	0.192922800779343	0.428296834230423	-0.0110900830477476
-1.13501358032227	-7.79083395004272	-3.83573389053345	0.192837208509445	0.428147673606873	-0.0111228749155998
-1.13368582725525	-7.79797220230103	-3.83503174781799	0.192771598696709	0.42827519774437	-0.0112249441444874
-1.13106989860535	-7.80191993713379	-3.8446741104126	0.192805528640747	0.428299725055695	-0.0114139961078763
-1.12808060646057	-7.80336666107178	-3.85377836227417	0.192804545164108	0.428217887878418	-0.0116551425307989
-1.12787306308746	-7.80144357681274	-3.85650324821472	0.192844584584236	0.428135424852371	-0.0118824811652303
-1.12198960781097	-7.79623794555664	-3.84531855583191	0.192836672067642	0.42798987030983	-0.0120233772322536
-1.11825466156006	-7.7972559928894	-3.83756971359253	0.192816272377968	0.427984029054642	-0.0121421739459038
-1.11528730392456	-7.80239915847778	-3.83181953430176	0.192676216363907	0.427946537733078	-0.0122935455292463
-1.11834466457367	-7.805419921875	-3.83749723434448	0.192628905177116	0.428010493516922	-0.01250318903476
-1.11051726341248	-7.80911922454834	-3.84778261184692	0.192563503980637	0.427970141172409	-0.0128623191267252
-1.10847687721252	-7.80934190750122	-3.85228109359741	0.192531302571297	0.428014308214188	-0.0132160717621446
-1.10280168056488	-7.81118011474609	-3.85591745376587	0.192355394363403	0.428011655807495	-0.0134708359837532
-1.10291302204132	-7.8110613822937	-3.85300874710083	0.192284062504768	0.428003996610641	-0.0137563841417432
-1.09924185276031	-7.81273937225342	-3.8394889831543	0.192213788628578	0.428014278411865	-0.0139278415590525
-1.1000908613205	-7.81172609329224	-3.83366560935974	0.192187324166298	0.428107440471649	-0.0140863573178649
-1.09755969047546	-7.81872081756592	-3.82832717895508	0.192039951682091	0.428105175495148	-0.0142672741785645
-1.09519362449646	-7.820143699646	-3.83496475219727	0.191986665129662	0.428162634372711	-0.0144805693998933
-1.09127974510193	-7.82086610794067	-3.83922815322876	0.191994309425354	0.428161263465881	-0.0147694852203131
-1.08405792713165	-7.82086277008057	-3.84919619560242	0.191931441426277	0.428185790777206	-0.015009225346148
-1.07652175426483	-7.82117938995361	-3.85448741912842	0.191778033971786	0.428158819675446	-0.0153280617669225
-1.07295405864716	-7.82254695892334	-3.84632015228271	0.191617235541344	0.428226828575134	-0.0155668901279569
-1.06466472148895	-7.82397651672363	-3.8462975025177	0.191423714160919	0.428286582231522	-0.0157915726304054
-1.0562402009964	-7.82807159423828	-3.83567714691162	0.191323816776276	0.428242236375809	-0.0158784817904234
-1.05471754074097	-7.83102416992188	-3.83313179016113	0.191163957118988	0.428443044424057	-0.0160604640841484
-1.04603898525238	-7.83420991897583	-3.83547377586365	0.191091820597649	0.428552150726318	-0.0162357948720455
-1.04411971569061	-7.84241724014282	-3.8464150428772	0.191103652119637	0.428761631250381	-0.0165460351854563
-1.03702175617218	-7.83921813964844	-3.8520975112915	0.190991550683975	0.428750246763229	-0.0167642664164305
-1.03549838066101	-7.83765602111816	-3.85350632667542	0.190919756889343	0.428927958011627	-0.0170713383704424
-1.02912306785583	-7.83363342285156	-3.84746313095093	0.190885052084923	0.42897766828537	-0.017275620251894
-1.02719354629517	-7.83687686920166	-3.83775544166565	0.190679162740707	0.429026931524277	-0.0173842441290617
-1.02056765556335	-7.83447313308716	-3.82767677307129	0.190498650074005	0.429184526205063	-0.0174045283347368
-1.01667368412018	-7.83801746368408	-3.82977080345154	0.190316617488861	0.429387390613556	-0.01752869784832
-1.0085985660553	-7.84168291091919	-3.83893013000488	0.190177917480469	0.42950302362442	-0.0177432131022215
-1.00900161266327	-7.83931970596313	-3.84885406494141	0.189987435936928	0.429667741060257	-0.0179343707859516
-0.996257245540619	-7.83763980865479	-3.84953880310059	0.189744681119919	0.42975065112114	-0.0181524287909269
-0.996137619018555	-7.838134765625	-3.83595514297485	0.189593881368637	0.429898679256439	-0.0181988533586264
-0.998953759670258	-7.83900117874146	-3.83079528808594	0.189377918839455	0.430137127637863	-0.0182336829602718
-0.994150757789612	-7.84015369415283	-3.83102440834045	0.189209446310997	0.430230468511581	-0.0183397587388754
-0.99342155456543	-7.83994102478027	-3.85206937789917	0.189131677150726	0.430337339639664	-0.018629752099514
-0.983528554439545	-7.83484983444214	-3.84993624687195	0.188814163208008	0.430429846048355	-0.018857205286622
-0.981579780578613	-7.83440732955933	-3.8415002822876	0.188577473163605	0.430630654096603	-0.0191178768873215
-0.974314033985138	-7.83692026138306	-3.83367609977722	0.188236281275749	0.430648118257523	-0.0192102361470461
-0.976808488368988	-7.84063005447388	-3.83276009559631	0.187930852174759	0.430913537740707	-0.0193207208067179
-0.971002876758575	-7.83967161178589	-3.82734036445618	0.187653601169586	0.431127786636353	-0.0194088332355022
-0.969043850898743	-7.84654569625854	-3.83577704429626	0.187398597598076	0.431394696235657	-0.0196000467985868
-0.968639612197876	-7.84892225265503	-3.84572720527649	0.187227174639702	0.431558012962341	-0.0198574215173721
-0.96743643283844	-7.84391498565674	-3.84815692901611	0.186967864632607	0.431734532117844	-0.0200382173061371
-0.963611781597137	-7.84113359451294	-3.84584045410156	0.186789065599442	0.43191123008728	-0.0203036796301603
-0.962671160697937	-7.84029865264893	-3.83227801322937	0.186510473489761	0.432056695222855	-0.0204285718500614
-0.961808621883392	-7.84235620498657	-3.82864022254944	0.186224371194839	0.432241052389145	-0.020670099183917
-0.956303417682648	-7.8464469909668	-3.82457280158997	0.185970529913902	0.432490587234497	-0.0208750367164612
-0.957476377487183	-7.8531346321106	-3.83733105659485	0.185619488358498	0.432772427797318	-0.0212012976408005
-0.954385876655579	-7.85504961013794	-3.84402370452881	0.185365691781044	0.432963281869888	-0.0216145869344473
-0.952966332435608	-7.85407781600952	-3.85062623023987	0.185151487588882	0.433273077011108	-0.0220945216715336
-0.951416432857513	-7.85458898544312	-3.8463282585144	0.184869483113289	0.433473885059357	-0.0224619898945093
-0.956473290920258	-7.8530535697937	-3.84080505371094	0.184650376439095	0.433778941631317	-0.0227227918803692
-0.9564448595047	-7.8576545715332	-3.83424305915833	0.184392064809799	0.434062838554382	-0.0230608657002449
-0.958866834640503	-7.86106204986572	-3.83933854103088	0.18418475985527	0.434244394302368	-0.0234430860728025
-0.959382295608521	-7.86182498931885	-3.85394048690796	0.184019178152084	0.434592306613922	-0.0240091681480408
-0.949790775775909	-7.86348247528076	-3.85732460021973	0.183775022625923	0.434746116399765	-0.0245960280299187
-0.955589711666107	-7.86653470993042	-3.85393238067627	0.183508113026619	0.435057073831558	-0.0251262951642275
-0.948486387729645	-7.86936092376709	-3.84344244003296	0.18319745361805	0.435254782438278	-0.0256660059094429
-0.948534786701202	-7.8771824836731	-3.84014797210693	0.182880356907845	0.435626804828644	-0.0261505879461765
-0.94910740852356	-7.88667392730713	-3.84506320953369	0.182575896382332	0.435929000377655	-0.0267102904617786
-0.953748464584351	-7.88995218276978	-3.85795426368713	0.182441279292107	0.436218619346619	-0.0273270271718502
-0.952287197113037	-7.88733005523682	-3.85961604118347	0.182211324572563	0.436442822217941	-0.0279345400631428
-0.953025460243225	-7.88534164428711	-3.85137629508972	0.182096526026726	0.436649352312088	-0.0282786544412375
-0.952642679214478	-7.89019632339478	-3.84382271766663	0.181742623448372	0.436904788017273	-0.0285711213946342
-0.950469970703125	-7.89267921447754	-3.84856414794922	0.18146687746048	0.437194854021072	-0.0290098711848259
-0.950007081031799	-7.89917516708374	-3.86486506462097	0.181231185793877	0.437451303005219	-0.0294990781694651
-0.941711604595184	-7.89873218536377	-3.86230492591858	0.181012004613876	0.437635332345963	-0.0299251265823841
-0.948673248291016	-7.898597240448	-3.84653663635254	0.180796071887016	0.437919616699219	-0.0300698224455118
-0.950813055038452	-7.90049409866333	-3.84949731826782	0.180613249540329	0.438128501176834	-0.0302479453384876
-0.947583556175232	-7.90205907821655	-3.86330652236938	0.180529922246933	0.438289731740952	-0.0305771045386791
-0.944734454154968	-7.90240716934204	-3.87123370170593	0.180420562624931	0.438418507575989	-0.0308244917541742
-0.935240983963013	-7.90336990356445	-3.86241221427917	0.180097863078117	0.438561618328094	-0.030937185510993
-0.935379981994629	-7.9051685333252	-3.85258173942566	0.179958313703537	0.43877449631691	-0.0309273488819599
-0.933707773685455	-7.91217279434204	-3.85624957084656	0.179831445217133	0.439059108495712	-0.030990106984973
-0.933068871498108	-7.91332483291626	-3.87019896507263	0.179782778024673	0.439317911863327	-0.0311053916811943
-0.934914946556091	-7.90994548797607	-3.8780415058136	0.179785862565041	0.439384877681732	-0.0311976857483387
-0.92932802438736	-7.90832042694092	-3.86344242095947	0.179648131132126	0.439459055662155	-0.0311764180660248
-0.924963772296906	-7.9081563949585	-3.85659074783325	0.179551064968109	0.43973234295845	-0.0310588926076889
-0.921164214611053	-7.91329097747803	-3.8696722984314	0.179522529244423	0.439916789531708	-0.0311602987349033
-0.918221294879913	-7.91350603103638	-3.87923908233643	0.179350569844246	0.440107256174088	-0.0312269683927298
-0.921591699123383	-7.91306638717651	-3.86920475959778	0.179405674338341	0.44029575586319	-0.0310940463095903
-0.925664067268372	-7.91460084915161	-3.86269521713257	0.17940154671669	0.440497010946274	-0.0309509001672268
-0.919253528118134	-7.9163613319397	-3.87335610389709	0.179488852620125	0.440581023693085	-0.030997134745121
-0.919190227985382	-7.91630935668945	-3.89055943489075	0.179560929536819	0.440763056278229	-0.0310424026101828
-0.913311123847961	-7.91411828994751	-3.88614988327026	0.179548501968384	0.440808266401291	-0.0310277286916971
-0.913609206676483	-7.91441869735718	-3.87923645973206	0.179540738463402	0.440976589918137	-0.0308424383401871
-0.913385689258575	-7.91570568084717	-3.87438988685608	0.179496988654137	0.441157221794128	-0.030631510540843
-0.911530911922455	-7.91867923736572	-3.88125896453857	0.179590195417404	0.441262066364288	-0.0304529052227736
-0.914166569709778	-7.92109155654907	-3.90201258659363	0.179803594946861	0.441412448883057	-0.0303912069648504
-0.915358483791351	-7.9137282371521	-3.88991689682007	0.179870158433914	0.441393673419952	-0.0301616564393044
-0.913114666938782	-7.90770816802979	-3.88037252426147	0.180056259036064	0.441426962614059	-0.0298237167298794
-0.910051822662354	-7.90819454193115	-3.8737895488739	0.180093675851822	0.441474884748459	-0.0294778123497963
-0.909840166568756	-7.91018199920654	-3.8828558921814	0.180191278457642	0.441530585289001	-0.0291666425764561
-0.907390654087067	-7.91458749771118	-3.88376545906067	0.180229216814041	0.441509813070297	-0.0288740787655115
-0.904092013835907	-7.91199922561646	-3.89758253097534	0.180319488048553	0.441536217927933	-0.0286712106317282
-0.90062952041626	-7.9105110168457	-3.89698243141174	0.180425047874451	0.441573798656464	-0.0284088291227818
-0.900153696537018	-7.9101300239563	-3.90312147140503	0.180478394031525	0.441480875015259	-0.0281248725950718
-0.90386837720871	-7.90759134292603	-3.89127445220947	0.180624186992645	0.441461890935898	-0.0277926493436098
-0.903988122940063	-7.90784692764282	-3.88303327560425	0.180741339921951	0.441398859024048	-0.0274496600031853
-0.906621694564819	-7.91318082809448	-3.88774585723877	0.1809171885252	0.441394299268723	-0.0270955041050911
-0.90507847070694	-7.90802335739136	-3.89821362495422	0.181178733706474	0.441225111484528	-0.0269592553377151
-0.905141949653625	-7.90865468978882	-3.90550661087036	0.18125057220459	0.441019505262375	-0.0269046369940043
-0.897352397441864	-7.90636253356934	-3.89619565010071	0.181243434548378	0.440891563892365	-0.0266838483512402
-0.897645831108093	-7.90560293197632	-3.89107894897461	0.181356653571129	0.44080913066864	-0.0264319535344839
-0.896893680095673	-7.90813732147217	-3.88268113136292	0.18147286772728	0.440725982189178	-0.0261530820280313
-0.901916682720184	-7.91362237930298	-3.88446187973022	0.181572079658508	0.440691292285919	-0.0259272437542677
-0.905092716217041	-7.9135046005249	-3.89721465110779	0.181764826178551	0.440666019916534	-0.0257581360638142
-0.904662549495697	-7.91229152679443	-3.89960432052612	0.181956395506859	0.440511673688889	-0.0256094820797443
-0.909210503101349	-7.90532207489014	-3.90548968315125	0.18212516605854	0.440296947956085	-0.025332685559988
-0.903901100158691	-7.9045033454895	-3.89257311820984	0.18227319419384	0.440136104822159	-0.0250720027834177
-0.906111478805542	-7.90270185470581	-3.87847900390625	0.182425603270531	0.440152049064636	-0.0248221810907125
-0.902501583099365	-7.904616355896	-3.87946629524231	0.182496443390846	0.439957499504089	-0.0244937185198069
-0.904926776885986	-7.90594005584717	-3.88251328468323	0.182587176561356	0.43994140625	-0.0241754855960608
-0.899271607398987	-7.90805101394653	-3.88878464698792	0.1827222853899	0.439805656671524	-0.0239115376025438
-0.901733875274658	-7.91047716140747	-3.89134550094604	0.182799875736237	0.439797908067703	-0.0237422566860914
-0.899058938026428	-7.90907192230225	-3.90309143066406	0.182936564087868	0.439692050218582	-0.0235683582723141
-0.898377418518066	-7.9067063331604	-3.90466165542603	0.183149293065071	0.439568728208542	-0.0234217811375856
-0.899726510047913	-7.90325593948364	-3.89434170722961	0.183280453085899	0.43958193063736	-0.0230896715074778
-0.904133081436157	-7.90258455276489	-3.8895275592804	0.183401495218277	0.439509987831116	-0.0227795708924532
-0.906366646289825	-7.9066309928894	-3.8825695514679	0.183608308434486	0.439487487077713	-0.022456057369709
-0.909024298191071	-7.90397691726685	-3.89109110832214	0.183909744024277	0.439445674419403	-0.0222048796713352
-0.909035980701447	-7.90559911727905	-3.89892816543579	0.184057965874672	0.439390659332275	-0.0220555867999792
-0.905335009098053	-7.9036283493042	-3.90473389625549	0.184264078736305	0.439325928688049	-0.0218602959066629
-0.90797758102417	-7.90280199050903	-3.90600156784058	0.184420689940453	0.439239919185638	-0.0217441376298666
-0.903267800807953	-7.89785575866699	-3.89798974990845	0.184505447745323	0.439185619354248	-0.0214816145598888
-0.903211653232574	-7.8985013961792	-3.89100313186646	0.184649631381035	0.43916729092598	-0.0212757028639317
-0.906293869018555	-7.90184211730957	-3.888179063797	0.184866830706596	0.439110577106476	-0.0209965091198683
-0.910046637058258	-7.90406703948975	-3.89294958114624	0.18499743938446	0.439137905836105	-0.0208624266088009
-0.908817827701569	-7.9038610458374	-3.89781832695007	0.185190930962563	0.439203858375549	-0.0206824261695147
-0.913210332393646	-7.90874862670898	-3.90671849250793	0.185331776738167	0.439163595438004	-0.0206291582435369
-0.914214074611664	-7.9046368598938	-3.91838598251343	0.185658439993858	0.43897607922554	-0.0205904077738523
-0.913353443145752	-7.90569639205933	-3.91998219490051	0.185832232236862	0.438996642827988	-0.0205596834421158
-0.914047062397003	-7.90166997909546	-3.92088675498962	0.186136409640312	0.438879251480103	-0.0204944126307964
-0.915402114391327	-7.90471839904785	-3.91524314880371	0.186209321022034	0.438852608203888	-0.0204339027404785
-0.917339265346527	-7.90169620513916	-3.91266989707947	0.186416819691658	0.438719481229782	-0.0204179137945175
-0.917642116546631	-7.90373802185059	-3.90475010871887	0.186565548181534	0.438620865345001	-0.0203294213861227
-0.920269250869751	-7.90150356292725	-3.90118384361267	0.186738461256027	0.438552677631378	-0.0202553682029247
-0.921087086200714	-7.9064998626709	-3.89737915992737	0.186776414513588	0.43851375579834	-0.0201711691915989
-0.922674179077148	-7.90841913223267	-3.89659786224365	0.186968818306923	0.438431352376938	-0.0201295744627714
-0.924387574195862	-7.91100311279297	-3.90356588363647	0.187008619308472	0.438331633806229	-0.0200686249881983
-0.920268654823303	-7.91331243515015	-3.9105339050293	0.187172144651413	0.438227981328964	-0.0200259778648615
-0.920310199260712	-7.91381216049194	-3.91182255744934	0.187213078141212	0.438133746385574	-0.0199956521391869
-0.921206474304199	-7.91022729873657	-3.91976714134216	0.187356874346733	0.438026607036591	-0.0198634713888168
-0.922931611537933	-7.90895366668701	-3.90991735458374	0.18740676343441	0.437876969575882	-0.0196314100176096
-0.924439072608948	-7.90706014633179	-3.90048575401306	0.187539413571358	0.437763512134552	-0.0193286594003439
-0.9269198179245	-7.91024541854858	-3.90017342567444	0.187589511275291	0.437659949064255	-0.019104078412056
-0.927380383014679	-7.90788125991821	-3.89371871948242	0.187748208642006	0.437510162591934	-0.0189162511378527
-0.929238080978394	-7.90806865692139	-3.9060754776001	0.187838241457939	0.437393635511398	-0.0188167057931423
-0.927414238452911	-7.90533924102783	-3.91299676895142	0.187930643558502	0.437206923961639	-0.0187302064150572
-0.930374443531036	-7.90660095214844	-3.91732430458069	0.188026964664459	0.437056183815002	-0.0187314376235008
-0.928538620471954	-7.90070533752441	-3.9139666557312	0.187996923923492	0.436757475137711	-0.0186568032950163
-0.92695826292038	-7.90234851837158	-3.91210770606995	0.188034728169441	0.43665412068367	-0.0185035020112991
-0.927223920822144	-7.9020209312439	-3.89654755592346	0.188029810786247	0.436443775892258	-0.0183502305299044
-0.9285489320755	-7.90258169174194	-3.88732647895813	0.188007965683937	0.436313450336456	-0.0181814655661583
-0.928321540355682	-7.90430736541748	-3.89023399353027	0.188039660453796	0.436189264059067	-0.0180933922529221
-0.933929026126862	-7.90864706039429	-3.89724636077881	0.188029259443283	0.436085760593414	-0.0179994814097881
-0.933595597743988	-7.90677833557129	-3.90322947502136	0.188092514872551	0.435867577791214	-0.0180581789463758
-0.937440574169159	-7.90769052505493	-3.90960907936096	0.188134089112282	0.435638815164566	-0.0180199164897203
-0.932174265384674	-7.90269804000854	-3.90450572967529	0.188172981142998	0.435374587774277	-0.0180240143090487
-0.937565863132477	-7.89874029159546	-3.89498972892761	0.188239753246307	0.435091525316238	-0.0178601779043674
-0.934689939022064	-7.89695644378662	-3.88869833946228	0.188149660825729	0.434878766536713	-0.0177637189626694
-0.934213995933533	-7.89335680007935	-3.87679743766785	0.188180908560753	0.434682071208954	-0.0175510011613369
-0.931922078132629	-7.89560747146606	-3.87207508087158	0.188060268759727	0.434454709291458	-0.0174231715500355
-0.935052692890167	-7.89686298370361	-3.88153219223022	0.188044935464859	0.434266269207001	-0.0173236895352602
-0.927337944507599	-7.90033149719238	-3.8871443271637	0.187982156872749	0.433959156274796	-0.017323637381196
-0.928830742835999	-7.89786624908447	-3.88752365112305	0.18789042532444	0.433857381343842	-0.017315810546279
-0.925749599933624	-7.89678955078125	-3.88920450210571	0.187769129872322	0.433579117059708	-0.0172862354665995
-0.925961792469025	-7.89732360839844	-3.8892834186554	0.187779754400253	0.433381050825119	-0.0173226911574602
-0.927246332168579	-7.89529800415039	-3.87484288215637	0.187661975622177	0.433164030313492	-0.0172724053263664
-0.931477189064026	-7.8950629234314	-3.86747884750366	0.187684819102287	0.433028370141983	-0.0172090083360672
-0.932526886463165	-7.8989896774292	-3.86322379112244	0.187556192278862	0.432773411273956	-0.0171739142388105
-0.934793710708618	-7.89715671539307	-3.87072324752808	0.187659829854965	0.432577461004257	-0.0172544661909342
-0.934707880020142	-7.89694356918335	-3.8829243183136	0.18756078183651	0.4323590695858	-0.017461609095335
-0.929599821567535	-7.89323234558105	-3.87410521507263	0.187564447522163	0.432067841291428	-0.0176106300204992
-0.93093603849411	-7.89192962646484	-3.86423301696777	0.187509194016457	0.431911528110504	-0.0175996534526348
-0.93171352148056	-7.89576864242554	-3.85221314430237	0.187287986278534	0.431802809238434	-0.0175958797335625
-0.933079838752747	-7.89469861984253	-3.8600058555603	0.187334418296814	0.431751877069473	-0.0176277868449688
-0.937372267246246	-7.89990472793579	-3.86318683624268	0.187320128083229	0.431680917739868	-0.0177266579121351
-0.941861093044281	-7.89653778076172	-3.87212181091309	0.187320083379745	0.431498467922211	-0.017830703407526
-0.941753387451172	-7.89146947860718	-3.87401533126831	0.187315344810486	0.431301027536392	-0.0178784858435392
-0.94392466545105	-7.88480997085571	-3.85542511940002	0.187357649207115	0.43109992146492	-0.0177703890949488
-0.944942891597748	-7.88528776168823	-3.84191179275513	0.18724961578846	0.431055963039398	-0.0176580753177404
-0.944207012653351	-7.88837909698486	-3.85337018966675	0.187166407704353	0.430939376354218	-0.0176564604043961
-0.946660041809082	-7.88767290115356	-3.85762763023376	0.187096700072289	0.430868983268738	-0.0175234731286764
-0.941185355186462	-7.88307571411133	-3.86511182785034	0.187019005417824	0.4307641685009	-0.0176036860793829
-0.946544647216797	-7.88584232330322	-3.86611819267273	0.186989426612854	0.430693030357361	-0.0174912083894014
-0.942909121513367	-7.87903118133545	-3.8668417930603	0.186922609806061	0.430549949407578	-0.0174453556537628
-0.952049493789673	-7.87545537948608	-3.85467338562012	0.186811044812202	0.43045374751091	-0.0172371938824654
-0.949975728988647	-7.87337970733643	-3.84268116950989	0.186716139316559	0.430386066436768	-0.0170614942908287
-0.956426560878754	-7.87611484527588	-3.84492325782776	0.186764374375343	0.430273711681366	-0.0168633721768856
-0.955847322940826	-7.87107610702515	-3.83690333366394	0.18667671084404	0.430218875408173	-0.0167570076882839
-0.961302816867828	-7.87035369873047	-3.85282468795776	0.186691239476204	0.430074393749237	-0.0166739467531443
-0.954559803009033	-7.86679172515869	-3.85739636421204	0.186583921313286	0.429908692836761	-0.0166629273444414
-0.954608082771301	-7.86425113677979	-3.85454034805298	0.186471581459045	0.429700583219528	-0.0166140049695969
-0.952828705310822	-7.85943984985352	-3.84517431259155	0.18631249666214	0.429594039916992	-0.016487892717123
-0.951688408851624	-7.86010789871216	-3.83725237846375	0.186233446002007	0.429513245820999	-0.0163513869047165
-0.95197069644928	-7.86160230636597	-3.83407592773438	0.186056762933731	0.429393708705902	-0.0161638464778662
-0.955202162265778	-7.86179065704346	-3.83337616920471	0.185988157987595	0.429372727870941	-0.0160306263715029
-0.951277732849121	-7.8613395690918	-3.84180426597595	0.18587726354599	0.429301112890244	-0.0159428827464581
-0.953882873058319	-7.8628306388855	-3.84333539009094	0.185879901051521	0.429198324680328	-0.0160022582858801
-0.953991115093231	-7.86123037338257	-3.8485107421875	0.185828432440758	0.429085344076157	-0.0160313211381435
-0.953228056430817	-7.85641717910767	-3.8483452796936	0.185791552066803	0.428948789834976	-0.0160005893558264
-0.951194822788239	-7.85662794113159	-3.84539484977722	0.185722947120667	0.428826749324799	-0.0160457342863083
-0.953556895256042	-7.85391521453857	-3.8407998085022	0.185562700033188	0.428719162940979	-0.0160455536097288
-0.954747438430786	-7.85057306289673	-3.83447051048279	0.185493528842926	0.428585797548294	-0.0161107815802097
-0.957002639770508	-7.84885454177856	-3.82186341285706	0.185507073998451	0.428544044494629	-0.0161096379160881
-0.952034473419189	-7.85453605651855	-3.82246518135071	0.185351997613907	0.428444713354111	-0.0161949209868908
-0.951966226100922	-7.85471248626709	-3.82876300811768	0.185280472040176	0.428404420614243	-0.0163142513483763
-0.951618015766144	-7.85336589813232	-3.83843874931335	0.185228258371353	0.428423136472702	-0.0165378618985415
-0.948578834533691	-7.85058832168579	-3.83715295791626	0.185155734419823	0.428412288427353	-0.0166825521737337
-0.95182728767395	-7.85262012481689	-3.83063220977783	0.185119107365608	0.428342700004578	-0.016681544482708
-0.95354163646698	-7.85235595703125	-3.81821203231812	0.184935480356216	0.428331404924393	-0.0166409071534872
-0.95102858543396	-7.85184955596924	-3.81704926490784	0.184991911053658	0.428315162658691	-0.0166621953248978
-0.952057421207428	-7.85298728942871	-3.81468296051025	0.184934258460999	0.428278088569641	-0.0167122986167669
-0.953084647655487	-7.85494232177734	-3.82591843605042	0.185014858841896	0.428326040506363	-0.0167911052703857
-0.943422496318817	-7.85387992858887	-3.82304310798645	0.184985786676407	0.428175002336502	-0.0169338937848806
-0.942202389240265	-7.85224390029907	-3.8303849697113	0.184911325573921	0.428198754787445	-0.0170052424073219
-0.936427712440491	-7.85217761993408	-3.82641196250916	0.184783950448036	0.428116947412491	-0.0170900337398052
-0.935263991355896	-7.85351705551147	-3.81117963790894	0.184696778655052	0.428062707185745	-0.0171141866594553
-0.932755887508392	-7.85521984100342	-3.80509734153748	0.184563830494881	0.428099811077118	-0.0171351227909327
-0.930478751659393	-7.85519933700562	-3.80368280410767	0.1845683157444	0.428145051002502	-0.0171776432543993
-0.928378522396088	-7.86142253875732	-3.80507326126099	0.184431597590446	0.428226947784424	-0.0172632448375225
-0.926390707492828	-7.86125516891479	-3.81765532493591	0.184425368905067	0.428176075220108	-0.0173731818795204
-0.928899109363556	-7.86402034759521	-3.81730103492737	0.184363856911659	0.428260177373886	-0.0175533890724182
-0.92675256729126	-7.85960149765015	-3.81873655319214	0.184348091483116	0.428138583898544	-0.0175816845148802
-0.926973760128021	-7.85489416122437	-3.80423498153687	0.18424865603447	0.428098142147064	-0.0176161304116249
-0.927175104618073	-7.85532903671265	-3.79161381721497	0.184106990695	0.428016722202301	-0.0175419189035892
-0.926854372024536	-7.85998296737671	-3.7969069480896	0.184049874544144	0.428112477064133	-0.0176125392317772
-0.924690127372742	-7.86153697967529	-3.80904722213745	0.183922916650772	0.428159177303314	-0.0178330056369305
-0.924943089485168	-7.86058712005615	-3.80423951148987	0.183762580156326	0.428112953901291	-0.0180151183158159
-0.930345177650452	-7.86026287078857	-3.79301452636719	0.183698654174805	0.428203731775284	-0.018046572804451
-0.93450003862381	-7.85895347595215	-3.78736042976379	0.183594584465027	0.428207099437714	-0.0180733595043421
-0.937396705150604	-7.86391925811768	-3.79105162620544	0.183531165122986	0.428328931331635	-0.0181082189083099
-0.937271535396576	-7.86020994186401	-3.79758477210999	0.183574393391609	0.428362786769867	-0.0182926263660192
-0.93887722492218	-7.85675239562988	-3.80306339263916	0.183552831411362	0.428353011608124	-0.0185488257557154
-0.936198055744171	-7.85390043258667	-3.79823899269104	0.183410450816154	0.42840039730072	-0.0186599045991898
-0.938421308994293	-7.85837984085083	-3.78141498565674	0.183227092027664	0.42857763171196	-0.0186201576143503
-0.940550565719604	-7.86317014694214	-3.77695417404175	0.183084920048714	0.428799957036972	-0.0185258109122515
-0.944339752197266	-7.86106157302856	-3.78962659835815	0.183023855090141	0.428891748189926	-0.0186317879706621
-0.94831794500351	-7.86006641387939	-3.79980683326721	0.18305616080761	0.429111868143082	-0.0187721606343985
-0.945851802825928	-7.85690593719482	-3.79527235031128	0.182947084307671	0.429148107767105	-0.0187470503151417
-0.949907243251801	-7.85028076171875	-3.78044676780701	0.182950645685196	0.429302930831909	-0.0186697263270617
-0.949814856052399	-7.85263013839722	-3.77530431747437	0.182824358344078	0.429408758878708	-0.018625233322382
-0.950181186199188	-7.85448312759399	-3.78101277351379	0.182669520378113	0.429675042629242	-0.0185765717178583
-0.948664724826813	-7.85671329498291	-3.78893423080444	0.182584300637245	0.429894804954529	-0.0186862647533417
-0.946764469146729	-7.85328006744385	-3.79672455787659	0.182488456368446	0.429964035749435	-0.0187620278447866
-0.952113568782806	-7.85459661483765	-3.78757619857788	0.182405561208725	0.430168032646179	-0.018797991797328
-0.953529715538025	-7.85441589355469	-3.77274751663208	0.182237908244133	0.430398523807526	-0.0187345147132874
-0.957920074462891	-7.85612678527832	-3.77684950828552	0.182226657867432	0.430562078952789	-0.0186966862529516
-0.958049118518829	-7.85693359375	-3.78498911857605	0.182174652814865	0.430763065814972	-0.0187831241637468
-0.954103767871857	-7.85511493682861	-3.79949951171875	0.182166755199432	0.430821746587753	-0.0188679061830044
-0.952008187770844	-7.85134792327881	-3.78679871559143	0.181986480951309	0.431000202894211	-0.0188797730952501
-0.952288866043091	-7.85221815109253	-3.77402710914612	0.181840509176254	0.431102275848389	-0.0188918858766556
-0.950200617313385	-7.85907602310181	-3.77969598770142	0.181657060980797	0.431364864110947	-0.0188718009740114
-0.952295422554016	-7.86427879333496	-3.78467535972595	0.18156772851944	0.431593030691147	-0.0187693014740944
-0.955289125442505	-7.86377334594727	-3.79768919944763	0.181649848818779	0.431821316480637	-0.0187418665736914
-0.955298900604248	-7.85459041595459	-3.79253888130188	0.181632578372955	0.431949466466904	-0.0186306983232498
-0.954187631607056	-7.85271787643433	-3.78149509429932	0.18149234354496	0.432025372982025	-0.0185941010713577
-0.956079602241516	-7.85668563842773	-3.77330350875854	0.181436136364937	0.432311326265335	-0.0185312069952488
-0.954103827476501	-7.85720491409302	-3.77402973175049	0.181386321783066	0.432415544986725	-0.0184641070663929
-0.957452654838562	-7.86025762557983	-3.7839994430542	0.181272596120834	0.432626664638519	-0.0184104759246111
-0.946700990200043	-7.85971117019653	-3.79397344589233	0.181155949831009	0.432815879583359	-0.0184991154819727
-0.950298845767975	-7.86036968231201	-3.79570889472961	0.18118092417717	0.432978451251984	-0.018402349203825
-0.948854804039001	-7.85854053497314	-3.78432321548462	0.181086495518684	0.433107376098633	-0.0182367730885744
-0.952247023582459	-7.85895967483521	-3.78585457801819	0.181122332811356	0.433349519968033	-0.0179769434034824
-0.951615691184998	-7.86024618148804	-3.79144096374512	0.181189879775047	0.433533787727356	-0.0179864503443241
-0.949181854724884	-7.86243867874146	-3.79838919639587	0.181088030338287	0.43360099196434	-0.0179807413369417
-0.947162628173828	-7.85838222503662	-3.80075335502625	0.181112691760063	0.433851569890976	-0.0181015562266111
-0.940400063991547	-7.85954618453979	-3.79252052307129	0.180993929505348	0.433820128440857	-0.0180373191833496
-0.938897967338562	-7.86257839202881	-3.78528189659119	0.180924311280251	0.434054672718048	-0.0178316552191973
-0.94129604101181	-7.86427736282349	-3.78497052192688	0.180908024311066	0.43430495262146	-0.0178534425795078
-0.93940132856369	-7.86884546279907	-3.79816174507141	0.180986791849136	0.434507459402084	-0.0179834607988596
-0.941619455814362	-7.8694052696228	-3.80755066871643	0.181120350956917	0.434649109840393	-0.018094876781106
-0.937490522861481	-7.86550664901733	-3.80983734130859	0.181262835860252	0.434802830219269	-0.0182084888219833
-0.939825177192688	-7.86640739440918	-3.79683256149292	0.181333482265472	0.434960812330246	-0.01825743727386
-0.936947643756866	-7.86713933944702	-3.78851008415222	0.181361004710197	0.435042589902878	-0.0182461831718683
-0.936080753803253	-7.86936902999878	-3.7936909198761	0.181450426578522	0.435254067182541	-0.018272839486599
-0.932278692722321	-7.87698745727539	-3.80282092094421	0.181490242481232	0.435415923595428	-0.0184502527117729
-0.927548050880432	-7.87448215484619	-3.8126425743103	0.181614831089973	0.435640454292297	-0.0186358205974102
-0.92627614736557	-7.87554407119751	-3.8109016418457	0.18173123896122	0.435842305421829	-0.0187331791967154
-0.928791344165802	-7.87586641311646	-3.80135703086853	0.181915834546089	0.435940444469452	-0.0187207777053118
-0.930706262588501	-7.87819671630859	-3.79549551010132	0.182024419307709	0.436178773641586	-0.0186650827527046
-0.927400231361389	-7.87749052047729	-3.80319094657898	0.182196274399757	0.43633970618248	-0.0186892822384834
-0.927436649799347	-7.88372039794922	-3.80504631996155	0.182337492704391	0.436586797237396	-0.0186619237065315
-0.925859868526459	-7.88023662567139	-3.81883859634399	0.182570233941078	0.436706304550171	-0.0188730210065842
-0.922291696071625	-7.87667798995972	-3.81755185127258	0.182678207755089	0.436846375465393	-0.0188981276005507
-0.91512930393219	-7.8789176940918	-3.80998969078064	0.182716935873032	0.437007546424866	-0.0187886543571949
-0.913783133029938	-7.87950849533081	-3.80558347702026	0.182825088500977	0.437237590551376	-0.018640547990799
-0.915311872959137	-7.88515329360962	-3.8145124912262	0.182917147874832	0.437603354454041	-0.0186810530722141
-0.919813275337219	-7.88566541671753	-3.82880258560181	0.183136850595474	0.437857449054718	-0.0187601521611214
-0.919939160346985	-7.88720989227295	-3.83527302742004	0.18321381509304	0.43809449672699	-0.0189757328480482
-0.92054945230484	-7.88230991363525	-3.83215045928955	0.18339130282402	0.438276588916779	-0.0190588310360909
-0.945917904376984	-7.87075805664063	-3.82310199737549	0.183549866080284	0.438522189855576	-0.0199072919785976
-0.980573832988739	-7.86948871612549	-3.81111168861389	0.183212801814079	0.438735485076904	-0.0224047061055899
-0.969632565975189	-7.88096475601196	-3.82380318641663	0.182990103960037	0.43899992108345	-0.0225200243294239
-0.947325170040131	-7.87901878356934	-3.834805727005	0.182794004678726	0.438953906297684	-0.0214231535792351
-0.932327270507813	-7.87603998184204	-3.84508395195007	0.182715713977814	0.439038246870041	-0.0207761246711016
-0.917980909347534	-7.88097286224365	-3.83741426467896	0.182660773396492	0.439177274703979	-0.0206000711768866
-0.910569727420807	-7.88926124572754	-3.82561135292053	0.182777404785156	0.439356476068497	-0.0207243319600821
-0.911836385726929	-7.89378833770752	-3.82010650634766	0.18271316587925	0.439494520425797	-0.0210817717015743
-0.916585803031921	-7.89326095581055	-3.81636643409729	0.182951435446739	0.439784198999405	-0.0214361641556025
-0.919200479984283	-7.89588689804077	-3.83317637443542	0.183075994253159	0.440065860748291	-0.0215534139424562
-0.918597877025604	-7.89790868759155	-3.84537935256958	0.183305859565735	0.440385788679123	-0.0216406993567944
-0.920700073242188	-7.89849233627319	-3.85309910774231	0.183528259396553	0.440698891878128	-0.0219211988151073
-0.921556711196899	-7.89385747909546	-3.8545835018158	0.18356366455555	0.440931022167206	-0.0220355242490768
-0.919889748096466	-7.89022445678711	-3.85347676277161	0.18369947373867	0.441336274147034	-0.0219019707292318
-0.921798646450043	-7.88755416870117	-3.84456586837769	0.183714404702187	0.441619068384171	-0.0216360427439213
-0.920017957687378	-7.88833570480347	-3.84051966667175	0.183799535036087	0.441933065652847	-0.0214582718908787
-0.919592142105103	-7.8909125328064	-3.84421324729919	0.183818131685257	0.442376792430878	-0.0210739579051733
-0.918406844139099	-7.89159631729126	-3.85533571243286	0.183867871761322	0.442802518606186	-0.0207562409341335
-0.918222010135651	-7.8903431892395	-3.86396980285645	0.183983951807022	0.443038493394852	-0.0205809250473976
-0.922112584114075	-7.88712406158447	-3.87317657470703	0.184114247560501	0.443349182605743	-0.0205390676856041
-0.918462932109833	-7.88570165634155	-3.88156366348267	0.184097409248352	0.443563789129257	-0.0205562543123961
-0.922691285610199	-7.88383102416992	-3.87824845314026	0.184184670448303	0.443790823221207	-0.0204654317349195
-0.917187929153442	-7.87804126739502	-3.87013292312622	0.184161752462387	0.443874835968018	-0.0203626211732626
-0.914342641830444	-7.87743902206421	-3.87232494354248	0.184205934405327	0.444097012281418	-0.0201953407377005
-0.916981279850006	-7.87933969497681	-3.86816596984863	0.1841681599617	0.44421848654747	-0.0202207900583744
-0.915507435798645	-7.88286447525024	-3.86436295509338	0.184082299470901	0.444329380989075	-0.020368305966258
-0.912490963935852	-7.87895154953003	-3.8580367565155	0.18411011993885	0.444494307041168	-0.0203572101891041
-0.910063564777374	-7.88500452041626	-3.85744762420654	0.183997347950935	0.444544672966003	-0.020201800391078
-0.909967958927155	-7.88599920272827	-3.86123371124268	0.183979019522667	0.444649308919907	-0.0201897658407688
-0.911254227161407	-7.89118814468384	-3.88075065612793	0.183810830116272	0.444753408432007	-0.0206165350973606
-0.909882187843323	-7.89110136032104	-3.87908434867859	0.183805629611015	0.444830864667892	-0.0208213683217764
-0.913589596748352	-7.8909478187561	-3.88153052330017	0.183782920241356	0.444836676120758	-0.0209516827017069
-0.913849711418152	-7.88777828216553	-3.87654280662537	0.183685958385468	0.444895595312119	-0.0211015548557043
-0.916869580745697	-7.88858127593994	-3.87255597114563	0.183602899312973	0.444987803697586	-0.0211080964654684
-0.923654437065125	-7.89074420928955	-3.8631603717804	0.183586448431015	0.444972813129425	-0.0208957754075527
-0.92889666557312	-7.88848495483398	-3.86270666122437	0.183512508869171	0.445091813802719	-0.0207992903888226
-0.928194224834442	-7.8890814781189	-3.86892223358154	0.18347530066967	0.445090144872665	-0.0208347085863352
-0.932833611965179	-7.89113807678223	-3.88099598884583	0.18346831202507	0.445105761289597	-0.0209961757063866
-0.933799803256989	-7.88770961761475	-3.88382840156555	0.183462470769882	0.445046365261078	-0.0211634933948517
-0.93439131975174	-7.88212966918945	-3.88395738601685	0.183324113488197	0.445108890533447	-0.0213000029325485
-0.932782590389252	-7.88646841049194	-3.86946225166321	0.183248475193977	0.445161521434784	-0.0211024507880211
-0.937268674373627	-7.88617038726807	-3.86112976074219	0.183228209614754	0.445171743631363	-0.0210030153393745
-0.945318281650543	-7.89123773574829	-3.86172413825989	0.183235064148903	0.445407927036285	-0.0211528576910496
-0.948728799819946	-7.89093828201294	-3.8832061290741	0.183313399553299	0.445548593997955	-0.0212240740656853
-0.956174850463867	-7.89078712463379	-3.88832402229309	0.183355957269669	0.445688605308533	-0.0212820544838905
-0.962912201881409	-7.88569593429565	-3.8889479637146	0.183510974049568	0.445755481719971	-0.0213440451771021
-0.971188366413116	-7.88456058502197	-3.88601303100586	0.183503940701485	0.445861488580704	-0.0214879903942347
-0.974754333496094	-7.87771415710449	-3.88137626647949	0.183625146746635	0.445934265851974	-0.021415825933218
-0.984013736248016	-7.87731122970581	-3.87235426902771	0.183630734682083	0.446106553077698	-0.0213338099420071
-0.987734913825989	-7.87478923797607	-3.8750433921814	0.183621898293495	0.446153700351715	-0.0212784018367529
-0.996428251266479	-7.87421607971191	-3.87431979179382	0.183666601777077	0.446405470371246	-0.0213063452392817
-1.00085592269897	-7.87475824356079	-3.87841176986694	0.183643624186516	0.446559458971024	-0.0212523397058249
-1.00853753089905	-7.87507963180542	-3.89002585411072	0.183666437864304	0.446664810180664	-0.021219614893198
-1.00688338279724	-7.86957025527954	-3.89600372314453	0.18374103307724	0.446721524000168	-0.0212412662804127
-1.01218783855438	-7.86601686477661	-3.89793992042542	0.183633640408516	0.446926385164261	-0.0211909655481577
-1.01700687408447	-7.86243772506714	-3.89185237884521	0.183647871017456	0.446921467781067	-0.0209352541714907
-1.02700304985046	-7.86444473266602	-3.8838005065918	0.183695733547211	0.4471255838871	-0.0207918472588062
-1.0328186750412	-7.86045408248901	-3.87875604629517	0.183730378746986	0.447216659784317	-0.0205209031701088
-1.04154980182648	-7.86102819442749	-3.88672780990601	0.183804839849472	0.447383552789688	-0.0203020460903645
-1.0451854467392	-7.85749769210815	-3.89135146141052	0.183862596750259	0.447460830211639	-0.0201972611248493
-1.05274999141693	-7.85304880142212	-3.90750789642334	0.183996737003326	0.447527259588242	-0.0202235132455826
-1.05472373962402	-7.8498067855835	-3.91192960739136	0.18390204012394	0.447609394788742	-0.0202196408063173
-1.06429576873779	-7.84769725799561	-3.91204142570496	0.18397755920887	0.447822958230972	-0.0201936382800341
-1.06669855117798	-7.84050798416138	-3.90467977523804	0.183909058570862	0.447774410247803	-0.0200889632105827
-1.07163321971893	-7.83994293212891	-3.8973240852356	0.183859899640083	0.447968810796738	-0.019793139770627
-1.07656586170197	-7.83611917495728	-3.88593935966492	0.183825239539146	0.448075443506241	-0.0196254458278418
-1.08441925048828	-7.84017181396484	-3.89879751205444	0.183843001723289	0.448296964168549	-0.019463898614049
-1.08991622924805	-7.83916425704956	-3.90370059013367	0.183878123760223	0.448481500148773	-0.0193284042179585
-1.10048830509186	-7.83504009246826	-3.90838503837585	0.183919236063957	0.448664367198944	-0.0193687845021486
-1.1087304353714	-7.83011054992676	-3.9142644405365	0.183997422456741	0.448792457580566	-0.0194366946816444
-1.12238013744354	-7.82363080978394	-3.91270661354065	0.18401212990284	0.448868215084076	-0.0192780904471874
-1.12958478927612	-7.81798934936523	-3.91127252578735	0.183982193470001	0.4489486515522	-0.0191917456686497
-1.14153718948364	-7.8115062713623	-3.90992879867554	0.183948248624802	0.449132561683655	-0.0192355066537857
-1.15035820007324	-7.80763292312622	-3.90651845932007	0.183893129229546	0.44917955994606	-0.0193314626812935
-1.15837502479553	-7.80030632019043	-3.90383696556091	0.18383315205574	0.449359774589539	-0.0191233586519957
-1.1648907661438	-7.79788589477539	-3.90423655509949	0.183769941329956	0.449377089738846	-0.018672177568078
-1.1752804517746	-7.78995990753174	-3.90282440185547	0.18366427719593	0.449458092451096	-0.0183178205043077
-1.17931604385376	-7.78949546813965	-3.90170454978943	0.183525681495667	0.449477434158325	-0.0182423982769251
-1.18861711025238	-7.78879833221436	-3.9042751789093	0.183398380875587	0.449620693922043	-0.0182754639536142
-1.19341158866882	-7.78443479537964	-3.91206240653992	0.183234035968781	0.44957435131073	-0.0180991981178522
-1.20411026477814	-7.77689552307129	-3.91612648963928	0.183072373270988	0.449669063091278	-0.0180647000670433
-1.20769798755646	-7.77050161361694	-3.91587018966675	0.182899966835976	0.449608385562897	-0.0179195255041122
-1.21540021896362	-7.76709127426147	-3.9196310043335	0.182601779699326	0.449551820755005	-0.0175692141056061
-1.21959710121155	-7.75774145126343	-3.91917157173157	0.182440757751465	0.44952929019928	-0.0172241665422916
-1.22641932964325	-7.75549602508545	-3.91815066337585	0.182245805859566	0.449394524097443	-0.01691067032516
-1.23002147674561	-7.74865627288818	-3.92111802101135	0.182052835822105	0.44929900765419	-0.0166068468242884
-1.22856521606445	-7.74325084686279	-3.90682172775269	0.181829139590263	0.449175089597702	-0.0161678250879049
-1.23993897438049	-7.73975896835327	-3.91456437110901	0.181662455201149	0.449068814516068	-0.0156938955187798
-1.24009549617767	-7.73568630218506	-3.90545010566711	0.181465297937393	0.448968172073364	-0.0153149962425232
-1.24514710903168	-7.73248243331909	-3.90254807472229	0.181238904595375	0.448861300945282	-0.0148573247715831
-1.25180053710938	-7.73116207122803	-3.89812397956848	0.181125894188881	0.448816329240799	-0.0141854481771588
-1.26128816604614	-7.7235221862793	-3.89176201820374	0.180948138237	0.448774456977844	-0.0134892025962472
-1.26439261436462	-7.71709442138672	-3.8936779499054	0.180980175733566	0.448703080415726	-0.0128827691078186
-1.27310860157013	-7.71812725067139	-3.89749836921692	0.180969566106796	0.448666632175446	-0.0124594205990434
-1.27720439434052	-7.71186637878418	-3.89905118942261	0.180884137749672	0.448615401983261	-0.0119995977729559
-1.28424143791199	-7.70315980911255	-3.91297078132629	0.180766463279724	0.448605895042419	-0.0117042446509004
-1.28307485580444	-7.69673824310303	-3.91454672813416	0.180679187178612	0.44861912727356	-0.0112127540633082
-1.29390406608582	-7.69270896911621	-3.90653276443481	0.180481150746346	0.448617666959763	-0.0106497649103403
-1.29808568954468	-7.68531131744385	-3.89043593406677	0.18029248714447	0.448645263910294	-0.0100032296031713
-1.30689966678619	-7.67941284179688	-3.89380812644959	0.180147647857666	0.448783814907074	-0.00958277937024832
-1.31207454204559	-7.6752872467041	-3.88627481460571	0.179834470152855	0.448764204978943	-0.00907555036246777
-1.32268667221069	-7.66487169265747	-3.88798332214355	0.179572522640228	0.448888510465622	-0.00856026541441679
-1.33024001121521	-7.65959215164185	-3.89091348648071	0.179310709238052	0.44899919629097	-0.00820167642086744
-1.33800566196442	-7.6570200920105	-3.8917396068573	0.17893397808075	0.449077814817429	-0.00781372934579849
-1.3483567237854	-7.65017366409302	-3.89582943916321	0.178599283099175	0.449133276939392	-0.0075766914524138
-1.35209357738495	-7.65228414535522	-3.89717793464661	0.17812867462635	0.449235647916794	-0.00752519862726331
-1.36589336395264	-7.64856004714966	-3.90651988983154	0.177728936076164	0.44922536611557	-0.00750101218000054
-1.36457133293152	-7.64050912857056	-3.90653371810913	0.177264019846916	0.449224293231964	-0.00735969329252839
-1.36825799942017	-7.63696432113647	-3.90932869911194	0.17686353623867	0.449144005775452	-0.00711246952414513
-1.3699803352356	-7.63460063934326	-3.89819383621216	0.176348000764847	0.449017941951752	-0.00657318159937859
-1.36774504184723	-7.62966203689575	-3.88851261138916	0.17596036195755	0.448939621448517	-0.00600797357037663
-1.36636102199554	-7.62705850601196	-3.88484716415405	0.175524398684502	0.448951542377472	-0.00572182051837444
-1.36523675918579	-7.62910747528076	-3.88547325134277	0.175128996372223	0.44885641336441	-0.00530099263414741
-1.36355900764465	-7.62361240386963	-3.87794423103333	0.174761727452278	0.44879886507988	-0.00490516936406493
-1.36827397346497	-7.62739944458008	-3.86777472496033	0.17443211376667	0.448866665363312	-0.00481428252533078
-1.37359929084778	-7.62584257125854	-3.87514591217041	0.174067631363869	0.448911935091019	-0.00484329368919134
-1.37800800800323	-7.62762928009033	-3.87091827392578	0.173681288957596	0.448935896158218	-0.00488525908440351
-1.38378977775574	-7.62721729278564	-3.8775691986084	0.17329865694046	0.448994934558868	-0.00488724280148745
-1.38410210609436	-7.63027858734131	-3.88015556335449	0.172761648893356	0.449086159467697	-0.00464645586907864
-1.38177216053009	-7.62250518798828	-3.88857126235962	0.172443553805351	0.449131160974503	-0.00411310885101557
-1.37937319278717	-7.61649560928345	-3.88915610313416	0.172050908207893	0.449145376682281	-0.00371566228568554
-1.38127744197845	-7.61433744430542	-3.88492727279663	0.1715497225523	0.449207633733749	-0.00341627141460776
-1.381187915802	-7.61348295211792	-3.88066005706787	0.171148031949997	0.449252247810364	-0.00301216263324022
-1.37931942939758	-7.61034727096558	-3.86857509613037	0.170831456780434	0.449271023273468	-0.00257200375199318
-1.38242089748383	-7.61310195922852	-3.87352538108826	0.170389965176582	0.44939997792244	-0.0021379035897553
-1.38377273082733	-7.6084942817688	-3.86852240562439	0.170052632689476	0.44950607419014	-0.0015860361745581
-1.377366065979	-7.60785293579102	-3.87334823608398	0.169892162084579	0.44966334104538	-0.000880738720297813
-1.37876760959625	-7.60984134674072	-3.87921476364136	0.169796317815781	0.449743181467056	-0.000390930130379274
-1.37686419487	-7.60884284973145	-3.88441967964172	0.169673666357994	0.449840486049652	-0.000167879668879323
-1.37741446495056	-7.60619115829468	-3.89003133773804	0.169459372758865	0.450038552284241	-9.92641344055301E-06
-1.37838387489319	-7.60473728179932	-3.89424085617065	0.169419124722481	0.450194746255875	0.00017390979337506
-1.38008368015289	-7.60029363632202	-3.89668846130371	0.169213250279427	0.450237423181534	0.000337472039973363
-1.38375878334045	-7.59359645843506	-3.89408397674561	0.168962135910988	0.450396418571472	0.000567458337172866
-1.38578200340271	-7.58787393569946	-3.89287734031677	0.168789863586426	0.450716257095337	0.000911244365852326
-1.38732242584229	-7.58341979980469	-3.89886784553528	0.168515384197235	0.450879067182541	0.00142706499900669
-1.38658392429352	-7.57996940612793	-3.88990378379822	0.168173685669899	0.451063245534897	0.0020572270732373
-1.38771319389343	-7.57385301589966	-3.88488411903381	0.167935699224472	0.451150685548782	0.00254853838123381
-1.38893091678619	-7.57321500778198	-3.88806700706482	0.167592078447342	0.451304197311401	0.00315807480365038
-1.3859041929245	-7.56698560714722	-3.88337230682373	0.16741918027401	0.451473861932755	0.00363856623880565
-1.38829874992371	-7.56828260421753	-3.87611079216003	0.167175948619843	0.451619923114777	0.00390706257894635
-1.39113342761993	-7.56589603424072	-3.88847470283508	0.166958793997765	0.451802641153336	0.0041121281683445
-1.38724541664124	-7.56494617462158	-3.8896689414978	0.166663587093353	0.451987147331238	0.00435019377619028
-1.38972806930542	-7.56880044937134	-3.89427399635315	0.166459456086159	0.452084004878998	0.00470823561772704
-1.38877367973328	-7.56505870819092	-3.89741158485413	0.16628634929657	0.452117115259171	0.00504666939377785
-1.38710916042328	-7.55933666229248	-3.90157318115234	0.166151359677315	0.452211230993271	0.00547408638522029
-1.38509011268616	-7.55836009979248	-3.90765452384949	0.166014492511749	0.452149838209152	0.00569309061393142
-1.38820433616638	-7.55253458023071	-3.91597175598145	0.166021645069122	0.452201932668686	0.00593179417774081
-1.38677418231964	-7.54978847503662	-3.91099572181702	0.16590017080307	0.452170550823212	0.00612080190330744
-1.38608241081238	-7.54942989349365	-3.91421484947205	0.165797635912895	0.452092587947845	0.00640901317819953
-1.38277578353882	-7.5452241897583	-3.91088509559631	0.165736466646194	0.452011436223984	0.00674059940502048
-1.37834024429321	-7.54200649261475	-3.90908026695251	0.165730699896812	0.451905339956284	0.00709169637411833
-1.37584269046783	-7.54089450836182	-3.91001582145691	0.165662303566933	0.451777845621109	0.00738362222909927
-1.37092006206512	-7.53891658782959	-3.89931082725525	0.165465861558914	0.451707512140274	0.00768868252635002
-1.36773228645325	-7.53555107116699	-3.89697790145874	0.165504083037376	0.45168536901474	0.00812432914972305
-1.36416566371918	-7.53805255889893	-3.89304566383362	0.16538579761982	0.451498031616211	0.00848341826349497
-1.35939931869507	-7.53797101974487	-3.88836526870728	0.165292575955391	0.451503753662109	0.00896187033504248
-1.34997653961182	-7.53882694244385	-3.8927903175354	0.165198475122452	0.451450973749161	0.00939193088561296
-1.35072588920593	-7.53928709030151	-3.89452004432678	0.165159001946449	0.451407372951508	0.00968385953456163
-1.34616136550903	-7.53515720367432	-3.89843964576721	0.165080741047859	0.451322495937347	0.00986838713288307
-1.34415125846863	-7.53688383102417	-3.90469551086426	0.164960935711861	0.451335877180099	0.00991146359592676
-1.34309387207031	-7.53231334686279	-3.90109992027283	0.164828568696976	0.451217532157898	0.0100514488294721
-1.33760190010071	-7.53254222869873	-3.91448354721069	0.164693772792816	0.451269000768662	0.0100855240598321
-1.33086705207825	-7.52776908874512	-3.91072201728821	0.164525896310806	0.451204240322113	0.0102180363610387
-1.32934296131134	-7.53007221221924	-3.91698169708252	0.164299100637436	0.451104164123535	0.0105287590995431
-1.32147765159607	-7.52393865585327	-3.90980696678162	0.16417495906353	0.451050132513046	0.0107180681079626
-1.32173156738281	-7.52624654769897	-3.90900921821594	0.164049819111824	0.451028645038605	0.0107247745618224
-1.31865096092224	-7.52674865722656	-3.9081768989563	0.163884058594704	0.450942307710648	0.0106304241344333
-1.31259572505951	-7.52913475036621	-3.89974427223206	0.163664951920509	0.450902938842773	0.0107618197798729
-1.30967533588409	-7.52579116821289	-3.89450883865356	0.163567155599594	0.450959265232086	0.0110166603699327
-1.30731725692749	-7.53281211853027	-3.89202952384949	0.163400277495384	0.450947433710098	0.0111026177182794
-1.29983055591583	-7.5318660736084	-3.89699387550354	0.1633260846138	0.450929641723633	0.011115338653326
-1.2953507900238	-7.53617477416992	-3.90250611305237	0.163145184516907	0.450977653264999	0.0111832143738866
-1.28359270095825	-7.53705978393555	-3.91445732116699	0.163095965981483	0.450867652893066	0.0111360047012568
-1.27777874469757	-7.53641033172607	-3.91433429718018	0.16298970580101	0.450858592987061	0.0110667385160923
-1.27538931369781	-7.53892850875854	-3.92241096496582	0.162836864590645	0.450912058353424	0.0109865749254823
-1.26833343505859	-7.53520345687866	-3.91465353965759	0.162624150514603	0.450907915830612	0.0108463624492288
-1.26913380622864	-7.5373969078064	-3.91719937324524	0.162473917007446	0.450981885194778	0.0107083786278963
-1.26134467124939	-7.54027700424194	-3.91128587722778	0.162130162119865	0.451048672199249	0.010618956759572
-1.26072549819946	-7.53894519805908	-3.90976452827454	0.161936298012733	0.451062053442001	0.0106979971751571
-1.25328505039215	-7.53892803192139	-3.90012240409851	0.161677032709122	0.451082915067673	0.0107824336737394
-1.24834418296814	-7.54305934906006	-3.90049624443054	0.161385059356689	0.451175630092621	0.010609082877636
-1.24511659145355	-7.54521083831787	-3.89836645126343	0.161237001419067	0.451165944337845	0.0105058280751109
-1.24305295944214	-7.55023288726807	-3.90115880966187	0.160892754793167	0.451287567615509	0.0103667350485921
-1.23552143573761	-7.55074071884155	-3.89905905723572	0.160656675696373	0.451323211193085	0.0102434670552611
-1.23526132106781	-7.55651569366455	-3.89627885818481	0.160394012928009	0.451387882232666	0.00997555814683437
-1.22990787029266	-7.55716848373413	-3.8988094329834	0.160182073712349	0.451391816139221	0.00973588973283768
-1.22958076000214	-7.56141090393066	-3.89612054824829	0.159908905625343	0.451476335525513	0.00940720736980438
-1.23265159130096	-7.56437253952026	-3.89903116226196	0.159644573926926	0.451503336429596	0.00904431007802486
-1.22953581809998	-7.56611919403076	-3.90622758865356	0.159405410289764	0.451612383127213	0.00876472517848015
-1.22784793376923	-7.57307386398315	-3.91403293609619	0.159157171845436	0.451624274253845	0.00843281671404839
-1.22592639923096	-7.57116174697876	-3.91510629653931	0.158963724970818	0.451628059148788	0.00817299727350473
-1.22579419612885	-7.57236099243164	-3.91789650917053	0.15872249007225	0.45168998837471	0.00780722545459867
-1.22373044490814	-7.5740442276001	-3.91827321052551	0.158494025468826	0.451677471399307	0.00752047542482615
-1.22419142723083	-7.57456684112549	-3.913893699646	0.158238768577576	0.451754808425903	0.00723061338067055
-1.2227623462677	-7.57339906692505	-3.91269445419312	0.158056557178497	0.451716333627701	0.00690702674910426
-1.22466766834259	-7.57276725769043	-3.89771389961243	0.157748028635979	0.451727539300919	0.00668525975197554
-1.22394394874573	-7.57155084609985	-3.89949750900269	0.157493859529495	0.451718062162399	0.00648062815889716
-1.22383737564087	-7.57455778121948	-3.8896644115448	0.157190918922424	0.451836675405502	0.00620687147602439
-1.22269606590271	-7.58065891265869	-3.89349317550659	0.156901553273201	0.451932042837143	0.00593796093016863
-1.22272598743439	-7.58353805541992	-3.9093701839447	0.156608998775482	0.452036321163177	0.00564694544300437
-1.2184112071991	-7.58513355255127	-3.91710186004639	0.156394869089127	0.452060639858246	0.00532613508403301
-1.21580255031586	-7.58464241027832	-3.9146831035614	0.15601535141468	0.452122718095779	0.00497465999796987
-1.21181106567383	-7.58565425872803	-3.910649061203	0.155759766697884	0.452126055955887	0.00480373529717326
-1.21929943561554	-7.58745908737183	-3.89812612533569	0.155589625239372	0.452244997024536	0.00465208943933249
-1.21829724311829	-7.58753681182861	-3.8930492401123	0.155316039919853	0.452347725629807	0.00458407774567604
-1.21875643730164	-7.58982038497925	-3.90004324913025	0.155177503824234	0.452451705932617	0.00449146796017885
-1.21261548995972	-7.59126091003418	-3.90624117851257	0.154991567134857	0.452436506748199	0.00424746936187148
-1.21464037895203	-7.58908271789551	-3.91804146766663	0.154805332422256	0.452449411153793	0.0040999143384397
-1.206986784935	-7.58616161346436	-3.91440081596375	0.154562875628471	0.452617973089218	0.00403739511966705
-1.20555627346039	-7.58684825897217	-3.91507077217102	0.154320120811462	0.452671498060226	0.00401652278378606
-1.19837009906769	-7.58513641357422	-3.9033088684082	0.154028013348579	0.452618062496185	0.00409471150487661
-1.19782340526581	-7.58513164520264	-3.90780186653137	0.153780594468117	0.452792942523956	0.00424700230360031
-1.19081330299377	-7.58449649810791	-3.88933062553406	0.153494298458099	0.452831149101257	0.00436039082705975
-1.1909351348877	-7.58740520477295	-3.89724946022034	0.153305470943451	0.452886581420898	0.00452016247436404
-1.18291556835175	-7.58771991729736	-3.89566946029663	0.153059139847755	0.453000575304031	0.00465306313708425
-1.18325853347778	-7.58917331695557	-3.90547060966492	0.152877911925316	0.453162461519241	0.00485535664483905
-1.17781269550323	-7.59308481216431	-3.91417241096497	0.152687415480614	0.45313286781311	0.00496033160015941
-1.17409193515778	-7.58928060531616	-3.92184615135193	0.152536019682884	0.453258156776428	0.00512627093121409
-1.16595506668091	-7.58635663986206	-3.91697144508362	0.152320802211761	0.453189760446548	0.00525370892137289
-1.16411149501801	-7.58720207214355	-3.91988682746887	0.152148127555847	0.453232795000076	0.00537347421050072
-1.15572392940521	-7.58202838897705	-3.90980648994446	0.151964545249939	0.453101515769959	0.00562057178467512
-1.15440928936005	-7.58060693740845	-3.90229725837708	0.15175898373127	0.453197211027145	0.00585922785103321
-1.14710867404938	-7.58301448822021	-3.89218926429749	0.151487678289413	0.453207790851593	0.00610167952254415
-1.14458882808685	-7.58388662338257	-3.90011048316956	0.151256546378136	0.453327894210815	0.00627594953402877
-1.13654518127441	-7.58671188354492	-3.9020254611969	0.151064708828926	0.453276395797729	0.00638247048482299
-1.13261139392853	-7.58829402923584	-3.91100406646729	0.150898486375809	0.453393518924713	0.00644778786227107
-1.12763953208923	-7.58636522293091	-3.91560292243958	0.15068556368351	0.453386455774307	0.00664303544908762
-1.12243032455444	-7.58585929870605	-3.91975879669189	0.150624662637711	0.453523695468903	0.00674354005604982
-1.11711299419403	-7.58471918106079	-3.91700315475464	0.150503292679787	0.453639417886734	0.00686785113066435
-1.11800634860992	-7.58618640899658	-3.92187404632568	0.150332361459732	0.453677296638489	0.00709601305425167
-1.11233973503113	-7.58253288269043	-3.9118378162384	0.150289386510849	0.453761041164398	0.00732260709628463
-1.11153733730316	-7.58167743682861	-3.91206383705139	0.150205507874489	0.453966826200485	0.00758949480950832
-1.11230850219727	-7.58401679992676	-3.91164684295654	0.150185510516167	0.454002320766449	0.00786228198558092
-1.11367893218994	-7.58438730239868	-3.90468072891235	0.150087103247643	0.454195350408554	0.00818303041160107
-1.10629451274872	-7.5823016166687	-3.90530037879944	0.150068655610085	0.454302698373795	0.00845269206911325
-1.10597991943359	-7.58494663238525	-3.91265869140625	0.15011540055275	0.454491853713989	0.00869821384549141
-1.10319995880127	-7.57981300354004	-3.92025709152222	0.150096610188484	0.454620659351349	0.00885119009763002
-1.10279428958893	-7.58236503601074	-3.92261910438538	0.150143548846245	0.454744815826416	0.00899984780699015
-1.10006654262543	-7.57839012145996	-3.93866968154907	0.150151193141937	0.454918831586838	0.00906127411872149
-1.09861242771149	-7.57679176330566	-3.93853378295898	0.150079876184464	0.455007880926132	0.0091447914019227
-1.09244358539581	-7.57410573959351	-3.94110870361328	0.150056272745132	0.455075085163116	0.00939129013568163
-1.09169673919678	-7.57299280166626	-3.93641233444214	0.149949371814728	0.455264002084732	0.00964601431041956
-1.08809626102448	-7.57076740264893	-3.9291136264801	0.149925097823143	0.455358594655991	0.010047703050077
-1.08205962181091	-7.5717339515686	-3.93145513534546	0.149850770831108	0.455543756484985	0.0103721022605896
-1.09392392635345	-7.5667576789856	-3.92673087120056	0.149904146790504	0.45568773150444	0.0100002288818359
-1.11266195774078	-7.57364130020142	-3.9191722869873	0.149546533823013	0.45584362745285	0.00846255850046873
-1.11808288097382	-7.57380962371826	-3.93028974533081	0.149208709597588	0.456025332212448	0.00848891772329807
-1.11273419857025	-7.5664963722229	-3.93410396575928	0.149094805121422	0.456080257892609	0.00961824879050255
-1.10854470729828	-7.56063652038574	-3.94292449951172	0.149048611521721	0.456103265285492	0.0105258738622069
-1.10048079490662	-7.56073236465454	-3.94672679901123	0.149074599146843	0.456160306930542	0.0110032521188259
-1.0987468957901	-7.56936931610107	-3.94765710830688	0.149095624685287	0.456186681985855	0.0108525482937694
-1.09270513057709	-7.56718301773071	-3.94525241851807	0.149042442440987	0.456146091222763	0.0106201618909836
-1.0925498008728	-7.56692266464233	-3.95496940612793	0.149058133363724	0.456232726573944	0.0105498619377613
-1.0890634059906	-7.5675163269043	-3.94924521446228	0.149201482534409	0.456206232309341	0.0108123579993844
-1.09051632881165	-7.5724081993103	-3.94194769859314	0.149243950843811	0.456263095140457	0.011108435690403
-1.09134805202484	-7.56358957290649	-3.94039511680603	0.149308785796165	0.456292718648911	0.0113064805045724
-1.0944676399231	-7.56552457809448	-3.94051074981689	0.149376153945923	0.456449747085571	0.0115183647722006
-1.09774565696716	-7.5575966835022	-3.94208717346191	0.149346977472305	0.456449508666992	0.0118523063138127
-1.09954261779785	-7.5546932220459	-3.93890953063965	0.149175524711609	0.456551313400269	0.0125677455216646
-1.10033690929413	-7.54979515075684	-3.94016742706299	0.149235099554062	0.456597924232483	0.0133653618395329
-1.09764015674591	-7.54297399520874	-3.937828540802	0.149123340845108	0.456605017185211	0.0140848318114877
-1.09360480308533	-7.5460638999939	-3.94014596939087	0.149107471108437	0.456691890954971	0.0146019458770752
-1.09145748615265	-7.54703855514526	-3.94355869293213	0.149097368121147	0.456706762313843	0.0149537669494748
-1.09793817996979	-7.54366445541382	-3.95014691352844	0.149092212319374	0.456759661436081	0.0151233440265059
-1.0991667509079	-7.54109621047974	-3.96026825904846	0.149143144488335	0.456814557313919	0.0151213742792606
-1.10440814495087	-7.54190254211426	-3.95820784568787	0.149139270186424	0.456835865974426	0.0153241977095604
-1.10454678535461	-7.53768968582153	-3.95853328704834	0.149164408445358	0.45685225725174	0.0156481880694628
-1.10007214546204	-7.53462982177734	-3.96516847610474	0.149156585335732	0.456838726997375	0.0159065462648869
-1.1059821844101	-7.53094434738159	-3.96772861480713	0.149242728948593	0.456884205341339	0.0162926837801933
-1.10044407844543	-7.53133487701416	-3.9596540927887	0.149179354310036	0.456838250160217	0.0166090652346611
-1.1085889339447	-7.52950572967529	-3.96016573905945	0.149341285228729	0.456879258155823	0.0169243272393942
-1.10982143878937	-7.52842330932617	-3.95564079284668	0.14935477077961	0.456924021244049	0.0171235017478466
-1.11453819274902	-7.52362823486328	-3.95827221870422	0.149350687861443	0.45704174041748	0.0174089968204498
-1.11551129817963	-7.52273845672607	-3.95256567001343	0.149391263723373	0.457073986530304	0.0177191086113453
-1.12092339992523	-7.52141666412354	-3.95712637901306	0.149422436952591	0.457059741020203	0.0181587375700474
-1.12316310405731	-7.51837396621704	-3.95203566551209	0.149482205510139	0.457179039716721	0.0186784602701664
-1.12859177589417	-7.51545810699463	-3.95799875259399	0.149529904127121	0.457272946834564	0.0190426539629698
-1.1318484544754	-7.51246356964111	-3.95318508148193	0.149576142430305	0.457383841276169	0.0193181354552507
-1.13102698326111	-7.5078296661377	-3.95511198043823	0.149607971310616	0.457501292228699	0.0195673517882824
-1.13695693016052	-7.50873327255249	-3.95971465110779	0.14969602227211	0.457486659288406	0.0198048669844866
-1.1361870765686	-7.50241851806641	-3.95334219932556	0.149743974208832	0.45762050151825	0.0202217176556587
-1.13945579528809	-7.50362634658813	-3.95526552200317	0.149720832705498	0.457590013742447	0.0206689722836018
-1.14510905742645	-7.49529218673706	-3.95750093460083	0.14981897175312	0.457751959562302	0.0210322923958302
-1.1408611536026	-7.49600124359131	-3.95673990249634	0.149750933051109	0.4578737616539	0.0214413423091173
-1.1426500082016	-7.49611473083496	-3.96256065368652	0.149872601032257	0.457878589630127	0.0218086708337069
-1.14260745048523	-7.49514770507813	-3.96218776702881	0.149993911385536	0.458031743764877	0.0220106206834316
-1.14558851718903	-7.49273586273193	-3.9661762714386	0.149956971406937	0.458028227090836	0.0220489464700222
-1.15110421180725	-7.4878568649292	-3.97038292884827	0.149991720914841	0.458171904087067	0.0221168026328087
-1.15148067474365	-7.48783397674561	-3.96872043609619	0.149953708052635	0.458226501941681	0.0223807618021965
-1.15436124801636	-7.48449850082397	-3.97463226318359	0.149887606501579	0.458204656839371	0.0227571930736303
-1.15706884860992	-7.48394203186035	-3.97652864456177	0.149835810065269	0.458370238542557	0.0232107657939196
-1.15748965740204	-7.4779634475708	-3.96907091140747	0.149779587984085	0.458349108695984	0.0235714018344879
-1.15897810459137	-7.47623920440674	-3.96067452430725	0.149665847420692	0.458440363407135	0.0238727126270533
-1.1638822555542	-7.47517776489258	-3.96232128143311	0.14960278570652	0.458447635173798	0.0241804830729961
-1.16027307510376	-7.47009992599487	-3.9627251625061	0.149599939584732	0.458495050668716	0.0244729518890381
-1.16264128684998	-7.46666383743286	-3.9518415927887	0.149435371160507	0.45846626162529	0.0247060116380453
-1.16371917724609	-7.46569108963013	-3.95112466812134	0.149378061294556	0.45850670337677	0.0248927772045136
-1.15916132926941	-7.46651268005371	-3.94777059555054	0.149238929152489	0.458491504192352	0.0251248497515917
-1.16250693798065	-7.46431398391724	-3.96291303634644	0.149217322468758	0.458504736423492	0.0253114514052868
-1.16121625900269	-7.45907974243164	-3.9546844959259	0.1491759121418	0.458640903234482	0.0256006494164467
-1.16184651851654	-7.45820331573486	-3.9534227848053	0.148929283022881	0.458603352308273	0.0257654506713152
-1.16007208824158	-7.45696640014648	-3.94429063796997	0.148903399705887	0.458617806434631	0.02606868930161
-1.16187143325806	-7.45217561721802	-3.94299602508545	0.148850917816162	0.458564817905426	0.0264399461448193
-1.15776586532593	-7.44423580169678	-3.94215178489685	0.148759752511978	0.458579868078232	0.0266924817115068
-1.15640437602997	-7.44408559799194	-3.94622468948364	0.148709669709206	0.458657056093216	0.0270003322511911
-1.15481078624725	-7.44039583206177	-3.9454300403595	0.148535281419754	0.458549857139587	0.0270862001925707
-1.15520560741425	-7.44255495071411	-3.95023202896118	0.148495152592659	0.458625495433807	0.0274505112320185
-1.15374982357025	-7.4338002204895	-3.96317911148071	0.148437321186066	0.458721280097961	0.0277879703789949
-1.14889764785767	-7.43670654296875	-3.96215605735779	0.148347988724709	0.458689540624619	0.028048625215888
-1.14819645881653	-7.4392876625061	-3.96411657333374	0.148292794823647	0.458798080682755	0.0284492205828428
-1.14580225944519	-7.43982601165771	-3.97163963317871	0.148262649774551	0.458903580904007	0.0287464745342731
-1.14485967159271	-7.43671751022339	-3.96181106567383	0.148222714662552	0.458855330944061	0.0289392936974764
-1.14249861240387	-7.43791055679321	-3.95412993431091	0.148072719573975	0.458913534879684	0.0291625447571278
-1.1436550617218	-7.43391084671021	-3.95394158363342	0.148063838481903	0.458925008773804	0.0295198317617178
-1.13649916648865	-7.42651462554932	-3.94584107398987	0.147970125079155	0.458852559328079	0.0299663543701172
-1.13611078262329	-7.4253511428833	-3.93745684623718	0.147936180233955	0.458822548389435	0.0303406435996294
-1.13458395004272	-7.42026090621948	-3.94337153434753	0.148004114627838	0.458845525979996	0.030534265562892
-1.1370325088501	-7.41701126098633	-3.94838571548462	0.148000091314316	0.458768129348755	0.0306562762707472
-1.13421094417572	-7.41429424285889	-3.94807410240173	0.147897586226463	0.458846539258957	0.0307234320789576
-1.13923466205597	-7.41144561767578	-3.95819544792175	0.147963181138039	0.458888202905655	0.0310354381799698
-1.13436710834503	-7.41115379333496	-3.95584797859192	0.14796245098114	0.458840936422348	0.0314362421631813
-1.13616895675659	-7.41101932525635	-3.96142220497131	0.148005142807961	0.458816856145859	0.0316126868128777
-1.1399050951004	-7.40947484970093	-3.95670199394226	0.147896379232407	0.459010273218155	0.0318427532911301
-1.13940501213074	-7.41284894943237	-3.94637775421143	0.147898688912392	0.458946526050568	0.0321946814656258
-1.13659477233887	-7.40813255310059	-3.93985366821289	0.147748306393623	0.45889014005661	0.0324530154466629
-1.1384733915329	-7.4075140953064	-3.93426656723022	0.147698491811752	0.458890527486801	0.0325959697365761
-1.1381014585495	-7.40369033813477	-3.9352695941925	0.147619038820267	0.458883136510849	0.0326550304889679
-1.13758969306946	-7.40295219421387	-3.93954658508301	0.1476189494133	0.458648175001144	0.0327071957290173
-1.13289833068848	-7.40203809738159	-3.95076394081116	0.147540181875229	0.458669126033783	0.032812412828207
-1.13637626171112	-7.40294790267944	-3.95636296272278	0.147570312023163	0.458550900220871	0.0331099256873131
-1.13463771343231	-7.40172815322876	-3.94973874092102	0.147526636719704	0.458535522222519	0.0334519408643246
-1.1398913860321	-7.40379190444946	-3.94644093513489	0.147519871592522	0.458404809236526	0.0336217954754829
-1.13917124271393	-7.4015417098999	-3.94206237792969	0.147554397583008	0.458358824253082	0.0337720103561878
-1.14373409748077	-7.40427112579346	-3.92554950714111	0.147596642374992	0.458281725645065	0.0337515659630299
-1.14708566665649	-7.40164279937744	-3.92577719688416	0.147616893053055	0.458132296800613	0.0337789282202721
-1.15127742290497	-7.40220355987549	-3.92292952537537	0.147658973932266	0.458089560270309	0.033812340348959
-1.15614557266235	-7.40078163146973	-3.92609739303589	0.147729650139809	0.458037257194519	0.0336961597204208
-1.16226363182068	-7.40335416793823	-3.93534827232361	0.147722020745277	0.457880914211273	0.0335697084665298
-1.16684365272522	-7.40453433990479	-3.9465012550354	0.147665649652481	0.457963466644287	0.0336003229022026
-1.17096257209778	-7.40607166290283	-3.94579458236694	0.14774577319622	0.457850068807602	0.0336564108729362
-1.17610764503479	-7.40577983856201	-3.93271231651306	0.147670909762383	0.457840859889984	0.0337499007582664
-1.18219590187073	-7.40654277801514	-3.92837309837341	0.147591084241867	0.457671254873276	0.0336891524493694
-1.18422269821167	-7.40728521347046	-3.92246031761169	0.147478297352791	0.457643836736679	0.0336913391947746
-1.18928563594818	-7.40510559082031	-3.91840529441834	0.147509515285492	0.457423567771912	0.0337126217782497
-1.19002342224121	-7.4016432762146	-3.91187167167664	0.147448316216469	0.457259058952332	0.033827617764473
-1.19621026515961	-7.40442180633545	-3.91016101837158	0.147357374429703	0.457178562879562	0.033838763833046
-1.20088756084442	-7.40064382553101	-3.91389536857605	0.147395893931389	0.45695972442627	0.0336507596075535
-1.19918584823608	-7.40469789505005	-3.90012240409851	0.147387742996216	0.456730395555496	0.0333615802228451
-1.20875644683838	-7.40624189376831	-3.90063953399658	0.147454932332039	0.456577032804489	0.0328922644257545
-1.21320950984955	-7.40746212005615	-3.9130711555481	0.14755180478096	0.456449061632156	0.0323790945112705
-1.21977758407593	-7.4104437828064	-3.91487503051758	0.147470891475677	0.456193417310715	0.0320020578801632
-1.22588205337524	-7.41792058944702	-3.91602373123169	0.147492855787277	0.456147134304047	0.0317897237837315
-1.23033845424652	-7.41786193847656	-3.91667723655701	0.147615343332291	0.455897957086563	0.0316814333200455
-1.22830152511597	-7.41828155517578	-3.91893196105957	0.14753346145153	0.455723166465759	0.0315754301846027
-1.23566389083862	-7.42230319976807	-3.91518878936768	0.147684305906296	0.455648273229599	0.0312945991754532
-1.24140644073486	-7.4229941368103	-3.90947318077087	0.14768186211586	0.455426514148712	0.0308611784130335
-1.24420380592346	-7.43239784240723	-3.90784406661987	0.147657737135887	0.455273926258087	0.030468313023448
-1.25116777420044	-7.43266820907593	-3.90667843818665	0.147716850042343	0.455100417137146	0.030188512057066
-1.25085413455963	-7.43596744537354	-3.90646910667419	0.147661194205284	0.455005258321762	0.0299465749412775
-1.25870215892792	-7.44110631942749	-3.90465974807739	0.147716045379639	0.454836308956146	0.0297574494034052
-1.26013290882111	-7.44018268585205	-3.89868831634521	0.147721663117409	0.454688280820847	0.029594324529171
-1.25805997848511	-7.44578504562378	-3.90168595314026	0.14777946472168	0.454571962356567	0.0295941289514303
-1.25994729995728	-7.44632148742676	-3.89550685882568	0.147906020283699	0.454389452934265	0.0294880513101816
-1.26174068450928	-7.44788932800293	-3.88998126983643	0.147905960679054	0.454358786344528	0.0292494278401136
-1.26826202869415	-7.4545373916626	-3.8792884349823	0.147965058684349	0.454220741987228	0.0287999380379915
-1.26995205879211	-7.45793867111206	-3.88239932060242	0.147962242364883	0.454135656356812	0.0286520142108202
-1.26720356941223	-7.45603561401367	-3.87734937667847	0.148018077015877	0.454030394554138	0.0286948215216398
-1.26372051239014	-7.45337390899658	-3.87837791442871	0.148065254092216	0.453923940658569	0.0286810677498579
-1.26447606086731	-7.46054172515869	-3.87961006164551	0.148232311010361	0.453783571720123	0.0287474747747183
-1.26119828224182	-7.45826768875122	-3.87640738487244	0.148411720991135	0.453689277172089	0.0287754144519567
-1.25955331325531	-7.46040964126587	-3.88817143440247	0.148522794246674	0.45358818769455	0.0288595575839281
-1.26013457775116	-7.46120166778564	-3.88675355911255	0.148717254400253	0.453588902950287	0.028910992667079
-1.25691735744476	-7.46244716644287	-3.88972640037537	0.148798376321793	0.453550845384598	0.0290069933980703
-1.26142036914825	-7.46693897247314	-3.88962817192078	0.148943573236465	0.453478753566742	0.0289131104946136
-1.26449859142303	-7.46438598632813	-3.88800811767578	0.149093374609947	0.4534652531147	0.0289459154009819
-1.26471519470215	-7.46318912506104	-3.89552927017212	0.14917217195034	0.453279823064804	0.0290150083601475
-1.2682865858078	-7.46101951599121	-3.88735365867615	0.149260431528091	0.453277856111526	0.0292740054428577
-1.26257193088531	-7.46251249313354	-3.89188599586487	0.149237215518951	0.453222095966339	0.0296190306544304
-1.25948131084442	-7.46024799346924	-3.89063191413879	0.149340257048607	0.453007072210312	0.0299331210553646
-1.25923430919647	-7.46236038208008	-3.88778495788574	0.149462401866913	0.452908009290695	0.0302262827754021
-1.25204885005951	-7.46120357513428	-3.89463233947754	0.149549260735512	0.45272758603096	0.030237752944231
-1.25063288211823	-7.46179819107056	-3.88652777671814	0.149689882993698	0.452631801366806	0.0303339082747698
-1.25315225124359	-7.46967124938965	-3.88491582870483	0.149777725338936	0.452452570199966	0.0303731486201286
-1.25130879878998	-7.46876525878906	-3.88984394073486	0.149873942136765	0.452327430248261	0.0303143486380577
-1.25227284431458	-7.47346019744873	-3.8883318901062	0.150045052170753	0.452231705188751	0.0303800944238901
-1.2503297328949	-7.47051429748535	-3.89020013809204	0.150141730904579	0.451975435018539	0.0304219424724579
-1.25045192241669	-7.47322082519531	-3.88614678382874	0.150133609771729	0.451867491006851	0.0303843449801207
-1.25474107265472	-7.47574377059937	-3.88734149932861	0.150276631116867	0.451660484075546	0.0304988659918308
-1.24922978878021	-7.47064590454102	-3.88091921806335	0.150316819548607	0.451453745365143	0.0306909587234259
-1.25199246406555	-7.47420740127563	-3.87888479232788	0.150388970971107	0.451275616884232	0.0307739693671465
-1.25167274475098	-7.47445058822632	-3.87252926826477	0.150529399514198	0.451104044914246	0.0308451037853956
-1.24908030033112	-7.47823619842529	-3.87272262573242	0.150496572256088	0.450936555862427	0.0308383945375681
-1.253697514534	-7.4771614074707	-3.87580275535584	0.150670349597931	0.450688660144806	0.0307209230959415
-1.25047755241394	-7.47864151000977	-3.87164902687073	0.150754928588867	0.450565457344055	0.0305399931967258
-1.25317275524139	-7.48054122924805	-3.86331057548523	0.150898948311806	0.450362652540207	0.0304381735622883
-1.24903953075409	-7.48184967041016	-3.85856580734253	0.151013687252998	0.450109481811523	0.0304392073303461
-1.25019025802612	-7.48015117645264	-3.86170530319214	0.151212990283966	0.449956059455872	0.0303248390555382
-1.24916887283325	-7.4812970161438	-3.86441874504089	0.151355609297752	0.449820011854172	0.0301499478518963
-1.24726974964142	-7.48576641082764	-3.86234927177429	0.151577726006508	0.449674248695374	0.0300554409623146
-1.2482795715332	-7.48638677597046	-3.86584115028381	0.151650860905647	0.449544668197632	0.0298775378614664
-1.25307059288025	-7.49243068695068	-3.87291646003723	0.15184722840786	0.449465245008469	0.0295324269682169
-1.25516366958618	-7.49485063552856	-3.88074970245361	0.151911109685898	0.449492186307907	0.0290703177452087
-1.25606262683868	-7.50448560714722	-3.88153505325317	0.152065008878708	0.449389964342117	0.0287611801177263
-1.25413107872009	-7.50351238250732	-3.87841081619263	0.152191340923309	0.449297159910202	0.0286559760570526
-1.25505030155182	-7.50843381881714	-3.89016962051392	0.152368396520615	0.449321866035461	0.0285315718501806
-1.25617921352386	-7.50846862792969	-3.88547039031982	0.152603134512901	0.449198842048645	0.0283487178385258
-1.25281500816345	-7.51523685455322	-3.88090515136719	0.152650609612465	0.449233144521713	0.0280360039323568
-1.25452136993408	-7.52158498764038	-3.88488435745239	0.152947708964348	0.449133515357971	0.027702497318387
-1.25355529785156	-7.52412605285645	-3.8832094669342	0.153022214770317	0.449168533086777	0.02735286206007
-1.255251288414	-7.53003978729248	-3.88621711730957	0.153338775038719	0.449164420366287	0.0269475542008877
-1.25642919540405	-7.53103065490723	-3.8788754940033	0.15352737903595	0.449062645435333	0.0266068708151579
-1.26087653636932	-7.53884840011597	-3.87711429595947	0.153681799769402	0.449151933193207	0.0262369867414236
-1.26147663593292	-7.54134893417358	-3.88524985313416	0.1539476364851	0.449165940284729	0.0260320715606213
-1.25756525993347	-7.54266834259033	-3.88353967666626	0.15413823723793	0.449204653501511	0.0258391331881285
-1.26103568077087	-7.54966259002686	-3.89250683784485	0.154441460967064	0.449225932359695	0.025579547509551
-1.26118075847626	-7.5489387512207	-3.89069795608521	0.154688268899918	0.449156910181046	0.025333009660244
-1.2557145357132	-7.55658340454102	-3.88542056083679	0.15480338037014	0.449252218008041	0.0251246336847544
-1.25993263721466	-7.56118774414063	-3.88663077354431	0.155052572488785	0.449321240186691	0.0248913746327162
-1.25503993034363	-7.56081676483154	-3.88744401931763	0.155291602015495	0.44931223988533	0.0246378928422928
-1.25716745853424	-7.56944561004639	-3.89004826545715	0.155450403690338	0.449416399002075	0.0243855137377977
-1.25645935535431	-7.56788635253906	-3.88584780693054	0.155758574604988	0.449365586042404	0.0240597743541002
-1.25689852237701	-7.5788745880127	-3.88957667350769	0.15586693584919	0.449424922466278	0.0237228851765394
-1.26015150547028	-7.57929801940918	-3.89268398284912	0.156044155359268	0.449375718832016	0.0233785286545753
-1.25819373130798	-7.57938146591187	-3.88814544677734	0.156259939074516	0.449405610561371	0.0230673607438803
-1.25909531116486	-7.58461332321167	-3.88706946372986	0.156346172094345	0.449294358491898	0.0227241609245539
-1.25753724575043	-7.58455276489258	-3.88427948951721	0.156584456562996	0.449296116828918	0.0224000439047813
-1.25635182857513	-7.58989858627319	-3.88170433044434	0.15666364133358	0.449117809534073	0.0220813564956188
-1.2561047077179	-7.59593772888184	-3.88005542755127	0.156762212514877	0.449092507362366	0.0216795820742846
-1.25116777420044	-7.59661674499512	-3.88223481178284	0.156933769583702	0.449072480201721	0.0213022381067276
-1.24875950813293	-7.6006875038147	-3.87657809257507	0.157063379883766	0.448925703763962	0.0207724701613188
-1.24429202079773	-7.60358095169067	-3.88023114204407	0.157311037182808	0.448857098817825	0.020266929641366
-1.24204289913177	-7.61135244369507	-3.87444424629211	0.157467216253281	0.448654174804688	0.0198152549564838
-1.23917698860168	-7.61458349227905	-3.87716817855835	0.157563865184784	0.448588699102402	0.0192399341613054
-1.23673796653748	-7.62159967422485	-3.87642097473145	0.157783553004265	0.448545843362808	0.0187266133725643
-1.23034131526947	-7.62804555892944	-3.86628150939941	0.157781824469566	0.448398649692535	0.0181109774857759
-1.23013925552368	-7.63200998306274	-3.87787866592407	0.158042877912521	0.448408544063568	0.0175171215087175
-1.22881293296814	-7.63716650009155	-3.87475872039795	0.158130019903183	0.448299825191498	0.0169534701853991
-1.22907769680023	-7.6435661315918	-3.87660312652588	0.158261880278587	0.448293894529343	0.0163325648754835
-1.22439062595367	-7.64641284942627	-3.8782947063446	0.158429488539696	0.448308974504471	0.0157917980104685
-1.22557330131531	-7.65116262435913	-3.87838888168335	0.158467307686806	0.448261857032776	0.0151565345004201
-1.22168290615082	-7.65298557281494	-3.88130927085876	0.158631071448326	0.448260515928268	0.0144933080300689
-1.22107255458832	-7.65982627868652	-3.87454056739807	0.158702358603477	0.448221415281296	0.0138857057318091
-1.22508573532104	-7.66146564483643	-3.87772846221924	0.158806562423706	0.448247730731964	0.0132189439609647
-1.22040677070618	-7.66629219055176	-3.88351464271545	0.158906549215317	0.448422610759735	0.0125552397221327
-1.22360002994537	-7.67184829711914	-3.88297748565674	0.158946007490158	0.448459059000015	0.0118686547502875
-1.22066009044647	-7.6739387512207	-3.88638281822205	0.159028977155685	0.44855996966362	0.0112460274249315
-1.22017526626587	-7.67984247207642	-3.8864278793335	0.15907184779644	0.448555946350098	0.0106507036834955
-1.22137248516083	-7.68380784988403	-3.89489603042603	0.159225478768349	0.448731243610382	0.0100503191351891
-1.21467339992523	-7.6836142539978	-3.89338612556458	0.159273475408554	0.448852241039276	0.00947070959955454
-1.21619546413422	-7.69534730911255	-3.90033912658691	0.159296557307243	0.448995441198349	0.00885697361081839
-1.21128046512604	-7.69325351715088	-3.90148878097534	0.159447431564331	0.449103444814682	0.00828247796744108
-1.20977234840393	-7.70024633407593	-3.89625430107117	0.159452751278877	0.449231058359146	0.00775507371872664
-1.20686614513397	-7.70576143264771	-3.90639615058899	0.159602612257004	0.449390769004822	0.00720597757026553
-1.1996636390686	-7.70582151412964	-3.91180515289307	0.159659221768379	0.449495315551758	0.00674838572740555
-1.19514560699463	-7.70938682556152	-3.91416645050049	0.159813299775124	0.449678689241409	0.0063090636394918
-1.19207370281219	-7.70966911315918	-3.9178900718689	0.159917503595352	0.449747055768967	0.00599014712497592
-1.18762516975403	-7.71232032775879	-3.91959714889526	0.159948453307152	0.45002269744873	0.00564545765519142
-1.17783319950104	-7.71421241760254	-3.91835618019104	0.160141736268997	0.450023502111435	0.00531257642433047
-1.17267298698425	-7.71632051467896	-3.91158437728882	0.160152569413185	0.450172245502472	0.00509710237383842
-1.16414439678192	-7.71680212020874	-3.91512155532837	0.160253584384918	0.450216948986053	0.00481472630053759
-1.16329145431519	-7.71655797958374	-3.91491508483887	0.160380452871323	0.450277477502823	0.00455975765362382
-1.15529382228851	-7.72127199172974	-3.92195463180542	0.160430490970612	0.450411468744278	0.00427030818536878
-1.14498245716095	-7.72111797332764	-3.91217017173767	0.16055616736412	0.450423866510391	0.00408407440409064
-1.14185798168182	-7.72656583786011	-3.90488791465759	0.160611733794212	0.450472205877304	0.0039104470051825
-1.13301491737366	-7.72711515426636	-3.90159678459167	0.160600140690804	0.45047914981842	0.0037127579562366
-1.12984502315521	-7.72967910766602	-3.90687727928162	0.160665318369865	0.450498640537262	0.0034672066103667
-1.12245011329651	-7.73197364807129	-3.91097807884216	0.160636395215988	0.450464725494385	0.00330394506454468
-1.11672389507294	-7.73259592056274	-3.90252923965454	0.16071742773056	0.450487673282623	0.00315265590324998
-1.10997009277344	-7.73537826538086	-3.89993381500244	0.160738170146942	0.450469136238098	0.00305588450282812
-1.1032840013504	-7.73954296112061	-3.89699482917786	0.160678684711456	0.450287342071533	0.00284042791463435
-1.09924423694611	-7.74400615692139	-3.89563202857971	0.160681992769241	0.450299888849258	0.00271621416322887
-1.09288561344147	-7.74614715576172	-3.90282011032104	0.160679265856743	0.450162559747696	0.00250143627636135
-1.09175586700439	-7.74801445007324	-3.90474271774292	0.160685524344444	0.450049340724945	0.00217064609751105
-1.08142840862274	-7.74933433532715	-3.90922999382019	0.1606535166502	0.449921369552612	0.00175417598802596
-1.08077192306519	-7.75403499603271	-3.91093254089355	0.160653233528137	0.449822127819061	0.00137604947667569
-1.0732159614563	-7.75091695785522	-3.90956020355225	0.16067810356617	0.449548423290253	0.0009483338217251
-1.07383751869202	-7.75080537796021	-3.9076976776123	0.160585463047028	0.44942507147789	0.000507271790411323
-1.07091701030731	-7.75275611877441	-3.89896392822266	0.160501971840858	0.449227511882782	0.000109327760583255
-1.07946407794952	-7.75469160079956	-3.89333319664001	0.160542696714401	0.449087977409363	-0.000249194097705185
-1.07749009132385	-7.75485754013062	-3.8809506893158	0.16041174530983	0.448843210935593	-0.000645376858301461
-1.08162498474121	-7.7612943649292	-3.88200235366821	0.160401180386543	0.448681592941284	-0.00109387165866792
-1.07882285118103	-7.75984525680542	-3.89461517333984	0.160473138093948	0.448460251092911	-0.0016357236308977
-1.0824191570282	-7.75886058807373	-3.9008162021637	0.160465344786644	0.448222815990448	-0.00231083831749856
-1.08152031898499	-7.75618362426758	-3.89661288261414	0.1603152602911	0.448032230138779	-0.00291229016147554
-1.08984625339508	-7.75701379776001	-3.89150524139404	0.160298883914948	0.447923213243485	-0.00354226166382432
-1.08413195610046	-7.757981300354	-3.88107919692993	0.160207763314247	0.447551310062408	-0.0040594837628305
-1.09038805961609	-7.76017475128174	-3.87451314926147	0.160133764147758	0.44756892323494	-0.00460767094045877
-1.09050989151001	-7.7647271156311	-3.86419034004211	0.160115450620651	0.447429895401001	-0.00513483490794897
-1.09531331062317	-7.76922416687012	-3.87667107582092	0.1601203083992	0.447445243597031	-0.00564773287624121
-1.09814774990082	-7.77134037017822	-3.8813943862915	0.160101026296616	0.447330296039581	-0.00623003905639052
-1.10345900058746	-7.77226877212524	-3.88731861114502	0.16011019051075	0.447339504957199	-0.00675716064870358
-1.1026736497879	-7.77361488342285	-3.89457082748413	0.160200551152229	0.447171479463577	-0.00734490668401122
-1.10667836666107	-7.77111387252808	-3.89403223991394	0.16015799343586	0.447180867195129	-0.00780890788882971
-1.1074024438858	-7.77045440673828	-3.88458657264709	0.160164803266525	0.447159022092819	-0.00828526355326176
-1.11030614376068	-7.76791381835938	-3.87768483161926	0.160144433379173	0.447141349315643	-0.00858984980732203
-1.11169517040253	-7.76874685287476	-3.87129735946655	0.160196304321289	0.447098106145859	-0.00894221011549234
-1.11760401725769	-7.76522445678711	-3.867919921875	0.16016349196434	0.447241574525833	-0.00920839235186577
-1.11673128604889	-7.77125024795532	-3.87159562110901	0.160023704171181	0.447289168834686	-0.00958716310560703
-1.11880695819855	-7.77327299118042	-3.87658405303955	0.160029053688049	0.447424709796906	-0.00988042261451483
-1.12161540985107	-7.77273941040039	-3.88091921806335	0.160015061497688	0.447449892759323	-0.0103023936972022
-1.12040948867798	-7.77001714706421	-3.89349746704102	0.159901589155197	0.447539985179901	-0.0106455571949482
-1.1212557554245	-7.77187395095825	-3.89012050628662	0.159928798675537	0.44767364859581	-0.0108923250809312
-1.12303054332733	-7.76753520965576	-3.88700437545776	0.159834906458855	0.447751313447952	-0.0111710391938686
-1.12689661979675	-7.76649856567383	-3.88396739959717	0.159776896238327	0.447887122631073	-0.0112253502011299
-1.12428843975067	-7.76828145980835	-3.87805962562561	0.159773781895638	0.447976738214493	-0.0113011570647359
-1.12738239765167	-7.77072477340698	-3.88949823379517	0.159754201769829	0.448061853647232	-0.0114759374409914
-1.12680232524872	-7.76691293716431	-3.89043569564819	0.159721583127975	0.448061585426331	-0.0116734970360994
-1.12511897087097	-7.76476430892944	-3.89287447929382	0.159632965922356	0.448105871677399	-0.0119304219260812
-1.12129545211792	-7.76252746582031	-3.89643120765686	0.159620672464371	0.448107063770294	-0.0121429627761245
-1.1208667755127	-7.76257514953613	-3.89421725273132	0.159506142139435	0.448102623224258	-0.0123279523104429
-1.11872029304504	-7.7598876953125	-3.88078188896179	0.159296661615372	0.448046624660492	-0.0124369608238339
-1.11452615261078	-7.76203489303589	-3.87261772155762	0.159159898757935	0.4481221139431	-0.0124988462775946
-1.11350703239441	-7.76367282867432	-3.87581014633179	0.159070894122124	0.448117583990097	-0.0125567587092519
-1.11619770526886	-7.76441812515259	-3.88418483734131	0.158996805548668	0.448180109262466	-0.0126818446442485
-1.11462700366974	-7.76411724090576	-3.89403200149536	0.158969059586525	0.448205769062042	-0.0128592764958739
-1.11342179775238	-7.76237726211548	-3.89757418632507	0.158977389335632	0.448111891746521	-0.013066672720015
-1.11418640613556	-7.75824356079102	-3.8811719417572	0.158891141414642	0.447953909635544	-0.0131084406748414
-1.1117457151413	-7.75240850448608	-3.87933659553528	0.15883731842041	0.4478480219841	-0.013093788176775
-1.11026895046234	-7.75580310821533	-3.87041568756104	0.158617064356804	0.447753399610519	-0.0131439445540309
-1.10486209392548	-7.75597143173218	-3.87794756889343	0.158525839447975	0.447663754224777	-0.0131708430126309
-1.1037300825119	-7.75883102416992	-3.8876576423645	0.158432900905609	0.44763121008873	-0.0133228581398726
-1.09667360782623	-7.75642919540405	-3.8868043422699	0.158327862620354	0.44740754365921	-0.0134225375950336
-1.09490609169006	-7.75423097610474	-3.88471531867981	0.158217504620552	0.44730207324028	-0.0134737873449922
-1.09489619731903	-7.75343465805054	-3.88099765777588	0.158091723918915	0.447167932987213	-0.0134649407118559
-1.0934864282608	-7.75185298919678	-3.87485003471375	0.158073127269745	0.447033226490021	-0.0134663712233305
-1.09298098087311	-7.7519211769104	-3.86279201507568	0.1579769551754	0.446906805038452	-0.0132770454511046
-1.09631061553955	-7.75145053863525	-3.86395907402039	0.157902330160141	0.446855187416077	-0.0132572706788778
-1.09421527385712	-7.74966430664063	-3.87177515029907	0.157900720834732	0.446624279022217	-0.0132673941552639
-1.09359323978424	-7.74774694442749	-3.88491535186768	0.157887056469917	0.446420222520828	-0.0134561536833644
-1.08792006969452	-7.74349546432495	-3.87583541870117	0.15774667263031	0.446267068386078	-0.0135008310899138
-1.08294677734375	-7.74274635314941	-3.86188673973084	0.157652258872986	0.446098804473877	-0.0134436301887035
-1.0824294090271	-7.74736261367798	-3.85827207565308	0.157448664307594	0.445983022451401	-0.0133020151406527
-1.08398056030273	-7.74652862548828	-3.86124086380005	0.157485276460648	0.445925891399384	-0.0132527351379395
-1.08530426025391	-7.74770832061768	-3.87295603752136	0.157428190112114	0.445860207080841	-0.0132725806906819
-1.08235359191895	-7.74593257904053	-3.87493300437927	0.157336831092834	0.445715010166168	-0.0132976723834872
-1.08628487586975	-7.73919248580933	-3.87678337097168	0.157447069883347	0.445560187101364	-0.0132590187713504
-1.08349895477295	-7.73297071456909	-3.86407876014709	0.157371997833252	0.445395678281784	-0.0131038399413228
-1.08350574970245	-7.73227596282959	-3.85570764541626	0.157294616103172	0.445356577634811	-0.0129478396847844
-1.08009719848633	-7.73270702362061	-3.85553240776062	0.157173156738281	0.445263624191284	-0.0128463357686996
-1.07796406745911	-7.73496723175049	-3.87190866470337	0.157080754637718	0.445282220840454	-0.0128424428403378
-1.07723081111908	-7.7332878112793	-3.87629365921021	0.157080546021461	0.445237547159195	-0.0128888282924891
-1.07431256771088	-7.73231601715088	-3.87552738189697	0.157011538743973	0.445286810398102	-0.0127982022240758
-1.07221806049347	-7.72802782058716	-3.86972212791443	0.157028868794441	0.445245236158371	-0.0126755367964506
-1.0745894908905	-7.72867631912231	-3.85596227645874	0.157006084918976	0.445235729217529	-0.0124992104247212
-1.08138453960419	-7.72960090637207	-3.85474371910095	0.157087683677673	0.445299208164215	-0.0122514450922608
-1.07402408123016	-7.72523736953735	-3.86689448356628	0.157133266329765	0.445264369249344	-0.0122085185721517
-1.07552003860474	-7.72324132919312	-3.8824155330658	0.157136082649231	0.445325523614883	-0.0121257565915585
-1.07182288169861	-7.71833944320679	-3.88064742088318	0.157057836651802	0.445353537797928	-0.0120295267552137
-1.06892740726471	-7.71668863296509	-3.87103247642517	0.15705431997776	0.445385575294495	-0.0118196150287986
-1.06507849693298	-7.71909713745117	-3.8605899810791	0.156866893172264	0.445490270853043	-0.0114770540967584
-1.06500101089478	-7.7167649269104	-3.86593842506409	0.156928554177284	0.445676743984222	-0.0112563483417034
-1.06843817234039	-7.72180223464966	-3.87634301185608	0.156926319003105	0.445882558822632	-0.0111635932698846
-1.06479525566101	-7.71539354324341	-3.88212656974792	0.156945586204529	0.445859044790268	-0.0110218701884151
-1.0640035867691	-7.71129751205444	-3.8844587802887	0.156952515244484	0.445910036563873	-0.0109410602599382
-1.06338024139404	-7.70663642883301	-3.86673951148987	0.156963482499123	0.445921778678894	-0.0107227843254805
-1.06207501888275	-7.70737028121948	-3.86770248413086	0.156956434249878	0.446048885583878	-0.0104872984811664
-1.06005418300629	-7.70902299880981	-3.87336492538452	0.156779184937477	0.446126043796539	-0.0103587200865149
-1.05547869205475	-7.70720911026001	-3.88225221633911	0.156775459647179	0.446186453104019	-0.0102149099111557
-1.052858710289	-7.70623445510864	-3.88776850700378	0.156746342778206	0.446206450462341	-0.0101590305566788
-1.05121338367462	-7.70330190658569	-3.88815665245056	0.156665161252022	0.446234166622162	-0.00995575822889805
-1.04983460903168	-7.70314311981201	-3.87732172012329	0.156663879752159	0.446263879537582	-0.00966397766023874
-1.05293786525726	-7.69863224029541	-3.8756000995636	0.156600177288055	0.446320474147797	-0.00933774840086699
-1.05454421043396	-7.69933795928955	-3.87232279777527	0.156643122434616	0.446455448865891	-0.00913032982498407
-1.05208003520966	-7.69701099395752	-3.88403058052063	0.1565772742033	0.446444153785706	-0.00889687426388264
-1.04992949962616	-7.69076061248779	-3.89125990867615	0.156608238816261	0.446353763341904	-0.00888277497142553
-1.04407846927643	-7.68563461303711	-3.88251137733459	0.156501144170761	0.446292012929916	-0.00866033043712378
-1.04250812530518	-7.6843695640564	-3.87227892875671	0.156426593661308	0.44631227850914	-0.00836903974413872
-1.04704773426056	-7.6890082359314	-3.86987113952637	0.156266987323761	0.446470767259598	-0.00806046929210424
-1.04942679405212	-7.68691158294678	-3.88450336456299	0.156278073787689	0.446408689022064	-0.00793593656271696
-1.05359387397766	-7.67965269088745	-3.89126658439636	0.156290024518967	0.446421355009079	-0.00780872255563736
-1.05161654949188	-7.67379665374756	-3.88417291641235	0.156149238348007	0.446332305669785	-0.00759051460772753
-1.0555272102356	-7.66797971725464	-3.87145829200745	0.15615414083004	0.446314245462418	-0.00730090122669935
-1.05641639232635	-7.66537189483643	-3.87116265296936	0.156058475375175	0.44617423415184	-0.00708540063351393
-1.05920088291168	-7.66344881057739	-3.8650164604187	0.155882135033607	0.446187198162079	-0.00691609177738428
-1.06009519100189	-7.66588640213013	-3.86970496177673	0.155692234635353	0.446225225925446	-0.00691091921180487
-1.05764222145081	-7.66030550003052	-3.88477110862732	0.155609503388405	0.446149796247482	-0.00692338310182095
-1.05945706367493	-7.65786552429199	-3.87836050987244	0.155424147844315	0.445971459150314	-0.00684449775144458
-1.06316602230072	-7.65258121490479	-3.86985635757446	0.155345991253853	0.445913255214691	-0.00672987475991249
-1.06791079044342	-7.65105009078979	-3.86104416847229	0.155202448368073	0.445922017097473	-0.00648669665679336
-1.07258176803589	-7.6507625579834	-3.85726451873779	0.155052796006203	0.445769041776657	-0.00633049849420786
-1.07463502883911	-7.64770174026489	-3.87353563308716	0.155074968934059	0.445654839277267	-0.00628649583086371
-1.07539618015289	-7.64253950119019	-3.87866687774658	0.154893919825554	0.445522993803024	-0.00632535992190242
-1.07503175735474	-7.6374135017395	-3.86182403564453	0.154737636446953	0.445333629846573	-0.00620406214147806
-1.07481873035431	-7.63483238220215	-3.86121726036072	0.154521197080612	0.445338219404221	-0.00600220588967204
-1.0791050195694	-7.63838243484497	-3.85445189476013	0.154374971985817	0.445253998041153	-0.00574030401185155
-1.08563625812531	-7.63770389556885	-3.86930656433105	0.154363438487053	0.44530662894249	-0.00572039652615786
-1.08722925186157	-7.6303596496582	-3.87527251243591	0.154329150915146	0.445254564285278	-0.00562994508072734
-1.08783137798309	-7.62306690216064	-3.86809754371643	0.154219135642052	0.445044368505478	-0.00548916403204203
-1.09012508392334	-7.62003993988037	-3.85085916519165	0.1540547311306	0.445029526948929	-0.00531333172693849
-1.09455347061157	-7.61593198776245	-3.85204577445984	0.153915882110596	0.44500258564949	-0.00514864549040794
-1.0973801612854	-7.61614513397217	-3.84973239898682	0.153800696134567	0.444956094026566	-0.00511645106598735
-1.09115147590637	-7.61350917816162	-3.87020444869995	0.153492078185081	0.44495478272438	-0.00516752246767282
-1.09312272071838	-7.61352968215942	-3.86518335342407	0.153428927063942	0.444945156574249	-0.0051512592472136
-1.09549140930176	-7.60844993591309	-3.85659956932068	0.153187707066536	0.444825738668442	-0.00506315752863884
-1.10402309894562	-7.6008620262146	-3.85269951820374	0.153047576546669	0.444858103990555	-0.00494252284988761
-1.12124109268188	-7.59302759170532	-3.84532380104065	0.152961075305939	0.444975972175598	-0.00570134818553925
-1.13327431678772	-7.59790229797363	-3.85005235671997	0.152451545000076	0.444928556680679	-0.00677337404340506
-1.1325923204422	-7.59338903427124	-3.8630895614624	0.15210323035717	0.444818019866943	-0.00657338136807084
-1.1228039264679	-7.57944297790527	-3.8630735874176	0.151643648743629	0.444575607776642	-0.00602322537451983
-1.1180340051651	-7.58042669296265	-3.84701728820801	0.151190310716629	0.444443970918655	-0.00575680145993829
-1.11203300952911	-7.58676242828369	-3.83692741394043	0.150905326008797	0.444480121135712	-0.00578221399337053
-1.11145102977753	-7.59488153457642	-3.84291529655457	0.15073136985302	0.444470196962357	-0.00600423663854599
-1.11290609836578	-7.59839630126953	-3.84709072113037	0.150592848658562	0.44449982047081	-0.00659983931109309
-1.11192679405212	-7.59491872787476	-3.85041952133179	0.150493979454041	0.444336920976639	-0.00702023738995194
-1.11347115039825	-7.59384202957153	-3.84010481834412	0.15041396021843	0.444309622049332	-0.00720572983846068
-1.11379814147949	-7.59638357162476	-3.82482886314392	0.150241628289223	0.444344282150269	-0.00713216466829181
-1.114706158638	-7.59519863128662	-3.83537578582764	0.150099352002144	0.444497734308243	-0.00695414282381535
-1.11048424243927	-7.59663581848145	-3.84106040000916	0.150002256035805	0.444540470838547	-0.00675668055191636
-1.10962653160095	-7.59155368804932	-3.84980797767639	0.149916872382164	0.444713920354843	-0.0065688556060195
-1.10945332050323	-7.58449983596802	-3.85024476051331	0.14971561729908	0.444805383682251	-0.00628555472940207
-1.10871171951294	-7.58269691467285	-3.84678983688354	0.149582728743553	0.444933086633682	-0.00599475344642997
-1.11423909664154	-7.58033323287964	-3.83485245704651	0.149359375238419	0.44503191113472	-0.00554220331832767
-1.11176443099976	-7.57570934295654	-3.83702969551086	0.149437978863716	0.445309162139893	-0.00529503915458918
-1.11522150039673	-7.574303150177	-3.85434889793396	0.149553492665291	0.445458084344864	-0.00524726184085011
-1.1156564950943	-7.57015562057495	-3.85786819458008	0.149539083242416	0.445516347885132	-0.00528930826112628
-1.11497092247009	-7.56988096237183	-3.84824466705322	0.149465069174767	0.445700705051422	-0.00535944197326899
-1.11712181568146	-7.57145929336548	-3.83617758750916	0.149354323744774	0.445920914411545	-0.00544499838724732
-1.11663913726807	-7.57330179214478	-3.84614181518555	0.149342089891434	0.44620755314827	-0.00544341886416078
-1.12069821357727	-7.58074378967285	-3.86132860183716	0.149279162287712	0.446428835391998	-0.00566513417288661
-1.12402296066284	-7.5736837387085	-3.86232709884644	0.149360805749893	0.446564376354218	-0.00567979644984007
-1.12516248226166	-7.56897497177124	-3.86370372772217	0.149297326803207	0.446670830249786	-0.00575992371886969
-1.12618768215179	-7.56634950637817	-3.8500611782074	0.14924281835556	0.446860820055008	-0.00583882350474596
-1.1276593208313	-7.56862831115723	-3.84554004669189	0.149232283234596	0.447040408849716	-0.00589802069589496
-1.12814855575562	-7.56655693054199	-3.85475492477417	0.149094358086586	0.447133898735046	-0.00582312000915408
-1.12879633903503	-7.56855154037476	-3.86249709129334	0.149078249931335	0.447381556034088	-0.00593814393505454
-1.12640798091888	-7.56857442855835	-3.87418913841248	0.149058803915977	0.447543114423752	-0.00623004045337439
-1.13298368453979	-7.56447505950928	-3.86594486236572	0.148951441049576	0.447727590799332	-0.00625333376228809
-1.14022076129913	-7.5651798248291	-3.86161231994629	0.148923173546791	0.44783541560173	-0.00616683065891266
-1.14050698280334	-7.56003379821777	-3.85770726203918	0.148947834968567	0.447989881038666	-0.00605900725349784
-1.14426517486572	-7.55979108810425	-3.87709617614746	0.149016752839088	0.448102414608002	-0.00617404095828533
-1.14178943634033	-7.55808591842651	-3.87544322013855	0.148978427052498	0.448170512914658	-0.00620502838864923
-1.14529848098755	-7.55253934860229	-3.88150572776794	0.148945599794388	0.448231309652328	-0.00625436613336205
-1.1424605846405	-7.55073738098145	-3.87110114097595	0.148810341954231	0.44831845164299	-0.00619650492444634
-1.1394784450531	-7.55146408081055	-3.86166000366211	0.148703038692474	0.448340356349945	-0.00588668463751674
-1.14403784275055	-7.5516505241394	-3.86487865447998	0.148625865578651	0.448541939258575	-0.00551706552505493
-1.14485657215118	-7.55468559265137	-3.87638068199158	0.14861898124218	0.448672860860825	-0.00538148963823915
-1.15137779712677	-7.54928588867188	-3.89116048812866	0.148693606257439	0.448803633451462	-0.00535987131297588
-1.14755654335022	-7.54477262496948	-3.88147234916687	0.148610860109329	0.448728322982788	-0.00525048468261957
-1.15092217922211	-7.53731727600098	-3.87852191925049	0.148702844977379	0.44881945848465	-0.00499959290027618
-1.15005731582642	-7.53708362579346	-3.87302088737488	0.148623287677765	0.448784232139587	-0.00474266381934285
-1.1553441286087	-7.53647375106812	-3.86594414710999	0.148513674736023	0.44889035820961	-0.00452943705022335
-1.15101337432861	-7.53898811340332	-3.88104104995728	0.148388162255287	0.448928356170654	-0.00453271949663758
-1.14945816993713	-7.53298425674438	-3.88830733299255	0.148313716053963	0.448963075876236	-0.00448067765682936
-1.15523338317871	-7.53299570083618	-3.88813829421997	0.148207873106003	0.448942720890045	-0.00430768821388483
-1.15697574615479	-7.52810955047607	-3.87415528297424	0.148114711046219	0.448923826217651	-0.00409050937741995
-1.16398823261261	-7.52767562866211	-3.87177515029907	0.148098945617676	0.449009478092194	-0.00399290956556797
-1.16738653182983	-7.52639055252075	-3.87832641601563	0.147921949625015	0.448916345834732	-0.00405583949759603
-1.16615557670593	-7.52372980117798	-3.88774704933167	0.147883832454681	0.448844134807587	-0.00419441517442465
-1.16836643218994	-7.51919984817505	-3.88747811317444	0.147665798664093	0.44877490401268	-0.0042513394728303
-1.16630029678345	-7.51942873001099	-3.87063312530518	0.1473478525877	0.448650866746902	-0.00413588527590036
-1.16594779491425	-7.52307605743408	-3.87351560592651	0.147197470068932	0.448649317026138	-0.00402568094432354
-1.17222630977631	-7.52491188049316	-3.88702917098999	0.147038131952286	0.448608905076981	-0.00408153422176838
-1.17189371585846	-7.51712512969971	-3.88705229759216	0.146926507353783	0.448439002037048	-0.00403903517872095
-1.1736079454422	-7.51260375976563	-3.87145209312439	0.14680714905262	0.448318272829056	-0.00390245229937136
-1.17037928104401	-7.51485109329224	-3.86409282684326	0.146471604704857	0.448141723871231	-0.00386312487535179
-1.16786456108093	-7.51865339279175	-3.87735605239868	0.146377459168434	0.447989732027054	-0.00393169699236751
-1.16447770595551	-7.51746797561646	-3.88421320915222	0.146159589290619	0.447945207357407	-0.00402834499254823
-1.16935312747955	-7.51364994049072	-3.87553858757019	0.145995602011681	0.447813272476196	-0.00385670852847397
-1.17308259010315	-7.51772260665894	-3.86056756973267	0.145930528640747	0.447795212268829	-0.00366173102520406
-1.17203533649445	-7.51693820953369	-3.86883759498596	0.145778134465218	0.447653830051422	-0.00349331693723798
-1.1700679063797	-7.51159620285034	-3.88043189048767	0.145713090896606	0.447415232658386	-0.0036091604270041
-1.17049753665924	-7.51276636123657	-3.87096214294434	0.145445287227631	0.447327226400375	-0.00358703336678445
-1.16969633102417	-7.51434803009033	-3.85941243171692	0.145200446248055	0.447192311286926	-0.00340754608623683
-1.17339551448822	-7.51580953598022	-3.87005567550659	0.145115524530411	0.447217613458633	-0.00331686134450138
-1.17933869361877	-7.51463603973389	-3.87434387207031	0.145026668906212	0.447186172008514	-0.00343192857690156
-1.17727065086365	-7.50638008117676	-3.87446117401123	0.144832864403725	0.446898579597473	-0.00330621399916708
-1.182501912117	-7.50244331359863	-3.85654473304749	0.144659623503685	0.44687482714653	-0.00312766362912953
-1.17682600021362	-7.50541019439697	-3.86766934394836	0.144264876842499	0.446719110012054	-0.00301369419321418
-1.17930459976196	-7.50354623794556	-3.87225031852722	0.144160822033882	0.446556955575943	-0.00313179544173181
-1.18482971191406	-7.49942970275879	-3.86800813674927	0.143896371126175	0.446492433547974	-0.00316393119283021
-1.18548691272736	-7.50091409683228	-3.85317301750183	0.143743351101875	0.44640040397644	-0.00305620231665671
-1.18680584430695	-7.4996485710144	-3.86444211006165	0.143648386001587	0.446282505989075	-0.00304360804148018
-1.18196249008179	-7.49542808532715	-3.87161040306091	0.1434426009655	0.446093380451202	-0.002961894730106
-1.17830395698547	-7.49320363998413	-3.85879611968994	0.143250480294228	0.445931255817413	-0.00284424959681928
-1.17624020576477	-7.49614524841309	-3.84510827064514	0.143084779381752	0.445845454931259	-0.00279758893884718
-1.17821300029755	-7.50098896026611	-3.866450548172	0.142973527312279	0.445972055196762	-0.00276956940069795
-1.1748822927475	-7.4961576461792	-3.87031030654907	0.142965823411942	0.445797920227051	-0.00282247364521027
-1.17569708824158	-7.49174022674561	-3.85813570022583	0.14293360710144	0.44577345252037	-0.00263272901065648
-1.17423415184021	-7.48945283889771	-3.85080003738403	0.142858624458313	0.445734053850174	-0.00241286237724125
-1.16687142848969	-7.49533033370972	-3.86406421661377	0.142689272761345	0.445770382881165	-0.00236320169642568
-1.16574823856354	-7.49146175384521	-3.87483930587769	0.142657697200775	0.445819020271301	-0.00238843867555261
-1.16952192783356	-7.49040937423706	-3.86372804641724	0.142516225576401	0.445908159017563	-0.00219358876347542
-1.1701945066452	-7.4889988899231	-3.86222171783447	0.142534509301186	0.446061909198761	-0.00184426154009998
-1.17134892940521	-7.48700952529907	-3.87512230873108	0.142698287963867	0.446159958839417	-0.0017813463928178
-1.16322946548462	-7.48019313812256	-3.87349843978882	0.142616480588913	0.446131020784378	-0.00171838758978993
-1.16048634052277	-7.48027849197388	-3.86159515380859	0.142563953995705	0.44633024930954	-0.00130400818306953
-1.1575266122818	-7.48218107223511	-3.86339068412781	0.142594888806343	0.446484804153442	-0.000682394951581955
-1.15821468830109	-7.48330211639404	-3.88006114959717	0.142649859189987	0.446703016757965	-0.000515723833814263
-1.16023826599121	-7.48175430297852	-3.89508438110352	0.142758741974831	0.446898758411407	-0.000507043791003525
-1.15752708911896	-7.47535133361816	-3.88125944137573	0.142845124006271	0.44699165225029	-0.00023644557222724
-1.15127766132355	-7.47110080718994	-3.87210893630981	0.142967149615288	0.447109490633011	8.983973384602E-05
-1.15136396884918	-7.47722721099854	-3.88002562522888	0.142992943525314	0.447419822216034	0.000146309699630365
-1.14395809173584	-7.48025989532471	-3.89449715614319	0.143002048134804	0.44756743311882	6.03229709668085E-05
-1.14025855064392	-7.47980928421021	-3.89889574050903	0.143062621355057	0.447707921266556	3.34653814206831E-05
-1.13937425613403	-7.47781467437744	-3.88621139526367	0.143165424466133	0.447837293148041	0.000342228129738942
-1.13922131061554	-7.47988128662109	-3.8841655254364	0.143274575471878	0.44811686873436	0.00044408516259864
-1.13855242729187	-7.48584461212158	-3.89581966400146	0.143378466367722	0.448266267776489	0.000507607706822455
-1.13238286972046	-7.48098564147949	-3.90967988967896	0.143545746803284	0.448352754116058	0.000612272939179093
-1.1300904750824	-7.47674942016602	-3.91255497932434	0.143578588962555	0.448551535606384	0.000616723555140197
-1.11925542354584	-7.47637701034546	-3.90482974052429	0.143655225634575	0.44864684343338	0.000798568886239082
-1.12041556835175	-7.47904586791992	-3.89563965797424	0.143756181001663	0.448871999979019	0.00094770488794893
-1.11650907993317	-7.48331022262573	-3.89710211753845	0.14371457695961	0.449146449565887	0.00106248375959694
-1.11678040027618	-7.48182439804077	-3.90794324874878	0.143940269947052	0.449462980031967	0.00107290083542466
-1.11903524398804	-7.48901700973511	-3.92104649543762	0.144061237573624	0.449708998203278	0.000951139663811773
-1.11829769611359	-7.4858546257019	-3.92647886276245	0.144216507673264	0.449887275695801	0.000847377581521869
-1.12159240245819	-7.47968149185181	-3.93191337585449	0.144262492656708	0.450075924396515	0.000834571605082601
-1.120530128479	-7.47400951385498	-3.91818332672119	0.144325867295265	0.45024961233139	0.000974426919128746
-1.12110507488251	-7.47459888458252	-3.91502547264099	0.14431095123291	0.450431317090988	0.00122273003216833
-1.11852645874023	-7.47590255737305	-3.91728854179382	0.144336327910423	0.450634062290192	0.00146466470323503
-1.11885297298431	-7.47916698455811	-3.93146443367004	0.144373133778572	0.450796633958817	0.00154133583419025
-1.11205768585205	-7.47177743911743	-3.93698763847351	0.144335925579071	0.450961112976074	0.00153216847684234
-1.11601567268372	-7.47201251983643	-3.92870140075684	0.144498139619827	0.451084762811661	0.00170387967955321
-1.1232693195343	-7.47253799438477	-3.92705702781677	0.14457531273365	0.451227307319641	0.00193614477757365
-1.12374317646027	-7.47150135040283	-3.9280059337616	0.144830390810966	0.451416254043579	0.00202027102932334
-1.12428820133209	-7.47376871109009	-3.9433114528656	0.145034193992615	0.451389133930206	0.00186074362136424
-1.12158262729645	-7.46824169158936	-3.9417519569397	0.144994840025902	0.451492369174957	0.00180559267755598
-1.12600541114807	-7.46599817276001	-3.93848371505737	0.145087704062462	0.451641857624054	0.00187747552990913
-1.12415838241577	-7.46972799301147	-3.93078470230103	0.145076259970665	0.451652228832245	0.00200449745170772
-1.13253676891327	-7.46802854537964	-3.93391537666321	0.145244151353836	0.451838403940201	0.00208489899523556
-1.13833582401276	-7.46870231628418	-3.94575381278992	0.145333394408226	0.451955229043961	0.00199933117255569
-1.13858258724213	-7.46685934066772	-3.95461988449097	0.145392209291458	0.451983213424683	0.00198482652194798
-1.14511966705322	-7.45982646942139	-3.94869828224182	0.145552963018417	0.451988577842712	0.0020668760407716
-1.14728915691376	-7.45759534835815	-3.93530535697937	0.14555835723877	0.451886028051376	0.00219229748472571
-1.15181565284729	-7.45560026168823	-3.93395900726318	0.145695269107819	0.451971858739853	0.00213241414166987
-1.15555286407471	-7.45874786376953	-3.93328452110291	0.145587876439095	0.451920539140701	0.002005330985412
-1.16083645820618	-7.45943641662598	-3.94334864616394	0.145666554570198	0.452069044113159	0.0017927042208612
-1.16132593154907	-7.46073007583618	-3.95132350921631	0.145556420087814	0.451930195093155	0.00166826299391687
-1.16364693641663	-7.45510673522949	-3.9528214931488	0.145657688379288	0.451966494321823	0.00161363161168993
-1.16826975345612	-7.45263528823853	-3.95047521591187	0.145719483494759	0.45192751288414	0.00163941597566009
-1.17332780361176	-7.45294523239136	-3.94584083557129	0.145769819617271	0.451883494853973	0.00173460086807609
-1.18018972873688	-7.45544481277466	-3.92879962921143	0.145841345191002	0.451922506093979	0.00177804089616984
-1.17918169498444	-7.45472097396851	-3.93606686592102	0.145979061722755	0.451891839504242	0.00173169234767556
-1.18486309051514	-7.45731592178345	-3.94184732437134	0.146177679300308	0.451824814081192	0.00160486123058945
-1.18486332893372	-7.45300674438477	-3.95122241973877	0.146239995956421	0.451783955097198	0.00140465423464775
-1.18745899200439	-7.45151472091675	-3.95478677749634	0.146288707852364	0.451752901077271	0.00132137362379581
-1.18483054637909	-7.45157861709595	-3.93253016471863	0.146287143230438	0.451730608940125	0.00135785480961204
-1.18812680244446	-7.45058870315552	-3.93468809127808	0.146364390850067	0.451725333929062	0.00137418869417161
-1.19333636760712	-7.45858001708984	-3.93649387359619	0.146401315927505	0.451825648546219	0.00130933953914791
-1.19604420661926	-7.4584436416626	-3.94833493232727	0.146615922451019	0.451865375041962	0.00119457580149174
-1.20191216468811	-7.45920324325562	-3.95389175415039	0.146701142191887	0.451944053173065	0.000998931936919689
-1.20460081100464	-7.45550727844238	-3.95405697822571	0.146828338503838	0.451902806758881	0.000812856887932867
-1.21156167984009	-7.45184373855591	-3.94839715957642	0.146939232945442	0.451944202184677	0.000764509255532175
-1.20988142490387	-7.45042896270752	-3.93323850631714	0.147025346755981	0.451846837997437	0.000680197263136506
-1.21326398849487	-7.45331478118896	-3.9349513053894	0.147030353546143	0.452043414115906	0.000575814745388925
-1.2126157283783	-7.45783662796021	-3.94479942321777	0.147117331624031	0.452029347419739	0.000405673024943098
-1.21537816524506	-7.45936870574951	-3.95074057579041	0.14721454679966	0.452102035284042	0.000106944207800552
-1.21225535869598	-7.45964765548706	-3.95697069168091	0.147257938981056	0.452161461114883	-0.000203586794668809
-1.21390402317047	-7.46215581893921	-3.94971632957459	0.147432118654251	0.45228186249733	-0.000339747464749962
-1.21793651580811	-7.4621467590332	-3.94848275184631	0.147459879517555	0.452281028032303	-0.000576832739170641
-1.22638416290283	-7.46045255661011	-3.93685293197632	0.147608444094658	0.452408879995346	-0.000671267218422145
-1.22468626499176	-7.46828937530518	-3.94365048408508	0.147763326764107	0.452525198459625	-0.000976772978901863
-1.22541749477386	-7.46833467483521	-3.95395350456238	0.1478590965271	0.452525466680527	-0.00128834694623947
-1.22585296630859	-7.46829843521118	-3.9574019908905	0.14792688190937	0.452605992555618	-0.00161986984312534
-1.21861290931702	-7.46903038024902	-3.94728994369507	0.148009836673737	0.452586859464645	-0.00178641686215997
-1.22516632080078	-7.47254991531372	-3.94019651412964	0.148034155368805	0.452767550945282	-0.00189223000779748
-1.22574770450592	-7.4759783744812	-3.93981266021729	0.148177251219749	0.453003644943237	-0.00208801263943315
-1.23057079315186	-7.48108816146851	-3.95871186256409	0.148378044366837	0.453142434358597	-0.00232431362383068
-1.23474848270416	-7.47906923294067	-3.96308946609497	0.148540526628494	0.453240156173706	-0.00266369502060115
-1.23266196250916	-7.47755146026611	-3.95449042320251	0.148631393909454	0.453274250030518	-0.00287061906419694
-1.23694252967834	-7.47542524337769	-3.9506721496582	0.148783788084984	0.45335191488266	-0.00299102580174804
-1.23675334453583	-7.47779035568237	-3.94182682037354	0.148847952485085	0.453503102064133	-0.00311298994347453
-1.23794507980347	-7.48341751098633	-3.95205044746399	0.148959100246429	0.453641563653946	-0.0032840792555362
-1.23477470874786	-7.48710775375366	-3.95727753639221	0.149002656340599	0.453698128461838	-0.00352223985828459
-1.23342037200928	-7.48205995559692	-3.96800684928894	0.149091348052025	0.453815370798111	-0.00375994457863271
-1.23532438278198	-7.48461675643921	-3.96799445152283	0.149134159088135	0.453906774520874	-0.00396093353629112
-1.23925054073334	-7.48562860488892	-3.96691942214966	0.149257063865662	0.453965127468109	-0.00411099195480347
-1.2424738407135	-7.4856014251709	-3.95236372947693	0.149245351552963	0.454038202762604	-0.00415874971076846
-1.24331104755402	-7.48650312423706	-3.95647215843201	0.149446368217468	0.454192519187927	-0.00426913145929575
-1.24723410606384	-7.49118328094482	-3.96131014823914	0.149613112211227	0.454179793596268	-0.00453685596585274
-1.24487698078156	-7.48818635940552	-3.97135972976685	0.149727031588554	0.454149216413498	-0.00489316834136844
-1.24609243869781	-7.48696756362915	-3.97045946121216	0.149790197610855	0.454176187515259	-0.0051574339158833
-1.23662924766541	-7.48881959915161	-3.96583008766174	0.149759516119957	0.454138696193695	-0.00532515253871679
-1.24017941951752	-7.49176931381226	-3.95415163040161	0.149853646755219	0.454182088375092	-0.00541928643360734
-1.24014914035797	-7.49616289138794	-3.9570038318634	0.149834215641022	0.454266756772995	-0.00556359020993114
-1.24088573455811	-7.49804210662842	-3.96666479110718	0.149998888373375	0.454327940940857	-0.00586144626140594
-1.24227643013	-7.50050640106201	-3.97926378250122	0.150078937411308	0.454302757978439	-0.00617457181215286
-1.24137341976166	-7.49493789672852	-3.9625608921051	0.150107592344284	0.454244166612625	-0.00638891663402319
-1.24344968795776	-7.49469089508057	-3.95534777641296	0.150212332606316	0.454243242740631	-0.00655540963634849
-1.2419501543045	-7.49854373931885	-3.9511079788208	0.150119692087173	0.45422226190567	-0.00668408675119281
-1.23438763618469	-7.5039439201355	-3.96506214141846	0.150054097175598	0.454173892736435	-0.00709195900708437
-1.23739588260651	-7.50317525863647	-3.9683563709259	0.150051459670067	0.454225093126297	-0.00736189493909478
-1.23400175571442	-7.50362110137939	-3.95680475234985	0.15002515912056	0.454184055328369	-0.00751580577343702
-1.24456965923309	-7.50830888748169	-3.94989967346191	0.150219812989235	0.454168111085892	-0.00768714211881161
-1.24383819103241	-7.51040124893188	-3.96122002601624	0.150270774960518	0.45410031080246	-0.00799005758017302
-1.24272978305817	-7.5085277557373	-3.9631175994873	0.150333598256111	0.453991889953613	-0.00838307850062847
-1.24050319194794	-7.50981903076172	-3.97399759292603	0.15035180747509	0.453920245170593	-0.00866779126226902
-1.23803532123566	-7.50992965698242	-3.95871329307556	0.150181651115417	0.453818261623383	-0.00884025450795889
-1.23922884464264	-7.51320266723633	-3.95087957382202	0.150166645646095	0.453782677650452	-0.00897041894495487
-1.23800814151764	-7.51708078384399	-3.9496476650238	0.150156378746033	0.453794926404953	-0.00906369928270578
-1.24368822574615	-7.51903820037842	-3.9687979221344	0.150137394666672	0.453899919986725	-0.00926760584115982
-1.24353122711182	-7.51370716094971	-3.96777892112732	0.150251388549805	0.453764170408249	-0.00947540998458862
-1.24691140651703	-7.51142024993896	-3.95277523994446	0.150183066725731	0.453713178634644	-0.00949707720428705
-1.24570226669312	-7.51312589645386	-3.94423890113831	0.15018604695797	0.453597694635391	-0.0095058074221015
-1.24213063716888	-7.5172233581543	-3.95067358016968	0.150094792246819	0.453557193279266	-0.00959315616637468
-1.24297392368317	-7.51720380783081	-3.9626362323761	0.149971529841423	0.453596174716949	-0.00984904821962118
-1.24179494380951	-7.51751184463501	-3.96235346794128	0.14994765818119	0.453534156084061	-0.00996327959001064
-1.24218583106995	-7.51667070388794	-3.95207810401917	0.149888813495636	0.45343816280365	-0.00997915398329496
-1.24849605560303	-7.51963329315186	-3.94821286201477	0.149933755397797	0.453483134508133	-0.00988192576915026
-1.24899065494537	-7.52031803131104	-3.94932913780212	0.149948596954346	0.453308284282684	-0.0100704105570912
-1.24720776081085	-7.51927375793457	-3.96378135681152	0.150020092725754	0.453252196311951	-0.0102448360994458
-1.24936902523041	-7.51841926574707	-3.95961594581604	0.149891093373299	0.453153520822525	-0.0104192765429616
-1.24594485759735	-7.51477193832397	-3.95062184333801	0.149794340133667	0.453064024448395	-0.0103759607300162
-1.24133324623108	-7.51916456222534	-3.93592762947083	0.149637848138809	0.453076630830765	-0.0102097047492862
-1.23867559432983	-7.52105140686035	-3.94788599014282	0.149605557322502	0.453033119440079	-0.0102053545415401
-1.23897981643677	-7.52668857574463	-3.95646810531616	0.149707764387131	0.453049540519714	-0.0104094138368964
-1.23783564567566	-7.52532815933228	-3.95854520797729	0.149731680750847	0.45278611779213	-0.0104446532204747
-1.23710310459137	-7.51975727081299	-3.95938110351563	0.149697914719582	0.452693194150925	-0.0105239683762193
-1.23485171794891	-7.52035474777222	-3.93643164634705	0.149670198559761	0.452559381723404	-0.0104597760364413
-1.23367953300476	-7.52302742004395	-3.92977690696716	0.149668052792549	0.452444493770599	-0.0104523571208119
-1.23164439201355	-7.52858018875122	-3.93913412094116	0.149524390697479	0.452332317829132	-0.0105450181290507
-1.22711801528931	-7.52909803390503	-3.95093131065369	0.149504065513611	0.452247381210327	-0.0106968600302935
-1.22567117214203	-7.52537488937378	-3.95344471931458	0.149462819099426	0.452173173427582	-0.0107733281329274
-1.22539782524109	-7.5251522064209	-3.93943619728088	0.149477779865265	0.452019482851028	-0.0106561621651053
-1.23080265522003	-7.52534341812134	-3.92875456809998	0.149529278278351	0.451953679323196	-0.0105131408199668
-1.23196601867676	-7.52272939682007	-3.92946839332581	0.1495570987463	0.451845020055771	-0.0105121061205864
-1.23371803760529	-7.52367258071899	-3.93702578544617	0.149608224630356	0.451755821704865	-0.0105520617216825
-1.22915101051331	-7.52380323410034	-3.94674324989319	0.149725571274757	0.45153945684433	-0.0106327403336763
-1.2285965681076	-7.51796197891235	-3.94225764274597	0.149718374013901	0.451359808444977	-0.0107011646032333
-1.22752344608307	-7.51733732223511	-3.92948794364929	0.149615779519081	0.45124077796936	-0.010616522282362
-1.22649455070496	-7.51980686187744	-3.92727541923523	0.149609342217445	0.451227813959122	-0.0104125272482634
-1.23188233375549	-7.52265787124634	-3.93566060066223	0.149615257978439	0.451200217008591	-0.0103671317920089
-1.23039281368256	-7.52210426330566	-3.94397592544556	0.149750262498856	0.45101273059845	-0.0103704780340195
-1.2332581281662	-7.51320648193359	-3.93807673454285	0.149792745709419	0.450833171606064	-0.010295289568603
-1.233283162117	-7.50926208496094	-3.92697167396545	0.149817079305649	0.450659304857254	-0.0100440252572298
-1.22934985160828	-7.50990343093872	-3.92089009284973	0.149834632873535	0.450556576251984	-0.00990772619843483
-1.23096704483032	-7.51537895202637	-3.93394494056702	0.149813070893288	0.450459867715836	-0.00983812380582094
-1.22519195079803	-7.51279067993164	-3.94225168228149	0.149716466665268	0.450326889753342	-0.00975388940423727
-1.22414422035217	-7.50852680206299	-3.9445219039917	0.149792388081551	0.450192928314209	-0.00971567817032337
-1.22569906711578	-7.50606870651245	-3.92914009094238	0.149851262569427	0.450081914663315	-0.00948883034288883
-1.2288259267807	-7.50347757339478	-3.91965222358704	0.149848654866219	0.450007557868958	-0.00907629262655973
-1.22957575321198	-7.50629234313965	-3.92244172096252	0.149896547198296	0.44990536570549	-0.0089135654270649
-1.2282772064209	-7.50223684310913	-3.93370294570923	0.149985879659653	0.449641048908234	-0.00868100114166737
-1.2234171628952	-7.49560928344727	-3.93373584747314	0.150003150105476	0.44955313205719	-0.00853532273322344
-1.21430850028992	-7.49364805221558	-3.92832684516907	0.149921342730522	0.449393451213837	-0.00822174921631813
-1.21634256839752	-7.49367094039917	-3.9143340587616	0.149827510118484	0.449408411979675	-0.00773009331896901
-1.21431446075439	-7.49797487258911	-3.93214416503906	0.14990596473217	0.449430018663406	-0.00741802202537656
-1.21659409999847	-7.49046897888184	-3.93477916717529	0.149960309267044	0.449246674776077	-0.00715741142630577
-1.21416175365448	-7.48257780075073	-3.93108630180359	0.150062918663025	0.449118614196777	-0.00688529200851917
-1.20963728427887	-7.47516965866089	-3.92337036132813	0.149991244077682	0.448993802070618	-0.00658093066886067
-1.20948386192322	-7.47506284713745	-3.91608500480652	0.149960711598396	0.448945313692093	-0.00624053785577416
-1.20780956745148	-7.47812986373901	-3.92518544197083	0.149838328361511	0.448859840631485	-0.00608819723129272
-1.20032584667206	-7.47645664215088	-3.93154668807983	0.149844855070114	0.44876155257225	-0.00608613016083837
-1.20453882217407	-7.47511339187622	-3.92777633666992	0.149805456399918	0.448780536651611	-0.00603875005617738
-1.20715200901031	-7.47179317474365	-3.91698336601257	0.149814695119858	0.448723256587982	-0.0057590501382947
-1.20678079128265	-7.47269105911255	-3.92490315437317	0.149932488799095	0.448691755533218	-0.00568470126017928
-1.20522391796112	-7.46755218505859	-3.93097901344299	0.149929210543633	0.448597639799118	-0.00582337658852339
-1.20122003555298	-7.46853971481323	-3.9114818572998	0.149755418300629	0.448502153158188	-0.00570462737232447
-1.20268273353577	-7.47145795822144	-3.9216616153717	0.149676203727722	0.448617339134216	-0.00559235736727715
-1.20443379878998	-7.47112989425659	-3.93622541427612	0.149757698178291	0.448585271835327	-0.00572749320417643
-1.20420932769775	-7.46601104736328	-3.92907953262329	0.149779781699181	0.448517352342606	-0.00572993885725737
-1.20457005500793	-7.46113634109497	-3.91059637069702	0.149709209799767	0.448515325784683	-0.00564730679616332
-1.20413601398468	-7.46791458129883	-3.92391848564148	0.14964984357357	0.448502749204636	-0.00582324340939522
-1.19975352287292	-7.46833324432373	-3.93124437332153	0.149589598178864	0.448476016521454	-0.00602842355147004
-1.20249152183533	-7.46548938751221	-3.92919635772705	0.149544805288315	0.448467046022415	-0.00612123776227236
-1.20933902263641	-7.46334314346313	-3.91512441635132	0.149581104516983	0.448515385389328	-0.006018643733114
-1.20977377891541	-7.46654653549194	-3.91833567619324	0.149571865797043	0.448605567216873	-0.00608801888301969
-1.21228563785553	-7.4695782661438	-3.93236565589905	0.149622514843941	0.44865483045578	-0.00623045768588781
-1.20743334293365	-7.46212911605835	-3.93472933769226	0.149593725800514	0.448510408401489	-0.00642004329711199
-1.20568084716797	-7.45937299728394	-3.9258713722229	0.149537041783333	0.448515892028809	-0.00650363089516759
-1.20697891712189	-7.4621753692627	-3.91581463813782	0.149482354521751	0.448600143194199	-0.00643487786874175
-1.20947456359863	-7.46413278579712	-3.91976046562195	0.149462819099426	0.448728144168854	-0.00642756279557943
-1.20988512039185	-7.46948909759521	-3.93276596069336	0.149441540241241	0.448874264955521	-0.00650700647383928
-1.21156787872314	-7.46630430221558	-3.93597388267517	0.149579182267189	0.448777407407761	-0.00654236599802971
-1.21329164505005	-7.45999670028687	-3.93244314193726	0.149589970707893	0.448769867420197	-0.00654762284830213
-1.21218109130859	-7.45721817016602	-3.91257119178772	0.149520233273506	0.448729127645493	-0.00638906843960285
-1.20620131492615	-7.46043920516968	-3.91898965835571	0.149412259459496	0.448739677667618	-0.00627357885241508
-1.20668566226959	-7.46273946762085	-3.93043112754822	0.149421736598015	0.448759138584137	-0.00621764035895467
-1.20024406909943	-7.45826768875122	-3.93485188484192	0.14936175942421	0.448642522096634	-0.00622045574709773
-1.20221948623657	-7.45857381820679	-3.92522501945496	0.149270743131638	0.44867742061615	-0.00597330555319786
-1.20199263095856	-7.45677852630615	-3.91395592689514	0.1492979824543	0.44864422082901	-0.00563780311495066
-1.20207500457764	-7.45804452896118	-3.92691922187805	0.149384215474129	0.448564916849136	-0.00551681825891137
-1.19868457317352	-7.45384216308594	-3.93553304672241	0.149297028779984	0.448437303304672	-0.00550354598090053
-1.19160556793213	-7.45202445983887	-3.9152660369873	0.14917516708374	0.448195248842239	-0.00532586872577667
-1.19353497028351	-7.45415878295898	-3.91413950920105	0.14906869828701	0.448182016611099	-0.00505986995995045
-1.19331574440002	-7.45514822006226	-3.92795920372009	0.149115994572639	0.448172926902771	-0.00496925413608551
-1.19133353233337	-7.45083570480347	-3.92479634284973	0.149026975035667	0.448012828826904	-0.00496198097243905
-1.19011497497559	-7.44409465789795	-3.90808796882629	0.149050265550613	0.44781482219696	-0.00479421904310584
-1.19114983081818	-7.44662570953369	-3.90560150146484	0.148920461535454	0.447630077600479	-0.004624935798347
-1.1881992816925	-7.44661712646484	-3.90786671638489	0.14878286421299	0.447535544633865	-0.00460159638896585
-1.18331933021545	-7.44881629943848	-3.91905975341797	0.148699134588242	0.447413146495819	-0.00467238621786237
-1.18242657184601	-7.44324970245361	-3.90988349914551	0.148624092340469	0.44720384478569	-0.00462541077286005
-1.18371093273163	-7.44427108764648	-3.90821218490601	0.148589625954628	0.447147458791733	-0.00452907336875796
-1.1855731010437	-7.44560527801514	-3.90157699584961	0.148663312196732	0.447048366069794	-0.00450291158631444
-1.18717420101166	-7.44530200958252	-3.91369390487671	0.148678869009018	0.446875303983688	-0.00458699883893132
-1.1832834482193	-7.43912839889526	-3.9200918674469	0.148680418729782	0.446718573570251	-0.00475798593834043
-1.17558109760284	-7.44192457199097	-3.90478873252869	0.148512616753578	0.446645438671112	-0.00472867349162698
-1.17873811721802	-7.44357776641846	-3.89754247665405	0.148527204990387	0.446617484092712	-0.00462383357807994
-1.18164849281311	-7.44947814941406	-3.90969109535217	0.1485376060009	0.446757704019547	-0.00471433205530047
-1.18300819396973	-7.44396114349365	-3.91831851005554	0.148672923445702	0.446615755558014	-0.00476319016888738
-1.18448805809021	-7.43738508224487	-3.91140937805176	0.148676291108131	0.446524649858475	-0.0047930097207427
-1.18295645713806	-7.43629932403564	-3.89428949356079	0.148717805743217	0.446570783853531	-0.00473789684474468
-1.17917537689209	-7.44016599655151	-3.89866805076599	0.148609325289726	0.446614503860474	-0.00473791034892201
-1.18109261989594	-7.44385957717896	-3.91452503204346	0.148625880479813	0.446672588586807	-0.00482923863455653
-1.17512094974518	-7.43871021270752	-3.91772747039795	0.148576766252518	0.446650236845016	-0.00505702570080757
-1.17900729179382	-7.43786334991455	-3.90760135650635	0.148612529039383	0.446800410747528	-0.00502926204353571
-1.18220496177673	-7.43892526626587	-3.90111517906189	0.148631751537323	0.446901470422745	-0.00502625992521644
-1.18294084072113	-7.44194650650024	-3.91328191757202	0.148760870099068	0.446970105171204	-0.00514668226242065
-1.18433547019958	-7.44034385681152	-3.92237091064453	0.148777052760124	0.447079986333847	-0.00539755169302225
-1.17847454547882	-7.43517065048218	-3.91956782341003	0.148774817585945	0.446965515613556	-0.00556884054094553
-1.17998015880585	-7.44008016586304	-3.90417695045471	0.148589208722115	0.447132736444473	-0.00547575857490301
-1.18375515937805	-7.44375228881836	-3.91473126411438	0.148666471242905	0.447320938110352	-0.00559903215616941
-1.18539083003998	-7.43894004821777	-3.92766761779785	0.148709878325462	0.44743824005127	-0.0057882247492671
-1.18758618831635	-7.43654012680054	-3.92082023620605	0.148732483386993	0.44752162694931	-0.00577450776472688
-1.18561673164368	-7.43243885040283	-3.90745377540588	0.148686408996582	0.447510659694672	-0.00581432459875941
-1.18665552139282	-7.4353175163269	-3.90699005126953	0.148554936051369	0.447600603103638	-0.00577002298086882
-1.18575739860535	-7.43651056289673	-3.92061901092529	0.148500487208366	0.447714358568192	-0.00594911631196737
-1.18245661258698	-7.43354988098145	-3.92313051223755	0.14846159517765	0.447722196578979	-0.00619540829211473
-1.1882985830307	-7.43197441101074	-3.91377186775208	0.148386925458908	0.447795987129211	-0.00617508590221405
-1.19335222244263	-7.43430328369141	-3.90809869766235	0.148333057761192	0.447849571704865	-0.00622066389769316
-1.19603645801544	-7.43044519424438	-3.92078733444214	0.148437008261681	0.447859108448029	-0.00634887022897601
-1.19368004798889	-7.42966890335083	-3.92865228652954	0.148359969258308	0.447735041379929	-0.00664573535323143
-1.18732357025146	-7.43013620376587	-3.91363787651062	0.148228779435158	0.447644829750061	-0.00680132396519184
-1.18967604637146	-7.42995452880859	-3.90693044662476	0.148133054375648	0.447635799646378	-0.00682722078636289
-1.19170916080475	-7.43249130249023	-3.90882015228271	0.147999688982964	0.44772681593895	-0.00696223229169846
-1.19446885585785	-7.4341082572937	-3.92347311973572	0.148052275180817	0.447646826505661	-0.00722164660692215
-1.19922697544098	-7.43020963668823	-3.92683744430542	0.147991672158241	0.44759926199913	-0.00754827959463
-1.19812893867493	-7.42605352401733	-3.90931391716003	0.147934257984161	0.447469919919968	-0.00768552161753178
-1.20278418064117	-7.42648124694824	-3.90224480628967	0.147861197590828	0.447340220212936	-0.00776701048016548
-1.20130002498627	-7.43069314956665	-3.91452217102051	0.147650167346001	0.447327971458435	-0.00801829993724823
-1.20100080966949	-7.42255544662476	-3.91803240776062	0.147642523050308	0.447201818227768	-0.00863975752145052
-1.21845459938049	-7.42312908172607	-3.91299843788147	0.147433072328568	0.447149157524109	-0.00973845552653074
-1.22241568565369	-7.42223215103149	-3.89996695518494	0.147018566727638	0.447044134140015	-0.00988292973488569
-1.22154498100281	-7.42153215408325	-3.9053201675415	0.146943345665932	0.446864306926727	-0.00955229625105858
-1.22003626823425	-7.41190576553345	-3.92148900032043	0.146843492984772	0.446665674448013	-0.00970776099711657
-1.21221899986267	-7.412513256073	-3.89803051948547	0.14661131799221	0.446450114250183	-0.00981816649436951
-1.21352672576904	-7.42274475097656	-3.9027111530304	0.146500065922737	0.446428537368774	-0.0100287524983287
-1.21552693843842	-7.42524099349976	-3.9121675491333	0.146550759673119	0.446436166763306	-0.0105985067784786
-1.21454644203186	-7.42225885391235	-3.89887070655823	0.146536991000175	0.446306794881821	-0.0110218785703182
-1.21373784542084	-7.4259238243103	-3.89057636260986	0.146463796496391	0.446164697408676	-0.0113053238019347
-1.21622121334076	-7.4333643913269	-3.90177750587463	0.146347537636757	0.446268022060394	-0.0117622734978795
-1.21539831161499	-7.43253993988037	-3.91198658943176	0.146225139498711	0.446186304092407	-0.0121093597263098
-1.2199604511261	-7.42772102355957	-3.89800953865051	0.146188512444496	0.446174651384354	-0.0122277103364468
-1.23113346099854	-7.42457103729248	-3.89706230163574	0.146116510033607	0.446247726678848	-0.0121233565732837
-1.22831726074219	-7.42119693756104	-3.909184217453	0.146033525466919	0.446141064167023	-0.0121981669217348
-1.22806012630463	-7.41665267944336	-3.90380096435547	0.145796462893486	0.446016311645508	-0.0122484937310219
-1.2250382900238	-7.41592407226563	-3.89616084098816	0.145509511232376	0.446093708276749	-0.0121198212727904
-1.22796094417572	-7.41864109039307	-3.89522790908813	0.145321846008301	0.446162521839142	-0.0120991449803114
-1.23070096969604	-7.41438388824463	-3.91120648384094	0.145275101065636	0.446100831031799	-0.012378835119307
-1.23330593109131	-7.4124002456665	-3.88993763923645	0.14514234662056	0.446075290441513	-0.012566770426929
-1.23246192932129	-7.41643953323364	-3.8969829082489	0.144822955131531	0.44602757692337	-0.0128166666254401
-1.22683596611023	-7.416663646698	-3.89805221557617	0.144640222191811	0.445951759815216	-0.0132118379697204
-1.23205626010895	-7.41303300857544	-3.89314413070679	0.14443863928318	0.445961713790894	-0.0133680542930961
-1.23616194725037	-7.41409111022949	-3.88501334190369	0.14437660574913	0.445889174938202	-0.0134600764140487
-1.23307883739471	-7.41388034820557	-3.90301966667175	0.144263744354248	0.445716798305511	-0.0136721190065145
-1.2303307056427	-7.40936946868896	-3.89035511016846	0.144011408090591	0.445662170648575	-0.0138817066326737
-1.23026490211487	-7.41510534286499	-3.88030672073364	0.143733322620392	0.445664167404175	-0.0138169126585126
-1.2285977602005	-7.41662740707397	-3.89481687545776	0.143646955490112	0.445662617683411	-0.0140187675133348
-1.23212075233459	-7.40881443023682	-3.89049410820007	0.143563494086266	0.445516645908356	-0.0141202937811613
-1.23135268688202	-7.40651988983154	-3.8785126209259	0.143403172492981	0.445415467023849	-0.0140022980049253
-1.22845673561096	-7.4103479385376	-3.8886513710022	0.143097192049026	0.445358067750931	-0.0141231752932072
-1.23029100894928	-7.4049277305603	-3.88478565216064	0.142959386110306	0.445256233215332	-0.0143041675910354
-1.23131930828094	-7.40334415435791	-3.87561917304993	0.142801329493523	0.445209503173828	-0.0142513150349259
-1.23910653591156	-7.40622520446777	-3.87375211715698	0.142698034644127	0.445112884044647	-0.0143121434375644
-1.23836600780487	-7.4019021987915	-3.89220952987671	0.142613917589188	0.444933712482452	-0.0146596962586045
-1.23686242103577	-7.40029382705688	-3.87610340118408	0.14238503575325	0.444741994142532	-0.0147020993754268
-1.23501515388489	-7.40337133407593	-3.86724019050598	0.142105787992477	0.444804012775421	-0.0145113635808229
-1.23948264122009	-7.40047883987427	-3.88005614280701	0.142096668481827	0.444641917943954	-0.0146582163870335
-1.24009501934052	-7.3948974609375	-3.87109279632568	0.142005756497383	0.444443464279175	-0.0148090096190572
-1.24175906181335	-7.39971876144409	-3.86073589324951	0.141739651560783	0.44436326622963	-0.0148238399997354
-1.23942923545837	-7.39375257492065	-3.86965346336365	0.141547992825508	0.444203019142151	-0.0151091041043401
-1.24364161491394	-7.39125919342041	-3.86083555221558	0.141428738832474	0.443994253873825	-0.0149643560871482
-1.24797058105469	-7.39246129989624	-3.86764144897461	0.141346022486687	0.443939357995987	-0.0148753756657243
-1.24115073680878	-7.38787269592285	-3.86850476264954	0.141207098960876	0.443609446287155	-0.0151305105537176
-1.24261605739594	-7.38712310791016	-3.84722304344177	0.140846431255341	0.443504929542542	-0.0151174198836088
-1.24699664115906	-7.39425563812256	-3.85623335838318	0.140891671180725	0.44343775510788	-0.0152448806911707
-1.24971508979797	-7.38551568984985	-3.86077213287354	0.140859469771385	0.443204551935196	-0.015346622094512
-1.25153636932373	-7.38565158843994	-3.8403434753418	0.14072573184967	0.443095564842224	-0.0153629072010517
-1.25049102306366	-7.38810348510742	-3.85533952713013	0.140534788370132	0.443022698163986	-0.0155220739543438
-1.25063812732697	-7.38829231262207	-3.85433387756348	0.140347614884377	0.442898631095886	-0.015684999525547
-1.25946044921875	-7.3832368850708	-3.83974885940552	0.140313237905502	0.442865490913391	-0.0155308535322547
-1.25722241401672	-7.38317775726318	-3.85378932952881	0.140324875712395	0.442685663700104	-0.0157490968704224
-1.25746858119965	-7.38148927688599	-3.84807014465332	0.140163734555244	0.442532688379288	-0.0158630311489105
-1.25957417488098	-7.38178253173828	-3.83940243721008	0.139929696917534	0.442542403936386	-0.0156229417771101
-1.26228046417236	-7.38238906860352	-3.85039782524109	0.139844223856926	0.442476749420166	-0.0154369473457336
-1.26170718669891	-7.37023830413818	-3.84553575515747	0.139833465218544	0.442271798849106	-0.0152832977473736
-1.25754749774933	-7.36881351470947	-3.83513998985291	0.139601618051529	0.442146807909012	-0.0149171520024538
-1.25529479980469	-7.3732852935791	-3.84978270530701	0.139423921704292	0.442106544971466	-0.0149756716564298
-1.25352203845978	-7.36870431900024	-3.83322739601135	0.139293789863586	0.441973835229874	-0.0148956384509802
-1.26002049446106	-7.367431640625	-3.8382830619812	0.139264464378357	0.44193372130394	-0.0149022182449698
-1.25804615020752	-7.36527061462402	-3.84180331230164	0.139082908630371	0.441729426383972	-0.0151912551373243
-1.25543260574341	-7.36461353302002	-3.82768273353577	0.138782367110252	0.441596299409866	-0.0150001682341099
-1.25762557983398	-7.3661789894104	-3.83918762207031	0.138687282800674	0.441601246595383	-0.014901609160006
-1.25731384754181	-7.35771083831787	-3.83798503875732	0.138539627194405	0.441394925117493	-0.0149159710854292
-1.25569653511047	-7.35723543167114	-3.82159352302551	0.138336628675461	0.441326588392258	-0.0145738776773214
-1.249875664711	-7.35866165161133	-3.84210062026978	0.138125285506248	0.441267043352127	-0.0146406190469861
-1.25048816204071	-7.3541202545166	-3.81863975524902	0.138042390346527	0.441224843263626	-0.0143512254580855
-1.24816465377808	-7.35216522216797	-3.82738447189331	0.138059675693512	0.44112628698349	-0.0142508391290903
-1.2418075799942	-7.35201549530029	-3.82991099357605	0.138058200478554	0.441002190113068	-0.014299307949841
-1.23552680015564	-7.35196828842163	-3.81791853904724	0.13794033229351	0.441030770540237	-0.0141344927251339
-1.23250317573547	-7.35948753356934	-3.83063721656799	0.137932077050209	0.441129595041275	-0.0139624383300543
-1.23095202445984	-7.34916830062866	-3.82956099510193	0.138109967112541	0.441181302070618	-0.0138512952253222
-1.2272287607193	-7.34596252441406	-3.81914687156677	0.138199776411057	0.441266089677811	-0.0135992122814059
-1.22141075134277	-7.34843730926514	-3.83978986740112	0.138192191720009	0.441462993621826	-0.0135156335309148
-1.21801674365997	-7.34240484237671	-3.8313353061676	0.138278901576996	0.441602170467377	-0.0132665242999792
-1.2172167301178	-7.33861589431763	-3.82736396789551	0.138430401682854	0.441922217607498	-0.0128804827108979
-1.21340703964233	-7.33705568313599	-3.84306907653809	0.138579130172729	0.442057430744171	-0.0129742538556457
-1.20613729953766	-7.33560085296631	-3.8317232131958	0.138581141829491	0.442416459321976	-0.012918378226459
-1.20377385616302	-7.34161424636841	-3.84739685058594	0.138766124844551	0.442907243967056	-0.0129661532118917
-1.20514738559723	-7.33348608016968	-3.8509247303009	0.139017522335052	0.44326239824295	-0.0131722176447511
-1.20807313919067	-7.33585691452026	-3.84191060066223	0.139141753315926	0.443796753883362	-0.0132072512060404
-1.20040416717529	-7.34219646453857	-3.86365675926209	0.1392532736063	0.444369971752167	-0.0134983994066715
-1.19722831249237	-7.3415265083313	-3.85954451560974	0.139340505003929	0.444960415363312	-0.0137835964560509
-1.20278882980347	-7.34366369247437	-3.85915207862854	0.139630764722824	0.445676505565643	-0.0138087719678879
-1.19907116889954	-7.34505605697632	-3.88383221626282	0.139942511916161	0.446209251880646	-0.0140538765117526
-1.1919116973877	-7.3431978225708	-3.87775254249573	0.140043810009956	0.446846008300781	-0.0142405619844794
-1.18445026874542	-7.35389757156372	-3.87568306922913	0.140258580446243	0.447673708200455	-0.0143381282687187
-1.18771994113922	-7.36007022857666	-3.90017080307007	0.140663608908653	0.448462307453156	-0.0147181292995811
-1.18263292312622	-7.35753583908081	-3.90636658668518	0.141054064035416	0.449197351932526	-0.0151406479999423
-1.1799476146698	-7.3635401725769	-3.89728975296021	0.141224354505539	0.449951350688934	-0.0156278368085623
-1.17601501941681	-7.37561130523682	-3.92031764984131	0.141478225588799	0.450820237398148	-0.0163262244313955
-1.16975486278534	-7.3791389465332	-3.92937564849854	0.141713500022888	0.451681792736053	-0.0170124545693398
-1.17026257514954	-7.38294982910156	-3.92133045196533	0.141879588365555	0.452520132064819	-0.0173178035765886
-1.17686688899994	-7.39039707183838	-3.93074226379395	0.142400085926056	0.453347235918045	-0.0177687276154757
-1.17347609996796	-7.39360857009888	-3.95361661911011	0.142786622047424	0.454137533903122	-0.0182941928505898
-1.16517233848572	-7.39223194122314	-3.95543169975281	0.143052622675896	0.454833775758743	-0.0188666470348835
-1.16470396518707	-7.40384244918823	-3.95121002197266	0.143217355012894	0.455737680196762	-0.0192609205842018
-1.16159510612488	-7.40931224822998	-3.95904994010925	0.143524169921875	0.456647664308548	-0.0196758601814508
-1.16283333301544	-7.41817045211792	-3.98132181167603	0.143881618976593	0.45747846364975	-0.0202189665287733
-1.16133773326874	-7.41760969161987	-3.98763537406921	0.144214853644371	0.458113431930542	-0.020655982196331
-1.15915083885193	-7.41769123077393	-3.98586225509644	0.144557103514671	0.458763509988785	-0.0209574364125729
-1.15923202037811	-7.42288494110107	-3.9794328212738	0.144842237234116	0.459506660699844	-0.0211062505841255
-1.15138757228851	-7.43122720718384	-3.99728798866272	0.145066305994987	0.460169523954391	-0.0214989334344864
-1.14690864086151	-7.43414783477783	-4.01376104354858	0.145297020673752	0.460805952548981	-0.0219350438565016
-1.15061640739441	-7.43403053283691	-4.01516389846802	0.145604684948921	0.461407631635666	-0.0221169218420982
-1.15420150756836	-7.43827676773071	-4.00347661972046	0.145824685692787	0.462016671895981	-0.0222179014235735
-1.15577256679535	-7.43897247314453	-4.02071380615234	0.146131902933121	0.462431609630585	-0.0223628133535385
-1.15487337112427	-7.43553113937378	-4.03299474716187	0.146371155977249	0.462868988513947	-0.0226133614778519
-1.14698576927185	-7.43479013442993	-4.02176332473755	0.146471828222275	0.463173449039459	-0.0227478221058846
-1.14906597137451	-7.44021797180176	-4.02309274673462	0.146506294608116	0.463557094335556	-0.0229153390973806
[truncated: 9,037 more rows]
