# Supplementary material for: Identification of Haptic Based Guiding Using Hard Reins
Source: PLoS One. 2015 Jul 22;10(7):e0132020. doi: 10.1371/journal.pone.0132020 (PMC4511788; doi:10.1371/journal.pone.0132020)
Supplement: S6 File — (ZIP) [file pone.0132020.s006.zip › Exp2_ForceData2/Subject9/path3/T9.csv]

Force X (N)	Force Y (N)	Force Z (N)	Torque X (N-m)	Torque Y (N-m)	Torque Z (N-m)	Frequency = 10000	Averaging Level = 16	F/T Serial Number = FT11772	Time Started = 19/12/2012 16:52:32
0.175361081957817	-8.78772640228271	-3.67525219917297	0.0334592424333096	0.494391292333603	-0.0410104617476463
0.172417789697647	-8.7898530960083	-3.66742134094238	0.0333897657692432	0.494387358427048	-0.0411872491240501
0.17640109360218	-8.79028606414795	-3.66438984870911	0.0333664044737816	0.494383752346039	-0.0413079895079136
0.176906600594521	-8.78966903686523	-3.67033648490906	0.0333597511053085	0.494374006986618	-0.0414313152432442
0.18162077665329	-8.79469680786133	-3.66302943229675	0.0332522466778755	0.494364261627197	-0.0416688993573189
0.182396098971367	-8.7943754196167	-3.66312909126282	0.0332917682826519	0.494377851486206	-0.0418799892067909
0.18024817109108	-8.79758167266846	-3.66748714447021	0.0332276076078415	0.494473785161972	-0.0420710556209087
0.184359803795815	-8.79677772521973	-3.66446566581726	0.0332404486835003	0.494483798742294	-0.0423261001706123
0.187982201576233	-8.80052375793457	-3.66747355461121	0.033292330801487	0.494492441415787	-0.042655773460865
0.188936099410057	-8.80165386199951	-3.67273473739624	0.0333839356899261	0.494618207216263	-0.0428880788385868
0.187996223568916	-8.80551147460938	-3.66662788391113	0.0333295539021492	0.494712203741074	-0.0432521365582943
0.192024648189545	-8.80770301818848	-3.67058253288269	0.0334091521799564	0.494792759418488	-0.0437897518277168
0.192980289459229	-8.814697265625	-3.66828036308289	0.0334885865449905	0.494919836521149	-0.0442248173058033
0.196970745921135	-8.8174877166748	-3.67227005958557	0.0335121117532253	0.495057970285416	-0.0448466874659061
0.195572152733803	-8.82365322113037	-3.6782214641571	0.0335295423865318	0.495284140110016	-0.0452780947089195
0.196837648749352	-8.83289337158203	-3.6669590473175	0.0335678793489933	0.495476394891739	-0.0458000861108303
0.197057411074638	-8.82839488983154	-3.67427277565002	0.0335996225476265	0.495710223913193	-0.0462886914610863
0.196769028902054	-8.83039093017578	-3.67687940597534	0.0336128585040569	0.495807111263275	-0.0466987118124962
0.197202041745186	-8.82964706420898	-3.67598056793213	0.033785879611969	0.495945930480957	-0.0472330674529076
0.191606104373932	-8.83089160919189	-3.67972183227539	0.0338461399078369	0.496254831552505	-0.0477411448955536
0.188668876886368	-8.83871459960938	-3.68210530281067	0.0340012609958649	0.49651026725769	-0.0481778495013714
0.185334324836731	-8.8381929397583	-3.68057417869568	0.0341340340673923	0.496717065572739	-0.048803448677063
0.184296995401382	-8.83698463439941	-3.68738007545471	0.0342429019510746	0.496865332126617	-0.0493947379291058
0.18288291990757	-8.84750080108643	-3.68706178665161	0.0342751778662205	0.49706169962883	-0.0499923229217529
0.179179593920708	-8.84600925445557	-3.68464231491089	0.034379743039608	0.497294217348099	-0.0506046675145626
0.173263013362885	-8.85046100616455	-3.68895697593689	0.0345430560410023	0.497494071722031	-0.0510194823145866
0.170614391565323	-8.85032749176025	-3.68337821960449	0.0346693471074104	0.497574627399445	-0.0514694787561893
0.168634340167046	-8.84658622741699	-3.6918420791626	0.0348701626062393	0.497788399457932	-0.0517707392573357
0.164348840713501	-8.84813022613525	-3.6967511177063	0.034971971064806	0.497852742671967	-0.0519408732652664
0.159028321504593	-8.84825229644775	-3.69042038917542	0.0350438393652439	0.498008668422699	-0.0522146411240101
0.157059714198112	-8.84151458740234	-3.69780969619751	0.0352044254541397	0.498207807540894	-0.0523242354393005
0.147881761193275	-8.83987331390381	-3.69565486907959	0.0354862175881863	0.498141080141068	-0.0523573458194733
0.146774023771286	-8.83705139160156	-3.68965315818787	0.0354642681777477	0.498159319162369	-0.0525092892348766
0.138259321451187	-8.835280418396	-3.69983196258545	0.0357528328895569	0.498145937919617	-0.0524781234562397
0.130509883165359	-8.83455562591553	-3.69043827056885	0.0358568094670773	0.498242408037186	-0.0525113753974438
0.12828354537487	-8.82339382171631	-3.69824528694153	0.0360595248639584	0.498216539621353	-0.0524900704622269
0.125563964247704	-8.821852684021	-3.69871473312378	0.0363182127475739	0.498083710670471	-0.0523355975747108
0.120929941534996	-8.82391452789307	-3.69449043273926	0.0364120230078697	0.497892320156097	-0.0521968901157379
0.115296743810177	-8.81754779815674	-3.69087672233582	0.036571953445673	0.497905343770981	-0.0520799122750759
0.117456123232841	-8.81424713134766	-3.69898748397827	0.0367724150419235	0.497685581445694	-0.0518231727182865
0.114013463258743	-8.81287384033203	-3.69561791419983	0.0369048528373241	0.497445940971375	-0.0514194965362549
0.105233944952488	-8.80785274505615	-3.68644857406616	0.0369361005723476	0.497342675924301	-0.051092516630888
0.103776820003986	-8.80066967010498	-3.69142580032349	0.0371255315840244	0.497248470783234	-0.0507382899522781
0.0993840396404266	-8.79706192016602	-3.69250178337097	0.037314597517252	0.496941834688187	-0.0502264499664307
0.0962521731853485	-8.79422760009766	-3.68853974342346	0.0373828709125519	0.49665555357933	-0.0497018955647945
0.0912264361977577	-8.78335475921631	-3.67980122566223	0.0375883020460606	0.496526211500168	-0.049299955368042
0.0894177630543709	-8.78011703491211	-3.69131684303284	0.0377314276993275	0.496272891759872	-0.0487670376896858
0.0866457521915436	-8.7766809463501	-3.68483304977417	0.0378853864967823	0.49597755074501	-0.0482090637087822
0.0853391587734222	-8.76955032348633	-3.68130373954773	0.0380083620548248	0.495812356472015	-0.0477600619196892
0.0799015015363693	-8.76721286773682	-3.67813730239868	0.0381849706172943	0.495572596788406	-0.0471535362303257
0.0795172676444054	-8.76342582702637	-3.67587804794312	0.0384005457162857	0.495264858007431	-0.0466450490057468
0.0747297704219818	-8.7584753036499	-3.67486453056335	0.0385592617094517	0.495071589946747	-0.0461953580379486
0.0724883750081062	-8.75398540496826	-3.68066763877869	0.0387640334665775	0.494839936494827	-0.0456609725952148
0.0649632140994072	-8.74942016601563	-3.67758345603943	0.0389439389109612	0.494637280702591	-0.0451155230402946
0.0620297454297543	-8.74141788482666	-3.67494940757751	0.0391832888126373	0.494378417730331	-0.0446120277047157
0.0624797381460667	-8.73678207397461	-3.68191695213318	0.0393810383975506	0.494168996810913	-0.0441293828189373
0.055680189281702	-8.73294258117676	-3.67076253890991	0.0395932644605637	0.49392232298851	-0.0436052791774273
0.0537383705377579	-8.72925472259521	-3.66771578788757	0.0397443994879723	0.493724942207336	-0.0430591888725758
0.0538052767515183	-8.72392463684082	-3.67296719551086	0.039842177182436	0.493491441011429	-0.042635265737772
0.0506325140595436	-8.72163009643555	-3.67000722885132	0.0400956310331821	0.493318557739258	-0.0421262085437775
0.0463289357721806	-8.72002983093262	-3.66817998886108	0.040208775550127	0.493129760026932	-0.0416128784418106
0.0482883937656879	-8.71508598327637	-3.66346788406372	0.0403611101210117	0.492902308702469	-0.0412103496491909
0.0445925779640675	-8.70847320556641	-3.67112874984741	0.0406608283519745	0.492604941129684	-0.0407044626772404
0.0447848476469517	-8.70759010314941	-3.66145849227905	0.0407030209898949	0.492455065250397	-0.0402619242668152
0.0407165437936783	-8.70732307434082	-3.6587507724762	0.0409019775688648	0.492331922054291	-0.0398673042654991
0.0380643010139465	-8.7031421661377	-3.66722083091736	0.0410767309367657	0.492148339748383	-0.0394522324204445
0.03818579018116	-8.69985198974609	-3.66694045066834	0.0412451662123203	0.491962671279907	-0.0390374027192593
0.0378391519188881	-8.69998645782471	-3.66107892990112	0.041416022926569	0.491787105798721	-0.0386616960167885
0.034938283264637	-8.69485759735107	-3.65843725204468	0.0415521934628487	0.491695433855057	-0.0382848605513573
0.0355997644364834	-8.6935510635376	-3.66135144233704	0.0417346358299255	0.491433292627335	-0.0378623828291893
0.0397025123238564	-8.69103050231934	-3.65721368789673	0.041932325810194	0.491301715373993	-0.0375686809420586
0.0346136167645454	-8.68888187408447	-3.66464757919312	0.0420367009937763	0.49107900261879	-0.0371059440076351
0.0312807559967041	-8.68848419189453	-3.66054582595825	0.042238112539053	0.491014510393143	-0.03678959608078
0.0337713025510311	-8.68396949768066	-3.655916929245	0.0424421578645706	0.49083423614502	-0.0364237353205681
0.0328163914382458	-8.68230533599854	-3.65736722946167	0.0425813682377338	0.490672707557678	-0.0359127819538116
0.0393348857760429	-8.68010139465332	-3.65313982963562	0.0426461137831211	0.490421503782272	-0.035599946975708
0.0361296534538269	-8.67659950256348	-3.65446376800537	0.0429480150341988	0.490259557962418	-0.0352165140211582
0.0316388159990311	-8.67577934265137	-3.65800166130066	0.0430112928152084	0.490028858184814	-0.0347572825849056
0.0346083380281925	-8.67289066314697	-3.65184450149536	0.0432301759719849	0.489915013313293	-0.0343836843967438
0.0321901626884937	-8.66637229919434	-3.6516547203064	0.0433471314609051	0.489676147699356	-0.0340529195964336
0.0311080198734999	-8.66452026367188	-3.65558695793152	0.0434356704354286	0.489401668310165	-0.0336605794727802
0.0286257173866034	-8.6659049987793	-3.64549517631531	0.0435690321028233	0.489271938800812	-0.0333966799080372
0.0279481187462807	-8.65999984741211	-3.64992737770081	0.0437643080949783	0.488994508981705	-0.0331005938351154
0.0239277780056	-8.65669059753418	-3.65335536003113	0.0439163334667683	0.48874431848526	-0.0327913723886013
0.0265878941863775	-8.65610313415527	-3.64829421043396	0.044006522744894	0.488567113876343	-0.0325516425073147
0.0219479203224182	-8.65080833435059	-3.64569520950317	0.0441202633082867	0.488391071557999	-0.0322315953671932
0.0226450134068727	-8.64866638183594	-3.64805746078491	0.0442203804850578	0.488212287425995	-0.0319355763494968
0.0183948818594217	-8.64662933349609	-3.64324760437012	0.0443779081106186	0.487846523523331	-0.0317106172442436
0.0179166290909052	-8.6434965133667	-3.64424729347229	0.0445256941020489	0.487720608711243	-0.0314948409795761
0.0167590174823999	-8.64441585540771	-3.64509630203247	0.0445503555238247	0.487430244684219	-0.0311149936169386
0.0153556559234858	-8.63784790039063	-3.63465356826782	0.0446804314851761	0.487267106771469	-0.0309585612267256
0.0135020380839705	-8.638258934021	-3.64443445205688	0.0447646863758564	0.48709437251091	-0.0306829623878002
0.0161280371248722	-8.63691711425781	-3.63416647911072	0.04483263194561	0.48681965470314	-0.0303785242140293
0.0161215234547853	-8.62984848022461	-3.63720202445984	0.0449532121419907	0.486628890037537	-0.030200170353055
0.013578737154603	-8.63284206390381	-3.636385679245	0.0450090058147907	0.486389636993408	-0.0298866163939238
0.0137379169464111	-8.63193416595459	-3.63047504425049	0.0450525283813477	0.486254513263702	-0.0297169368714094
0.0102625917643309	-8.62948036193848	-3.63387846946716	0.0452136546373367	0.486162662506104	-0.029411006718874
0.0116152372211218	-8.62673091888428	-3.63226628303528	0.0453076995909214	0.485918343067169	-0.0291653256863356
0.0117241004481912	-8.62325572967529	-3.62788081169128	0.0453997030854225	0.485719203948975	-0.0289378520101309
0.0131803201511502	-8.62346935272217	-3.63484025001526	0.0455224588513374	0.485565155744553	-0.0287384875118732
0.00972852669656277	-8.62380886077881	-3.62905859947205	0.0456135272979736	0.485365062952042	-0.0285142697393894
0.0093127004802227	-8.61623191833496	-3.62887215614319	0.0456989519298077	0.485333472490311	-0.0283697880804539
0.0064733661711216	-8.61743068695068	-3.6282434463501	0.0458371601998806	0.485123842954636	-0.0281332600861788
0.00813300814479589	-8.62003612518311	-3.62384796142578	0.0459124147891998	0.484997808933258	-0.0279904771596193
0.00567692052572966	-8.61650848388672	-3.63063836097717	0.0459493696689606	0.484931439161301	-0.0278877392411232
0.00369771011173725	-8.61643314361572	-3.63136649131775	0.0460905395448208	0.484763324260712	-0.0276868175715208
0.00554965808987617	-8.61782455444336	-3.621910572052	0.0461415760219097	0.484614968299866	-0.0275952890515327
0.00644216733053327	-8.61437034606934	-3.62681293487549	0.0463252812623978	0.484578222036362	-0.027561953291297
0.000326473702443764	-8.61840438842773	-3.6272029876709	0.0463138446211815	0.484437346458435	-0.0274721626192331
-0.000942421844229102	-8.61327934265137	-3.62362599372864	0.0464366488158703	0.484403878450394	-0.0275434572249651
0.00019322604930494	-8.61498737335205	-3.62518525123596	0.0465772822499275	0.484309166669846	-0.0274939350783825
-0.00231059384532273	-8.61782264709473	-3.62641525268555	0.0467320866882801	0.484211355447769	-0.0273979604244232
-0.00552386837080121	-8.61502838134766	-3.62284111976624	0.0468456298112869	0.484182834625244	-0.0275328438729048
-0.0108162024989724	-8.61537551879883	-3.63260865211487	0.0470151416957378	0.484146654605865	-0.0274140797555447
-0.00939410179853439	-8.6145715713501	-3.62387466430664	0.0471066236495972	0.484118342399597	-0.0275216531008482
-0.0100386776030064	-8.61311054229736	-3.62916660308838	0.0473226681351662	0.4841068983078	-0.027484891936183
-0.0143533227965236	-8.61296081542969	-3.63042998313904	0.0473936013877392	0.484005123376846	-0.0274502132087946
-0.016068572178483	-8.61125755310059	-3.63044166564941	0.0475800409913063	0.484026789665222	-0.027499670162797
-0.0236096270382404	-8.61039257049561	-3.63033866882324	0.0477502569556236	0.484083235263824	-0.0273809321224689
-0.022505484521389	-8.61166858673096	-3.62966227531433	0.047890268266201	0.484043926000595	-0.0272569730877876
-0.0185788739472628	-8.60720348358154	-3.62452101707459	0.0479954965412617	0.483999997377396	-0.0272368565201759
-0.0234693307429552	-8.60583591461182	-3.63962745666504	0.0481334365904331	0.484117418527603	-0.0271278601139784
-0.0306539591401815	-8.6067008972168	-3.63220500946045	0.0482794046401978	0.484080016613007	-0.0269981697201729
-0.0336496718227863	-8.59923553466797	-3.63086915016174	0.0485261790454388	0.484126091003418	-0.0268902853131294
-0.0362549833953381	-8.59843158721924	-3.63774704933167	0.0486979968845844	0.48415133357048	-0.0266501754522324
-0.0344760082662106	-8.59358501434326	-3.63451290130615	0.0487757883965969	0.484099328517914	-0.0266504120081663
-0.038909737020731	-8.59432125091553	-3.63778710365295	0.0489979833364487	0.484089583158493	-0.0264365579932928
-0.0408029519021511	-8.59216403961182	-3.63707041740417	0.0491089969873428	0.484110504388809	-0.0262951795011759
-0.0460828952491283	-8.59007835388184	-3.64048957824707	0.0492216348648071	0.484148681163788	-0.0260782968252897
-0.0474044233560562	-8.58315658569336	-3.6419563293457	0.0494114421308041	0.484102129936218	-0.0258336942642927
-0.0503701865673065	-8.58331298828125	-3.6364221572876	0.0494960509240627	0.484017133712769	-0.0256511718034744
-0.0552957281470299	-8.57722473144531	-3.6409969329834	0.0496885739266872	0.484064549207687	-0.0253891013562679
-0.0566907413303852	-8.5770378112793	-3.63770151138306	0.0497598424553871	0.483974456787109	-0.0251025352627039
-0.0603746771812439	-8.56968021392822	-3.63676762580872	0.049839086830616	0.484024822711945	-0.0249297320842743
-0.0618732087314129	-8.57098007202148	-3.64325618743896	0.0499580763280392	0.48389720916748	-0.024578507989645
-0.0627353936433792	-8.56557941436768	-3.63382005691528	0.0500897243618965	0.483879119157791	-0.0244012959301472
-0.0643321946263313	-8.55650520324707	-3.64779448509216	0.0502128601074219	0.483834266662598	-0.0240833107382059
-0.0671488717198372	-8.55900192260742	-3.63611626625061	0.0502520464360714	0.483668655157089	-0.0238281786441803
-0.0708200931549072	-8.55566787719727	-3.6393415927887	0.0502829328179359	0.483607232570648	-0.0236355736851692
-0.0727792456746101	-8.54648494720459	-3.636643409729	0.0503611899912357	0.483475714921951	-0.0233493782579899
-0.0734796598553658	-8.54660701751709	-3.6378014087677	0.050409410148859	0.483377605676651	-0.0230427403002977
-0.076482005417347	-8.54461479187012	-3.63108992576599	0.0503745898604393	0.48332616686821	-0.0228284206241369
-0.081819973886013	-8.53702354431152	-3.63592147827148	0.0504722483456135	0.483255654573441	-0.022633021697402
-0.0838658288121223	-8.5366153717041	-3.63394832611084	0.0504814498126507	0.483060419559479	-0.0224052667617798
-0.0835331678390503	-8.53099155426025	-3.63125729560852	0.0504646152257919	0.483020484447479	-0.0222296435385942
-0.0856956019997597	-8.52785491943359	-3.63795733451843	0.05053785815835	0.48279681801796	-0.0220111180096865
-0.0879970788955688	-8.52932453155518	-3.62422513961792	0.0504285208880901	0.482678174972534	-0.0219116993248463
-0.0918751731514931	-8.52235889434814	-3.62778568267822	0.0504421219229698	0.482641994953156	-0.0217818915843964
-0.0930147916078568	-8.52269268035889	-3.63102889060974	0.0505010485649109	0.482512831687927	-0.021594725549221
-0.0917233154177666	-8.51987457275391	-3.6268208026886	0.0503500699996948	0.482324779033661	-0.021505257114768
-0.0943994671106339	-8.51527976989746	-3.62744784355164	0.0504447109997272	0.482266992330551	-0.0213844086974859
-0.0989577248692513	-8.51782035827637	-3.62707328796387	0.0503311790525913	0.482152372598648	-0.0212309341877699
-0.100493393838406	-8.51342391967773	-3.6245596408844	0.0502333529293537	0.482162833213806	-0.0212984029203653
-0.0990529358386993	-8.51275062561035	-3.62707257270813	0.0502281337976456	0.482109099626541	-0.0212257318198681
-0.0992613434791565	-8.51196670532227	-3.62978982925415	0.0502186380326748	0.481995314359665	-0.021155646070838
-0.103622399270535	-8.51037502288818	-3.61942219734192	0.0501008406281471	0.482001721858978	-0.0211857315152884
-0.100589022040367	-8.51039981842041	-3.62314009666443	0.0501075945794582	0.482089787721634	-0.0212242603302002
-0.10627069324255	-8.50680732727051	-3.62743091583252	0.0501337982714176	0.481988251209259	-0.0212150067090988
-0.107549041509628	-8.51052474975586	-3.62139129638672	0.0500490367412567	0.482028841972351	-0.0213050078600645
-0.107607670128345	-8.50896835327148	-3.63112759590149	0.05006018653512	0.48205441236496	-0.021368807181716
-0.111239045858383	-8.5117712020874	-3.62525033950806	0.0499414280056953	0.482149302959442	-0.0214628335088491
-0.110865347087383	-8.50784015655518	-3.62782049179077	0.0499035455286503	0.482189625501633	-0.0216077007353306
-0.110265918076038	-8.50523567199707	-3.63290929794312	0.0499623119831085	0.482269257307053	-0.0216695033013821
-0.11173989623785	-8.50807285308838	-3.6311137676239	0.0498731322586536	0.482365667819977	-0.0217340048402548
-0.113262951374054	-8.50796318054199	-3.62993097305298	0.0498928166925907	0.482648432254791	-0.0218558739870787
-0.116613931953907	-8.50549602508545	-3.63421273231506	0.0498182103037834	0.482753992080688	-0.0219269543886185
-0.113906182348728	-8.50418949127197	-3.62937331199646	0.0497764237225056	0.482934832572937	-0.0219988040626049
-0.111874788999557	-8.50318717956543	-3.63685941696167	0.0497669726610184	0.483049929141998	-0.022154662758112
-0.114143088459969	-8.50504875183105	-3.64158129692078	0.0496526062488556	0.483271181583405	-0.0221597217023373
-0.114301539957523	-8.50570869445801	-3.63848495483398	0.0496065728366375	0.483494758605957	-0.0223242491483688
-0.115539453923702	-8.50342559814453	-3.64028143882751	0.0496203303337097	0.483742266893387	-0.0223999340087175
-0.114644378423691	-8.50502395629883	-3.6416494846344	0.0496151447296143	0.483933746814728	-0.0225099604576826
-0.113077618181705	-8.5074634552002	-3.64904069900513	0.0494757927954197	0.484178364276886	-0.0227539222687483
-0.113454230129719	-8.50673580169678	-3.65364837646484	0.0494681149721146	0.48443466424942	-0.022878035902977
-0.11105427891016	-8.51076507568359	-3.64579081535339	0.0494141839444637	0.484723478555679	-0.0230353828519583
-0.107579670846462	-8.5079288482666	-3.64376211166382	0.0493788868188858	0.484959751367569	-0.0232770927250385
-0.110459819436073	-8.5078649520874	-3.6638503074646	0.0492978990077972	0.485214680433273	-0.0235508568584919
-0.116284117102623	-8.51146221160889	-3.66165852546692	0.0491771027445793	0.485468477010727	-0.0237443707883358
-0.112506829202175	-8.51215362548828	-3.65625715255737	0.04914316162467	0.485702991485596	-0.0240677781403065
-0.110876388847828	-8.5093297958374	-3.66121816635132	0.0491057187318802	0.485966384410858	-0.0242778155952692
-0.114287704229355	-8.51599502563477	-3.66684746742249	0.0488941743969917	0.486201912164688	-0.0244709141552448
-0.113916903734207	-8.51721954345703	-3.65921092033386	0.0488161779940128	0.486432552337646	-0.0247946176677942
-0.114779338240623	-8.5159740447998	-3.66811800003052	0.0486679449677467	0.486643195152283	-0.0250263120979071
-0.116288810968399	-8.51329612731934	-3.67135524749756	0.0485763624310493	0.486844956874847	-0.0252912826836109
-0.115586087107658	-8.51739120483398	-3.66605162620544	0.0484045892953873	0.486994206905365	-0.0255156103521585
-0.118048287928104	-8.51511669158936	-3.66511178016663	0.0482653565704823	0.487236171960831	-0.0257436353713274
-0.116401441395283	-8.51370716094971	-3.67670869827271	0.0480446815490723	0.487376391887665	-0.0259128473699093
-0.117626875638962	-8.51528167724609	-3.66502594947815	0.0478386580944061	0.487495124340057	-0.0261734053492546
-0.116827517747879	-8.51556015014648	-3.66846132278442	0.0476874560117722	0.487625241279602	-0.0264731999486685
-0.120910450816154	-8.51987457275391	-3.67941617965698	0.047444149851799	0.487791627645493	-0.0266344081610441
-0.116595171391964	-8.5163516998291	-3.66465950012207	0.0472150892019272	0.487848460674286	-0.026877136901021
-0.115335464477539	-8.5166015625	-3.66697573661804	0.0470063351094723	0.487934142351151	-0.0271634627133608
-0.118760630488396	-8.5174617767334	-3.67510485649109	0.0467382818460464	0.488088995218277	-0.027416504919529
-0.117527313530445	-8.52036476135254	-3.67217803001404	0.046570185571909	0.488195478916168	-0.0276299901306629
-0.115644820034504	-8.52277851104736	-3.66674971580505	0.0462639555335045	0.488216251134872	-0.0279640313237906
-0.116136498749256	-8.52295207977295	-3.67524647712708	0.0460528396070004	0.488376438617706	-0.028262360021472
-0.114257507026196	-8.52682876586914	-3.67088770866394	0.0458238571882248	0.488444238901138	-0.0285698585212231
-0.115265198051929	-8.52812957763672	-3.6700074672699	0.0455793403089046	0.488531947135925	-0.0289316792041063
-0.114434495568275	-8.52639198303223	-3.66916871070862	0.0453998446464539	0.488619357347488	-0.0292189605534077
-0.11232303828001	-8.52926445007324	-3.67505168914795	0.0451123379170895	0.488693058490753	-0.0295279324054718
-0.114589214324951	-8.53428077697754	-3.67021632194519	0.0447865463793278	0.488809823989868	-0.0299312993884087
-0.111224129796028	-8.53310966491699	-3.66982412338257	0.0445718839764595	0.488931894302368	-0.0302429590374231
-0.115386255085468	-8.53421401977539	-3.67766952514648	0.044446162879467	0.489064127206802	-0.0305233728140593
-0.11071889102459	-8.53711128234863	-3.66877341270447	0.044119767844677	0.489096730947495	-0.0309825576841831
-0.109021186828613	-8.53672790527344	-3.6751434803009	0.0439132265746593	0.489329755306244	-0.0312667973339558
-0.111638866364956	-8.53902149200439	-3.67217087745667	0.043709933757782	0.489495247602463	-0.0315091498196125
-0.10843600332737	-8.53844833374023	-3.66993808746338	0.0435379408299923	0.489558905363083	-0.0318594723939896
-0.108770586550236	-8.53840351104736	-3.68202066421509	0.0433303415775299	0.489845871925354	-0.0321271009743214
-0.106272779405117	-8.54155254364014	-3.67504811286926	0.0430715680122375	0.48992708325386	-0.0324027314782143
-0.104693688452244	-8.54036521911621	-3.67867994308472	0.0428991541266441	0.490250080823898	-0.0326998047530651
-0.103176072239876	-8.54532814025879	-3.68458318710327	0.0426455736160278	0.490514248609543	-0.032896276563406
-0.100752502679825	-8.54616832733154	-3.68511438369751	0.0425677038729191	0.49065825343132	-0.0330386124551296
-0.100560463964939	-8.54724407196045	-3.68187427520752	0.0422891713678837	0.490873485803604	-0.0334210209548473
-0.100973732769489	-8.54515361785889	-3.68977236747742	0.042193342000246	0.491177469491959	-0.0336627475917339
-0.0990651994943619	-8.55352115631104	-3.68354773521423	0.0419539213180542	0.49142125248909	-0.0339405052363873
-0.0959876477718353	-8.54829025268555	-3.69119167327881	0.0418672300875187	0.491718322038651	-0.0342316925525665
-0.0936165824532509	-8.55337047576904	-3.69222092628479	0.0417617484927177	0.491924971342087	-0.0345183797180653
-0.0903243869543076	-8.55584526062012	-3.68693327903748	0.0415169037878513	0.492238372564316	-0.0347759909927845
-0.0885841697454453	-8.55302619934082	-3.69461703300476	0.0414211042225361	0.492553174495697	-0.034987960010767
-0.0856146439909935	-8.56142425537109	-3.69391798973084	0.0412493161857128	0.492735207080841	-0.0351708643138409
-0.0811166390776634	-8.55954933166504	-3.69993734359741	0.0411638244986534	0.493224591016769	-0.0354180298745632
-0.0787633880972862	-8.56165599822998	-3.70884490013123	0.0411125533282757	0.493373394012451	-0.0355857573449612
-0.0781251937150955	-8.56411552429199	-3.70275473594666	0.0409248135983944	0.493681818246841	-0.0357088670134544
-0.0743180140852928	-8.55992603302002	-3.70367836952209	0.0408839359879494	0.494038939476013	-0.0359136648476124
-0.0741631537675858	-8.56649398803711	-3.71009302139282	0.0406956933438778	0.494363188743591	-0.0360036343336105
-0.0697914510965347	-8.56633567810059	-3.70676255226135	0.0405663885176182	0.494632840156555	-0.0361572094261646
-0.0656000226736069	-8.56516265869141	-3.71563744544983	0.0404947586357594	0.494939804077148	-0.0362705960869789
-0.0650709569454193	-8.56752967834473	-3.71614956855774	0.0404000356793404	0.495220452547073	-0.0362988598644733
-0.0608227886259556	-8.56863975524902	-3.71880459785461	0.0403129123151302	0.495483130216599	-0.0364363119006157
-0.0562150329351425	-8.56776237487793	-3.71550369262695	0.0401595048606396	0.495788127183914	-0.0366216525435448
-0.0539307817816734	-8.5730676651001	-3.72266721725464	0.0400726310908794	0.496019899845123	-0.0366743691265583
-0.05290512368083	-8.57639217376709	-3.72202968597412	0.0399160645902157	0.496348559856415	-0.0368699356913567
-0.0519818514585495	-8.57284736633301	-3.71860647201538	0.0398619137704372	0.496569752693176	-0.0370486527681351
-0.0490976795554161	-8.57518863677979	-3.73386573791504	0.0398123227059841	0.496763497591019	-0.0371651723980904
-0.0492386445403099	-8.57931137084961	-3.72754383087158	0.0396345965564251	0.497009843587875	-0.0372915305197239
-0.0457934029400349	-8.57753276824951	-3.72343897819519	0.0395261496305466	0.497321963310242	-0.0374861247837543
-0.0461599826812744	-8.57709312438965	-3.73617672920227	0.0394290313124657	0.497477233409882	-0.0376635603606701
-0.0452101714909077	-8.57999706268311	-3.72913241386414	0.0393192246556282	0.497607439756393	-0.0378032401204109
-0.0434680916368961	-8.58364963531494	-3.73479008674622	0.039218682795763	0.497900903224945	-0.0380198881030083
-0.0412502735853195	-8.58237648010254	-3.7352237701416	0.0390764437615871	0.498064577579498	-0.0381063632667065
-0.0436629876494408	-8.58575916290283	-3.73603963851929	0.0390019565820694	0.498259007930756	-0.0382271818816662
-0.0365521684288979	-8.5848445892334	-3.73810338973999	0.0388753116130829	0.498437583446503	-0.0385288372635841
-0.039792038500309	-8.58469390869141	-3.73601770401001	0.0388113260269165	0.498603135347366	-0.0386748239398003
-0.0456585325300694	-8.58572769165039	-3.74342346191406	0.0386416837573051	0.498760640621185	-0.0388271659612656
-0.043768584728241	-8.58505344390869	-3.7382185459137	0.0384833291172981	0.498903304338455	-0.0390406772494316
-0.0394397266209126	-8.58751106262207	-3.74595499038696	0.0385453291237354	0.499027371406555	-0.0392015241086483
-0.0395406410098076	-8.59006309509277	-3.74635982513428	0.0384355708956718	0.499114066362381	-0.0393078960478306
-0.0356046967208385	-8.59158992767334	-3.73859333992004	0.038234069943428	0.499314039945602	-0.0394016727805138
-0.0289935134351254	-8.59173202514648	-3.7423996925354	0.0382006987929344	0.499364823102951	-0.0396669432520866
-0.0247310772538185	-8.59568405151367	-3.75179028511047	0.0380812510848045	0.499489963054657	-0.0397581346333027
-0.0250860508531332	-8.60025310516357	-3.74684166908264	0.0380237139761448	0.499682545661926	-0.039868175983429
-0.0189452655613422	-8.59920883178711	-3.74349522590637	0.0379572175443172	0.499784618616104	-0.0400786250829697
-0.0188480522483587	-8.59969615936279	-3.75219130516052	0.0379711128771305	0.49992111325264	-0.0402052514255047
-0.0213570296764374	-8.60113143920898	-3.75413417816162	0.0378624424338341	0.5001140832901	-0.0401993803679943
-0.0213022865355015	-8.60244846343994	-3.74769425392151	0.0378319807350636	0.50030642747879	-0.0402496121823788
-0.0153802847489715	-8.60090446472168	-3.75369167327881	0.0377926230430603	0.500501155853271	-0.0403936877846718
-0.0187786985188723	-8.60056495666504	-3.76635193824768	0.037770938128233	0.50068986415863	-0.0403275713324547
-0.0211067963391542	-8.60611724853516	-3.75946164131165	0.0377453006803989	0.500903010368347	-0.0404451191425323
-0.0185199193656445	-8.60234355926514	-3.75533413887024	0.0377410054206848	0.501135945320129	-0.0405203811824322
-0.0214974917471409	-8.60159492492676	-3.76733684539795	0.0378402210772038	0.501278102397919	-0.0405125916004181
-0.0189660675823689	-8.60261821746826	-3.76735877990723	0.0377731211483479	0.501519620418549	-0.0405976548790932
-0.0192858520895243	-8.60256576538086	-3.76464033126831	0.0377830229699612	0.50179797410965	-0.0406845696270466
-0.0169690996408463	-8.60271072387695	-3.77190256118774	0.0378461256623268	0.501990020275116	-0.0408067181706429
-0.0212909448891878	-8.6066722869873	-3.77807974815369	0.0378339849412441	0.502129793167114	-0.0409167893230915
-0.0191190075129271	-8.60854053497314	-3.77401518821716	0.037908248603344	0.502371609210968	-0.0410738922655582
-0.017573082819581	-8.60766506195068	-3.77454376220703	0.0379526801407337	0.50262862443924	-0.041132777929306
-0.02026092633605	-8.60604190826416	-3.78173637390137	0.0380312651395798	0.502792298793793	-0.0412155091762543
-0.0171140991151333	-8.60717105865479	-3.77723908424377	0.038000363856554	0.502877950668335	-0.0413962677121162
-0.0170748736709356	-8.61088275909424	-3.77616715431213	0.0380444414913654	0.503181338310242	-0.0414609722793102
-0.0197206567972898	-8.60909080505371	-3.78070831298828	0.0380968116223812	0.503341019153595	-0.0414910987019539
-0.0183055512607098	-8.61017608642578	-3.78858113288879	0.0380590818822384	0.5034419298172	-0.0414974540472031
-0.0212701745331287	-8.61219024658203	-3.78532886505127	0.0381691679358482	0.50360643863678	-0.0416418649256229
-0.0189372822642326	-8.60952472686768	-3.79460120201111	0.0382362641394138	0.503814876079559	-0.0416213721036911
-0.0199808459728956	-8.61262607574463	-3.78528094291687	0.0382343046367168	0.503916442394257	-0.0415958501398563
-0.0143200736492872	-8.61255645751953	-3.78551554679871	0.0382643565535545	0.503980398178101	-0.04170947894454
-0.0159723851829767	-8.61107635498047	-3.79670071601868	0.038277942687273	0.504138886928558	-0.0417660176753998
-0.0222465079277754	-8.61618137359619	-3.80052900314331	0.0383562110364437	0.50428169965744	-0.0416854731738567
-0.0183532275259495	-8.6141414642334	-3.78915762901306	0.0383765026926994	0.504351377487183	-0.0417547188699245
-0.0154677098616958	-8.61465167999268	-3.79136323928833	0.038466788828373	0.504393756389618	-0.0417312271893024
-0.017759857699275	-8.61490917205811	-3.80064988136292	0.0384174920618534	0.504468321800232	-0.0416999682784081
-0.0165107920765877	-8.61741638183594	-3.79247879981995	0.038399551063776	0.50452184677124	-0.0417092926800251
-0.0190720278769732	-8.61592483520508	-3.80031371116638	0.0384698323905468	0.504623532295227	-0.0416204817593098
-0.0194256473332644	-8.61469078063965	-3.79532837867737	0.0385444909334183	0.504629015922546	-0.0415028035640717
-0.0165742337703705	-8.61690330505371	-3.79596757888794	0.0385679602622986	0.504612267017365	-0.041482575237751
-0.0192712098360062	-8.61343669891357	-3.80037832260132	0.038573008030653	0.504676342010498	-0.0414038263261318
-0.017627902328968	-8.61387920379639	-3.80255174636841	0.0385860912501812	0.504691958427429	-0.0412437357008457
-0.0165305156260729	-8.61208438873291	-3.79607105255127	0.0385996587574482	0.504608809947968	-0.0411331132054329
-0.0189328659325838	-8.61562538146973	-3.7991886138916	0.03872449696064	0.504709005355835	-0.0410656929016113
-0.0247596073895693	-8.61298370361328	-3.80205416679382	0.038673035800457	0.504700660705566	-0.0408552214503288
-0.0224167220294476	-8.61214256286621	-3.79219770431519	0.0387015379965305	0.504663109779358	-0.0407776609063149
-0.0220057405531406	-8.60967826843262	-3.79723691940308	0.0388896763324738	0.504607081413269	-0.0406967364251614
-0.0242018830031157	-8.61115646362305	-3.79589414596558	0.0388682894408703	0.504621028900146	-0.0405399054288864
-0.0283945016562939	-8.61396408081055	-3.79635500907898	0.0389159619808197	0.504686713218689	-0.040458258241415
-0.0273118354380131	-8.60932064056396	-3.79908800125122	0.0390269607305527	0.504615962505341	-0.0404286198318005
-0.02888691611588	-8.60945320129395	-3.80530118942261	0.0390469990670681	0.504554510116577	-0.0402601435780525
-0.025304988026619	-8.61224460601807	-3.79709005355835	0.0391985028982162	0.504451334476471	-0.0402480997145176
-0.0324754677712917	-8.60936069488525	-3.79526042938232	0.0391782596707344	0.504440009593964	-0.0402021519839764
-0.0336738377809525	-8.61120700836182	-3.79886698722839	0.0393619574606419	0.504403948783875	-0.04008799046278
-0.0290586780756712	-8.61048984527588	-3.79624819755554	0.0394446924328804	0.504325985908508	-0.0399173684418201
-0.0336092337965965	-8.61107921600342	-3.79249095916748	0.0394715517759323	0.504298269748688	-0.0398565046489239
-0.0339003019034863	-8.60995292663574	-3.80336570739746	0.0395980477333069	0.504273235797882	-0.0397239699959755
-0.0325788371264935	-8.61262035369873	-3.79388046264648	0.0396512746810913	0.504153907299042	-0.0396364778280258
-0.0355187840759754	-8.61010265350342	-3.78858304023743	0.0398168638348579	0.504075586795807	-0.0395505614578724
-0.0363844335079193	-8.60758209228516	-3.79905414581299	0.0399637520313263	0.504015445709229	-0.0394040420651436
-0.0403315089643002	-8.61611652374268	-3.79218292236328	0.0400476269423962	0.504001498222351	-0.0393189303576946
-0.0408777222037315	-8.6116304397583	-3.79106187820435	0.0401893481612206	0.503887116909027	-0.0392773188650608
-0.0388596169650555	-8.60921192169189	-3.79870247840881	0.040261410176754	0.503809154033661	-0.039111141115427
-0.0406814366579056	-8.6115026473999	-3.79200553894043	0.040397796779871	0.503667891025543	-0.0389971286058426
-0.0443397462368011	-8.61304187774658	-3.788325548172	0.0405168682336807	0.503611624240875	-0.0389372482895851
-0.0451859869062901	-8.6104154586792	-3.79270172119141	0.0406063944101334	0.5035759806633	-0.0387475602328777
-0.0429912582039833	-8.60983562469482	-3.790283203125	0.0407674759626389	0.503321170806885	-0.0385183915495873
-0.0453561581671238	-8.61098384857178	-3.78165006637573	0.0408516637980938	0.503251850605011	-0.0384313650429249
-0.0479248501360416	-8.61011505126953	-3.79181027412415	0.0409849807620049	0.503125667572021	-0.0382496155798435
-0.0477283895015717	-8.60796451568604	-3.79026913642883	0.0411546602845192	0.502968847751617	-0.0380438156425953
-0.0462679713964462	-8.6089506149292	-3.78219199180603	0.0412220321595669	0.502702713012695	-0.0378273166716099
-0.0458345152437687	-8.60917282104492	-3.78446269035339	0.0413020327687263	0.502551019191742	-0.037684440612793
-0.0503290668129921	-8.61091423034668	-3.78932023048401	0.0414799712598324	0.502493381500244	-0.0374062582850456
-0.0498007051646709	-8.61033058166504	-3.77894878387451	0.0415374524891377	0.502256393432617	-0.0372386761009693
-0.0483190454542637	-8.6040210723877	-3.77958154678345	0.0416566431522369	0.502045631408691	-0.0370119102299213
-0.0510392412543297	-8.60929107666016	-3.78581309318542	0.0417549982666969	0.501827120780945	-0.0366992652416229
-0.0509875938296318	-8.60733222961426	-3.77523946762085	0.0418383963406086	0.501620531082153	-0.0365117080509663
-0.0511456839740276	-8.60486698150635	-3.77979707717896	0.0419607385993004	0.501568734645844	-0.0362675450742245
-0.0519666448235512	-8.60738563537598	-3.77174282073975	0.0420644246041775	0.501299560070038	-0.0359188690781593
-0.0530403703451157	-8.60701084136963	-3.7734649181366	0.0421348251402378	0.501010596752167	-0.0356742143630981
-0.0568853355944157	-8.6024694442749	-3.7698016166687	0.042264748364687	0.500921666622162	-0.0353587493300438
-0.0537188723683357	-8.60083484649658	-3.77438807487488	0.0424173213541508	0.500564098358154	-0.0350491963326931
-0.0556063912808895	-8.6014404296875	-3.76414203643799	0.042476948350668	0.500319838523865	-0.0346814654767513
-0.0575665421783924	-8.59944534301758	-3.76325941085815	0.0425310209393501	0.500193238258362	-0.0344265699386597
-0.0601419508457184	-8.59518527984619	-3.76583909988403	0.0426810830831528	0.500004708766937	-0.0341016985476017
-0.0617911666631699	-8.59880638122559	-3.76227307319641	0.0427646636962891	0.499620318412781	-0.0337753780186176
-0.0633802115917206	-8.59447765350342	-3.75884795188904	0.0428044535219669	0.499424487352371	-0.0335039049386978
-0.0662792921066284	-8.59157752990723	-3.75625419616699	0.0429564751684666	0.499221920967102	-0.0331679843366146
-0.067371778190136	-8.59355926513672	-3.75746965408325	0.0430054515600204	0.498879909515381	-0.0329004302620888
-0.0673975571990013	-8.58830547332764	-3.75382542610168	0.0430897660553455	0.498666316270828	-0.0325622148811817
-0.0690299198031425	-8.58956241607666	-3.75163316726685	0.0431906431913376	0.498468786478043	-0.0322870202362537
-0.073172964155674	-8.58974456787109	-3.7513120174408	0.0433207973837852	0.498207747936249	-0.0319501236081123
-0.0767447799444199	-8.58614921569824	-3.7457869052887	0.0434123761951923	0.497986406087875	-0.0317043922841549
-0.0747149437665939	-8.58503723144531	-3.74991703033447	0.0434855595231056	0.497686833143234	-0.0314529798924923
-0.0797015875577927	-8.58424091339111	-3.74489307403564	0.043611615896225	0.497494757175446	-0.0311301182955503
-0.0866530761122704	-8.58220863342285	-3.74317693710327	0.0436964221298695	0.497229903936386	-0.0309100896120071
-0.0895819067955017	-8.57961463928223	-3.74041056632996	0.0437577702105045	0.497019618749619	-0.0306715406477451
-0.0939455851912498	-8.57395839691162	-3.74150276184082	0.0439548306167126	0.496835857629776	-0.0304980278015137
-0.0998767167329788	-8.57560920715332	-3.73830580711365	0.0440071262419224	0.496619433164597	-0.0301875770092011
-0.100407548248768	-8.56974506378174	-3.73628568649292	0.0441003888845444	0.496420979499817	-0.0299427844583988
-0.0996476486325264	-8.56543445587158	-3.73667526245117	0.0442004539072514	0.496253490447998	-0.0295780580490828
-0.102929823100567	-8.56342601776123	-3.74205327033997	0.0443456843495369	0.496036231517792	-0.0291383154690266
-0.109599784016609	-8.55843639373779	-3.73268628120422	0.0443978011608124	0.495870411396027	-0.0287788007408381
-0.108251921832561	-8.55441665649414	-3.73246717453003	0.0444489605724812	0.495809137821198	-0.0284875500947237
-0.112045049667358	-8.55012989044189	-3.74070262908936	0.0447219684720039	0.49560022354126	-0.0281633846461773
-0.113668136298656	-8.54874992370605	-3.7302610874176	0.0447643212974072	0.495419412851334	-0.027799753472209
-0.118763856589794	-8.54598808288574	-3.72874760627747	0.0449383147060871	0.495385318994522	-0.0276812892407179
-0.116969078779221	-8.54489994049072	-3.73097205162048	0.0450377650558949	0.495216548442841	-0.0274486988782883
-0.120311073958874	-8.54627323150635	-3.73643159866333	0.045256033539772	0.495172172784805	-0.0272683296352625
-0.127641946077347	-8.54109287261963	-3.7280261516571	0.0453831814229488	0.495145261287689	-0.0271371230483055
-0.131834208965302	-8.53942966461182	-3.73766088485718	0.0456395782530308	0.495113432407379	-0.0269840881228447
-0.136696010828018	-8.53604412078857	-3.73834538459778	0.0458609759807587	0.495045095682144	-0.026692982763052
-0.138746529817581	-8.53714942932129	-3.73036432266235	0.0459516085684299	0.495084196329117	-0.0264522507786751
-0.140666037797928	-8.53078937530518	-3.73453330993652	0.0461659207940102	0.495112717151642	-0.0261523947119713
-0.14178965985775	-8.52660465240479	-3.74136662483215	0.0463870726525784	0.49512043595314	-0.0257735252380371
-0.142631158232689	-8.52536392211914	-3.74035120010376	0.0466134920716286	0.495153099298477	-0.0253193061798811
-0.1501494795084	-8.52140140533447	-3.73518824577332	0.0467618778347969	0.495200335979462	-0.0250574424862862
-0.151685744524002	-8.51754856109619	-3.74455142021179	0.0470351129770279	0.495255708694458	-0.0248011294752359
-0.15544319152832	-8.51356315612793	-3.7468466758728	0.0473352000117302	0.495218753814697	-0.0245275441557169
-0.160696595907211	-8.50930881500244	-3.74063491821289	0.0474795140326023	0.495318025350571	-0.0244361087679863
-0.163913637399673	-8.50716781616211	-3.74902844429016	0.0478044338524342	0.49539390206337	-0.0242687780410051
-0.172382950782776	-8.50747585296631	-3.74525213241577	0.0479440875351429	0.495448976755142	-0.0241679232567549
-0.175793364644051	-8.50073528289795	-3.74467897415161	0.0482440553605556	0.495552062988281	-0.0241450406610966
-0.179775670170784	-8.49893760681152	-3.74744439125061	0.0484209954738617	0.495575785636902	-0.0240340139716864
-0.18432754278183	-8.50023937225342	-3.74859356880188	0.0486292839050293	0.495603442192078	-0.024026757106185
-0.188713163137436	-8.49658870697021	-3.75190997123718	0.0489135682582855	0.495554536581039	-0.0240786224603653
-0.194824621081352	-8.49741554260254	-3.74036955833435	0.0490887425839901	0.495553612709045	-0.0240479819476604
-0.20020966231823	-8.49043464660645	-3.74344539642334	0.0493051372468472	0.495644450187683	-0.0241099391132593
-0.201686039566994	-8.48633289337158	-3.74918675422668	0.0494395308196545	0.495469331741333	-0.0240921918302774
-0.209571495652199	-8.48538112640381	-3.74953413009644	0.0496207401156425	0.495372861623764	-0.0239631067961454
-0.216296017169952	-8.48285484313965	-3.74522662162781	0.0497084110975266	0.495324701070786	-0.0239127818495035
-0.220870807766914	-8.47689247131348	-3.75018978118896	0.0498405918478966	0.495277255773544	-0.0239862203598022
-0.229401588439941	-8.4766321182251	-3.74984860420227	0.050060823559761	0.495104879140854	-0.0239694342017174
-0.233769983053207	-8.4774694442749	-3.73978114128113	0.0500731877982616	0.494953602552414	-0.0241612661629915
-0.240278854966164	-8.4778299331665	-3.73950719833374	0.0502530857920647	0.494882941246033	-0.0243968330323696
-0.244246304035187	-8.47783470153809	-3.73861217498779	0.0502701178193092	0.494612962007523	-0.024699741974473
-0.246199369430542	-8.47607707977295	-3.73875832557678	0.0504538305103779	0.494424730539322	-0.0250015687197447
-0.253410369157791	-8.47525787353516	-3.73017859458923	0.0504520535469055	0.494283229112625	-0.0252012014389038
-0.257739067077637	-8.47365951538086	-3.73419761657715	0.0505729727447033	0.494047433137894	-0.0254162345081568
-0.263685286045074	-8.47259902954102	-3.73853588104248	0.0506523661315441	0.493803441524506	-0.0255958829075098
-0.273072123527527	-8.47150325775146	-3.72699308395386	0.0505387149751186	0.4935182929039	-0.0257287491112947
-0.277402549982071	-8.46835327148438	-3.72019004821777	0.0506763122975826	0.49333843588829	-0.0259874891489744
-0.281874507665634	-8.46743106842041	-3.72626733779907	0.0506572239100933	0.492979824542999	-0.0262241810560226
-0.288997352123261	-8.46698093414307	-3.72973489761353	0.05071622133255	0.492635041475296	-0.0264126993715763
-0.298975914716721	-8.4631814956665	-3.71381187438965	0.050658542662859	0.492397248744965	-0.0267409905791283
-0.302716612815857	-8.46044445037842	-3.71601390838623	0.0506783351302147	0.492090851068497	-0.0270769149065018
-0.307775020599365	-8.46082401275635	-3.71252536773682	0.0506817735731602	0.491796016693115	-0.0273827202618122
-0.313257694244385	-8.46421718597412	-3.70604705810547	0.0506199672818184	0.49144434928894	-0.0277738347649574
-0.319159865379334	-8.4628381729126	-3.70158267021179	0.0506079383194447	0.491077721118927	-0.0283121932297945
-0.32538703083992	-8.46376419067383	-3.70188498497009	0.0505837127566338	0.490763336420059	-0.028775779530406
-0.329728960990906	-8.46248435974121	-3.6985182762146	0.0505348443984985	0.490391314029694	-0.0291714984923601
-0.338297426700592	-8.46712017059326	-3.69156694412231	0.0504729598760605	0.49012279510498	-0.0295919571071863
-0.338346898555756	-8.46370792388916	-3.69176459312439	0.0504236668348312	0.489838719367981	-0.0300351921468973
-0.3475661277771	-8.46553516387939	-3.69259452819824	0.0504820868372917	0.489509701728821	-0.0303964968770742
-0.351714134216309	-8.46596145629883	-3.68441271781921	0.0503651164472103	0.489233702421188	-0.0307890828698874
-0.357621222734451	-8.46530246734619	-3.67549800872803	0.0503459759056568	0.488971680402756	-0.0312165692448616
-0.358609199523926	-8.46274185180664	-3.67937850952148	0.0503317601978779	0.488714128732681	-0.0316979810595512
-0.364158481359482	-8.46600246429443	-3.68041586875916	0.0503154471516609	0.488499104976654	-0.0321032218635082
-0.372460067272186	-8.46689891815186	-3.67373847961426	0.0503099709749222	0.488325983285904	-0.032489649951458
-0.374387115240097	-8.46396732330322	-3.6730854511261	0.050251416862011	0.488173633813858	-0.0329905785620213
-0.378327935934067	-8.46339988708496	-3.67715764045715	0.050298634916544	0.487956613302231	-0.0333096943795681
-0.38301607966423	-8.46763801574707	-3.66605949401855	0.0502910576760769	0.487771689891815	-0.0337607339024544
-0.389419555664063	-8.46407699584961	-3.66942310333252	0.0503988079726696	0.487817943096161	-0.0341813117265701
-0.395000100135803	-8.46599197387695	-3.66838979721069	0.0503192916512489	0.487726151943207	-0.0345080643892288
-0.397939205169678	-8.46544647216797	-3.6674370765686	0.0504375137388706	0.487657070159912	-0.0348775498569012
-0.400505691766739	-8.46440315246582	-3.66360855102539	0.0504845343530178	0.487678587436676	-0.0352217964828014
-0.408132255077362	-8.46288967132568	-3.66579413414001	0.0505190566182137	0.487686008214951	-0.0354691743850708
-0.411805927753448	-8.46146202087402	-3.6615252494812	0.0506244003772736	0.487643599510193	-0.035760723054409
-0.4112708568573	-8.46004104614258	-3.66867852210999	0.0506716072559357	0.487730830907822	-0.0361301749944687
-0.417223185300827	-8.46085262298584	-3.67637491226196	0.0507965199649334	0.487797379493713	-0.0362972170114517
-0.423994243144989	-8.45978736877441	-3.65770602226257	0.0508298091590405	0.487858325242996	-0.0366418622434139
-0.425939381122589	-8.46039581298828	-3.67060613632202	0.0509355664253235	0.48793351650238	-0.0368322916328907
-0.430289506912231	-8.46120834350586	-3.66269636154175	0.0510187596082687	0.488107264041901	-0.037035159766674
-0.429361313581467	-8.45607280731201	-3.66599583625793	0.0511814095079899	0.48819699883461	-0.0372651070356369
-0.439274847507477	-8.45789432525635	-3.67959403991699	0.0512776635587215	0.488342493772507	-0.0374501347541809
-0.441174417734146	-8.45736408233643	-3.67154455184937	0.0513583347201347	0.488451808691025	-0.0376596115529537
-0.441569417715073	-8.45287036895752	-3.67140412330627	0.0515547879040241	0.488665550947189	-0.0377267673611641
-0.447413176298141	-8.45267105102539	-3.67791175842285	0.0516642965376377	0.488752633333206	-0.0377988703548908
-0.44432270526886	-8.45091438293457	-3.66840720176697	0.0517367981374264	0.488924443721771	-0.03798458725214
-0.446428179740906	-8.45291614532471	-3.6784839630127	0.0518876574933529	0.489070594310761	-0.0379689000546932
-0.449481695890427	-8.45213222503662	-3.68476104736328	0.0519841127097607	0.489154934883118	-0.0379963293671608
-0.448647767305374	-8.45179080963135	-3.67771911621094	0.0521388538181782	0.489354819059372	-0.0380892716348171
-0.447407513856888	-8.44917011260986	-3.67729353904724	0.0523195341229439	0.489442080259323	-0.0381019450724125
-0.451973766088486	-8.45190048217773	-3.68401622772217	0.0524545982480049	0.489586770534515	-0.0381905250251293
-0.454031974077225	-8.45096397399902	-3.68169093132019	0.0525288693606853	0.489824295043945	-0.0382060892879963
-0.449700891971588	-8.4480037689209	-3.68417167663574	0.052688367664814	0.489891588687897	-0.0382900014519691
-0.451259195804596	-8.44766044616699	-3.68932127952576	0.0528245605528355	0.49002331495285	-0.0382387302815914
-0.449313014745712	-8.45312404632568	-3.68988060951233	0.0527899712324142	0.490111440420151	-0.0382639691233635
-0.45451432466507	-8.4475154876709	-3.69327831268311	0.0529263690114021	0.490258455276489	-0.0381514690816402
-0.453733265399933	-8.44814872741699	-3.6927318572998	0.0531116016209126	0.490433305501938	-0.0379555262625217
-0.452945470809937	-8.44294738769531	-3.69439125061035	0.0531376451253891	0.490422278642654	-0.0378134027123451
-0.455175876617432	-8.44102478027344	-3.69931745529175	0.0532855466008186	0.490612030029297	-0.0377385057508945
-0.461768090724945	-8.43881320953369	-3.70389771461487	0.0533258430659771	0.49073314666748	-0.0375001132488251
-0.459335446357727	-8.43570709228516	-3.69045090675354	0.0534147098660469	0.490801721811295	-0.0374052226543427
-0.459809482097626	-8.43234920501709	-3.69994306564331	0.0534161143004894	0.490807622671127	-0.0372535064816475
-0.461595922708511	-8.43258571624756	-3.70178270339966	0.0534260496497154	0.490840464830399	-0.0370374210178852
-0.462661653757095	-8.43152141571045	-3.69321441650391	0.0534474812448025	0.490858316421509	-0.0370127633213997
-0.466004550457001	-8.42652606964111	-3.69349956512451	0.0535132028162479	0.490969568490982	-0.0368385910987854
-0.46699845790863	-8.4247989654541	-3.70209884643555	0.0534690469503403	0.490985900163651	-0.0367192849516869
-0.464632540941238	-8.42595767974854	-3.69734883308411	0.0534107871353626	0.490860879421234	-0.0366960875689983
-0.471927583217621	-8.420334815979	-3.69816398620605	0.0534298494458199	0.490870296955109	-0.0366537012159824
-0.473749816417694	-8.42036914825439	-3.70120048522949	0.0533635914325714	0.490915030241013	-0.0365880243480206
-0.475216299295425	-8.41908359527588	-3.68744945526123	0.053274367004633	0.490796685218811	-0.0365825407207012
-0.4782674908638	-8.41541576385498	-3.69429469108582	0.0531588345766068	0.490735083818436	-0.0366337448358536
-0.48186731338501	-8.41571617126465	-3.69577264785767	0.053116038441658	0.490707218647003	-0.0366898328065872
-0.484433472156525	-8.41276836395264	-3.68713927268982	0.052972637116909	0.490560173988342	-0.036693848669529
-0.48352238535881	-8.41167831420898	-3.68794965744019	0.0529143027961254	0.490423977375031	-0.0368207879364491
-0.48964649438858	-8.40955924987793	-3.69750142097473	0.0527302324771881	0.49039489030838	-0.0369210168719292
-0.493236869573593	-8.41299343109131	-3.687175989151	0.0525998212397099	0.490327388048172	-0.037043385207653
-0.493575155735016	-8.40837669372559	-3.68687796592712	0.0525668784976006	0.49018594622612	-0.0372583530843258
-0.499506652355194	-8.40725421905518	-3.68852567672729	0.0524142235517502	0.490098983049393	-0.0373502820730209
-0.498690336942673	-8.40845489501953	-3.68648958206177	0.0522698536515236	0.489971488714218	-0.0375202596187592
-0.50120085477829	-8.40847873687744	-3.68236422538757	0.0521476566791534	0.489925891160965	-0.0377486422657967
-0.505476951599121	-8.40417957305908	-3.69313430786133	0.0519987270236015	0.489902198314667	-0.0378923825919628
-0.506631672382355	-8.40753650665283	-3.68680477142334	0.0518923476338387	0.48974621295929	-0.0380738414824009
-0.510888755321503	-8.40962696075439	-3.68059754371643	0.0517506934702396	0.489727526903152	-0.0382412746548653
-0.512040376663208	-8.40520668029785	-3.68847918510437	0.0516248680651188	0.489729851484299	-0.0384218245744705
-0.513667166233063	-8.40552616119385	-3.69155931472778	0.0515691079199314	0.489620447158813	-0.0385336875915527
-0.514179170131683	-8.40440940856934	-3.68090653419495	0.0513920374214649	0.489534944295883	-0.0386682599782944
-0.513216853141785	-8.40453624725342	-3.6835036277771	0.051252193748951	0.489630252122879	-0.0387930124998093
-0.518185257911682	-8.40118503570557	-3.6826856136322	0.0512041859328747	0.489749193191528	-0.03888089209795
-0.520870208740234	-8.40169239044189	-3.68203568458557	0.0511284321546555	0.489806741476059	-0.0389711484313011
-0.519680500030518	-8.39815616607666	-3.68833637237549	0.0510946176946163	0.489875316619873	-0.0390192456543446
-0.52031272649765	-8.40145778656006	-3.68331146240234	0.0509692393243313	0.489931136369705	-0.039084155112505
-0.522163391113281	-8.40270519256592	-3.68666768074036	0.0508394166827202	0.490103632211685	-0.0391815043985844
-0.52086728811264	-8.3967399597168	-3.6896345615387	0.0508822090923786	0.490254938602448	-0.039225198328495
-0.521612823009491	-8.40084457397461	-3.69223570823669	0.0507557652890682	0.490338504314423	-0.0392463803291321
-0.52036464214325	-8.40069389343262	-3.68795943260193	0.0506623610854149	0.490544587373734	-0.0393258109688759
-0.522200584411621	-8.39914703369141	-3.69536757469177	0.0506184697151184	0.490746438503265	-0.0393196791410446
-0.522004425525665	-8.40052604675293	-3.69477510452271	0.0505837090313435	0.491005033254623	-0.0394389480352402
-0.520089387893677	-8.39761924743652	-3.69658374786377	0.0505690611898899	0.491245985031128	-0.0394986309111118
-0.517463028430939	-8.39694976806641	-3.70601487159729	0.0506305918097496	0.491539806127548	-0.0394755862653255
-0.518619358539581	-8.39899063110352	-3.69657897949219	0.0504994243383408	0.49176037311554	-0.0394491702318192
-0.517541587352753	-8.39729881286621	-3.70334815979004	0.0505193769931793	0.492199093103409	-0.0395751446485519
-0.516366004943848	-8.39833164215088	-3.71469140052795	0.0504576191306114	0.492404729127884	-0.0394795313477516
-0.51374763250351	-8.3968391418457	-3.71361446380615	0.0504593439400196	0.492701441049576	-0.0394635684788227
-0.509705722332001	-8.39502334594727	-3.72030067443848	0.0505015999078751	0.49303612112999	-0.0394594483077526
-0.508465588092804	-8.3968505859375	-3.71827673912048	0.0504442602396011	0.493313074111938	-0.039301160722971
-0.506228744983673	-8.39493656158447	-3.71886420249939	0.0504351928830147	0.493765622377396	-0.0392765328288078
-0.497190773487091	-8.39409828186035	-3.72600412368774	0.0504333525896072	0.49407958984375	-0.0392785035073757
-0.495762974023819	-8.39246082305908	-3.73601746559143	0.0504254847764969	0.494393795728683	-0.0390845686197281
-0.492361694574356	-8.39565086364746	-3.72487139701843	0.0503933131694794	0.494834274053574	-0.0391625538468361
-0.49037954211235	-8.3968620300293	-3.72923922538757	0.0504238940775394	0.49512106180191	-0.0390786826610565
-0.485711365938187	-8.39712715148926	-3.74424576759338	0.0504821054637432	0.495467752218246	-0.039065033197403
-0.478600829839706	-8.39900302886963	-3.7373046875	0.0503158085048199	0.495856434106827	-0.0391073226928711
-0.479103416204453	-8.39720630645752	-3.74866914749146	0.0504083335399628	0.496271640062332	-0.0391042083501816
-0.478063821792603	-8.40011215209961	-3.75023365020752	0.0504013672471046	0.496669799089432	-0.0390793271362782
-0.473489999771118	-8.39636135101318	-3.74971461296082	0.0504079908132553	0.496982306241989	-0.0391151458024979
-0.469767838716507	-8.40161037445068	-3.75670194625854	0.0503481961786747	0.497217446565628	-0.0391641929745674
-0.469487845897675	-8.4004020690918	-3.75955057144165	0.0503800250589848	0.497594445943832	-0.039061713963747
-0.468614548444748	-8.4012393951416	-3.75876975059509	0.0503321401774883	0.498034536838531	-0.039050605148077
-0.461386620998383	-8.39672088623047	-3.76673984527588	0.0503109693527222	0.498320996761322	-0.039177417755127
-0.458543300628662	-8.39749240875244	-3.77624249458313	0.0502421371638775	0.498672544956207	-0.0391542203724384
-0.462262839078903	-8.40363883972168	-3.77516198158264	0.0502261333167553	0.49899297952652	-0.0391605161130428
-0.456617921590805	-8.40043163299561	-3.76902604103088	0.0501584559679031	0.499372184276581	-0.0392078757286072
-0.455488651990891	-8.40322113037109	-3.78294515609741	0.0501435250043869	0.499627709388733	-0.0392939634621143
-0.4501693546772	-8.40355110168457	-3.78797960281372	0.050091452896595	0.499959766864777	-0.0392444133758545
-0.450417757034302	-8.40484237670898	-3.78506469726563	0.0500173345208168	0.500350594520569	-0.0392656736075878
-0.440870046615601	-8.40531635284424	-3.79174065589905	0.0499763675034046	0.500669956207275	-0.0394448973238468
-0.444796502590179	-8.40728664398193	-3.799556016922	0.0499464012682438	0.500998556613922	-0.03950534760952
-0.445377379655838	-8.40912914276123	-3.80651354789734	0.0498967655003071	0.501409709453583	-0.0395497679710388
-0.440508186817169	-8.4069356918335	-3.7952082157135	0.0498446151614189	0.501729309558868	-0.0397433899343014
-0.436332762241364	-8.40897846221924	-3.80988764762878	0.0498194918036461	0.502018868923187	-0.0398910716176033
-0.442688882350922	-8.41102409362793	-3.81345343589783	0.0498349145054817	0.502451717853546	-0.0399853326380253
-0.436383873224258	-8.41224765777588	-3.81094980239868	0.0496971979737282	0.502735137939453	-0.0401195585727692
-0.432586222887039	-8.41214942932129	-3.81755495071411	0.0497338101267815	0.503121495246887	-0.0404282212257385
-0.437692880630493	-8.41339302062988	-3.81959223747253	0.0496644414961338	0.50356137752533	-0.0405324324965477
-0.43946984410286	-8.41453456878662	-3.82885098457336	0.049621943384409	0.503913044929504	-0.0406939387321472
-0.438143730163574	-8.40967273712158	-3.82184648513794	0.0495795793831348	0.504270136356354	-0.0409070923924446
-0.437435030937195	-8.41309833526611	-3.83487844467163	0.0495724007487297	0.50453907251358	-0.0411474369466305
-0.44393253326416	-8.41215705871582	-3.83822417259216	0.0495155826210976	0.504986822605133	-0.0412503331899643
-0.445167720317841	-8.41350746154785	-3.83472108840942	0.0494164787232876	0.505272209644318	-0.0414962582290173
-0.443629026412964	-8.40816211700439	-3.83885908126831	0.0494927652180195	0.505550980567932	-0.0417929589748383
-0.449929565191269	-8.41230869293213	-3.85357475280762	0.0493992567062378	0.505894243717194	-0.0419990457594395
-0.451995313167572	-8.41421699523926	-3.84591794013977	0.0493041500449181	0.506150245666504	-0.0421868860721588
-0.450210452079773	-8.41227245330811	-3.84402537345886	0.0493337288498878	0.506450176239014	-0.0425305776298046
-0.45248419046402	-8.41243743896484	-3.8530638217926	0.0493370927870274	0.506622493267059	-0.0427928231656551
-0.456804066896439	-8.41554832458496	-3.85371422767639	0.049184150993824	0.506907939910889	-0.0430372059345245
-0.457408756017685	-8.41789054870605	-3.85263800621033	0.04908262565732	0.507117390632629	-0.0433429591357708
-0.452350646257401	-8.41622257232666	-3.85633087158203	0.0489971302449703	0.507287859916687	-0.043732687830925
-0.459084957838058	-8.41874408721924	-3.86024332046509	0.0489348061382771	0.507480800151825	-0.0439615771174431
-0.461606532335281	-8.41951465606689	-3.86142897605896	0.0488617159426212	0.507688403129578	-0.0441740714013577
-0.463095605373383	-8.41674995422363	-3.86196208000183	0.0487678684294224	0.507796943187714	-0.044486116617918
-0.465166866779327	-8.42127132415771	-3.86012840270996	0.0486741103231907	0.507963240146637	-0.0447341986000538
-0.471255481243134	-8.41638278961182	-3.85640096664429	0.0485453084111214	0.508139133453369	-0.0449443310499191
-0.47318097949028	-8.41525650024414	-3.86699366569519	0.0484810918569565	0.508189916610718	-0.0450883135199547
-0.481661826372147	-8.4130392074585	-3.87057399749756	0.0483029894530773	0.508326053619385	-0.045247245579958
-0.486726760864258	-8.4101619720459	-3.85903525352478	0.0482751540839672	0.508504569530487	-0.0454889051616192
-0.487425327301025	-8.40717697143555	-3.87455654144287	0.0481470748782158	0.508588373661041	-0.0456480383872986
-0.492895513772964	-8.40800094604492	-3.87273216247559	0.0480589158833027	0.508645355701447	-0.0457009039819241
-0.496603310108185	-8.40713405609131	-3.86267566680908	0.0478736087679863	0.508817613124847	-0.0458820313215256
-0.499799877405167	-8.40103149414063	-3.86302638053894	0.0478126406669617	0.508886635303497	-0.0459906943142414
-0.501714408397675	-8.40081882476807	-3.87520527839661	0.0477134734392166	0.508925497531891	-0.0460698530077934
-0.506355583667755	-8.40093517303467	-3.86777567863464	0.0475458577275276	0.509040415287018	-0.0461308881640434
-0.506680548191071	-8.39667129516602	-3.87337779998779	0.047559529542923	0.509017586708069	-0.0462634228169918
-0.50999116897583	-8.39697456359863	-3.8669285774231	0.0473295822739601	0.509134113788605	-0.0462844669818878
-0.513338625431061	-8.39426231384277	-3.87375020980835	0.0472351387143135	0.509235262870789	-0.0463416278362274
-0.51404470205307	-8.39351463317871	-3.87932085990906	0.0471593849360943	0.509310066699982	-0.0464095957577229
-0.515804886817932	-8.3900671005249	-3.87618207931519	0.0470264963805676	0.509348928928375	-0.0463634468615055
-0.5182124376297	-8.38547325134277	-3.86840438842773	0.046892736107111	0.509501755237579	-0.0463774427771568
-0.51571136713028	-8.3840446472168	-3.87368655204773	0.0467919185757637	0.509624660015106	-0.0463637858629227
-0.518527925014496	-8.38407230377197	-3.87837481498718	0.0467476285994053	0.509697914123535	-0.0462517701089382
-0.521451592445374	-8.38281154632568	-3.87429571151733	0.046627052128315	0.509844124317169	-0.0461873039603233
-0.522331774234772	-8.37850189208984	-3.87337374687195	0.0465002283453941	0.510010957717896	-0.046196460723877
-0.518080949783325	-8.37782382965088	-3.87682628631592	0.0464585572481155	0.510106027126312	-0.0462046228349209
-0.522685408592224	-8.37679672241211	-3.88237690925598	0.0463922135531902	0.510302722454071	-0.0461336188018322
-0.522914290428162	-8.37360095977783	-3.87716555595398	0.0462648570537567	0.510489881038666	-0.046147245913744
-0.522428393363953	-8.37281322479248	-3.8829128742218	0.0462886318564415	0.510742843151093	-0.0461256802082062
-0.524651885032654	-8.37028217315674	-3.88466906547546	0.0462083332240582	0.510889649391174	-0.0460580363869667
-0.523984014987946	-8.3682918548584	-3.88108587265015	0.0461263991892338	0.511084139347076	-0.0459785312414169
-0.527359485626221	-8.36619091033936	-3.88629293441772	0.0460804924368858	0.511271119117737	-0.0459327287971973
-0.525684475898743	-8.36513519287109	-3.88315892219543	0.0459804274141788	0.511487603187561	-0.0458884052932262
-0.528632164001465	-8.36230659484863	-3.89024329185486	0.0459313504397869	0.511819005012512	-0.0458134897053242
-0.527762711048126	-8.35801696777344	-3.89610981941223	0.045904815196991	0.512039959430695	-0.0456945188343525
-0.528502583503723	-8.35806655883789	-3.89180684089661	0.045874048024416	0.512200355529785	-0.0455552637577057
-0.530705213546753	-8.35728359222412	-3.8936653137207	0.0457739867269993	0.512513160705566	-0.0454593785107136
-0.529862344264984	-8.35054397583008	-3.90007209777832	0.0457915738224983	0.512687802314758	-0.0453570820391178
-0.52733850479126	-8.34912204742432	-3.89396452903748	0.0457371771335602	0.512887477874756	-0.045115027576685
-0.531557738780975	-8.34621143341064	-3.89992880821228	0.0457575134932995	0.513125002384186	-0.0449495427310467
-0.530920684337616	-8.34299755096436	-3.90098357200623	0.0457508563995361	0.513250648975372	-0.0447377562522888
-0.531818389892578	-8.34122467041016	-3.89535403251648	0.0455804876983166	0.513399302959442	-0.0446373857557774
-0.535137832164764	-8.33739566802979	-3.90493535995483	0.0455871783196926	0.513660430908203	-0.0444449670612812
-0.533628284931183	-8.33319473266602	-3.90723347663879	0.0455189384520054	0.513741552829742	-0.0442122109234333
-0.533300399780273	-8.33177947998047	-3.90138649940491	0.0454784147441387	0.513820648193359	-0.0440027378499508
-0.534618020057678	-8.32813358306885	-3.89963960647583	0.0454260893166065	0.513933777809143	-0.0438196547329426
-0.536527037620544	-8.32409000396729	-3.89890456199646	0.045331247150898	0.513970255851746	-0.0436083860695362
-0.537874579429626	-8.31857204437256	-3.90184879302979	0.0452410243451595	0.5140261054039	-0.043404683470726
-0.537728011608124	-8.31660175323486	-3.90301895141602	0.0451216325163841	0.514072060585022	-0.0432020351290703
-0.538645803928375	-8.31255149841309	-3.89950442314148	0.0450030826032162	0.513964354991913	-0.0429779253900051
-0.543231785297394	-8.31148624420166	-3.89814043045044	0.0449173673987389	0.513972640037537	-0.0428380556404591
-0.544999182224274	-8.3041410446167	-3.88934922218323	0.0448197908699512	0.513902127742767	-0.042625617235899
-0.548432469367981	-8.30056285858154	-3.89604258537292	0.0447267182171345	0.51377671957016	-0.0425374358892441
-0.556273221969604	-8.29660034179688	-3.89860105514526	0.0445465371012688	0.513711929321289	-0.0423333160579205
-0.556438684463501	-8.29198265075684	-3.88470029830933	0.0444068573415279	0.513459920883179	-0.0421636663377285
-0.557764291763306	-8.28710746765137	-3.88580822944641	0.0442775562405586	0.513306498527527	-0.0420361161231995
-0.566137969493866	-8.28532695770264	-3.87570238113403	0.0441078059375286	0.513127505779266	-0.0418139323592186
-0.56643283367157	-8.27750873565674	-3.88099336624146	0.0439322218298912	0.512806594371796	-0.0415626354515553
-0.574667811393738	-8.27331256866455	-3.87991452217102	0.0437610223889351	0.512570202350616	-0.0413304343819618
-0.579131782054901	-8.27037715911865	-3.86929941177368	0.0434928685426712	0.512344777584076	-0.0410429202020168
-0.580948293209076	-8.26160430908203	-3.86361837387085	0.0433417670428753	0.511880397796631	-0.0408802516758442
-0.586038768291473	-8.25615406036377	-3.86291718482971	0.0431892983615398	0.51159280538559	-0.0405336953699589
-0.595002174377441	-8.24951934814453	-3.86359596252441	0.0429787859320641	0.511239171028137	-0.0401501730084419
-0.594273507595062	-8.24267768859863	-3.85121369361877	0.0427468791604042	0.51077002286911	-0.0398175455629826
-0.599035859107971	-8.23759174346924	-3.84748578071594	0.0424373894929886	0.510335505008698	-0.0395328812301159
-0.607978761196136	-8.22785091400146	-3.84458327293396	0.0422956645488739	0.510010302066803	-0.0391075536608696
-0.610751032829285	-8.22286796569824	-3.83814930915833	0.0420261584222317	0.509477376937866	-0.0386519506573677
-0.610862195491791	-8.21732521057129	-3.83202004432678	0.0418152920901775	0.5089510679245	-0.0383587516844273
-0.618337035179138	-8.21218681335449	-3.82227897644043	0.0415865369141102	0.508547842502594	-0.038037147372961
-0.622976243495941	-8.20535850524902	-3.81680226325989	0.0414090044796467	0.508025467395782	-0.0377672277390957
-0.627585351467133	-8.19906902313232	-3.81649804115295	0.0411250367760658	0.507541656494141	-0.0374388657510281
-0.627928555011749	-8.20015907287598	-3.8052031993866	0.0409017242491245	0.507025361061096	-0.0372285358607769
-0.628775477409363	-8.19375419616699	-3.79245734214783	0.0406923219561577	0.506535828113556	-0.0369532778859138
-0.629968404769897	-8.18815422058105	-3.79692721366882	0.040603905916214	0.506057679653168	-0.036687646061182
-0.633493900299072	-8.18700408935547	-3.79541110992432	0.0402882769703865	0.505598068237305	-0.0363359749317169
-0.633229672908783	-8.18880271911621	-3.7790744304657	0.0400663949549198	0.505208075046539	-0.0360492952167988
-0.629473805427551	-8.1791524887085	-3.77810549736023	0.0398999191820621	0.504716813564301	-0.0358253940939903
-0.633485794067383	-8.18002891540527	-3.77351570129395	0.0397213287651539	0.504395961761475	-0.035540197044611
-0.636326551437378	-8.18003845214844	-3.77614831924438	0.0395683310925961	0.504019737243652	-0.0353322550654411
-0.634209215641022	-8.17533588409424	-3.76504611968994	0.0393527969717979	0.503629505634308	-0.0351802669465542
-0.628486096858978	-8.17923069000244	-3.76841568946838	0.0392866618931293	0.503363490104675	-0.0349679738283157
-0.630349159240723	-8.17809581756592	-3.76449871063232	0.0390810333192348	0.503104388713837	-0.0346783846616745
-0.625178456306458	-8.18029499053955	-3.76109671592712	0.0388988740742207	0.502919912338257	-0.0344277806580067
-0.617291271686554	-8.1808557510376	-3.75603294372559	0.0388265401124954	0.502851188182831	-0.0342735126614571
-0.612539052963257	-8.18103885650635	-3.7534499168396	0.0387654267251492	0.502634286880493	-0.0340507440268993
-0.613164842128754	-8.18197441101074	-3.75724196434021	0.0387354679405689	0.502646446228027	-0.033704224973917
-0.608818411827087	-8.17921543121338	-3.74971175193787	0.0387229770421982	0.502628326416016	-0.0334211811423302
-0.600467264652252	-8.18008518218994	-3.75516200065613	0.038712915033102	0.502716898918152	-0.0330994427204132
-0.599294126033783	-8.18071937561035	-3.75817131996155	0.0387265384197235	0.502845168113709	-0.0326050780713558
-0.597275197505951	-8.17855930328369	-3.75554084777832	0.0387241020798683	0.502957582473755	-0.0321784242987633
-0.589441359043121	-8.17521286010742	-3.7559916973114	0.038791261613369	0.503140866756439	-0.0318727716803551
-0.590962827205658	-8.17293834686279	-3.76732659339905	0.0389330089092255	0.503459692001343	-0.0314615480601788
-0.589315593242645	-8.17371654510498	-3.76769876480103	0.0390657037496567	0.503786504268646	-0.0310249906033278
-0.585003435611725	-8.17017936706543	-3.77469658851624	0.0391804873943329	0.504123568534851	-0.0306787490844727
-0.583449482917786	-8.17236614227295	-3.78228306770325	0.039428997784853	0.504597961902618	-0.0303278733044863
-0.5826336145401	-8.17172145843506	-3.78717637062073	0.0395595170557499	0.505059778690338	-0.0299234632402658
-0.578794240951538	-8.16631889343262	-3.79236793518066	0.0399042889475822	0.505457580089569	-0.0295008979737759
-0.581311583518982	-8.16935157775879	-3.79872441291809	0.0400979369878769	0.505986630916595	-0.0291262660175562
-0.585608720779419	-8.16323089599609	-3.79994416236877	0.0404114462435246	0.50665020942688	-0.0287462547421455
-0.578926205635071	-8.15829277038574	-3.81766676902771	0.0407506786286831	0.507211565971375	-0.028425220400095
-0.58319228887558	-8.15770816802979	-3.82157850265503	0.0411223992705345	0.507903158664703	-0.0280190166085958
-0.587290704250336	-8.15619850158691	-3.83433794975281	0.0414509922266006	0.508476197719574	-0.0276664774864912
-0.588145613670349	-8.15559768676758	-3.84037137031555	0.0418967604637146	0.509202659130096	-0.0273314751684666
-0.597822666168213	-8.14920425415039	-3.84681391716003	0.0422164425253868	0.509879469871521	-0.0270751100033522
-0.597253799438477	-8.14809513092041	-3.86354446411133	0.0427582487463951	0.510634183883667	-0.0268281158059835
-0.602159857749939	-8.14645195007324	-3.86921715736389	0.0431291125714779	0.511267244815826	-0.0266134012490511
-0.60874992609024	-8.14351844787598	-3.87026000022888	0.0436963513493538	0.51200658082962	-0.026342561468482
-0.614228487014771	-8.14423274993896	-3.88404726982117	0.0440668389201164	0.512639224529266	-0.0261538438498974
-0.620728015899658	-8.14183521270752	-3.88960599899292	0.0445304922759533	0.513311564922333	-0.0259688124060631
-0.627285182476044	-8.13643741607666	-3.89926052093506	0.045026320964098	0.513961911201477	-0.025742182508111
-0.634040832519531	-8.13556671142578	-3.89942765235901	0.0453812964260578	0.51455557346344	-0.025609765201807
-0.644670844078064	-8.13197612762451	-3.91900038719177	0.0459055975079536	0.515157401561737	-0.0254886467009783
-0.650858521461487	-8.12869834899902	-3.91666007041931	0.0463204830884933	0.515616714954376	-0.0253020934760571
-0.657892525196075	-8.12365341186523	-3.9288055896759	0.04673857614398	0.516114473342896	-0.0252273939549923
-0.666445851325989	-8.1184024810791	-3.92941737174988	0.0471529625356197	0.516495048999786	-0.025165231898427
-0.681170403957367	-8.12045669555664	-3.9354522228241	0.047515157610178	0.516939342021942	-0.0250378530472517
-0.68839693069458	-8.11285209655762	-3.93526387214661	0.0479771867394447	0.517126142978668	-0.0249120537191629
-0.697840809822083	-8.10866641998291	-3.93971633911133	0.0483076572418213	0.517367124557495	-0.0249045509845018
-0.708702862262726	-8.10950469970703	-3.94143533706665	0.048593495041132	0.517565011978149	-0.0248740818351507
-0.719138920307159	-8.10389518737793	-3.94382977485657	0.0489851720631123	0.517655372619629	-0.0248580146580935
-0.729762375354767	-8.10406589508057	-3.94755601882935	0.0492053143680096	0.51766973733902	-0.0249028708785772
-0.738593518733978	-8.10005569458008	-3.94401741027832	0.049368754029274	0.517630934715271	-0.0249036010354757
-0.7503781914711	-8.09738445281982	-3.94452786445618	0.0496543981134892	0.51748925447464	-0.025016225874424
-0.763481914997101	-8.09619998931885	-3.94110059738159	0.0497829802334309	0.517431676387787	-0.0250440407544374
-0.774284541606903	-8.08835601806641	-3.93998265266418	0.0500024184584618	0.517200887203217	-0.0251707527786493
-0.78982150554657	-8.08797931671143	-3.93503212928772	0.0501294359564781	0.516924202442169	-0.0251860339194536
-0.794959485530853	-8.08280849456787	-3.93651914596558	0.0502329804003239	0.516538798809052	-0.0252048391848803
-0.806000471115112	-8.08034038543701	-3.93277549743652	0.0503222234547138	0.516156196594238	-0.0250911824405193
-0.816248178482056	-8.07828712463379	-3.9284405708313	0.0503264889121056	0.515702068805695	-0.0250616390258074
-0.825349688529968	-8.07656955718994	-3.92563247680664	0.0503460541367531	0.51531720161438	-0.025047667324543
-0.839735150337219	-8.07142162322998	-3.92170262336731	0.0503998585045338	0.514872550964355	-0.0249703042209148
-0.853442072868347	-8.06739807128906	-3.91843509674072	0.0504653714597225	0.514433801174164	-0.0249107908457518
-0.866447269916534	-8.06160831451416	-3.9053635597229	0.0504606477916241	0.513967633247375	-0.0248907562345266
-0.879131555557251	-8.05492782592773	-3.90914988517761	0.0505497381091118	0.513418853282928	-0.0249142460525036
-0.889877557754517	-8.05375099182129	-3.89947509765625	0.050549853593111	0.512880086898804	-0.0249013453722
-0.899366021156311	-8.04744911193848	-3.89864945411682	0.0504948794841766	0.512369096279144	-0.0249029751867056
-0.907146155834198	-8.05029773712158	-3.89055299758911	0.0504293255507946	0.511822462081909	-0.0248512029647827
-0.915515184402466	-8.05040550231934	-3.88298201560974	0.050415463745594	0.51128476858139	-0.0248107127845287
-0.920929312705994	-8.04880237579346	-3.8772029876709	0.0504057332873344	0.510836184024811	-0.0247889757156372
-0.92663711309433	-8.0451078414917	-3.87557315826416	0.0503688827157021	0.510373055934906	-0.0246506556868553
-0.931831181049347	-8.0480842590332	-3.87219142913818	0.0504801124334335	0.509957671165466	-0.0246468260884285
-0.938137233257294	-8.04919528961182	-3.86607098579407	0.0504231452941895	0.509444355964661	-0.0245927423238754
-0.944105923175812	-8.04748153686523	-3.85260105133057	0.0505111664533615	0.508969664573669	-0.0246835276484489
-0.953685820102692	-8.04806900024414	-3.85773420333862	0.050562996417284	0.50870954990387	-0.0247227288782597
-0.961816489696503	-8.04626560211182	-3.85381460189819	0.0506697036325932	0.508425116539001	-0.0247881375253201
-0.968891024589539	-8.04737567901611	-3.84920835494995	0.0506382174789906	0.508184552192688	-0.0247784294188023
-0.974784135818481	-8.04634666442871	-3.84872889518738	0.0507698953151703	0.507952988147736	-0.0248330570757389
-0.980186402797699	-8.04601764678955	-3.83842945098877	0.0507701970636845	0.507660090923309	-0.0248221531510353
-0.980698943138123	-8.04555320739746	-3.84747529029846	0.0509087666869164	0.507525146007538	-0.0247559286653996
-0.984008133411407	-8.04612159729004	-3.84750533103943	0.0509274825453758	0.507382392883301	-0.0246190130710602
-0.987093865871429	-8.04797840118408	-3.83954167366028	0.0510289594531059	0.507352650165558	-0.0245671924203634
-0.984570682048798	-8.04829120635986	-3.84023952484131	0.0511436499655247	0.507200837135315	-0.0244870577007532
-0.988226592540741	-8.04900074005127	-3.83579564094543	0.0511726178228855	0.507194578647614	-0.0243866294622421
-0.993247628211975	-8.04653930664063	-3.83969974517822	0.0513621792197227	0.507256269454956	-0.0243275966495276
-0.996221423149109	-8.05060386657715	-3.83990740776062	0.0514544695615768	0.507205963134766	-0.0243426170200109
-0.99515700340271	-8.05369758605957	-3.83488416671753	0.0515633448958397	0.507372796535492	-0.0244127996265888
-0.999242842197418	-8.0516185760498	-3.84280037879944	0.0516436845064163	0.507419526576996	-0.02438192255795
-0.999678671360016	-8.05249881744385	-3.84045219421387	0.0518543049693108	0.507524847984314	-0.0244453158229589
-1.00479650497437	-8.05513477325439	-3.84344291687012	0.0518857687711716	0.507609963417053	-0.0246939696371555
-1.00734794139862	-8.05554962158203	-3.84244871139526	0.0520051009953022	0.507780849933624	-0.0247317142784595
-1.00454306602478	-8.05280208587646	-3.84385657310486	0.0519837290048599	0.507840037345886	-0.0244448632001877
-1.00899755954742	-8.05332279205322	-3.84814691543579	0.0519746653735638	0.50796240568161	-0.0241917390376329
-1.00730633735657	-8.05608558654785	-3.84463477134705	0.0520586259663105	0.508130788803101	-0.0241079349070787
-1.00492918491364	-8.05559158325195	-3.84585452079773	0.0521507821977139	0.508225619792938	-0.0241446234285831
-1.00544083118439	-8.05605030059814	-3.85035395622253	0.0523557104170322	0.508350312709808	-0.0240394454449415
-1.00620913505554	-8.05897617340088	-3.85295510292053	0.0523788817226887	0.508541584014893	-0.0239582788199186
-1.00541186332703	-8.05955028533936	-3.8553774356842	0.0524570532143116	0.508488714694977	-0.0241216812282801
-1.01081025600433	-8.0648365020752	-3.84789443016052	0.0525805465877056	0.508736908435822	-0.0242107436060905
-1.01049554347992	-8.0611743927002	-3.84353637695313	0.0526810437440872	0.508804619312286	-0.0243759602308273
-1.01237750053406	-8.06404781341553	-3.8530809879303	0.0528307966887951	0.508786261081696	-0.024435019120574
-1.01678943634033	-8.06294345855713	-3.85606670379639	0.0528436712920666	0.508932530879974	-0.0244732797145844
-1.02320277690887	-8.0632791519165	-3.85263872146606	0.0529786236584187	0.508983194828033	-0.0244603920727968
-1.02409386634827	-8.06000232696533	-3.84948086738586	0.0530156902968884	0.508935689926147	-0.0244333893060684
-1.02738380432129	-8.05780506134033	-3.84706044197083	0.0530656576156616	0.509010195732117	-0.0243618451058865
-1.02774286270142	-8.05519676208496	-3.84943652153015	0.0530326366424561	0.508984923362732	-0.0241953246295452
-1.02996301651001	-8.05149173736572	-3.85507941246033	0.0530678518116474	0.508916676044464	-0.0240247827023268
-1.03373908996582	-8.05357265472412	-3.84591603279114	0.0529976561665535	0.508866965770721	-0.0239950064569712
-1.03511798381805	-8.04640960693359	-3.84750032424927	0.0530717149376869	0.508831262588501	-0.0239234045147896
-1.0368344783783	-8.04523468017578	-3.85145044326782	0.0530473589897156	0.508664488792419	-0.0238260291516781
-1.04201340675354	-8.04406070709229	-3.84270691871643	0.0530272200703621	0.508536279201508	-0.0237138718366623
-1.04411017894745	-8.04415702819824	-3.84297156333923	0.0528850816190243	0.50846004486084	-0.0236960556358099
-1.04154312610626	-8.03637218475342	-3.84662342071533	0.0528484508395195	0.508251547813416	-0.0237352903932333
-1.04926455020905	-8.03557777404785	-3.84489917755127	0.0528549775481224	0.50814288854599	-0.023608485236764
-1.05076956748962	-8.02939701080322	-3.8404278755188	0.0527632087469101	0.508035361766815	-0.0234341863542795
-1.05363929271698	-8.025559425354	-3.8386697769165	0.0527084581553936	0.507786631584167	-0.0233732350170612
-1.05531013011932	-8.02280902862549	-3.83245778083801	0.0525609031319618	0.507693946361542	-0.0232646036893129
-1.05838286876678	-8.01630783081055	-3.83533358573914	0.0525876507163048	0.507596254348755	-0.0230799783021212
-1.05767595767975	-8.01540946960449	-3.83453893661499	0.052485391497612	0.507304549217224	-0.0229646880179644
-1.06127846240997	-8.01362895965576	-3.82501316070557	0.0523187555372715	0.507166683673859	-0.0228145886212587
-1.06434428691864	-8.00511741638184	-3.82310104370117	0.0522574931383133	0.507113993167877	-0.0227727871388197
-1.05946826934814	-8.0013542175293	-3.82717418670654	0.0521412268280983	0.50695925951004	-0.0225583277642727
-1.06133258342743	-7.99943971633911	-3.82702541351318	0.0520698800683022	0.506833851337433	-0.022293571382761
-1.06456995010376	-7.99915409088135	-3.82258057594299	0.0519344098865986	0.50676155090332	-0.0221055969595909
-1.06218981742859	-7.99327039718628	-3.8238639831543	0.0518516227602959	0.50669527053833	-0.0218740608543158
-1.06356346607208	-7.98592948913574	-3.81930017471313	0.0517603196203709	0.506630420684814	-0.0216108672320843
-1.05860674381256	-7.98132848739624	-3.82126617431641	0.0517657659947872	0.506735265254974	-0.0213626697659492
-1.05990958213806	-7.97914552688599	-3.82265329360962	0.051689837127924	0.506689012050629	-0.0209647808223963
-1.06083691120148	-7.97526168823242	-3.8235809803009	0.051682710647583	0.506742060184479	-0.020647369325161
-1.05642640590668	-7.96886205673218	-3.82493901252747	0.0516662038862705	0.506778478622437	-0.0202451311051846
-1.05373537540436	-7.96864318847656	-3.82380533218384	0.0515853427350521	0.506891250610352	-0.0198896452784538
-1.05370187759399	-7.96024131774902	-3.82675552368164	0.0516352653503418	0.507058024406433	-0.0195548664778471
-1.04963052272797	-7.95254278182983	-3.82604074478149	0.05160091817379	0.507265508174896	-0.0190595109015703
-1.04882848262787	-7.94759035110474	-3.8329930305481	0.0516133084893227	0.507573783397675	-0.0185862872749567
-1.0429368019104	-7.94428205490112	-3.83263897895813	0.0515881776809692	0.507741212844849	-0.0180649850517511
-1.03640985488892	-7.93975639343262	-3.83865880966187	0.0516478233039379	0.507982075214386	-0.0176049247384071
-1.03325700759888	-7.93592739105225	-3.83504819869995	0.0516800954937935	0.508372724056244	-0.0170598197728395
-1.02732789516449	-7.93057489395142	-3.8409960269928	0.0517167709767818	0.508686184883118	-0.016565440222621
-1.0270984172821	-7.92545175552368	-3.84874129295349	0.0517475865781307	0.509168207645416	-0.0160611998289824
-1.02101516723633	-7.9203987121582	-3.84978866577148	0.051827434450388	0.509581983089447	-0.0155684975907207
-1.01652407646179	-7.91808032989502	-3.85839915275574	0.0518738813698292	0.510010361671448	-0.0152193224057555
-1.01273477077484	-7.91461420059204	-3.85625791549683	0.0519657395780087	0.510576367378235	-0.014805993065238
-1.00618171691895	-7.91357040405273	-3.86635780334473	0.0520767532289028	0.51099967956543	-0.0145691176876426
-1.00414073467255	-7.91375589370728	-3.86799931526184	0.0521175600588322	0.511569678783417	-0.0143773835152388
-0.998494446277618	-7.91066694259644	-3.87240695953369	0.0522894561290741	0.512141048908234	-0.0143378246575594
-0.998100638389587	-7.91236782073975	-3.88173818588257	0.052463386207819	0.5125972032547	-0.0142400320619345
-0.994131028652191	-7.91380977630615	-3.8851044178009	0.052522499114275	0.513203084468842	-0.0142200142145157
-0.993643403053284	-7.91238403320313	-3.89156627655029	0.0526326559484005	0.513756096363068	-0.0142317423596978
-0.997289955615997	-7.91286754608154	-3.89639735221863	0.0526697263121605	0.51435661315918	-0.0142700178548694
-0.993118643760681	-7.91250133514404	-3.9033350944519	0.0528418719768524	0.514872312545776	-0.0144186150282621
-0.994427800178528	-7.91138219833374	-3.90392875671387	0.0528534427285194	0.51541668176651	-0.0144510194659233
-0.994744420051575	-7.91092586517334	-3.9167001247406	0.0529273189604282	0.515980005264282	-0.014598730020225
-0.996115863323212	-7.91438913345337	-3.91592144966125	0.0530238002538681	0.516423165798187	-0.0147230438888073
-0.995794177055359	-7.91087293624878	-3.92165470123291	0.0530988723039627	0.516857206821442	-0.0149888331070542
-0.996868073940277	-7.91691398620605	-3.92104363441467	0.0531498268246651	0.517244279384613	-0.0152991833165288
-0.999855220317841	-7.91890096664429	-3.92790842056274	0.0532151833176613	0.517624199390411	-0.0155583377927542
-1.00070130825043	-7.91914224624634	-3.9292573928833	0.0532829165458679	0.517874658107758	-0.0159551855176687
-1.00613343715668	-7.92719268798828	-3.92733883857727	0.0532084554433823	0.518214344978333	-0.01640341617167
-1.010213971138	-7.92544651031494	-3.92951416969299	0.053297646343708	0.518360733985901	-0.0169257503002882
-1.01322019100189	-7.92892074584961	-3.9264829158783	0.0531878843903542	0.518426299095154	-0.0174030773341656
-1.01995301246643	-7.93301200866699	-3.9291729927063	0.0531115084886551	0.518568754196167	-0.018048781901598
-1.0218425989151	-7.93438243865967	-3.92745494842529	0.0529097765684128	0.518515169620514	-0.0185541585087776
-1.02799487113953	-7.93707418441772	-3.93320918083191	0.0527361482381821	0.518476247787476	-0.019097713753581
-1.03322911262512	-7.93874263763428	-3.91731858253479	0.0525290295481682	0.518295466899872	-0.0195885673165321
-1.04057955741882	-7.9449634552002	-3.9246392250061	0.0522919520735741	0.518152177333832	-0.0201059300452471
-1.04234731197357	-7.94671297073364	-3.91035342216492	0.0521232895553112	0.517854809761047	-0.0206043571233749
-1.04682886600494	-7.94930648803711	-3.91155552864075	0.0518484450876713	0.517485857009888	-0.0211006663739681
-1.05276989936829	-7.95068025588989	-3.90215611457825	0.0516352467238903	0.517136693000793	-0.0216337777674198
-1.05990648269653	-7.95388698577881	-3.9052631855011	0.0513731054961681	0.51667720079422	-0.0222992543131113
-1.06378424167633	-7.96076488494873	-3.89784908294678	0.0509381182491779	0.516110241413116	-0.0228856652975082
-1.07192921638489	-7.96406745910645	-3.89518928527832	0.0507003478705883	0.515634715557098	-0.0235527232289314
-1.07709455490112	-7.96943283081055	-3.87958860397339	0.0502894222736359	0.51497358083725	-0.0242257881909609
-1.08471381664276	-7.96931219100952	-3.87320113182068	0.0499219968914986	0.514362096786499	-0.024838175624609
-1.08578515052795	-7.9724555015564	-3.8703510761261	0.0495952665805817	0.513662755489349	-0.0254744607955217
-1.09082019329071	-7.97701072692871	-3.8626446723938	0.0492516905069351	0.512979388237	-0.0258970633149147
-1.09518074989319	-7.97847843170166	-3.84251236915588	0.0487108677625656	0.512250781059265	-0.0263842325657606
-1.09729290008545	-7.9815526008606	-3.84731650352478	0.0483562909066677	0.511502504348755	-0.0268329307436943
-1.10680639743805	-7.98866367340088	-3.83294057846069	0.0478513948619366	0.510812163352966	-0.027248403057456
-1.10768616199493	-7.98662185668945	-3.83253335952759	0.0475232116878033	0.510156810283661	-0.0277200844138861
-1.11221921443939	-7.99055862426758	-3.81870436668396	0.0471532233059406	0.509427726268768	-0.0280347522348166
-1.11234784126282	-7.99179935455322	-3.8155255317688	0.0467832796275616	0.508739233016968	-0.0284015815705061
-1.11920309066772	-7.99568891525269	-3.80500960350037	0.046434573829174	0.508109927177429	-0.0288249477744102
-1.1179986000061	-8.00192165374756	-3.7965190410614	0.0460287295281887	0.507326722145081	-0.0291154310107231
-1.12291777133942	-8.00174617767334	-3.79144334793091	0.0457676686346531	0.506845355033875	-0.0294941812753677
-1.12156283855438	-8.00067615509033	-3.79431200027466	0.0454524047672749	0.506193220615387	-0.029826058074832
-1.12453663349152	-8.00772857666016	-3.78537321090698	0.0450845994055271	0.505644261837006	-0.0301670338958502
-1.12734842300415	-8.01329898834229	-3.77437710762024	0.0448344126343727	0.505140542984009	-0.0304780770093203
-1.12329041957855	-8.01356983184814	-3.76997637748718	0.0446216836571693	0.504733204841614	-0.0307692810893059
-1.12597739696503	-8.0189094543457	-3.7690417766571	0.0443968288600445	0.504298388957977	-0.0310719888657331
-1.12200856208801	-8.02483940124512	-3.76385235786438	0.0442842394113541	0.503989219665527	-0.0312703773379326
-1.11847364902496	-8.02881050109863	-3.76079964637756	0.044137068092823	0.503519356250763	-0.031614575535059
-1.11508524417877	-8.03169631958008	-3.75648593902588	0.0439974069595337	0.503363728523254	-0.0318341292440891
-1.11141991615295	-8.03805160522461	-3.75499963760376	0.0439551956951618	0.503123819828033	-0.0320568047463894
-1.10561692714691	-8.04586601257324	-3.75758290290833	0.043894998729229	0.502870142459869	-0.0322918295860291
-1.10139322280884	-8.05274295806885	-3.74746370315552	0.0437910929322243	0.502703130245209	-0.0325077064335346
-1.09779930114746	-8.05667114257813	-3.75291705131531	0.0438399203121662	0.502677321434021	-0.0327392183244228
-1.08817923069	-8.06352043151855	-3.75700354576111	0.0438272729516029	0.502691984176636	-0.0329288356006145
-1.08168125152588	-8.07004547119141	-3.75450158119202	0.0439112558960915	0.502599775791168	-0.0329280868172646
-1.07573926448822	-8.0741491317749	-3.75106310844421	0.0439936816692352	0.502773344516754	-0.0330501049757004
-1.07079589366913	-8.0795202255249	-3.75863933563232	0.0440677627921104	0.502879500389099	-0.0331063829362392
-1.05994164943695	-8.08350658416748	-3.76507353782654	0.0441591441631317	0.503072082996368	-0.0330191180109978
-1.05224800109863	-8.09150409698486	-3.7593777179718	0.0442673489451408	0.503191888332367	-0.0328828506171703
-1.04138493537903	-8.09478187561035	-3.76233839988709	0.0444411113858223	0.503415822982788	-0.0328656286001205
-1.03394186496735	-8.09753799438477	-3.7725043296814	0.0445433557033539	0.503738641738892	-0.0327156372368336
-1.02314269542694	-8.1002254486084	-3.77333068847656	0.0447548590600491	0.50400173664093	-0.0325054600834847
-1.01683807373047	-8.10621356964111	-3.76996898651123	0.0448787212371826	0.50439727306366	-0.0323697477579117
-1.00568413734436	-8.1080436706543	-3.78141331672668	0.045054130256176	0.504708170890808	-0.0322812348604202
-0.999443590641022	-8.10899829864502	-3.78698372840881	0.0452064350247383	0.505116641521454	-0.0320176631212235
-0.987245440483093	-8.11429119110107	-3.79594874382019	0.0454329997301102	0.505451023578644	-0.0318341888487339
-0.980668365955353	-8.11613178253174	-3.79149389266968	0.0455768518149853	0.505855023860931	-0.0316066406667233
-0.963022232055664	-8.11703968048096	-3.7969822883606	0.0457405485212803	0.506148278713226	-0.0312972217798233
-0.953302919864655	-8.12180519104004	-3.80088424682617	0.0459065362811089	0.506580710411072	-0.0310752894729376
-0.947069823741913	-8.12387275695801	-3.80842185020447	0.0462051965296268	0.507038414478302	-0.0307659078389406
-0.935797572135925	-8.12801837921143	-3.81438302993774	0.0463016293942928	0.507395207881927	-0.0304909721016884
-0.923391819000244	-8.13430690765381	-3.81592726707459	0.0465157590806484	0.507751405239105	-0.0303834527730942
-0.911900341510773	-8.13663768768311	-3.8173291683197	0.0466895923018456	0.508006989955902	-0.0301335994154215
-0.902223408222198	-8.13754081726074	-3.82598423957825	0.0468283705413342	0.508392214775085	-0.0299069117754698
-0.89326548576355	-8.14252376556396	-3.83671951293945	0.0470001026988029	0.508784115314484	-0.0296760108321905
-0.881767392158508	-8.14348602294922	-3.83197355270386	0.0471259169280529	0.509053707122803	-0.0294835474342108
-0.870184600353241	-8.14797782897949	-3.84435200691223	0.0472109131515026	0.509314239025116	-0.0293731093406677
-0.86218136548996	-8.15163898468018	-3.84010887145996	0.0472554974257946	0.509688675403595	-0.0292169023305178
-0.85265439748764	-8.15159130096436	-3.84358143806458	0.0473675355315208	0.509904026985168	-0.0289353560656309
-0.843303740024567	-8.15657234191895	-3.8579273223877	0.0473839677870274	0.510194003582001	-0.0287733729928732
-0.834164083003998	-8.16179370880127	-3.85019540786743	0.0473837330937386	0.510476291179657	-0.0285925343632698
-0.823072135448456	-8.16036319732666	-3.85459160804749	0.0474165044724941	0.510587155818939	-0.0285358782857656
-0.816728353500366	-8.16742420196533	-3.85517930984497	0.0474199391901493	0.510832846164703	-0.0283839721232653
-0.809291362762451	-8.16609287261963	-3.86040282249451	0.0474466979503632	0.511051058769226	-0.0283706523478031
-0.800139963626862	-8.1724681854248	-3.87020897865295	0.0474983938038349	0.511220812797546	-0.0283194594085217
-0.797372817993164	-8.17389106750488	-3.86329770088196	0.0474216863512993	0.511414468288422	-0.0281668212264776
-0.78722071647644	-8.17482948303223	-3.86678886413574	0.047368336468935	0.511528134346008	-0.028173903003335
-0.78713846206665	-8.18023872375488	-3.86639308929443	0.0472508557140827	0.51181823015213	-0.0282274223864079
-0.778778910636902	-8.17856884002686	-3.87135314941406	0.0472276955842972	0.511861681938171	-0.028335127979517
-0.773362576961517	-8.18256092071533	-3.87270569801331	0.0471687726676464	0.511918962001801	-0.0284346956759691
-0.770899713039398	-8.18425559997559	-3.8700270652771	0.0470289029181004	0.512074828147888	-0.0284628961235285
-0.765002369880676	-8.18424224853516	-3.88177704811096	0.0470715090632439	0.512107193470001	-0.0285272598266602
-0.760767459869385	-8.1898193359375	-3.87160444259644	0.0468546636402607	0.512193977832794	-0.0286274757236242
-0.759998559951782	-8.18844032287598	-3.87414479255676	0.0467895939946175	0.512315332889557	-0.0288110598921776
-0.754439115524292	-8.19517421722412	-3.87843918800354	0.04659029468894	0.512344300746918	-0.0290004070848227
-0.749097645282745	-8.19523429870605	-3.87390685081482	0.0464725941419601	0.51245105266571	-0.0291786193847656
-0.743503391742706	-8.19954872131348	-3.8788435459137	0.0462046004831791	0.512424409389496	-0.0293689165264368
-0.735253095626831	-8.20361328125	-3.87488985061646	0.0459733232855797	0.512360155582428	-0.0295721143484116
-0.732514321804047	-8.20672512054443	-3.87789177894592	0.0457312129437923	0.512370109558105	-0.0297579225152731
-0.726843118667603	-8.21070575714111	-3.87048959732056	0.0453922040760517	0.512324869632721	-0.0298748072236776
-0.720750689506531	-8.21351623535156	-3.87464714050293	0.0450650863349438	0.512371480464935	-0.0299822278320789
-0.717799425125122	-8.21382427215576	-3.87300133705139	0.0447841137647629	0.512383639812469	-0.0300304312258959
-0.707781076431274	-8.21738815307617	-3.87428379058838	0.0444501414895058	0.512255191802979	-0.0300069488584995
-0.702998876571655	-8.21880912780762	-3.87368130683899	0.0441200770437717	0.512202501296997	-0.0300531573593616
-0.693554878234863	-8.22501468658447	-3.86886811256409	0.0437374748289585	0.512173593044281	-0.0300406944006681
-0.689499258995056	-8.22876358032227	-3.86363768577576	0.0434674732387066	0.512149810791016	-0.0301536303013563
-0.68213826417923	-8.22937107086182	-3.86522841453552	0.043226134032011	0.512136697769165	-0.0301477592438459
-0.675435662269592	-8.2329158782959	-3.87073969841003	0.0429714508354664	0.512120544910431	-0.0302543826401234
-0.672584414482117	-8.23856067657471	-3.87188076972961	0.04272236302495	0.512092888355255	-0.0303582549095154
-0.663358986377716	-8.24346733093262	-3.86243414878845	0.0424682162702084	0.51204252243042	-0.0304621066898108
-0.655730247497559	-8.24561405181885	-3.86722707748413	0.042198970913887	0.512000799179077	-0.0306552890688181
-0.652879238128662	-8.25245761871338	-3.85903477668762	0.0419798009097576	0.511922359466553	-0.0308109167963266
-0.645310759544373	-8.25199508666992	-3.86465930938721	0.0417186804115772	0.51193767786026	-0.0309518277645111
-0.639816522598267	-8.25876808166504	-3.86590695381165	0.0414552912116051	0.511946082115173	-0.0311371870338917
-0.635972499847412	-8.26361179351807	-3.8554208278656	0.0411453321576118	0.512013614177704	-0.0312109775841236
-0.626263618469238	-8.26580333709717	-3.85839629173279	0.0409273728728294	0.511869609355927	-0.0314208902418613
-0.623112797737122	-8.27211856842041	-3.8584315776825	0.0406977534294128	0.512000024318695	-0.0315093472599983
-0.615010499954224	-8.27280521392822	-3.86203384399414	0.040505800396204	0.512031972408295	-0.031708799302578
-0.61320286989212	-8.27804756164551	-3.85895991325378	0.040271271020174	0.512133419513702	-0.0317027121782303
-0.609525740146637	-8.28300952911377	-3.86227536201477	0.0400615148246288	0.51219779253006	-0.0317992568016052
-0.600564956665039	-8.28574275970459	-3.86787033081055	0.0398832187056541	0.512219190597534	-0.0318901278078556
-0.596306204795837	-8.29256820678711	-3.85524415969849	0.0396132059395313	0.512389004230499	-0.0319769084453583
-0.585575878620148	-8.29541873931885	-3.8525390625	0.0393811389803886	0.512405693531036	-0.032119944691658
-0.578023374080658	-8.29672145843506	-3.85880184173584	0.0392599329352379	0.512465417385101	-0.032192450016737
-0.572806179523468	-8.30635833740234	-3.85654997825623	0.0390145145356655	0.51262891292572	-0.0322030559182167
-0.564647912979126	-8.30893135070801	-3.86658406257629	0.0388252325356007	0.512687027454376	-0.0322713777422905
-0.556943297386169	-8.31747627258301	-3.86121988296509	0.0384325012564659	0.512833774089813	-0.0322428084909916
-0.548479616641998	-8.31824111938477	-3.86022353172302	0.0382397435605526	0.512948215007782	-0.0323669351637363
-0.538755059242249	-8.32384300231934	-3.86011123657227	0.0380119904875755	0.51311731338501	-0.032260462641716
-0.531844735145569	-8.32794570922852	-3.86377501487732	0.0378334745764732	0.513218522071838	-0.0322290696203709
-0.519412934780121	-8.33355617523193	-3.87086081504822	0.0376039817929268	0.51339203119278	-0.0322013460099697
-0.51202404499054	-8.33996295928955	-3.86447215080261	0.0373318530619144	0.513349533081055	-0.0320745557546616
-0.503599405288696	-8.3436336517334	-3.86382102966309	0.0371745191514492	0.5135697722435	-0.0321640856564045
-0.496434599161148	-8.34869003295898	-3.86313533782959	0.0369601957499981	0.513673961162567	-0.0321126393973827
-0.489178776741028	-8.35392284393311	-3.86555981636047	0.0367776341736317	0.51381915807724	-0.0321388430893421
-0.476719528436661	-8.35933017730713	-3.86373686790466	0.0365734100341797	0.513969957828522	-0.0321501903235912
-0.469298303127289	-8.36632537841797	-3.86867046356201	0.0364430397748947	0.514061689376831	-0.0321088694036007
-0.46331113576889	-8.37098789215088	-3.86585879325867	0.0362631492316723	0.514240086078644	-0.0322340130805969
-0.453151196241379	-8.37558174133301	-3.86341500282288	0.0360927321016788	0.514283299446106	-0.0322374254465103
-0.444494485855103	-8.38168811798096	-3.86204147338867	0.0358255431056023	0.514468789100647	-0.0321958065032959
-0.433886557817459	-8.38491725921631	-3.86879062652588	0.0356804206967354	0.514596879482269	-0.0321643054485321
-0.425412982702255	-8.38761806488037	-3.86830902099609	0.0355185084044933	0.514712989330292	-0.0320228971540928
-0.417676419019699	-8.39507865905762	-3.87431526184082	0.0353484265506268	0.514831304550171	-0.0320180393755436
-0.4084312915802	-8.3983793258667	-3.87011575698853	0.035222265869379	0.514904081821442	-0.0319538339972496
-0.396752655506134	-8.40679550170898	-3.87184000015259	0.0350299552083015	0.515019476413727	-0.0319302901625633
-0.388555079698563	-8.40905475616455	-3.86377167701721	0.035009790211916	0.515116691589355	-0.0319476835429668
-0.380342870950699	-8.41279411315918	-3.86860132217407	0.0348662994801998	0.515179455280304	-0.0319448411464691
-0.372248142957687	-8.41510486602783	-3.86813426017761	0.0347704440355301	0.515353977680206	-0.0317778736352921
-0.365466326475143	-8.42058753967285	-3.8739960193634	0.0346615649759769	0.515337467193604	-0.0317478701472282
-0.3569076359272	-8.42552089691162	-3.87675642967224	0.0345386527478695	0.515508890151978	-0.0316465720534325
-0.348983138799667	-8.42974948883057	-3.87378573417664	0.0344571135938168	0.515588879585266	-0.0315326750278473
-0.339290022850037	-8.43214893341064	-3.87539839744568	0.0343513712286949	0.515622556209564	-0.0314588658511639
-0.33147343993187	-8.43533992767334	-3.8651065826416	0.034312192350626	0.515741288661957	-0.0312733389437199
-0.319666236639023	-8.43787002563477	-3.87540149688721	0.0341891869902611	0.515760481357574	-0.031285859644413
-0.317080646753311	-8.44141292572021	-3.87186789512634	0.0341812819242477	0.515884757041931	-0.0310723856091499
-0.308622896671295	-8.44380760192871	-3.87214970588684	0.0340635254979134	0.51597797870636	-0.0309910420328379
-0.301469266414642	-8.44819068908691	-3.87291550636292	0.0339959040284157	0.515876293182373	-0.0307625625282526
-0.299440860748291	-8.44847965240479	-3.87614679336548	0.0339290164411068	0.516023218631744	-0.0306576322764158
-0.290994018316269	-8.45242309570313	-3.87074613571167	0.0337863154709339	0.515933871269226	-0.0304925125092268
-0.28514039516449	-8.45472240447998	-3.8713219165802	0.0336218029260635	0.516030192375183	-0.0303640756756067
-0.278247177600861	-8.45255374908447	-3.87165427207947	0.0335220620036125	0.51609218120575	-0.030088197439909
-0.270186007022858	-8.4549617767334	-3.87249422073364	0.0335010662674904	0.516036331653595	-0.0298561099916697
-0.265606641769409	-8.45497226715088	-3.87415981292725	0.0334544889628887	0.516062200069427	-0.0296329949051142
-0.257990837097168	-8.45711612701416	-3.87339091300964	0.0333622470498085	0.515997529029846	-0.0293625295162201
-0.253793030977249	-8.45878505706787	-3.8728711605072	0.0332396328449249	0.515991866588593	-0.0291782431304455
-0.24565090239048	-8.46052837371826	-3.86576128005981	0.0331826210021973	0.515927851200104	-0.0289338584989309
-0.240607649087906	-8.46160984039307	-3.87211227416992	0.0330106876790524	0.515940845012665	-0.0287886708974838
-0.237280070781708	-8.46097660064697	-3.8613874912262	0.0329658128321171	0.515849888324738	-0.0285661946982145
-0.233155727386475	-8.46538543701172	-3.87221717834473	0.0328896716237068	0.515808641910553	-0.0283924452960491
-0.228014126420021	-8.46553897857666	-3.86650490760803	0.0328544713556767	0.515728652477264	-0.0282334201037884
-0.223562508821487	-8.46493911743164	-3.87016439437866	0.0327595956623554	0.515677034854889	-0.0280813276767731
-0.220809057354927	-8.46732234954834	-3.85762047767639	0.0326859503984451	0.515635132789612	-0.0278489161282778
-0.21215558052063	-8.46584987640381	-3.86992859840393	0.0325639545917511	0.515511631965637	-0.027716550976038
-0.2132748067379	-8.47082710266113	-3.86361503601074	0.0325139462947845	0.515486359596252	-0.0275730974972248
-0.205042347311974	-8.46518325805664	-3.86343502998352	0.0324933156371117	0.515449404716492	-0.0274375919252634
-0.198312565684319	-8.47113800048828	-3.86076331138611	0.0323459878563881	0.515425324440002	-0.0272907912731171
-0.194937780499458	-8.46939945220947	-3.85838413238525	0.0322891101241112	0.515324473381042	-0.0270629357546568
-0.190242737531662	-8.46725559234619	-3.86392951011658	0.0323548913002014	0.515284776687622	-0.0269150156527758
-0.188221618533134	-8.47009754180908	-3.86311602592468	0.0322964265942574	0.51526540517807	-0.026835473254323
-0.190436720848083	-8.4710750579834	-3.86252284049988	0.0323286801576614	0.515224099159241	-0.0268828105181456
-0.189627006649971	-8.47347831726074	-3.85719919204712	0.0322675108909607	0.515149235725403	-0.0267885960638523
-0.185357138514519	-8.47247123718262	-3.86492276191711	0.0322729051113129	0.515208065509796	-0.0269193071871996
-0.181943893432617	-8.47626876831055	-3.85473251342773	0.0321926027536392	0.515220046043396	-0.0268838666379452
-0.182547777891159	-8.47455310821533	-3.86038303375244	0.0322323366999626	0.515260636806488	-0.0269156936556101
-0.178580954670906	-8.47178745269775	-3.86030411720276	0.0322221927344799	0.515251159667969	-0.0267761237919331
-0.1747235506773	-8.47359466552734	-3.86387729644775	0.0322356447577477	0.515236973762512	-0.0266979523003101
-0.17161625623703	-8.47302722930908	-3.86524510383606	0.0322894752025604	0.515344262123108	-0.0265307817608118
-0.172913506627083	-8.47325038909912	-3.86262035369873	0.0323317311704159	0.515361845493317	-0.0264739170670509
-0.170256108045578	-8.47054195404053	-3.86212348937988	0.0322853438556194	0.515442728996277	-0.0262249875813723
-0.165411993861198	-8.46971797943115	-3.86351227760315	0.0323364846408367	0.515445351600647	-0.0262097250670195
-0.165920853614807	-8.47040843963623	-3.86220026016235	0.0323363356292248	0.515543103218079	-0.0260464642196894
-0.167069748044014	-8.46891975402832	-3.86274528503418	0.0324292741715908	0.515658140182495	-0.0260843690484762
-0.168317779898643	-8.47202396392822	-3.85948371887207	0.0325009524822235	0.515720844268799	-0.0260591022670269
-0.165584728121758	-8.46899795532227	-3.86663174629211	0.0325582064688206	0.515719473361969	-0.0261875931173563
-0.168729215860367	-8.46947193145752	-3.86769652366638	0.0326684042811394	0.515924394130707	-0.0261789467185736
-0.174081742763519	-8.467604637146	-3.86812448501587	0.0327109843492508	0.515992164611816	-0.0261932387948036
-0.175933122634888	-8.46623516082764	-3.87211227416992	0.0327944457530975	0.516088306903839	-0.0262621324509382
-0.180899411439896	-8.46192741394043	-3.86962890625	0.0328771583735943	0.516203284263611	-0.0262815412133932
-0.188114076852798	-8.45738887786865	-3.87409925460815	0.0328890420496464	0.516333341598511	-0.0262915696948767
-0.193870648741722	-8.45664215087891	-3.86655044555664	0.0329441912472248	0.516389429569244	-0.0262654088437557
-0.193341195583344	-8.45246028900146	-3.87513184547424	0.0330343507230282	0.516300320625305	-0.0263155046850443
-0.195138156414032	-8.44970512390137	-3.87214112281799	0.0331565923988819	0.516411602497101	-0.0262321699410677
-0.193663999438286	-8.44734668731689	-3.87752342224121	0.0332604162395	0.516347467899323	-0.0262981522828341
-0.196098610758781	-8.44771099090576	-3.87614464759827	0.0332629680633545	0.516335964202881	-0.0262530650943518
-0.195107251405716	-8.44865608215332	-3.8722026348114	0.0332941375672817	0.516241133213043	-0.0263178087770939
-0.193887487053871	-8.44770050048828	-3.8735785484314	0.0333109274506569	0.516222834587097	-0.026351822540164
-0.193587139248848	-8.44372749328613	-3.86673545837402	0.0333537422120571	0.516150951385498	-0.0264246910810471
-0.195448517799377	-8.44142627716064	-3.87390375137329	0.0333514176309109	0.516166031360626	-0.0265027042478323
-0.199303925037384	-8.43729972839355	-3.86693978309631	0.0334044247865677	0.515983164310455	-0.0265020281076431
-0.204546555876732	-8.43570709228516	-3.86977481842041	0.0334795825183392	0.515967547893524	-0.0265262331813574
-0.211416006088257	-8.43081760406494	-3.86729788780212	0.0335323922336102	0.515739440917969	-0.026536762714386
-0.216302067041397	-8.42957210540771	-3.87027549743652	0.033524077385664	0.515618085861206	-0.0265458598732948
-0.220031335949898	-8.42102527618408	-3.86610531806946	0.0335429422557354	0.515497148036957	-0.0265230257064104
-0.225424155592918	-8.42018413543701	-3.8607976436615	0.0335357971489429	0.515299201011658	-0.0265802051872015
-0.229635551571846	-8.41528606414795	-3.85545086860657	0.0335941463708878	0.515074729919434	-0.0264863427728415
-0.232729375362396	-8.41166210174561	-3.86316180229187	0.0335640646517277	0.514884114265442	-0.0266400445252657
-0.242515385150909	-8.4092264175415	-3.85576629638672	0.0334972739219666	0.514760792255402	-0.0266456007957459
-0.24446702003479	-8.40522289276123	-3.85679602622986	0.033484511077404	0.514413774013519	-0.0268781501799822
-0.25288924574852	-8.40627098083496	-3.85421180725098	0.0334108509123325	0.514138460159302	-0.026983642950654
-0.254148066043854	-8.40175151824951	-3.85006237030029	0.0333915203809738	0.513803839683533	-0.0271711759269238
-0.260953545570374	-8.40071392059326	-3.84708857536316	0.0333825498819351	0.513536632061005	-0.0273872725665569
-0.262815356254578	-8.39669704437256	-3.83312749862671	0.0332759059965611	0.513177335262299	-0.0274991691112518
-0.269950062036514	-8.39533138275146	-3.84051203727722	0.0332942828536034	0.512775421142578	-0.027747418731451
-0.278176456689835	-8.39220237731934	-3.83300065994263	0.0331863760948181	0.512405216693878	-0.0277949534356594
-0.281762093305588	-8.38998317718506	-3.83292555809021	0.0331743136048317	0.511982023715973	-0.0280311405658722
-0.294604063034058	-8.38888263702393	-3.82275295257568	0.0329928509891033	0.51163375377655	-0.0281374957412481
-0.297748178243637	-8.3856086730957	-3.81983041763306	0.0329563803970814	0.51118528842926	-0.0283133555203676
-0.306102991104126	-8.38260269165039	-3.81249737739563	0.032899908721447	0.510703265666962	-0.0284574404358864
-0.313664227724075	-8.37570476531982	-3.81022548675537	0.0328664667904377	0.510311484336853	-0.028646744787693
-0.318196296691895	-8.37213516235352	-3.80655598640442	0.0327593982219696	0.509841918945313	-0.0287951156497002
-0.325114130973816	-8.37236976623535	-3.80254030227661	0.0327399335801601	0.509376227855682	-0.028859730809927
-0.33118462562561	-8.36870384216309	-3.80222344398499	0.0326440185308456	0.508862435817719	-0.028953792527318
-0.3372623026371	-8.36810302734375	-3.78955745697021	0.0325441919267178	0.508307695388794	-0.02896598726511
-0.34332063794136	-8.36396980285645	-3.78405594825745	0.0324416980147362	0.507809937000275	-0.0290247537195683
-0.345360577106476	-8.35573959350586	-3.78645467758179	0.0324232913553715	0.507386922836304	-0.0290861986577511
-0.349891692399979	-8.35560989379883	-3.78015685081482	0.0323388874530792	0.506844937801361	-0.0290391761809587
-0.356477349996567	-8.35145378112793	-3.77932453155518	0.0323288179934025	0.506363451480865	-0.029008662328124
-0.358636200428009	-8.34940624237061	-3.76926636695862	0.0322777219116688	0.505869626998901	-0.0289656817913055
-0.363961726427078	-8.34429168701172	-3.76278853416443	0.03223891928792	0.505412340164185	-0.028863837942481
-0.368078142404556	-8.34228992462158	-3.76659154891968	0.0322216339409351	0.505025506019592	-0.0287998039275408
-0.373824596405029	-8.33531761169434	-3.7563807964325	0.0321745611727238	0.504669547080994	-0.0286220461130142
-0.378221869468689	-8.3350715637207	-3.7581148147583	0.0321935676038265	0.504231750965118	-0.028607489541173
-0.382252126932144	-8.33300495147705	-3.75584411621094	0.0322124436497688	0.503855764865875	-0.0286223627626896
-0.383153706789017	-8.3303918838501	-3.74736261367798	0.0321841649711132	0.503466606140137	-0.028619546443224
-0.387972325086594	-8.32575225830078	-3.75493359565735	0.0322051532566547	0.503151714801788	-0.0286105666309595
-0.394331306219101	-8.32283878326416	-3.74962186813354	0.0322443880140781	0.503001928329468	-0.0284521710127592
-0.39511775970459	-8.3208589553833	-3.74793219566345	0.032313697040081	0.502654910087585	-0.0283538233488798
-0.397804260253906	-8.3213472366333	-3.74187803268433	0.0323412790894508	0.502484142780304	-0.0282938610762358
-0.405713349580765	-8.31375408172607	-3.74068832397461	0.0324884876608849	0.502344608306885	-0.0282278414815664
-0.405256062746048	-8.31275177001953	-3.74834704399109	0.0325606167316437	0.502107977867126	-0.0280903577804565
-0.410227537155151	-8.31179046630859	-3.7509024143219	0.0327186733484268	0.502045035362244	-0.028006425127387
-0.410413056612015	-8.30931568145752	-3.74156308174133	0.0328368954360485	0.501953542232513	-0.0279393773525953
-0.408212274312973	-8.3053150177002	-3.7423267364502	0.0329902991652489	0.501850187778473	-0.0278351306915283
-0.408529102802277	-8.30357360839844	-3.74561095237732	0.0330411344766617	0.501810491085052	-0.0276621468365192
-0.408900439739227	-8.30205154418945	-3.74127674102783	0.0332577228546143	0.501876354217529	-0.0274612922221422
-0.408698916435242	-8.30166339874268	-3.74294114112854	0.0333884581923485	0.501912355422974	-0.0273304581642151
-0.410857617855072	-8.30085563659668	-3.74415850639343	0.0336046107113361	0.502021253108978	-0.0271576810628176
-0.410907983779907	-8.29310131072998	-3.7432324886322	0.0338607989251614	0.502104997634888	-0.0270014815032482
-0.4139164686203	-8.29143810272217	-3.75658011436462	0.0340943299233913	0.502282559871674	-0.026771055534482
-0.41804963350296	-8.2914867401123	-3.75469732284546	0.0343041867017746	0.502360105514526	-0.026549668982625
-0.418187230825424	-8.28855323791504	-3.7498767375946	0.0345324501395226	0.502589464187622	-0.0264667794108391
-0.420020252466202	-8.28158473968506	-3.75437688827515	0.0347939878702164	0.502790689468384	-0.0262443069368601
-0.420581638813019	-8.28339004516602	-3.76349687576294	0.0348824709653854	0.502959489822388	-0.0260066520422697
-0.424630761146545	-8.28057861328125	-3.76519966125488	0.0352221727371216	0.503234803676605	-0.0258107539266348
-0.420372575521469	-8.28037452697754	-3.76454377174377	0.0354896150529385	0.503295004367828	-0.0257464703172445
-0.421560704708099	-8.27942276000977	-3.77027750015259	0.0357295535504818	0.50353342294693	-0.025580570101738
-0.423521310091019	-8.27487850189209	-3.77409315109253	0.0360355414450169	0.503791749477386	-0.0253410898149014
-0.421113789081573	-8.2748908996582	-3.77804899215698	0.0361656323075294	0.503943085670471	-0.0251583717763424
-0.424760192632675	-8.27459907531738	-3.78211116790771	0.036436665803194	0.504140138626099	-0.0250355135649443
-0.42250868678093	-8.27054977416992	-3.77535510063171	0.0367496237158775	0.504397094249725	-0.024848697707057
-0.422469794750214	-8.26927852630615	-3.78977704048157	0.0370496995747089	0.504499912261963	-0.0247080996632576
-0.422527223825455	-8.2694206237793	-3.7898371219635	0.0372162237763405	0.504737675189972	-0.0245076082646847
-0.425116062164307	-8.26883602142334	-3.78950166702271	0.0374218113720417	0.504913866519928	-0.0243171658366919
-0.421029090881348	-8.26508331298828	-3.79951500892639	0.0376934893429279	0.505051493644714	-0.024189218878746
-0.42455866932869	-8.26613330841064	-3.79730987548828	0.0379204265773296	0.505252182483673	-0.0240628328174353
-0.422626554965973	-8.26504802703857	-3.80326533317566	0.0381760522723198	0.505388081073761	-0.0238442607223988
-0.424734324216843	-8.26166725158691	-3.8050262928009	0.0383876897394657	0.505482137203217	-0.0237274542450905
-0.424115240573883	-8.26383495330811	-3.8021879196167	0.0385518223047256	0.505649864673615	-0.0236181430518627
-0.424132198095322	-8.26111316680908	-3.80419015884399	0.0386852063238621	0.505757212638855	-0.023565948009491
-0.423743277788162	-8.25839996337891	-3.80946946144104	0.0389870889484882	0.505801916122437	-0.0234371479600668
-0.427032500505447	-8.26090335845947	-3.80440711975098	0.0390701778233051	0.505918145179749	-0.023187194019556
-0.425812572240829	-8.25802612304688	-3.80775475502014	0.0392924621701241	0.506021857261658	-0.0231057722121477
-0.426694422960281	-8.25757312774658	-3.80702686309814	0.0394212268292904	0.506041705608368	-0.0229562316089869
-0.430587351322174	-8.25431728363037	-3.80867767333984	0.0396421402692795	0.506193816661835	-0.0227742306888103
-0.429429471492767	-8.25118350982666	-3.81687521934509	0.0398489944636822	0.506181359291077	-0.0226281266659498
-0.432031393051147	-8.2508373260498	-3.81676983833313	0.0400453545153141	0.506199657917023	-0.022435924038291
-0.431783318519592	-8.2500171661377	-3.81680130958557	0.0402418039739132	0.506162881851196	-0.022476689890027
-0.433087080717087	-8.25190448760986	-3.81539845466614	0.0403220988810062	0.506060421466827	-0.0223538558930159
-0.436435014009476	-8.25153255462646	-3.81206941604614	0.0404714271426201	0.506124138832092	-0.0223661344498396
-0.436808943748474	-8.24598121643066	-3.81584477424622	0.0405543558299541	0.506074666976929	-0.0223387908190489
-0.440993964672089	-8.24679470062256	-3.81495428085327	0.0407355129718781	0.505929291248322	-0.0223939958959818
-0.441555947065353	-8.24517154693604	-3.81423950195313	0.0409006774425507	0.505878269672394	-0.0223704148083925
-0.441891551017761	-8.24613094329834	-3.81341147422791	0.0410226657986641	0.505671083927155	-0.0222945436835289
-0.443412065505981	-8.24911403656006	-3.81091332435608	0.0410807430744171	0.505551755428314	-0.0223511755466461
-0.444800943136215	-8.2476978302002	-3.80827760696411	0.0411785580217838	0.505391418933868	-0.0223730988800526
-0.446528255939484	-8.24501991271973	-3.80617165565491	0.0411864221096039	0.50519460439682	-0.0223477780818939
-0.447038412094116	-8.24868392944336	-3.80748677253723	0.0413111634552479	0.505063951015472	-0.0223238989710808
-0.44500744342804	-8.24519062042236	-3.8058705329895	0.0413219854235649	0.504842281341553	-0.0222913604229689
-0.446772247552872	-8.24372959136963	-3.80872106552124	0.0414340384304523	0.504556715488434	-0.0222261473536491
-0.449768304824829	-8.24593067169189	-3.79691553115845	0.0414605662226677	0.50445431470871	-0.0222240053117275
-0.444640040397644	-8.24642181396484	-3.8002495765686	0.0415126569569111	0.504183948040009	-0.0222003944218159
-0.44799143075943	-8.24525547027588	-3.801114320755	0.0415218435227871	0.504018664360046	-0.0221973247826099
-0.445204555988312	-8.24869155883789	-3.80007243156433	0.041491687297821	0.50385582447052	-0.0220642033964396
-0.443741530179977	-8.24678897857666	-3.7867910861969	0.0414209850132465	0.503607749938965	-0.0220210291445255
-0.44570204615593	-8.2492151260376	-3.79314017295837	0.041388463228941	0.503468573093414	-0.022021546959877
-0.449990391731262	-8.24651432037354	-3.79325246810913	0.0414711497724056	0.503345787525177	-0.0218759905546904
-0.447649210691452	-8.24675941467285	-3.78871202468872	0.0414645224809647	0.503156304359436	-0.021792221814394
-0.44805908203125	-8.24702644348145	-3.79464435577393	0.0414647124707699	0.503027498722076	-0.0217362176626921
-0.443703085184097	-8.24465942382813	-3.7807035446167	0.0415653549134731	0.50284880399704	-0.0217023771256208
-0.441122174263	-8.24406909942627	-3.78887271881104	0.0416364707052708	0.502673804759979	-0.0216217376291752
-0.440786302089691	-8.24692821502686	-3.78769421577454	0.041631143540144	0.502556264400482	-0.0215589497238398
-0.441790878772736	-8.2459774017334	-3.78426837921143	0.0416766405105591	0.502552688121796	-0.0215226989239454
-0.437245756387711	-8.24600219726563	-3.78332543373108	0.0417421497404575	0.502465844154358	-0.0215156655758619
-0.432790994644165	-8.24966430664063	-3.78349447250366	0.0417793653905392	0.502355098724365	-0.0214421767741442
-0.433364719152451	-8.24932193756104	-3.7936897277832	0.0418801009654999	0.502358376979828	-0.0213146712630987
-0.42738801240921	-8.24773406982422	-3.79051089286804	0.0419174991548061	0.502303838729858	-0.0212173480540514
-0.426718026399612	-8.25368499755859	-3.78894424438477	0.0420282110571861	0.502320110797882	-0.0211651585996151
-0.423063844442368	-8.25038242340088	-3.77854824066162	0.0421052053570747	0.502388477325439	-0.0211057420819998
-0.417011082172394	-8.25180912017822	-3.78924679756165	0.0422320291399956	0.502358973026276	-0.021138982847333
-0.418841987848282	-8.25347518920898	-3.79236125946045	0.0422461479902267	0.502412557601929	-0.0209348127245903
-0.419234424829483	-8.25212955474854	-3.78552079200745	0.0423230491578579	0.502536833286285	-0.0208880975842476
-0.412848800420761	-8.2521915435791	-3.79299306869507	0.0424197390675545	0.502610564231873	-0.0209224447607994
-0.413946926593781	-8.25631904602051	-3.79219794273376	0.0425560474395752	0.502750754356384	-0.0207976531237364
-0.413029283285141	-8.2559061050415	-3.79558515548706	0.0427437275648117	0.502777218818665	-0.02079869620502
-0.40538364648819	-8.26032733917236	-3.80019068717957	0.0427923239767551	0.502757608890533	-0.0208289735019207
-0.399228304624558	-8.26452541351318	-3.7951512336731	0.0428050234913826	0.502971649169922	-0.0207496043294668
-0.39274063706398	-8.26198863983154	-3.79717326164246	0.0430472157895565	0.503039956092834	-0.0207352042198181
-0.386488825082779	-8.26676654815674	-3.79979014396667	0.0431364327669144	0.503153145313263	-0.0207261610776186
-0.380431085824966	-8.27078247070313	-3.79741334915161	0.0432238914072514	0.503292620182037	-0.0206568818539381
-0.375607073307037	-8.27233028411865	-3.80626368522644	0.0434426628053188	0.503315329551697	-0.0205398630350828
-0.371573626995087	-8.27324390411377	-3.80113983154297	0.0433742254972458	0.503487169742584	-0.0204216651618481
-0.369271963834763	-8.27290344238281	-3.80377078056335	0.0434956438839436	0.503701150417328	-0.0203883089125156
-0.366328358650208	-8.27285861968994	-3.80449056625366	0.0435870476067066	0.503740966320038	-0.0201907996088266
-0.360685586929321	-8.27713203430176	-3.80681610107422	0.0436562746763229	0.503861844539642	-0.0199645347893238
-0.358047813177109	-8.27732563018799	-3.81714081764221	0.0436939895153046	0.503982782363892	-0.0198039002716541
-0.353920727968216	-8.27825260162354	-3.80623745918274	0.0437581315636635	0.504032254219055	-0.0195698719471693
-0.350624829530716	-8.28115081787109	-3.80649399757385	0.0437313690781593	0.504152953624725	-0.0194739922881126
-0.345690280199051	-8.28005409240723	-3.81412959098816	0.0437776893377304	0.504303634166718	-0.0193403344601393
-0.339304983615875	-8.2808837890625	-3.81423616409302	0.0438016690313816	0.504314243793488	-0.0191822163760662
-0.337660133838654	-8.28355407714844	-3.8166720867157	0.0438781753182411	0.504388391971588	-0.0190542377531528
-0.33174929022789	-8.28652954101563	-3.81236863136292	0.0439423173666	0.504352331161499	-0.0189617276191711
-0.331431180238724	-8.29067611694336	-3.81344604492188	0.0438646040856838	0.50440526008606	-0.0189122278243303
-0.328138053417206	-8.28877544403076	-3.81268191337585	0.0439556539058685	0.50445967912674	-0.0188690666109324
-0.323268830776215	-8.2907886505127	-3.81401443481445	0.0438394546508789	0.504439651966095	-0.0187865123152733
-0.321216344833374	-8.29111957550049	-3.81830763816834	0.0438915304839611	0.504486322402954	-0.018753232434392
-0.316666424274445	-8.2926197052002	-3.81590032577515	0.043805718421936	0.504408776760101	-0.0187292937189341
-0.311151772737503	-8.29583358764648	-3.81194162368774	0.0437010638415813	0.504328072071075	-0.0186852645128965
-0.30976015329361	-8.29726219177246	-3.81000709533691	0.0436773337423801	0.504315078258514	-0.0186986085027456
-0.308546364307404	-8.29611587524414	-3.80993914604187	0.0435188449919224	0.504239082336426	-0.0187126621603966
-0.307748824357986	-8.29900169372559	-3.81356382369995	0.0434143804013729	0.504164516925812	-0.0187954660505056
-0.306518197059631	-8.30243396759033	-3.80796766281128	0.0432937890291214	0.504156768321991	-0.0188854075968266
-0.302355408668518	-8.30342578887939	-3.80289840698242	0.043171402066946	0.503967583179474	-0.0189614202827215
-0.301202774047852	-8.31089210510254	-3.80500078201294	0.0430503599345684	0.503912568092346	-0.0190987046808004
-0.293664932250977	-8.31153202056885	-3.80064725875854	0.0428394488990307	0.503720760345459	-0.0192527454346418
-0.294033467769623	-8.31266689300537	-3.80476450920105	0.0427234880626202	0.503633320331573	-0.0193821657449007
-0.293173313140869	-8.31979560852051	-3.79545474052429	0.0425133220851421	0.503512561321259	-0.0195089057087898
-0.286535501480103	-8.32033252716064	-3.79730582237244	0.0423245131969452	0.503358602523804	-0.0196617059409618
-0.28366619348526	-8.32396602630615	-3.7922146320343	0.0421145223081112	0.503166794776917	-0.0198332741856575
-0.279090195894241	-8.32598781585693	-3.78133106231689	0.0418577194213867	0.50296676158905	-0.0199799332767725
-0.276259422302246	-8.32876682281494	-3.78912878036499	0.0416928678750992	0.502707004547119	-0.0201380327343941
-0.275040864944458	-8.33365726470947	-3.78716349601746	0.0413914285600185	0.502626478672028	-0.0201876498758793
-0.270339161157608	-8.33535957336426	-3.778080701828	0.0411312319338322	0.502396523952484	-0.0202263165265322
-0.267785519361496	-8.34037780761719	-3.78046870231628	0.0408821403980255	0.502328515052795	-0.020457785576582
-0.264919012784958	-8.34561252593994	-3.77030491828918	0.0406306572258472	0.502084910869598	-0.0205502584576607
-0.257318913936615	-8.34342384338379	-3.77200484275818	0.0404138714075089	0.501880943775177	-0.0207164734601974
-0.257798105478287	-8.34989166259766	-3.78181648254395	0.0400930233299732	0.501709461212158	-0.0208117682486773
-0.256702780723572	-8.35359287261963	-3.76311802864075	0.0398524217307568	0.501601994037628	-0.0209331698715687
-0.25276705622673	-8.35688495635986	-3.76931262016296	0.0396047830581665	0.501387119293213	-0.0210669338703156
-0.248784974217415	-8.36086463928223	-3.75355386734009	0.0392552390694618	0.501205265522003	-0.0211816020309925
-0.242467597126961	-8.36140155792236	-3.75942730903625	0.0390540473163128	0.50111997127533	-0.0213214512914419
-0.239972829818726	-8.36699295043945	-3.76137614250183	0.0388292521238327	0.500843107700348	-0.0213352907449007
-0.238958135247231	-8.37066078186035	-3.74931502342224	0.0385257340967655	0.500741899013519	-0.0213332399725914
-0.235281348228455	-8.36942577362061	-3.74797964096069	0.0382572077214718	0.500570237636566	-0.0213932562619448
-0.228685691952705	-8.37632751464844	-3.74716758728027	0.0379764065146446	0.500407814979553	-0.0214514918625355
-0.229626685380936	-8.37473011016846	-3.74289059638977	0.0376865528523922	0.500406563282013	-0.0214692763984203
-0.223941281437874	-8.37876224517822	-3.75107836723328	0.0375558845698833	0.500241696834564	-0.0215733107179403
-0.218422442674637	-8.38155746459961	-3.7316267490387	0.0372834950685501	0.500007808208466	-0.0215500984340906
-0.216773971915245	-8.38587188720703	-3.73834824562073	0.0369843170046806	0.499958574771881	-0.0216891393065453
-0.211821898818016	-8.3868522644043	-3.73252534866333	0.0367721244692802	0.499918699264526	-0.0217516385018826
-0.207776963710785	-8.3920373916626	-3.7299919128418	0.0365627966821194	0.499804615974426	-0.0217635370790958
-0.203262060880661	-8.39608573913574	-3.73034024238586	0.0363740473985672	0.499737173318863	-0.0218253005295992
-0.196997717022896	-8.40001010894775	-3.72217488288879	0.0361139103770256	0.499506860971451	-0.0217572394758463
-0.192389458417892	-8.40253829956055	-3.72148942947388	0.035902377218008	0.499484241008759	-0.0218479987233877
-0.186843812465668	-8.40652179718018	-3.72705888748169	0.0356769822537899	0.4994897544384	-0.0218352396041155
-0.184506580233574	-8.40876197814941	-3.72078561782837	0.0355274528264999	0.499452531337738	-0.0217114146798849
-0.175106808543205	-8.41272449493408	-3.72106003761292	0.0353011004626751	0.499359458684921	-0.0216835234314203
-0.168182924389839	-8.41701316833496	-3.71419286727905	0.035122849047184	0.499311506748199	-0.0215940829366446
-0.163782179355621	-8.41810035705566	-3.71051669120789	0.0349360331892967	0.499263286590576	-0.021479282528162
-0.161564603447914	-8.42036819458008	-3.71755385398865	0.0347679257392883	0.499233722686768	-0.0214103180915117
-0.154859736561775	-8.4254903793335	-3.7148871421814	0.0346155725419521	0.499267339706421	-0.0212664790451527
-0.14877100288868	-8.42590808868408	-3.71153330802917	0.0345142409205437	0.499184757471085	-0.0211482662707567
-0.146899372339249	-8.43093490600586	-3.7098069190979	0.0343699082732201	0.499226599931717	-0.0211201850324869
-0.140687480568886	-8.43084049224854	-3.70925211906433	0.0342735387384892	0.49924573302269	-0.021019384264946
-0.137594282627106	-8.43133735656738	-3.7093710899353	0.0341680273413658	0.499136954545975	-0.020799933001399
-0.129959002137184	-8.43715286254883	-3.70644974708557	0.0339787267148495	0.499074280261993	-0.0206380039453506
-0.123192742466927	-8.44230365753174	-3.70321488380432	0.0338840335607529	0.499100476503372	-0.0205132663249969
-0.115712411701679	-8.44251728057861	-3.70110726356506	0.0337922908365726	0.499068081378937	-0.0203454960137606
-0.113437615334988	-8.44392490386963	-3.70572543144226	0.0335646085441113	0.499080002307892	-0.0202560480684042
-0.107493437826633	-8.44681453704834	-3.70649194717407	0.0335137248039246	0.499125748872757	-0.0200308188796043
-0.10072036087513	-8.44781875610352	-3.70076990127563	0.033418033272028	0.49904790520668	-0.0198972020298243
-0.0957449823617935	-8.45774269104004	-3.70033407211304	0.0332249477505684	0.499083250761032	-0.0197705458849669
-0.0879932194948196	-8.45898532867432	-3.69668292999268	0.033082153648138	0.4989894926548	-0.0196056254208088
-0.0808704718947411	-8.45938777923584	-3.69832301139832	0.0330437794327736	0.498994916677475	-0.0195039305835962
-0.0767555981874466	-8.46509170532227	-3.69802403450012	0.0329024903476238	0.499034911394119	-0.0192319694906473
-0.0695649087429047	-8.46477699279785	-3.69142246246338	0.0327614024281502	0.499030768871307	-0.0190981645137072
-0.0624375455081463	-8.46984100341797	-3.69489002227783	0.0326826833188534	0.498989880084991	-0.0190028492361307
-0.055419959127903	-8.46817302703857	-3.69221234321594	0.032661147415638	0.499114722013474	-0.0188474785536528
-0.0526141077280045	-8.46740531921387	-3.70281600952148	0.0326110981404781	0.498973459005356	-0.018745357170701
-0.0488438867032528	-8.47729015350342	-3.69601964950562	0.0324391461908817	0.499071449041367	-0.0186731442809105
-0.0436426475644112	-8.48041439056396	-3.6896607875824	0.0323493778705597	0.49913677573204	-0.0186079014092684
-0.0341352522373199	-8.48160743713379	-3.69733667373657	0.0322657749056816	0.499137818813324	-0.0185540579259396
-0.0337120033800602	-8.48242855072021	-3.69464683532715	0.0323039032518864	0.499209076166153	-0.0184498522430658
-0.0279405899345875	-8.48268508911133	-3.69904780387878	0.0322268940508366	0.499252587556839	-0.0183733776211739
-0.0255333874374628	-8.48772144317627	-3.69796180725098	0.0321230925619602	0.4991814494133	-0.0182976964861155
-0.0224871635437012	-8.49420356750488	-3.69441342353821	0.0320517122745514	0.499291867017746	-0.0183199569582939
-0.0161750465631485	-8.49477100372314	-3.69157958030701	0.0320236124098301	0.499305248260498	-0.0184075701981783
-0.0143973175436258	-8.50006580352783	-3.69116640090942	0.0318682640790939	0.499373316764832	-0.0184201076626778
-0.0102822510525584	-8.50242042541504	-3.69893312454224	0.0318286679685116	0.49939152598381	-0.0184890665113926
-0.00541732460260391	-8.50666332244873	-3.70385956764221	0.0317435078322887	0.499336302280426	-0.0183796230703592
-0.000904929649550468	-8.51217174530029	-3.69294810295105	0.0316896624863148	0.499436110258102	-0.0182876642793417
0.00658112345263362	-8.51129627227783	-3.6885085105896	0.0316481590270996	0.499457120895386	-0.0182680748403072
0.0144510390236974	-8.51554679870605	-3.6950466632843	0.0315513908863068	0.49947601556778	-0.0182333029806614
0.0210648979991674	-8.51715660095215	-3.69510436058044	0.0314732007682323	0.499487370252609	-0.0181130357086658
0.026118166744709	-8.523681640625	-3.69363355636597	0.0313925892114639	0.499523520469666	-0.018060116097331
0.0331418141722679	-8.52629852294922	-3.69290065765381	0.0313940905034542	0.499526709318161	-0.0179458800703287
0.0361753776669502	-8.52618885040283	-3.69565200805664	0.0314081199467182	0.499633461236954	-0.017895245924592
0.0360670201480389	-8.51757431030273	-3.6919002532959	0.0315377339720726	0.499701023101807	-0.0177748408168554
0.0350745432078838	-8.51026344299316	-3.7048876285553	0.0318381749093533	0.49998813867569	-0.0178095512092113
0.0321638099849224	-8.51041889190674	-3.7080225944519	0.032224602997303	0.49997541308403	-0.0180284455418587
0.0328820869326591	-8.5165376663208	-3.70742034912109	0.0325664542615414	0.499965727329254	-0.0184153392910957
0.0341483689844608	-8.52886199951172	-3.70982813835144	0.0326888523995876	0.499958246946335	-0.0187032129615545
0.042307760566473	-8.53263759613037	-3.70731210708618	0.0325831212103367	0.499868750572205	-0.0191071759909391
0.0427852980792522	-8.54610538482666	-3.70421195030212	0.0324896760284901	0.499899208545685	-0.0192764848470688
0.0483802184462547	-8.5467529296875	-3.69731140136719	0.0322873629629612	0.499837338924408	-0.0194813087582588
0.0489680878818035	-8.55254364013672	-3.70134282112122	0.0321454405784607	0.499765545129776	-0.0196155160665512
0.0492483489215374	-8.54881191253662	-3.70087432861328	0.0321083553135395	0.499875009059906	-0.0193975828588009
0.0598389804363251	-8.54724788665771	-3.70395469665527	0.0322093740105629	0.499791353940964	-0.019074123352766
0.0632883757352829	-8.54502964019775	-3.70820307731628	0.0321464203298092	0.49964714050293	-0.0188325680792332
0.0721832439303398	-8.55067729949951	-3.69337320327759	0.0319816172122955	0.499568849802017	-0.018691286444664
0.080059289932251	-8.55623340606689	-3.69370532035828	0.0318306647241116	0.499462276697159	-0.0185232069343328
0.0851633623242378	-8.5578031539917	-3.6973979473114	0.0317199043929577	0.499442636966705	-0.0184369664639235
0.0896392688155174	-8.55526828765869	-3.69807958602905	0.031635332852602	0.499294430017471	-0.0184195749461651
0.0899355262517929	-8.561110496521	-3.69506812095642	0.0315971411764622	0.499222248792648	-0.0185009110718966
0.0922041386365891	-8.56367683410645	-3.69182682037354	0.0315444804728031	0.499182790517807	-0.0186870284378529
0.0975622311234474	-8.56556224822998	-3.69806146621704	0.031462699174881	0.499116539955139	-0.0190670173615217
0.103897020220757	-8.57365036010742	-3.68759655952454	0.0312580913305283	0.498948842287064	-0.0190703514963388
0.108715638518333	-8.57242298126221	-3.68931174278259	0.0311725717037916	0.498784959316254	-0.0190376229584217
0.110356539487839	-8.57569980621338	-3.6905689239502	0.0309753771871328	0.498785674571991	-0.0188383348286152
0.11606378108263	-8.57874298095703	-3.68642473220825	0.0308295097202063	0.498727917671204	-0.0186751447618008
0.119650028645992	-8.57890892028809	-3.68673205375671	0.0308293513953686	0.498549938201904	-0.0185167603194714
0.121594987809658	-8.58285617828369	-3.68148183822632	0.0307889617979527	0.498519003391266	-0.0184821840375662
0.128537997603416	-8.58643913269043	-3.68480134010315	0.0306816585361958	0.49845489859581	-0.0184374153614044
0.128773704171181	-8.58555889129639	-3.67736291885376	0.0306160189211369	0.498410552740097	-0.018499506637454
0.136702314019203	-8.58669471740723	-3.68598699569702	0.0305626410990953	0.49837401509285	-0.018684059381485
0.137561827898026	-8.58975601196289	-3.6834671497345	0.0305489674210548	0.498258471488953	-0.0187472067773342
0.141173347830772	-8.59132862091064	-3.67976236343384	0.0304440222680569	0.49826979637146	-0.018749363720417
0.144287377595901	-8.59782981872559	-3.67718434333801	0.0304563660174608	0.498177498579025	-0.0187759194523096
0.151430904865265	-8.5974292755127	-3.67741584777832	0.0303792059421539	0.498168528079987	-0.0187576524913311
0.158332601189613	-8.60176277160645	-3.68263173103333	0.0303245317190886	0.498154997825623	-0.0188416801393032
0.164057016372681	-8.60541248321533	-3.68780660629272	0.030256574973464	0.498207271099091	-0.0187446810305119
0.167643219232559	-8.61029529571533	-3.68037915229797	0.0301829781383276	0.498169749975204	-0.0186976920813322
0.172901019454002	-8.61148166656494	-3.68113017082214	0.0301843900233507	0.498357385396957	-0.0187698919326067
0.176653116941452	-8.61417293548584	-3.67491745948792	0.0301221609115601	0.498324483633041	-0.0187989231199026
0.178660601377487	-8.60997676849365	-3.68660140037537	0.0301431659609079	0.498458921909332	-0.0188229121267796
0.18217933177948	-8.61847686767578	-3.68365454673767	0.0301364157348871	0.498654186725616	-0.0188084542751312
0.189442217350006	-8.6199197769165	-3.68566751480103	0.0301124937832356	0.498696237802505	-0.0188379194587469
0.194086268544197	-8.62486457824707	-3.68539071083069	0.0301371980458498	0.498853325843811	-0.0188153423368931
0.198374643921852	-8.6243724822998	-3.67835187911987	0.0301670096814632	0.499047487974167	-0.0187844000756741
0.207438334822655	-8.62875175476074	-3.69174647331238	0.0303086750209332	0.499218374490738	-0.0187772326171398
0.208145543932915	-8.6356143951416	-3.69414496421814	0.0302963238209486	0.499490827322006	-0.0187785867601633
0.213264286518097	-8.63490390777588	-3.69644570350647	0.0303109996020794	0.499698251485825	-0.0188608169555664
0.214237257838249	-8.63927173614502	-3.70459842681885	0.0304006673395634	0.499936699867249	-0.0189007502049208
0.222028821706772	-8.64456844329834	-3.69701981544495	0.0304450821131468	0.500149667263031	-0.0189900025725365
0.224802061915398	-8.6480188369751	-3.70267462730408	0.0305271781980991	0.500304520130157	-0.0190498512238264
0.22793984413147	-8.64987564086914	-3.69862651824951	0.0306323748081923	0.500598847866058	-0.0190254710614681
0.231973364949226	-8.64891910552979	-3.70585346221924	0.0307810585945845	0.500760197639465	-0.0190179217606783
0.237284541130066	-8.65415668487549	-3.70865154266357	0.0307065807282925	0.5010586977005	-0.0188020542263985
0.242532908916473	-8.65917778015137	-3.70717453956604	0.0307829082012177	0.501274287700653	-0.0186385847628117
0.250234693288803	-8.65758514404297	-3.71397757530212	0.0308902747929096	0.501492440700531	-0.0186260640621185
0.250249415636063	-8.66227149963379	-3.71053767204285	0.0309973806142807	0.501673340797424	-0.018632335588336
0.257542103528976	-8.66369915008545	-3.71765208244324	0.0310065560042858	0.501824676990509	-0.018630888313055
0.260850846767426	-8.6685791015625	-3.72129511833191	0.0310881640762091	0.501983642578125	-0.0184637811034918
0.264322012662888	-8.67171192169189	-3.71632266044617	0.0311472695320845	0.502206087112427	-0.0184194538742304
0.268498450517654	-8.67189311981201	-3.72548079490662	0.0313088893890381	0.50225156545639	-0.0184092838317156
0.268949836492538	-8.67223739624023	-3.7140007019043	0.0313177816569805	0.502462029457092	-0.0183212030678988
0.271887451410294	-8.67275142669678	-3.72693133354187	0.0314744599163532	0.502624750137329	-0.0182876382023096
0.274669349193573	-8.67802333831787	-3.72471332550049	0.0315210670232773	0.50260978937149	-0.0182347539812326
0.279493361711502	-8.6796236038208	-3.72633647918701	0.0315642654895782	0.502667129039764	-0.0182806421071291
0.279732346534729	-8.68432140350342	-3.72356009483337	0.0316631533205509	0.502706110477448	-0.018286868929863
0.283041954040527	-8.68739414215088	-3.72578692436218	0.0316209234297276	0.50270664691925	-0.0182227268815041
0.286086112260818	-8.68936252593994	-3.71959781646729	0.0316888689994812	0.502628684043884	-0.0181697942316532
0.285624861717224	-8.68922710418701	-3.72380828857422	0.0316779911518097	0.502629041671753	-0.0181272439658642
0.283553630113602	-8.69123554229736	-3.72520208358765	0.0316408760845661	0.502598524093628	-0.0181152559816837
0.289982408285141	-8.68984222412109	-3.72481107711792	0.0315806046128273	0.502490341663361	-0.0179092418402433
0.292819052934647	-8.69156646728516	-3.72562170028687	0.0315568447113037	0.502385973930359	-0.0176977422088385
0.292255192995071	-8.69153308868408	-3.72427010536194	0.0315311923623085	0.502249717712402	-0.0176482610404491
0.295847594738007	-8.69323444366455	-3.7200403213501	0.0315316580235958	0.501956045627594	-0.0176256857812405
0.294357091188431	-8.69685363769531	-3.70752096176147	0.0315687656402588	0.501814424991608	-0.0175588522106409
0.300283253192902	-8.69403266906738	-3.7086615562439	0.0315044037997723	0.501549899578094	-0.0175179168581963
0.294147700071335	-8.69787979125977	-3.71804761886597	0.0314154177904129	0.501306414604187	-0.017471369355917
0.298378527164459	-8.69460391998291	-3.71148991584778	0.0313262455165386	0.501077592372894	-0.0174648258835077
0.299124896526337	-8.69805335998535	-3.71020102500916	0.0312445983290672	0.500818431377411	-0.0175200589001179
0.296795845031738	-8.6977481842041	-3.7030131816864	0.0312708988785744	0.500618934631348	-0.017394170165062
0.302548766136169	-8.69753170013428	-3.69718360900879	0.0311830714344978	0.500265002250671	-0.0174637101590633
0.29873862862587	-8.70013618469238	-3.7007577419281	0.0311444476246834	0.500080287456512	-0.0174913201481104
0.297039359807968	-8.70125389099121	-3.69444441795349	0.0311258807778358	0.499728590250015	-0.0175722762942314
0.297663897275925	-8.70243358612061	-3.69187903404236	0.0310079474002123	0.499460846185684	-0.0176264327019453
0.293727546930313	-8.70490264892578	-3.68628740310669	0.0309154484421015	0.499179661273956	-0.0177030395716429
0.295742809772491	-8.7043571472168	-3.67741298675537	0.0308137573301792	0.498932868242264	-0.0179654080420733
0.299076229333878	-8.71049308776855	-3.68175721168518	0.0306952856481075	0.498566389083862	-0.0180961098521948
0.293475031852722	-8.70639801025391	-3.67035937309265	0.0305850822478533	0.498276025056839	-0.0180842876434326
0.287251383066177	-8.70723724365234	-3.67366027832031	0.0304425749927759	0.498013198375702	-0.0184712186455727
0.285295397043228	-8.70911979675293	-3.67104959487915	0.0302736647427082	0.497753262519836	-0.01890236325562
0.291406154632568	-8.71161556243896	-3.66782450675964	0.0301695391535759	0.497414290904999	-0.0187079180032015
0.293598890304565	-8.71181011199951	-3.67309165000916	0.0299723334610462	0.497161000967026	-0.0185495633631945
0.296687632799149	-8.71293544769287	-3.65914177894592	0.0299423690885305	0.49691841006279	-0.018482644110918
0.301996111869812	-8.71498012542725	-3.6596405506134	0.0298210214823484	0.496594280004501	-0.0185439176857471
0.304904580116272	-8.7197961807251	-3.65511274337769	0.0297042019665241	0.496376663446426	-0.0184319708496332
0.305788695812225	-8.72542285919189	-3.64412117004395	0.0296257771551609	0.496132284402847	-0.0184553395956755
0.306096017360687	-8.72459125518799	-3.64300537109375	0.0295149441808462	0.495901018381119	-0.0186165552586317
0.302405685186386	-8.72529983520508	-3.63966870307922	0.0293438993394375	0.495623350143433	-0.0186408758163452
0.307461440563202	-8.72486686706543	-3.64600491523743	0.0292966030538082	0.49540376663208	-0.0186861697584391
0.30746865272522	-8.72981548309326	-3.63888216018677	0.0291449222713709	0.495026051998138	-0.0185822825878859
0.308232009410858	-8.72802543640137	-3.6347029209137	0.0290399268269539	0.494886487722397	-0.0185091197490692
0.311104357242584	-8.73019790649414	-3.63846683502197	0.0290358755737543	0.494590044021606	-0.0183991361409426
0.310505777597427	-8.73316192626953	-3.6242036819458	0.0289278607815504	0.494267344474792	-0.0183624867349863
0.312247693538666	-8.73222351074219	-3.63091230392456	0.0288462582975626	0.494054824113846	-0.0182445384562016
0.313438326120377	-8.73038578033447	-3.62235116958618	0.0288275871425867	0.49378502368927	-0.0181734971702099
0.316299706697464	-8.7340612411499	-3.62749123573303	0.02884734980762	0.493475139141083	-0.0183113049715757
0.315106719732285	-8.73465633392334	-3.61937665939331	0.0287615172564983	0.493252575397491	-0.0182019993662834
0.317849516868591	-8.73463726043701	-3.61560368537903	0.0286773853003979	0.492893755435944	-0.0182390008121729
0.316985577344894	-8.73633861541748	-3.61208009719849	0.0286144148558378	0.492792516946793	-0.0182203073054552
0.316980212926865	-8.73354530334473	-3.61123251914978	0.028566412627697	0.492474049329758	-0.0180049352347851
0.317890465259552	-8.73443508148193	-3.61154890060425	0.0284897536039352	0.49229097366333	-0.0179434083402157
0.321119278669357	-8.73279190063477	-3.60571217536926	0.0284289252012968	0.492113679647446	-0.0178519319742918
0.324515342712402	-8.73483657836914	-3.60236239433289	0.0283211227506399	0.491847604513168	-0.0177657231688499
0.323713213205338	-8.73726749420166	-3.60067462921143	0.0283739399164915	0.491761088371277	-0.0176097266376019
0.324470728635788	-8.73157501220703	-3.60300636291504	0.0283284429460764	0.491464704275131	-0.0174909625202417
0.327929943799973	-8.73114585876465	-3.60453414916992	0.0282571222633123	0.491314500570297	-0.0174990687519312
0.325669914484024	-8.73289394378662	-3.60151052474976	0.0282136164605618	0.491212218999863	-0.0173690635710955
0.33005428314209	-8.73025894165039	-3.59980058670044	0.0282419752329588	0.491065621376038	-0.0174158494919539
0.332244157791138	-8.73296070098877	-3.59977865219116	0.0281568933278322	0.490923970937729	-0.0174513477832079
0.331650704145432	-8.73676490783691	-3.59063458442688	0.0281048826873302	0.490825623273849	-0.0172352939844131
0.332825481891632	-8.7328462600708	-3.59597754478455	0.0281184520572424	0.490683376789093	-0.0171315968036652
0.332528829574585	-8.73549175262451	-3.59424901008606	0.027976430952549	0.490675449371338	-0.0170845333486795
0.339212357997894	-8.73831558227539	-3.59206676483154	0.0278894584625959	0.490616261959076	-0.0168947968631983
0.344842255115509	-8.73446941375732	-3.59689211845398	0.027854697778821	0.490553617477417	-0.0167167466133833
0.346183925867081	-8.73680400848389	-3.59039998054504	0.0278209913522005	0.490568608045578	-0.016531839966774
0.351217180490494	-8.73223114013672	-3.59710597991943	0.0278962198644876	0.490448981523514	-0.0165737923234701
0.35191398859024	-8.73718070983887	-3.5947105884552	0.0278326794505119	0.490475654602051	-0.0164780076593161
0.353394091129303	-8.74041175842285	-3.59281015396118	0.0277680680155754	0.490461826324463	-0.0165689513087273
0.358618259429932	-8.74053192138672	-3.58903121948242	0.0278016310185194	0.490462481975555	-0.0165489502251148
0.358253568410873	-8.74347972869873	-3.58590006828308	0.0277482103556395	0.490584045648575	-0.0165405869483948
0.362345039844513	-8.73919486999512	-3.59459209442139	0.0277964975684881	0.4907046854496	-0.0165255405008793
0.367885440587997	-8.7426290512085	-3.59895515441895	0.0279187951236963	0.490703225135803	-0.01649628020823
0.367244750261307	-8.74835968017578	-3.59251284599304	0.0278631150722504	0.490774720907211	-0.0164412427693605
0.370448082685471	-8.74819374084473	-3.59861278533936	0.0279395822435617	0.490918338298798	-0.0166319198906422
0.378321021795273	-8.75172424316406	-3.59388422966003	0.0278673395514488	0.490975558757782	-0.0166353210806847
0.379052966833115	-8.75257778167725	-3.59297657012939	0.0278950128704309	0.491119027137756	-0.0165981743484735
0.383064329624176	-8.75447273254395	-3.60364055633545	0.0279703065752983	0.491195648908615	-0.0166831742972136
0.389045745134354	-8.75727367401123	-3.59663510322571	0.0278778728097677	0.491255700588226	-0.0167729519307613
0.390996247529984	-8.76082324981689	-3.60844302177429	0.0279317386448383	0.491512000560761	-0.0168327782303095
0.396939307451248	-8.76292514801025	-3.59958934783936	0.0278655402362347	0.491551369428635	-0.0167825687676668
0.398231208324432	-8.76645469665527	-3.60201096534729	0.027907706797123	0.491741180419922	-0.01687341183424
0.400664210319519	-8.76702499389648	-3.60414409637451	0.0279225278645754	0.491906851530075	-0.0170345827937126
0.406598269939423	-8.77152252197266	-3.60507965087891	0.0278543997555971	0.491964608430862	-0.0171494781970978
0.408999115228653	-8.77783203125	-3.60775446891785	0.0277963913977146	0.492085367441177	-0.0171867068856955
0.416043609380722	-8.77404308319092	-3.60144972801209	0.0278285946696997	0.492175489664078	-0.0171359218657017
0.418427795171738	-8.77786254882813	-3.60739874839783	0.0277495887130499	0.492406040430069	-0.0172178335487843
0.420256584882736	-8.77654075622559	-3.61601042747498	0.0277763195335865	0.492550104856491	-0.0172252357006073
0.424867033958435	-8.7778434753418	-3.6078405380249	0.0277572926133871	0.492647886276245	-0.0171870682388544
0.429493963718414	-8.78317451477051	-3.61111903190613	0.0277562327682972	0.492630273103714	-0.0172647535800934
0.431136935949326	-8.78530120849609	-3.60678744316101	0.027659771963954	0.492797762155533	-0.0173245966434479
0.435114353895187	-8.78531074523926	-3.60921740531921	0.0276266913861036	0.492855161428452	-0.0173721741884947
0.438998639583588	-8.78918743133545	-3.6156702041626	0.0275818314403296	0.492879778146744	-0.017447592690587
0.441134512424469	-8.79209518432617	-3.61455464363098	0.0275151859968901	0.492976278066635	-0.0174852274358273
0.445640385150909	-8.79301929473877	-3.60604000091553	0.0273856464773417	0.492938071489334	-0.0175671763718128
0.445348501205444	-8.79960441589355	-3.60973811149597	0.0273306220769882	0.493044793605804	-0.017595861107111
0.451256990432739	-8.79596042633057	-3.60492038726807	0.0272383969277143	0.49296435713768	-0.0176126547157764
0.4554742872715	-8.79850101470947	-3.61533975601196	0.0271829720586538	0.493003189563751	-0.0175937842577696
0.454925388097763	-8.80272197723389	-3.61138463020325	0.0270270127803087	0.492941856384277	-0.0175026692450047
0.461894601583481	-8.80244255065918	-3.60729289054871	0.0269941743463278	0.492935925722122	-0.0175921488553286
0.462682336568832	-8.80497074127197	-3.60904002189636	0.0269150417298079	0.49296447634697	-0.0177063569426537
0.467971652746201	-8.80422115325928	-3.60543918609619	0.0268066301941872	0.492960661649704	-0.017742557451129
0.469830393791199	-8.80539608001709	-3.60986328125	0.0267967451363802	0.492825150489807	-0.0178393442183733
0.470305353403091	-8.80765628814697	-3.6068377494812	0.0266709122806787	0.492801427841187	-0.0179251953959465
0.471498519182205	-8.81018447875977	-3.60059356689453	0.0266129691153765	0.492871582508087	-0.017964992672205
0.479438185691834	-8.81007480621338	-3.61096978187561	0.0265754535794258	0.492846846580505	-0.0181543212383986
0.478399455547333	-8.81115341186523	-3.60735702514648	0.0265488028526306	0.492777556180954	-0.0182071700692177
0.478962868452072	-8.8168306350708	-3.60806035995483	0.0264743715524673	0.492700010538101	-0.0183725077658892
0.481868147850037	-8.81878089904785	-3.60770058631897	0.0263676177710295	0.492630183696747	-0.0184817034751177
0.48282915353775	-8.81977844238281	-3.59659218788147	0.0262412074953318	0.492710769176483	-0.0186001285910606
0.485749453306198	-8.81640434265137	-3.59953832626343	0.0262213163077831	0.492707699537277	-0.0186638217419386
0.490028619766235	-8.81820964813232	-3.60366201400757	0.0262441672384739	0.492576658725739	-0.0186533182859421
0.484843522310257	-8.81973075866699	-3.59929370880127	0.0261263269931078	0.492528945207596	-0.0185646060854197
0.487562835216522	-8.81999969482422	-3.60177946090698	0.0261562932282686	0.49258628487587	-0.0186314545571804
0.491096884012222	-8.82135581970215	-3.60025882720947	0.0260102655738592	0.492507964372635	-0.0186833199113607
0.48876678943634	-8.82038593292236	-3.59930443763733	0.0259926617145538	0.492498397827148	-0.0186275690793991
0.492843210697174	-8.82188129425049	-3.60467767715454	0.0258142501115799	0.492497026920319	-0.018743546679616
0.494809418916702	-8.82505512237549	-3.59822463989258	0.0257366485893726	0.492388695478439	-0.0186061896383762
0.496414333581924	-8.82343482971191	-3.59873175621033	0.0255834423005581	0.492389678955078	-0.0185619331896305
0.497390538454056	-8.82073879241943	-3.59713530540466	0.0256373360753059	0.492380887269974	-0.0185698159039021
0.501699507236481	-8.82234668731689	-3.59902358055115	0.0256118234246969	0.492352306842804	-0.0185276735574007
0.50295877456665	-8.82669353485107	-3.59957933425903	0.0255608037114143	0.492257416248322	-0.0185266174376011
0.503899216651917	-8.82834243774414	-3.59636902809143	0.0253972932696342	0.492119759321213	-0.0184601023793221
0.505292236804962	-8.82578945159912	-3.592453956604	0.0253381337970495	0.49207279086113	-0.0183907113969326
0.506708860397339	-8.82422828674316	-3.5950300693512	0.0253457259386778	0.492138266563416	-0.0183653496205807
0.5091672539711	-8.82518196105957	-3.59470415115356	0.0253131855279207	0.492055147886276	-0.0182716622948647
0.512508392333984	-8.82748508453369	-3.59914994239807	0.0253309700638056	0.491942763328552	-0.0182012412697077
0.513634324073792	-8.82791233062744	-3.60151743888855	0.0252852160483599	0.491943925619125	-0.0182381980121136
0.518426060676575	-8.83100700378418	-3.59204816818237	0.02523398026824	0.491770029067993	-0.0181944984942675
0.519553244113922	-8.83229541778564	-3.59187340736389	0.0251451022922993	0.49170982837677	-0.018111415207386
0.523117423057556	-8.83237266540527	-3.59196758270264	0.0250920169055462	0.49169072508812	-0.0180125925689936
0.527656555175781	-8.83261203765869	-3.59186434745789	0.0249768737703562	0.49160099029541	-0.0179493818432093
0.531740128993988	-8.83764266967773	-3.58813571929932	0.0249276626855135	0.49156242609024	-0.0177593640983105
0.536140859127045	-8.83666133880615	-3.58456444740295	0.0248838774859905	0.491474896669388	-0.017595786601305
0.537819921970367	-8.83769035339355	-3.58402562141418	0.0247844532132149	0.491452127695084	-0.0173963233828545
0.540176630020142	-8.83736419677734	-3.5931031703949	0.0247123688459396	0.491487354040146	-0.0173241291195154
0.542353749275208	-8.83410549163818	-3.59349632263184	0.0246484968811274	0.491465002298355	-0.0170972794294357
0.552884161472321	-8.83414173126221	-3.58192944526672	0.0245837047696114	0.491355389356613	-0.0169976335018873
0.551022887229919	-8.8366117477417	-3.57983994483948	0.0245528295636177	0.491388261318207	-0.0169494245201349
0.553198933601379	-8.83510303497314	-3.58416604995728	0.024592163041234	0.491368174552917	-0.0167420841753483
0.55749648809433	-8.83674240112305	-3.58801698684692	0.0244293678551912	0.491373628377914	-0.0166568085551262
0.559940159320831	-8.8424768447876	-3.58742952346802	0.0243699159473181	0.491349160671234	-0.0166223719716072
0.564804971218109	-8.84017944335938	-3.57786893844604	0.0243441052734852	0.491280376911163	-0.0165964923799038
0.56632399559021	-8.84469127655029	-3.58506178855896	0.0242422334849834	0.491292536258698	-0.0166503954678774
0.568265438079834	-8.84393501281738	-3.58319926261902	0.0241633858531713	0.491335511207581	-0.0165582336485386
0.571745574474335	-8.84444999694824	-3.58087515830994	0.0240919757634401	0.491288930177689	-0.0165926236659288
0.574744999408722	-8.84851741790771	-3.58134746551514	0.0239717401564121	0.491202235221863	-0.0165518764406443
0.578090786933899	-8.84765243530273	-3.57461357116699	0.0239325240254402	0.491234242916107	-0.0164520796388388
0.58334219455719	-8.85140323638916	-3.57253098487854	0.0238549560308456	0.49112793803215	-0.0165306907147169
0.583652019500732	-8.85525226593018	-3.57930588722229	0.0237116366624832	0.491093635559082	-0.0166184417903423
0.585252165794373	-8.85885620117188	-3.57759571075439	0.0236455630511045	0.491020411252975	-0.01668487675488
0.592780649662018	-8.86300468444824	-3.57202553749084	0.0235158335417509	0.490951389074326	-0.0167343765497208
0.594397902488709	-8.86445045471191	-3.57094144821167	0.0233404133468866	0.490886867046356	-0.016664657741785
0.599335551261902	-8.86220359802246	-3.57203435897827	0.0233470592647791	0.490844875574112	-0.0167573094367981
0.598248958587646	-8.86560535430908	-3.57755374908447	0.0233232360333204	0.490785032510757	-0.0167896058410406
0.598694205284119	-8.86810207366943	-3.57188129425049	0.0232060644775629	0.490715324878693	-0.0168035086244345
0.603181421756744	-8.86581516265869	-3.56926274299622	0.023098848760128	0.490594446659088	-0.0167363174259663
0.606675386428833	-8.86596870422363	-3.56452775001526	0.0230488758534193	0.490589290857315	-0.016539728268981
0.605558753013611	-8.86338233947754	-3.56648778915405	0.0230919420719147	0.49049636721611	-0.0165017731487751
0.605828642845154	-8.86547088623047	-3.5738787651062	0.0231777913868427	0.490353405475616	-0.0167125035077333
0.59890353679657	-8.86972999572754	-3.56204414367676	0.023037314414978	0.490231961011887	-0.0170429162681103
0.6034836769104	-8.87164974212646	-3.56206297874451	0.0229636300355196	0.490075588226318	-0.0172340273857117
0.603488206863403	-8.87093830108643	-3.55820274353027	0.0227766819298267	0.48996514081955	-0.0171549022197723
0.603050351142883	-8.86894226074219	-3.56177401542664	0.0226909834891558	0.489894062280655	-0.0171304382383823
0.607599377632141	-8.87193393707275	-3.56257462501526	0.0224982015788555	0.489673107862473	-0.0170087572187185
0.612302660942078	-8.87624549865723	-3.55940270423889	0.0223357565701008	0.4893998503685	-0.0167761351913214
0.614807903766632	-8.87752437591553	-3.54813027381897	0.0221341848373413	0.489299237728119	-0.0166016798466444
0.619164764881134	-8.87472629547119	-3.54820919036865	0.0220038685947657	0.489054083824158	-0.0164626743644476
0.617721438407898	-8.87398147583008	-3.54534077644348	0.0217813830822706	0.488939434289932	-0.0163628123700619
0.62068098783493	-8.86989498138428	-3.54674506187439	0.0217065047472715	0.488826066255569	-0.0162320975214243
0.618994355201721	-8.86979007720947	-3.54397416114807	0.0217228066176176	0.488619178533554	-0.016044732183218
0.620815992355347	-8.87134075164795	-3.53793048858643	0.0215396154671907	0.48832306265831	-0.0159170422703028
0.620960772037506	-8.87246227264404	-3.53855061531067	0.0214429590851069	0.488157033920288	-0.0159554518759251
0.624829649925232	-8.87160682678223	-3.53748202323914	0.0213105008006096	0.488038212060928	-0.0158060286194086
0.629465937614441	-8.87886142730713	-3.53189134597778	0.0211432967334986	0.487741619348526	-0.0157338362187147
0.630639433860779	-8.87828540802002	-3.52342939376831	0.0210220515727997	0.487608134746552	-0.0156836099922657
0.633980870246887	-8.8760986328125	-3.53056931495667	0.0208845250308514	0.487378120422363	-0.0157388430088758
0.634783208370209	-8.87834358215332	-3.52408766746521	0.0207602512091398	0.487314015626907	-0.0156167345121503
0.636501729488373	-8.87595081329346	-3.53133296966553	0.0207618940621614	0.487205266952515	-0.0155247943475842
0.635157942771912	-8.87747287750244	-3.52460908889771	0.0208297558128834	0.486979633569717	-0.0154075603932142
0.636770665645599	-8.88028049468994	-3.52501606941223	0.0206888467073441	0.486880213022232	-0.0154942013323307
0.633455872535706	-8.87911319732666	-3.52383065223694	0.0207246337085962	0.486766785383224	-0.0155534502118826
0.634644329547882	-8.87575340270996	-3.52148842811584	0.020704111084342	0.48663467168808	-0.0154970670118928
0.636381268501282	-8.88019466400146	-3.52099967002869	0.0207763127982616	0.486578911542892	-0.0156034948304296
0.637552559375763	-8.88408470153809	-3.51602506637573	0.0207206159830093	0.486449927091599	-0.0157921761274338
0.636997759342194	-8.88413429260254	-3.50967359542847	0.0207974053919315	0.486362159252167	-0.0157879032194614
0.635520100593567	-8.88311195373535	-3.51896595954895	0.0207180436700583	0.486311942338943	-0.0159097276628017
0.636098384857178	-8.88960266113281	-3.51387977600098	0.0207158401608467	0.486206948757172	-0.0160197988152504
0.635597288608551	-8.88833427429199	-3.51319694519043	0.0206290744245052	0.486123412847519	-0.0160224847495556
0.634487271308899	-8.88462734222412	-3.50883650779724	0.0206255316734314	0.48604542016983	-0.0160795524716377
0.635662317276001	-8.88742828369141	-3.51342105865479	0.02070552110672	0.486005812883377	-0.0159460958093405
0.638070702552795	-8.88545417785645	-3.51216173171997	0.0206041075289249	0.485901594161987	-0.0157959628850222
0.637811779975891	-8.88882064819336	-3.51173138618469	0.020644273608923	0.485826790332794	-0.0158059112727642
0.638637125492096	-8.89123630523682	-3.50098967552185	0.0206247698515654	0.485783755779266	-0.0158018134534359
0.642144918441772	-8.88860416412354	-3.50067257881165	0.0205779671669006	0.485711663961411	-0.0156650971621275
0.641198575496674	-8.89000511169434	-3.5075695514679	0.0205313079059124	0.48562479019165	-0.015756044536829
0.642369866371155	-8.8910608291626	-3.50899147987366	0.0205195359885693	0.485591411590576	-0.0157025400549173
0.644390940666199	-8.89200687408447	-3.50155639648438	0.0204468108713627	0.485458552837372	-0.0157637819647789
0.64720344543457	-8.89640140533447	-3.50561213493347	0.0204411614686251	0.485420554876328	-0.015615907497704
0.644900798797607	-8.89094257354736	-3.49924755096436	0.0204517431557179	0.485293209552765	-0.0155828669667244
0.647655189037323	-8.89468574523926	-3.51053309440613	0.0203938614577055	0.485254615545273	-0.0155942756682634
0.642273962497711	-8.89643478393555	-3.50589227676392	0.020382696762681	0.485167175531387	-0.0153851760551333
0.648141801357269	-8.89441871643066	-3.49967384338379	0.0205106176435947	0.485083729028702	-0.0153518132865429
0.650006234645844	-8.89316749572754	-3.50063681602478	0.0205206405371428	0.48493504524231	-0.015371622517705
0.648550987243652	-8.89446067810059	-3.50505876541138	0.0205976795405149	0.484875082969666	-0.015287715010345
0.650286734104156	-8.89913082122803	-3.49784684181213	0.0205814093351364	0.484808772802353	-0.0152142783626914
0.652861058712006	-8.89989471435547	-3.49466800689697	0.0206157937645912	0.484667152166367	-0.0153466733172536
0.655625939369202	-8.9064359664917	-3.49474573135376	0.0205308459699154	0.484562635421753	-0.01534219738096
0.655940711498261	-8.90250682830811	-3.49532532691956	0.0205173660069704	0.484427779912949	-0.0152245461940765
0.657448947429657	-8.90156936645508	-3.49962544441223	0.0205101724714041	0.484374612569809	-0.0152090517804027
0.65675550699234	-8.90517807006836	-3.4974639415741	0.020504554733634	0.484286785125732	-0.0150690386071801
0.660021364688873	-8.90236854553223	-3.49232888221741	0.0204653851687908	0.484224259853363	-0.0148401344195008
0.663810670375824	-8.90092182159424	-3.49569964408875	0.0205505304038525	0.484035044908524	-0.0146496742963791
0.66340172290802	-8.90364074707031	-3.49277877807617	0.0204916521906853	0.484005510807037	-0.0144488327205181
0.663840591907501	-8.90414333343506	-3.48421478271484	0.0204748753458261	0.483948558568954	-0.0142779359593987
0.669649243354797	-8.89998722076416	-3.48910760879517	0.0205256696790457	0.48392853140831	-0.0142680313438177
0.666515111923218	-8.90144443511963	-3.48174595832825	0.0205253660678864	0.483911573886871	-0.0142510840669274
0.668637335300446	-8.90243530273438	-3.49304962158203	0.0205999072641134	0.483812630176544	-0.014146170578897
0.669879853725433	-8.89950466156006	-3.49065160751343	0.020630894228816	0.483725756406784	-0.0141916191205382
0.673279583454132	-8.90376949310303	-3.48536443710327	0.0206510946154594	0.483747690916061	-0.0142518160864711
0.673637270927429	-8.90549087524414	-3.48856902122498	0.0206663142889738	0.483703464269638	-0.0142530305311084
0.676866292953491	-8.9058780670166	-3.49319982528687	0.0207580495625734	0.483604341745377	-0.0142560070380569
0.674339652061462	-8.91146278381348	-3.48353838920593	0.020618399605155	0.483645856380463	-0.0142655372619629
0.676024913787842	-8.90892887115479	-3.48448395729065	0.0206677950918674	0.48369100689888	-0.014254561625421
0.682296276092529	-8.90429878234863	-3.4871666431427	0.0206598043441772	0.483708530664444	-0.014220398850739
0.681985437870026	-8.90637874603271	-3.49796652793884	0.0207841675728559	0.483678489923477	-0.0140757141634822
0.681074857711792	-8.90743160247803	-3.49236750602722	0.0207330621778965	0.483782529830933	-0.0139506459236145
0.683865904808044	-8.90653514862061	-3.49284029006958	0.0208621118217707	0.483808279037476	-0.0138590922579169
0.684804975986481	-8.90489101409912	-3.48834109306335	0.0208453051745892	0.483928710222244	-0.0138509748503566
0.687456607818604	-8.90475940704346	-3.49207544326782	0.020935645326972	0.484022676944733	-0.0138482647016644
0.686760127544403	-8.90687370300293	-3.49853992462158	0.0210895203053951	0.48401290178299	-0.0138150174170732
0.686924576759338	-8.91130638122559	-3.49230933189392	0.021021131426096	0.484098434448242	-0.013913637958467
0.688251912593842	-8.91150569915771	-3.49137711524963	0.021039042621851	0.4842329621315	-0.0140178771689534
0.693485200405121	-8.90995121002197	-3.49953484535217	0.0210542641580105	0.484299659729004	-0.0139607116580009
0.69603443145752	-8.91316795349121	-3.50058341026306	0.0210874043405056	0.484317362308502	-0.0139409508556128
0.694106340408325	-8.91595649719238	-3.50170063972473	0.0210811384022236	0.484501421451569	-0.013899490237236
0.697988331317902	-8.91403675079346	-3.5011785030365	0.0210577920079231	0.484559684991837	-0.0136080794036388
0.699219167232513	-8.91379737854004	-3.49474692344666	0.0210369825363159	0.484710454940796	-0.0134468218311667
0.70357072353363	-8.91225719451904	-3.50093531608582	0.0210801940411329	0.484787464141846	-0.0133437840268016
0.702445566654205	-8.91195678710938	-3.49917650222778	0.0211860667914152	0.484858751296997	-0.0132543370127678
0.704006791114807	-8.91427707672119	-3.49861979484558	0.0211421493440866	0.484907299280167	-0.013203521259129
0.707110285758972	-8.91272926330566	-3.49693393707275	0.0211611595004797	0.484966248273849	-0.0131635991856456
0.708956241607666	-8.91025543212891	-3.50175952911377	0.0211835596710444	0.485022246837616	-0.0130245629698038
0.708529055118561	-8.91126346588135	-3.50444722175598	0.0212118849158287	0.48507559299469	-0.0129567803815007
0.711433172225952	-8.91266441345215	-3.50611448287964	0.0212737955152988	0.485060632228851	-0.0128634432330728
0.711751282215118	-8.90969371795654	-3.49632668495178	0.0212509408593178	0.485077500343323	-0.0127102294936776
0.713332533836365	-8.91066741943359	-3.50218534469604	0.0212240591645241	0.485100328922272	-0.0126236602663994
0.713908672332764	-8.90971946716309	-3.50159001350403	0.0212264433503151	0.485160440206528	-0.0124761313199997
0.716732800006866	-8.90640830993652	-3.50416231155396	0.0212322250008583	0.485083252191544	-0.0123892305418849
0.716829121112823	-8.91279983520508	-3.49373817443848	0.0211523603647947	0.485084712505341	-0.0122390612959862
0.718632996082306	-8.9070463180542	-3.50013375282288	0.0211479142308235	0.485004305839539	-0.012109630741179
0.714961647987366	-8.90511512756348	-3.50106954574585	0.0211448054760695	0.485091328620911	-0.0120307272300124
0.713782548904419	-8.90339183807373	-3.50594592094421	0.0211679730564356	0.485032886266708	-0.0119610596448183
0.714003384113312	-8.90381050109863	-3.4982693195343	0.021121546626091	0.484907776117325	-0.0118260867893696
0.716627240180969	-8.90196418762207	-3.49579429626465	0.0211774501949549	0.484761446714401	-0.0117860678583384
0.713063597679138	-8.90254783630371	-3.49568748474121	0.0211847797036171	0.484829246997833	-0.0117533709853888
0.712405562400818	-8.89919281005859	-3.49889779090881	0.021234754472971	0.484791666269302	-0.0116739775985479
0.708055794239044	-8.8966178894043	-3.5028965473175	0.0211849398910999	0.484665513038635	-0.0116510074585676
0.702248811721802	-8.89912605285645	-3.49721240997314	0.0211556926369667	0.484629243612289	-0.0116676678881049
0.700652420520782	-8.89309024810791	-3.49327230453491	0.02117152325809	0.484551131725311	-0.0116767371073365
0.699392676353455	-8.89032459259033	-3.49935841560364	0.0211637075990438	0.484415709972382	-0.0117150098085403
0.689578473567963	-8.89147663116455	-3.50152158737183	0.021107405424118	0.484375953674316	-0.0117195528000593
0.690492510795593	-8.89026069641113	-3.49163603782654	0.0211660284548998	0.484230607748032	-0.0117667457088828
0.692431032657623	-8.88868808746338	-3.48997020721436	0.0212503410875797	0.484095811843872	-0.0118520986288786
0.689005494117737	-8.8887243270874	-3.49570631980896	0.0212760288268328	0.48399418592453	-0.0119984857738018
0.691633105278015	-8.888991355896	-3.49286031723022	0.0213535763323307	0.483844459056854	-0.0120159275829792
0.693409979343414	-8.89357376098633	-3.49002194404602	0.0212757233530283	0.483684569597244	-0.0122152529656887
0.692424237728119	-8.89487743377686	-3.48320937156677	0.0213111285120249	0.483581274747849	-0.0124038737267256
0.696718454360962	-8.89120197296143	-3.48408842086792	0.0213930085301399	0.483449071645737	-0.0125874262303114
0.690570652484894	-8.89039611816406	-3.48769497871399	0.0213815495371819	0.483338832855225	-0.0127836288884282
0.68132209777832	-8.89331340789795	-3.48566102981567	0.0214707013219595	0.483321487903595	-0.0127744553610682
0.68431556224823	-8.8872652053833	-3.48659610748291	0.0215450972318649	0.483260065317154	-0.0128344567492604
0.681873142719269	-8.88954925537109	-3.48217296600342	0.0216042343527079	0.483151137828827	-0.0128902457654476
0.677692949771881	-8.88321685791016	-3.48178148269653	0.0217241570353508	0.483099371194839	-0.0127878068014979
0.673959612846375	-8.8796968460083	-3.48213648796082	0.0217491202056408	0.483050554990768	-0.0126969143748283
0.673538565635681	-8.87952518463135	-3.48567938804626	0.0218152236193419	0.483044803142548	-0.0125762466341257
0.670362532138824	-8.87861156463623	-3.48202323913574	0.021892249584198	0.483018159866333	-0.0125297559425235
0.670576393604279	-8.87232875823975	-3.48784685134888	0.0221040286123753	0.482967466115952	-0.012492279522121
0.668186962604523	-8.87133026123047	-3.4896867275238	0.0221540592610836	0.482950270175934	-0.0123993325978518
0.661515533924103	-8.87036895751953	-3.48455333709717	0.022345170378685	0.483015656471252	-0.0123398043215275
0.664638102054596	-8.86588954925537	-3.48184657096863	0.022475179284811	0.482940107584	-0.0123732890933752
0.665689945220947	-8.86967754364014	-3.49051380157471	0.0226494241505861	0.482922494411469	-0.0123780006542802
0.660297453403473	-8.86424732208252	-3.49162411689758	0.0228157471865416	0.482999682426453	-0.0122913140803576
0.662350654602051	-8.86358737945557	-3.48847699165344	0.0230048205703497	0.483031630516052	-0.012184607796371
0.665074646472931	-8.86149597167969	-3.49059414863586	0.0231672096997499	0.483074873685837	-0.0121732419356704
0.661453068256378	-8.85678291320801	-3.49772334098816	0.0233756694942713	0.483045846223831	-0.0120548596605659
0.658632874488831	-8.85981941223145	-3.49416518211365	0.0235585067421198	0.483175814151764	-0.0119132157415152
0.658936440944672	-8.85412502288818	-3.48911070823669	0.0237626694142818	0.483222514390945	-0.0119318179786205
0.658972144126892	-8.8528995513916	-3.49777674674988	0.0240107737481594	0.483257919549942	-0.0118355853483081
0.652848780155182	-8.8530330657959	-3.5047173500061	0.0242137759923935	0.483446836471558	-0.0116985505446792
0.653767645359039	-8.85042667388916	-3.50206875801086	0.0244434922933578	0.483584880828857	-0.0116191105917096
0.656089901924133	-8.84763240814209	-3.50325536727905	0.0247192066162825	0.483661651611328	-0.0116407703608274
0.650161504745483	-8.84662437438965	-3.50703239440918	0.0250869542360306	0.48377788066864	-0.0115691525861621
0.654394209384918	-8.8413143157959	-3.51140761375427	0.0253641251474619	0.483824461698532	-0.0115105165168643
0.651832580566406	-8.8453426361084	-3.51881551742554	0.0256112162023783	0.484008729457855	-0.0113901300355792
0.654914319515228	-8.84326267242432	-3.51353335380554	0.025964330881834	0.484220951795578	-0.0113390898332
0.656054556369781	-8.84003353118896	-3.52151703834534	0.0262642558664083	0.484358817338943	-0.0113205257803202
0.65631103515625	-8.83674621582031	-3.52509665489197	0.0267392732203007	0.48445075750351	-0.0112540395930409
0.653846204280853	-8.83824729919434	-3.52569556236267	0.0270032752305269	0.484622091054916	-0.0111111765727401
0.65413361787796	-8.83571338653564	-3.52598023414612	0.0273624043911695	0.484924674034119	-0.0110977105796337
0.656580448150635	-8.83351993560791	-3.53424572944641	0.0277223903685808	0.485139906406403	-0.011104085482657
0.654580354690552	-8.8330545425415	-3.5471498966217	0.0282104983925819	0.485398799180985	-0.0108743282034993
0.649661540985107	-8.82746696472168	-3.5461962223053	0.0285963173955679	0.48563227057457	-0.0107111521065235
0.648786425590515	-8.82400226593018	-3.55583953857422	0.0291728656738997	0.485941171646118	-0.0105049079284072
0.646368026733398	-8.82121753692627	-3.55598139762878	0.0297067295759916	0.486247718334198	-0.0102851605042815
0.645780920982361	-8.81439304351807	-3.57239055633545	0.030209869146347	0.486638456583023	-0.0100259557366371
0.644605934619904	-8.80905723571777	-3.58241128921509	0.030957018956542	0.486892253160477	-0.00963316485285759
0.640630602836609	-8.80355358123779	-3.57984161376953	0.0315405875444412	0.487256228923798	-0.00924989394843578
0.634491384029388	-8.79609966278076	-3.58968353271484	0.032254908233881	0.487560898065567	-0.00893731880933046
0.633485078811646	-8.79321098327637	-3.5961902141571	0.0328924432396889	0.487973600625992	-0.00860150065273046
0.628650486469269	-8.78382968902588	-3.60234999656677	0.033697996288538	0.488366723060608	-0.00833321921527386
0.624380707740784	-8.77753829956055	-3.61136102676392	0.0345240943133831	0.488712340593338	-0.00796688720583916
0.620833277702332	-8.77249908447266	-3.61532998085022	0.0353346578776836	0.488880544900894	-0.00766745675355196
0.61353325843811	-8.76522350311279	-3.62325739860535	0.0362759418785572	0.489301294088364	-0.00741382921114564
0.608846545219421	-8.76005268096924	-3.62588667869568	0.0370602048933506	0.48949259519577	-0.00710172858089209
0.60757052898407	-8.7510986328125	-3.63629341125488	0.038061298429966	0.489754796028137	-0.00679256580770016
0.600853741168976	-8.74463939666748	-3.64309072494507	0.0389732792973518	0.489990472793579	-0.0063181621953845
0.593412518501282	-8.73699188232422	-3.64806747436523	0.0399599224328995	0.490113377571106	-0.00584909506142139
0.580526411533356	-8.73312568664551	-3.65424418449402	0.0409642159938812	0.490176498889923	-0.00557695841416717
0.575449466705322	-8.72684288024902	-3.65383052825928	0.041984885931015	0.490082055330276	-0.00535448640584946
0.564848959445953	-8.72305774688721	-3.65752792358398	0.0429564006626606	0.490041941404343	-0.00530712120234966
0.556242883205414	-8.71318912506104	-3.65554571151733	0.0440073497593403	0.489891141653061	-0.00515732588246465
0.541828691959381	-8.70875835418701	-3.66561579704285	0.044909380376339	0.489660829305649	-0.00512535916641355
0.528579950332642	-8.70415687561035	-3.66125082969666	0.0458126775920391	0.489369302988052	-0.00498837418854237
0.518279790878296	-8.69555854797363	-3.66341638565063	0.0466825366020203	0.488957762718201	-0.00485817529261112
0.510042250156403	-8.68864917755127	-3.65914988517761	0.0475222580134869	0.488494247198105	-0.0045590540394187
0.505465984344482	-8.6825704574585	-3.65810632705688	0.0483862459659576	0.487930446863174	-0.00438374932855368
0.496055692434311	-8.67856311798096	-3.65558385848999	0.0492820031940937	0.487164735794067	-0.00425245426595211
0.485547214746475	-8.67026042938232	-3.64542841911316	0.0500959120690823	0.486355394124985	-0.0040079653263092
0.480007439851761	-8.66673374176025	-3.64280414581299	0.0509795844554901	0.485501915216446	-0.00375635968521237
0.464235484600067	-8.65806293487549	-3.63374853134155	0.0517103672027588	0.484626621007919	-0.00346560543403029
0.454730659723282	-8.64810848236084	-3.63429021835327	0.0524642206728458	0.483659148216248	-0.00320388097316027
0.442200630903244	-8.64151477813721	-3.62712454795837	0.0531312674283981	0.482667744159698	-0.0029073846526444
0.431614339351654	-8.63853359222412	-3.62125468254089	0.0538952425122261	0.481506854295731	-0.0025541412178427
0.416617274284363	-8.62865829467773	-3.61234927177429	0.0546450726687908	0.480489999055862	-0.0023249804507941
0.407779932022095	-8.61870193481445	-3.6027946472168	0.0552252903580666	0.479384332895279	-0.00212392141111195
0.396192371845245	-8.61523056030273	-3.59753847122192	0.0558177307248116	0.478247672319412	-0.00187504675704986
0.386324524879456	-8.606369972229	-3.58620190620422	0.0564727447926998	0.477077752351761	-0.00158421939704567
0.377561658620834	-8.59685516357422	-3.57985901832581	0.057131502777338	0.475814312696457	-0.00131173373665661
0.366821646690369	-8.58994197845459	-3.57428312301636	0.0576815977692604	0.474735021591187	-0.000960067438427359
0.353935956954956	-8.57786178588867	-3.56833076477051	0.0583430677652359	0.473606735467911	-0.000687242252752185
0.333352267742157	-8.57088756561279	-3.55815744400024	0.0588999167084694	0.472463816404343	-0.00102818361483514
0.319326668977737	-8.56586360931396	-3.55143761634827	0.0593732669949532	0.471262484788895	-0.00139646197203547
0.314171522855759	-8.56020355224609	-3.54265093803406	0.0599198862910271	0.470007240772247	-0.000803927017841488
0.308908373117447	-8.55383586883545	-3.53375196456909	0.0604238025844097	0.468905955553055	-0.000165003875736147
0.309987902641296	-8.5468578338623	-3.53082084655762	0.0610061846673489	0.467812031507492	0.000282006920315325
0.304198950529099	-8.54425811767578	-3.52428674697876	0.0616363734006882	0.466793328523636	0.000584566441830248
0.30697774887085	-8.53966808319092	-3.51513576507568	0.0621652789413929	0.465788334608078	0.00115075416397303
0.304809749126434	-8.5344181060791	-3.50780296325684	0.0627943724393845	0.464768141508102	0.00165615370497108
0.301301926374435	-8.52993392944336	-3.5043249130249	0.0633580014109612	0.463939607143402	0.00223201350308955
0.299719005823135	-8.52226066589355	-3.49182629585266	0.0639676600694656	0.46303603053093	0.00260192318819463
0.290655434131622	-8.51662540435791	-3.48990416526794	0.0646433085203171	0.462260484695435	0.00315505336038768
0.2887042760849	-8.50754547119141	-3.486572265625	0.0653070211410522	0.461520254611969	0.00375046255066991
0.284291297197342	-8.49873733520508	-3.4914882183075	0.0658609941601753	0.460865586996078	0.00447485875338316
0.279658198356628	-8.4950065612793	-3.48517322540283	0.0665608644485474	0.460173577070236	0.00514529179781675
0.283527582883835	-8.49013614654541	-3.48201441764832	0.0672227293252945	0.45952895283699	0.00576539989560843
0.283508390188217	-8.48750495910645	-3.4711172580719	0.0678093060851097	0.459021985530853	0.00643550232052803
0.287393689155579	-8.47944259643555	-3.47246646881104	0.0685003101825714	0.458481878042221	0.00709279160946608
0.293270617723465	-8.47485065460205	-3.47287344932556	0.069192998111248	0.457953304052353	0.00778874894604087
0.29435458779335	-8.47006416320801	-3.46903967857361	0.0698746144771576	0.457600086927414	0.00837329402565956
0.290749609470367	-8.46380043029785	-3.47504639625549	0.0706541910767555	0.457243293523788	0.00882583018392324
0.289562702178955	-8.4639778137207	-3.47409105300903	0.0712575018405914	0.457036972045898	0.00950478762388229
0.287492096424103	-8.45616626739502	-3.47509264945984	0.0720823630690575	0.456665486097336	0.0100948419421911
0.292452424764633	-8.45297050476074	-3.47752213478088	0.0727136582136154	0.456433981657028	0.0107707856222987
0.293002873659134	-8.4447660446167	-3.47058796882629	0.0734925642609596	0.456196308135986	0.0113611109554768
0.291439414024353	-8.44196701049805	-3.47508549690247	0.0740978792309761	0.456092953681946	0.0118079530075192
0.297121584415436	-8.43873023986816	-3.47858834266663	0.0748411566019058	0.455882489681244	0.0123944189399481
0.296980112791061	-8.43217182159424	-3.477863073349	0.0754455253481865	0.455809891223907	0.0129758464172482
0.302821397781372	-8.42825794219971	-3.47650265693665	0.0761485919356346	0.455674737691879	0.0134883234277368
0.303106755018234	-8.4264554977417	-3.47872138023376	0.0767996162176132	0.455526083707809	0.0139207867905498
0.30009537935257	-8.42398929595947	-3.48809361457825	0.0774031579494476	0.455521821975708	0.0143698882311583
0.303476303815842	-8.41911220550537	-3.4808292388916	0.0779658034443855	0.455283135175705	0.0147180147469044
0.299587190151215	-8.41762733459473	-3.49100589752197	0.0785194709897041	0.455168545246124	0.0151658747345209
0.303063690662384	-8.41056346893311	-3.48849844932556	0.0790690779685974	0.455126971006393	0.0156380105763674
0.304343044757843	-8.40882682800293	-3.49076128005981	0.0796348452568054	0.454938232898712	0.0161661878228188
0.304619252681732	-8.40634441375732	-3.49181890487671	0.0801673233509064	0.454827517271042	0.0165943633764982
0.304907768964767	-8.40838718414307	-3.4854519367218	0.0806996300816536	0.454724013805389	0.0170770604163408
0.304071485996246	-8.40202045440674	-3.48726153373718	0.0813707038760185	0.454533934593201	0.0175682213157415
0.303457736968994	-8.39902400970459	-3.48886346817017	0.0819073095917702	0.454377502202988	0.0180808715522289
0.306944578886032	-8.39662837982178	-3.50152039527893	0.0824429020285606	0.454187542200089	0.0186923258006573
0.307192295789719	-8.39289569854736	-3.49175381660461	0.083040289580822	0.454027980566025	0.0191207993775606
0.307121336460114	-8.38850212097168	-3.49934053421021	0.0834960862994194	0.453837513923645	0.0196122471243143
0.305607318878174	-8.38529586791992	-3.49366211891174	0.0840999484062195	0.453727126121521	0.0199924819171429
0.307819098234177	-8.38488578796387	-3.49594163894653	0.0845789164304733	0.453592330217361	0.0206008870154619
0.306258291006088	-8.38120269775391	-3.50588607788086	0.0851442292332649	0.453320443630219	0.0209801848977804
0.30743482708931	-8.37870025634766	-3.50183701515198	0.085710883140564	0.453094303607941	0.0214379671961069
0.305420905351639	-8.3769702911377	-3.50248765945435	0.0862781554460526	0.452811241149902	0.0218622609972954
0.307036310434341	-8.3734130859375	-3.49880146980286	0.086976483464241	0.452583819627762	0.0224825646728277
0.309309929609299	-8.37161064147949	-3.50413703918457	0.0875150635838509	0.452307492494583	0.0229524895548821
0.315403550863266	-8.3690013885498	-3.50411295890808	0.0881981924176216	0.45195260643959	0.0235947426408529
0.308808743953705	-8.3724536895752	-3.50343537330627	0.0888001099228859	0.451772540807724	0.0241126362234354
0.308097630739212	-8.36997699737549	-3.50206780433655	0.0896385610103607	0.451377302408218	0.0243260078132153
0.302641004323959	-8.36742305755615	-3.50192856788635	0.0902742147445679	0.451052069664001	0.0248962882906199
0.306856215000153	-8.36135005950928	-3.50416898727417	0.0910007730126381	0.450751513242722	0.0254888441413641
0.304983705282211	-8.36317539215088	-3.49985909461975	0.0917438939213753	0.450388550758362	0.0258593745529652
0.302677929401398	-8.36180400848389	-3.49357390403748	0.0924648568034172	0.4500872194767	0.0262860506772995
0.301443934440613	-8.36212635040283	-3.4986560344696	0.0932448282837868	0.449618935585022	0.0267418753355742
0.294499695301056	-8.35659408569336	-3.49940323829651	0.0939522609114647	0.449204802513123	0.0272051878273487
0.294551104307175	-8.35464763641357	-3.48580431938171	0.0947107970714569	0.448725432157516	0.0277471709996462
0.28701451420784	-8.35046100616455	-3.49322652816772	0.0955878272652626	0.448256343603134	0.028103107586503
0.280933946371078	-8.34791088104248	-3.48262071609497	0.0962849110364914	0.447766959667206	0.0285491496324539
0.277158141136169	-8.34159755706787	-3.49072456359863	0.0970688015222549	0.447205752134323	0.0288951937109232
0.273111492395401	-8.33801746368408	-3.4770655632019	0.0978296920657158	0.446530431509018	0.0293230805546045
0.263681322336197	-8.33892059326172	-3.47320151329041	0.0985978841781616	0.445960760116577	0.0296542029827833
0.258466511964798	-8.33577060699463	-3.47558164596558	0.099292553961277	0.445188224315643	0.0298678148537874
0.251961201429367	-8.33295726776123	-3.46365523338318	0.100020341575146	0.444408535957336	0.0302344877272844
0.245808497071266	-8.33105087280273	-3.46230959892273	0.100687362253666	0.443640500307083	0.0304698720574379
0.243045300245285	-8.32568264007568	-3.45107078552246	0.10123597830534	0.442712724208832	0.0307755209505558
0.239817321300507	-8.32526874542236	-3.44889640808105	0.10191959887743	0.441878229379654	0.0311938971281052
0.234418019652367	-8.32053852081299	-3.43464851379395	0.10242024064064	0.440890997648239	0.0314462669193745
0.229589387774467	-8.31888008117676	-3.42937541007996	0.103050954639912	0.439887851476669	0.0317632146179676
0.222496494650841	-8.31433391571045	-3.42389106750488	0.103484191000462	0.438887089490891	0.03195895627141
0.214933201670647	-8.31161689758301	-3.40528249740601	0.104064270853996	0.437694579362869	0.0321405567228794
0.20877793431282	-8.31265640258789	-3.40630960464478	0.104505985975266	0.436628460884094	0.0322080515325069
0.218739837408066	-8.31617641448975	-3.38932704925537	0.104882515966892	0.435260325670242	0.0317681133747101
0.207400932908058	-8.31713199615479	-3.37764883041382	0.105351604521275	0.434129387140274	0.0313602909445763
0.188596531748772	-8.30852508544922	-3.36458539962769	0.105674482882023	0.432960510253906	0.0321882180869579
0.170217767357826	-8.30008506774902	-3.35483932495117	0.106085948646069	0.431853145360947	0.0328114069998264
0.154385641217232	-8.288987159729	-3.35348272323608	0.106454327702522	0.430678576231003	0.0331042259931564
0.144485458731651	-8.27674961090088	-3.34257340431213	0.106671310961246	0.429473459720612	0.0334886908531189
0.133367747068405	-8.27449417114258	-3.33021879196167	0.107014782726765	0.428256630897522	0.0339385531842709
0.138521671295166	-8.27408123016357	-3.32380819320679	0.107376910746098	0.426850974559784	0.0341062471270561
0.139402225613594	-8.27568435668945	-3.30328726768494	0.107661545276642	0.425599992275238	0.0342843011021614
0.143170595169067	-8.2728099822998	-3.29279756546021	0.108066119253635	0.424120634794235	0.034523855894804
0.138386368751526	-8.27191925048828	-3.2799437046051	0.108360253274441	0.422833561897278	0.0345432758331299
0.13589745759964	-8.2704963684082	-3.26072072982788	0.10872795432806	0.421380996704102	0.0346341952681541
0.132274627685547	-8.27321338653564	-3.25507164001465	0.109053649008274	0.420147866010666	0.0346865467727184
0.129535317420959	-8.26722812652588	-3.24707126617432	0.109431177377701	0.418837159872055	0.034915067255497
0.120212286710739	-8.26348876953125	-3.23657774925232	0.109783075749874	0.417656272649765	0.0351159535348415
0.11465673148632	-8.26443099975586	-3.22575235366821	0.110145844519138	0.416346877813339	0.0354111902415752
0.108024775981903	-8.25770282745361	-3.21752405166626	0.110469147562981	0.415020078420639	0.0357558131217957
0.103124037384987	-8.24993896484375	-3.20695376396179	0.11081500351429	0.413791000843048	0.0361235402524471
0.0995920673012733	-8.24713706970215	-3.19599199295044	0.111146852374077	0.412534117698669	0.0362350679934025
0.099108874797821	-8.24087810516357	-3.18559622764587	0.111533097922802	0.411376237869263	0.0365111082792282
0.0951806679368019	-8.24228382110596	-3.17476987838745	0.111869670450687	0.410250753164291	0.0367738604545593
0.0903615280985832	-8.2374439239502	-3.1654851436615	0.11222043633461	0.4091776907444	0.0372532159090042
0.0852174833416939	-8.23278999328613	-3.16326284408569	0.112662188708782	0.407984346151352	0.0376334153115749
0.0820217579603195	-8.22929382324219	-3.15607619285584	0.113090768456459	0.406925737857819	0.0381974615156651
0.0789958909153938	-8.22370052337646	-3.14712190628052	0.113546721637249	0.405844539403915	0.0388568602502346
0.0795935392379761	-8.21708106994629	-3.13724112510681	0.114032112061977	0.404872000217438	0.0398046970367432
0.086921788752079	-8.21093559265137	-3.13189768791199	0.114566035568714	0.403810024261475	0.0409998036921024
0.0867451950907707	-8.20547294616699	-3.12821245193481	0.115055821835995	0.402828902006149	0.0421029701828957
0.099099799990654	-8.19919109344482	-3.11220550537109	0.115640044212341	0.401787936687469	0.0433601066470146
0.104782044887543	-8.19004821777344	-3.11462759971619	0.11621081829071	0.400841385126114	0.0448790825903416
0.115470252931118	-8.18356895446777	-3.11064863204956	0.116794347763062	0.3998182117939	0.0471058040857315
0.124674454331398	-8.16376781463623	-3.10248756408691	0.117508836090565	0.398837596178055	0.0493370555341244
0.142313972115517	-8.150559425354	-3.09826517105103	0.118192814290524	0.397988736629486	0.0512869283556938
0.148718371987343	-8.13900089263916	-3.09279799461365	0.118949957191944	0.397086471319199	0.0532895885407925
0.157375499606133	-8.13927459716797	-3.09410691261292	0.119713269174099	0.39630115032196	0.0551949851214886
0.175470888614655	-8.12391185760498	-3.08949136734009	0.120529547333717	0.395538806915283	0.0570609495043755
0.184901669621468	-8.11086845397949	-3.08233666419983	0.121461883187294	0.394885212182999	0.0590104907751083
0.196800529956818	-8.10121059417725	-3.09391331672668	0.122464172542095	0.394312769174576	0.0607132837176323
0.203664109110832	-8.09205150604248	-3.08520936965942	0.123394057154655	0.393711060285568	0.0626127570867538
0.213950097560883	-8.08781909942627	-3.08834934234619	0.124484501779079	0.393238008022308	0.0641688257455826
0.221622109413147	-8.07744026184082	-3.08933854103088	0.125624716281891	0.392734438180923	0.0656597688794136
0.233004838228226	-8.07748126983643	-3.08773350715637	0.126677662134171	0.392255485057831	0.0670046880841255
0.238977029919624	-8.07012367248535	-3.09070253372192	0.127895310521126	0.391747027635574	0.0682742521166801
0.248923763632774	-8.06158828735352	-3.09204840660095	0.129024967551231	0.391303718090057	0.0694638788700104
0.254463225603104	-8.06113815307617	-3.08424019813538	0.130158603191376	0.390785217285156	0.0706404075026512
0.258449465036392	-8.05835151672363	-3.08828544616699	0.131356507539749	0.390407979488373	0.071785181760788
0.260918617248535	-8.05448055267334	-3.09026670455933	0.132319554686546	0.389918595552444	0.0727252140641212
0.266266047954559	-8.0487060546875	-3.09380316734314	0.133386850357056	0.389420360326767	0.0737502872943878
0.267290472984314	-8.04679870605469	-3.09133720397949	0.134284019470215	0.389069855213165	0.0747132673859596
0.271270990371704	-8.04135036468506	-3.09580612182617	0.135078385472298	0.388544976711273	0.075644962489605
0.273678600788116	-8.03572177886963	-3.0928168296814	0.135845676064491	0.388120591640472	0.0765050202608109
0.277998179197311	-8.03302478790283	-3.08488893508911	0.136403813958168	0.387581884860992	0.0772309154272079
0.277850896120071	-8.03781414031982	-3.0817883014679	0.136968106031418	0.387089490890503	0.0778752118349075
0.282230913639069	-8.03786182403564	-3.07583522796631	0.137347549200058	0.386553972959518	0.0787442326545715
0.282682508230209	-8.03540420532227	-3.08299350738525	0.137860104441643	0.386092990636826	0.0794640481472015
0.291236907243729	-8.02840042114258	-3.07595682144165	0.138213813304901	0.385462522506714	0.0804860070347786
0.295251816511154	-8.0181245803833	-3.08017063140869	0.138623550534248	0.384728193283081	0.0812840908765793
0.297485113143921	-8.01571369171143	-3.07477498054504	0.138997420668602	0.383824110031128	0.0819383412599564
0.285888254642487	-8.00354957580566	-3.05407953262329	0.139557287096977	0.38275009393692	0.0826464146375656
0.285884886980057	-7.9962911605835	-3.05040884017944	0.140119418501854	0.381718248128891	0.0834818184375763
0.281412959098816	-7.98785495758057	-3.04792547225952	0.140579700469971	0.380735069513321	0.0842845514416695
0.281323403120041	-7.98594236373901	-3.03970956802368	0.140898644924164	0.379470586776733	0.0847802609205246
0.286436468362808	-7.99743461608887	-3.04098892211914	0.141086801886559	0.378536492586136	0.0851163864135742
0.294740706682205	-8.00533962249756	-3.02899193763733	0.141011640429497	0.378059059381485	0.0849557295441628
0.291299819946289	-8.00440120697021	-3.02394127845764	0.140922501683235	0.377451181411743	0.084549218416214
0.297962754964828	-8.00736618041992	-3.01983094215393	0.140622138977051	0.377090275287628	0.0849779099225998
0.308088213205338	-8.00051116943359	-3.01338267326355	0.140265822410583	0.3763747215271	0.0857499539852142
0.310047954320908	-7.98777866363525	-3.00901460647583	0.140049561858177	0.375359654426575	0.0867053046822548
0.300703197717667	-7.97313499450684	-3.00765943527222	0.140126004815102	0.374467521905899	0.0877287015318871
0.288598239421844	-7.95562267303467	-2.99430680274963	0.140200778841972	0.373473823070526	0.0886204019188881
0.269634932279587	-7.94221448898315	-2.99063467979431	0.140578851103783	0.372474431991577	0.0893722996115685
0.261290311813354	-7.93288040161133	-2.98638987541199	0.140791684389114	0.371124982833862	0.0900673270225525
0.255196779966354	-7.92322874069214	-2.97474503517151	0.141382440924644	0.369767725467682	0.0906411781907082
0.254086226224899	-7.91613531112671	-2.96621561050415	0.141838520765305	0.368359416723251	0.0912238135933876
0.253553658723831	-7.91197681427002	-2.95545482635498	0.142456665635109	0.366976469755173	0.0916116088628769
0.261728316545486	-7.91143846511841	-2.93302130699158	0.143012374639511	0.36538890004158	0.0919536873698235
0.261077165603638	-7.90997505187988	-2.92733573913574	0.143559351563454	0.364043116569519	0.0921245664358139
0.264754056930542	-7.91286087036133	-2.9191358089447	0.143977701663971	0.362616896629334	0.0923330709338188
0.267178952693939	-7.90894794464111	-2.91406083106995	0.144505828619003	0.361370176076889	0.0925710052251816
0.265045076608658	-7.90776586532593	-2.89848399162292	0.144836887717247	0.360226184129715	0.0927537381649017
0.254589051008224	-7.90484762191772	-2.90059471130371	0.145068362355232	0.35920250415802	0.0930099710822105
0.252642899751663	-7.90244150161743	-2.89027690887451	0.145261362195015	0.358226239681244	0.0931645333766937
0.244186654686928	-7.89866018295288	-2.88499164581299	0.145467519760132	0.357334583997726	0.0933444797992706
0.238227009773254	-7.89499711990356	-2.87349796295166	0.145453229546547	0.356500446796417	0.0937356576323509
0.230383783578873	-7.88857316970825	-2.86920881271362	0.145575568079948	0.355830043554306	0.0940992683172226
0.23114587366581	-7.88665294647217	-2.86636424064636	0.145462960004807	0.35511440038681	0.0945539698004723
0.230856120586395	-7.88134908676147	-2.86260151863098	0.145560339093208	0.354433953762054	0.0948910489678383
0.226610213518143	-7.87222194671631	-2.86004233360291	0.145472407341003	0.353790819644928	0.0951690375804901
0.228896930813789	-7.86740732192993	-2.8442485332489	0.145432114601135	0.353018373250961	0.0954875275492668
0.220121800899506	-7.86132383346558	-2.84339809417725	0.145410001277924	0.35221803188324	0.0957446470856667
0.219375655055046	-7.85443449020386	-2.8366277217865	0.145384415984154	0.351571977138519	0.0960192903876305
0.215917989611626	-7.85089254379272	-2.83726835250854	0.145192995667458	0.350768327713013	0.0961884558200836
0.209140747785568	-7.84463405609131	-2.83290672302246	0.145103871822357	0.349997162818909	0.0964887291193008
0.204330623149872	-7.84137582778931	-2.81917762756348	0.144936501979828	0.349113672971725	0.096695140004158
0.202308222651482	-7.83966779708862	-2.81284832954407	0.14456669986248	0.348272502422333	0.0968366637825966
0.202622205018997	-7.82578563690186	-2.79860854148865	0.144154459238052	0.347304463386536	0.0971587151288986
0.191849157214165	-7.81493234634399	-2.79379796981812	0.143728941679001	0.346480429172516	0.0977866053581238
0.205558300018311	-7.79513454437256	-2.78236532211304	0.14329032599926	0.34529510140419	0.0986734703183174
0.204589992761612	-7.81682252883911	-2.82065558433533	0.142930492758751	0.345107883214951	0.0986548364162445
0.194070354104042	-7.7591814994812	-2.75965261459351	0.141567662358284	0.343800693750381	0.0993106812238693
0.174528509378433	-7.77458381652832	-2.74585056304932	0.140720352530479	0.343010604381561	0.0996931344270706
0.163501620292664	-7.79386377334595	-2.77094721794128	0.140198990702629	0.342580407857895	0.099977895617485
0.146055921912193	-7.73013973236084	-2.73760795593262	0.139568701386452	0.341321468353271	0.100745655596256
0.14730478823185	-7.71419906616211	-2.75182175636292	0.139094740152359	0.340520530939102	0.10172351449728
0.150084808468819	-7.70476102828979	-2.73190140724182	0.13795992732048	0.33951810002327	0.102638088166714
0.149868384003639	-7.67643451690674	-2.71313810348511	0.137015730142593	0.338614642620087	0.104685075581074
0.148471087217331	-7.65868759155273	-2.71540069580078	0.135828956961632	0.337573409080505	0.107059568166733
0.147707298398018	-7.62502288818359	-2.6976203918457	0.134662672877312	0.33687698841095	0.109574615955353
0.145278573036194	-7.57630109786987	-2.68062257766724	0.133521527051926	0.33574852347374	0.11207952350378
0.144366353750229	-7.56556558609009	-2.69097018241882	0.132264167070389	0.335008651018143	0.113622255623341
0.143297627568245	-7.55925035476685	-2.68715119361877	0.131375998258591	0.334247946739197	0.114711813628674
0.13517290353775	-7.53595924377441	-2.6701238155365	0.130241379141808	0.333112061023712	0.115290358662605
0.147707134485245	-7.52743864059448	-2.66440582275391	0.129011660814285	0.332291126251221	0.115460410714149
0.147497653961182	-7.52234840393066	-2.65011119842529	0.127910256385803	0.331370443105698	0.11521815508604
0.155652269721031	-7.51704692840576	-2.63637733459473	0.127154856920242	0.330366104841232	0.115044310688972
0.149647012352943	-7.51483631134033	-2.62760376930237	0.126250505447388	0.329276025295258	0.114548414945602
0.15591162443161	-7.51115989685059	-2.6190972328186	0.12540328502655	0.328318387269974	0.11418629437685
0.159998193383217	-7.51067352294922	-2.61787033081055	0.124696902930737	0.327681750059128	0.113971397280693
0.170773789286613	-7.51045083999634	-2.60247302055359	0.123328790068626	0.326483875513077	0.113837048411369
0.173237979412079	-7.51879930496216	-2.58002948760986	0.122134640812874	0.325503170490265	0.113566294312477
0.188446626067162	-7.51644849777222	-2.58469271659851	0.121304549276829	0.324713617563248	0.113518841564655
0.189408123493195	-7.50571966171265	-2.56989312171936	0.12016486376524	0.323790967464447	0.113063164055347
0.193822741508484	-7.51005935668945	-2.56665825843811	0.119231902062893	0.322894990444183	0.11273143440485
0.194101691246033	-7.49498701095581	-2.54996562004089	0.117894761264324	0.321887314319611	0.112351283431053
0.213488399982452	-7.49779319763184	-2.54159331321716	0.11665865033865	0.320968836545944	0.11251625418663
0.230513677000999	-7.49467515945435	-2.53714871406555	0.115411370992661	0.320272862911224	0.112638533115387
0.252894252538681	-7.49523210525513	-2.51241230964661	0.114032834768295	0.319366246461868	0.113195054233074
0.270645618438721	-7.50105237960815	-2.50901556015015	0.112513363361359	0.318547993898392	0.113558553159237
0.279425829648972	-7.48971939086914	-2.49614810943604	0.11141237616539	0.317840337753296	0.113700158894062
0.296383798122406	-7.48144817352295	-2.49551558494568	0.110260002315044	0.317191362380981	0.113813266158104
0.316398531198502	-7.49225378036499	-2.48282623291016	0.108773447573185	0.316508114337921	0.114380560815334
0.330983936786652	-7.4922251701355	-2.46102476119995	0.107170149683952	0.316069602966309	0.115025132894516
0.345461815595627	-7.47169303894043	-2.47018384933472	0.106215417385101	0.315740644931793	0.115240156650543
0.382472991943359	-7.48097229003906	-2.45665049552917	0.105200253427029	0.315393596887589	0.115939944982529
0.393656760454178	-7.4763970375061	-2.45934391021729	0.103794045746326	0.315172761678696	0.116289399564266
0.398387938737869	-7.44971704483032	-2.46344661712646	0.102850906550884	0.315240740776062	0.11620244383812
0.397859960794449	-7.45359992980957	-2.44751572608948	0.101479724049568	0.315039783716202	0.11564988642931
0.388445734977722	-7.4434700012207	-2.44334626197815	0.100426055490971	0.315179854631424	0.114858560264111
0.391350924968719	-7.44652652740479	-2.43163824081421	0.0992236286401749	0.315331786870956	0.113954223692417
0.410381644964218	-7.45929622650146	-2.42964243888855	0.0978683605790138	0.315365791320801	0.112765222787857
0.422753989696503	-7.45720672607422	-2.43344497680664	0.0964977964758873	0.315636456012726	0.111990489065647
0.434484422206879	-7.44982051849365	-2.42988038063049	0.0952538400888443	0.31595367193222	0.111267954111099
0.452674478292465	-7.46716499328613	-2.43276524543762	0.0940584540367126	0.316189527511597	0.110971048474312
0.480438143014908	-7.48870515823364	-2.43396973609924	0.0926538780331612	0.316604524850845	0.111037477850914
0.513104200363159	-7.47820663452148	-2.42187070846558	0.0913204699754715	0.316822618246078	0.111718542873859
0.555155158042908	-7.46529293060303	-2.43143343925476	0.0901721119880676	0.317337661981583	0.112576581537724
0.572112321853638	-7.45633792877197	-2.42787528038025	0.0884295105934143	0.317688018083572	0.113459102809429
0.553421199321747	-7.42178010940552	-2.42798137664795	0.0870087295770645	0.318382620811462	0.113943204283714
0.536714434623718	-7.39367818832397	-2.42832565307617	0.0861067175865173	0.319157600402832	0.114513553678989
0.540388524532318	-7.39628744125366	-2.43362641334534	0.0848709940910339	0.319802641868591	0.115660585463047
0.540566563606262	-7.39364242553711	-2.42047715187073	0.0829756408929825	0.3204285800457	0.116266287863255
0.550772547721863	-7.34818506240845	-2.44101905822754	0.0822241380810738	0.32138454914093	0.116702482104301
0.543935418128967	-7.34758615493774	-2.44195294380188	0.0809313803911209	0.322183161973953	0.117106169462204
0.559043228626251	-7.32979488372803	-2.43291783332825	0.0798713192343712	0.322602868080139	0.11796835064888
0.549599587917328	-7.32869338989258	-2.43324494361877	0.0786512494087219	0.323386698961258	0.120421350002289
0.571604013442993	-7.27901840209961	-2.42822241783142	0.0780706033110619	0.324003666639328	0.126588642597198
0.573491930961609	-7.22134113311768	-2.44072961807251	0.0773505792021751	0.324761539697647	0.131003126502037
0.575986623764038	-7.16612863540649	-2.40721750259399	0.0760634019970894	0.3248310983181	0.13409386575222
0.594946146011353	-7.11922979354858	-2.47069787979126	0.0775717869400978	0.325347274541855	0.137507870793343
0.465691834688187	-7.06098413467407	-2.51941895484924	0.0791320204734802	0.327645361423492	0.138023376464844
0.412712246179581	-6.9994101524353	-2.44969797134399	0.0781641528010368	0.32714581489563	0.138715699315071
0.382999330759048	-6.97971439361572	-2.44527697563171	0.0779536440968513	0.328392446041107	0.139304742217064
0.380745410919189	-6.97753000259399	-2.48382997512817	0.0794161632657051	0.330318152904511	0.140169739723206
0.360900640487671	-6.94596290588379	-2.47629833221436	0.0811733826994896	0.330999612808228	0.140851810574532
0.363549262285233	-6.96688842773438	-2.50241422653198	0.0823011696338654	0.332043528556824	0.141368001699448
0.372741311788559	-6.9464864730835	-2.53840899467468	0.0838781595230103	0.33354064822197	0.142066687345505
0.351237297058105	-6.91847705841064	-2.55197548866272	0.0855176076292992	0.334835588932037	0.142235666513443
0.321666061878204	-6.92009592056274	-2.54640173912048	0.086563803255558	0.335253983736038	0.142040282487869
0.297885328531265	-6.91394090652466	-2.54203987121582	0.087905153632164	0.336142838001251	0.142719864845276
0.297095000743866	-6.8854775428772	-2.57114815711975	0.0894802287220955	0.337007761001587	0.143374085426331
0.296197861433029	-6.87704992294312	-2.57591032981873	0.089312918484211	0.337459832429886	0.144281968474388
0.276692599058151	-6.86479330062866	-2.56842803955078	0.0890736132860184	0.337548017501831	0.144227132201195
0.257254600524902	-6.83560705184937	-2.60461735725403	0.0894827619194984	0.338036328554153	0.145118728280067
0.18663977086544	-6.77313756942749	-2.5878324508667	0.0892918407917023	0.338318377733231	0.144951730966568
0.157807201147079	-6.76273202896118	-2.59579133987427	0.0892811715602875	0.338394165039063	0.145240157842636
0.120557941496372	-6.78079032897949	-2.58423852920532	0.0884460955858231	0.33818843960762	0.145396009087563
0.096064880490303	-6.72191381454468	-2.57702922821045	0.0885010063648224	0.337828934192657	0.146334037184715
0.0903604552149773	-6.69355201721191	-2.58620142936707	0.0881836637854576	0.337674558162689	0.147178545594215
0.0804931595921516	-6.67457485198975	-2.58084607124329	0.0873730927705765	0.337056577205658	0.147728890180588
0.0729930400848389	-6.67187070846558	-2.59115314483643	0.0873043239116669	0.336772352457047	0.148501843214035
0.0758450329303741	-6.6690239906311	-2.56704235076904	0.0869884565472603	0.335983842611313	0.15166063606739
0.0665732473134995	-6.60586404800415	-2.55460810661316	0.0871899947524071	0.335936099290848	0.156024292111397
0.0831610336899757	-6.60848236083984	-2.56450390815735	0.0870761126279831	0.335536628961563	0.160033747553825
0.0498816668987274	-6.58519840240479	-2.54367971420288	0.0868986919522285	0.335023075342178	0.1613679677248
0.00798691622912884	-6.53719520568848	-2.56782150268555	0.0873479619622231	0.335267543792725	0.162051036953926
0.00238100159913301	-6.51209259033203	-2.56527256965637	0.0864687785506248	0.334824234247208	0.163325220346451
-0.0412955619394779	-6.4697961807251	-2.5840470790863	0.0866483002901077	0.334984064102173	0.16460195183754
-0.044347707182169	-6.47516202926636	-2.57465028762817	0.0857269167900085	0.334293007850647	0.165655463933945
-0.0538786202669144	-6.46173667907715	-2.57307314872742	0.0851653516292572	0.33384308218956	0.166677489876747
-0.0234553162008524	-6.47318458557129	-2.55921339988709	0.0834840312600136	0.333471834659576	0.168446481227875
-0.0372483730316162	-6.40293025970459	-2.54563879966736	0.083573579788208	0.332944750785828	0.169495418667793
-0.102722510695457	-6.35063600540161	-2.53443098068237	0.084596648812294	0.332649916410446	0.169635236263275
-0.156390130519867	-6.32079458236694	-2.58528089523315	0.0874165594577789	0.333173662424088	0.170181691646576
-0.159219413995743	-6.4071626663208	-2.57258009910584	0.0853174105286598	0.33297061920166	0.170319199562073
-0.129509076476097	-6.34141159057617	-2.56466937065125	0.0837966799736023	0.332269638776779	0.170967534184456
-0.0860965475440025	-6.37383413314819	-2.5593159198761	0.0813433676958084	0.33209902048111	0.171726375818253
-0.0806107074022293	-6.36485004425049	-2.54016327857971	0.0790215134620667	0.331093668937683	0.171238914132118
-0.0973626896739006	-6.34961414337158	-2.54643058776855	0.0776206105947495	0.330380111932755	0.171214461326599
-0.110309198498726	-6.38022184371948	-2.54612994194031	0.0762221291661263	0.329790771007538	0.170177564024925
-0.142830654978752	-6.33670425415039	-2.50823760032654	0.074171707034111	0.32846474647522	0.168213456869125
-0.14055523276329	-6.32804679870605	-2.49787521362305	0.072184681892395	0.327383130788803	0.167571142315865
-0.144989237189293	-6.34545803070068	-2.50700712203979	0.071321502327919	0.326511800289154	0.165842056274414
-0.194126889109612	-6.31573915481567	-2.47271847724915	0.0691265687346458	0.325500428676605	0.163209870457649
-0.239533588290215	-6.30158042907715	-2.45098996162415	0.0687156319618225	0.324264854192734	0.16187746822834
-0.208441942930222	-6.38614273071289	-2.50636053085327	0.0697982609272003	0.324063301086426	0.162008821964264
-0.168926030397415	-6.43255472183228	-2.47405314445496	0.0684339106082916	0.323573499917984	0.162294343113899
-0.0508792921900749	-6.46433973312378	-2.4441978931427	0.0658282190561295	0.322023063898087	0.163048475980759
0.0442678779363632	-6.54787826538086	-2.4416196346283	0.06325913220644	0.321363717317581	0.162973329424858
0.0947315618395805	-6.55210447311401	-2.40110874176025	0.0610284544527531	0.320038616657257	0.162364810705185
0.0919993296265602	-6.54861068725586	-2.38298201560974	0.0588495396077633	0.318934351205826	0.161515429615974
0.072025753557682	-6.54715156555176	-2.38590025901794	0.0570561774075031	0.318147450685501	0.160262137651443
0.0322401151061058	-6.51831388473511	-2.37816143035889	0.0557383857667446	0.317223161458969	0.15931798517704
-0.00568758230656385	-6.48001575469971	-2.38741946220398	0.0543111562728882	0.316621750593185	0.15798756480217
-0.0411231443285942	-6.46317529678345	-2.38339519500732	0.0526288188993931	0.315965086221695	0.156232267618179
-0.00115377048496157	-6.44286966323853	-2.36952590942383	0.0508890524506569	0.314738720655441	0.179973885416985
0.0369081571698189	-5.94076538085938	-2.30093121528625	0.0510650500655174	0.315291047096252	0.238446369767189
0.0512252189218998	-5.56599044799805	-2.3389368057251	0.0510001964867115	0.314746350049973	0.253697961568832
-0.00596010033041239	-5.45898199081421	-2.44495487213135	0.0523610562086105	0.3149673640728	0.255040049552917
-0.0476095080375671	-5.4667854309082	-2.44901895523071	0.0521643795073032	0.314244270324707	0.25836706161499
-0.101238995790482	-5.43658399581909	-2.43644857406616	0.053633090108633	0.314279407262802	0.262741178274155
-0.082219086587429	-5.43246221542358	-2.42107129096985	0.0557193160057068	0.314147680997849	0.263414293527603
-0.0587124936282635	-5.42267608642578	-2.41632032394409	0.0585156194865704	0.314238458871841	0.261313885450363
-0.0965685173869133	-5.4168529510498	-2.40876984596252	0.0606562346220016	0.313861191272736	0.25811380147934
-0.140093147754669	-5.4647045135498	-2.40641784667969	0.0632645860314369	0.313249707221985	0.254911154508591
-0.165232315659523	-5.49914598464966	-2.40066957473755	0.0665428340435028	0.312933802604675	0.251814216375351
-0.170000433921814	-5.47336769104004	-2.44386625289917	0.0696027725934982	0.312593579292297	0.249338880181313
-0.185392901301384	-5.46539926528931	-2.49378538131714	0.0727300643920898	0.312600880861282	0.249662891030312
-0.234268233180046	-5.45800971984863	-2.48732423782349	0.074971430003643	0.312259018421173	0.249481871724129
-0.270186752080917	-5.45959377288818	-2.48426079750061	0.0764674469828606	0.311563730239868	0.250074982643127
-0.282112866640091	-5.422926902771	-2.48920774459839	0.0774902179837227	0.311527192592621	0.25319167971611
-0.277363210916519	-5.37082195281982	-2.46032810211182	0.0779656693339348	0.310807406902313	0.257646411657333
-0.300544321537018	-5.28910303115845	-2.46912240982056	0.0793859139084816	0.311128616333008	0.263886362314224
-0.317389726638794	-5.23056221008301	-2.50390195846558	0.0797161161899567	0.310398548841476	0.268855214118958
-0.309995800256729	-5.2055549621582	-2.5671489238739	0.0814012289047241	0.311443239450455	0.273940563201904
-0.325753152370453	-5.11201572418213	-2.59045481681824	0.0827707871794701	0.312177896499634	0.282580137252808
-0.389566749334335	-5.12555694580078	-2.60861372947693	0.0842020958662033	0.312281668186188	0.283525317907333
-0.438617497682571	-5.16808032989502	-2.60058093070984	0.0860781446099281	0.313250511884689	0.286865890026093
-0.460934162139893	-5.08225250244141	-2.57646083831787	0.0881012007594109	0.312874883413315	0.287175953388214
-0.419567584991455	-5.05508661270142	-2.61265993118286	0.0899626538157463	0.313560545444489	0.290182203054428
-0.415393501520157	-5.01471996307373	-2.61659693717957	0.0918323397636414	0.31413859128952	0.293801486492157
-0.446378767490387	-4.9927921295166	-2.62904453277588	0.0938681811094284	0.314067244529724	0.294460326433182
-0.516467154026031	-4.99981021881104	-2.66650772094727	0.0959261581301689	0.31485190987587	0.296061813831329
-0.56971287727356	-4.9496603012085	-2.66460967063904	0.097400113940239	0.314676642417908	0.295657426118851
-0.606188237667084	-4.92044305801392	-2.70245885848999	0.098505824804306	0.314560174942017	0.297137945890427
-0.663613498210907	-4.90517044067383	-2.71481776237488	0.0999507606029511	0.314336150884628	0.299489319324493
-0.675986766815186	-4.89721488952637	-2.72852158546448	0.102022528648376	0.313820749521255	0.301292687654495
-0.707641124725342	-4.83228492736816	-2.74140739440918	0.103085093200207	0.313467144966125	0.303791403770447
-0.76664012670517	-4.82147598266602	-2.71922063827515	0.10432793200016	0.312751650810242	0.304537922143936
-0.752017676830292	-4.83591270446777	-2.74950003623962	0.106005564332008	0.312325716018677	0.308178663253784
-0.794169485569	-4.78696060180664	-2.73966670036316	0.106928385794163	0.31181213259697	0.310638278722763
-0.779740869998932	-4.77018213272095	-2.77306842803955	0.108189195394516	0.310525059700012	0.313941389322281
-0.797995507717133	-4.72648239135742	-2.76575422286987	0.109278380870819	0.309446722269058	0.316484421491623
-0.790825307369232	-4.73109769821167	-2.77226257324219	0.110319077968597	0.307906240224838	0.318218261003494
-0.829173803329468	-4.72311353683472	-2.74802494049072	0.11090199649334	0.306106358766556	0.319470971822739
-0.832279145717621	-4.70608043670654	-2.73985528945923	0.11183999478817	0.303899645805359	0.320500880479813
-0.885891675949097	-4.68951511383057	-2.72657871246338	0.112505607306957	0.302168667316437	0.321542114019394
-0.911745548248291	-4.68089866638184	-2.70691132545471	0.113188855350018	0.299673974514008	0.323220878839493
-0.976593017578125	-4.66172981262207	-2.68772315979004	0.113452233374119	0.297335296869278	0.323924213647842
-1.01045179367065	-4.65855741500854	-2.69883179664612	0.113897182047367	0.29503521323204	0.325441837310791
-1.03742003440857	-4.62525367736816	-2.69232082366943	0.11409667134285	0.291929990053177	0.32729959487915
-1.07013177871704	-4.593674659729	-2.6725161075592	0.114191919565201	0.288991510868073	0.329848676919937
-1.07179939746857	-4.56651449203491	-2.65644478797913	0.114279665052891	0.285887718200684	0.333645969629288
-1.08893632888794	-4.56213092803955	-2.64095139503479	0.11426655203104	0.28258004784584	0.336451083421707
-1.08863008022308	-4.54050540924072	-2.59695529937744	0.114454112946987	0.278883904218674	0.340092450380325
-1.09575998783112	-4.51166009902954	-2.54743504524231	0.114349439740181	0.274795055389404	0.344262331724167
-1.13299894332886	-4.48817920684814	-2.5424497127533	0.114760369062424	0.27173438668251	0.347691178321838
-1.16374564170837	-4.4809136390686	-2.52968621253967	0.115072712302208	0.268458366394043	0.350304275751114
-1.18789505958557	-4.45825481414795	-2.49281883239746	0.114967964589596	0.26440042257309	0.353318095207214
-1.19797241687775	-4.41735506057739	-2.47114491462708	0.115101665258408	0.260803282260895	0.35803210735321
-1.21089839935303	-4.38633728027344	-2.46905517578125	0.115114904940128	0.257253915071487	0.363078951835632
-1.22602033615112	-4.37513113021851	-2.44754338264465	0.115128234028816	0.25342208147049	0.367484033107758
-1.24087500572205	-4.35290670394897	-2.40572905540466	0.114565193653107	0.249461203813553	0.37148118019104
-1.24564945697784	-4.33126878738403	-2.35399675369263	0.114002458751202	0.245226934552193	0.37551161646843
-1.23728704452515	-4.31593704223633	-2.33039903640747	0.113475784659386	0.240926504135132	0.379888594150543
-1.23338842391968	-4.30530261993408	-2.31793141365051	0.113081641495228	0.236735090613365	0.383539766073227
-1.24575161933899	-4.29591655731201	-2.26391315460205	0.112518988549709	0.232459247112274	0.387437671422958
-1.25685441493988	-4.27294492721558	-2.22884249687195	0.111873179674149	0.228408426046371	0.391354739665985
-1.27238738536835	-4.25981092453003	-2.21146154403687	0.111250400543213	0.224309727549553	0.394478410482407
-1.3263384103775	-4.21521186828613	-2.1575813293457	0.110673055052757	0.220251232385635	0.398090243339539
-1.36029887199402	-4.18821811676025	-2.12524175643921	0.109795838594437	0.216162696480751	0.403063148260117
-1.36644840240479	-4.17882204055786	-2.09576892852783	0.108822040259838	0.212406411767006	0.40842479467392
-1.38177013397217	-4.15001726150513	-2.068363904953	0.107870280742645	0.208498254418373	0.411835461854935
-1.40237367153168	-4.14119958877563	-2.04630732536316	0.107043378055096	0.205014675855637	0.414759248495102
-1.42154788970947	-4.10429382324219	-2.00876498222351	0.105665422976017	0.20171919465065	0.42031267285347
-1.42436718940735	-4.06323528289795	-1.96978890895844	0.104225158691406	0.198445707559586	0.427543967962265
-1.43645906448364	-4.02975177764893	-1.96056985855103	0.102888122200966	0.195703074336052	0.433010190725327
-1.43732690811157	-4.00634479522705	-1.9318619966507	0.101404123008251	0.192862138152122	0.43685257434845
-1.44599318504333	-3.98879456520081	-1.90131652355194	0.0999827235937119	0.190374419093132	0.44147115945816
-1.43099582195282	-3.97116088867188	-1.87859761714935	0.0990269705653191	0.188222706317902	0.445157468318939
-1.42677855491638	-3.97210311889648	-1.86759054660797	0.0981137603521347	0.186238184571266	0.446977913379669
-1.4378856420517	-4.0291919708252	-1.83402907848358	0.0972160175442696	0.183734744787216	0.440659791231155
-1.4239422082901	-4.08903789520264	-1.79329836368561	0.0968879759311676	0.181349277496338	0.437940239906311
-1.41870033740997	-4.10612535476685	-1.75905311107635	0.0951369181275368	0.17939193546772	0.440435796976089
-1.36810624599457	-4.07664585113525	-1.74461901187897	0.0935380458831787	0.177420988678932	0.447163969278336
-1.35545802116394	-4.04755067825317	-1.72494268417358	0.0893067270517349	0.176902636885643	0.458531886339188
-1.36125040054321	-3.92051339149475	-1.69717025756836	0.0848636999726295	0.175642788410187	0.467938423156738
-1.35267400741577	-3.82621431350708	-1.70849084854126	0.0812850445508957	0.175002694129944	0.47622737288475
-1.37496304512024	-3.75983095169067	-1.71178555488586	0.0773670598864555	0.174867883324623	0.482371211051941
-1.38975322246552	-3.69894909858704	-1.69657337665558	0.0733383372426033	0.173384711146355	0.487360119819641
-1.39513599872589	-3.65541219711304	-1.69090950489044	0.0697166621685028	0.173035994172096	0.492215663194656
-1.37894976139069	-3.64918565750122	-1.65994262695313	0.0657626911997795	0.171332716941833	0.49202224612236
-1.3931485414505	-3.67504286766052	-1.62120532989502	0.0616551302373409	0.170316055417061	0.487819522619247
-1.38860273361206	-3.71201848983765	-1.58934831619263	0.0587227717041969	0.169237464666367	0.484967321157455
-1.47629845142365	-3.89246129989624	-1.55631470680237	0.0552908107638359	0.167691171169281	0.464727610349655
-1.5225830078125	-4.12481594085693	-1.52968406677246	0.0528519302606583	0.165450617671013	0.442279428243637
-1.45439982414246	-4.22241067886353	-1.44650900363922	0.0471719205379486	0.162614464759827	0.447181463241577
-1.45913875102997	-4.09663534164429	-1.40434503555298	0.0426300913095474	0.161789119243622	0.458031386137009
-1.4731673002243	-3.9824161529541	-1.45334303379059	0.0404928438365459	0.162828251719475	0.463835120201111
-1.539222240448	-3.86696839332581	-1.50812995433807	0.0396824665367603	0.164718136191368	0.469687312841415
-1.5397287607193	-3.83789587020874	-1.51992607116699	0.0387402512133121	0.165700182318687	0.473885357379913
-1.51919567584991	-3.88249540328979	-1.46914649009705	0.0378653407096863	0.165776997804642	0.471397042274475
-1.37254893779755	-3.9537878036499	-1.55908727645874	0.0365568399429321	0.168113246560097	0.467298716306686
-1.36275541782379	-3.88430237770081	-1.53586375713348	0.0344378612935543	0.169343486428261	0.465650767087936
-1.37503087520599	-3.94985628128052	-1.51884913444519	0.0328101366758347	0.170304000377655	0.467523187398911
-1.47665965557098	-3.94331979751587	-1.49016880989075	0.030841302126646	0.172260865569115	0.467596441507339
-1.43193507194519	-3.94794201850891	-1.54404497146606	0.0301279164850712	0.175230875611305	0.467647284269333
-1.38700735569	-3.96433019638062	-1.58455455303192	0.0293610356748104	0.177475094795227	0.465807855129242
-1.37712442874908	-3.9623396396637	-1.60891711711884	0.0293373353779316	0.179689452052116	0.465116560459137
-1.30770897865295	-4.07199382781982	-1.61440432071686	0.0277257282286882	0.180805951356888	0.460574358701706
-1.32325279712677	-4.10288715362549	-1.60951316356659	0.0271367933601141	0.182967647910118	0.455642968416214
-1.3342787027359	-4.11290836334229	-1.58710885047913	0.0250323805958033	0.185218080878258	0.457827568054199
-1.38882231712341	-4.06583261489868	-1.62450349330902	0.0238618850708008	0.188489019870758	0.462105721235275
-1.37250649929047	-4.06249332427979	-1.65096080303192	0.0221087783575058	0.190670415759087	0.460188060998917
-1.38529706001282	-4.0769476890564	-1.68003475666046	0.0208604075014591	0.193022340536118	0.45525187253952
-1.34329426288605	-4.11181163787842	-1.71434438228607	0.0196114964783192	0.195104271173477	0.453491866588593
-1.30817723274231	-4.19536447525024	-1.73662233352661	0.01875189691782	0.196568310260773	0.447785764932632
-1.25069534778595	-4.28644371032715	-1.7263058423996	0.0178045481443405	0.196818515658379	0.439494699239731
-1.20547032356262	-4.37630319595337	-1.68519997596741	0.0161636546254158	0.197197556495667	0.432113319635391
-1.15950357913971	-4.46201944351196	-1.65548253059387	0.0152021897956729	0.197172552347183	0.424940913915634
-1.167231798172	-4.50480604171753	-1.58980250358582	0.0135915651917458	0.197023645043373	0.425045907497406
-1.20168817043304	-4.451087474823	-1.62534070014954	0.0127212954685092	0.198864698410034	0.432557851076126
-1.17236328125	-4.3993558883667	-1.67480289936066	0.0112922983244061	0.200321078300476	0.437334179878235
-1.17344629764557	-4.37039756774902	-1.74368691444397	0.0111298225820065	0.201787710189819	0.433656841516495
-1.12478244304657	-4.43338966369629	-1.74671137332916	0.010406038723886	0.201186344027519	0.428781688213348
-1.10808205604553	-4.5320930480957	-1.66884505748749	0.00944491475820541	0.199221298098564	0.426342844963074
-1.08628845214844	-4.61382579803467	-1.67528939247131	0.00923403073102236	0.199844121932983	0.424495428800583
-1.04141688346863	-4.60242938995361	-1.59884166717529	0.0077056479640305	0.197812378406525	0.422064453363419
-0.988327443599701	-4.63938283920288	-1.55158579349518	0.00594297051429749	0.197054594755173	0.423229575157166
-0.966503739356995	-4.6360068321228	-1.53268313407898	0.00566736189648509	0.196008399128914	0.421152412891388
-0.928988456726074	-4.75493335723877	-1.52880108356476	0.00421685911715031	0.194243878126144	0.414574205875397
-0.898735404014587	-4.76537418365479	-1.52340638637543	0.00385372061282396	0.191988840699196	0.413512766361237
-0.881124794483185	-4.77526712417603	-1.51299548149109	0.00283380807377398	0.188714146614075	0.412093460559845
-0.868186831474304	-4.81722640991211	-1.43992602825165	0.00211808830499649	0.183403357863426	0.401951104402542
-0.951913893222809	-4.82814979553223	-1.37276315689087	0.00110425963066518	0.179661765694618	0.396272480487823
-1.03860950469971	-4.73425102233887	-1.30093777179718	4.21433514929959E-06	0.175444096326828	0.401734799146652
-1.07647502422333	-4.65657138824463	-1.26415872573853	-0.000930694804992527	0.170728862285614	0.407728761434555
-1.16000032424927	-4.59509992599487	-1.26297831535339	-0.00250200345180929	0.169567570090294	0.41777116060257
-1.24102413654327	-4.46761512756348	-1.32319915294647	-0.0024196426384151	0.169860482215881	0.429522216320038
-1.24658215045929	-4.3817720413208	-1.34724748134613	-0.00069778721081093	0.169789329171181	0.436738789081573
-1.2825722694397	-4.37544441223145	-1.36091959476471	0.0018015067325905	0.170179709792137	0.431619673967361
-1.27375602722168	-4.45718336105347	-1.3392561674118	0.00363449705764651	0.170714259147644	0.42445296049118
-1.21821546554565	-4.52414560317993	-1.29684865474701	0.00579366227611899	0.169788345694542	0.416902601718903
-1.20346975326538	-4.64791250228882	-1.24944269657135	0.00785262417048216	0.169388338923454	0.403412908315659
-1.19184124469757	-4.68094396591187	-1.22069334983826	0.00937481690198183	0.169535577297211	0.402798265218735
-1.13420081138611	-4.61856937408447	-1.22626411914825	0.0107411472126842	0.169249102473259	0.412108957767487
-1.09947836399078	-4.54398965835571	-1.24711525440216	0.0121887000277638	0.16934771835804	0.421949177980423
-1.11340057849884	-4.46081638336182	-1.32037401199341	0.0134965050965548	0.170418173074722	0.430631697177887
-1.10458433628082	-4.41175174713135	-1.36238706111908	0.0142461117357016	0.170914322137833	0.434868961572647
-1.10539293289185	-4.39640712738037	-1.37754344940186	0.014845528639853	0.170291155576706	0.434581071138382
-1.12120604515076	-4.38792371749878	-1.37377262115479	0.0154594210907817	0.169945269823074	0.438174933195114
-1.09743118286133	-4.36140298843384	-1.35018193721771	0.0160577297210693	0.168202087283134	0.443273395299912
-1.06944668292999	-4.34996128082275	-1.29631614685059	0.0176623463630676	0.164752021431923	0.444111526012421
-1.08503842353821	-4.34107303619385	-1.26960062980652	0.0195454079657793	0.161971569061279	0.447103321552277
-1.05319941043854	-4.31227970123291	-1.26805865764618	0.0216085389256477	0.158268660306931	0.451554954051971
-1.07711434364319	-4.27698850631714	-1.24773776531219	0.0232397392392159	0.155107662081718	0.456774771213531
-1.02839648723602	-4.25206232070923	-1.25066518783569	0.0254887845367193	0.150347635149956	0.459781736135483
-1.10129427909851	-4.23584365844727	-1.24401497840881	0.027227783575654	0.146861806511879	0.461430817842484
-1.10575318336487	-4.21785449981689	-1.23274910449982	0.0292073860764503	0.142741546034813	0.461996883153915
[truncated: 8,541 more rows]
