# Supplementary material for: Identification of Haptic Based Guiding Using Hard Reins
Source: PLoS One. 2015 Jul 22;10(7):e0132020. doi: 10.1371/journal.pone.0132020 (PMC4511788; doi:10.1371/journal.pone.0132020)
Supplement: S8 File — (ZIP) [file pone.0132020.s008.zip]

Archive with 1,355 entries (1,082 files):
- Exp2_MotionData1/
- Exp2_MotionData1/Readme.txt
- Exp2_MotionData1/Subject1/
- Exp2_MotionData1/Subject1/path1/
- Exp2_MotionData1/Subject1/path1/T10/
- Exp2_MotionData1/Subject1/path1/T10/fc10.txt
- Exp2_MotionData1/Subject1/path1/T10/fh10.txt
- Exp2_MotionData1/Subject1/path1/T10/gc10.txt
- Exp2_MotionData1/Subject1/path1/T10/gh10.txt
- Exp2_MotionData1/Subject1/path1/T10/sync10.txt
- Exp2_MotionData1/Subject1/path1/T1/
- Exp2_MotionData1/Subject1/path1/T1/fc1.txt
- Exp2_MotionData1/Subject1/path1/T1/fh1.txt
- Exp2_MotionData1/Subject1/path1/T1/gc1.txt
- Exp2_MotionData1/Subject1/path1/T1/gh1.txt
- Exp2_MotionData1/Subject1/path1/T1/sync1.txt
- Exp2_MotionData1/Subject1/path1/T2/
- Exp2_MotionData1/Subject1/path1/T2/fc2.txt
- Exp2_MotionData1/Subject1/path1/T2/fh2.txt
- Exp2_MotionData1/Subject1/path1/T2/gc2.txt
- Exp2_MotionData1/Subject1/path1/T2/gh2.txt
- Exp2_MotionData1/Subject1/path1/T2/sync2.txt
- Exp2_MotionData1/Subject1/path1/T3/
- Exp2_MotionData1/Subject1/path1/T3/fc3.txt
- Exp2_MotionData1/Subject1/path1/T3/fh3.txt
- Exp2_MotionData1/Subject1/path1/T3/gc3.txt
- Exp2_MotionData1/Subject1/path1/T3/gh3.txt
- Exp2_MotionData1/Subject1/path1/T3/sync3.txt
- Exp2_MotionData1/Subject1/path1/T4/
- Exp2_MotionData1/Subject1/path1/T4/fc4.txt
- Exp2_MotionData1/Subject1/path1/T4/fh4.txt
- Exp2_MotionData1/Subject1/path1/T4/gc4.txt
- Exp2_MotionData1/Subject1/path1/T4/gh4.txt
- Exp2_MotionData1/Subject1/path1/T4/sync4.txt
- Exp2_MotionData1/Subject1/path1/T5/
- Exp2_MotionData1/Subject1/path1/T5/fc5.txt
- Exp2_MotionData1/Subject1/path1/T5/fh5.txt
- Exp2_MotionData1/Subject1/path1/T5/gc5.txt
- Exp2_MotionData1/Subject1/path1/T5/gh5.txt
- Exp2_MotionData1/Subject1/path1/T5/sync5.txt
- Exp2_MotionData1/Subject1/path1/T6/
- Exp2_MotionData1/Subject1/path1/T6/fc6.txt
- Exp2_MotionData1/Subject1/path1/T6/fh6.txt
- Exp2_MotionData1/Subject1/path1/T6/gc6.txt
- Exp2_MotionData1/Subject1/path1/T6/gh6.txt
- Exp2_MotionData1/Subject1/path1/T6/sync6.txt
- Exp2_MotionData1/Subject1/path1/T7/
- Exp2_MotionData1/Subject1/path1/T7/fc7.txt
- Exp2_MotionData1/Subject1/path1/T7/fh7.txt
- Exp2_MotionData1/Subject1/path1/T7/gc7.txt
- Exp2_MotionData1/Subject1/path1/T7/gh7.txt
- Exp2_MotionData1/Subject1/path1/T7/sync7.txt
- Exp2_MotionData1/Subject1/path1/T8/
- Exp2_MotionData1/Subject1/path1/T8/fc8.txt
- Exp2_MotionData1/Subject1/path1/T8/fh8.txt
- Exp2_MotionData1/Subject1/path1/T8/gc8.txt
- Exp2_MotionData1/Subject1/path1/T8/gh8.txt
- Exp2_MotionData1/Subject1/path1/T8/sync8.txt
- Exp2_MotionData1/Subject1/path1/T9/
- Exp2_MotionData1/Subject1/path1/T9/fc9.txt
- Exp2_MotionData1/Subject1/path1/T9/fh9.txt
- Exp2_MotionData1/Subject1/path1/T9/gc9.txt
- Exp2_MotionData1/Subject1/path1/T9/gh9.txt
- Exp2_MotionData1/Subject1/path1/T9/sync9.txt
- Exp2_MotionData1/Subject1/path2/
- Exp2_MotionData1/Subject1/path2/T10/
- Exp2_MotionData1/Subject1/path2/T10/fc10.txt
- Exp2_MotionData1/Subject1/path2/T10/fh10.txt
- Exp2_MotionData1/Subject1/path2/T10/gc10.txt
- Exp2_MotionData1/Subject1/path2/T10/gh10.txt
- Exp2_MotionData1/Subject1/path2/T10/sync10.txt
- Exp2_MotionData1/Subject1/path2/T1/
- Exp2_MotionData1/Subject1/path2/T1/fc1.txt
- Exp2_MotionData1/Subject1/path2/T1/fh1.txt
- Exp2_MotionData1/Subject1/path2/T1/gc1.txt
- Exp2_MotionData1/Subject1/path2/T1/gh1.txt
- Exp2_MotionData1/Subject1/path2/T1/sync1.txt
- Exp2_MotionData1/Subject1/path2/T2/
- Exp2_MotionData1/Subject1/path2/T2/fc2.txt
- Exp2_MotionData1/Subject1/path2/T2/fh2.txt
- Exp2_MotionData1/Subject1/path2/T2/gc2.txt
- Exp2_MotionData1/Subject1/path2/T2/gh2.txt
- Exp2_MotionData1/Subject1/path2/T2/sync2.txt
- Exp2_MotionData1/Subject1/path2/T3/
- Exp2_MotionData1/Subject1/path2/T3/fc3.txt
- Exp2_MotionData1/Subject1/path2/T3/fh3.txt
- Exp2_MotionData1/Subject1/path2/T3/gc3.txt
- Exp2_MotionData1/Subject1/path2/T3/gh3.txt
- Exp2_MotionData1/Subject1/path2/T3/sync3.txt
- Exp2_MotionData1/Subject1/path2/T4/
- Exp2_MotionData1/Subject1/path2/T4/fc4.txt
- Exp2_MotionData1/Subject1/path2/T4/fh4.txt
- Exp2_MotionData1/Subject1/path2/T4/gc4.txt
- Exp2_MotionData1/Subject1/path2/T4/gh4.txt
- Exp2_MotionData1/Subject1/path2/T4/sync4.txt
- Exp2_MotionData1/Subject1/path2/T5/
- Exp2_MotionData1/Subject1/path2/T5/fc5.txt
- Exp2_MotionData1/Subject1/path2/T5/fh5.txt
- Exp2_MotionData1/Subject1/path2/T5/gc5.txt
- Exp2_MotionData1/Subject1/path2/T5/gh5.txt
- Exp2_MotionData1/Subject1/path2/T5/sync5.txt
- Exp2_MotionData1/Subject1/path2/T6/
- Exp2_MotionData1/Subject1/path2/T6/fc6.txt
- Exp2_MotionData1/Subject1/path2/T6/fh6.txt
- Exp2_MotionData1/Subject1/path2/T6/gc6.txt
- Exp2_MotionData1/Subject1/path2/T6/gh6.txt
- Exp2_MotionData1/Subject1/path2/T6/sync6.txt
- Exp2_MotionData1/Subject1/path2/T7/
- Exp2_MotionData1/Subject1/path2/T7/fc7.txt
- Exp2_MotionData1/Subject1/path2/T7/fh7.txt
- Exp2_MotionData1/Subject1/path2/T7/gc7.txt
- Exp2_MotionData1/Subject1/path2/T7/gh7.txt
- Exp2_MotionData1/Subject1/path2/T7/sync7.txt
- Exp2_MotionData1/Subject1/path2/T8/
- Exp2_MotionData1/Subject1/path2/T8/fc8.txt
- Exp2_MotionData1/Subject1/path2/T8/fh8.txt
- Exp2_MotionData1/Subject1/path2/T8/gc8.txt
- Exp2_MotionData1/Subject1/path2/T8/gh8.txt
- Exp2_MotionData1/Subject1/path2/T8/sync8.txt
- Exp2_MotionData1/Subject1/path2/T9/
- Exp2_MotionData1/Subject1/path2/T9/fc9.txt
- Exp2_MotionData1/Subject1/path2/T9/fh9.txt
- Exp2_MotionData1/Subject1/path2/T9/gc9.txt
- Exp2_MotionData1/Subject1/path2/T9/gh9.txt
- Exp2_MotionData1/Subject1/path2/T9/sync9.txt
- Exp2_MotionData1/Subject1/path3/
- Exp2_MotionData1/Subject1/path3/T10/
- Exp2_MotionData1/Subject1/path3/T10/fc10.txt
- Exp2_MotionData1/Subject1/path3/T10/fh10.txt
- Exp2_MotionData1/Subject1/path3/T10/gc10.txt
- Exp2_MotionData1/Subject1/path3/T10/gh10.txt
- Exp2_MotionData1/Subject1/path3/T10/sync10.txt
- Exp2_MotionData1/Subject1/path3/T1/
- Exp2_MotionData1/Subject1/path3/T1/fc1.txt
- Exp2_MotionData1/Subject1/path3/T1/fh1.txt
- Exp2_MotionData1/Subject1/path3/T1/gc1.txt
- Exp2_MotionData1/Subject1/path3/T1/gh1.txt
- Exp2_MotionData1/Subject1/path3/T1/sync1.txt
- Exp2_MotionData1/Subject1/path3/T2/
- Exp2_MotionData1/Subject1/path3/T2/fc2.txt
- Exp2_MotionData1/Subject1/path3/T2/fh2.txt
- Exp2_MotionData1/Subject1/path3/T2/gc2.txt
- Exp2_MotionData1/Subject1/path3/T2/gh2.txt
- Exp2_MotionData1/Subject1/path3/T2/sync2.txt
- Exp2_MotionData1/Subject1/path3/T3/
- Exp2_MotionData1/Subject1/path3/T3/fc3.txt
- Exp2_MotionData1/Subject1/path3/T3/fh3.txt
- Exp2_MotionData1/Subject1/path3/T3/gc3.txt
- Exp2_MotionData1/Subject1/path3/T3/gh3.txt
- Exp2_MotionData1/Subject1/path3/T3/sync3.txt
- Exp2_MotionData1/Subject1/path3/T4/
- Exp2_MotionData1/Subject1/path3/T4/fc4.txt
- Exp2_MotionData1/Subject1/path3/T4/fh4.txt
- Exp2_MotionData1/Subject1/path3/T4/gc4.txt
- Exp2_MotionData1/Subject1/path3/T4/gh4.txt
- Exp2_MotionData1/Subject1/path3/T4/sync4.txt
- Exp2_MotionData1/Subject1/path3/T5/
- Exp2_MotionData1/Subject1/path3/T5/fc5.txt
- Exp2_MotionData1/Subject1/path3/T5/fh5.txt
- Exp2_MotionData1/Subject1/path3/T5/gc5.txt
- Exp2_MotionData1/Subject1/path3/T5/gh5.txt
- Exp2_MotionData1/Subject1/path3/T5/sync5.txt
- Exp2_MotionData1/Subject1/path3/T6/
- Exp2_MotionData1/Subject1/path3/T6/fc6.txt
- Exp2_MotionData1/Subject1/path3/T6/fh6.txt
- Exp2_MotionData1/Subject1/path3/T6/gc6.txt
- Exp2_MotionData1/Subject1/path3/T6/gh6.txt
- Exp2_MotionData1/Subject1/path3/T6/sync6.txt
- Exp2_MotionData1/Subject1/path3/T7/
- Exp2_MotionData1/Subject1/path3/T7/fc7.txt
- Exp2_MotionData1/Subject1/path3/T7/fh7.txt
- Exp2_MotionData1/Subject1/path3/T7/gc7.txt
- Exp2_MotionData1/Subject1/path3/T7/gh7.txt
- Exp2_MotionData1/Subject1/path3/T7/sync7.txt
- Exp2_MotionData1/Subject1/path3/T8/
- Exp2_MotionData1/Subject1/path3/T8/fc8.txt
- Exp2_MotionData1/Subject1/path3/T8/fh8.txt
- Exp2_MotionData1/Subject1/path3/T8/gc8.txt
- Exp2_MotionData1/Subject1/path3/T8/gh8.txt
- Exp2_MotionData1/Subject1/path3/T8/sync8.txt
- Exp2_MotionData1/Subject1/path3/T9/
- Exp2_MotionData1/Subject1/path3/T9/fc9.txt
- Exp2_MotionData1/Subject1/path3/T9/fh9.txt
- Exp2_MotionData1/Subject1/path3/T9/gc9.txt
- Exp2_MotionData1/Subject1/path3/T9/gh9.txt
- Exp2_MotionData1/Subject1/path3/T9/sync9.txt
- Exp2_MotionData1/Subject2/
- Exp2_MotionData1/Subject2/path1/
- Exp2_MotionData1/Subject2/path1/T10/
- Exp2_MotionData1/Subject2/path1/T10/fc10.txt
- Exp2_MotionData1/Subject2/path1/T10/fh10.txt
- Exp2_MotionData1/Subject2/path1/T10/gc10.txt
- Exp2_MotionData1/Subject2/path1/T10/gh10.txt
- Exp2_MotionData1/Subject2/path1/T10/sync10.txt
- Exp2_MotionData1/Subject2/path1/T1/
- Exp2_MotionData1/Subject2/path1/T1/fc1.txt
- Exp2_MotionData1/Subject2/path1/T1/fh1.txt
- Exp2_MotionData1/Subject2/path1/T1/gc1.txt
- Exp2_MotionData1/Subject2/path1/T1/gh1.txt
- Exp2_MotionData1/Subject2/path1/T1/sync1.txt
- Exp2_MotionData1/Subject2/path1/T2/
- Exp2_MotionData1/Subject2/path1/T2/fc2.txt
- Exp2_MotionData1/Subject2/path1/T2/fh2.txt
- Exp2_MotionData1/Subject2/path1/T2/gc2.txt
- Exp2_MotionData1/Subject2/path1/T2/gh2.txt
- Exp2_MotionData1/Subject2/path1/T2/sync2.txt
- Exp2_MotionData1/Subject2/path1/T3/
- Exp2_MotionData1/Subject2/path1/T3/fc3.txt
- Exp2_MotionData1/Subject2/path1/T3/fh3.txt
- Exp2_MotionData1/Subject2/path1/T3/gc3.txt
- Exp2_MotionData1/Subject2/path1/T3/gh3.txt
- Exp2_MotionData1/Subject2/path1/T3/sync3.txt
- Exp2_MotionData1/Subject2/path1/T4/
- Exp2_MotionData1/Subject2/path1/T4/fc4.txt
- Exp2_MotionData1/Subject2/path1/T4/fh4.txt
- Exp2_MotionData1/Subject2/path1/T4/gc4.txt
- Exp2_MotionData1/Subject2/path1/T4/gh4.txt
- Exp2_MotionData1/Subject2/path1/T4/sync4.txt
- Exp2_MotionData1/Subject2/path1/T5/
- Exp2_MotionData1/Subject2/path1/T5/fc5.txt
- Exp2_MotionData1/Subject2/path1/T5/fh5.txt
- Exp2_MotionData1/Subject2/path1/T5/gc5.txt
- Exp2_MotionData1/Subject2/path1/T5/gh5.txt
- Exp2_MotionData1/Subject2/path1/T5/sync5.txt
- Exp2_MotionData1/Subject2/path1/T6/
- Exp2_MotionData1/Subject2/path1/T6/fc6.txt
- Exp2_MotionData1/Subject2/path1/T6/fh6.txt
- Exp2_MotionData1/Subject2/path1/T6/gc6.txt
- Exp2_MotionData1/Subject2/path1/T6/gh6.txt
- Exp2_MotionData1/Subject2/path1/T6/sync6.txt
- Exp2_MotionData1/Subject2/path1/T7/
- Exp2_MotionData1/Subject2/path1/T7/fc7.txt
- Exp2_MotionData1/Subject2/path1/T7/fh7.txt
- Exp2_MotionData1/Subject2/path1/T7/gc7.txt
- Exp2_MotionData1/Subject2/path1/T7/gh7.txt
- Exp2_MotionData1/Subject2/path1/T7/sync7.txt
- Exp2_MotionData1/Subject2/path1/T8/
- Exp2_MotionData1/Subject2/path1/T8/fc8.txt
- Exp2_MotionData1/Subject2/path1/T8/fh8.txt
- Exp2_MotionData1/Subject2/path1/T8/gc8.txt
- Exp2_MotionData1/Subject2/path1/T8/gh8.txt
- Exp2_MotionData1/Subject2/path1/T8/sync8.txt
- Exp2_MotionData1/Subject2/path1/T9/
- Exp2_MotionData1/Subject2/path1/T9/fc9.txt
- Exp2_MotionData1/Subject2/path1/T9/fh9.txt
- Exp2_MotionData1/Subject2/path1/T9/gc9.txt
- Exp2_MotionData1/Subject2/path1/T9/gh9.txt
- Exp2_MotionData1/Subject2/path1/T9/sync9.txt
- Exp2_MotionData1/Subject2/path2/
- Exp2_MotionData1/Subject2/path2/T10/
- Exp2_MotionData1/Subject2/path2/T10/fc10.txt
- Exp2_MotionData1/Subject2/path2/T10/fh10.txt
- Exp2_MotionData1/Subject2/path2/T10/gc10.txt
- Exp2_MotionData1/Subject2/path2/T10/gh10.txt
- Exp2_MotionData1/Subject2/path2/T10/sync10.txt
- Exp2_MotionData1/Subject2/path2/T1/
- Exp2_MotionData1/Subject2/path2/T1/fc1.txt
- Exp2_MotionData1/Subject2/path2/T1/fh1.txt
- Exp2_MotionData1/Subject2/path2/T1/gc1.txt
- Exp2_MotionData1/Subject2/path2/T1/gh1.txt
- Exp2_MotionData1/Subject2/path2/T1/sync1.txt
- Exp2_MotionData1/Subject2/path2/T2/
- Exp2_MotionData1/Subject2/path2/T2/fc2.txt
- Exp2_MotionData1/Subject2/path2/T2/fh2.txt
- Exp2_MotionData1/Subject2/path2/T2/gc2.txt
- Exp2_MotionData1/Subject2/path2/T2/gh2.txt
- Exp2_MotionData1/Subject2/path2/T2/sync2.txt
- Exp2_MotionData1/Subject2/path2/T3/
- Exp2_MotionData1/Subject2/path2/T3/fc3.txt
- Exp2_MotionData1/Subject2/path2/T3/fh3.txt
- Exp2_MotionData1/Subject2/path2/T3/gc3.txt
- Exp2_MotionData1/Subject2/path2/T3/gh3.txt
- Exp2_MotionData1/Subject2/path2/T3/sync3.txt
- Exp2_MotionData1/Subject2/path2/T4/
- Exp2_MotionData1/Subject2/path2/T4/fc4.txt
- Exp2_MotionData1/Subject2/path2/T4/fh4.txt
- Exp2_MotionData1/Subject2/path2/T4/gc4.txt
- Exp2_MotionData1/Subject2/path2/T4/gh4.txt
- Exp2_MotionData1/Subject2/path2/T4/sync4.txt
- Exp2_MotionData1/Subject2/path2/T5/
- Exp2_MotionData1/Subject2/path2/T5/fc5.txt
- Exp2_MotionData1/Subject2/path2/T5/fh5.txt
- Exp2_MotionData1/Subject2/path2/T5/gc5.txt
- Exp2_MotionData1/Subject2/path2/T5/gh5.txt
- Exp2_MotionData1/Subject2/path2/T5/sync5.txt
- Exp2_MotionData1/Subject2/path2/T6/
- Exp2_MotionData1/Subject2/path2/T6/fc6.txt
- Exp2_MotionData1/Subject2/path2/T6/fh6.txt
- Exp2_MotionData1/Subject2/path2/T6/gc6.txt
- Exp2_MotionData1/Subject2/path2/T6/gh6.txt
- Exp2_MotionData1/Subject2/path2/T6/sync6.txt
- Exp2_MotionData1/Subject2/path2/T7/
- Exp2_MotionData1/Subject2/path2/T7/fc7.txt
- Exp2_MotionData1/Subject2/path2/T7/fh7.txt
- Exp2_MotionData1/Subject2/path2/T7/gc7.txt
- Exp2_MotionData1/Subject2/path2/T7/gh7.txt
- Exp2_MotionData1/Subject2/path2/T7/sync7.txt
- Exp2_MotionData1/Subject2/path2/T8/
- Exp2_MotionData1/Subject2/path2/T8/fc8.txt
- Exp2_MotionData1/Subject2/path2/T8/fh8.txt
[truncated: 1,055 more entries]
