# Supplementary material for: Identification of Haptic Based Guiding Using Hard Reins
Source: PLoS One. 2015 Jul 22;10(7):e0132020. doi: 10.1371/journal.pone.0132020 (PMC4511788; doi:10.1371/journal.pone.0132020)
Supplement: S8 File — (ZIP) [file pone.0132020.s008.zip › Exp2_MotionData1/Readme.txt]

1. 14 naive subjects participated for 10 experimental trials for three different paths. Therefore each path contains 10 trials. 
2. The structure of the data organizaton
 
Subject (Subject no) --> path (path no)-->T (trial no) --> fc(trial no), The motion tracker was mounted on the follower's chest
                                               --> fh(trial no), The motion tracker was mounted on the hard rein at the follwer's side
                                               --> gc(trial no), The motion tracker was mounted on the guider's chest
                                               --> gh(trial no), The motion tracker was mounted on the hard rein at the guider's side
                                               --> sync(trial no), The extra motion tracker to synchronize the MTx data with force data (Please refer published papers)

                              

Each file contains 14 columns 
Column 1: Counter value
Column 2: Acceleration X
Column 3: Acceleration Y
Column 4: Acceleration Z
Column 5: Gyroscope X
Column 6: Gyroscope Y
Column 7: Gyroscope Z
Column 8: Magnetic X
Column 9: Magnetic Y
Column 10: Magnetic Z
Column 11: Quaternion W
Column 12: Quaternion X
Column 13: Quaternion Y
Column 14: Quaternion Z

Sampling frequency : 25Hz
