# Supplementary material for: Identification of Haptic Based Guiding Using Hard Reins
Source: PLoS One. 2015 Jul 22;10(7):e0132020. doi: 10.1371/journal.pone.0132020 (PMC4511788; doi:10.1371/journal.pone.0132020)
Supplement: S8 File — (ZIP) [file pone.0132020.s008.zip › Exp2_MotionData1/Subject1/path1/T10/fc10.txt]

// Start Time: 0
// Sample rate: 25.0Hz
// Scenario: 4.9
// Firmware Version: 2.6.1
Counter	Acc_X	Acc_Y	Acc_Z	Gyr_X	Gyr_Y	Gyr_Z	Mag_X	Mag_Y	Mag_Z	Quat_w	Quat_x	Quat_y	Quat_z
39557	8.744269	-0.106448	4.466835	-0.556177	0.054154	0.020885	-0.821695	0.100437	-0.136703	-0.632635	0.377177	0.388112	0.553968
39558	8.628252	-0.081338	4.500540	-0.547247	0.027019	0.026442	-0.819296	0.100718	-0.138265	-0.627006	0.381505	0.383326	0.560694
39559	8.632862	-0.216945	4.463385	-0.542866	-0.001805	0.023117	-0.820575	0.102836	-0.138514	-0.621784	0.385029	0.377888	0.567749
39560	8.701002	-0.222677	4.388449	-0.558311	-0.009009	0.031844	-0.820294	0.102974	-0.137812	-0.615716	0.389860	0.373285	0.574074
39561	8.734753	-0.218011	4.395601	-0.534684	-0.001830	0.023237	-0.820298	0.103961	-0.138223	-0.610395	0.393264	0.367879	0.580885
39562	8.676809	-0.183690	4.414627	-0.552861	-0.005401	0.028346	-0.819170	0.104384	-0.139071	-0.604220	0.397877	0.363223	0.587096
39563	8.705507	-0.178811	4.450780	-0.543730	0.003567	0.028402	-0.818189	0.106074	-0.139483	-0.598766	0.401335	0.357547	0.593776
39564	8.702811	-0.159173	4.496477	-0.554587	0.016296	0.021120	-0.816356	0.106351	-0.139494	-0.592512	0.405574	0.352572	0.600111
39565	8.693326	-0.154401	4.477105	-0.542034	-0.008043	0.016108	-0.818617	0.107490	-0.141292	-0.586683	0.409026	0.347094	0.606651
39566	8.715012	-0.173901	4.472460	-0.553864	-0.005169	0.003569	-0.817354	0.109178	-0.141425	-0.579934	0.413303	0.342431	0.612860
39567	8.731502	-0.171256	4.525570	-0.532772	0.027135	0.007157	-0.818051	0.107207	-0.141440	-0.574154	0.416110	0.336678	0.619554
39568	8.685920	-0.197855	4.477600	-0.556434	0.031072	-0.017924	-0.816506	0.108752	-0.141155	-0.567229	0.419733	0.331648	0.626167
39569	8.632203	-0.172774	4.569215	-0.547610	-0.026949	0.016140	-0.816649	0.109316	-0.141148	-0.560921	0.423393	0.326191	0.632223
39570	8.681319	-0.217402	4.439161	-0.558477	-0.019575	0.004478	-0.817221	0.110722	-0.139723	-0.553786	0.427726	0.321433	0.638006
39571	8.719277	-0.202566	4.530768	-0.556523	-0.005352	0.024765	-0.817221	0.110722	-0.139723	-0.547496	0.431210	0.315499	0.644024
39572	8.647506	-0.115354	4.491229	-0.550172	-0.008129	0.029278	-0.816657	0.110862	-0.140007	-0.540696	0.435369	0.310424	0.649415
39573	8.687918	-0.149049	4.554377	-0.569125	0.018180	0.019165	-0.817086	0.111988	-0.139289	-0.534213	0.438583	0.304074	0.655592
39574	8.675404	-0.206790	4.584035	-0.541776	0.030611	0.024705	-0.815960	0.113264	-0.142658	-0.527540	0.442021	0.298651	0.661155
39575	8.660978	-0.192199	4.583892	-0.549089	0.025270	0.021112	-0.815965	0.114818	-0.143907	-0.521152	0.444871	0.292426	0.667066
39576	8.607773	-0.259652	4.565384	-0.553687	0.001665	0.042416	-0.816255	0.116223	-0.142484	-0.514321	0.448825	0.286912	0.672095
39577	8.665824	-0.201941	4.576745	-0.531190	-0.019881	0.023368	-0.816681	0.116787	-0.142194	-0.507717	0.452041	0.281340	0.677296
39578	8.644097	-0.257555	4.550814	-0.560250	-0.016061	0.014148	-0.815559	0.118333	-0.141905	-0.500228	0.456039	0.276099	0.682327
39579	8.702106	-0.284656	4.526875	-0.534790	-0.015316	0.018874	-0.815275	0.117624	-0.140650	-0.493419	0.459134	0.270440	0.687457
39580	8.709973	-0.248848	4.463638	-0.552890	-0.003487	0.015945	-0.814150	0.119036	-0.142331	-0.485975	0.462791	0.265087	0.692374
39581	8.700233	-0.222052	4.487516	-0.556537	-0.001620	0.010583	-0.814717	0.119600	-0.142180	-0.478783	0.465790	0.259040	0.697642
39582	8.714620	-0.212370	4.504303	-0.569237	0.002963	0.008641	-0.814728	0.121851	-0.141313	-0.471004	0.469366	0.253393	0.702597
39583	8.719842	-0.241812	4.439382	-0.540371	-0.017655	-0.017434	-0.815292	0.121711	-0.140888	-0.463346	0.472211	0.247959	0.707703
39584	8.743678	-0.270811	4.463838	-0.558381	0.003991	-0.010700	-0.815004	0.120300	-0.140483	-0.455286	0.475455	0.242569	0.712614
39585	8.686375	-0.285495	4.377088	-0.564823	-0.004863	-0.024885	-0.814444	0.121426	-0.140757	-0.447213	0.478219	0.236709	0.717827
39586	8.661487	-0.231399	4.499754	-0.549371	-0.012376	0.000108	-0.815144	0.120446	-0.142168	-0.439205	0.481549	0.231425	0.722255
39587	8.719420	-0.406312	4.414638	-0.564920	-0.024719	-0.021236	-0.815292	0.121426	-0.140188	-0.430954	0.484521	0.225674	0.727041
39588	8.734625	-0.271238	4.386529	-0.563870	0.000496	-0.019588	-0.815430	0.120578	-0.139071	-0.422469	0.487579	0.220196	0.731642
39589	8.705438	-0.270873	4.415562	-0.549271	0.011226	-0.018605	-0.815849	0.119592	-0.139078	-0.414436	0.489805	0.214315	0.736480
39590	8.748807	-0.290480	4.415722	-0.532999	-0.005122	-0.012116	-0.815572	0.120861	-0.139348	-0.406237	0.492603	0.209202	0.740640
39591	8.724615	-0.275736	4.430089	-0.554724	0.004842	-0.007127	-0.815849	0.119880	-0.140762	-0.398169	0.494914	0.203160	0.745149
39592	8.724466	-0.304706	4.435245	-0.529276	0.005604	-0.005069	-0.815286	0.120016	-0.139781	-0.390063	0.497440	0.197892	0.749161
39593	8.726581	-0.314174	4.469177	-0.542807	0.018225	0.000886	-0.815703	0.118608	-0.139793	-0.382171	0.499385	0.191824	0.753501
39594	8.714604	-0.270537	4.478372	-0.543785	0.011069	-0.004387	-0.815707	0.119880	-0.141044	-0.373864	0.501831	0.186236	0.757435
39595	8.685680	-0.270385	4.473577	-0.558305	0.006526	0.006966	-0.815429	0.120726	-0.141178	-0.365753	0.503983	0.179944	0.761476
39596	8.719283	-0.299537	4.483522	-0.551015	0.010098	0.007032	-0.815140	0.119460	-0.142037	-0.357454	0.506421	0.174091	0.765152
39597	8.702499	-0.270431	4.483220	-0.538326	0.009183	0.001878	-0.815145	0.120445	-0.141746	-0.349370	0.508259	0.168122	0.768992
39598	8.700215	-0.246279	4.478121	-0.565479	0.025532	0.001463	-0.815290	0.121575	-0.142576	-0.340807	0.510419	0.161947	0.772720
39599	8.712133	-0.246233	4.497436	-0.556501	0.014774	-0.008980	-0.815714	0.121859	-0.142851	-0.332285	0.512147	0.155757	0.776551
39600	8.700459	-0.251326	4.444347	-0.527396	0.017307	-0.005117	-0.814016	0.120730	-0.143579	-0.323901	0.514032	0.150252	0.779925
39601	8.710114	-0.270781	4.434886	-0.541993	0.011150	-0.014097	-0.815844	0.119470	-0.144562	-0.315339	0.515591	0.144356	0.783511
39602	8.711962	-0.212156	4.535718	-0.560950	0.034666	-0.014460	-0.816126	0.119615	-0.145683	-0.306438	0.517265	0.138273	0.787028
39603	8.660588	-0.264607	4.599199	-0.551084	0.024874	-0.033766	-0.816268	0.119897	-0.145539	-0.297416	0.518486	0.132341	0.790697
39604	8.694432	-0.250320	4.598994	-0.545608	0.016526	-0.009757	-0.814565	0.118067	-0.147258	-0.288625	0.520232	0.126520	0.793755
39605	8.646691	-0.308625	4.503052	-0.558370	0.014950	-0.028487	-0.815557	0.118913	-0.146820	-0.279493	0.521540	0.120469	0.797099
39606	8.680765	-0.204830	4.516347	-0.541856	0.036358	-0.012482	-0.816403	0.118776	-0.147518	-0.270678	0.522811	0.114590	0.800169
39607	8.673739	-0.197687	4.492112	-0.554596	0.030997	-0.010828	-0.817107	0.118641	-0.148638	-0.261819	0.523755	0.108323	0.803366
39608	8.714488	-0.202566	4.525942	-0.561781	0.045451	-0.010995	-0.814280	0.117935	-0.150355	-0.252773	0.524858	0.102029	0.806362
39609	8.680745	-0.190270	4.525850	-0.567180	0.048997	-0.002239	-0.816114	0.118228	-0.152306	-0.243875	0.525462	0.095378	0.809517
39610	8.647058	-0.144079	4.535045	-0.536250	0.057856	-0.001933	-0.815546	0.117381	-0.152319	-0.235206	0.526125	0.089311	0.812339
39611	8.592993	-0.269014	4.599339	-0.568798	0.064032	0.027696	-0.814139	0.118939	-0.155688	-0.226729	0.526409	0.082249	0.815305
39612	8.556581	-0.210435	4.654311	-0.539774	0.059376	0.028946	-0.813574	0.119367	-0.157797	-0.218476	0.526994	0.075769	0.817805
39613	8.587170	-0.229387	4.746305	-0.547088	0.049427	0.036883	-0.814565	0.120360	-0.159184	-0.210287	0.527300	0.069037	0.820346
39614	8.630741	-0.190979	4.748235	-0.545368	0.041421	0.025466	-0.814290	0.122336	-0.160431	-0.201844	0.528077	0.062557	0.822485
39615	8.596950	-0.142281	4.771901	-0.567187	0.043380	0.019004	-0.813725	0.122482	-0.162402	-0.193075	0.528406	0.055726	0.824866
39616	8.536660	-0.149211	4.762393	-0.527203	0.055973	-0.000080	-0.813151	0.120368	-0.162570	-0.184374	0.528717	0.049741	0.827037
39617	8.524568	-0.200022	4.741228	-0.549248	0.023801	-0.017841	-0.812873	0.121785	-0.165088	-0.175107	0.529123	0.043682	0.829131
39618	8.548724	-0.258372	4.710434	-0.536546	0.020154	-0.019440	-0.811744	0.122212	-0.167341	-0.165910	0.529914	0.037863	0.830801
39619	8.592390	-0.224889	4.697920	-0.563894	0.002223	-0.014329	-0.813296	0.121787	-0.165647	-0.156473	0.530592	0.031612	0.832460
39620	8.570460	-0.185796	4.743424	-0.561947	0.020143	-0.004687	-0.812445	0.121084	-0.166504	-0.147213	0.531340	0.025205	0.833889
39621	8.525468	-0.200754	4.625247	-0.546643	0.002185	-0.019442	-0.814000	0.121794	-0.167047	-0.137822	0.531826	0.019316	0.835340
39622	8.529447	-0.132219	4.767045	-0.563835	0.001991	0.010439	-0.812312	0.122914	-0.166205	-0.128752	0.532748	0.012758	0.836325
39623	8.567781	-0.304350	4.720587	-0.565690	-0.000551	-0.006387	-0.812584	0.120662	-0.166507	-0.119328	0.533196	0.006444	0.837509
39624	8.568704	-0.200860	4.651772	-0.560265	-0.003265	-0.007175	-0.811602	0.121643	-0.165661	-0.109972	0.534055	0.000139	0.838267
39625	8.563578	-0.210283	4.685713	-0.545780	-0.012378	-0.003415	-0.811886	0.122208	-0.166075	-0.100768	0.534516	-0.005818	0.839110
39626	8.607300	-0.186543	4.661226	-0.551198	-0.015185	0.011591	-0.813290	0.120661	-0.165940	-0.091801	0.535418	-0.012150	0.839495
39627	8.623800	-0.186329	4.711946	-0.556539	-0.001741	0.022063	-0.812165	0.121363	-0.165941	-0.082867	0.535581	-0.018544	0.840204
39628	8.582212	-0.258341	4.749051	-0.547407	0.005422	0.021221	-0.812310	0.122064	-0.164667	-0.074079	0.535999	-0.024954	0.840592
39629	8.582026	-0.277583	4.763765	-0.538250	0.014339	0.026578	-0.812314	0.123194	-0.165499	-0.065380	0.535723	-0.031081	0.841285
39630	8.587035	-0.190492	4.782117	-0.534729	0.001760	0.021400	-0.812884	0.124321	-0.165201	-0.056722	0.536060	-0.037274	0.841447
39631	8.575282	-0.256123	4.710373	-0.540065	0.016192	0.022126	-0.812605	0.125453	-0.166738	-0.047898	0.535623	-0.043345	0.841983
39632	8.555518	-0.316235	4.740067	-0.547502	-0.005282	0.008889	-0.812886	0.125027	-0.165756	-0.038891	0.535976	-0.049610	0.841876
39633	8.574921	-0.335827	4.718513	-0.552951	-0.008906	0.014157	-0.811059	0.126572	-0.165473	-0.029796	0.535841	-0.055751	0.841949
39634	8.555687	-0.321221	4.715959	-0.538394	0.001948	0.001874	-0.812467	0.125726	-0.164206	-0.020756	0.535944	-0.061784	0.841734
39635	8.565789	-0.287707	4.674492	-0.543017	-0.012458	0.003686	-0.811774	0.128256	-0.163060	-0.011580	0.535735	-0.067606	0.841596
39636	8.568378	-0.256352	4.666890	-0.556690	-0.012270	-0.009740	-0.811058	0.126145	-0.164212	-0.002165	0.535966	-0.073806	0.841004
39637	8.587378	-0.268343	4.700828	-0.527581	-0.004292	-0.010332	-0.812046	0.126147	-0.164205	0.007109	0.535497	-0.079172	0.840788
39638	8.625572	-0.280365	4.749239	-0.554864	0.002325	-0.030150	-0.812752	0.126003	-0.162514	0.016865	0.535376	-0.085109	0.840146
39639	8.593012	-0.278726	4.592197	-0.550333	-0.008587	-0.021182	-0.813028	0.124596	-0.163089	0.026567	0.534846	-0.090697	0.839648
39640	8.642776	-0.278299	4.710530	-0.527722	-0.024976	-0.013736	-0.812607	0.125157	-0.162524	0.035699	0.535029	-0.096350	0.838562
39641	8.597894	-0.259408	4.594392	-0.539566	-0.022024	-0.035125	-0.814016	0.124168	-0.160555	0.045501	0.534614	-0.101565	0.837736
39642	8.621746	-0.244786	4.637692	-0.553138	-0.019383	-0.021141	-0.814439	0.124026	-0.159991	0.055027	0.534560	-0.107542	0.836452
39643	8.626723	-0.244939	4.618356	-0.547617	-0.012264	-0.014041	-0.813874	0.123739	-0.159014	0.064583	0.533783	-0.113056	0.835537
39644	8.641408	-0.201561	4.613019	-0.549410	-0.007755	-0.013196	-0.815002	0.123318	-0.158588	0.073943	0.533383	-0.119021	0.834188
39645	8.665715	-0.255184	4.565257	-0.533133	-0.022247	-0.012916	-0.814716	0.122614	-0.158878	0.083296	0.532648	-0.124267	0.833010
39646	8.650839	-0.230530	4.627829	-0.540321	-0.010559	-0.006883	-0.816409	0.122332	-0.157743	0.092426	0.532158	-0.130126	0.831464
39647	8.646293	-0.225880	4.593953	-0.554922	-0.018533	-0.014080	-0.814994	0.121484	-0.157763	0.102030	0.531181	-0.135663	0.830080
39648	8.597594	-0.268862	4.628327	-0.552979	-0.003314	-0.005322	-0.816692	0.122190	-0.157040	0.111261	0.530405	-0.141706	0.828378
39649	8.605060	-0.259393	4.604048	-0.569332	-0.005052	-0.003729	-0.816684	0.120500	-0.157339	0.120864	0.528992	-0.147508	0.826923
39650	8.626602	-0.256961	4.628156	-0.553043	-0.012304	-0.007029	-0.816126	0.121908	-0.157328	0.130064	0.528232	-0.153525	0.824915
39651	8.631643	-0.230500	4.613355	-0.556585	0.003032	-0.007160	-0.816696	0.123033	-0.156469	0.139592	0.526573	-0.158999	0.823380
39652	8.607621	-0.220742	4.603613	-0.546593	0.003900	-0.008821	-0.816692	0.122189	-0.156759	0.148765	0.525432	-0.164816	0.821356
39653	8.605264	-0.215924	4.598730	-0.562128	-0.012260	-0.007133	-0.816403	0.120353	-0.155655	0.158274	0.523856	-0.170364	0.819451
39654	8.660792	-0.230835	4.589156	-0.545701	0.005784	-0.017658	-0.816687	0.121061	-0.156489	0.167548	0.522582	-0.176030	0.817220
39655	8.603040	-0.250001	4.558034	-0.530978	0.034532	-0.016790	-0.816402	0.120640	-0.157340	0.177020	0.520227	-0.180753	0.815694
39656	8.534991	-0.220102	4.632700	-0.556547	0.009328	-0.007217	-0.816404	0.120779	-0.156635	0.186198	0.518681	-0.186660	0.813301
39657	8.679690	-0.269409	4.623391	-0.573045	-0.022226	0.005192	-0.817250	0.120639	-0.156489	0.195502	0.516866	-0.192440	0.810922
39658	8.598362	-0.245244	4.541072	-0.543073	-0.014089	-0.013979	-0.816968	0.120780	-0.156631	0.204511	0.515647	-0.198104	0.808108
39659	8.641748	-0.240623	4.550628	-0.535895	-0.023048	-0.022677	-0.816404	0.120348	-0.154109	0.213835	0.513954	-0.202938	0.805569
39660	8.676098	-0.212202	4.492271	-0.571326	-0.019178	-0.032833	-0.816973	0.121476	-0.154093	0.223361	0.512635	-0.208839	0.802310
39661	8.692522	-0.187685	4.564468	-0.554811	0.002230	-0.017729	-0.817243	0.118659	-0.153980	0.232858	0.510286	-0.213851	0.799783
39662	8.588761	-0.182197	4.564546	-0.563957	-0.006716	-0.021340	-0.817811	0.119509	-0.155091	0.242110	0.508609	-0.219649	0.796526
39663	8.651665	-0.250595	4.512064	-0.567579	-0.007593	-0.021371	-0.816398	0.118937	-0.153421	0.251696	0.506220	-0.224807	0.793633
39664	8.615087	-0.230667	4.569884	-0.524048	-0.011314	-0.031462	-0.817948	0.118378	-0.153977	0.260615	0.504724	-0.229842	0.790257
39665	8.634544	-0.221214	4.555254	-0.562182	-0.006592	-0.035470	-0.816538	0.118941	-0.154685	0.270314	0.502255	-0.234698	0.787138
39666	8.690091	-0.221594	4.550351	-0.564075	-0.017364	-0.038068	-0.817106	0.119073	-0.151446	0.279637	0.500537	-0.240280	0.783282
39667	8.666069	-0.216685	4.538247	-0.563022	0.002395	-0.031988	-0.817661	0.116819	-0.151184	0.289264	0.497753	-0.245064	0.780072
39668	8.670820	-0.211806	4.550268	-0.567533	0.005989	-0.028524	-0.817238	0.116960	-0.151467	0.298503	0.495460	-0.250606	0.776281
39669	8.673476	-0.178080	4.535389	-0.545781	-0.001321	-0.028219	-0.817232	0.115552	-0.151763	0.307807	0.492668	-0.255114	0.772949
39670	8.666066	-0.163351	4.564232	-0.560285	0.004145	-0.027538	-0.816951	0.116119	-0.153165	0.316864	0.490304	-0.260505	0.768984
39671	8.708887	-0.129182	4.660450	-0.572906	0.024038	-0.028684	-0.817512	0.115562	-0.154572	0.326494	0.486803	-0.265194	0.765569
39672	8.680933	-0.190422	4.501688	-0.540257	0.009466	-0.028219	-0.817230	0.115560	-0.154293	0.335302	0.484355	-0.270179	0.761561
39673	8.694203	-0.191954	4.656337	-0.529477	-0.012318	-0.016464	-0.817791	0.114285	-0.151772	0.344046	0.481488	-0.274498	0.757926
39674	8.666356	-0.161163	4.527961	-0.553153	-0.019322	-0.026424	-0.819204	0.114566	-0.150633	0.352704	0.479254	-0.279830	0.753399
39675	8.700350	-0.142150	4.510788	-0.553019	-0.006864	-0.008796	-0.818646	0.115830	-0.149781	0.361505	0.475965	-0.284473	0.749564
39676	8.686232	-0.086597	4.490856	-0.571170	-0.004998	-0.006361	-0.817509	0.114281	-0.150649	0.370016	0.473142	-0.290103	0.745027
39677	8.690742	-0.110611	4.520115	-0.534702	0.013691	0.000140	-0.818360	0.115127	-0.150493	0.378537	0.469501	-0.294338	0.741380
39678	8.700165	-0.180786	4.516052	-0.571072	0.002086	0.006856	-0.818217	0.114704	-0.150218	0.386788	0.466365	-0.299972	0.736828
39679	8.666111	-0.141571	4.568821	-0.558236	0.023644	0.006869	-0.818644	0.115837	-0.151889	0.395392	0.462231	-0.304472	0.733010
39680	8.673083	-0.192305	4.579044	-0.542019	0.003791	0.001867	-0.815963	0.115829	-0.151348	0.403351	0.459203	-0.309555	0.728434
39681	8.661139	-0.218995	4.550361	-0.572824	0.001918	0.025399	-0.816824	0.119216	-0.152431	0.411583	0.455025	-0.314541	0.724303
39682	8.660701	-0.264698	4.584701	-0.540135	0.010953	0.005372	-0.815979	0.119636	-0.152152	0.419411	0.451775	-0.319504	0.719660
39683	8.653646	-0.245411	4.569997	-0.560080	0.016439	0.006876	-0.816969	0.120061	-0.152280	0.427778	0.447481	-0.323948	0.715419
39684	8.646352	-0.269562	4.565444	-0.556453	0.016452	0.003375	-0.815565	0.121749	-0.152414	0.435705	0.443911	-0.329010	0.710533
39685	8.641430	-0.254910	4.584618	-0.552888	0.003780	0.007918	-0.816698	0.123023	-0.153376	0.443796	0.439729	-0.333401	0.706065
39686	8.641280	-0.264485	4.599223	-0.532894	0.010980	-0.001625	-0.814863	0.122878	-0.153532	0.451437	0.436364	-0.338062	0.701075
39687	8.674338	-0.278649	4.686328	-0.545585	0.016431	-0.000037	-0.815009	0.123720	-0.152257	0.459548	0.432003	-0.342097	0.696534
39688	8.631516	-0.293424	4.599559	-0.543826	0.001972	0.003604	-0.816135	0.123305	-0.153940	0.467033	0.428518	-0.346965	0.691280
39689	8.655490	-0.276477	4.628335	-0.553006	-0.014232	0.007141	-0.814162	0.123717	-0.151982	0.474777	0.424350	-0.351380	0.686328
39690	8.631670	-0.361426	4.547157	-0.550312	-0.012253	-0.014083	-0.814302	0.123294	-0.151845	0.482341	0.421016	-0.356244	0.680576
39691	8.651049	-0.293729	4.570539	-0.552985	-0.005092	-0.007070	-0.816136	0.123299	-0.151971	0.490217	0.416710	-0.360380	0.675401
39692	8.646315	-0.279229	4.565551	-0.558373	-0.001575	0.005232	-0.815287	0.122732	-0.151703	0.497536	0.412901	-0.365331	0.669705
39693	8.661058	-0.289231	4.526981	-0.560256	-0.008691	-0.003589	-0.814445	0.123717	-0.151840	0.505266	0.408438	-0.369559	0.664313
39694	8.680444	-0.323353	4.500755	-0.541991	0.003806	0.000087	-0.814448	0.124422	-0.151832	0.512429	0.404653	-0.374110	0.658570
39695	8.675540	-0.289322	4.526962	-0.552889	0.003825	0.003500	-0.814021	0.123718	-0.152405	0.519963	0.399942	-0.378100	0.653242
39696	8.680311	-0.303852	4.527118	-0.560257	-0.008681	-0.004472	-0.813882	0.124139	-0.151980	0.527106	0.396059	-0.382902	0.647057
39697	8.668374	-0.279640	4.522031	-0.571079	0.002142	-0.000241	-0.813041	0.125262	-0.151272	0.534678	0.391107	-0.387037	0.641371
39698	8.680237	-0.318337	4.529696	-0.552952	-0.005153	0.000013	-0.814454	0.125829	-0.151255	0.541591	0.387115	-0.391654	0.635160
39699	8.675390	-0.308594	4.536843	-0.528395	0.001961	-0.002398	-0.814179	0.127379	-0.151663	0.548717	0.382547	-0.395154	0.629620
39700	8.665869	-0.323186	4.512855	-0.560211	0.002201	-0.012505	-0.814172	0.125828	-0.151398	0.555763	0.378377	-0.399599	0.623121
39701	8.675261	-0.323033	4.546670	-0.549287	0.005729	-0.009745	-0.816994	0.125551	-0.150816	0.563026	0.373498	-0.403186	0.617206
39702	8.670789	-0.313595	4.505492	-0.540267	-0.005117	-0.010455	-0.815579	0.125132	-0.152800	0.569694	0.369523	-0.407391	0.610684
39703	8.685007	-0.313473	4.539301	-0.564667	0.020292	-0.017972	-0.814602	0.127235	-0.150255	0.577139	0.364267	-0.410857	0.604497
39704	8.646692	-0.313474	4.500690	-0.545763	-0.003131	-0.028229	-0.815440	0.125267	-0.151113	0.583927	0.360250	-0.414885	0.597595
39705	8.641515	-0.262251	4.570201	-0.547462	0.005661	-0.003531	-0.814595	0.125976	-0.153080	0.590801	0.355161	-0.418329	0.591452
39706	8.645985	-0.405017	4.547624	-0.556614	-0.005031	-0.012435	-0.814598	0.126678	-0.152510	0.597312	0.350808	-0.422530	0.584483
39707	8.680424	-0.303944	4.512620	-0.551088	0.009368	-0.012437	-0.815161	0.126113	-0.151528	0.604190	0.345624	-0.425824	0.578077
39708	8.651480	-0.289231	4.517328	-0.543807	0.012950	-0.014147	-0.814600	0.126958	-0.151945	0.610627	0.341136	-0.429550	0.571180
39709	8.655896	-0.327714	4.551581	-0.547357	0.018234	0.000812	-0.814313	0.126118	-0.153643	0.617244	0.335700	-0.432698	0.564878
39710	8.689629	-0.327882	4.558787	-0.574586	0.027467	-0.009288	-0.814458	0.126675	-0.151668	0.623799	0.330536	-0.436527	0.557732
39711	8.665615	-0.320556	4.546655	-0.560029	0.030999	-0.009142	-0.814595	0.126402	-0.154200	0.630553	0.324806	-0.439501	0.551128
39712	8.602616	-0.385410	4.547463	-0.556457	0.025678	-0.021474	-0.813886	0.125843	-0.155899	0.636940	0.319899	-0.442967	0.543832
39713	8.621733	-0.336894	4.595225	-0.560132	0.016608	-0.012607	-0.814731	0.125135	-0.154494	0.643433	0.314274	-0.446005	0.536941
39714	8.641236	-0.315357	4.580460	-0.547333	0.025480	-0.003658	-0.813181	0.125694	-0.153938	0.649398	0.309243	-0.449381	0.529819
39715	8.611965	-0.317347	4.619184	-0.558352	0.016679	-0.021434	-0.814309	0.125560	-0.155477	0.655799	0.303645	-0.452249	0.522684
39716	8.606953	-0.336558	4.633904	-0.560071	0.025582	-0.009128	-0.812750	0.124293	-0.156627	0.661734	0.298410	-0.455615	0.515243
39717	8.601937	-0.336375	4.658072	-0.541885	0.025430	-0.001839	-0.812898	0.125983	-0.156467	0.667737	0.292690	-0.458216	0.508428
39718	8.589795	-0.326541	4.672477	-0.539263	0.009197	-0.001711	-0.812760	0.126830	-0.157162	0.673154	0.287750	-0.461526	0.501056
39719	8.635652	-0.336528	4.667694	-0.550162	0.007421	0.001720	-0.813888	0.126550	-0.156875	0.678836	0.282005	-0.464374	0.493976
39720	8.644797	-0.311934	4.744733	-0.528306	0.016277	0.007230	-0.813043	0.126829	-0.156598	0.684003	0.276988	-0.467428	0.486752
39721	8.625894	-0.324261	4.686902	-0.549405	-0.007757	-0.014103	-0.814727	0.124864	-0.157730	0.689523	0.271487	-0.470288	0.479252
39722	8.625864	-0.302420	4.701157	-0.549371	-0.011529	0.004500	-0.814169	0.126271	-0.157439	0.694407	0.266403	-0.473805	0.471527
39723	8.568153	-0.404042	4.625042	-0.547554	-0.014209	0.000093	-0.813605	0.126554	-0.158283	0.699544	0.260797	-0.476712	0.464079
39724	8.621580	-0.288286	4.638178	-0.542052	0.003892	-0.010544	-0.815581	0.126701	-0.158548	0.704503	0.255745	-0.479757	0.456183
39725	8.602239	-0.346316	4.614687	-0.540259	-0.005179	-0.005170	-0.814733	0.125988	-0.156594	0.709562	0.250155	-0.482340	0.448656
39726	8.635821	-0.351210	4.638861	-0.567353	0.020166	-0.003868	-0.814453	0.126835	-0.157430	0.714567	0.244467	-0.485301	0.440583
39727	8.621360	-0.375377	4.624651	-0.564666	0.013860	-0.005573	-0.815304	0.127397	-0.156293	0.719745	0.238308	-0.487722	0.432785
39728	8.628373	-0.326754	4.677260	-0.561941	0.016550	-0.005552	-0.814741	0.127817	-0.155871	0.724513	0.232677	-0.490559	0.424612
39729	8.606681	-0.353307	4.660671	-0.556667	-0.008625	-0.014189	-0.813888	0.126693	-0.157296	0.729314	0.226858	-0.493081	0.416542
39730	8.577991	-0.336376	4.633940	-0.569367	-0.004938	-0.017017	-0.814315	0.127255	-0.156724	0.733809	0.221346	-0.496115	0.407921
39731	8.614042	-0.336482	4.653224	-0.551185	-0.005078	-0.010604	-0.816713	0.126979	-0.156708	0.738399	0.215496	-0.498441	0.399856
39732	8.626017	-0.341330	4.662928	-0.538441	0.003027	-0.016696	-0.814735	0.126410	-0.156448	0.742644	0.210312	-0.500989	0.391482
39733	8.594679	-0.341163	4.658135	-0.540269	-0.000596	-0.014047	-0.815012	0.124998	-0.155196	0.747075	0.204579	-0.503033	0.383386
39734	8.594714	-0.312102	4.667477	-0.545732	0.004033	-0.024752	-0.816138	0.124439	-0.155896	0.751235	0.199303	-0.505471	0.374730
39735	8.601899	-0.316951	4.672354	-0.531208	0.002154	-0.023685	-0.815713	0.124156	-0.155902	0.755545	0.193743	-0.507250	0.366487
39736	8.592356	-0.283041	4.674405	-0.544071	-0.019384	-0.026355	-0.816411	0.122183	-0.155214	0.759283	0.188624	-0.509903	0.357644
39737	8.644636	-0.285137	4.778264	-0.560341	-0.000335	-0.031965	-0.816414	0.122744	-0.154365	0.763548	0.182690	-0.511774	0.348864
39738	8.602330	-0.312453	4.619142	-0.557796	-0.029083	-0.042379	-0.816124	0.120767	-0.153263	0.767148	0.177535	-0.514486	0.339514
39739	8.602158	-0.249284	4.671598	-0.549738	-0.048090	-0.036854	-0.817535	0.120484	-0.151990	0.770716	0.172106	-0.516867	0.330492
39740	8.627195	-0.298654	4.531964	-0.560539	-0.029900	-0.049472	-0.818660	0.119356	-0.150868	0.774155	0.166939	-0.519452	0.320913
39741	8.704104	-0.245547	4.598928	-0.544038	-0.010293	-0.033457	-0.817816	0.119346	-0.148485	0.777869	0.161284	-0.521097	0.312034
39742	8.622589	-0.221229	4.540772	-0.549413	0.002373	-0.037147	-0.817804	0.117099	-0.150477	0.781322	0.155906	-0.523020	0.302787
39743	8.641916	-0.235912	4.531244	-0.567562	-0.004907	-0.019619	-0.818938	0.118084	-0.149473	0.784876	0.149675	-0.524639	0.293803
39744	8.719357	-0.289901	4.478582	-0.554878	-0.019488	-0.006985	-0.818367	0.116247	-0.148091	0.787729	0.143980	-0.526899	0.284831
39745	8.723769	-0.250807	4.550632	-0.549460	-0.015814	-0.017557	-0.818653	0.116950	-0.147660	0.790896	0.138052	-0.528466	0.275950
39746	8.653873	-0.269837	4.529190	-0.549456	-0.015806	-0.019342	-0.818645	0.115261	-0.147959	0.793641	0.132510	-0.530474	0.266783
39747	8.665773	-0.289170	4.541472	-0.550274	-0.005054	-0.012341	-0.819213	0.115965	-0.147666	0.796693	0.126432	-0.531760	0.257925
39748	8.656129	-0.296389	4.536733	-0.546582	0.000269	-0.005256	-0.819636	0.115967	-0.147803	0.799326	0.120663	-0.533405	0.248993
39749	8.661133	-0.279595	4.522040	-0.563870	0.000434	-0.014302	-0.820765	0.115684	-0.146532	0.802274	0.114339	-0.534539	0.239898
39750	8.680440	-0.270019	4.526741	-0.560137	0.016628	-0.013468	-0.819213	0.115964	-0.147244	0.804946	0.108326	-0.535835	0.230667
39751	8.647157	-0.245975	4.473355	-0.547470	0.000228	0.000049	-0.819918	0.115538	-0.145837	0.807579	0.102092	-0.536796	0.221909
39752	8.661638	-0.250915	4.470975	-0.551124	-0.005191	0.003581	-0.819777	0.115824	-0.146960	0.809716	0.096110	-0.538308	0.212950
39753	8.680853	-0.270355	4.473582	-0.542068	-0.005153	-0.005159	-0.819215	0.116244	-0.146819	0.812101	0.090032	-0.539198	0.204090
39754	8.730599	-0.299003	4.580158	-0.532873	0.014610	-0.003402	-0.819775	0.115118	-0.146546	0.814249	0.084311	-0.540172	0.195203
39755	8.734457	-0.295344	4.396464	-0.540262	-0.001420	-0.019303	-0.818932	0.115958	-0.145700	0.816526	0.078387	-0.540846	0.186082
39756	8.680066	-0.289109	4.565617	-0.550341	-0.025036	0.005475	-0.820059	0.115681	-0.146256	0.818044	0.072410	-0.542417	0.177044
39757	8.685943	-0.270598	4.439749	-0.545988	-0.039145	-0.029763	-0.820060	0.115677	-0.145132	0.819750	0.066636	-0.543588	0.167577
39758	8.695373	-0.289871	4.459282	-0.547722	-0.026539	-0.028093	-0.820907	0.115248	-0.142599	0.821159	0.061051	-0.544991	0.157975
39759	8.674149	-0.292562	4.394098	-0.545908	-0.033836	-0.019182	-0.820057	0.114401	-0.142474	0.822678	0.055138	-0.545956	0.148640
39760	8.739039	-0.270933	4.439682	-0.558574	-0.024783	-0.016718	-0.819358	0.115662	-0.141060	0.823872	0.049225	-0.547240	0.139071
39761	8.732454	-0.252027	4.364571	-0.545913	-0.031992	-0.022713	-0.817944	0.114953	-0.140516	0.825208	0.043342	-0.548040	0.129634
39762	8.777653	-0.242085	4.453806	-0.546754	-0.024891	-0.010376	-0.818088	0.115230	-0.139106	0.826165	0.037539	-0.549162	0.120269
39763	8.739404	-0.249412	4.403194	-0.560429	-0.033822	-0.012256	-0.819069	0.113683	-0.139256	0.827255	0.031306	-0.549902	0.110803
39764	8.744111	-0.285707	4.401177	-0.543025	-0.017801	0.000230	-0.818504	0.113397	-0.138279	0.828056	0.025419	-0.550771	0.101632
39765	8.763196	-0.338980	4.404162	-0.516639	-0.014363	0.004938	-0.817379	0.113952	-0.136454	0.829098	0.019681	-0.550979	0.092911
39766	8.760912	-0.305132	4.403788	-0.538464	-0.023364	0.015357	-0.818227	0.114523	-0.138129	0.829613	0.013702	-0.551810	0.084020
39767	8.751464	-0.285845	4.386670	-0.568360	-0.005112	0.005166	-0.816827	0.116769	-0.136569	0.830575	0.007096	-0.551828	0.074705
39768	8.758778	-0.266557	4.386445	-0.540297	-0.026981	0.018017	-0.815695	0.116063	-0.136867	0.830847	0.001052	-0.552593	0.065824
39769	8.759201	-0.279021	4.326173	-0.560202	-0.016073	0.017719	-0.814845	0.115355	-0.136600	0.831461	-0.005529	-0.552647	0.056778
39770	8.788021	-0.271817	4.347802	-0.547571	-0.022324	0.005526	-0.814004	0.116763	-0.136873	0.831597	-0.011568	-0.553216	0.047599
39771	8.782169	-0.382465	4.426370	-0.552895	-0.001568	0.003548	-0.814567	0.116198	-0.136031	0.832181	-0.017871	-0.552886	0.038374
39772	8.715343	-0.392346	4.325080	-0.552779	-0.003664	0.035399	-0.815139	0.117890	-0.136008	0.832295	-0.024347	-0.553004	0.029623
39773	8.806608	-0.298019	4.427811	-0.525628	-0.025601	0.057108	-0.813731	0.118875	-0.136572	0.832395	-0.030759	-0.552907	0.021588
39774	8.832058	-0.175607	4.317673	-0.545534	-0.004642	0.042619	-0.811904	0.120563	-0.137130	0.832308	-0.037190	-0.552912	0.013033
39775	8.773519	-0.223225	4.373860	-0.552981	-0.005036	-0.010565	-0.813039	0.121974	-0.136826	0.832444	-0.043290	-0.552404	0.003539
39776	8.720712	-0.191611	4.351830	-0.534796	-0.005175	-0.005049	-0.814722	0.119871	-0.138803	0.832171	-0.049010	-0.552320	-0.005689
39777	8.790525	-0.218574	4.361703	-0.542029	-0.001562	-0.001607	-0.812464	0.119579	-0.137418	0.832154	-0.054997	-0.551609	-0.014929
39778	8.783082	-0.271695	4.362306	-0.549321	0.002227	-0.018532	-0.813175	0.120705	-0.136557	0.831739	-0.060802	-0.551281	-0.024544
39779	8.744171	-0.200911	4.434060	-0.558489	0.000609	-0.034555	-0.814582	0.120006	-0.137115	0.831504	-0.066669	-0.550422	-0.034524
39780	8.763618	-0.159934	4.435993	-0.572188	-0.002805	-0.047955	-0.815001	0.119022	-0.137685	0.830764	-0.072522	-0.550054	-0.044861
39781	8.744610	-0.164905	4.394995	-0.545818	0.004340	-0.054770	-0.815563	0.118173	-0.136002	0.830347	-0.077915	-0.549019	-0.055047
39782	8.732056	-0.183827	4.448384	-0.533059	0.016970	-0.063553	-0.816837	0.119021	-0.135843	0.829643	-0.082913	-0.548236	-0.065228
39783	8.797726	-0.179801	4.385425	-0.556762	0.002693	-0.065494	-0.816821	0.115214	-0.135180	0.828958	-0.088339	-0.547078	-0.075704
39784	8.754248	-0.213436	4.373776	-0.573108	0.000947	-0.063918	-0.816826	0.116341	-0.135168	0.827779	-0.094000	-0.546353	-0.086279
39785	8.744424	-0.184147	4.409708	-0.540272	0.016878	-0.049478	-0.817942	0.113244	-0.135192	0.827077	-0.099269	-0.544803	-0.096324
39786	8.732533	-0.147851	4.404487	-0.569372	0.015264	-0.055114	-0.817092	0.112823	-0.136046	0.825845	-0.104919	-0.543677	-0.106710
39787	8.739446	-0.174297	4.433770	-0.531234	0.013278	-0.054659	-0.817792	0.111273	-0.135495	0.824894	-0.109951	-0.542068	-0.116718
39788	8.750554	-0.129959	4.578245	-0.560030	0.053814	-0.039320	-0.816947	0.111837	-0.136339	0.823912	-0.115505	-0.540139	-0.126793
39789	8.760345	-0.241643	4.506986	-0.560049	0.042036	-0.032180	-0.818362	0.112972	-0.137722	0.823045	-0.121153	-0.537782	-0.136780
39790	8.738862	-0.139885	4.525210	-0.553746	0.029280	-0.019635	-0.818347	0.109879	-0.139723	0.821645	-0.126854	-0.536082	-0.146366
39791	8.661922	-0.289932	4.415833	-0.538387	0.025881	-0.051311	-0.818200	0.108752	-0.139736	0.820386	-0.131948	-0.533955	-0.156362
39792	8.730423	-0.058389	4.408324	-0.545601	0.031179	-0.033691	-0.819044	0.108048	-0.139455	0.818775	-0.137330	-0.532141	-0.166055
39793	8.701126	-0.096721	4.432955	-0.540121	0.039320	-0.040766	-0.818481	0.108331	-0.140160	0.817473	-0.142476	-0.529620	-0.175900
39794	8.702739	-0.188203	4.491968	-0.547350	0.045672	-0.042673	-0.817906	0.106221	-0.141592	0.815768	-0.147711	-0.527447	-0.185751
39795	8.666759	-0.149369	4.481917	-0.545570	0.040255	-0.042621	-0.817622	0.105654	-0.140897	0.814240	-0.152881	-0.524752	-0.195642
39796	8.705766	-0.096599	4.457112	-0.538502	0.024268	-0.070733	-0.817615	0.104391	-0.142317	0.812011	-0.157727	-0.522908	-0.205738
39797	8.664347	-0.159051	4.477195	-0.571126	0.038888	-0.077414	-0.818172	0.102987	-0.143311	0.810024	-0.162903	-0.520088	-0.216408
39798	8.671866	-0.125386	4.457478	-0.571138	0.033421	-0.070297	-0.817881	0.100730	-0.142775	0.807555	-0.168207	-0.517805	-0.226801
39799	8.683486	-0.173582	4.491830	-0.554798	0.026044	-0.060335	-0.817883	0.101294	-0.142909	0.805328	-0.173306	-0.515055	-0.236919
39800	8.584739	-0.148883	4.477189	-0.533123	0.006125	-0.061744	-0.818440	0.099605	-0.143063	0.802522	-0.178173	-0.513216	-0.246620
39801	8.700763	0.015086	4.533197	-0.553045	0.009625	-0.038072	-0.819273	0.096509	-0.143652	0.800025	-0.183498	-0.510516	-0.256245
39802	8.686057	0.025057	4.566935	-0.558388	0.025826	-0.033814	-0.819548	0.094819	-0.143667	0.797258	-0.188914	-0.507999	-0.265758
39803	8.724654	0.010283	4.562216	-0.552805	0.035521	-0.012571	-0.818421	0.095669	-0.145776	0.794949	-0.194303	-0.504654	-0.275004
39804	8.627633	-0.075986	4.582640	-0.567193	0.047127	0.004851	-0.817577	0.096516	-0.146758	0.792363	-0.200092	-0.501467	-0.283997
39805	8.646567	-0.114591	4.612042	-0.538014	0.052176	0.029044	-0.817996	0.095676	-0.148029	0.790313	-0.205520	-0.497646	-0.292430
39806	8.640991	-0.128497	4.701612	-0.534393	0.059482	0.015765	-0.816874	0.097935	-0.150404	0.787852	-0.210784	-0.494287	-0.300898
39807	8.531094	-0.065680	4.587487	-0.563544	0.041563	0.019063	-0.817011	0.097522	-0.153219	0.785343	-0.216524	-0.490395	-0.309624
39808	8.510637	0.003251	4.767975	-0.536522	0.008959	0.023114	-0.816598	0.099773	-0.152496	0.782233	-0.222159	-0.487669	-0.317704
39809	8.626605	-0.138179	4.684824	-0.538433	-0.012660	0.025003	-0.816883	0.100339	-0.153050	0.779155	-0.227841	-0.484636	-0.325782
39810	8.586411	0.016548	4.651738	-0.562364	-0.050209	0.005505	-0.816882	0.100054	-0.152209	0.775055	-0.234043	-0.482629	-0.334040
39811	8.579998	-0.027714	4.524171	-0.575098	-0.051851	-0.005250	-0.816599	0.099628	-0.151372	0.771033	-0.240191	-0.479985	-0.342683
39812	8.686155	-0.057445	4.514695	-0.553460	-0.084475	0.005837	-0.816606	0.100888	-0.148828	0.766452	-0.246437	-0.478439	-0.350594
39813	8.671974	-0.047900	4.480778	-0.560913	-0.113231	0.001504	-0.817027	0.099612	-0.146027	0.761754	-0.252789	-0.476686	-0.358608
39814	8.570417	0.011074	4.533416	-0.546572	-0.131147	-0.018581	-0.817882	0.100725	-0.141369	0.756393	-0.258970	-0.475903	-0.366499
39815	8.588550	0.334799	4.529779	-0.570649	-0.184867	-0.041488	-0.817740	0.099581	-0.136321	0.750446	-0.265492	-0.475257	-0.374800
39816	8.669176	0.541977	4.503195	-0.551986	-0.205886	-0.115406	-0.818438	0.096033	-0.127917	0.743406	-0.271317	-0.475934	-0.383695
39817	8.617826	0.516652	4.266738	-0.539996	-0.195323	-0.094102	-0.818161	0.096441	-0.123697	0.736900	-0.276844	-0.475817	-0.392344
39818	9.102345	0.200876	4.501589	-0.562424	-0.172148	-0.051112	-0.821681	0.093043	-0.116254	0.730398	-0.283094	-0.475410	-0.400451
39819	9.038313	-0.015862	4.562088	-0.551114	-0.134788	-0.006136	-0.821688	0.093874	-0.111746	0.724901	-0.289052	-0.473689	-0.408149
39820	8.901362	0.013594	4.496699	-0.560878	-0.146338	0.078725	-0.820844	0.093716	-0.107256	0.719516	-0.296235	-0.472041	-0.414389
39821	8.702991	0.262965	4.366112	-0.549831	-0.132177	0.099996	-0.820587	0.098635	-0.103551	0.714755	-0.303070	-0.469558	-0.420464
39822	8.656823	0.404586	4.164032	-0.553330	-0.084850	0.050143	-0.821019	0.099748	-0.099178	0.709584	-0.309297	-0.467156	-0.427308
39823	8.594021	0.494719	4.213854	-0.556945	-0.062957	0.021654	-0.820607	0.102135	-0.097047	0.704600	-0.314811	-0.463997	-0.434902
39824	8.641927	0.453499	4.240830	-0.542086	-0.016277	0.033045	-0.819768	0.103540	-0.096195	0.699826	-0.320057	-0.460715	-0.442208
39825	8.679416	0.473564	4.395207	-0.549063	0.014028	0.072589	-0.818365	0.105511	-0.096748	0.695894	-0.325149	-0.456107	-0.449417
39826	8.587505	0.328853	4.351033	-0.566976	0.048312	0.074787	-0.819208	0.105097	-0.098854	0.691763	-0.330481	-0.451325	-0.456676
39827	8.612308	0.463912	4.330161	-0.556878	0.055256	0.099656	-0.818380	0.110035	-0.101480	0.688244	-0.335447	-0.445786	-0.463757
39828	8.843121	0.271657	4.351329	-0.557558	0.111502	0.059515	-0.816701	0.113700	-0.103423	0.684433	-0.339855	-0.440213	-0.471448
39829	8.951549	0.163976	4.632689	-0.551471	0.206744	0.084651	-0.815290	0.114842	-0.108765	0.681987	-0.343081	-0.432631	-0.479603
39830	9.304108	0.074328	4.565558	-0.558317	0.249671	0.127718	-0.813326	0.119092	-0.117171	0.679850	-0.346696	-0.424574	-0.487178
39831	8.869708	-0.019920	4.516447	-0.565335	0.260078	0.169936	-0.811928	0.124193	-0.126970	0.678399	-0.350219	-0.415424	-0.494515
39832	8.360433	-0.142260	4.151199	-0.544082	0.185656	0.113923	-0.810527	0.128162	-0.135374	0.675504	-0.354076	-0.408356	-0.501567
39833	8.660364	-0.222258	4.028454	-0.535371	0.154663	0.054117	-0.808558	0.130566	-0.139442	0.672052	-0.357203	-0.401657	-0.509336
39834	9.362847	-0.411533	4.227771	-0.526536	0.125969	0.042121	-0.807148	0.131992	-0.145483	0.667915	-0.360760	-0.395979	-0.516665
39835	9.299685	-0.095661	4.432142	-0.529830	0.168805	0.088723	-0.806445	0.133701	-0.151516	0.664793	-0.363868	-0.388833	-0.523889
39836	8.474666	0.030437	4.441505	-0.555251	0.145013	0.131766	-0.805175	0.135130	-0.158541	0.661379	-0.368236	-0.381852	-0.530254
39837	7.914973	-0.092279	4.351799	-0.562881	0.041697	0.194995	-0.803214	0.139367	-0.163010	0.658000	-0.373849	-0.375191	-0.535261
39838	8.668020	-0.767088	4.643459	-0.545068	-0.032404	0.216059	-0.801542	0.144723	-0.165076	0.654072	-0.380534	-0.369952	-0.538999
39839	8.980487	-0.770447	4.807394	-0.568683	-0.030539	0.224673	-0.797907	0.152890	-0.166144	0.650287	-0.387147	-0.363882	-0.542987
39840	9.049089	-0.512321	4.799589	-0.568954	-0.035394	0.166361	-0.797504	0.157680	-0.166237	0.645476	-0.393734	-0.358727	-0.547402
39841	8.469605	-0.267994	4.638155	-0.554834	-0.092986	0.145569	-0.798521	0.163585	-0.161949	0.640346	-0.400182	-0.354172	-0.551701
39842	8.405475	-0.450235	4.417964	-0.555159	-0.138636	0.112204	-0.797128	0.167236	-0.159110	0.634172	-0.407255	-0.350844	-0.555767
39843	8.419387	-0.825609	4.310980	-0.558668	-0.128678	0.107638	-0.796580	0.170610	-0.157251	0.628193	-0.413786	-0.346948	-0.560163
39844	8.435791	-0.886400	4.654767	-0.553902	-0.088233	0.114502	-0.794767	0.174964	-0.154408	0.622266	-0.420206	-0.342897	-0.564477
39845	8.465394	-0.954980	4.539505	-0.563791	-0.072807	0.108102	-0.794926	0.178619	-0.151838	0.616502	-0.426078	-0.338162	-0.569236
39846	8.565763	-0.911174	4.688699	-0.545976	-0.076601	0.021658	-0.792829	0.182262	-0.147317	0.609528	-0.431548	-0.334767	-0.574607
39847	8.344003	-1.033634	4.593706	-0.546002	-0.092010	0.028773	-0.794537	0.185074	-0.144181	0.602752	-0.436775	-0.331060	-0.579928
39848	8.572060	-1.019062	4.448254	-0.569434	-0.051111	0.005302	-0.793280	0.187598	-0.141494	0.595408	-0.442022	-0.327146	-0.585732
39849	8.716571	-0.757924	4.611878	-0.538435	0.031606	-0.088560	-0.795250	0.185908	-0.140231	0.587992	-0.444830	-0.323005	-0.593346
39850	8.680922	-1.022858	4.723621	-0.560743	0.094796	-0.092794	-0.794260	0.185340	-0.139682	0.580359	-0.447491	-0.318233	-0.601384
39851	8.663200	-0.873726	4.591494	-0.564431	0.111458	-0.138919	-0.794095	0.180276	-0.142267	0.572448	-0.449190	-0.313190	-0.610281
39852	8.987877	-0.503478	4.606259	-0.556801	0.094435	-0.246538	-0.796195	0.176333	-0.141448	0.562786	-0.450697	-0.309733	-0.619847
39853	9.066800	-0.883509	4.206854	-0.551415	0.017979	-0.162863	-0.796745	0.173240	-0.143023	0.553918	-0.453093	-0.306016	-0.627882
39854	9.626867	-1.081089	4.094738	-0.560070	-0.000420	-0.010598	-0.796180	0.172666	-0.140222	0.546408	-0.457121	-0.301341	-0.633776
39855	9.650275	-0.838234	4.304641	-0.517735	0.092025	0.007048	-0.797025	0.172102	-0.139377	0.540265	-0.459159	-0.295644	-0.640220
39856	8.487972	0.114677	4.012842	-0.570941	0.078804	-0.106829	-0.798993	0.170703	-0.141064	0.531759	-0.461616	-0.290759	-0.647767
39857	7.578574	0.647024	3.585247	-0.562651	-0.003362	-0.198327	-0.799259	0.166469	-0.138716	0.521814	-0.464020	-0.287362	-0.655605
39858	8.732778	0.428389	3.409744	-0.547226	-0.130809	-0.244918	-0.800382	0.164491	-0.136057	0.510338	-0.468003	-0.286159	-0.662300
39859	9.409116	-0.292895	3.921918	-0.532208	-0.112008	-0.136910	-0.802488	0.161098	-0.131015	0.500652	-0.471723	-0.283676	-0.668096
39860	9.591111	-0.254105	4.124220	-0.533642	-0.091174	-0.047674	-0.802901	0.157701	-0.125986	0.491996	-0.476022	-0.280306	-0.672883
39861	8.973120	0.273527	4.394629	-0.533409	-0.044522	-0.032991	-0.803747	0.156846	-0.122614	0.483922	-0.479311	-0.276117	-0.678115
39862	8.668208	0.211132	4.158926	-0.536209	-0.027676	-0.103957	-0.805431	0.154454	-0.122345	0.474708	-0.482349	-0.272554	-0.683890
39863	8.574780	0.157827	4.043658	-0.544318	-0.011252	-0.123635	-0.804715	0.152197	-0.122093	0.465337	-0.484647	-0.268721	-0.690194
39864	8.685569	-0.070557	3.963900	-0.549672	-0.033342	-0.068718	-0.806692	0.152197	-0.120672	0.456320	-0.487943	-0.264598	-0.695465
39865	8.728653	-0.036601	4.026290	-0.560385	-0.032015	-0.010455	-0.805275	0.150783	-0.120135	0.448113	-0.491146	-0.259579	-0.700420
39866	8.838216	0.000245	4.231128	-0.533037	-0.019702	0.009269	-0.805550	0.149239	-0.121555	0.440307	-0.494392	-0.254734	-0.704852
39867	8.818515	0.148560	4.352736	-0.556436	0.003513	0.044247	-0.806263	0.150645	-0.120129	0.432980	-0.497206	-0.248869	-0.709492
39868	8.741744	0.298971	4.365658	-0.553803	-0.014635	0.056777	-0.804861	0.153325	-0.122080	0.425568	-0.500692	-0.243151	-0.713496
39869	8.621186	0.256003	4.330053	-0.545710	-0.015332	0.028540	-0.804022	0.154726	-0.120244	0.417925	-0.503470	-0.237727	-0.717874
39870	8.476407	0.087202	4.245140	-0.560065	-0.004649	0.047721	-0.805156	0.156284	-0.122187	0.410274	-0.506701	-0.231864	-0.721920
39871	8.509091	-0.127865	4.283742	-0.554341	0.023039	0.070596	-0.803328	0.157401	-0.120362	0.403234	-0.509062	-0.225529	-0.726220
39872	8.451581	0.029735	4.306224	-0.536139	0.042934	0.053001	-0.801510	0.161200	-0.120196	0.396030	-0.511322	-0.219516	-0.730427
39873	8.415092	0.122315	4.387398	-0.539686	0.070122	0.036869	-0.802217	0.162057	-0.122993	0.388768	-0.512591	-0.213324	-0.735257
39874	8.927022	0.235225	4.407201	-0.566882	0.095705	0.018820	-0.801941	0.163894	-0.124804	0.380887	-0.514049	-0.206739	-0.740228
39875	10.375657	-0.267894	5.027061	-0.539342	0.095605	0.129040	-0.799692	0.166576	-0.128167	0.375007	-0.515185	-0.199376	-0.744448
39876	8.720059	-0.115932	4.471807	-0.546553	0.146071	0.013350	-0.799412	0.168430	-0.135039	0.367359	-0.515609	-0.192720	-0.749703
39877	8.375945	-0.286215	3.949806	-0.548493	0.081695	0.056118	-0.800410	0.170972	-0.136129	0.360166	-0.516601	-0.186028	-0.754187
39878	8.511345	-0.326054	3.899325	-0.535945	0.070228	0.024513	-0.799434	0.173931	-0.136809	0.352418	-0.518010	-0.179922	-0.758351
39879	8.908277	-0.543266	3.961628	-0.554146	0.075049	0.003090	-0.798301	0.173658	-0.140476	0.344250	-0.518836	-0.173703	-0.762973
39880	8.980927	-0.849845	4.093022	-0.566882	0.041330	0.050888	-0.798585	0.174514	-0.143417	0.336404	-0.520864	-0.167002	-0.766580
39881	9.294969	-0.701762	4.127195	-0.557952	0.023309	0.051184	-0.797749	0.177046	-0.142835	0.328672	-0.522568	-0.160532	-0.770148
39882	9.226933	-0.570059	4.249053	-0.547318	0.020210	-0.010600	-0.797187	0.177608	-0.142693	0.319936	-0.524466	-0.154871	-0.773687
39883	9.033664	-0.815950	4.155400	-0.560316	-0.000802	-0.074383	-0.797049	0.178029	-0.142267	0.310083	-0.526042	-0.149790	-0.777619
39884	8.869044	-0.862989	4.197224	-0.554212	-0.035865	-0.088292	-0.798738	0.176474	-0.139459	0.299818	-0.528472	-0.145144	-0.780871
39885	8.560405	-0.909756	4.137749	-0.553505	-0.076498	-0.082793	-0.799294	0.174073	-0.137230	0.289606	-0.531022	-0.140656	-0.783811
39886	8.631449	-1.059405	4.240813	-0.549584	-0.065384	-0.019131	-0.799297	0.174060	-0.133575	0.280308	-0.533935	-0.135482	-0.786121
39887	8.736681	-1.001114	4.392255	-0.556809	-0.081131	0.033097	-0.800008	0.174898	-0.130749	0.271812	-0.536764	-0.129668	-0.788156
39888	8.725881	-0.971032	4.553834	-0.567634	-0.081375	0.064813	-0.798609	0.177429	-0.130030	0.263535	-0.540121	-0.123364	-0.789684
39889	8.672904	-0.772013	4.633842	-0.545823	-0.092623	0.101418	-0.799184	0.179968	-0.130702	0.256165	-0.543111	-0.116998	-0.791026
39890	8.562892	-0.675165	4.550750	-0.544058	-0.090658	0.081958	-0.798338	0.179962	-0.129584	0.248334	-0.546416	-0.110901	-0.792124
39891	8.467566	-0.573728	4.443424	-0.560351	-0.072403	0.063961	-0.797217	0.182078	-0.131117	0.240214	-0.548937	-0.104583	-0.793743
39892	8.704502	-0.624040	4.366343	-0.545867	-0.054874	0.014529	-0.798345	0.181655	-0.130269	0.231319	-0.551416	-0.098993	-0.795382
39893	8.701285	-0.576835	4.182173	-0.534782	0.009680	-0.054726	-0.797208	0.180250	-0.131980	0.221705	-0.552135	-0.093979	-0.798224
39894	8.698848	-0.594247	4.486838	-0.552049	0.128087	0.009791	-0.798192	0.179982	-0.135490	0.212967	-0.551568	-0.087487	-0.801725
39895	9.159399	-0.885765	4.711785	-0.560326	0.268846	-0.005278	-0.797761	0.179579	-0.141964	0.204280	-0.548180	-0.080357	-0.807039
39896	9.377079	-0.652849	5.073772	-0.558529	0.272286	0.014241	-0.798171	0.178344	-0.151534	0.195734	-0.545165	-0.073069	-0.811877
39897	8.171120	-0.198868	4.570123	-0.555134	0.218008	0.025065	-0.794489	0.177239	-0.160854	0.187462	-0.542439	-0.065870	-0.816260
39898	8.240266	0.015660	4.161680	-0.544897	0.022008	0.176838	-0.793787	0.179227	-0.166181	0.181331	-0.543520	-0.057961	-0.817524
39899	8.871497	-0.023319	3.975206	-0.559777	-0.024500	0.155851	-0.790696	0.182750	-0.168417	0.174768	-0.544831	-0.050193	-0.818594
39900	8.927761	-0.101856	3.840688	-0.546905	-0.009317	0.164763	-0.791553	0.185722	-0.172035	0.168347	-0.546304	-0.042483	-0.819394
39901	9.202112	0.163705	4.069333	-0.568652	-0.009572	0.207937	-0.787896	0.189247	-0.175401	0.162490	-0.547352	-0.033988	-0.820273
39902	8.839000	0.229903	4.240645	-0.537776	0.013088	0.171815	-0.787907	0.192499	-0.178741	0.156270	-0.548327	-0.026268	-0.821113
39903	8.610410	0.313210	4.191694	-0.574316	-0.015495	0.160913	-0.786215	0.193921	-0.184081	0.149512	-0.549345	-0.018268	-0.821908
39904	8.540708	0.512199	4.249977	-0.532831	-0.029645	0.110185	-0.785105	0.198145	-0.183905	0.142286	-0.550870	-0.011431	-0.822293
39905	8.810576	0.656302	4.376077	-0.549288	-0.016566	0.071056	-0.783134	0.199984	-0.187697	0.134246	-0.551681	-0.004914	-0.823166
39906	8.946576	0.516107	4.510362	-0.549036	0.017548	0.085007	-0.784541	0.199288	-0.189099	0.126408	-0.552347	0.002048	-0.823972
39907	8.986289	0.255108	4.554301	-0.560827	-0.046486	0.196699	-0.782295	0.202389	-0.191334	0.120248	-0.553548	0.010000	-0.824030
39908	8.817526	0.391780	4.596497	-0.563500	-0.055853	0.235631	-0.780200	0.208313	-0.194803	0.114715	-0.555326	0.018683	-0.823471
39909	8.360103	0.204663	4.359972	-0.552797	-0.093655	0.219958	-0.779508	0.211698	-0.196179	0.108983	-0.557153	0.026575	-0.822798
39910	8.479644	0.168461	4.488286	-0.554851	-0.115028	0.194425	-0.778260	0.216767	-0.196276	0.102873	-0.559785	0.034523	-0.821503
39911	8.611023	-0.172599	4.189865	-0.560593	-0.220187	0.270195	-0.775455	0.221133	-0.197798	0.097909	-0.563536	0.042777	-0.819153
39912	8.887621	-0.013103	4.078977	-0.568505	-0.235535	0.381743	-0.774069	0.226906	-0.197608	0.094781	-0.567887	0.052803	-0.815924
39913	9.014765	0.120523	3.932331	-0.563714	-0.235307	0.456158	-0.770710	0.232810	-0.196026	0.092766	-0.571573	0.063094	-0.812846
39914	9.121421	0.211595	3.916673	-0.539781	-0.187764	0.468565	-0.766650	0.241124	-0.199345	0.091299	-0.574839	0.073714	-0.809809
39915	8.909128	0.227404	3.911948	-0.568512	-0.139077	0.476735	-0.762153	0.246630	-0.205930	0.089347	-0.576795	0.084377	-0.807592
39916	8.711427	0.291515	3.916330	-0.571062	-0.113922	0.483595	-0.758379	0.256938	-0.215411	0.087629	-0.578739	0.095791	-0.805112
39917	8.672265	0.326141	4.002986	-0.549018	-0.081775	0.503110	-0.752182	0.261748	-0.225813	0.086137	-0.579527	0.106409	-0.803372
39918	9.760770	0.178174	4.239989	-0.563553	-0.092741	0.540355	-0.746126	0.266845	-0.237616	0.085362	-0.580837	0.118372	-0.800831
39919	9.056395	-0.009183	4.102871	-0.545178	-0.063946	0.525192	-0.740347	0.270959	-0.250412	0.084132	-0.581125	0.129058	-0.799099
39920	9.033384	0.009449	3.967375	-0.533409	-0.054675	0.490776	-0.733572	0.273238	-0.262532	0.082804	-0.581739	0.139995	-0.796947
39921	9.018535	-0.254394	3.888181	-0.533196	-0.004729	0.446207	-0.727242	0.280597	-0.277125	0.080201	-0.581133	0.149519	-0.795925
39922	9.026625	-0.179980	3.814847	-0.551662	0.009927	0.330913	-0.723001	0.281330	-0.288679	0.075922	-0.581080	0.158963	-0.794552
39923	8.903620	-0.305328	3.743919	-0.540897	0.013993	0.272590	-0.720600	0.282768	-0.299086	0.070322	-0.580591	0.166474	-0.793886
39924	8.892379	-0.420337	3.892618	-0.541551	0.083812	0.222589	-0.715221	0.281099	-0.309690	0.064185	-0.579576	0.174575	-0.793407
39925	8.887650	-0.350086	3.913588	-0.551453	0.089991	0.241904	-0.713086	0.279445	-0.322096	0.057641	-0.577853	0.181860	-0.793530
39926	8.767106	-0.143376	3.996017	-0.558752	0.078996	0.264885	-0.707975	0.274682	-0.334277	0.051988	-0.576652	0.190686	-0.792722
39927	8.693670	-0.151778	4.124279	-0.545972	0.083281	0.280910	-0.703588	0.274432	-0.346826	0.046065	-0.574735	0.198163	-0.792647
39928	8.803694	-0.117730	4.268736	-0.529544	0.113138	0.259707	-0.699062	0.274177	-0.358111	0.040531	-0.572857	0.206462	-0.792191
39929	8.622970	-0.308808	4.449925	-0.527452	0.138014	0.293125	-0.693261	0.273219	-0.370820	0.034715	-0.569848	0.213663	-0.792727
39930	8.621765	-0.559942	4.484142	-0.550907	0.099292	0.400980	-0.685331	0.269296	-0.383295	0.031242	-0.567472	0.223864	-0.791761
39931	8.798114	-0.622270	4.743158	-0.536381	0.069828	0.464156	-0.681940	0.270593	-0.394274	0.028275	-0.564638	0.232936	-0.791281
39932	8.633912	-0.584803	4.771956	-0.545264	0.081203	0.503761	-0.674871	0.270055	-0.407128	0.026577	-0.561931	0.244146	-0.789886
39933	8.502680	-0.672940	4.845608	-0.565414	0.047860	0.512535	-0.665689	0.270213	-0.418727	0.024102	-0.559054	0.254017	-0.788894
39934	8.756682	-0.471386	4.867183	-0.548422	0.022765	0.493502	-0.659462	0.268689	-0.430882	0.022504	-0.557167	0.265069	-0.786636
39935	8.581863	-0.384114	4.733541	-0.551245	0.034069	0.439419	-0.651817	0.264758	-0.440684	0.019028	-0.554718	0.273681	-0.785509
39936	8.524929	-0.297283	4.648073	-0.527953	-0.009122	0.421383	-0.645289	0.259152	-0.454290	0.016707	-0.553571	0.283538	-0.782871
39937	8.418330	-0.402946	4.649395	-0.549526	0.034373	0.403135	-0.641033	0.255507	-0.462797	0.012586	-0.551175	0.291511	-0.781709
39938	8.461309	-0.504659	4.660138	-0.551550	-0.001657	0.403328	-0.636631	0.251159	-0.471875	0.009695	-0.549887	0.301485	-0.778869
39939	8.475071	-0.545376	4.733067	-0.551804	-0.028463	0.378714	-0.632663	0.248780	-0.479382	0.005456	-0.548472	0.309007	-0.776958
39940	8.355436	-0.499400	4.621559	-0.541247	-0.071512	0.350780	-0.628834	0.245264	-0.484229	0.002296	-0.548461	0.318176	-0.773272
39941	8.514059	-0.555141	4.370662	-0.566956	-0.094307	0.297578	-0.624874	0.243855	-0.486805	-0.003051	-0.548438	0.324845	-0.770507
39942	8.569592	-0.322791	4.479149	-0.581617	-0.064718	0.222951	-0.625562	0.240199	-0.488525	-0.008668	-0.549016	0.333176	-0.766486
39943	8.570471	-0.265324	4.393932	-0.549011	-0.024291	0.120478	-0.624280	0.237808	-0.490810	-0.017120	-0.548929	0.337421	-0.764546
39944	8.549637	-0.462743	4.495236	-0.556925	0.055680	0.047320	-0.623987	0.235843	-0.493363	-0.025957	-0.548701	0.343350	-0.761816
39945	8.635982	-0.535578	4.529763	-0.541247	0.131923	-0.021960	-0.621718	0.233874	-0.495932	-0.037663	-0.546993	0.345652	-0.761515
39946	9.135866	-0.580657	4.780904	-0.559249	0.219405	-0.116395	-0.619449	0.231764	-0.498503	-0.050130	-0.545208	0.349636	-0.760257
39947	10.031355	-0.356560	5.187994	-0.552444	0.172716	-0.126452	-0.616887	0.227404	-0.502505	-0.063932	-0.543293	0.350699	-0.760102
39948	8.968256	-0.595220	4.602477	-0.547128	0.098310	-0.083690	-0.615331	0.227412	-0.506172	-0.074897	-0.542912	0.354898	-0.757419
39949	8.212626	-0.130682	3.921709	-0.546244	0.076524	-0.071224	-0.616192	0.230223	-0.503606	-0.087190	-0.541803	0.356414	-0.756186
39950	8.027024	0.139860	3.711127	-0.565758	0.053992	-0.159771	-0.617051	0.232470	-0.500763	-0.099164	-0.542404	0.360056	-0.752545
39951	9.047132	0.053589	4.082851	-0.549888	-0.040184	-0.103979	-0.616927	0.234696	-0.492306	-0.111244	-0.543008	0.361335	-0.749803
39952	9.791549	-0.175946	4.456544	-0.549395	-0.043451	0.064233	-0.618757	0.233571	-0.491460	-0.118949	-0.543298	0.367279	-0.745509
39953	9.223948	-0.218554	4.800910	-0.526790	0.036533	0.164717	-0.617764	0.232445	-0.492604	-0.127403	-0.540640	0.370793	-0.744305
39954	8.554398	0.022112	4.736293	-0.539370	0.058134	0.166103	-0.616073	0.233002	-0.491768	-0.134192	-0.538554	0.377390	-0.741302
39955	8.161981	0.132885	4.663090	-0.564112	0.071663	0.073666	-0.612829	0.233707	-0.494316	-0.144701	-0.535750	0.380232	-0.739903
39956	8.383096	0.057087	4.745798	-0.557523	-0.008972	0.022961	-0.611674	0.228219	-0.497054	-0.153252	-0.535533	0.385688	-0.735502
39957	8.555337	0.159526	4.681597	-0.553008	-0.034581	0.065685	-0.611387	0.227373	-0.497206	-0.162999	-0.534148	0.388447	-0.732957
39958	8.477038	-0.030628	4.727320	-0.529251	-0.027698	0.087109	-0.612521	0.227788	-0.494100	-0.170122	-0.533651	0.394167	-0.728634
39959	8.247965	0.133069	4.778960	-0.534360	0.011610	0.123934	-0.609544	0.224968	-0.495558	-0.179219	-0.530978	0.396993	-0.726870
39960	8.066902	-0.076649	4.684886	-0.525348	0.022884	0.065525	-0.608978	0.224688	-0.496269	-0.186967	-0.529794	0.402197	-0.722910
39961	8.121324	0.033451	4.567597	-0.574390	0.048763	0.020591	-0.608261	0.223008	-0.500228	-0.198293	-0.527025	0.404251	-0.720768
39962	8.146284	0.190199	4.536818	-0.559654	0.104887	-0.014940	-0.606565	0.222872	-0.502774	-0.208170	-0.525008	0.408706	-0.716932
39963	8.330139	0.508681	4.634507	-0.545119	0.148611	-0.071582	-0.604279	0.216962	-0.506509	-0.221323	-0.521387	0.408827	-0.715564
39964	9.406892	0.294603	5.109071	-0.551992	0.211558	-0.043570	-0.600011	0.210207	-0.512096	-0.232328	-0.517903	0.412312	-0.712600
39965	9.063690	0.011110	5.035369	-0.538857	0.254469	-0.019013	-0.594058	0.205709	-0.519360	-0.245506	-0.512045	0.412244	-0.712455
39966	9.535682	-0.149070	5.403820	-0.559106	0.198385	0.020077	-0.591640	0.202627	-0.526441	-0.255472	-0.507979	0.416453	-0.709407
39967	8.915529	-0.183078	4.752598	-0.570283	0.148222	-0.011693	-0.588097	0.199812	-0.529872	-0.267914	-0.503112	0.417302	-0.707785
39968	8.917332	-0.203936	4.511188	-0.555936	0.115806	-0.020163	-0.585270	0.199677	-0.533691	-0.277640	-0.500379	0.421394	-0.703537
39969	8.325442	-0.393662	4.494765	-0.559299	0.098675	0.073530	-0.581850	0.192636	-0.537166	-0.288265	-0.495289	0.423130	-0.701821
39970	7.831781	-0.585369	4.260757	-0.546519	0.045494	0.162355	-0.580404	0.185892	-0.543715	-0.294652	-0.491895	0.429230	-0.697841
39971	8.434143	-0.714413	4.329051	-0.543369	-0.063108	0.221549	-0.577408	0.179420	-0.548586	-0.301551	-0.487713	0.433119	-0.695421
39972	9.030479	-0.575794	4.679502	-0.552833	-0.060410	0.134850	-0.577547	0.178569	-0.546907	-0.307393	-0.485878	0.439603	-0.690059
39973	9.015401	-0.618852	4.735579	-0.547575	-0.069081	0.094260	-0.577412	0.179836	-0.546754	-0.315971	-0.482690	0.442309	-0.686684
39974	8.595181	-0.526285	4.814851	-0.567558	-0.045247	0.053994	-0.578544	0.180830	-0.548141	-0.323124	-0.481127	0.448045	-0.680708
39975	8.254185	-0.370373	4.668582	-0.562286	-0.075926	0.053316	-0.579108	0.180401	-0.545892	-0.332265	-0.478096	0.450564	-0.676769
39976	8.178451	-0.460796	4.432885	-0.566033	-0.106595	0.058753	-0.581100	0.183353	-0.542471	-0.338699	-0.477181	0.456651	-0.670112
39977	8.390298	-0.563513	4.453079	-0.526239	-0.120939	0.032796	-0.582516	0.183768	-0.539222	-0.347278	-0.474999	0.458771	-0.665810
39978	8.489594	-0.800040	4.605403	-0.553454	-0.124545	0.046637	-0.582523	0.184884	-0.535836	-0.353508	-0.474373	0.464621	-0.658886
39979	8.637906	-0.940509	4.708261	-0.528060	-0.139211	0.062071	-0.584940	0.188545	-0.533248	-0.361455	-0.471963	0.467156	-0.654497
39980	8.652529	-0.800114	4.757420	-0.544408	-0.109902	0.018371	-0.585374	0.190081	-0.528730	-0.368017	-0.471336	0.472438	-0.647462
39981	8.599252	-0.753573	4.802883	-0.557109	-0.091602	-0.006667	-0.588628	0.191348	-0.526160	-0.377488	-0.468537	0.474329	-0.642641
39982	8.502796	-0.740911	4.798038	-0.549946	-0.089523	-0.042000	-0.588918	0.192462	-0.521929	-0.384974	-0.468023	0.478882	-0.635154
39983	8.411757	-0.682699	4.739517	-0.550116	-0.082643	-0.105746	-0.589491	0.194008	-0.520362	-0.395620	-0.465877	0.479652	-0.629586
39984	8.451066	-0.688355	4.647704	-0.544875	-0.081132	-0.174684	-0.594004	0.192454	-0.515984	-0.404699	-0.466388	0.482736	-0.621020
39985	8.508503	-0.712567	4.698641	-0.528439	-0.064972	-0.176354	-0.595421	0.193007	-0.511750	-0.416074	-0.464606	0.482393	-0.615077
39986	8.450665	-0.881962	4.606369	-0.571613	-0.014513	-0.155967	-0.597689	0.194405	-0.506797	-0.425681	-0.463693	0.485314	-0.606840
39987	8.579573	-0.821026	4.818161	-0.554740	0.049806	-0.103062	-0.598828	0.195659	-0.501714	-0.437352	-0.459304	0.484963	-0.602141
39988	8.207808	-1.029511	4.729161	-0.552930	0.049941	-0.124372	-0.597578	0.200161	-0.500692	-0.446880	-0.457271	0.487288	-0.594770
39989	8.454878	-0.963915	4.645941	-0.541877	0.075135	-0.122565	-0.599271	0.199593	-0.498295	-0.458717	-0.452616	0.486337	-0.590080
39990	9.991978	-0.801744	5.072195	-0.560037	0.087767	-0.096001	-0.597015	0.199723	-0.496624	-0.468192	-0.449604	0.488548	-0.583072
39991	8.741500	-0.278259	4.430094	-0.528433	0.027758	-0.063574	-0.596450	0.199583	-0.497192	-0.478568	-0.444813	0.488381	-0.578444
39992	9.045483	0.016142	4.276585	-0.561369	-0.041103	0.002034	-0.597294	0.198734	-0.495367	-0.485517	-0.442161	0.492604	-0.571059
39993	8.997376	-0.206709	4.148650	-0.552920	0.024218	-0.053148	-0.597858	0.198020	-0.492277	-0.495776	-0.436912	0.492837	-0.566062
39994	8.593431	-0.156902	3.977069	-0.556806	0.012162	-0.116882	-0.599282	0.200269	-0.489571	-0.504411	-0.434705	0.495347	-0.557883
39995	8.667474	0.040091	3.861201	-0.560752	-0.054778	-0.082854	-0.600139	0.202092	-0.486311	-0.514093	-0.430368	0.496197	-0.551616
39996	8.916379	-0.371896	3.933125	-0.543360	-0.051432	-0.062330	-0.603122	0.205605	-0.481331	-0.521219	-0.428307	0.499570	-0.543427
39997	8.982169	-0.455716	4.122452	-0.538425	0.010623	-0.052929	-0.604406	0.208417	-0.478761	-0.530824	-0.423023	0.499757	-0.538072
39998	8.754770	-0.485367	4.176248	-0.552655	0.045575	-0.028593	-0.603986	0.208406	-0.475812	-0.538482	-0.419328	0.502401	-0.530843
39999	8.700387	-0.614892	4.279255	-0.559604	0.068560	0.021576	-0.603995	0.210662	-0.476350	-0.547822	-0.412279	0.502812	-0.526399
40000	8.589331	-0.614161	4.284229	-0.555907	0.085769	0.008221	-0.603153	0.211786	-0.476064	-0.555360	-0.407614	0.505265	-0.519743
40001	8.561584	-0.227100	4.313776	-0.549885	0.063588	-0.031338	-0.601045	0.213326	-0.474377	-0.564887	-0.401095	0.505181	-0.514605
40002	8.722064	-0.064229	4.239252	-0.573046	0.050252	-0.134972	-0.599507	0.216415	-0.472388	-0.573505	-0.397901	0.506942	-0.505743
40003	8.892772	-0.147682	4.592751	-0.526228	0.018046	-0.183759	-0.600925	0.217396	-0.469836	-0.583706	-0.393479	0.505891	-0.498535
40004	8.884741	-0.265778	4.637575	-0.562599	0.011937	-0.187705	-0.602770	0.219223	-0.466991	-0.592181	-0.391149	0.507434	-0.488707
40005	9.054076	-0.362183	4.851068	-0.535034	0.024621	-0.109600	-0.604038	0.218374	-0.465022	-0.601547	-0.385615	0.506937	-0.482138
40006	8.660064	-0.283574	4.657405	-0.545884	0.032842	-0.120454	-0.604040	0.218795	-0.464455	-0.609248	-0.382443	0.508475	-0.473295
40007	8.445265	-0.153260	4.409764	-0.529923	-0.021989	-0.143832	-0.605737	0.218787	-0.460786	-0.618184	-0.377594	0.508215	-0.465822
40008	8.593184	-0.208087	4.294190	-0.553719	-0.052449	-0.148317	-0.606734	0.220186	-0.457109	-0.625141	-0.375260	0.510538	-0.455774
40009	8.643889	-0.133276	4.327117	-0.552030	-0.070478	-0.147284	-0.607282	0.216238	-0.455740	-0.633520	-0.370466	0.511044	-0.447482
40010	8.586084	-0.062706	4.345739	-0.561260	-0.108546	-0.117968	-0.610238	0.213982	-0.453350	-0.639478	-0.368082	0.514246	-0.437190
40011	8.770176	-0.095919	4.244374	-0.561024	-0.103631	-0.061341	-0.613344	0.213983	-0.451358	-0.646565	-0.362452	0.515869	-0.429489
40012	9.135266	-0.213165	4.414342	-0.549571	-0.048435	0.009277	-0.614319	0.210600	-0.450261	-0.651762	-0.358263	0.519013	-0.421282
40013	8.923717	-0.348737	4.551457	-0.563455	0.024046	0.066988	-0.613471	0.210603	-0.451674	-0.658846	-0.350072	0.519904	-0.416018
40014	8.597887	-0.458184	4.499954	-0.572183	0.042421	0.126850	-0.612618	0.209622	-0.453940	-0.663983	-0.343493	0.522786	-0.409676
40015	8.509691	-0.385792	4.392942	-0.545234	0.024815	0.067115	-0.610630	0.207229	-0.455949	-0.670685	-0.335435	0.523498	-0.404493
40016	8.613840	-0.284932	4.394094	-0.563725	0.020254	-0.014426	-0.609358	0.207092	-0.457928	-0.676498	-0.330522	0.525546	-0.396114
40017	8.845810	-0.376312	4.315061	-0.553259	-0.007846	-0.097248	-0.611184	0.205411	-0.459619	-0.683964	-0.324236	0.525645	-0.388280
40018	8.763706	-0.397575	4.310575	-0.555249	-0.025673	-0.118412	-0.611458	0.203436	-0.458794	-0.689847	-0.320772	0.527448	-0.378173
40019	8.691402	-0.499014	4.248978	-0.577032	-0.024630	-0.124006	-0.611881	0.202723	-0.455705	-0.697205	-0.314449	0.527752	-0.369465
40020	8.719736	-0.515656	4.321618	-0.549727	-0.018526	-0.115762	-0.614562	0.202586	-0.455123	-0.702881	-0.310859	0.529306	-0.359389
40021	8.806088	-0.547285	4.375016	-0.558757	-0.014977	-0.104378	-0.614559	0.201738	-0.454289	-0.709789	-0.304392	0.529426	-0.351074
40022	8.798588	-0.595511	4.385230	-0.545780	0.009913	-0.074310	-0.614419	0.202019	-0.454006	-0.715228	-0.300106	0.530683	-0.341702
40023	8.818290	-0.591105	4.336826	-0.567572	-0.007387	-0.042605	-0.615554	0.203145	-0.452860	-0.721554	-0.292694	0.531096	-0.334105
40024	8.864603	-0.550555	4.297649	-0.553087	-0.026562	-0.021069	-0.615418	0.204126	-0.451445	-0.726078	-0.287885	0.533133	-0.325119
40025	8.752001	-0.489911	4.219798	-0.523999	-0.032244	-0.006552	-0.616821	0.202156	-0.451174	-0.731377	-0.280804	0.533803	-0.318262
40026	8.788420	-0.344865	4.261626	-0.552876	-0.012549	0.023091	-0.618790	0.200756	-0.452438	-0.735572	-0.275350	0.535779	-0.309930
40027	8.765857	-0.397377	4.344400	-0.553569	0.019827	0.029061	-0.617237	0.200752	-0.452591	-0.741109	-0.267064	0.536041	-0.303469
40028	8.800807	-0.479009	4.466085	-0.570775	0.038062	0.013700	-0.615259	0.200186	-0.453175	-0.745795	-0.261051	0.537224	-0.295011
40029	8.687263	-0.497596	4.471277	-0.539761	0.034810	0.056520	-0.614975	0.200478	-0.456267	-0.750996	-0.252511	0.537280	-0.289091
40030	8.613301	-0.386309	4.414557	-0.554360	0.023133	0.059961	-0.614685	0.198790	-0.457412	-0.754963	-0.246254	0.538726	-0.281361
40031	8.660769	-0.473232	4.475873	-0.552609	-0.004171	0.089338	-0.612978	0.196257	-0.459701	-0.759368	-0.237333	0.539561	-0.275513
40032	8.649574	-0.309021	4.442643	-0.535285	0.004674	0.099238	-0.612404	0.194577	-0.463097	-0.762636	-0.230980	0.541273	-0.268435
40033	8.595588	-0.162513	4.627143	-0.545263	0.019195	0.091954	-0.611691	0.193311	-0.464381	-0.767003	-0.221977	0.541674	-0.262719
40034	8.673246	-0.257890	4.526615	-0.560118	-0.015494	0.051308	-0.611418	0.195282	-0.464082	-0.770227	-0.215804	0.543516	-0.254499
40035	8.710072	-0.173779	4.486964	-0.538242	0.023572	0.005343	-0.610696	0.191907	-0.466372	-0.774810	-0.207797	0.543381	-0.247440
40036	8.699574	-0.335452	4.517779	-0.552789	0.023729	-0.005468	-0.610258	0.189095	-0.468654	-0.778508	-0.202088	0.544229	-0.238537
40037	8.680317	-0.400824	4.479872	-0.549124	0.018173	0.008753	-0.610111	0.187972	-0.470073	-0.782803	-0.193859	0.544189	-0.231292
40038	8.665909	-0.362005	4.489124	-0.547466	-0.001577	0.000049	-0.610103	0.186426	-0.471214	-0.785966	-0.188228	0.545321	-0.222380
40039	8.623042	-0.265232	4.461521	-0.543694	0.025483	-0.005376	-0.608676	0.182760	-0.471123	-0.790126	-0.180175	0.545027	-0.214902
40040	8.681152	-0.260901	4.439647	-0.560179	-0.003375	0.007006	-0.610366	0.182205	-0.472803	-0.793072	-0.174212	0.546158	-0.205909
40041	8.724964	-0.154812	4.443237	-0.563813	-0.005231	0.015844	-0.610357	0.179949	-0.472264	-0.796613	-0.165719	0.546448	-0.198342
40042	8.671926	-0.183614	4.421882	-0.564746	-0.005136	0.005203	-0.608662	0.179665	-0.472562	-0.799340	-0.159655	0.547505	-0.189218
40043	8.739072	-0.193387	4.472646	-0.540206	0.005677	-0.006951	-0.609655	0.180935	-0.472681	-0.802747	-0.151730	0.547391	-0.181490
40044	8.738906	-0.246584	4.468407	-0.547430	0.011115	-0.007075	-0.610499	0.180376	-0.473383	-0.805426	-0.145967	0.547970	-0.172368
40045	8.724472	-0.244106	4.463565	-0.570968	0.023840	-0.007431	-0.610215	0.180096	-0.474092	-0.808859	-0.137473	0.547600	-0.164263
40046	8.724872	-0.183827	4.441144	-0.534710	0.018361	-0.017580	-0.611053	0.178411	-0.475227	-0.811395	-0.131959	0.547879	-0.155093
40047	8.750817	-0.139870	4.539692	-0.542743	0.043596	-0.014284	-0.610621	0.176723	-0.476373	-0.814725	-0.123926	0.547003	-0.147152
40048	8.694600	-0.116649	4.331697	-0.541884	0.028245	-0.010640	-0.609348	0.176015	-0.476250	-0.817149	-0.118144	0.547049	-0.138009
40049	8.702735	-0.134869	4.517953	-0.549336	-0.003358	0.000073	-0.609625	0.174750	-0.476964	-0.819677	-0.109979	0.546922	-0.130038
40050	8.686345	-0.096386	4.471634	-0.545466	0.027131	0.014089	-0.608355	0.175031	-0.477674	-0.821815	-0.103840	0.546939	-0.121224
40051	8.680836	-0.127314	4.544478	-0.567167	0.049843	0.003956	-0.609055	0.174052	-0.479225	-0.824687	-0.095209	0.545914	-0.113161
40052	8.622864	-0.095396	4.565948	-0.547250	0.036162	0.011341	-0.607083	0.174894	-0.479654	-0.826711	-0.089013	0.545666	-0.104276
40053	8.632262	-0.063735	4.613910	-0.554521	0.036173	0.013914	-0.606371	0.173770	-0.481077	-0.829123	-0.080521	0.544771	-0.096414
40054	8.613097	-0.095243	4.580458	-0.543730	0.014463	0.017705	-0.604680	0.174331	-0.481365	-0.830674	-0.074327	0.544774	-0.087615
40055	8.632180	-0.109728	4.602341	-0.561018	0.010042	0.017531	-0.606100	0.176019	-0.479790	-0.832545	-0.065753	0.544245	-0.079636
40056	8.627221	-0.095045	4.626348	-0.569212	0.012864	0.008572	-0.603273	0.175313	-0.481225	-0.833905	-0.059214	0.544190	-0.070387
40057	8.622117	-0.167514	4.627164	-0.538356	0.007323	0.007187	-0.604841	0.178553	-0.479914	-0.835473	-0.051154	0.543574	-0.062421
40058	8.631435	-0.201241	4.654108	-0.558482	-0.016009	0.007091	-0.602869	0.179536	-0.480341	-0.836283	-0.044826	0.543865	-0.053220
40059	8.629079	-0.206120	4.644500	-0.543844	0.000131	0.008047	-0.603153	0.179957	-0.479772	-0.837525	-0.036701	0.543292	-0.045148
40060	8.641427	-0.206424	4.608241	-0.565662	0.002137	-0.002832	-0.603720	0.180380	-0.479482	-0.838321	-0.030325	0.543160	-0.035711
40061	8.622221	-0.179719	4.607968	-0.546737	-0.015878	-0.013116	-0.604434	0.182354	-0.479315	-0.839149	-0.022424	0.542758	-0.027197
40062	8.642771	-0.191025	4.753052	-0.541969	0.016395	0.001776	-0.603305	0.182067	-0.478624	-0.839860	-0.016378	0.542253	-0.018094
40063	8.631589	-0.264394	4.604068	-0.552944	0.002097	-0.005346	-0.603026	0.182912	-0.478476	-0.840628	-0.008309	0.541464	-0.009612
40064	8.645085	-0.275806	4.724998	-0.547519	0.003918	-0.010606	-0.603879	0.184036	-0.477052	-0.840986	-0.002300	0.541052	-0.000235
40065	8.609941	-0.220681	4.615691	-0.558524	-0.001208	-0.035468	-0.605287	0.183337	-0.477611	-0.841459	0.005499	0.540220	0.008849
40066	8.631233	-0.268953	4.647615	-0.545796	0.002367	-0.038883	-0.604862	0.183197	-0.478319	-0.841568	0.011177	0.539713	0.018680
40067	8.597743	-0.239892	4.623171	-0.553096	-0.007584	-0.030947	-0.605569	0.183195	-0.477188	-0.841711	0.018895	0.538889	0.027657
40068	8.636378	-0.264394	4.608894	-0.544036	-0.012128	-0.030808	-0.604161	0.184038	-0.477331	-0.841435	0.024637	0.538504	0.037320
40069	8.650880	-0.288743	4.594648	-0.543998	-0.012215	-0.021076	-0.605856	0.184466	-0.478016	-0.841283	0.032264	0.537663	0.046053
40070	8.616602	-0.268739	4.666963	-0.556654	-0.005033	-0.012429	-0.605290	0.184040	-0.477322	-0.840864	0.038407	0.537018	0.055533
40071	8.612111	-0.239892	4.637650	-0.558617	-0.022029	-0.024729	-0.606699	0.183193	-0.475633	-0.840335	0.046199	0.536231	0.064494
40072	8.645804	-0.215786	4.661500	-0.553022	-0.010563	0.000045	-0.606417	0.183477	-0.476757	-0.839648	0.052411	0.535548	0.073704
40073	8.621840	-0.230317	4.632698	-0.567549	-0.004994	-0.010780	-0.606272	0.182488	-0.475784	-0.839052	0.060420	0.534346	0.082556
40074	8.622391	-0.199251	4.576773	-0.543883	-0.001564	-0.003440	-0.606553	0.182350	-0.476627	-0.838242	0.066416	0.533411	0.091715
40075	8.665957	-0.231139	4.545657	-0.558390	-0.001538	0.001704	-0.605707	0.182204	-0.475511	-0.837463	0.074331	0.532048	0.100271
40076	8.656547	-0.226428	4.516620	-0.543804	0.009253	-0.003500	-0.607117	0.182211	-0.476905	-0.836549	0.080290	0.530818	0.109421
40077	8.684326	-0.220802	4.671171	-0.560178	0.001992	0.010507	-0.605418	0.180798	-0.476652	-0.835578	0.088249	0.529275	0.117858
40078	8.651499	-0.284398	4.517274	-0.545705	-0.014304	0.011653	-0.605847	0.182209	-0.477056	-0.834226	0.094437	0.528294	0.126703
40079	8.728557	-0.221716	4.569632	-0.553061	-0.021403	0.004555	-0.608243	0.181794	-0.477604	-0.832764	0.102193	0.527071	0.135120
40080	8.695558	-0.251235	4.454018	-0.545787	-0.014061	-0.013987	-0.605847	0.182207	-0.476494	-0.831131	0.108087	0.526022	0.144360
40081	8.680515	-0.260383	4.521800	-0.545595	0.006455	0.007997	-0.606687	0.180945	-0.477625	-0.829751	0.115593	0.524248	0.152693
40082	8.685658	-0.207339	4.506702	-0.551091	0.002012	0.004430	-0.607533	0.180664	-0.477200	-0.828113	0.121698	0.522761	0.161678
40083	8.685342	-0.260413	4.521794	-0.545654	-0.001629	0.005393	-0.607532	0.180382	-0.477343	-0.826408	0.129113	0.521029	0.170027
40084	8.685243	-0.325785	4.503192	-0.545727	-0.011469	-0.002516	-0.606963	0.179538	-0.478200	-0.824405	0.135074	0.519684	0.178994
40085	8.699934	-0.241202	4.516727	-0.542107	-0.014241	0.003749	-0.606402	0.180096	-0.476652	-0.822346	0.142364	0.518077	0.187286
40086	8.714637	-0.183294	4.516061	-0.535727	-0.003359	-0.006849	-0.605266	0.178690	-0.478503	-0.820230	0.148053	0.516536	0.196197
40087	8.676002	-0.178186	4.520889	-0.558402	0.002151	-0.007155	-0.606954	0.177426	-0.478503	-0.818025	0.155332	0.514526	0.204867
40088	8.661447	-0.178034	4.530572	-0.562029	-0.001518	0.001668	-0.607236	0.177141	-0.477239	-0.815668	0.161497	0.512705	0.213864
40089	8.666030	-0.182715	4.559615	-0.556489	0.018349	-0.006352	-0.606664	0.176021	-0.479786	-0.813405	0.168574	0.510328	0.222532
40090	8.670891	-0.134290	4.578400	-0.552832	0.020071	0.000763	-0.605667	0.174049	-0.480798	-0.811080	0.174446	0.508077	0.231462
40091	8.641836	-0.148577	4.583431	-0.541954	0.023747	-0.013294	-0.605804	0.172921	-0.480387	-0.808666	0.181077	0.505596	0.240090
40092	8.660860	-0.095136	4.645636	-0.532901	0.027399	-0.022934	-0.607215	0.172922	-0.479533	-0.806166	0.186308	0.503289	0.249169
40093	8.634725	-0.105001	4.587787	-0.560302	0.011487	-0.042623	-0.605943	0.172498	-0.480109	-0.803197	0.192879	0.500910	0.258383
40094	8.646975	-0.017956	4.606130	-0.531255	-0.000553	-0.020965	-0.605943	0.172927	-0.482073	-0.800225	0.198199	0.498937	0.267243
40095	8.637606	-0.071457	4.543913	-0.554968	-0.004705	-0.047762	-0.607351	0.172085	-0.482071	-0.796861	0.204590	0.496756	0.276386
40096	8.642356	-0.052033	4.563021	-0.542106	0.011308	-0.031784	-0.606776	0.169547	-0.481821	-0.793697	0.209858	0.494460	0.285507
40097	8.647109	-0.061699	4.567955	-0.540308	0.002193	-0.021091	-0.607344	0.170249	-0.480684	-0.790397	0.216116	0.492028	0.294066
40098	8.661496	-0.066563	4.577656	-0.550217	0.013005	-0.015964	-0.606502	0.171518	-0.481521	-0.787100	0.221605	0.489475	0.302950
40099	8.661180	-0.124486	4.590385	-0.547517	0.003915	-0.008808	-0.606221	0.171941	-0.481941	-0.783654	0.227962	0.486809	0.311347
40100	8.656341	-0.063841	4.621128	-0.562070	0.002167	-0.007192	-0.607349	0.171660	-0.481513	-0.780045	0.233732	0.484197	0.320082
40101	8.673386	-0.073767	4.597052	-0.549272	0.016557	-0.010666	-0.606216	0.170816	-0.482515	-0.776497	0.239887	0.481220	0.328535
40102	8.641469	-0.126461	4.641178	-0.561931	0.027454	-0.014435	-0.605943	0.172784	-0.481512	-0.772879	0.245360	0.478130	0.337415
40103	8.660565	-0.201560	4.632325	-0.543698	0.024470	0.007022	-0.605509	0.170676	-0.483365	-0.769354	0.251419	0.474866	0.345523
40104	8.603252	-0.036847	4.632980	-0.550115	0.007189	0.028294	-0.605227	0.170819	-0.484210	-0.765697	0.257196	0.471842	0.353444
40105	8.631842	-0.099756	4.650558	-0.543734	0.010778	0.026574	-0.605227	0.170673	-0.482805	-0.761993	0.263402	0.468584	0.361129
40106	8.607589	-0.160112	4.636766	-0.560103	0.001777	0.033503	-0.605091	0.172231	-0.485321	-0.758085	0.269358	0.465435	0.368949
40107	8.612070	-0.171982	4.675555	-0.545503	0.014336	0.031825	-0.605231	0.171950	-0.485323	-0.754262	0.275483	0.461975	0.376532
40108	8.633699	-0.215679	4.666348	-0.558454	-0.012422	0.008837	-0.603669	0.169689	-0.484374	-0.749859	0.281230	0.459078	0.384536
40109	8.660750	-0.148379	4.634148	-0.540218	-0.005382	0.018753	-0.604097	0.170818	-0.484640	-0.745609	0.287170	0.455921	0.392094
40110	8.641670	-0.192077	4.583916	-0.550178	0.001952	0.009738	-0.604524	0.171380	-0.483928	-0.741205	0.292621	0.452760	0.399995
40111	8.661313	-0.143987	4.564022	-0.531175	-0.001617	-0.003276	-0.605083	0.170254	-0.483795	-0.736694	0.298066	0.449645	0.407748
40112	8.622865	-0.114790	4.556499	-0.552966	0.002120	-0.007096	-0.605359	0.168846	-0.484089	-0.731957	0.303333	0.446450	0.415825
40113	8.641816	-0.114622	4.602383	-0.567495	0.007652	-0.013491	-0.605226	0.170963	-0.485192	-0.727046	0.309004	0.442855	0.424029
40114	8.641968	-0.143835	4.568879	-0.552932	0.009361	-0.010679	-0.604518	0.170401	-0.486047	-0.722154	0.314101	0.439465	0.432093
40115	8.626904	-0.128726	4.650888	-0.572830	0.023835	-0.007467	-0.605930	0.170685	-0.485752	-0.717219	0.319617	0.435437	0.440267
40116	8.665707	-0.114576	4.633764	-0.556615	0.005808	-0.014233	-0.607050	0.168432	-0.485486	-0.712053	0.324690	0.431979	0.448276
40117	8.634539	-0.133940	4.597775	-0.545707	0.011255	-0.024762	-0.605082	0.170117	-0.484921	-0.706851	0.329635	0.428374	0.456288
40118	8.626980	-0.143332	4.634137	-0.542059	0.005684	-0.008766	-0.604659	0.170399	-0.485343	-0.701650	0.334468	0.424904	0.463978
40119	8.624669	-0.121582	4.631481	-0.538367	0.014661	-0.007006	-0.602966	0.170108	-0.483813	-0.696524	0.339290	0.421097	0.471607
40120	8.634181	-0.109408	4.655496	-0.541961	0.018219	0.000009	-0.605228	0.170956	-0.482943	-0.691342	0.343999	0.417291	0.479144
40121	8.602976	-0.123893	4.626702	-0.560187	0.011159	-0.007245	-0.604661	0.170394	-0.483797	-0.685874	0.349017	0.413224	0.486836
40122	8.674309	-0.099237	4.776149	-0.563774	0.023794	-0.007353	-0.605224	0.170541	-0.485337	-0.680340	0.353823	0.409079	0.494572
40123	8.592548	-0.208049	4.685649	-0.534786	0.012962	-0.021128	-0.604096	0.170537	-0.484924	-0.674769	0.358222	0.405226	0.502150
40124	8.597327	-0.191071	4.699952	-0.545726	-0.001546	-0.005241	-0.605793	0.171531	-0.486025	-0.669011	0.362963	0.401483	0.509405
40125	8.608032	-0.206531	4.557542	-0.542199	-0.010358	-0.028140	-0.606357	0.171105	-0.484620	-0.662971	0.367510	0.397822	0.516860
40126	8.607663	-0.150476	4.631826	-0.554919	-0.010346	-0.022977	-0.603953	0.170113	-0.484649	-0.656727	0.372230	0.394128	0.524231
40127	8.593583	-0.104651	4.602336	-0.545793	-0.005015	-0.019360	-0.604096	0.170538	-0.485206	-0.650638	0.376699	0.390195	0.531521
40128	8.653490	-0.128923	4.646022	-0.552930	0.009311	-0.005370	-0.605219	0.169132	-0.485212	-0.644584	0.381229	0.386033	0.538660
40129	8.622427	-0.170190	4.586114	-0.552983	0.004007	-0.016847	-0.604091	0.169409	-0.484796	-0.638386	0.385581	0.381789	0.545919
40130	8.597795	-0.181755	4.644270	-0.546522	0.016496	-0.007127	-0.603809	0.169694	-0.485779	-0.632256	0.389841	0.377520	0.552950
40131	8.645688	-0.157512	4.704346	-0.558287	0.023725	-0.002876	-0.606777	0.170831	-0.486869	-0.626174	0.394012	0.372760	0.560099
40132	8.578881	-0.162559	4.603002	-0.559953	0.056349	-0.023452	-0.605082	0.170260	-0.485763	-0.619893	0.397777	0.367873	0.567605
40133	8.534968	-0.147359	4.670551	-0.557320	0.038229	-0.014473	-0.603237	0.168290	-0.487626	-0.613648	0.401549	0.362932	0.574870
40134	8.573843	-0.089633	4.665022	-0.554531	0.043516	-0.002073	-0.603240	0.169136	-0.488039	-0.607401	0.405445	0.357998	0.581821
40135	8.595583	-0.084937	4.664940	-0.545542	0.025408	0.003457	-0.602812	0.168294	-0.489176	-0.601225	0.409215	0.353115	0.588542
40136	8.576332	-0.089709	4.655354	-0.545716	0.003903	-0.009687	-0.600970	0.166745	-0.490753	-0.594530	0.413317	0.348736	0.595052
40137	8.616429	-0.048000	4.794986	-0.534647	0.023456	0.014214	-0.599555	0.165754	-0.490493	-0.588425	0.416916	0.343836	0.601426
40138	8.646465	-0.121780	4.621788	-0.540150	0.020079	-0.007056	-0.599692	0.165052	-0.490921	-0.581779	0.420683	0.339225	0.607853
40139	8.631225	-0.123496	4.718484	-0.554775	-0.014457	0.032786	-0.599699	0.166315	-0.489502	-0.575348	0.424974	0.334288	0.613696
40140	8.608149	-0.102387	4.592626	-0.558369	0.012987	-0.010768	-0.600539	0.164911	-0.490494	-0.568308	0.428913	0.329491	0.620077
40141	8.646118	-0.133620	4.660583	-0.552843	0.009068	0.021169	-0.598833	0.162522	-0.493344	-0.561780	0.432683	0.324327	0.626100
40142	8.578466	-0.133133	4.670334	-0.552784	0.025390	0.008670	-0.599813	0.160976	-0.493775	-0.554970	0.436428	0.319211	0.632173
40143	8.646562	-0.012772	4.661650	-0.554635	0.014455	0.024669	-0.598113	0.159567	-0.495068	-0.548382	0.440039	0.313862	0.638071
40144	8.528534	0.033845	4.654039	-0.543743	0.016242	0.019459	-0.598391	0.158723	-0.495356	-0.541598	0.443766	0.308789	0.643733
40145	8.593835	0.089078	4.663001	-0.541891	0.012445	0.040756	-0.597257	0.157880	-0.496920	-0.535197	0.447229	0.303423	0.649218
40146	8.605267	0.041035	4.721515	-0.549244	0.010877	0.018557	-0.596685	0.156189	-0.497083	-0.528196	0.450980	0.298272	0.654722
40147	8.568792	-0.108814	4.684574	-0.561929	0.018257	0.005069	-0.596131	0.158438	-0.495939	-0.521066	0.454230	0.292842	0.660613
40148	8.588006	-0.104011	4.698993	-0.558294	0.027389	-0.009980	-0.594579	0.158723	-0.498057	-0.513576	0.457579	0.287580	0.666452
40149	8.563972	-0.053033	4.710538	-0.553853	0.013875	-0.012498	-0.597398	0.157882	-0.497341	-0.506140	0.460562	0.282396	0.672277
40150	8.563755	-0.045584	4.741869	-0.548303	0.025464	-0.001889	-0.595712	0.159853	-0.498177	-0.498713	0.463765	0.277138	0.677792
40151	8.544240	-0.030749	4.775559	-0.557470	0.012891	-0.001923	-0.594299	0.159285	-0.497631	-0.491265	0.466718	0.271755	0.683361
40152	8.530360	-0.031146	4.698257	-0.558477	0.014120	-0.037327	-0.594299	0.159857	-0.500297	-0.483073	0.469866	0.266729	0.689000
40153	8.472062	-0.049870	4.737206	-0.553035	0.002195	-0.017744	-0.593453	0.159567	-0.498338	-0.475278	0.472693	0.261596	0.694435
40154	8.597322	-0.103797	4.742474	-0.558643	-0.022978	-0.019406	-0.594726	0.160417	-0.498882	-0.467015	0.476331	0.256680	0.699372
40155	8.578629	-0.012056	4.707645	-0.565892	-0.015684	-0.024834	-0.594445	0.160414	-0.498321	-0.458790	0.479348	0.251549	0.704599
40156	8.563773	-0.031054	4.746540	-0.558548	-0.001283	-0.027497	-0.596697	0.159438	-0.499720	-0.450406	0.482517	0.246440	0.709633
40157	8.597898	-0.021844	4.707728	-0.553982	-0.001355	-0.021241	-0.598396	0.160708	-0.499131	-0.442307	0.485097	0.241256	0.714732
40158	8.607553	-0.031602	4.702991	-0.542110	0.003914	-0.012287	-0.596420	0.160708	-0.500552	-0.434214	0.487997	0.236121	0.719419
40159	8.527718	0.027235	4.755603	-0.554846	0.002148	-0.010667	-0.595850	0.159582	-0.501131	-0.426172	0.490445	0.230740	0.724293
40160	8.544392	-0.050265	4.746780	-0.568367	0.011125	-0.000271	-0.596417	0.160430	-0.501680	-0.417925	0.493400	0.224983	0.728888
40161	8.553802	-0.045280	4.780541	-0.565637	0.010163	0.005075	-0.595857	0.160699	-0.498307	-0.409942	0.495752	0.219172	0.733581
40162	8.548790	-0.103279	4.776362	-0.576523	0.016616	-0.005715	-0.596003	0.162115	-0.500260	-0.401453	0.498543	0.213241	0.738118
40163	8.534252	-0.093445	4.788354	-0.558332	0.020115	-0.003757	-0.595717	0.160981	-0.498306	-0.393361	0.500506	0.207494	0.742770
40164	8.537020	-0.054962	4.761341	-0.543863	0.005560	0.004470	-0.595155	0.161544	-0.498585	-0.385207	0.503119	0.201971	0.746790
40165	8.553913	-0.035674	4.770768	-0.560322	-0.005066	-0.007152	-0.596852	0.162392	-0.498141	-0.376850	0.505319	0.196383	0.751046
40166	8.529648	-0.049961	4.780626	-0.550269	-0.001618	0.004437	-0.594305	0.160840	-0.499162	-0.368514	0.507964	0.190766	0.754837
40167	8.511539	-0.021723	4.640183	-0.560356	-0.014075	-0.007098	-0.596002	0.161832	-0.499981	-0.360034	0.510163	0.185204	0.758821
40168	8.491659	-0.023561	4.712723	-0.554915	-0.012280	-0.009707	-0.596428	0.162538	-0.500111	-0.351308	0.512823	0.179687	0.762435
40169	8.515805	-0.050388	4.698491	-0.554996	-0.039525	0.014347	-0.595583	0.162814	-0.498850	-0.343034	0.515309	0.174130	0.765809
40170	8.598326	0.060231	4.692314	-0.536074	-0.046568	-0.011896	-0.597279	0.162954	-0.497429	-0.334265	0.518234	0.169115	0.768830
40171	8.588059	-0.050722	4.717730	-0.533264	-0.030289	-0.020827	-0.598970	0.162393	-0.497000	-0.325628	0.520174	0.164166	0.772292
40172	8.597790	-0.079935	4.693879	-0.550475	-0.033979	-0.002429	-0.599821	0.163380	-0.496561	-0.316823	0.522906	0.158699	0.775247
40173	8.622036	-0.070482	4.684075	-0.539580	-0.030351	-0.010279	-0.599546	0.164499	-0.494443	-0.308209	0.524789	0.153512	0.778485
40174	8.603010	-0.075437	4.645493	-0.560452	-0.022956	-0.020302	-0.599831	0.164919	-0.493311	-0.298982	0.527225	0.147963	0.781505
40175	8.583759	-0.085059	4.633544	-0.542261	-0.021267	-0.017451	-0.600953	0.163517	-0.494723	-0.290184	0.528825	0.142724	0.784709
40176	8.605423	-0.056058	4.654939	-0.561308	-0.011198	-0.024805	-0.601369	0.161682	-0.493333	-0.280841	0.530933	0.137096	0.787682
40177	8.617586	-0.090151	4.626307	-0.556745	-0.010334	-0.022988	-0.599817	0.161966	-0.495030	-0.271764	0.532286	0.131594	0.790885
40178	8.583911	-0.109423	4.602403	-0.567574	-0.004960	-0.014310	-0.600101	0.162243	-0.493478	-0.262469	0.534220	0.125679	0.793678
40179	8.622228	-0.128817	4.631565	-0.535730	0.002066	-0.010438	-0.601510	0.161684	-0.493754	-0.253783	0.535158	0.120281	0.796701
40180	8.646469	-0.032090	4.664282	-0.547618	-0.001379	-0.021156	-0.602071	0.160838	-0.493337	-0.244541	0.536780	0.114698	0.799319
40181	8.586280	0.006957	4.663927	-0.563993	-0.004910	-0.021333	-0.601502	0.159710	-0.493353	-0.235301	0.537802	0.108978	0.802201
