# Supplementary material for: Identification of Haptic Based Guiding Using Hard Reins
Source: PLoS One. 2015 Jul 22;10(7):e0132020. doi: 10.1371/journal.pone.0132020 (PMC4511788; doi:10.1371/journal.pone.0132020)
Supplement: S8 File — (ZIP) [file pone.0132020.s008.zip › Exp2_MotionData1/Subject1/path1/T10/fh10.txt]

// Start Time: 0
// Sample rate: 25.0Hz
// Scenario: 4.9
// Firmware Version: 2.6.1
Counter	Acc_X	Acc_Y	Acc_Z	Gyr_X	Gyr_Y	Gyr_Z	Mag_X	Mag_Y	Mag_Z	Quat_w	Quat_x	Quat_y	Quat_z
39557	-0.604247	1.218438	-9.792720	-0.007193	0.005870	0.004720	0.289246	-0.029933	0.673817	-0.070920	-0.979145	-0.189406	0.019275
39558	-0.618529	1.245215	-9.724992	-0.032246	0.011103	0.004565	0.289109	-0.029516	0.674479	-0.071530	-0.979125	-0.189305	0.019024
39559	-0.664039	1.296187	-9.690365	-0.050137	0.009358	0.002689	0.289916	-0.031880	0.675100	-0.072565	-0.979056	-0.189297	0.018694
39560	-0.688031	1.318023	-9.689906	-0.032267	0.005859	0.007224	0.288594	-0.033540	0.676417	-0.073196	-0.979049	-0.189105	0.018543
39561	-0.692724	1.335089	-9.627179	-0.008108	-0.008133	0.001185	0.290711	-0.031468	0.674829	-0.073471	-0.979029	-0.189086	0.018724
39562	-0.653911	1.361097	-9.675284	0.006237	-0.002873	-0.002221	0.290449	-0.032995	0.676525	-0.073377	-0.979036	-0.189068	0.018903
39563	-0.711601	1.399881	-9.724813	-0.016098	0.016398	-0.002288	0.290710	-0.031052	0.674440	-0.073715	-0.979000	-0.189155	0.018584
39564	-0.653946	1.360672	-9.814691	-0.028598	0.006787	-0.008605	0.290980	-0.032303	0.675211	-0.074265	-0.978932	-0.189303	0.018450
39565	-0.702193	1.366022	-9.761336	0.000022	0.010293	-0.006607	0.289928	-0.033685	0.674688	-0.074305	-0.978901	-0.189460	0.018323
39566	-0.696623	1.467210	-9.692924	0.001853	0.006803	-0.018044	0.290716	-0.034525	0.678607	-0.074255	-0.978851	-0.189738	0.018321
39567	-0.682248	1.448156	-9.594725	-0.018784	0.002377	-0.009409	0.289914	-0.034243	0.679672	-0.074698	-0.978778	-0.189946	0.018286
39568	-0.631913	1.394910	-9.574140	-0.012498	0.016364	-0.011102	0.289528	-0.034517	0.676787	-0.074895	-0.978728	-0.190152	0.018030
39569	-0.651348	1.380453	-9.631822	-0.012482	0.023382	-0.011072	0.288341	-0.035343	0.676009	-0.075134	-0.978665	-0.190421	0.017612
39570	-0.624513	1.418707	-9.638824	-0.040290	0.016335	0.002798	0.289544	-0.037294	0.676759	-0.075880	-0.978629	-0.190344	0.017231
39571	-0.518355	1.403613	-9.584634	-0.057355	0.011012	0.014074	0.287277	-0.036727	0.678900	-0.077051	-0.978588	-0.190118	0.016844
39572	-0.499031	1.405735	-9.628038	-0.039496	0.013622	0.023902	0.287809	-0.037286	0.679411	-0.077800	-0.978619	-0.189683	0.016482
39573	-0.479471	1.441472	-9.690287	-0.028742	0.002270	0.018655	0.289010	-0.038125	0.678991	-0.078441	-0.978636	-0.189344	0.016361
39574	-0.508176	1.480132	-9.706419	0.001669	-0.009959	0.017968	0.288089	-0.038396	0.677164	-0.078471	-0.978707	-0.188939	0.016629
39575	-0.573645	1.442194	-9.694273	0.002555	-0.023935	0.015292	0.289690	-0.039793	0.676863	-0.078593	-0.978751	-0.188614	0.017140
39576	-0.629603	1.382629	-9.651212	0.012418	-0.020412	0.010093	0.291420	-0.038968	0.674087	-0.078449	-0.978809	-0.188325	0.017667
39577	-0.629466	1.401871	-9.650992	0.012414	-0.011671	0.013653	0.290481	-0.037297	0.674250	-0.078325	-0.978867	-0.188048	0.017980
39578	-0.701181	1.505688	-9.706863	-0.026046	0.002342	0.016992	0.290997	-0.036469	0.677270	-0.078852	-0.978887	-0.187731	0.017902
39579	-0.710583	1.539629	-9.643902	-0.011704	0.009346	0.011844	0.290884	-0.039522	0.676716	-0.079125	-0.978906	-0.187530	0.017722
39580	-0.621170	1.548551	-9.644570	-0.000908	0.018097	0.001355	0.291157	-0.040356	0.675784	-0.079094	-0.978926	-0.187467	0.017459
39581	-0.614276	1.504714	-9.803762	0.010800	0.019912	-0.010897	0.290100	-0.040627	0.675010	-0.078880	-0.978899	-0.187721	0.017192
39582	-0.542078	1.470444	-9.814394	0.003571	-0.004628	-0.002255	0.290632	-0.040352	0.674217	-0.078846	-0.978900	-0.187713	0.017395
39583	-0.595223	1.466211	-9.761107	-0.010741	-0.002874	-0.004102	0.290751	-0.038827	0.675543	-0.079138	-0.978857	-0.187806	0.017480
39584	-0.643625	1.452091	-9.782483	-0.017000	0.004139	-0.002347	0.291275	-0.038275	0.676591	-0.079474	-0.978821	-0.187854	0.017431
39585	-0.812639	1.460196	-9.922736	-0.032194	-0.015022	-0.007759	0.290751	-0.039104	0.675934	-0.080226	-0.978726	-0.188006	0.017687
39586	-0.740394	1.424307	-9.676215	0.002632	0.000634	0.004853	0.292101	-0.042721	0.675484	-0.080192	-0.978765	-0.187812	0.017777
39587	-0.715760	1.482733	-9.384936	0.030354	0.016321	0.005110	0.292894	-0.041892	0.674823	-0.079606	-0.978828	-0.187741	0.017643
39588	-0.631152	1.496386	-9.423965	-0.023278	0.019811	-0.004101	0.291953	-0.040360	0.675903	-0.080005	-0.978784	-0.187837	0.017268
39589	-0.619001	1.514799	-9.664205	-0.041231	0.025054	0.016940	0.291832	-0.042442	0.675884	-0.080793	-0.978780	-0.187573	0.016675
39590	-0.594654	1.545585	-9.760200	-0.001776	0.009377	-0.003976	0.290377	-0.043128	0.675769	-0.080810	-0.978772	-0.187617	0.016587
39591	-0.580448	1.504714	-9.717529	0.026865	0.004134	-0.009087	0.289038	-0.041455	0.676462	-0.080334	-0.978773	-0.187806	0.016699
39592	-0.546930	1.461419	-9.631792	0.002593	-0.001199	0.011844	0.289833	-0.041321	0.676451	-0.080311	-0.978823	-0.187545	0.016807
39593	-0.522869	1.449211	-9.629736	-0.014396	0.004041	0.010849	0.289710	-0.042569	0.675916	-0.080644	-0.978833	-0.187357	0.016729
39594	-0.565960	1.504601	-9.717656	-0.021615	-0.006461	0.024002	0.290771	-0.042853	0.676553	-0.081118	-0.978891	-0.186840	0.016831
39595	-0.621474	1.509714	-9.760381	-0.015255	-0.009884	0.002906	0.291301	-0.042856	0.676808	-0.081515	-0.978865	-0.186786	0.017034
39596	-0.643174	1.510280	-9.630400	-0.007288	-0.008191	0.018835	0.290520	-0.044795	0.675618	-0.081713	-0.978927	-0.186353	0.017233
39597	-0.619062	1.505281	-9.630665	-0.018004	-0.007315	0.014346	0.291047	-0.044103	0.675355	-0.082157	-0.978940	-0.186080	0.017357
39598	-0.633555	1.505336	-9.649767	-0.021565	-0.004677	0.011691	0.291448	-0.045356	0.676649	-0.082620	-0.978949	-0.185817	0.017444
39599	-0.681683	1.534085	-9.810054	0.010703	0.005891	0.006701	0.291981	-0.044524	0.674548	-0.082447	-0.978985	-0.185705	0.017433
39600	-0.657780	1.500185	-9.822667	0.042029	-0.004592	0.001591	0.291054	-0.045492	0.675866	-0.081659	-0.979069	-0.185582	0.017774
39601	-0.650857	1.452302	-9.731946	0.053692	-0.007209	-0.008922	0.290657	-0.045628	0.675608	-0.080682	-0.979112	-0.185740	0.018206
39602	-0.602671	1.428650	-9.477865	0.044638	-0.002946	0.008626	0.291708	-0.044524	0.676916	-0.079840	-0.979227	-0.185464	0.018514
39603	-0.633019	1.573337	-9.435081	-0.010798	0.012795	0.004792	0.292898	-0.043698	0.676643	-0.080059	-0.979224	-0.185409	0.018292
39604	-0.656817	1.626081	-9.552039	-0.022402	0.033814	0.008329	0.292643	-0.044806	0.675586	-0.080393	-0.979237	-0.185261	0.017629
39605	-0.633079	1.572610	-9.673033	0.017952	0.026890	-0.010803	0.291575	-0.045080	0.677963	-0.080000	-0.979226	-0.185523	0.017262
39606	-0.585520	1.475448	-9.862031	0.042967	0.012904	-0.001890	0.290513	-0.043545	0.675631	-0.079129	-0.979296	-0.185526	0.017267
39607	-0.527915	1.426845	-9.877507	0.028653	0.007642	-0.003802	0.290500	-0.041463	0.675652	-0.078592	-0.979321	-0.185616	0.017302
39608	-0.508567	1.427061	-9.757498	-0.000029	-0.008154	-0.000552	0.290366	-0.041740	0.676702	-0.078642	-0.979320	-0.185579	0.017557
39609	-0.518229	1.422716	-9.630081	-0.003649	-0.002946	0.006489	0.291168	-0.041744	0.674982	-0.078776	-0.979330	-0.185462	0.017656
39610	-0.515684	1.437452	-9.524181	0.014202	-0.001232	0.013674	0.290635	-0.041880	0.675908	-0.078526	-0.979408	-0.185138	0.017807
39611	-0.527189	1.516920	-9.523168	0.021392	0.009280	0.010260	0.292488	-0.041474	0.676541	-0.078126	-0.979475	-0.184957	0.017746
39612	-0.563473	1.509848	-9.568602	0.021430	0.004071	0.001440	0.291172	-0.042994	0.675889	-0.077710	-0.979523	-0.184873	0.017840
39613	-0.624290	1.452153	-9.712949	0.026808	-0.001128	0.001470	0.291423	-0.040635	0.676171	-0.077242	-0.979562	-0.184846	0.018016
39614	-0.701750	1.428500	-9.779850	0.030414	-0.004577	-0.003783	0.290888	-0.038966	0.674621	-0.076681	-0.979592	-0.184888	0.018317
39615	-0.691971	1.445253	-9.782145	0.019651	-0.001099	0.003201	0.290751	-0.038965	0.675673	-0.076353	-0.979626	-0.184830	0.018470
39616	-0.686554	1.524832	-9.701962	-0.000048	-0.001128	0.004832	0.291794	-0.038557	0.680388	-0.076379	-0.979645	-0.184705	0.018579
39617	-0.724722	1.587906	-9.623997	0.000037	0.005908	-0.013623	0.293260	-0.039815	0.680616	-0.076415	-0.979588	-0.184995	0.018552
39618	-0.720230	1.539844	-9.598149	0.025061	0.009394	-0.007272	0.291003	-0.037441	0.676997	-0.075906	-0.979605	-0.185116	0.018566
39619	-0.679890	1.440855	-9.616460	0.035835	0.019903	-0.012474	0.292713	-0.035646	0.678434	-0.075196	-0.979611	-0.185392	0.018401
39620	-0.634586	1.361035	-9.646610	0.010795	0.027766	-0.012658	0.292053	-0.036476	0.678829	-0.074895	-0.979592	-0.185648	0.018010
39621	-0.591090	1.365476	-9.656549	-0.014300	0.024228	-0.004054	0.289274	-0.035070	0.674421	-0.075151	-0.979555	-0.185783	0.017562
39622	-0.479953	1.374125	-9.691056	-0.007205	0.009305	0.006487	0.288742	-0.035484	0.675476	-0.075280	-0.979570	-0.185664	0.017436
39623	-0.528136	1.389030	-9.659225	0.006284	0.009353	-0.009258	0.289799	-0.035907	0.677425	-0.075182	-0.979540	-0.185871	0.017357
39624	-0.586226	1.372441	-9.726212	-0.014357	0.010217	0.006471	0.289533	-0.035211	0.676517	-0.075446	-0.979546	-0.185745	0.017187
39625	-0.634654	1.353628	-9.709186	-0.014352	-0.008130	-0.000635	0.289541	-0.036738	0.676633	-0.075816	-0.979511	-0.185764	0.017363
39626	-0.630020	1.324859	-9.666293	0.007118	-0.011630	-0.002261	0.290323	-0.036745	0.680691	-0.075738	-0.979512	-0.185759	0.017714
39627	-0.620188	1.346651	-9.594024	0.020458	-0.011683	0.013697	0.290047	-0.035633	0.681888	-0.075439	-0.979581	-0.185480	0.018070
39628	-0.653467	1.423598	-9.686587	-0.004541	-0.000274	0.008296	0.290722	-0.036052	0.679248	-0.075551	-0.979606	-0.185296	0.018140
39629	-0.614507	1.468959	-9.698420	-0.021476	-0.008126	-0.007719	0.290724	-0.035496	0.677809	-0.076055	-0.979534	-0.185457	0.018304
39630	-0.580657	1.475822	-9.727474	0.021469	0.000623	-0.003857	0.291133	-0.036886	0.676870	-0.075649	-0.979555	-0.185493	0.018471
39631	-0.677377	1.457409	-9.702816	0.034879	-0.004600	-0.003754	0.290203	-0.034936	0.674015	-0.075042	-0.979583	-0.185561	0.018769
39632	-0.639140	1.399557	-9.646129	0.003559	-0.008126	-0.005782	0.290597	-0.034244	0.674016	-0.075019	-0.979563	-0.185649	0.019043
39633	-0.672977	1.395055	-9.631467	0.003559	0.002374	-0.003091	0.291382	-0.033555	0.676243	-0.074999	-0.979549	-0.185726	0.019089
39634	-0.644478	1.327539	-9.613262	0.001805	-0.001114	-0.012832	0.291512	-0.033973	0.677549	-0.074982	-0.979504	-0.185957	0.019230
39635	-0.644435	1.334652	-9.646829	-0.012520	0.009374	-0.006728	0.291381	-0.032999	0.675460	-0.075246	-0.979455	-0.186122	0.019087
39636	-0.624674	1.399179	-9.732782	-0.039358	0.011123	-0.004265	0.290584	-0.035079	0.679128	-0.075993	-0.979384	-0.186221	0.018822
39637	-0.592805	1.466222	-9.751514	-0.044810	0.005823	0.013304	0.290594	-0.036468	0.678720	-0.076910	-0.979358	-0.186001	0.018595
39638	-0.590176	1.495169	-9.717556	-0.036731	-0.014278	0.000958	0.291666	-0.037305	0.676989	-0.077702	-0.979301	-0.185951	0.018830
39639	-0.604986	1.447449	-9.629048	0.016014	-0.000304	0.011960	0.291404	-0.038137	0.677510	-0.077452	-0.979361	-0.185724	0.018948
39640	-0.643818	1.419013	-9.588181	0.016028	-0.009909	0.004881	0.292193	-0.037031	0.677771	-0.077196	-0.979401	-0.185588	0.019287
39641	-0.701955	1.395267	-9.636022	-0.016163	0.005856	0.006479	0.292488	-0.039529	0.673146	-0.077550	-0.979393	-0.185490	0.019177
39642	-0.697121	1.399672	-9.756186	-0.042998	-0.001127	0.006261	0.293154	-0.040644	0.674307	-0.078417	-0.979353	-0.185344	0.019125
39643	-0.639149	1.399454	-9.679778	-0.004516	0.007604	0.004791	0.293411	-0.040230	0.676145	-0.078531	-0.979358	-0.185278	0.019028
39644	-0.595398	1.437730	-9.636453	0.021338	0.007542	0.024359	0.291812	-0.039666	0.677226	-0.078113	-0.979484	-0.184793	0.019014
39645	-0.624242	1.457133	-9.657612	-0.010835	-0.003803	0.013522	0.292881	-0.040227	0.675891	-0.078396	-0.979507	-0.184541	0.019102
39646	-0.624153	1.471395	-9.712729	-0.023299	0.007600	0.004665	0.292627	-0.041752	0.675091	-0.078844	-0.979493	-0.184437	0.018954
39647	-0.595096	1.480922	-9.669607	0.008942	0.011107	-0.002144	0.292358	-0.041195	0.675364	-0.078678	-0.979496	-0.184508	0.018845
39648	-0.609719	1.461830	-9.657683	0.032145	-0.008151	0.005005	0.292610	-0.039253	0.675773	-0.078100	-0.979560	-0.184373	0.019208
39649	-0.612400	1.423475	-9.622049	-0.004545	-0.002921	0.006511	0.292877	-0.040088	0.676680	-0.078251	-0.979568	-0.184257	0.019308
39650	-0.633927	1.452493	-9.626337	-0.014373	0.030316	0.013621	0.292615	-0.040642	0.676810	-0.078445	-0.979608	-0.184019	0.018734
39651	-0.643491	1.466905	-9.657333	-0.030485	0.012828	0.010804	0.291812	-0.038694	0.675528	-0.079049	-0.979597	-0.183853	0.018423
39652	-0.677249	1.476533	-9.741054	-0.025149	-0.004653	0.015199	0.293420	-0.041201	0.675085	-0.079584	-0.979611	-0.183541	0.018491
39653	-0.624183	1.466636	-9.695959	0.010661	0.004089	0.011948	0.292101	-0.042026	0.674178	-0.079413	-0.979665	-0.183324	0.018503
39654	-0.619066	1.505230	-9.647490	0.005293	0.002329	0.010145	0.293284	-0.041062	0.675745	-0.079323	-0.979712	-0.183108	0.018554
39655	-0.655323	1.500680	-9.654440	-0.023317	0.023330	0.011785	0.293012	-0.040783	0.677327	-0.079750	-0.979718	-0.182937	0.018065
39656	-0.604487	1.519394	-9.697926	-0.037606	0.011089	0.003696	0.293036	-0.043976	0.675720	-0.080466	-0.979677	-0.182869	0.017798
39657	-0.628345	1.558228	-9.644397	-0.000026	-0.009887	-0.004023	0.292490	-0.042308	0.677320	-0.080555	-0.979651	-0.182945	0.018069
39658	-0.657692	1.505642	-9.611100	0.024201	-0.001096	-0.017916	0.293425	-0.042729	0.676251	-0.080098	-0.979623	-0.183272	0.018301
39659	-0.677472	1.438681	-9.534788	0.021470	0.002373	-0.009121	0.293946	-0.041621	0.677173	-0.079718	-0.979616	-0.183460	0.018422
39660	-0.727916	1.481829	-9.711714	-0.025865	-0.006300	-0.025330	0.293156	-0.041894	0.675738	-0.080258	-0.979478	-0.183944	0.018584
39661	-0.657985	1.469137	-9.750918	-0.000001	-0.008098	-0.006667	0.293958	-0.042175	0.674542	-0.080337	-0.979442	-0.184076	0.018833
39662	-0.624201	1.462024	-9.631118	0.021451	0.002361	-0.002081	0.293951	-0.040092	0.673118	-0.079926	-0.979469	-0.184098	0.018962
39663	-0.624350	1.440450	-9.607330	-0.008971	0.021586	0.003049	0.294347	-0.041206	0.675596	-0.080072	-0.979466	-0.184090	0.018579
39664	-0.624082	1.481031	-9.707811	-0.051055	0.011080	0.009764	0.293289	-0.041895	0.675868	-0.081054	-0.979423	-0.183921	0.018251
39665	-0.679393	1.514978	-9.759820	-0.040271	0.023371	0.004625	0.293820	-0.043148	0.677685	-0.081806	-0.979375	-0.183897	0.017717
39666	-0.657767	1.495948	-9.635245	-0.023316	0.013710	0.008225	0.292783	-0.045918	0.675310	-0.082234	-0.979376	-0.183730	0.017444
39667	-0.638352	1.507955	-9.592012	-0.033186	0.002314	0.009870	0.292778	-0.045085	0.675450	-0.082926	-0.979350	-0.183567	0.017341
39668	-0.619022	1.510150	-9.611382	-0.047510	0.005800	0.013298	0.293467	-0.049531	0.675526	-0.083858	-0.979324	-0.183301	0.017126
39669	-0.618763	1.548444	-9.673434	-0.015254	0.016333	0.008293	0.293726	-0.048977	0.676316	-0.084144	-0.979326	-0.183186	0.016817
39670	-0.649577	1.632565	-9.773147	0.007098	0.005859	0.011972	0.292134	-0.048969	0.676340	-0.084007	-0.979383	-0.182945	0.016801
39671	-0.676157	1.630353	-9.777750	0.042964	-0.002827	-0.007177	0.292663	-0.048138	0.675290	-0.083221	-0.979420	-0.183081	0.017108
39672	-0.633206	1.553500	-9.629989	0.046520	0.011120	-0.002726	0.292387	-0.046749	0.676096	-0.082286	-0.979492	-0.183110	0.017160
39673	-0.614075	1.524720	-9.553574	0.014337	0.011109	-0.010905	0.291581	-0.044384	0.675081	-0.082009	-0.979472	-0.183351	0.017095
39674	-0.619111	1.495895	-9.553862	-0.023255	0.025085	-0.004083	0.290778	-0.044658	0.677323	-0.082390	-0.979424	-0.183477	0.016618
39675	-0.590237	1.485636	-9.688823	-0.010698	0.024242	-0.007527	0.292380	-0.045221	0.675454	-0.082553	-0.979379	-0.183683	0.016199
39676	-0.599669	1.519216	-9.743635	0.031278	0.012856	0.007729	0.290788	-0.045769	0.676524	-0.081915	-0.979467	-0.183506	0.016144
39677	-0.551122	1.552652	-9.698004	0.017850	0.011079	0.007615	0.290250	-0.045072	0.677327	-0.081570	-0.979520	-0.183384	0.016060
39678	-0.555848	1.564936	-9.625718	-0.030462	0.004063	0.002834	0.291062	-0.047436	0.676766	-0.082171	-0.979484	-0.183312	0.015959
39679	-0.575040	1.581983	-9.606129	-0.017928	-0.000300	-0.000606	0.292383	-0.046333	0.676494	-0.082570	-0.979445	-0.183343	0.015978
39680	-0.621099	1.558194	-9.637250	0.013358	-0.000288	0.006681	0.291320	-0.046883	0.677818	-0.082331	-0.979491	-0.183193	0.016115
39681	-0.628703	1.507762	-9.630553	0.028636	0.010247	-0.005514	0.291594	-0.047161	0.675841	-0.081777	-0.979513	-0.183323	0.016108
39682	-0.595057	1.485791	-9.650324	-0.000063	0.005826	0.008346	0.290788	-0.046046	0.676784	-0.081778	-0.979546	-0.183149	0.016074
39683	-0.623763	1.526643	-9.736132	-0.014321	0.000625	-0.003214	0.291310	-0.044800	0.677182	-0.082099	-0.979503	-0.183232	0.016095
39684	-0.594993	1.497553	-9.736714	0.021429	-0.006388	0.003175	0.291316	-0.045355	0.676520	-0.081723	-0.979549	-0.183132	0.016387
39685	-0.633505	1.514722	-9.726571	0.021401	0.009346	0.013821	0.289986	-0.045348	0.677328	-0.081315	-0.979630	-0.182885	0.016342
39686	-0.633180	1.558207	-9.663584	0.007134	0.002361	-0.000400	0.290377	-0.044240	0.677596	-0.081186	-0.979641	-0.182877	0.016416
39687	-0.642866	1.553553	-9.637115	-0.011678	0.005841	0.004764	0.290515	-0.044796	0.677063	-0.081440	-0.979633	-0.182811	0.016335
39688	-0.584897	1.553298	-9.572724	-0.003593	0.005833	-0.004007	0.291574	-0.044107	0.676660	-0.081506	-0.979615	-0.182879	0.016308
39689	-0.594616	1.546055	-9.606373	0.003590	0.010228	-0.007462	0.291846	-0.044941	0.676122	-0.081444	-0.979589	-0.183055	0.016216
39690	-0.613963	1.543654	-9.654303	-0.000018	0.013723	0.001343	0.290778	-0.044103	0.676409	-0.081413	-0.979599	-0.183032	0.016038
39691	-0.585273	1.504811	-9.698259	-0.017922	0.009341	0.002943	0.291035	-0.045217	0.680858	-0.081778	-0.979575	-0.183010	0.015868
39692	-0.578096	1.495148	-9.693625	-0.014389	-0.001177	0.009976	0.292364	-0.046336	0.682140	-0.082087	-0.979589	-0.182793	0.015916
39693	-0.573430	1.471168	-9.657889	-0.001841	0.007575	0.006567	0.292222	-0.042585	0.678503	-0.082140	-0.979605	-0.182692	0.015832
39694	-0.605029	1.442528	-9.665156	-0.005407	-0.001152	0.001226	0.292227	-0.042862	0.677581	-0.082270	-0.979597	-0.182666	0.015925
39695	-0.657671	1.510291	-9.663923	-0.014394	-0.008156	0.008215	0.292622	-0.042864	0.678363	-0.082622	-0.979594	-0.182512	0.016104
39696	-0.681366	1.573076	-9.643769	-0.002756	-0.008148	0.006557	0.290932	-0.046740	0.674805	-0.082727	-0.979615	-0.182326	0.016339
39697	-0.642511	1.603983	-9.662976	-0.016144	0.007595	0.004749	0.291595	-0.046466	0.674535	-0.083060	-0.979601	-0.182266	0.016213
39698	-0.656967	1.611077	-9.739681	-0.001768	0.016389	-0.003919	0.290942	-0.049518	0.676615	-0.083052	-0.979593	-0.182331	0.015987
39699	-0.679211	1.539148	-9.721088	0.016110	0.000652	-0.005616	0.290800	-0.048129	0.676763	-0.082776	-0.979591	-0.182452	0.016136
39700	-0.638447	1.495826	-9.625800	0.023258	0.000625	-0.006469	0.291459	-0.047577	0.677283	-0.082335	-0.979607	-0.182550	0.016313
39701	-0.628928	1.476479	-9.635718	0.001795	0.016362	-0.003931	0.292375	-0.045083	0.676769	-0.082280	-0.979593	-0.182668	0.016101
39702	-0.623899	1.505216	-9.664272	0.001788	0.019858	-0.000389	0.291708	-0.044246	0.676525	-0.082191	-0.979600	-0.182700	0.015812
39703	-0.589615	1.572255	-9.678219	-0.005392	0.012840	0.003062	0.291575	-0.045774	0.679006	-0.082292	-0.979598	-0.182678	0.015631
39704	-0.613483	1.610972	-9.663147	0.014252	-0.004660	0.006681	0.291043	-0.044660	0.677450	-0.082050	-0.979646	-0.182509	0.015858
39705	-0.633047	1.577383	-9.684996	0.000018	0.007630	-0.007477	0.290651	-0.045352	0.676924	-0.082065	-0.979613	-0.182683	0.015817
39706	-0.623628	1.543656	-9.678254	-0.000881	-0.001119	-0.009288	0.291323	-0.046604	0.676639	-0.082102	-0.979582	-0.182822	0.015946
39707	-0.614324	1.495343	-9.722152	0.007147	0.011117	0.000496	0.290000	-0.046874	0.675868	-0.081965	-0.979591	-0.182843	0.015851
39708	-0.619368	1.470814	-9.890634	0.021448	0.002396	0.005856	0.291321	-0.046466	0.677034	-0.081557	-0.979652	-0.182688	0.015968
39709	-0.696424	1.506969	-10.062603	-0.003600	-0.032536	-0.000587	0.292113	-0.045359	0.676245	-0.081784	-0.979626	-0.182663	0.016695
39710	-0.621411	1.514877	-9.644956	-0.028772	-0.036186	0.013285	0.291861	-0.047301	0.675704	-0.082502	-0.979619	-0.182313	0.017372
39711	-0.565579	1.544363	-9.298999	-0.026071	-0.027501	0.002744	0.292262	-0.047858	0.675693	-0.083154	-0.979568	-0.182238	0.017910
39712	-0.632876	1.588246	-9.278686	-0.014375	0.023265	0.003042	0.293462	-0.048976	0.675794	-0.083370	-0.979568	-0.182184	0.017493
39713	-0.676812	1.536738	-9.716330	-0.005359	0.016386	-0.002192	0.293323	-0.048559	0.677114	-0.083458	-0.979548	-0.182271	0.017255
39714	-0.657633	1.519537	-9.786394	0.010724	-0.002852	-0.001271	0.293054	-0.047308	0.675949	-0.083276	-0.979560	-0.182270	0.017446
39715	-0.614302	1.495615	-9.633221	0.014284	-0.008141	-0.003048	0.294118	-0.048008	0.676319	-0.083064	-0.979562	-0.182327	0.017763
39716	-0.575372	1.534032	-9.556204	-0.000058	-0.001188	0.003035	0.293191	-0.047864	0.675678	-0.083089	-0.979577	-0.182226	0.017876
39717	-0.618528	1.577645	-9.562541	-0.021584	0.005787	0.017024	0.291732	-0.048272	0.676222	-0.083536	-0.979597	-0.181925	0.017752
39718	-0.652056	1.623014	-9.756411	-0.026875	0.002364	0.004660	0.293590	-0.049116	0.677367	-0.084075	-0.979571	-0.181823	0.017694
39719	-0.623527	1.562443	-9.827054	0.007058	-0.009898	0.017180	0.292664	-0.048833	0.676333	-0.084019	-0.979633	-0.181482	0.017980
39720	-0.616635	1.509794	-9.721966	0.017800	-0.007285	0.013728	0.293047	-0.047170	0.677920	-0.083720	-0.979710	-0.181181	0.018257
39721	-0.592489	1.505205	-9.587633	-0.014432	0.000537	0.017035	0.293854	-0.048562	0.676843	-0.084043	-0.979740	-0.180869	0.018258
39722	-0.623907	1.500729	-9.558572	-0.041335	-0.001245	0.029177	0.294402	-0.050786	0.675762	-0.084886	-0.979782	-0.180255	0.018181
39723	-0.676388	1.592412	-9.600327	-0.029600	0.011071	0.011719	0.293874	-0.050504	0.674329	-0.085466	-0.979770	-0.180070	0.017930
39724	-0.637410	1.640193	-9.607325	-0.009025	0.013687	0.013639	0.293875	-0.051477	0.675894	-0.085617	-0.979810	-0.179803	0.017700
39725	-0.690600	1.635409	-9.734304	0.013415	0.019885	0.003269	0.294002	-0.050645	0.675901	-0.085322	-0.979844	-0.179783	0.017446
39726	-0.613526	1.603866	-9.627176	0.032209	0.016357	-0.001926	0.292144	-0.051190	0.676974	-0.084650	-0.979900	-0.179803	0.017340
39727	-0.618679	1.558241	-9.615639	0.021532	0.026879	-0.012548	0.293207	-0.050918	0.676042	-0.084165	-0.979893	-0.180102	0.017003
39728	-0.621240	1.538915	-9.649487	0.014400	0.019902	-0.019677	0.293326	-0.048976	0.676847	-0.083823	-0.979856	-0.180485	0.016793
39729	-0.580211	1.533945	-9.597022	0.003605	0.016351	-0.009209	0.293056	-0.047863	0.676337	-0.083726	-0.979826	-0.180706	0.016591
39730	-0.546284	1.552717	-9.664396	-0.001735	0.016364	-0.013658	0.291598	-0.048133	0.676356	-0.083715	-0.979781	-0.180979	0.016381
39731	-0.589381	1.605840	-9.706676	0.014281	0.007596	0.004956	0.293054	-0.047586	0.676602	-0.083446	-0.979818	-0.180904	0.016362
39732	-0.565248	1.601091	-9.625221	-0.028663	0.013688	0.003774	0.290669	-0.048684	0.677153	-0.083978	-0.979789	-0.180837	0.016078
39733	-0.565039	1.629983	-9.615276	-0.039484	-0.004723	0.016851	0.291336	-0.049104	0.677007	-0.084815	-0.979775	-0.180526	0.016082
39734	-0.565359	1.586563	-9.656632	-0.023311	0.019806	0.010001	0.292398	-0.049665	0.677773	-0.085222	-0.979778	-0.180350	0.015687
39735	-0.579788	1.596180	-9.694853	-0.018865	0.007562	0.013521	0.291348	-0.051047	0.676594	-0.085608	-0.979790	-0.180118	0.015528
39736	-0.618470	1.591533	-9.740238	-0.026061	-0.008181	0.018710	0.291607	-0.052995	0.681691	-0.086173	-0.979812	-0.179714	0.015657
39737	-0.623177	1.610622	-9.802468	-0.014382	-0.016887	0.007315	0.293205	-0.054670	0.682963	-0.086555	-0.979801	-0.179561	0.016006
39738	-0.632769	1.620289	-9.811888	-0.008109	-0.035238	0.000250	0.293475	-0.052726	0.678383	-0.086859	-0.979779	-0.179467	0.016762
39739	-0.661304	1.674195	-9.561062	0.014188	-0.032676	0.010129	0.294816	-0.055232	0.678337	-0.086741	-0.979821	-0.179221	0.017519
39740	-0.675852	1.660413	-9.385641	-0.022487	0.002272	0.013510	0.296395	-0.051908	0.676771	-0.087197	-0.979832	-0.178944	0.017465
39741	-0.637288	1.654852	-9.532649	-0.046504	0.037325	-0.003289	0.293479	-0.052725	0.677332	-0.088018	-0.979743	-0.179103	0.016658
39742	-0.623391	1.577278	-9.694694	-0.011541	0.000668	-0.025213	0.294273	-0.053980	0.679934	-0.088252	-0.979633	-0.179582	0.016742
39743	-0.580315	1.519506	-9.599591	0.035819	-0.003747	-0.016099	0.294680	-0.054815	0.678869	-0.087595	-0.979630	-0.179893	0.017057
39744	-0.613905	1.548744	-9.562913	0.014268	-0.011659	-0.002171	0.294551	-0.054257	0.676644	-0.087375	-0.979648	-0.179864	0.017437
39745	-0.642509	1.604012	-9.653362	-0.058180	0.002344	-0.000864	0.294810	-0.053982	0.678087	-0.088538	-0.979536	-0.179920	0.017268
39746	-0.641830	1.702305	-9.757991	-0.107471	0.012794	0.023510	0.293895	-0.056754	0.678861	-0.090625	-0.979430	-0.179513	0.016682
39747	-0.689614	1.770368	-9.646236	-0.110991	0.018065	0.009430	0.294435	-0.058701	0.679359	-0.092774	-0.979259	-0.179412	0.015998
39748	-0.655687	1.784755	-9.574260	-0.125293	0.010178	0.002239	0.294190	-0.062309	0.679458	-0.095210	-0.979035	-0.179408	0.015439
39749	-0.696793	1.777802	-9.593212	-0.136068	0.016291	0.012768	0.293419	-0.066608	0.679427	-0.097860	-0.978815	-0.179244	0.014697
39750	-0.653475	1.758117	-9.627461	-0.157535	0.035518	0.017952	0.292508	-0.070491	0.680715	-0.100840	-0.978577	-0.178988	0.013496
39751	-0.636253	1.803582	-9.660736	-0.212977	0.018030	0.006916	0.291889	-0.075900	0.676731	-0.104977	-0.978161	-0.178959	0.012459
39752	-0.626285	1.842395	-9.528185	-0.291736	0.023220	0.009887	0.292204	-0.084369	0.676642	-0.110620	-0.977577	-0.178843	0.011037
39753	-0.695082	2.011612	-9.427103	-0.412557	0.026669	0.016122	0.291978	-0.093255	0.679839	-0.118618	-0.976688	-0.178685	0.009102
39754	-0.657035	2.266309	-9.417293	-0.560215	0.052825	0.031042	0.290736	-0.108797	0.681148	-0.129389	-0.975413	-0.178303	0.006086
39755	-0.840678	2.594240	-9.621039	-0.721184	0.073883	0.026547	0.288995	-0.128222	0.679799	-0.143217	-0.973540	-0.178058	0.002113
39756	-0.725177	2.872524	-9.565960	-0.873328	0.073772	0.035151	0.287832	-0.155285	0.677445	-0.159955	-0.971022	-0.177550	-0.002433
39757	-0.592282	3.213727	-9.342065	-0.973632	0.066619	0.049399	0.284413	-0.182892	0.676172	-0.178635	-0.967885	-0.176735	-0.007224
39758	-0.575361	3.550630	-9.247005	-1.168772	0.082230	0.072768	0.282859	-0.212175	0.675509	-0.200923	-0.963681	-0.175432	-0.013116
39759	-0.478145	3.973366	-9.194914	-1.417549	0.090837	0.085141	0.279777	-0.250193	0.670844	-0.227860	-0.957861	-0.173723	-0.020056
39760	-0.496057	4.498706	-8.919531	-1.629739	0.078415	0.107448	0.276885	-0.295428	0.661377	-0.258646	-0.950259	-0.171313	-0.027612
39761	-0.261166	4.920821	-8.719620	-1.749727	0.060735	0.119738	0.274316	-0.349271	0.649981	-0.291492	-0.940994	-0.168287	-0.035243
39762	-0.111220	5.613681	-8.294744	-1.870625	0.032538	0.127654	0.270559	-0.401300	0.633632	-0.326286	-0.929834	-0.164667	-0.042784
39763	0.013481	6.148453	-7.717646	-2.044344	0.014793	0.140481	0.270256	-0.448762	0.608478	-0.363871	-0.916164	-0.160261	-0.050569
39764	0.013339	6.783014	-7.075833	-2.189396	-0.002028	0.144766	0.268031	-0.505511	0.579059	-0.403469	-0.899805	-0.155369	-0.058522
39765	-0.112938	7.334771	-6.304097	-2.322017	-0.003135	0.170364	0.265288	-0.560727	0.543624	-0.444632	-0.880632	-0.149379	-0.066900
39766	-0.181764	7.816291	-5.543277	-2.558305	0.000151	0.170519	0.258928	-0.624105	0.493195	-0.488828	-0.857248	-0.142856	-0.075934
39767	-0.167883	8.381397	-4.767790	-2.794641	-0.014104	0.175888	0.256388	-0.680561	0.439493	-0.535732	-0.829127	-0.135218	-0.085179
39768	-0.064294	8.648561	-3.660016	-2.914724	-0.026677	0.184660	0.255659	-0.727169	0.382711	-0.582827	-0.797058	-0.126832	-0.094475
39769	-0.062531	8.856652	-2.465518	-2.977546	-0.042715	0.190328	0.252320	-0.772504	0.311539	-0.628989	-0.761520	-0.117428	-0.103300
39770	0.057678	8.737314	-1.069109	-2.993951	-0.050106	0.214763	0.247344	-0.807833	0.236289	-0.673054	-0.723156	-0.107182	-0.112052
39771	0.211176	8.543361	0.395856	-2.875303	-0.043516	0.252542	0.234280	-0.837002	0.149408	-0.713080	-0.683867	-0.096285	-0.120715
39772	0.263152	9.018146	1.621828	-2.533762	-0.019280	0.283371	0.225323	-0.851626	0.078102	-0.746128	-0.647486	-0.085879	-0.129148
39773	0.366697	9.612804	2.851138	-2.301989	0.047025	0.264215	0.224910	-0.858113	0.016989	-0.774490	-0.612645	-0.077058	-0.137452
39774	0.584634	9.334455	3.624781	-2.402106	0.127320	0.244251	0.217427	-0.856924	-0.046435	-0.802127	-0.574798	-0.069312	-0.146272
39775	0.735892	8.854132	4.252469	-2.641022	0.179584	0.244304	0.211771	-0.847412	-0.114661	-0.830519	-0.531251	-0.061476	-0.155661
39776	0.743797	8.584597	5.013605	-2.777178	0.202095	0.262705	0.199030	-0.825226	-0.188562	-0.857628	-0.484067	-0.053259	-0.165277
39777	0.771167	7.990857	5.991964	-2.894439	0.204526	0.244085	0.193413	-0.797249	-0.260544	-0.883286	-0.432972	-0.044645	-0.174206
39778	0.668710	7.486296	6.698473	-2.883698	0.218463	0.224740	0.197051	-0.765994	-0.328170	-0.905763	-0.380840	-0.036386	-0.182291
39779	0.875893	6.717358	7.476182	-2.803203	0.236678	0.211057	0.195428	-0.721801	-0.392435	-0.924828	-0.328496	-0.028670	-0.189634
39780	0.771646	5.628034	8.089459	-2.687056	0.227853	0.222241	0.194673	-0.671509	-0.449563	-0.940139	-0.277665	-0.021130	-0.196453
39781	0.635548	4.813086	8.677323	-2.631624	0.220830	0.208382	0.189576	-0.606619	-0.503065	-0.952598	-0.226724	-0.013625	-0.202407
39782	0.997239	4.044727	9.251815	-2.658399	0.206700	0.169086	0.189900	-0.544818	-0.545782	-0.962544	-0.175050	-0.005946	-0.206957
39783	0.835772	3.067978	9.564043	-2.679798	0.208513	0.138819	0.197272	-0.487640	-0.585371	-0.969972	-0.122068	0.001783	-0.210358
39784	0.685157	2.261575	9.762769	-2.486387	0.190320	0.090693	0.201374	-0.419758	-0.618237	-0.974459	-0.072955	0.008847	-0.212200
39785	0.602283	1.480366	9.720854	-1.979714	0.154793	0.020986	0.204130	-0.355763	-0.639174	-0.976529	-0.033338	0.014430	-0.212301
39786	0.506711	0.942834	9.888547	-1.313004	0.100849	-0.031711	0.204518	-0.302312	-0.648494	-0.977233	-0.007289	0.018096	-0.211269
39787	0.454127	0.335481	10.143996	-0.698261	0.059074	-0.068030	0.205575	-0.273993	-0.655843	-0.977545	0.006883	0.020056	-0.209658
39788	0.495600	0.056189	10.159655	-0.350114	0.043472	-0.095579	0.212425	-0.263062	-0.659515	-0.977891	0.013856	0.020777	-0.207617
39789	0.512002	-0.346133	9.993855	-0.325889	0.033053	-0.111384	0.212773	-0.252789	-0.662306	-0.978248	0.020589	0.021696	-0.205273
39790	0.671054	-0.386393	9.818970	-0.442171	0.045260	-0.110478	0.213502	-0.240159	-0.663898	-0.978499	0.029361	0.022760	-0.202877
39791	0.737790	-0.500778	9.552697	-0.535146	0.048796	-0.119992	0.212216	-0.224743	-0.662806	-0.978624	0.040212	0.024252	-0.200226
39792	0.413546	-1.281063	9.983955	-0.544282	0.040008	-0.097251	0.214500	-0.205875	-0.664228	-0.978536	0.050960	0.025816	-0.198001
39793	0.318934	-1.679560	9.999417	-0.327888	0.082006	-0.058566	0.218555	-0.193400	-0.667842	-0.978436	0.057928	0.025781	-0.196579
39794	0.445772	-1.500361	9.930683	-0.004149	0.071489	-0.024523	0.221442	-0.187585	-0.668353	-0.978565	0.058262	0.024518	-0.195998
39795	0.398271	-1.378350	9.593606	0.223040	0.041843	-0.007067	0.221728	-0.192308	-0.666566	-0.978847	0.054313	0.023054	-0.195901
39796	0.351547	-1.161249	9.678224	0.346366	0.015564	0.016704	0.221783	-0.202860	-0.664834	-0.979143	0.047585	0.021465	-0.196353
39797	0.261603	-0.910089	9.778027	0.328532	-0.001019	-0.002796	0.221309	-0.213409	-0.663619	-0.979434	0.041384	0.020417	-0.196419
39798	0.064057	-0.841457	9.693995	0.233703	0.027884	0.005505	0.223469	-0.220640	-0.662149	-0.979607	0.036902	0.019038	-0.196583
39799	0.216274	-0.495947	9.802406	0.158630	0.026962	-0.014409	0.223498	-0.224387	-0.664419	-0.979779	0.034109	0.018101	-0.196323
39800	0.222585	-0.962747	9.763336	0.198058	0.029645	-0.028307	0.224983	-0.230783	-0.661223	-0.980029	0.030319	0.016852	-0.195804
39801	0.452860	-1.185279	9.943858	0.312210	0.001416	0.039273	0.222363	-0.238267	-0.658500	-0.980040	0.024445	0.015790	-0.196657
39802	0.496056	-0.546009	9.876328	0.278287	0.003172	0.028577	0.222945	-0.247433	-0.658075	-0.980052	0.018997	0.014709	-0.197286
39803	0.500043	-0.333660	10.109468	0.135258	0.036384	0.004782	0.224433	-0.253133	-0.656842	-0.980088	0.016698	0.013686	-0.197388
39804	0.463172	-0.076949	9.800287	-0.034632	0.062675	-0.001578	0.226296	-0.254255	-0.656356	-0.980101	0.017609	0.012685	-0.197312
39805	0.393507	-0.017107	9.527580	-0.139995	0.075058	-0.037509	0.228270	-0.251350	-0.656620	-0.980210	0.020807	0.012011	-0.196495
39806	0.502888	0.083027	9.515771	-0.130881	0.071615	-0.074476	0.229976	-0.248027	-0.656613	-0.980462	0.023621	0.011242	-0.194960
39807	0.410281	-0.036364	9.565670	-0.025161	0.061248	-0.110750	0.231553	-0.245120	-0.657133	-0.980891	0.024446	0.010433	-0.192734
39808	0.315481	-0.135473	9.949903	0.089390	0.051648	-0.130217	0.235256	-0.244170	-0.655079	-0.981444	0.022849	0.009229	-0.190158
39809	0.430550	-0.258549	10.110931	0.101971	0.059495	-0.145140	0.236199	-0.246118	-0.655901	-0.982046	0.021131	0.007989	-0.187282
39810	0.361840	-0.409728	10.052103	0.059012	0.076998	-0.136587	0.238464	-0.248075	-0.655298	-0.982591	0.020224	0.006404	-0.184565
39811	0.544436	-0.536561	9.943316	-0.059166	0.083891	-0.116353	0.242699	-0.248100	-0.652081	-0.983003	0.021757	0.005291	-0.182218
39812	0.471229	-0.637529	9.774545	-0.173835	0.064599	-0.086413	0.245335	-0.244087	-0.653525	-0.983243	0.025388	0.004783	-0.180460
39813	0.296269	-0.790091	9.779107	-0.183087	0.052253	-0.023941	0.247023	-0.237155	-0.654269	-0.983234	0.029258	0.004721	-0.179925
39814	0.283298	-1.256298	9.884418	-0.131550	0.067824	0.053940	0.249133	-0.234945	-0.654280	-0.982967	0.032081	0.003919	-0.180919
39815	0.262458	-1.126700	9.737073	-0.090801	0.075517	0.151230	0.248860	-0.232722	-0.655829	-0.982359	0.034269	0.002978	-0.183816
39816	-0.052114	-0.883294	9.874777	-0.105289	0.068493	0.184724	0.250706	-0.231622	-0.654270	-0.981605	0.036587	0.001983	-0.187376
39817	-0.289383	-0.640111	10.136791	-0.134005	0.074585	0.199632	0.251758	-0.229267	-0.655313	-0.980748	0.039621	0.001168	-0.191213
39818	-0.292164	-0.342871	9.796536	-0.155383	0.081666	0.191641	0.253872	-0.228725	-0.653765	-0.979884	0.042972	0.000099	-0.194888
39819	-0.343145	-0.372124	9.539469	-0.203633	0.058132	0.177120	0.255322	-0.225955	-0.655597	-0.979004	0.047270	-0.000138	-0.198285
39820	-0.183497	-0.334864	9.545730	-0.183845	0.052022	0.152529	0.255834	-0.222348	-0.656094	-0.978216	0.051061	-0.000481	-0.201210
39821	0.028946	-0.345935	9.613470	-0.174932	0.032698	0.152456	0.257014	-0.219578	-0.656479	-0.977416	0.054646	-0.000321	-0.204138
39822	0.152503	-0.634844	9.839815	-0.162518	0.011598	0.162943	0.255940	-0.217351	-0.656703	-0.976565	0.057853	0.000029	-0.207302
39823	0.050677	-0.704901	10.267706	-0.110767	-0.026966	0.171118	0.255265	-0.214986	-0.657325	-0.975724	0.059898	0.001077	-0.210652
39824	0.098794	-0.720607	9.973887	0.043151	0.013339	0.185592	0.254743	-0.216650	-0.656940	-0.974989	0.059100	0.000504	-0.214250
39825	0.213810	-0.833345	9.582236	0.161478	0.064227	0.161917	0.256096	-0.221655	-0.656354	-0.974483	0.056188	-0.001358	-0.217310
39826	0.070631	-0.928720	9.491043	0.103417	0.032842	0.133208	0.255337	-0.228315	-0.656015	-0.974016	0.054295	-0.002506	-0.219860
39827	0.165814	-1.126627	9.514385	0.047106	0.025836	0.116842	0.254834	-0.232476	-0.656968	-0.973557	0.053441	-0.003051	-0.222085
39828	0.101558	-1.337292	9.678356	0.023732	-0.014447	0.123548	0.256429	-0.234013	-0.655301	-0.973034	0.052891	-0.002916	-0.224497
39829	-0.113362	-1.344526	9.910861	0.032626	-0.026685	0.125389	0.255516	-0.237340	-0.654270	-0.972510	0.052107	-0.002368	-0.226942
39830	-0.150384	-1.113796	9.757607	0.085511	-0.002113	0.117113	0.253288	-0.241492	-0.655327	-0.972067	0.050411	-0.002746	-0.229209
39831	-0.334069	-1.131962	9.641213	0.018487	0.034706	0.113287	0.253834	-0.243855	-0.655885	-0.971568	0.050194	-0.003318	-0.231355
39832	-0.427901	-1.424363	9.744414	-0.100367	0.054882	0.082501	0.254501	-0.244275	-0.656161	-0.971081	0.052375	-0.003913	-0.232900
39833	-0.331388	-1.426030	9.445532	-0.131603	0.061925	0.075226	0.256874	-0.242067	-0.655519	-0.970588	0.055240	-0.004289	-0.234284
39834	-0.447041	-1.386918	9.355648	-0.090518	0.034839	0.086046	0.258059	-0.240130	-0.656043	-0.970083	0.057135	-0.004545	-0.235913
39835	-0.687479	-1.245097	9.498754	-0.020718	0.006928	0.072453	0.258856	-0.240134	-0.656318	-0.969719	0.057613	-0.004396	-0.237290
39836	-0.680410	-0.943419	9.848261	0.038279	-0.000143	0.074672	0.258459	-0.240132	-0.656574	-0.969411	0.056846	-0.004570	-0.238725
39837	-0.602524	-0.864077	10.035972	0.061444	0.026866	0.099600	0.259007	-0.244023	-0.654915	-0.969005	0.055812	-0.005263	-0.240597
39838	-0.346842	-0.887011	9.480704	0.084808	0.015565	0.089086	0.260091	-0.248332	-0.654449	-0.968670	0.054216	-0.005982	-0.242290
39839	-0.473127	-0.978237	9.216364	0.154741	-0.036726	0.048898	0.258527	-0.253322	-0.654344	-0.968604	0.051067	-0.005851	-0.243236
39840	-0.566328	-0.864654	9.939514	0.093002	-0.131260	0.002320	0.256962	-0.258311	-0.653844	-0.968701	0.048608	-0.003673	-0.243396
39841	-0.594536	-0.434825	10.418183	0.040399	-0.120761	-0.046404	0.252322	-0.257729	-0.655869	-0.968977	0.047252	-0.001294	-0.242590
39842	-0.004704	-0.339391	10.094529	-0.057755	-0.047329	-0.074320	0.251662	-0.257586	-0.657170	-0.969283	0.048125	0.000064	-0.241192
39843	0.186010	-0.673887	9.742939	-0.200906	-0.029870	-0.063082	0.251653	-0.254669	-0.659504	-0.969392	0.051848	0.001875	-0.239975
39844	0.228877	-0.758352	9.760825	-0.195611	-0.057900	-0.056126	0.251883	-0.248562	-0.659316	-0.969449	0.055342	0.004085	-0.238935
39845	0.621883	-0.495486	9.414357	-0.188444	-0.064960	-0.049107	0.249464	-0.242440	-0.660793	-0.969469	0.058614	0.006534	-0.238016
39846	0.234235	-1.011916	9.445413	-0.234979	-0.071848	-0.052985	0.250226	-0.235224	-0.662834	-0.969426	0.062802	0.009198	-0.237035
39847	0.203272	-1.305936	9.966256	-0.362125	-0.042260	-0.039768	0.248978	-0.225360	-0.663767	-0.969133	0.069541	0.012036	-0.236220
39848	0.201635	-1.191052	9.775313	-0.607299	0.006655	-0.015796	0.248268	-0.214525	-0.668243	-0.968293	0.081315	0.014888	-0.235741
39849	0.002825	-1.295900	9.590756	-0.777370	0.041636	0.014856	0.250800	-0.192604	-0.669639	-0.966865	0.096467	0.017974	-0.235675
39850	-0.223639	-1.569741	9.918837	-0.620882	0.064392	0.031064	0.252276	-0.170954	-0.672071	-0.965470	0.108761	0.019686	-0.235906
39851	-4.065182	-0.819012	9.650567	-0.506191	0.091417	0.213070	0.255377	-0.155839	-0.673018	-0.963355	0.118929	0.019925	-0.239594
39852	-0.743965	-1.361599	9.012402	-0.268637	-0.005329	0.098804	0.255849	-0.145707	-0.672924	-0.962221	0.124097	0.021174	-0.241418
39853	-0.126584	-1.833557	9.631356	-0.130253	-0.085272	0.121256	0.254643	-0.142785	-0.674189	-0.961290	0.126084	0.023193	-0.243898
39854	0.662094	-2.330600	10.349491	0.041591	-0.127075	0.270920	0.251470	-0.144710	-0.674554	-0.959989	0.124767	0.024846	-0.249474
39855	-0.177748	-1.596305	10.788191	0.564815	0.000782	0.344320	0.249946	-0.156641	-0.674387	-0.959623	0.113871	0.021223	-0.256332
39856	-1.062710	-1.075037	10.667226	0.743535	0.174563	0.254986	0.251691	-0.183722	-0.673371	-0.959946	0.100569	0.013575	-0.261160
39857	-0.684423	-1.512644	10.110939	0.151244	0.241314	0.085060	0.258130	-0.197641	-0.670326	-0.959884	0.098680	0.007988	-0.262339
39858	-0.353410	-2.129351	9.072309	-0.697927	0.258200	-0.067544	0.264579	-0.191294	-0.665634	-0.958766	0.113388	0.006930	-0.260504
39859	-0.941507	-2.981358	8.973851	-1.003602	0.145703	-0.174152	0.271050	-0.162036	-0.667016	-0.957243	0.133139	0.009762	-0.256640
39860	-0.322526	-2.881850	9.270088	-0.406567	0.107291	-0.247655	0.273568	-0.137894	-0.667996	-0.957390	0.141397	0.010557	-0.251596
39861	-0.088516	-3.249478	9.206159	0.274641	0.146064	-0.306138	0.279062	-0.125709	-0.665463	-0.959724	0.136643	0.007281	-0.245367
39862	-0.528143	-3.276412	9.502866	0.312113	0.034184	-0.323774	0.282285	-0.132390	-0.665579	-0.962121	0.130748	0.006077	-0.239149
39863	-0.492144	-2.990901	10.145161	0.263491	-0.058786	-0.299759	0.281283	-0.143492	-0.664099	-0.964221	0.125239	0.006781	-0.233552
39864	-0.492653	-2.712974	9.787840	0.431691	-0.041214	-0.280781	0.281327	-0.150988	-0.664437	-0.966535	0.116659	0.006367	-0.228388
39865	-0.240694	-2.577490	9.114252	0.582128	-0.066446	-0.295670	0.280603	-0.163756	-0.664028	-0.969163	0.104969	0.005741	-0.222872
39866	-0.348396	-2.439804	9.030240	0.591246	-0.098667	-0.339716	0.278013	-0.175126	-0.663577	-0.971802	0.093003	0.005829	-0.216606
39867	0.042332	-2.518658	9.410517	0.360337	-0.118169	-0.341612	0.277551	-0.186090	-0.665255	-0.973893	0.085407	0.007283	-0.210201
39868	-0.140138	-2.374930	9.538724	0.110465	-0.079859	-0.279769	0.275858	-0.191911	-0.664762	-0.975217	0.082861	0.008948	-0.204955
39869	-0.223345	-1.850269	9.425302	0.001756	-0.035500	-0.162189	0.274125	-0.190236	-0.665113	-0.975875	0.082655	0.009993	-0.201832
39870	-0.424585	-1.611883	8.997154	0.182113	-0.015422	-0.059349	0.276391	-0.191914	-0.665295	-0.976400	0.079010	0.009751	-0.200761
39871	-0.389694	-1.447433	8.590154	0.233604	-0.043552	0.033480	0.275886	-0.195797	-0.666377	-0.976617	0.074293	0.009682	-0.201509
39872	-0.351247	-1.489561	9.070032	0.179319	-0.211838	0.102937	0.272478	-0.202720	-0.666919	-0.976406	0.069940	0.013037	-0.203887
39873	-0.280020	-1.011336	9.896902	0.497435	-0.353770	0.131235	0.265790	-0.216288	-0.667215	-0.976401	0.058818	0.017783	-0.207041
39874	-0.190074	-0.597635	10.122002	0.797748	-0.446610	0.170149	0.254915	-0.240106	-0.667812	-0.976299	0.041427	0.023090	-0.211167
39875	-0.046671	-0.136377	10.303925	0.844020	-0.478289	0.214477	0.240613	-0.267792	-0.668395	-0.975684	0.022974	0.028700	-0.216076
39876	0.285655	0.378718	11.268367	0.900871	-0.447264	0.290769	0.221941	-0.297537	-0.668014	-0.974343	0.003606	0.033483	-0.222535
39877	0.738975	0.983849	10.521530	0.936616	-0.344142	0.354850	0.209891	-0.327321	-0.664057	-0.972388	-0.016067	0.035987	-0.230019
39878	1.247936	1.257378	10.025169	0.939244	-0.299661	0.395478	0.199556	-0.356699	-0.657627	-0.969806	-0.035442	0.037696	-0.238328
39879	1.408847	1.468103	10.127150	1.054507	-0.216714	0.453006	0.188038	-0.389820	-0.648591	-0.966469	-0.056786	0.037208	-0.247647
39880	1.256165	1.720297	10.405362	1.156445	-0.118792	0.489441	0.179458	-0.426289	-0.639370	-0.962323	-0.079360	0.034403	-0.257785
39881	1.111523	2.428719	10.448404	1.152940	-0.005946	0.509397	0.169544	-0.464559	-0.625027	-0.957543	-0.101472	0.029394	-0.268235
39882	0.958708	2.715827	9.515738	1.237324	0.117773	0.507105	0.166274	-0.502145	-0.608387	-0.952032	-0.124216	0.021602	-0.278817
39883	0.442746	2.839223	9.223577	0.975359	0.196686	0.496857	0.161217	-0.532536	-0.592197	-0.946662	-0.141756	0.013637	-0.289050
39884	0.658501	2.970797	8.752148	0.389392	0.235046	0.503272	0.159160	-0.551416	-0.580009	-0.942622	-0.147643	0.008439	-0.299322
39885	0.955421	2.971785	8.259289	0.103039	0.273407	0.536493	0.156818	-0.561541	-0.576922	-0.939052	-0.148190	0.004228	-0.310168
39886	0.806081	3.027984	8.165085	-0.129875	0.248771	0.594684	0.154722	-0.568196	-0.573805	-0.935686	-0.144170	0.002201	-0.322028
39887	0.840359	3.092750	8.194375	-0.207220	0.231916	0.676892	0.149153	-0.567609	-0.576209	-0.931799	-0.139134	0.001120	-0.335248
39888	0.725830	3.258316	8.600986	-0.239689	0.169570	0.709928	0.141287	-0.563414	-0.577658	-0.927604	-0.133526	0.001622	-0.348882
39889	0.861275	3.268730	9.205610	-0.337484	0.157034	0.748771	0.131998	-0.560584	-0.582083	-0.923126	-0.126558	0.003022	-0.363060
39890	1.347142	2.987034	9.568314	-0.300980	0.130532	0.768996	0.122690	-0.554422	-0.586738	-0.918189	-0.120020	0.004823	-0.377492
39891	1.235052	2.839437	9.783896	-0.114907	0.149808	0.774827	0.110767	-0.556577	-0.588678	-0.912483	-0.117161	0.004782	-0.391951
39892	1.347695	2.390417	9.537415	-0.093250	0.162167	0.742306	0.100420	-0.556797	-0.589179	-0.906798	-0.114136	0.004371	-0.405798
39893	1.104214	2.104343	9.754942	-0.350902	0.114945	0.713832	0.092715	-0.553283	-0.592309	-0.901672	-0.107236	0.006773	-0.418858
39894	1.048452	1.730118	9.940994	-0.367252	0.069347	0.746968	0.081541	-0.545444	-0.597313	-0.896094	-0.099952	0.010279	-0.432342
39895	0.967342	1.542132	9.612661	-0.199208	0.041405	0.783332	0.069321	-0.540794	-0.601544	-0.889592	-0.096293	0.012852	-0.446305
39896	0.983804	1.486135	9.434018	0.072606	-0.011056	0.813308	0.054172	-0.535990	-0.603103	-0.882080	-0.097499	0.014044	-0.460685
39897	0.445125	1.787405	9.831492	0.340950	-0.006562	0.822544	0.040927	-0.543278	-0.597853	-0.873680	-0.103742	0.012635	-0.475143
39898	0.544159	2.145779	9.291574	0.414631	-0.031698	0.763125	0.025183	-0.555413	-0.591038	-0.865437	-0.111119	0.010907	-0.488418
39899	0.645653	2.161278	9.113020	0.430931	-0.064823	0.715518	0.010227	-0.566163	-0.584221	-0.857339	-0.119448	0.009381	-0.500613
39900	0.973118	2.022174	9.293662	0.520423	-0.052666	0.709034	-0.003533	-0.578587	-0.575075	-0.848864	-0.128788	0.006841	-0.512637
39901	1.054549	1.925556	9.368760	0.447091	0.060970	0.731775	-0.018221	-0.591979	-0.564612	-0.840078	-0.136015	0.003073	-0.525128
39902	0.992268	1.993637	9.449394	0.173298	0.178065	0.765482	-0.028568	-0.595674	-0.559502	-0.831479	-0.137037	0.000416	-0.538389
39903	0.988385	2.119366	9.652765	-0.053153	0.235637	0.795784	-0.039863	-0.593669	-0.558128	-0.822937	-0.133928	-0.000793	-0.552122
39904	0.769579	1.918584	9.508136	-0.064856	0.280282	0.827610	-0.047578	-0.589878	-0.559023	-0.813853	-0.129806	-0.002401	-0.566382
39905	0.826629	1.797353	9.338007	0.001115	0.265323	0.879988	-0.057425	-0.584826	-0.559216	-0.803735	-0.127125	-0.004504	-0.581231
39906	0.855792	1.812571	9.669609	0.122572	0.254689	0.917831	-0.070317	-0.579757	-0.561726	-0.792597	-0.126244	-0.007618	-0.596485
39907	0.909640	1.908807	9.814459	0.262003	0.270349	0.951507	-0.081607	-0.580531	-0.557097	-0.780387	-0.127532	-0.012690	-0.612021
39908	1.036348	2.062261	9.978566	0.287001	0.296493	0.967635	-0.091815	-0.583669	-0.554478	-0.767581	-0.128652	-0.018290	-0.627641
39909	1.054738	1.936639	9.847176	0.143930	0.327995	0.960510	-0.102312	-0.584031	-0.549726	-0.754887	-0.127278	-0.022719	-0.642985
39910	0.840053	1.639373	9.624492	0.007978	0.305353	0.947990	-0.110839	-0.578571	-0.548885	-0.742406	-0.123933	-0.024948	-0.657915
39911	0.819332	1.446780	9.516703	-0.153258	0.228297	0.967654	-0.123335	-0.572114	-0.553094	-0.729811	-0.119266	-0.023968	-0.672739
39912	1.041513	1.445380	9.625329	-0.108850	0.163355	1.017899	-0.137723	-0.560650	-0.555387	-0.716158	-0.116000	-0.022391	-0.687867
39913	0.773224	1.750427	9.587890	0.147029	0.109279	1.008257	-0.150756	-0.554887	-0.556575	-0.701773	-0.117146	-0.023678	-0.702304
39914	0.915458	2.052541	9.638205	0.344082	0.055171	0.946071	-0.165508	-0.553976	-0.551351	-0.687536	-0.121685	-0.027001	-0.715372
39915	1.100325	2.234405	9.802136	0.394576	0.066669	0.860104	-0.179848	-0.556122	-0.545114	-0.674140	-0.126705	-0.031527	-0.726971
39916	1.300731	1.900238	9.582657	0.334247	0.155214	0.777031	-0.191931	-0.558559	-0.538914	-0.661813	-0.129488	-0.036447	-0.737501
39917	1.683769	1.439678	9.398603	0.215591	0.237481	0.727795	-0.199232	-0.559770	-0.535926	-0.650291	-0.129446	-0.040906	-0.747457
39918	1.619524	1.237922	9.329541	0.084191	0.330230	0.728034	-0.205762	-0.555431	-0.534996	-0.638853	-0.126248	-0.044513	-0.757593
39919	1.480540	1.711805	9.773620	0.112970	0.384485	0.702134	-0.208844	-0.549583	-0.535941	-0.627530	-0.122545	-0.049328	-0.767304
39920	1.529179	2.089755	10.001068	0.122060	0.415980	0.675937	-0.212580	-0.545119	-0.537415	-0.616378	-0.118410	-0.054706	-0.776572
39921	1.471362	2.116020	9.790363	-0.004849	0.458911	0.662858	-0.213668	-0.538170	-0.541399	-0.605538	-0.112010	-0.058654	-0.785708
39922	1.519968	2.158959	9.797648	-0.185475	0.458903	0.638625	-0.213700	-0.528726	-0.547738	-0.595327	-0.103356	-0.059805	-0.794561
39923	1.741075	2.001768	10.084753	-0.233752	0.463179	0.622323	-0.212411	-0.519290	-0.552522	-0.585310	-0.094050	-0.060213	-0.803082
39924	1.615011	1.937389	9.948103	-0.302630	0.452736	0.619167	-0.210598	-0.506384	-0.560955	-0.575346	-0.084040	-0.059427	-0.811408
39925	1.759228	1.844716	9.900127	-0.469780	0.398532	0.567465	-0.209598	-0.490698	-0.569348	-0.566390	-0.072985	-0.055279	-0.819036
39926	1.238383	1.941145	10.215777	-0.498258	0.269298	0.487654	-0.209157	-0.467926	-0.581208	-0.558794	-0.063533	-0.049400	-0.825392
39927	0.735791	1.569086	9.970682	-0.483591	0.114039	0.369202	-0.210292	-0.450701	-0.588634	-0.553174	-0.056786	-0.042059	-0.830063
39928	0.666313	1.655356	9.688664	-0.321961	0.109193	0.248806	-0.211953	-0.435835	-0.593581	-0.549318	-0.051691	-0.037588	-0.833165
39929	0.441365	1.271753	9.522758	-0.274823	0.123614	0.120544	-0.209996	-0.426402	-0.599425	-0.547505	-0.046890	-0.034097	-0.834792
39930	0.208626	1.139327	9.672259	-0.444332	0.110756	0.003869	-0.209256	-0.414465	-0.603125	-0.547775	-0.040249	-0.027837	-0.835193
39931	0.111274	1.034178	9.647856	-0.596027	0.111837	-0.086223	-0.205878	-0.397543	-0.610360	-0.549611	-0.031974	-0.019052	-0.834591
39932	0.563179	0.748645	9.455606	-0.664491	0.157413	-0.164289	-0.199314	-0.381610	-0.616604	-0.552677	-0.022051	-0.009745	-0.833047
39933	0.414419	0.212942	9.299313	-0.670654	0.155798	-0.185550	-0.193017	-0.363593	-0.625449	-0.555997	-0.012185	-0.000245	-0.831095
39934	0.288990	-0.108055	9.409667	-0.480980	0.133140	-0.194854	-0.187112	-0.348350	-0.631689	-0.559329	-0.004696	0.006273	-0.828908
39935	0.256354	-0.298622	9.934117	-0.214428	0.103381	-0.201871	-0.183430	-0.340595	-0.635082	-0.562718	-0.000782	0.008798	-0.826602
39936	0.448172	-0.492334	10.002338	-0.042595	0.084153	-0.220173	-0.176952	-0.336187	-0.635399	-0.566375	0.000976	0.008604	-0.824102
39937	0.441232	-0.781464	9.823621	-0.026512	0.050958	-0.221991	-0.172174	-0.335935	-0.636257	-0.570054	0.001905	0.008653	-0.821559
39938	0.489539	-0.779488	9.806403	-0.008814	0.003633	-0.192088	-0.170465	-0.334558	-0.633906	-0.573219	0.001959	0.008817	-0.819352
39939	0.322304	-0.521390	9.618536	0.044691	-0.062830	-0.165396	-0.169391	-0.336507	-0.634205	-0.575933	0.000216	0.009033	-0.817447
39940	0.265879	-0.300328	9.400445	0.061535	-0.099588	-0.134499	-0.169384	-0.339007	-0.632260	-0.578126	-0.002218	0.009229	-0.815892
39941	0.025936	-0.091013	9.592393	0.013913	-0.181861	-0.118291	-0.172576	-0.338435	-0.631024	-0.580032	-0.005535	0.011317	-0.814496
39942	0.039285	0.089097	9.531858	0.029149	-0.146869	-0.110970	-0.176565	-0.338970	-0.627817	-0.581811	-0.008363	0.012587	-0.813184
39943	-0.017957	0.183840	9.692070	-0.073809	-0.075240	-0.079705	-0.178296	-0.339101	-0.625691	-0.583114	-0.008904	0.014833	-0.812206
39944	-0.213973	0.114329	10.058290	-0.100673	-0.014047	-0.067307	-0.178845	-0.335766	-0.625912	-0.584228	-0.008051	0.016674	-0.811378
39945	-0.126967	0.132149	9.814993	-0.139915	0.033234	-0.074488	-0.178860	-0.332573	-0.626931	-0.585485	-0.006033	0.018681	-0.810446
39946	-0.182245	-0.159346	9.526106	-0.257879	0.024599	-0.101851	-0.176645	-0.324393	-0.628721	-0.587169	-0.002725	0.022615	-0.809144
39947	-0.145293	-0.399705	9.676846	-0.216832	-0.012196	-0.093818	-0.175752	-0.317734	-0.629456	-0.588704	-0.000520	0.026372	-0.807918
39948	-0.126961	-0.558974	10.340617	-0.110520	0.003389	-0.072772	-0.174719	-0.313020	-0.629162	-0.589875	0.000725	0.028171	-0.807002
39949	0.229380	-0.364909	10.212390	-0.123939	0.037396	-0.058713	-0.173677	-0.309694	-0.629145	-0.590857	0.002675	0.029825	-0.806221
39950	0.284379	-0.424612	9.706500	-0.163332	0.061916	-0.032494	-0.172369	-0.304146	-0.632654	-0.591393	0.005511	0.031784	-0.805738
39951	0.008282	-0.529054	9.457721	-0.145503	0.045394	-0.016495	-0.171329	-0.301654	-0.630676	-0.591686	0.007878	0.033676	-0.805427
39952	-0.251770	-0.430223	9.650975	-0.031027	0.050690	-0.008499	-0.170155	-0.298329	-0.630398	-0.591827	0.008983	0.033633	-0.805313
39953	0.024630	-0.278168	9.739267	-0.018492	0.029614	-0.018230	-0.169117	-0.294308	-0.630242	-0.592155	0.009604	0.033631	-0.805065
39954	0.318325	-0.414389	9.989935	0.019097	0.026014	-0.029546	-0.167658	-0.294317	-0.630002	-0.592612	0.009703	0.033077	-0.804750
39955	0.453774	-0.723156	10.045302	0.117551	0.016401	-0.043067	-0.166331	-0.295713	-0.627936	-0.593355	0.008471	0.031051	-0.804297
39956	0.610032	-0.820720	10.001973	0.114860	0.002370	-0.044966	-0.167643	-0.299039	-0.626504	-0.594068	0.007045	0.029238	-0.803853
39957	0.542588	-0.796182	9.988417	0.142503	0.003225	-0.023588	-0.166974	-0.301265	-0.624567	-0.594484	0.005303	0.026993	-0.803637
39958	0.428061	-0.594056	9.722540	0.121872	0.018998	0.001073	-0.167629	-0.303622	-0.623005	-0.594473	0.004088	0.024864	-0.803721
39959	0.351253	-0.526339	9.647071	0.014350	-0.005562	0.030199	-0.167494	-0.304178	-0.622750	-0.594003	0.003751	0.024790	-0.804072
39960	0.433399	-0.522024	9.694481	0.106478	0.002286	0.037923	-0.167495	-0.305012	-0.621052	-0.593397	0.002469	0.023103	-0.804575
39961	0.333100	-1.029733	9.377058	0.002410	-0.025775	0.096916	-0.168024	-0.306676	-0.618828	-0.591841	0.001982	0.023484	-0.805710
39962	0.505134	-0.951437	9.462998	-0.350486	-0.072469	0.162869	-0.171650	-0.299160	-0.618829	-0.589156	0.004967	0.030038	-0.807446
39963	0.116498	-0.938010	9.716467	-0.500883	-0.071601	0.174226	-0.173179	-0.285962	-0.620644	-0.586231	0.009742	0.039094	-0.809142
39964	0.012865	-0.908422	9.688860	-0.264659	-0.082864	0.168896	-0.177098	-0.272891	-0.621898	-0.583369	0.011562	0.044370	-0.810912
39965	-0.318303	-0.962826	9.931438	0.093308	-0.066928	0.150497	-0.180299	-0.270653	-0.620907	-0.580899	0.009478	0.043725	-0.812745
39966	-0.940270	-0.818093	10.053836	0.340442	-0.025509	0.119178	-0.184150	-0.272022	-0.617711	-0.578952	0.005137	0.038518	-0.814435
39967	-1.017761	-0.509706	10.021997	0.231627	-0.001736	0.053351	-0.185438	-0.280484	-0.615150	-0.578113	0.002498	0.034806	-0.815210
39968	-0.545884	-0.701784	9.765758	0.010056	0.005272	-0.010096	-0.184472	-0.287987	-0.613401	-0.578260	0.002386	0.034636	-0.815114
39969	-0.161774	-0.680743	9.760282	-0.047140	-0.000942	-0.026507	-0.184762	-0.284516	-0.611918	-0.578703	0.002968	0.035433	-0.814763
39970	0.369660	-0.647355	9.448436	0.008427	0.005132	-0.036800	-0.184894	-0.284793	-0.611656	-0.579252	0.002852	0.035293	-0.814379
39971	0.688758	-0.592814	9.220384	0.067462	-0.011536	-0.031223	-0.183564	-0.284383	-0.613379	-0.579771	0.001912	0.034361	-0.814053
39972	0.679004	-0.607067	9.253953	-0.031073	-0.029985	-0.012623	-0.183969	-0.284938	-0.610490	-0.579924	0.001701	0.035269	-0.813905
39973	0.466608	-0.595430	9.371285	0.076264	-0.040420	-0.011815	-0.185422	-0.287430	-0.608129	-0.580104	0.000184	0.034543	-0.813809
39974	0.096937	-0.975946	9.845987	0.215691	-0.071888	-0.002959	-0.186198	-0.292564	-0.605280	-0.580078	-0.003565	0.031920	-0.813928
39975	-0.087810	-0.487126	10.338702	0.192403	-0.050956	-0.002027	-0.188570	-0.297967	-0.601227	-0.580076	-0.006569	0.029416	-0.814005
39976	0.010109	-0.291634	10.018040	0.047661	-0.049128	-0.036542	-0.188556	-0.300744	-0.600599	-0.580616	-0.008018	0.029259	-0.813612
39977	0.323618	-0.347300	9.918556	-0.004173	-0.066673	-0.052948	-0.191205	-0.301840	-0.600307	-0.581455	-0.009019	0.030112	-0.812971
39978	0.520255	-0.545567	10.082823	0.014631	-0.071983	-0.063508	-0.192137	-0.302670	-0.597806	-0.582414	-0.010472	0.030753	-0.812243
39979	0.550560	-0.358352	10.029434	0.157648	-0.080767	-0.032507	-0.193858	-0.304883	-0.595307	-0.582872	-0.013581	0.029152	-0.811927
39980	0.484167	-0.193685	10.221774	0.197840	-0.058073	-0.014459	-0.193701	-0.310299	-0.593526	-0.582997	-0.016912	0.026665	-0.811860
39981	0.375479	0.145857	10.072794	0.115613	-0.035273	-0.021039	-0.196073	-0.314452	-0.591167	-0.583299	-0.018790	0.025199	-0.811649
39982	0.328017	0.270544	9.824677	0.047682	-0.010726	-0.021400	-0.194738	-0.316820	-0.589636	-0.583594	-0.019604	0.024595	-0.811436
39983	0.202624	0.302164	9.619423	0.086298	0.008660	-0.041266	-0.194457	-0.320154	-0.588623	-0.584255	-0.020438	0.023047	-0.810985
39984	0.173062	0.220611	9.618741	0.060356	0.019159	-0.039663	-0.194180	-0.323489	-0.586560	-0.584851	-0.020924	0.021880	-0.810576
39985	0.118635	0.038286	9.636342	-0.042431	-0.005276	-0.072244	-0.193650	-0.322658	-0.587741	-0.586060	-0.020480	0.022540	-0.809695
39986	0.355463	0.060663	9.692239	-0.041475	-0.038549	-0.097098	-0.192602	-0.320721	-0.586819	-0.587613	-0.020735	0.023677	-0.808530
39987	0.455973	0.271456	9.662550	0.108963	-0.094437	-0.138486	-0.193657	-0.322659	-0.585509	-0.589782	-0.023548	0.022890	-0.806894
39988	0.457103	0.758153	9.934921	0.291610	-0.132853	-0.181260	-0.194164	-0.328906	-0.582150	-0.592476	-0.029286	0.019719	-0.804814
39989	0.520281	0.801993	10.273769	0.399309	-0.109115	-0.256187	-0.194122	-0.339182	-0.577263	-0.596323	-0.035829	0.014315	-0.801817
39990	0.506203	0.199349	9.807899	0.320731	-0.095847	-0.277968	-0.194999	-0.351397	-0.571857	-0.600488	-0.041341	0.010168	-0.798499
39991	0.430433	-0.273943	10.541045	0.215087	-0.025939	-0.270600	-0.196084	-0.358971	-0.568860	-0.604644	-0.044326	0.006712	-0.795233
39992	0.564580	-0.419846	10.365160	0.104042	0.056163	-0.220952	-0.192740	-0.365101	-0.566083	-0.608055	-0.044790	0.004236	-0.792619
39993	0.466843	-0.564810	9.905272	-0.044580	0.071913	-0.183196	-0.187823	-0.366516	-0.565647	-0.611031	-0.043019	0.003839	-0.790427
39994	0.237935	-0.491194	9.797535	-0.103802	0.069267	-0.143018	-0.184500	-0.365700	-0.568448	-0.613389	-0.040736	0.004565	-0.788716
39995	0.385624	-0.430486	9.575839	-0.085206	0.073531	-0.092667	-0.181863	-0.363215	-0.567412	-0.614953	-0.038396	0.004897	-0.787613
39996	0.600574	-0.081685	9.347261	-0.025493	0.051528	-0.039430	-0.180788	-0.363219	-0.571369	-0.615606	-0.037344	0.004690	-0.787155
39997	0.578398	0.171634	9.581032	-0.041719	0.030349	-0.019349	-0.178345	-0.363427	-0.571312	-0.615971	-0.036211	0.004944	-0.786920
39998	0.656638	0.303598	9.673205	-0.114218	0.027652	-0.016361	-0.178227	-0.361346	-0.570637	-0.616323	-0.034439	0.006445	-0.786714
39999	0.676601	0.390345	9.774977	-0.133033	0.015369	-0.016533	-0.176913	-0.357464	-0.573244	-0.616700	-0.032431	0.008329	-0.786486
40000	0.575308	0.405835	9.862554	-0.074025	0.009257	-0.010807	-0.176660	-0.355383	-0.573227	-0.616927	-0.031444	0.009429	-0.786335
40001	0.653361	0.517954	9.757417	0.004709	-0.009095	-0.012060	-0.176136	-0.354693	-0.572441	-0.617137	-0.031536	0.009446	-0.786167
40002	0.785748	0.465670	9.515326	0.067386	-0.037036	-0.024086	-0.175865	-0.356361	-0.571148	-0.617473	-0.033024	0.008885	-0.785848
40003	0.679090	0.400021	9.799101	0.058384	-0.056312	-0.025971	-0.177176	-0.359269	-0.571026	-0.617857	-0.034546	0.008635	-0.785484
40004	0.643050	0.413476	10.174508	0.057503	-0.019626	-0.028483	-0.177166	-0.362047	-0.569216	-0.618266	-0.035639	0.008010	-0.785120
40005	0.579803	0.349025	10.174313	0.100578	0.027688	-0.042972	-0.175574	-0.362611	-0.568326	-0.618897	-0.036374	0.006045	-0.784606
40006	0.458728	0.306308	10.054692	0.081808	0.043486	-0.039496	-0.174503	-0.364839	-0.567183	-0.619467	-0.036778	0.004250	-0.784149
40007	0.526167	0.290510	9.779934	0.089009	0.062768	-0.035867	-0.173164	-0.366928	-0.567225	-0.619994	-0.036815	0.002038	-0.783740
40008	0.452927	0.184739	9.613510	0.085291	0.043508	-0.006881	-0.171298	-0.369161	-0.566094	-0.620047	-0.037260	0.000212	-0.783679
40009	0.338642	0.066179	9.879918	0.099515	0.040839	0.004672	-0.169697	-0.371391	-0.564827	-0.619925	-0.037759	-0.001854	-0.783749
40010	0.331700	0.109442	9.851634	0.074339	0.022412	0.027344	-0.168753	-0.374034	-0.564868	-0.619451	-0.038399	-0.003221	-0.784089
40011	0.278305	0.071418	9.866078	0.064459	0.025902	0.036104	-0.169539	-0.375973	-0.564613	-0.618861	-0.038681	-0.004520	-0.784535
40012	0.396530	0.064939	9.622233	0.085820	0.008363	0.062600	-0.168866	-0.377087	-0.565422	-0.617823	-0.039686	-0.005865	-0.785293
40013	0.366498	-0.083821	9.666448	0.100908	-0.016172	0.080222	-0.170051	-0.380136	-0.563071	-0.616511	-0.041069	-0.007162	-0.786242
40014	0.278393	-0.251142	9.785458	0.079217	-0.021523	0.122331	-0.172158	-0.383457	-0.562284	-0.614539	-0.042470	-0.007986	-0.787702
40015	0.302054	0.020270	9.718674	0.043326	-0.023339	0.147666	-0.173351	-0.383867	-0.561745	-0.612205	-0.043242	-0.008210	-0.789473
40016	0.347747	0.330304	9.753089	0.018209	-0.026905	0.161618	-0.175059	-0.386634	-0.562009	-0.609657	-0.043985	-0.007973	-0.791403
40017	0.429601	0.628345	9.890404	0.000400	0.011554	0.151968	-0.177441	-0.387593	-0.562245	-0.607276	-0.043675	-0.007944	-0.793249
40018	0.486536	0.818367	10.036305	-0.028179	0.018525	0.139467	-0.179197	-0.382030	-0.562557	-0.605099	-0.043131	-0.007545	-0.794945
40019	0.555503	1.014394	9.816845	-0.021764	0.054460	0.123807	-0.178401	-0.381617	-0.563352	-0.603168	-0.041879	-0.007725	-0.796476
40020	0.541367	1.069285	9.639742	-0.020716	0.079925	0.102778	-0.178677	-0.379533	-0.563852	-0.601551	-0.040442	-0.008218	-0.797768
40021	0.531244	1.006632	9.576618	0.006252	0.062524	0.071181	-0.178281	-0.378285	-0.565159	-0.600428	-0.039413	-0.009006	-0.798656
40022	0.560269	1.011378	9.629299	0.024150	0.022293	0.057058	-0.177346	-0.378706	-0.566228	-0.599509	-0.039427	-0.009560	-0.799339
40023	0.560328	1.026688	9.874695	0.031370	0.023256	0.032484	-0.175675	-0.378107	-0.566605	-0.598990	-0.039343	-0.010322	-0.799723
40024	0.584227	0.988338	9.979801	0.076212	0.011934	0.002793	-0.176600	-0.380047	-0.564640	-0.598897	-0.040136	-0.011628	-0.799735
40025	0.675937	0.978249	10.060612	0.129028	0.020668	-0.002990	-0.176183	-0.383660	-0.563895	-0.598864	-0.041279	-0.013954	-0.799664
40026	0.720257	0.765683	9.879929	0.201601	0.020759	-0.021018	-0.175644	-0.386719	-0.561307	-0.599036	-0.043425	-0.017390	-0.799354
40027	0.692348	0.582620	9.724242	0.169326	0.020754	-0.003656	-0.175620	-0.391719	-0.559781	-0.598966	-0.045069	-0.020342	-0.799246
40028	0.711706	0.587353	9.748164	0.079797	0.008450	0.004453	-0.176137	-0.394910	-0.558492	-0.598832	-0.045961	-0.021661	-0.799261
40029	0.629966	0.621702	9.802073	0.040434	0.011863	0.007689	-0.174749	-0.397050	-0.557653	-0.598695	-0.046218	-0.022410	-0.799328
40030	0.611660	0.770303	9.582821	0.017163	0.011886	0.016372	-0.175544	-0.396907	-0.558165	-0.598427	-0.046310	-0.022757	-0.799514
40031	0.586888	1.016259	9.720457	-0.018647	-0.002145	0.014353	-0.176079	-0.396766	-0.557368	-0.598243	-0.046101	-0.022379	-0.799674
40032	0.439954	1.070137	9.659854	-0.014081	0.006698	-0.001386	-0.176478	-0.395374	-0.559186	-0.598286	-0.045894	-0.022181	-0.799660
40033	0.427993	1.084780	9.698581	0.017380	0.012025	-0.032854	-0.175419	-0.395102	-0.558937	-0.598818	-0.045877	-0.022601	-0.799251
40034	0.318132	0.912936	9.856182	0.053125	0.015523	-0.027300	-0.173554	-0.396918	-0.558064	-0.599211	-0.046322	-0.023608	-0.798901
40035	0.173110	0.888222	10.056637	0.042410	0.033033	-0.032567	-0.173017	-0.399004	-0.556518	-0.599705	-0.046260	-0.024688	-0.798501
40036	0.151868	0.630011	9.726980	-0.013026	0.036598	-0.032116	-0.172217	-0.398730	-0.558103	-0.600224	-0.045573	-0.024894	-0.798145
40037	0.247890	0.556488	9.525818	-0.038222	0.006792	-0.004250	-0.171423	-0.398040	-0.558633	-0.600352	-0.044961	-0.024341	-0.798100
40038	0.369696	0.704713	9.540893	-0.054449	-0.005559	0.019372	-0.171026	-0.397625	-0.559029	-0.600110	-0.044475	-0.023333	-0.798339
40039	0.520080	0.790763	9.747282	-0.042028	-0.000441	0.038835	-0.171430	-0.395956	-0.560057	-0.599555	-0.043957	-0.022583	-0.798806
40040	0.593377	0.903816	9.935420	-0.024215	0.011711	0.055748	-0.173435	-0.394558	-0.558174	-0.598693	-0.043574	-0.022234	-0.799484
40041	0.551176	1.079822	9.964246	-0.007134	0.009136	0.037406	-0.173703	-0.394140	-0.558034	-0.598124	-0.043337	-0.022154	-0.799924
40042	0.594312	1.035959	9.888863	0.024285	0.009198	0.016467	-0.172649	-0.392897	-0.558038	-0.597849	-0.043557	-0.022585	-0.800106
40043	0.547233	0.872415	9.774426	0.004676	0.015388	0.003994	-0.173298	-0.395253	-0.558314	-0.597800	-0.043362	-0.022793	-0.800147
40044	0.519628	0.723790	9.869093	-0.027596	-0.014383	0.005389	-0.172509	-0.393869	-0.558444	-0.597757	-0.043334	-0.022121	-0.800199
40045	0.427543	0.676616	9.939046	-0.034812	-0.014397	0.015927	-0.172782	-0.392201	-0.559079	-0.597565	-0.043151	-0.021320	-0.800375
40046	0.360480	0.758483	9.796358	-0.016890	-0.026581	0.010766	-0.175684	-0.394684	-0.559848	-0.597429	-0.043449	-0.020668	-0.800477
40047	0.303184	0.850366	9.807523	0.040338	-0.034441	0.016478	-0.175952	-0.394127	-0.560101	-0.597170	-0.044482	-0.020834	-0.800610
40048	0.226380	0.918134	9.748878	0.072634	-0.042228	-0.002663	-0.176762	-0.392874	-0.558106	-0.597176	-0.046094	-0.021441	-0.800497
40049	0.265238	0.946894	9.813766	0.140549	-0.074627	0.004757	-0.177280	-0.396204	-0.556293	-0.597027	-0.048955	-0.022755	-0.800403
40050	0.453377	0.920927	9.667637	0.158489	-0.072009	-0.000448	-0.179914	-0.400355	-0.554982	-0.596921	-0.052069	-0.024379	-0.800237
40051	0.703900	0.834726	9.647659	0.143313	-0.058072	-0.004126	-0.181901	-0.403123	-0.551434	-0.596891	-0.054699	-0.025936	-0.800035
40052	0.844037	0.845634	9.639365	0.081626	-0.023129	-0.004489	-0.181887	-0.406178	-0.550545	-0.596897	-0.056110	-0.026917	-0.799901
40053	0.820094	0.874657	9.630292	-0.047126	0.016238	-0.012320	-0.182020	-0.407011	-0.549107	-0.597164	-0.055288	-0.026299	-0.799779
40054	0.676188	1.010632	9.681167	-0.075735	0.046875	-0.008823	-0.181504	-0.404376	-0.549089	-0.597373	-0.053698	-0.025604	-0.799754
40055	0.502665	1.055611	9.788933	0.001255	0.053946	-0.018752	-0.178843	-0.404389	-0.551231	-0.597669	-0.052852	-0.026214	-0.799570
40056	0.425326	1.048794	9.722225	0.087207	0.045288	-0.032232	-0.178580	-0.403974	-0.551230	-0.598077	-0.053223	-0.028130	-0.799175
40057	0.439476	0.998449	9.812856	0.078295	0.033047	-0.046457	-0.179094	-0.407582	-0.549946	-0.598742	-0.053614	-0.029756	-0.798591
40058	0.516453	0.956940	9.806908	0.029812	0.013690	-0.015189	-0.176436	-0.408985	-0.548818	-0.598957	-0.053812	-0.030359	-0.798394
40059	0.593936	0.989671	9.696055	0.026184	0.017154	-0.000238	-0.176425	-0.411207	-0.548316	-0.598948	-0.053864	-0.030903	-0.798376
40060	0.548817	1.093692	9.774552	0.052947	0.020617	0.016745	-0.176946	-0.412870	-0.548324	-0.598622	-0.054249	-0.031924	-0.798555
40061	0.479435	1.185522	9.737751	0.095868	0.020637	0.024148	-0.176021	-0.412459	-0.547940	-0.598143	-0.055099	-0.033596	-0.798787
40062	0.434098	1.262747	9.705381	0.083357	0.018909	0.021437	-0.176137	-0.415373	-0.547836	-0.597707	-0.055878	-0.035076	-0.798995
40063	0.416500	1.166595	9.680393	0.061029	0.008443	0.009768	-0.175214	-0.415796	-0.545491	-0.597503	-0.056497	-0.036066	-0.799060
40064	0.548715	1.079275	9.779194	0.008246	0.004884	0.004023	-0.174937	-0.417880	-0.545516	-0.597440	-0.056590	-0.036199	-0.799095
40065	0.656600	0.970173	9.772202	-0.029432	-0.009195	0.021267	-0.176667	-0.416899	-0.545743	-0.597165	-0.056424	-0.035503	-0.799343
40066	0.749564	1.131225	9.975142	-0.000056	-0.026814	0.044328	-0.176267	-0.416345	-0.547056	-0.596488	-0.056952	-0.035078	-0.799830
40067	0.711977	1.280433	9.905079	0.061667	-0.009300	0.055458	-0.178261	-0.416612	-0.545715	-0.595560	-0.057913	-0.035787	-0.800421
40068	0.645025	1.381212	9.654450	0.065202	-0.007519	0.073160	-0.178521	-0.418000	-0.544938	-0.594328	-0.058932	-0.036603	-0.801225
40069	0.567720	1.377006	9.655069	-0.008035	-0.000454	0.046239	-0.180112	-0.418130	-0.544915	-0.593620	-0.058926	-0.036313	-0.801763
40070	0.479902	1.252693	9.680836	-0.027685	-0.024898	0.030147	-0.180921	-0.415348	-0.545925	-0.593194	-0.059088	-0.035486	-0.802104
40071	0.513510	1.223668	9.713861	0.010802	-0.016151	0.028680	-0.181969	-0.418953	-0.543844	-0.592756	-0.059544	-0.035335	-0.802401
40072	0.622364	1.251512	9.657962	0.009992	-0.000393	0.016369	-0.182772	-0.417838	-0.543689	-0.592489	-0.059750	-0.035419	-0.802578
40073	0.580925	1.198793	9.616855	-0.021271	0.011887	0.009139	-0.181579	-0.417706	-0.543575	-0.592382	-0.059367	-0.035106	-0.802699
40074	0.633997	1.191162	9.616309	-0.083025	0.027585	0.017540	-0.181173	-0.417707	-0.545813	-0.592191	-0.058022	-0.034026	-0.802985
40075	0.537551	1.209019	9.703871	-0.081204	0.041607	0.012348	-0.182251	-0.414369	-0.546814	-0.592080	-0.056459	-0.033098	-0.803218
40076	0.422165	1.282127	9.720128	-0.065187	0.041594	0.031899	-0.179874	-0.411465	-0.548266	-0.591617	-0.055109	-0.032455	-0.803678
40077	0.337655	1.282848	9.740093	-0.027660	0.041599	0.042772	-0.178816	-0.410777	-0.548406	-0.590956	-0.054195	-0.032366	-0.804230
40078	0.312984	1.208591	9.777908	-0.018642	0.039894	0.025199	-0.178410	-0.411334	-0.549731	-0.590554	-0.053418	-0.032458	-0.804574
40079	0.454660	1.094634	9.842672	-0.006144	0.020598	0.023391	-0.178835	-0.407723	-0.547850	-0.590194	-0.053079	-0.032496	-0.804859
40080	0.531430	1.026462	9.769122	-0.004312	0.029355	0.018114	-0.178430	-0.408558	-0.548390	-0.589891	-0.052637	-0.032701	-0.805101
40081	0.580148	1.083935	9.810222	0.020586	0.006526	0.044644	-0.178421	-0.409529	-0.549450	-0.589170	-0.052858	-0.032974	-0.805604
40082	0.568792	1.184985	9.789850	0.040304	0.004804	0.037756	-0.179750	-0.409800	-0.548382	-0.588520	-0.053350	-0.033588	-0.806021
40083	0.436217	1.219609	9.762550	0.052873	0.015363	0.032647	-0.177361	-0.409813	-0.548550	-0.587950	-0.053805	-0.034499	-0.806368
40084	0.330167	1.249186	9.725350	0.060070	0.017170	0.025695	-0.178288	-0.410780	-0.547495	-0.587467	-0.054322	-0.035590	-0.806638
40085	0.291042	1.182053	9.696074	0.052985	0.018972	0.010669	-0.178148	-0.412031	-0.547510	-0.587248	-0.054698	-0.036580	-0.806728
40086	0.348405	1.099762	9.675406	0.020874	0.041737	-0.004496	-0.178935	-0.415082	-0.545033	-0.587270	-0.054335	-0.037360	-0.806701
40087	0.354599	0.950785	9.740936	-0.057804	0.045237	-0.019189	-0.177862	-0.415642	-0.547419	-0.587632	-0.052956	-0.036901	-0.806550
40088	0.535843	0.968654	9.753999	-0.140093	0.039927	-0.026909	-0.176830	-0.409955	-0.548297	-0.588188	-0.050715	-0.035086	-0.806369
40089	0.606447	1.045398	9.860024	-0.063258	0.046846	-0.002540	-0.175778	-0.407739	-0.549341	-0.588283	-0.049263	-0.034525	-0.806414
40090	0.528037	1.226225	9.800290	-0.005975	0.036405	-0.007386	-0.174175	-0.408580	-0.550950	-0.588391	-0.048670	-0.034812	-0.806359
40091	0.325590	1.283045	9.773849	-0.023822	0.059220	-0.010004	-0.173390	-0.406224	-0.551726	-0.588558	-0.047485	-0.035045	-0.806298
40092	0.266566	1.134328	9.758226	-0.059614	0.039997	-0.015633	-0.173393	-0.405807	-0.551459	-0.588836	-0.046196	-0.034518	-0.806192
40093	0.197698	0.971664	9.833929	-0.018528	0.019091	-0.013617	-0.170924	-0.405079	-0.552369	-0.589084	-0.045711	-0.034373	-0.806046
40094	0.238301	0.908813	9.835259	0.044019	0.012059	0.002649	-0.172378	-0.406460	-0.551835	-0.588999	-0.046106	-0.035169	-0.806051
40095	0.328468	1.027914	9.684432	0.033271	-0.001073	0.006049	-0.173433	-0.407565	-0.551830	-0.588895	-0.046566	-0.035602	-0.806081
40096	0.372357	1.085440	9.730381	-0.013236	0.015516	0.005768	-0.173038	-0.407289	-0.551571	-0.588808	-0.046233	-0.035514	-0.806167
40097	0.394259	1.109286	9.718449	-0.072263	0.022503	0.002718	-0.171182	-0.406466	-0.552248	-0.588839	-0.045072	-0.034524	-0.806254
40098	0.499641	0.988133	9.696918	-0.081187	0.013745	-0.005366	-0.171714	-0.405352	-0.553673	-0.588996	-0.043960	-0.033329	-0.806251
40099	0.451682	1.032114	9.798784	-0.049943	0.017212	0.008995	-0.170122	-0.404804	-0.554480	-0.588906	-0.043160	-0.032623	-0.806389
40100	0.382593	1.143674	9.964031	-0.003430	0.011872	0.011072	-0.170887	-0.402488	-0.552777	-0.588726	-0.043004	-0.032645	-0.806527
40101	0.382594	1.148073	9.829488	0.029619	-0.000369	0.023609	-0.171413	-0.401651	-0.555387	-0.588342	-0.043441	-0.033006	-0.806769
40102	0.290577	1.114911	9.762604	0.044018	-0.000285	0.006994	-0.170882	-0.402765	-0.553831	-0.588193	-0.044038	-0.033654	-0.806819
40103	0.343748	1.123852	9.675722	0.040410	-0.022163	0.009520	-0.172735	-0.403866	-0.553157	-0.588041	-0.044947	-0.033951	-0.806867
40104	0.406199	1.077617	9.660232	0.072632	-0.024786	0.006193	-0.172996	-0.405393	-0.551855	-0.587888	-0.046274	-0.034774	-0.806869
40105	0.440582	1.152445	9.833845	0.061882	-0.008221	0.009700	-0.173126	-0.406364	-0.551206	-0.587702	-0.047217	-0.035579	-0.806915
40106	0.391727	1.090313	9.799971	0.018935	-0.007246	0.005913	-0.174627	-0.407975	-0.551422	-0.587587	-0.047629	-0.035742	-0.806967
40107	0.420850	1.111630	9.766315	-0.000704	-0.019473	-0.006614	-0.173562	-0.408536	-0.551444	-0.587730	-0.048009	-0.035418	-0.806855
40108	0.430008	1.041780	9.758224	0.018110	-0.005464	-0.008206	-0.175019	-0.409779	-0.550252	-0.587846	-0.048374	-0.035602	-0.806740
40109	0.449431	1.058290	9.700562	-0.007832	-0.014210	-0.010190	-0.173562	-0.409370	-0.550008	-0.588049	-0.048585	-0.035223	-0.806596
40110	0.367197	1.039726	9.713076	-0.016841	-0.004603	0.005661	-0.174363	-0.408394	-0.550248	-0.587976	-0.048534	-0.034840	-0.806669
40111	0.353112	1.095249	9.742677	-0.034707	0.012018	0.003844	-0.174894	-0.407835	-0.551154	-0.587961	-0.048014	-0.034322	-0.806733
40112	0.295214	1.086179	9.817513	-0.011409	0.005836	-0.003089	-0.174711	-0.407883	-0.550672	-0.588012	-0.047853	-0.034158	-0.806713
40113	0.323886	1.047123	9.703854	-0.032855	0.022468	-0.001437	-0.173526	-0.405946	-0.551196	-0.588073	-0.047178	-0.033802	-0.806723
40114	0.352583	1.008354	9.683932	-0.045323	0.016369	-0.015665	-0.173391	-0.405946	-0.551986	-0.588354	-0.046439	-0.033226	-0.806585
40115	0.366886	0.979641	9.770003	-0.018512	0.020717	-0.010179	-0.172863	-0.404560	-0.553293	-0.588543	-0.045954	-0.033087	-0.806480
40116	0.473142	0.981113	9.735456	-0.040007	0.031166	-0.001517	-0.173265	-0.404558	-0.552236	-0.588575	-0.045048	-0.032758	-0.806521
40117	0.468156	0.957289	9.797714	-0.081120	0.039915	-0.010601	-0.171684	-0.401928	-0.553285	-0.588813	-0.043521	-0.031826	-0.806469
40118	0.371842	0.996514	9.794189	-0.073951	0.041699	-0.012268	-0.169827	-0.401244	-0.554225	-0.589050	-0.042039	-0.031083	-0.806403
40119	0.345444	1.018472	9.828319	-0.028406	0.034674	0.003912	-0.169565	-0.400412	-0.554746	-0.589010	-0.041228	-0.030928	-0.806480
40120	0.297784	1.107815	9.820143	-0.013205	0.018946	0.002236	-0.169833	-0.400411	-0.554086	-0.588964	-0.040837	-0.030884	-0.806536
40121	0.251768	1.086747	9.892402	0.033313	0.011963	-0.000086	-0.170629	-0.398739	-0.556683	-0.588952	-0.041118	-0.031470	-0.806507
40122	0.268509	1.067086	9.798296	0.066449	0.003254	-0.006932	-0.168499	-0.400834	-0.555292	-0.589001	-0.041913	-0.032534	-0.806389
40123	0.294423	0.979944	9.684108	0.058467	-0.003695	-0.022019	-0.168501	-0.400835	-0.554635	-0.589330	-0.042728	-0.033364	-0.806071
40124	0.370746	0.847035	9.677114	-0.035394	0.006800	-0.038576	-0.168762	-0.401527	-0.554901	-0.589963	-0.042244	-0.032855	-0.805655
40125	0.457105	0.781542	9.675682	-0.095355	0.012091	-0.038988	-0.168554	-0.400230	-0.555115	-0.590683	-0.040982	-0.031392	-0.805251
40126	0.422115	0.946118	9.918224	-0.027577	-0.007272	-0.001516	-0.168150	-0.399676	-0.557611	-0.590729	-0.040841	-0.030810	-0.805247
40127	0.343767	1.134279	9.897029	0.049457	-0.000192	-0.016728	-0.167748	-0.401345	-0.556057	-0.590978	-0.041507	-0.031517	-0.805002
40128	0.300194	1.124528	9.743470	0.042301	0.005090	-0.011459	-0.168548	-0.400924	-0.555647	-0.591108	-0.041987	-0.032216	-0.804854
40129	0.256272	1.062214	9.704678	0.019018	-0.001027	-0.008125	-0.167216	-0.401904	-0.555414	-0.591244	-0.042313	-0.032423	-0.804729
40130	0.270213	0.985176	9.718092	0.011912	-0.001881	-0.020537	-0.168275	-0.402593	-0.554880	-0.591552	-0.042539	-0.032558	-0.804485
40131	0.305178	0.809323	9.720575	0.011936	0.002499	-0.025854	-0.168141	-0.403288	-0.554101	-0.591977	-0.042709	-0.032706	-0.804157
40132	0.303341	0.874242	9.750113	-0.035534	-0.002008	-0.012149	-0.167685	-0.404171	-0.554944	-0.592197	-0.042382	-0.032068	-0.804039
40133	0.347501	0.970186	9.774869	-0.031068	-0.007277	-0.012130	-0.167834	-0.401532	-0.554652	-0.592444	-0.042208	-0.031394	-0.803893
40134	0.401196	1.049188	9.789735	0.006471	-0.012554	-0.004827	-0.167297	-0.402507	-0.554802	-0.592515	-0.042552	-0.031301	-0.803826
40135	0.363255	1.145775	9.815207	0.024408	-0.016020	-0.015252	-0.167817	-0.404031	-0.555334	-0.592769	-0.043180	-0.031420	-0.803600
40136	0.326996	1.139004	9.868319	0.029790	-0.012511	-0.018716	-0.168866	-0.407497	-0.553121	-0.593036	-0.043791	-0.031715	-0.803359
40137	0.352670	1.018195	9.756148	0.032473	-0.003755	-0.013408	-0.167797	-0.408335	-0.553933	-0.593246	-0.044320	-0.032112	-0.803159
40138	0.347310	0.945913	9.702488	0.043176	-0.014250	-0.008093	-0.168075	-0.406946	-0.552602	-0.593331	-0.045124	-0.032592	-0.803032
40139	0.395494	0.931016	9.673059	0.042321	-0.022983	-0.018722	-0.168336	-0.407361	-0.553259	-0.593629	-0.046075	-0.032920	-0.802744
40140	0.405162	0.931058	9.711432	0.013684	-0.012510	-0.015371	-0.169388	-0.410133	-0.551432	-0.593854	-0.046496	-0.032954	-0.802552
40141	0.377464	1.104926	9.865088	-0.027449	-0.007281	-0.022661	-0.169399	-0.407494	-0.552719	-0.594268	-0.046364	-0.032350	-0.802278
40142	0.300528	1.155725	9.762987	-0.013103	0.008513	-0.021583	-0.169143	-0.406664	-0.551139	-0.594597	-0.046125	-0.032209	-0.802053
40143	0.271724	1.182204	9.696242	0.013804	0.012069	-0.032813	-0.168468	-0.408194	-0.552083	-0.595124	-0.046164	-0.032518	-0.801648
40144	0.247179	1.124843	9.753478	-0.004102	0.015556	-0.031174	-0.167279	-0.407090	-0.552484	-0.595595	-0.045914	-0.032615	-0.801308
40145	0.323569	1.003740	9.674516	-0.002324	0.013795	-0.027689	-0.167011	-0.407369	-0.552754	-0.596053	-0.045733	-0.032686	-0.800975
40146	0.361609	0.917142	9.769331	-0.002370	0.001507	-0.024240	-0.167018	-0.405980	-0.553002	-0.596409	-0.045732	-0.032637	-0.800712
40147	0.376384	0.951261	9.952259	-0.002505	-0.014334	-0.004033	-0.166751	-0.406676	-0.552226	-0.596506	-0.046012	-0.032343	-0.800636
40148	0.371978	1.013542	9.856874	-0.016823	0.006660	0.005647	-0.165954	-0.407236	-0.551718	-0.596421	-0.045777	-0.032095	-0.800723
40149	0.339090	1.143544	9.810583	0.009964	-0.010836	0.014628	-0.167545	-0.407505	-0.551434	-0.596205	-0.046162	-0.032028	-0.800864
40150	0.319990	1.174890	9.787074	0.027895	0.002311	0.011295	-0.168069	-0.408057	-0.552482	-0.595969	-0.046533	-0.032440	-0.801001
40151	0.343510	1.090223	9.689758	0.017185	-0.000291	0.006779	-0.168072	-0.408335	-0.551172	-0.595866	-0.046830	-0.032628	-0.801053
40152	0.352612	1.013105	9.664759	-0.009620	0.004971	0.000417	-0.167005	-0.408201	-0.553156	-0.595850	-0.046704	-0.032481	-0.801079
40153	0.304120	0.982523	9.765771	-0.006094	0.004944	0.009260	-0.167135	-0.409312	-0.551983	-0.595725	-0.046639	-0.032356	-0.801180
40154	0.265658	1.009093	9.703918	-0.010501	0.018987	0.000485	-0.167667	-0.409448	-0.551320	-0.595689	-0.046277	-0.032362	-0.801228
40155	0.226939	0.999598	9.646461	-0.047173	0.015506	-0.001546	-0.167002	-0.408757	-0.552899	-0.595770	-0.045538	-0.031719	-0.801236
40156	0.323354	0.970375	9.775080	-0.097232	0.025963	-0.012485	-0.168063	-0.408751	-0.553145	-0.596012	-0.044024	-0.030430	-0.801190
40157	0.477810	0.954955	9.845674	-0.095523	0.020620	0.001556	-0.166608	-0.406675	-0.555248	-0.596079	-0.042630	-0.029066	-0.801266
40158	0.506940	0.974168	9.910537	-0.049957	0.017082	0.013324	-0.165966	-0.403069	-0.555090	-0.595883	-0.041837	-0.028406	-0.801478
40159	0.452454	1.123546	9.852637	-0.011460	0.024120	0.012797	-0.165173	-0.402101	-0.555749	-0.595695	-0.041406	-0.028419	-0.801640
40160	0.329157	1.105150	9.815035	0.001084	0.017180	0.007611	-0.165964	-0.402791	-0.556007	-0.595533	-0.041216	-0.028583	-0.801764
40161	0.314372	1.066522	9.730597	-0.027538	0.016320	0.007397	-0.165711	-0.401683	-0.554424	-0.595449	-0.040718	-0.028258	-0.801863
40162	0.265344	0.963554	9.756274	-0.009595	0.026856	-0.001252	-0.166366	-0.401956	-0.556255	-0.595415	-0.040240	-0.028374	-0.801908
40163	0.303745	0.931851	9.712316	0.040466	0.006733	0.003429	-0.164108	-0.401968	-0.556946	-0.595345	-0.040702	-0.029032	-0.801913
40164	0.293936	0.912538	9.664109	0.033357	-0.000229	-0.008104	-0.164639	-0.402382	-0.556154	-0.595417	-0.041166	-0.029519	-0.801818
40165	0.289570	0.975303	9.727358	-0.013215	0.008469	0.003056	-0.164628	-0.404047	-0.556696	-0.595396	-0.040960	-0.029339	-0.801851
40166	0.284942	0.999746	9.843046	-0.023946	0.001457	-0.003212	-0.165696	-0.402514	-0.557190	-0.595409	-0.040717	-0.028925	-0.801869
40167	0.241388	0.990216	9.761594	-0.006013	0.017246	-0.004773	-0.163706	-0.402247	-0.557742	-0.595502	-0.040449	-0.028977	-0.801811
40168	0.209581	0.932706	9.751594	-0.030994	0.016414	-0.020821	-0.163175	-0.403084	-0.556183	-0.595820	-0.039873	-0.028640	-0.801616
40169	0.245886	0.942234	9.813880	-0.013135	0.013757	-0.015424	-0.163978	-0.401274	-0.557466	-0.596092	-0.039566	-0.028550	-0.801432
40170	0.245541	0.898513	9.673979	-0.023903	0.013760	-0.004934	-0.164649	-0.400716	-0.556137	-0.596093	-0.039124	-0.028285	-0.801463
40171	0.313031	0.874549	9.875012	-0.014960	0.036446	-0.003054	-0.162918	-0.401002	-0.557217	-0.596155	-0.038438	-0.028426	-0.801444
40172	0.380323	0.830600	9.833068	0.026188	0.011957	-0.007277	-0.163445	-0.401416	-0.557607	-0.596195	-0.038622	-0.028942	-0.801388
40173	0.409460	0.854286	9.787423	0.024377	0.005823	-0.002909	-0.161461	-0.400594	-0.557366	-0.596241	-0.038900	-0.029339	-0.801326
40174	0.342494	0.943913	9.822680	-0.009556	0.020724	-0.013639	-0.162389	-0.400867	-0.557092	-0.596407	-0.038513	-0.029392	-0.801219
40175	0.284782	0.980240	9.756298	-0.014953	0.022482	-0.004834	-0.163447	-0.400860	-0.558126	-0.596505	-0.038058	-0.029358	-0.801169
40176	0.212413	0.990464	9.769057	-0.025661	0.012021	-0.014619	-0.161860	-0.399619	-0.558663	-0.596690	-0.037618	-0.029051	-0.801063
40177	0.188117	0.971272	9.723380	0.001064	0.013731	0.012902	-0.162393	-0.399617	-0.557999	-0.596497	-0.037502	-0.029163	-0.801208
40178	0.171019	0.944887	9.703997	-0.015024	0.006749	0.007473	-0.160267	-0.399350	-0.559342	-0.596338	-0.037286	-0.028946	-0.801344
40179	0.255103	0.884080	9.697765	-0.043689	-0.000293	0.012488	-0.161196	-0.398650	-0.560502	-0.596193	-0.036860	-0.028178	-0.801500
40180	0.303800	0.932527	9.933442	-0.043718	-0.007354	0.010690	-0.162125	-0.397950	-0.561400	-0.595969	-0.036528	-0.027332	-0.801710
40181	0.294394	0.966416	9.979579	0.018912	0.003150	0.012955	-0.162926	-0.398502	-0.559161	-0.595768	-0.036796	-0.027608	-0.801838
