# Supplementary material for: Identification of Haptic Based Guiding Using Hard Reins
Source: PLoS One. 2015 Jul 22;10(7):e0132020. doi: 10.1371/journal.pone.0132020 (PMC4511788; doi:10.1371/journal.pone.0132020)
Supplement: S8 File — (ZIP) [file pone.0132020.s008.zip › Exp2_MotionData1/Subject1/path1/T10/gc10.txt]

// Start Time: 0
// Sample rate: 25.0Hz
// Scenario: 4.9
// Firmware Version: 2.6.1
Counter	Acc_X	Acc_Y	Acc_Z	Gyr_X	Gyr_Y	Gyr_Z	Mag_X	Mag_Y	Mag_Z	Quat_w	Quat_x	Quat_y	Quat_z
39557	9.059758	-0.741606	-3.657569	-0.023038	-0.012669	-0.014609	-0.532658	0.183389	0.546142	0.116740	-0.821827	-0.116736	-0.545293
39558	9.073750	-0.677485	-3.744620	-0.028352	-0.000080	-0.009123	-0.532653	0.183887	0.547569	0.116151	-0.821927	-0.116483	-0.545322
39559	9.100312	-0.697285	-3.728836	-0.052300	-0.007044	-0.014661	-0.532093	0.183334	0.547110	0.115157	-0.822151	-0.116026	-0.545294
39560	9.107405	-0.765385	-3.717469	-0.064915	-0.038908	-0.004551	-0.532908	0.181913	0.547449	0.113928	-0.822767	-0.115392	-0.544757
39561	9.001698	-0.687134	-3.710592	-0.092153	0.008807	-0.001020	-0.530486	0.178163	0.548033	0.112466	-0.822936	-0.114237	-0.545048
39562	9.079477	-0.523024	-3.693109	-0.059113	0.049178	-0.000058	-0.531721	0.176627	0.547949	0.111581	-0.822586	-0.113388	-0.545935
39563	9.113673	-0.611871	-3.595945	-0.048101	0.040748	0.001808	-0.533122	0.177603	0.548721	0.110944	-0.822308	-0.112598	-0.546646
39564	9.050467	-0.627519	-3.661308	-0.027001	0.013708	0.006462	-0.532829	0.175944	0.547778	0.110580	-0.822286	-0.112074	-0.546861
39565	9.098575	-0.625280	-3.672753	-0.024469	0.053086	-0.005514	-0.533933	0.175375	0.548172	0.110277	-0.821802	-0.111635	-0.547739
39566	9.108668	-0.611513	-3.619907	-0.011531	0.030514	0.001894	-0.534512	0.175767	0.546108	0.110156	-0.821551	-0.111319	-0.548204
39567	9.100857	-0.539715	-3.725414	0.000908	0.010941	-0.009972	-0.536158	0.174325	0.547151	0.110124	-0.821462	-0.111327	-0.548343
39568	9.146692	-0.547452	-3.715103	0.028222	0.015798	-0.015423	-0.536183	0.175523	0.545829	0.110432	-0.821246	-0.111762	-0.548516
39569	9.132038	-0.590903	-3.722084	0.044810	-0.005810	-0.008943	-0.535202	0.175212	0.546080	0.111090	-0.821245	-0.112275	-0.548278
39570	9.069325	-0.570834	-3.738929	0.049732	-0.008264	-0.030045	-0.533383	0.175017	0.546609	0.111536	-0.821212	-0.113237	-0.548040
39571	9.107994	-0.549363	-3.732990	0.059099	0.011588	-0.023623	-0.536197	0.176916	0.546334	0.112302	-0.820956	-0.114111	-0.548086
39572	9.064203	-0.594658	-3.767875	0.059796	-0.000873	-0.030961	-0.536656	0.179257	0.544948	0.112924	-0.820814	-0.115189	-0.547946
39573	9.112972	-0.552113	-3.711457	0.062961	0.005561	-0.015346	-0.536528	0.180110	0.544859	0.113826	-0.820634	-0.115986	-0.547861
39574	9.054666	-0.565499	-3.767328	0.062733	0.037566	-0.027343	-0.536241	0.179534	0.544961	0.114620	-0.820070	-0.116942	-0.548336
39575	9.055341	-0.537414	-3.692300	0.051489	0.088178	-0.042120	-0.538486	0.178868	0.541870	0.115226	-0.818946	-0.117867	-0.549689
39576	9.159161	-0.650704	-3.617220	0.033539	0.105082	-0.031165	-0.540490	0.180775	0.538237	0.115661	-0.817692	-0.118414	-0.551344
39577	9.130608	-0.646253	-3.572650	0.016882	0.089798	-0.036683	-0.543271	0.179209	0.536352	0.115765	-0.816636	-0.118862	-0.552789
39578	9.220325	-0.603976	-3.517766	-0.004499	0.062624	-0.011878	-0.545236	0.179447	0.534989	0.115688	-0.815980	-0.118770	-0.553793
39579	9.169970	-0.613800	-3.482134	0.013997	0.074143	-0.005449	-0.546227	0.179684	0.533338	0.116053	-0.815172	-0.118711	-0.554918
39580	9.225545	-0.516916	-3.502902	-0.029815	0.043469	0.001883	-0.547356	0.179909	0.531967	0.115672	-0.814818	-0.118159	-0.555635
39581	9.148079	-0.564512	-3.529298	-0.062815	0.034456	-0.000028	-0.548290	0.176929	0.532350	0.114747	-0.814639	-0.117254	-0.556281
39582	9.235725	-0.600853	-3.397563	-0.066510	0.021583	0.000003	-0.549132	0.177238	0.532098	0.113695	-0.814605	-0.116373	-0.556730
39583	9.187317	-0.580618	-3.434263	-0.069907	-0.007716	0.012881	-0.548141	0.175689	0.531574	0.112700	-0.814936	-0.115273	-0.556677
39584	9.153685	-0.575678	-3.423313	-0.071681	0.014377	0.012836	-0.548522	0.173905	0.533422	0.111687	-0.815021	-0.114141	-0.556990
39585	9.206134	-0.570198	-3.497693	-0.099076	-0.005076	0.016494	-0.550047	0.172965	0.532820	0.110263	-0.815391	-0.112651	-0.557036
39586	9.235597	-0.493320	-3.459651	-0.062519	-0.014387	0.016600	-0.548068	0.170803	0.532947	0.109378	-0.815780	-0.111625	-0.556848
39587	9.197508	-0.537756	-3.381231	-0.086237	-0.025598	0.020229	-0.548340	0.171036	0.534081	0.108156	-0.816351	-0.110263	-0.556521
39588	9.130210	-0.459529	-3.392696	-0.055366	0.019253	0.007369	-0.547194	0.169263	0.535217	0.107358	-0.816326	-0.109395	-0.556884
39589	9.219118	-0.513390	-3.401202	-0.003733	0.038609	0.020296	-0.548459	0.169342	0.533977	0.107622	-0.815998	-0.108814	-0.557427
39590	9.199506	-0.537054	-3.434435	-0.011613	0.026021	0.000104	-0.549015	0.168947	0.533539	0.107472	-0.815786	-0.108536	-0.557819
39591	9.190093	-0.571523	-3.390835	0.002787	0.027437	-0.009052	-0.550418	0.169418	0.533023	0.107490	-0.815502	-0.108531	-0.558232
39592	9.217694	-0.544363	-3.261271	0.050729	0.061619	0.002013	-0.550273	0.169120	0.533283	0.108454	-0.814763	-0.108839	-0.559065
39593	9.231063	-0.576706	-3.387570	0.021182	0.045694	-0.007202	-0.551411	0.170059	0.531816	0.108834	-0.814234	-0.108968	-0.559736
39594	9.206345	-0.563250	-3.473504	0.019057	0.005632	-0.014488	-0.550725	0.170372	0.530991	0.108979	-0.814151	-0.109318	-0.559759
39595	9.235827	-0.581521	-3.392610	0.017206	0.007531	-0.015407	-0.550584	0.169576	0.529824	0.109119	-0.814040	-0.109619	-0.559835
39596	9.216579	-0.552169	-3.401360	-0.001038	0.001895	-0.012680	-0.552109	0.168502	0.529074	0.108946	-0.814047	-0.109719	-0.559839
39597	9.216509	-0.595943	-3.391982	-0.005022	0.023952	-0.027411	-0.551537	0.168406	0.530877	0.108626	-0.813773	-0.109931	-0.560257
39598	9.265031	-0.582233	-3.355064	0.000726	0.013160	-0.016358	-0.552393	0.169455	0.529973	0.108469	-0.813642	-0.110090	-0.560448
39599	9.202094	-0.522750	-3.417532	-0.024632	-0.006813	-0.004453	-0.553227	0.169057	0.529677	0.108019	-0.813805	-0.109775	-0.560360
39600	9.293989	-0.577639	-3.351286	-0.030854	-0.041446	0.005697	-0.551544	0.168709	0.530477	0.107474	-0.814401	-0.109339	-0.559683
39601	9.120438	-0.556778	-3.368813	-0.028168	0.012347	-0.001760	-0.551507	0.166918	0.532321	0.107041	-0.814361	-0.108898	-0.559911
39602	9.236258	-0.474967	-3.382271	-0.001410	0.028428	0.005646	-0.552364	0.167577	0.530694	0.107126	-0.814111	-0.108639	-0.560307
39603	9.212202	-0.538274	-3.350387	-0.008432	0.009265	0.018494	-0.552348	0.166830	0.531486	0.107233	-0.814105	-0.108098	-0.560401
39604	9.197538	-0.562198	-3.366901	-0.018527	0.014006	0.016624	-0.550547	0.167389	0.531084	0.107130	-0.814077	-0.107500	-0.560576
39605	9.245944	-0.538528	-3.349235	0.000087	0.016012	0.028601	-0.553753	0.167968	0.531848	0.107504	-0.813997	-0.106875	-0.560741
39606	9.206592	-0.590508	-3.430218	-0.027699	0.039116	0.012891	-0.550972	0.167570	0.530402	0.107265	-0.813698	-0.106181	-0.561351
39607	9.259560	-0.542037	-3.456034	-0.036801	-0.015598	0.020320	-0.553221	0.168761	0.529938	0.106877	-0.814034	-0.105345	-0.561095
39608	9.240530	-0.576475	-3.409659	-0.041958	-0.019116	0.033153	-0.550534	0.167187	0.532328	0.106510	-0.814461	-0.104287	-0.560743
39609	9.180379	-0.561565	-3.404897	-0.074305	-0.049789	0.023953	-0.549282	0.167309	0.532324	0.105479	-0.815265	-0.103045	-0.559998
39610	9.196809	-0.612137	-3.439654	-0.091219	-0.041507	0.040417	-0.548585	0.167823	0.533187	0.104348	-0.816056	-0.101371	-0.559364
39611	9.189399	-0.560552	-3.484929	-0.098363	-0.047443	0.047759	-0.547968	0.165109	0.536364	0.103196	-0.816926	-0.099465	-0.558649
39612	9.138569	-0.515891	-3.533456	-0.113461	-0.054708	0.031219	-0.546809	0.163262	0.539031	0.101563	-0.817884	-0.097707	-0.557857
39613	9.189106	-0.608816	-3.502139	-0.100518	-0.054092	0.035828	-0.544988	0.162656	0.539255	0.100225	-0.818799	-0.095986	-0.557054
39614	9.075922	-0.532518	-3.526391	-0.098531	-0.017455	0.038513	-0.543828	0.161064	0.542496	0.098992	-0.819315	-0.094205	-0.556820
39615	9.172834	-0.448777	-3.493242	-0.076491	0.019322	0.038534	-0.541859	0.159097	0.541519	0.098211	-0.819363	-0.092564	-0.557163
39616	9.192263	-0.575996	-3.419927	-0.046897	0.014840	0.050512	-0.543392	0.159120	0.541535	0.098017	-0.819434	-0.091095	-0.557335
39617	9.138382	-0.661892	-3.495758	-0.035669	0.001314	0.060621	-0.542679	0.158228	0.542171	0.098119	-0.819637	-0.089581	-0.557264
39618	9.177457	-0.614304	-3.448605	-0.028780	0.007802	0.044125	-0.542133	0.159464	0.542800	0.098137	-0.819737	-0.088432	-0.557298
39619	9.128645	-0.681161	-3.500350	-0.012406	0.022806	0.038604	-0.543812	0.159267	0.541548	0.098415	-0.819612	-0.087494	-0.557580
39620	9.186731	-0.564961	-3.516255	-0.005542	0.003417	0.023999	-0.544939	0.160663	0.542343	0.098585	-0.819678	-0.086946	-0.557539
39621	9.162680	-0.599009	-3.496256	-0.008486	0.000172	0.016648	-0.543847	0.162094	0.541723	0.098638	-0.819758	-0.086460	-0.557487
39622	9.177014	-0.679378	-3.477995	0.010935	0.001520	0.024015	-0.543027	0.162701	0.540636	0.099077	-0.819812	-0.086103	-0.557386
39623	9.167538	-0.643011	-3.472573	0.024858	-0.009886	-0.001628	-0.542019	0.161447	0.542782	0.099456	-0.819906	-0.086308	-0.557148
39624	9.147920	-0.691051	-3.496304	0.033812	0.005360	-0.010824	-0.543290	0.162745	0.542735	0.099883	-0.819811	-0.086762	-0.557140
39625	9.142573	-0.714483	-3.554221	0.010134	-0.011464	-0.005345	-0.543428	0.161953	0.541570	0.099977	-0.819946	-0.086866	-0.556908
39626	9.181523	-0.603267	-3.550122	0.024543	0.000094	-0.014483	-0.542902	0.164226	0.541287	0.100209	-0.819921	-0.087296	-0.556836
39627	9.195870	-0.690975	-3.527079	0.019792	-0.016137	-0.019983	-0.544278	0.163224	0.541936	0.100287	-0.820063	-0.087758	-0.556540
39628	9.114534	-0.657276	-3.465854	0.005956	0.037825	-0.029282	-0.542899	0.164206	0.541704	0.100114	-0.819630	-0.088145	-0.557149
39629	9.169801	-0.686670	-3.472942	0.024778	0.059761	-0.011840	-0.544713	0.164118	0.541158	0.100498	-0.818929	-0.088378	-0.558073
39630	9.200791	-0.710698	-3.505655	0.014840	0.040085	-0.005403	-0.544324	0.165196	0.539266	0.100741	-0.818493	-0.088469	-0.558654
39631	9.162470	-0.701073	-3.480008	0.002923	0.032745	-0.005420	-0.547650	0.164351	0.540223	0.100794	-0.818148	-0.088405	-0.559159
39632	9.161360	-0.688695	-3.318069	0.024843	0.060502	-0.009085	-0.548220	0.163384	0.536958	0.101190	-0.817456	-0.088619	-0.560065
39633	9.230807	-0.586013	-3.416603	-0.004928	0.041340	-0.025600	-0.547800	0.163364	0.537232	0.100902	-0.816992	-0.088780	-0.560768
39634	9.196054	-0.647397	-3.521971	-0.019465	0.008782	-0.019174	-0.546966	0.163103	0.536510	0.100375	-0.816949	-0.088776	-0.560925
39635	9.201849	-0.590607	-3.420381	0.000833	0.014777	-0.012707	-0.549748	0.162196	0.535642	0.100276	-0.816795	-0.088847	-0.561157
39636	9.196792	-0.595034	-3.449203	0.006074	-0.006896	-0.020006	-0.548333	0.161132	0.536680	0.100125	-0.816876	-0.089168	-0.561014
39637	9.191857	-0.641136	-3.444488	0.010150	0.001425	-0.005339	-0.548598	0.160005	0.536613	0.100235	-0.816867	-0.089251	-0.560995
39638	9.191862	-0.594806	-3.463508	-0.004885	0.000502	-0.020041	-0.548607	0.161371	0.537675	0.099921	-0.816886	-0.089440	-0.560993
39639	9.187370	-0.575834	-3.429404	-0.012202	-0.005980	-0.019124	-0.549128	0.158936	0.538367	0.099494	-0.816981	-0.089515	-0.560919
39640	9.259646	-0.639740	-3.403541	0.002245	-0.036120	-0.023629	-0.548441	0.159377	0.537829	0.099189	-0.817390	-0.089914	-0.560313
39641	9.148918	-0.639144	-3.389736	0.010172	-0.006984	-0.003497	-0.547195	0.159143	0.536407	0.099303	-0.817478	-0.089984	-0.560153
39642	9.206647	-0.551584	-3.439627	0.008350	-0.000517	-0.003486	-0.547742	0.159091	0.537665	0.099388	-0.817512	-0.090052	-0.560077
39643	9.226065	-0.642205	-3.382980	0.016215	-0.009161	0.017639	-0.546776	0.160314	0.538430	0.099832	-0.817649	-0.089850	-0.559830
39644	9.167933	-0.648578	-3.419490	0.023276	-0.006749	0.007540	-0.547034	0.158623	0.538328	0.100270	-0.817744	-0.089911	-0.559604
39645	9.235794	-0.625361	-3.378403	0.036001	0.019328	0.002038	-0.546944	0.162059	0.537562	0.100915	-0.817492	-0.090128	-0.559821
39646	9.186903	-0.721346	-3.427920	0.035070	0.006436	0.002029	-0.546532	0.163002	0.538454	0.101518	-0.817403	-0.090401	-0.559798
39647	9.210875	-0.638380	-3.478994	0.032346	-0.019542	0.005753	-0.545709	0.163461	0.537497	0.102077	-0.817600	-0.090594	-0.559378
39648	9.208559	-0.638528	-3.466832	0.024978	-0.019413	0.003903	-0.547105	0.164417	0.538686	0.102484	-0.817824	-0.090768	-0.558947
39649	9.169808	-0.701316	-3.465792	0.010074	-0.031721	-0.005301	-0.544585	0.163262	0.538312	0.102533	-0.818183	-0.090917	-0.558389
39650	9.157997	-0.682133	-3.443489	-0.004755	-0.028484	-0.012675	-0.545861	0.164983	0.538290	0.102255	-0.818538	-0.091053	-0.557897
39651	9.191741	-0.687269	-3.439954	-0.006316	-0.018891	-0.003511	-0.544016	0.163186	0.539698	0.102080	-0.818788	-0.090963	-0.557576
39652	9.195640	-0.675938	-3.563200	-0.038488	-0.042502	-0.007207	-0.544015	0.163314	0.539985	0.101281	-0.819378	-0.090655	-0.556905
39653	9.176934	-0.613391	-3.516204	-0.013903	-0.035865	-0.011750	-0.542748	0.162959	0.541068	0.100858	-0.819819	-0.090651	-0.556334
39654	9.143056	-0.637286	-3.524754	-0.023816	-0.025987	-0.007209	-0.542717	0.161202	0.542215	0.100327	-0.820194	-0.090471	-0.555906
39655	9.104913	-0.574318	-3.498765	-0.023737	0.027509	-0.009127	-0.541594	0.160351	0.541873	0.099885	-0.819953	-0.090189	-0.556386
39656	9.177073	-0.628265	-3.492155	0.012178	0.030609	-0.000796	-0.543689	0.160409	0.541338	0.100120	-0.819637	-0.090194	-0.556808
39657	9.176622	-0.622600	-3.552480	0.000935	0.030326	-0.010912	-0.545493	0.160127	0.541896	0.100066	-0.819312	-0.090210	-0.557294
39658	9.123574	-0.622155	-3.557739	0.013627	0.023132	-0.014558	-0.542848	0.160370	0.541886	0.100158	-0.819052	-0.090472	-0.557618
39659	9.143120	-0.652029	-3.510361	0.052506	0.066444	-0.001704	-0.545239	0.161448	0.540858	0.101117	-0.818237	-0.090839	-0.558580
39660	9.237505	-0.536360	-3.505891	0.019089	0.055574	-0.018228	-0.546651	0.161705	0.538933	0.101318	-0.817595	-0.091159	-0.559432
39661	9.205797	-0.603751	-3.526881	0.008305	0.032961	-0.009056	-0.547075	0.160830	0.536650	0.101405	-0.817229	-0.091224	-0.559939
39662	9.196887	-0.600079	-3.434748	0.028484	0.017942	-0.005321	-0.548596	0.160126	0.537039	0.101829	-0.817013	-0.091506	-0.560132
39663	9.201448	-0.609417	-3.463961	0.004295	-0.006998	-0.018176	-0.548172	0.160086	0.537731	0.101673	-0.817086	-0.091758	-0.560011
39664	9.199239	-0.634137	-3.427812	-0.019408	0.005848	-0.016411	-0.548316	0.160115	0.537176	0.101177	-0.817081	-0.091722	-0.560116
39665	9.238033	-0.586060	-3.416874	-0.019053	-0.004224	-0.001696	-0.548596	0.160389	0.537474	0.100829	-0.817200	-0.091437	-0.560051
39666	9.187280	-0.580553	-3.439092	-0.027087	-0.017413	-0.027394	-0.548155	0.158673	0.537643	0.100040	-0.817450	-0.091539	-0.559811
39667	9.273355	-0.643412	-3.498269	-0.028554	-0.051510	-0.010819	-0.548278	0.158056	0.538723	0.099347	-0.818100	-0.091392	-0.559008
39668	9.086282	-0.585065	-3.411193	-0.022648	0.003012	0.000087	-0.546865	0.157268	0.539918	0.098974	-0.818162	-0.091052	-0.559039
39669	9.216539	-0.508199	-3.425223	-0.018707	0.002375	0.011148	-0.546870	0.156508	0.538056	0.098784	-0.818228	-0.090550	-0.559057
39670	9.211584	-0.605479	-3.401520	-0.003979	-0.005256	0.014843	-0.547692	0.155914	0.538865	0.098864	-0.818372	-0.090191	-0.558890
39671	9.199051	-0.594788	-3.468607	-0.005965	-0.010443	0.009339	-0.547002	0.156994	0.539762	0.098839	-0.818552	-0.089886	-0.558681
39672	9.206410	-0.599946	-3.449594	-0.011161	0.009281	0.018474	-0.546598	0.157069	0.538088	0.098876	-0.818553	-0.089368	-0.558755
39673	9.172222	-0.637932	-3.492037	0.003707	0.019846	0.025812	-0.547718	0.158034	0.538996	0.099248	-0.818404	-0.088842	-0.558992
39674	9.196613	-0.592283	-3.473330	-0.015042	-0.019841	0.013006	-0.547987	0.157062	0.538659	0.099103	-0.818729	-0.088420	-0.558608
39675	9.220730	-0.594930	-3.469418	-0.015181	-0.017668	0.007502	-0.544924	0.157427	0.538932	0.098893	-0.819003	-0.088058	-0.558301
39676	9.201617	-0.575570	-3.456501	-0.006234	-0.037626	0.002045	-0.546576	0.157203	0.541167	0.098740	-0.819489	-0.087953	-0.557631
39677	9.143601	-0.608973	-3.466626	-0.019100	-0.033753	-0.000758	-0.546732	0.157696	0.539803	0.098343	-0.819934	-0.087716	-0.557084
39678	9.177298	-0.594516	-3.477452	0.004656	-0.017080	-0.003481	-0.544353	0.158394	0.542197	0.098350	-0.820158	-0.087791	-0.556741
39679	9.167027	-0.627484	-3.544908	-0.004299	-0.039690	0.005703	-0.543776	0.157349	0.543104	0.098257	-0.820650	-0.087625	-0.556058
39680	9.150202	-0.515252	-3.587020	0.008587	-0.041785	0.009416	-0.543625	0.156492	0.543190	0.098416	-0.821165	-0.087563	-0.555279
39681	9.150673	-0.598995	-3.490977	-0.011568	-0.036103	0.007521	-0.542791	0.157018	0.543773	0.098224	-0.821634	-0.087282	-0.554663
39682	9.114725	-0.555180	-3.484517	-0.013455	0.028831	-0.000845	-0.543182	0.155295	0.544368	0.098035	-0.821389	-0.087011	-0.555102
39683	9.167421	-0.633051	-3.491825	0.015993	0.033951	0.004709	-0.542788	0.156870	0.543903	0.098386	-0.821019	-0.086946	-0.555597
39684	9.162524	-0.623125	-3.506068	0.010503	0.024707	0.005630	-0.543346	0.156623	0.543335	0.098660	-0.820783	-0.086850	-0.555913
39685	9.138579	-0.647605	-3.476351	0.017217	0.031391	0.016635	-0.543652	0.158094	0.542311	0.099160	-0.820457	-0.086608	-0.556342
39686	9.125362	-0.659428	-3.311702	0.034967	0.054548	0.028562	-0.544252	0.160714	0.541083	0.100150	-0.819878	-0.086359	-0.557057
39687	9.240055	-0.612225	-3.455763	0.005174	0.041032	0.010202	-0.545911	0.160395	0.542335	0.100397	-0.819453	-0.086069	-0.557682
39688	9.156931	-0.636369	-3.600137	0.004559	0.014665	-0.010888	-0.546605	0.159343	0.540881	0.100365	-0.819313	-0.086186	-0.557876
39689	9.177226	-0.638290	-3.468074	0.003097	0.019367	0.002874	-0.547175	0.160206	0.540800	0.100457	-0.819122	-0.086038	-0.558162
39690	9.186579	-0.632982	-3.507032	-0.009325	0.011347	-0.016405	-0.546617	0.160197	0.540794	0.100142	-0.819035	-0.086115	-0.558335
39691	9.160014	-0.681464	-3.494279	-0.004561	0.007208	-0.009062	-0.545925	0.159952	0.539795	0.099954	-0.818976	-0.086102	-0.558457
39692	9.181885	-0.618533	-3.497102	-0.005712	0.013285	-0.018235	-0.547176	0.159163	0.538921	0.099678	-0.818857	-0.086241	-0.558660
39693	9.152740	-0.622801	-3.525022	-0.026858	-0.017903	-0.019152	-0.546323	0.158659	0.540278	0.098966	-0.819106	-0.086196	-0.558427
39694	9.215416	-0.664757	-3.503487	-0.004436	-0.018994	-0.001665	-0.544917	0.158571	0.541655	0.098841	-0.819373	-0.086142	-0.558066
39695	9.119033	-0.578708	-3.540380	-0.020180	0.005519	-0.010919	-0.544620	0.157409	0.542139	0.098369	-0.819363	-0.085991	-0.558187
39696	9.225754	-0.488016	-3.488231	-0.008051	0.027159	-0.003548	-0.545713	0.154936	0.540880	0.098231	-0.819121	-0.085819	-0.558594
39697	9.230760	-0.639584	-3.400044	0.000571	0.029991	0.010206	-0.545298	0.155212	0.540893	0.098373	-0.818831	-0.085508	-0.559042
39698	9.157905	-0.664900	-3.462695	-0.003943	0.013206	0.013872	-0.546722	0.157508	0.540769	0.098493	-0.818762	-0.085154	-0.559175
39699	9.187160	-0.638875	-3.429807	0.001279	0.034156	0.001932	-0.545456	0.157421	0.542147	0.098563	-0.818409	-0.084977	-0.559706
39700	9.225464	-0.687490	-3.441217	0.012670	0.021181	0.018492	-0.547154	0.157857	0.539538	0.099010	-0.818228	-0.084702	-0.559933
39701	9.220984	-0.563671	-3.449903	0.013024	-0.000745	0.000195	-0.546731	0.158086	0.540525	0.099193	-0.818239	-0.084755	-0.559877
39702	9.189384	-0.570283	-3.482577	0.006642	-0.011886	0.002026	-0.546463	0.157484	0.538252	0.099301	-0.818412	-0.084748	-0.559606
39703	9.201484	-0.660694	-3.437730	0.010365	-0.010167	0.003855	-0.547303	0.158438	0.539296	0.099462	-0.818540	-0.084731	-0.559392
39704	9.177021	-0.637931	-3.494631	0.008271	-0.037344	-0.003450	-0.544662	0.160013	0.541044	0.099502	-0.818984	-0.084897	-0.558711
39705	9.162610	-0.664736	-3.477361	0.020806	-0.031208	-0.014453	-0.546731	0.158873	0.541830	0.099594	-0.819296	-0.085338	-0.558169
39706	9.177119	-0.647858	-3.477793	0.021255	-0.025742	0.002062	-0.545190	0.158016	0.541484	0.099909	-0.819595	-0.085509	-0.557648
39707	9.162562	-0.589049	-3.515508	0.031006	-0.040821	-0.007983	-0.544517	0.160240	0.542173	0.100222	-0.820004	-0.085979	-0.556917
39708	9.239478	-0.706330	-3.490167	0.024758	-0.033699	-0.003421	-0.542553	0.159612	0.542814	0.100533	-0.820372	-0.086314	-0.556267
39709	9.100016	-0.710720	-3.451168	0.035646	-0.011340	-0.008971	-0.542398	0.159784	0.545056	0.100964	-0.820440	-0.086790	-0.556015
39710	9.189057	-0.640435	-3.495097	0.039552	0.011251	-0.001629	-0.543381	0.159839	0.544231	0.101605	-0.820282	-0.087153	-0.556074
39711	9.167525	-0.691765	-3.453569	0.046968	-0.009360	0.003912	-0.542028	0.161764	0.542104	0.102369	-0.820325	-0.087540	-0.555810
39712	9.108766	-0.728744	-3.557880	0.039721	0.013675	0.003839	-0.542594	0.162479	0.542153	0.103089	-0.820147	-0.087827	-0.555894
39713	9.169567	-0.666751	-3.511446	0.059582	0.037349	-0.008064	-0.541919	0.163774	0.541529	0.104009	-0.819622	-0.088453	-0.556397
39714	9.175735	-0.747866	-3.613643	0.024365	0.033895	-0.025576	-0.542208	0.164229	0.541001	0.104183	-0.819198	-0.089006	-0.556900
39715	9.142564	-0.638862	-3.587540	0.031744	-0.001500	-0.019070	-0.542775	0.165213	0.541347	0.104454	-0.819147	-0.089585	-0.556833
39716	9.196198	-0.637894	-3.507424	0.042020	-0.002018	-0.010777	-0.546115	0.164711	0.541068	0.105015	-0.819112	-0.090163	-0.556686
39717	9.169585	-0.683854	-3.501898	0.029910	0.005921	-0.020002	-0.543902	0.165297	0.539966	0.105256	-0.818979	-0.090722	-0.556745
39718	9.165114	-0.686867	-3.455862	0.038931	-0.004940	-0.023638	-0.542502	0.164980	0.540213	0.105619	-0.818959	-0.091483	-0.556581
39719	9.182098	-0.672560	-3.446743	0.033256	-0.000803	-0.030990	-0.544733	0.165283	0.540532	0.105781	-0.818871	-0.092274	-0.556548
39720	9.188602	-0.681099	-3.536403	0.014797	-0.028140	-0.034655	-0.543334	0.164966	0.540778	0.105585	-0.819139	-0.092999	-0.556071
39721	9.196174	-0.589075	-3.531256	0.012915	-0.024341	-0.036483	-0.543607	0.164674	0.541042	0.105306	-0.819346	-0.093705	-0.555700
39722	9.167984	-0.621841	-3.424148	0.000393	-0.024974	-0.025504	-0.543590	0.163005	0.540380	0.104978	-0.819625	-0.094108	-0.555283
39723	9.139129	-0.572963	-3.437242	0.006329	0.018433	-0.012714	-0.543308	0.163505	0.541665	0.104934	-0.819412	-0.094262	-0.555578
39724	9.201782	-0.644145	-3.406236	0.037690	0.028906	-0.004408	-0.543879	0.164382	0.541306	0.105555	-0.819053	-0.094624	-0.555928
39725	9.172243	-0.642846	-3.487239	0.021522	0.002361	0.009357	-0.544582	0.164688	0.541052	0.105976	-0.819027	-0.094619	-0.555888
39726	9.191689	-0.657912	-3.459082	0.023220	0.007287	0.003850	-0.541658	0.165445	0.542048	0.106406	-0.818955	-0.094724	-0.555894
39727	9.138630	-0.711103	-3.442954	0.051027	0.031396	0.014857	-0.545026	0.166417	0.540605	0.107429	-0.818551	-0.094894	-0.556263
39728	9.215951	-0.560823	-3.478678	0.014104	0.006292	0.005690	-0.543645	0.167130	0.540077	0.107731	-0.818512	-0.094873	-0.556266
39729	9.190910	-0.666306	-3.555715	-0.009679	0.002910	-0.029245	-0.543090	0.167135	0.539793	0.107211	-0.818472	-0.095154	-0.556377
39730	9.167272	-0.632790	-3.511139	-0.004384	0.003093	-0.001705	-0.544469	0.166806	0.541182	0.107123	-0.818494	-0.095057	-0.556378
39731	9.177032	-0.584295	-3.516018	0.011764	-0.005505	-0.012661	-0.543334	0.164838	0.540491	0.107119	-0.818534	-0.095325	-0.556274
39732	9.123666	-0.656459	-3.531399	0.009698	0.011717	-0.023728	-0.542932	0.166238	0.540713	0.107031	-0.818388	-0.095724	-0.556437
39733	9.181729	-0.642649	-3.506914	0.004409	0.005727	-0.015454	-0.543045	0.164773	0.541741	0.106896	-0.818314	-0.095932	-0.556535
39734	9.157303	-0.597999	-3.568504	0.002693	0.003620	-0.010866	-0.544296	0.164509	0.541736	0.106815	-0.818299	-0.096051	-0.556553
39735	9.207553	-0.675789	-3.580550	0.002600	-0.018355	-0.012669	-0.542780	0.165375	0.540938	0.106634	-0.818505	-0.096246	-0.556251
39736	9.092988	-0.550058	-3.493331	0.006450	0.027417	-0.009066	-0.544864	0.164840	0.540925	0.106691	-0.818219	-0.096343	-0.556645
39737	9.270170	-0.334069	-3.418848	0.080631	0.017003	-0.038189	-0.545994	0.165207	0.539562	0.107558	-0.817813	-0.097756	-0.556827
39738	9.245281	-0.703209	-3.364775	0.159431	-0.012110	-0.032549	-0.544752	0.166575	0.540193	0.109765	-0.817590	-0.100003	-0.556326
39739	9.052786	-0.783463	-3.606862	0.097409	0.016898	0.039709	-0.543960	0.169443	0.539246	0.111780	-0.817297	-0.100324	-0.556296
39740	9.150071	-0.661351	-3.542079	0.055043	0.037999	0.027708	-0.544714	0.173720	0.538958	0.113069	-0.816856	-0.100341	-0.556681
39741	9.031995	-0.714148	-3.521102	0.032124	0.077264	-0.012807	-0.545554	0.172838	0.536958	0.113553	-0.815931	-0.100656	-0.557881
39742	9.237842	-0.575970	-3.445783	-0.010977	0.050035	-0.047645	-0.547364	0.171802	0.535515	0.112937	-0.815352	-0.101123	-0.558766
39743	9.197125	-0.573668	-3.415263	-0.039194	0.053692	-0.077076	-0.547505	0.171683	0.535090	0.111486	-0.814718	-0.101748	-0.559868
39744	9.148871	-0.619551	-3.404097	-0.042384	0.026714	-0.056870	-0.549686	0.167234	0.533998	0.110212	-0.814448	-0.102074	-0.560454
39745	9.221075	-0.615045	-3.416429	-0.029300	0.039035	-0.047673	-0.549539	0.166398	0.533666	0.109221	-0.814012	-0.102364	-0.561228
39746	9.211713	-0.600826	-3.387004	-0.051908	0.014627	-0.069698	-0.551890	0.165282	0.534038	0.107633	-0.813866	-0.102832	-0.561660
39747	9.208922	-0.602582	-3.435214	-0.057031	0.004568	-0.055013	-0.552422	0.162781	0.533191	0.106039	-0.813860	-0.103003	-0.561942
39748	9.255690	-0.426601	-3.382682	-0.051295	-0.038665	-0.040211	-0.551554	0.160877	0.534182	0.104674	-0.814369	-0.103100	-0.561441
39749	9.202593	-0.513867	-3.357114	-0.049435	-0.031319	-0.040244	-0.552500	0.159014	0.534914	0.103293	-0.814776	-0.103193	-0.561090
39750	9.044286	-0.401813	-3.311821	-0.023504	0.060416	-0.036685	-0.552730	0.156238	0.536699	0.102612	-0.814122	-0.103321	-0.562140
39751	9.198244	-0.373206	-3.356034	0.028062	0.076216	-0.025561	-0.551898	0.155728	0.535263	0.102874	-0.813188	-0.103827	-0.563349
39752	9.203150	-0.436800	-3.317990	0.024714	0.062571	-0.012708	-0.555257	0.156384	0.534498	0.103260	-0.812456	-0.104112	-0.564281
39753	9.217634	-0.427196	-3.318469	0.042919	0.064580	-0.016341	-0.555845	0.157227	0.531903	0.103843	-0.811637	-0.104660	-0.565250
39754	9.247761	-0.410012	-3.169743	0.104632	0.080089	-0.001550	-0.555599	0.158724	0.530179	0.105687	-0.810560	-0.105629	-0.566273
39755	9.318446	-0.534544	-3.322938	0.075963	0.062442	-0.012599	-0.558125	0.159650	0.529422	0.106845	-0.809697	-0.106492	-0.567128
39756	9.303560	-0.506865	-3.389826	0.060672	0.016737	-0.032743	-0.558997	0.160397	0.525986	0.107491	-0.809358	-0.107607	-0.567279
39757	9.280277	-0.456899	-3.306514	0.083140	0.012698	-0.012500	-0.558729	0.161240	0.526036	0.108659	-0.809043	-0.108656	-0.567306
39758	9.275336	-0.471284	-3.316083	0.081151	0.000316	-0.051944	-0.559312	0.162837	0.525442	0.109382	-0.808800	-0.110349	-0.567187
39759	9.260923	-0.549300	-3.277410	0.062121	0.001825	-0.045575	-0.558764	0.163542	0.525341	0.109811	-0.808580	-0.111716	-0.567150
39760	9.256335	-0.469190	-3.281547	0.042678	0.007722	-0.019918	-0.558782	0.165487	0.526159	0.110298	-0.808404	-0.112447	-0.567162
39761	9.257491	-0.552372	-3.407721	0.016325	-0.021964	-0.045632	-0.558759	0.162856	0.524880	0.109934	-0.808555	-0.113347	-0.566839
39762	9.277532	-0.417273	-3.366532	0.016558	-0.035507	-0.034571	-0.559036	0.163768	0.526614	0.109729	-0.808894	-0.114104	-0.566243
39763	9.169598	-0.441755	-3.292616	-0.000236	-0.029199	-0.047485	-0.558178	0.161663	0.525917	0.109057	-0.809159	-0.114863	-0.565839
39764	9.184082	-0.432151	-3.293095	-0.001957	0.031680	-0.049416	-0.558426	0.160045	0.527216	0.108531	-0.808744	-0.115494	-0.566406
39765	9.241629	-0.500355	-3.300521	0.017269	0.048086	-0.016371	-0.559126	0.159813	0.526370	0.108676	-0.808168	-0.115777	-0.567142
39766	9.227081	-0.461074	-3.328703	-0.008414	0.042748	-0.018245	-0.559817	0.158216	0.524463	0.108428	-0.807711	-0.115811	-0.567833
39767	9.242447	-0.423745	-3.227597	-0.019391	0.048297	-0.018263	-0.562057	0.159090	0.524678	0.107962	-0.807207	-0.115707	-0.568659
39768	9.242025	-0.437640	-3.275976	-0.001771	0.071805	-0.011847	-0.561778	0.158433	0.523518	0.107972	-0.806416	-0.115667	-0.569787
39769	9.295239	-0.360334	-3.282292	-0.038156	0.038302	-0.034779	-0.564700	0.157266	0.522217	0.106992	-0.806028	-0.115636	-0.570527
39770	9.314627	-0.370420	-3.263761	-0.038117	0.034512	-0.032935	-0.566216	0.155223	0.520989	0.106089	-0.805689	-0.115601	-0.571181
39771	9.281235	-0.361022	-3.223809	-0.047319	0.034638	-0.034793	-0.564932	0.153589	0.522132	0.104953	-0.805361	-0.115473	-0.571879
39772	9.319999	-0.361666	-3.196280	-0.064027	0.017636	-0.042130	-0.565608	0.151379	0.521165	0.103484	-0.805246	-0.115321	-0.572339
39773	9.300864	-0.298369	-3.204813	-0.069209	0.027122	-0.031138	-0.566265	0.149189	0.522711	0.102019	-0.805054	-0.114898	-0.572955
39774	9.262546	-0.220462	-3.207703	-0.051251	0.012986	-0.042087	-0.565956	0.146385	0.521977	0.100739	-0.804965	-0.114890	-0.573309
39775	9.267061	-0.249230	-3.234626	-0.066035	0.010598	-0.047622	-0.566463	0.142948	0.522886	0.099094	-0.804916	-0.114805	-0.573681
39776	9.326598	-0.302086	-3.302406	-0.056677	-0.007449	-0.038397	-0.567844	0.141582	0.522256	0.097729	-0.805075	-0.114726	-0.573708
39777	9.200422	-0.147768	-3.171093	-0.046221	0.047298	-0.062319	-0.568626	0.137611	0.522577	0.096316	-0.804532	-0.115033	-0.574647
39778	9.335574	-0.114969	-3.156612	-0.020261	0.077949	-0.052188	-0.569071	0.138687	0.520972	0.095580	-0.803602	-0.115435	-0.575988
39779	9.325799	-0.168313	-3.151764	-0.009444	0.059774	-0.056737	-0.570190	0.138334	0.519844	0.094849	-0.802853	-0.116053	-0.577029
39780	9.320759	-0.133749	-3.194823	-0.022390	0.073086	-0.063203	-0.572237	0.134705	0.519361	0.093930	-0.801955	-0.116601	-0.578316
39781	9.348331	-0.143122	-3.053420	-0.023895	0.088999	-0.052211	-0.575861	0.133184	0.516788	0.093087	-0.800901	-0.116923	-0.579847
39782	9.326433	-0.169423	-3.069679	-0.038335	0.097864	-0.045840	-0.578661	0.132776	0.514416	0.092191	-0.799775	-0.116989	-0.581527
39783	9.319432	0.010701	-3.116546	-0.029045	0.067836	-0.036572	-0.578345	0.129669	0.514082	0.091396	-0.799009	-0.117041	-0.582695
39784	9.389629	-0.078153	-3.037635	-0.020158	0.075834	-0.047575	-0.579618	0.130321	0.512738	0.090705	-0.798099	-0.117367	-0.583982
39785	9.387193	-0.097600	-3.032840	-0.018292	0.051673	-0.043866	-0.582243	0.127602	0.511199	0.089961	-0.797482	-0.117688	-0.584875
39786	9.341817	-0.058962	-2.997079	-0.005898	0.063653	-0.060380	-0.584324	0.126005	0.509724	0.089312	-0.796657	-0.118398	-0.585955
39787	9.380688	-0.050039	-2.959832	-0.013873	0.074412	-0.086093	-0.586535	0.123824	0.508633	0.088199	-0.795662	-0.119401	-0.587270
39788	9.385880	-0.016582	-2.925995	-0.017534	0.057741	-0.084231	-0.586664	0.122191	0.507277	0.087083	-0.794861	-0.120380	-0.588320
39789	9.407864	0.080295	-2.928601	-0.009809	0.051219	-0.067668	-0.587486	0.120548	0.506346	0.086195	-0.794172	-0.121177	-0.589218
39790	9.427415	0.001633	-2.859805	-0.024048	0.042966	-0.052090	-0.586931	0.118979	0.503452	0.085319	-0.793629	-0.121594	-0.589991
39791	9.309885	0.084454	-2.825888	-0.014454	0.117805	-0.042109	-0.589964	0.115688	0.502161	0.084824	-0.792218	-0.121814	-0.591909
39792	9.450263	0.194549	-2.791777	-0.002685	0.110419	-0.010826	-0.592482	0.115779	0.501073	0.084917	-0.790941	-0.121685	-0.593628
39793	9.393002	0.179336	-2.712450	0.013356	0.094424	0.009405	-0.594609	0.116807	0.498086	0.085412	-0.789877	-0.121460	-0.595018
39794	9.429897	0.250925	-2.645738	0.021665	0.109943	0.011253	-0.596442	0.116955	0.495600	0.086167	-0.788608	-0.121292	-0.596625
39795	9.442834	0.237092	-2.525553	0.040402	0.150545	0.024076	-0.598565	0.117701	0.492594	0.087394	-0.786851	-0.121066	-0.598807
39796	9.571860	0.147832	-2.627567	-0.007347	0.149315	0.016654	-0.601670	0.118104	0.488181	0.087843	-0.785165	-0.120384	-0.601088
39797	9.437293	0.211562	-2.607628	-0.032744	0.108091	0.029498	-0.604076	0.118880	0.484623	0.087878	-0.784048	-0.119272	-0.602761
39798	9.433643	0.224183	-2.462499	-0.034136	0.112624	0.046010	-0.605753	0.119060	0.484370	0.088173	-0.782909	-0.117873	-0.604470
39799	9.511271	0.320272	-2.435794	-0.037608	0.097372	0.055238	-0.607446	0.118682	0.481013	0.088406	-0.781980	-0.116324	-0.605938
39800	9.473220	0.309913	-2.366814	-0.009934	0.130093	0.060737	-0.610156	0.121965	0.478449	0.089299	-0.780611	-0.114958	-0.607830
39801	9.511789	0.251077	-2.339657	0.019031	0.119618	0.049799	-0.612842	0.123015	0.475189	0.090390	-0.779285	-0.114150	-0.609519
39802	9.506855	0.187905	-2.327809	-0.004168	0.118376	0.071766	-0.614543	0.123202	0.471866	0.091464	-0.778066	-0.112680	-0.611188
39803	9.430485	0.204241	-2.240316	-0.023457	0.108163	0.104766	-0.615019	0.126042	0.468975	0.092528	-0.777069	-0.110524	-0.612688
39804	9.318983	0.242773	-2.342162	-0.070160	0.144292	0.133958	-0.617430	0.128157	0.467034	0.093399	-0.775774	-0.107237	-0.614778
39805	9.191239	0.244429	-2.037894	-0.067125	0.317407	0.163032	-0.622510	0.129512	0.461163	0.094931	-0.772376	-0.103260	-0.619485
39806	9.442447	-0.031581	-1.841382	-0.030109	0.386401	0.240086	-0.627695	0.135679	0.449587	0.098231	-0.768165	-0.098355	-0.624980
39807	9.590094	-0.327127	-1.940606	-0.036993	0.365223	0.256603	-0.634375	0.140987	0.441602	0.101483	-0.764193	-0.093202	-0.630098
39808	9.549655	-0.747227	-1.695485	-0.074085	0.390596	0.233479	-0.637581	0.146049	0.431754	0.104018	-0.759880	-0.087821	-0.635649
39809	9.637552	-1.169338	-1.368230	-0.098951	0.392755	0.259996	-0.643003	0.149481	0.421128	0.106445	-0.755555	-0.081732	-0.641191
39810	9.983191	-1.456575	-1.107698	-0.145045	0.321558	0.252716	-0.647878	0.155596	0.413455	0.108036	-0.752180	-0.075303	-0.645665
39811	10.085664	-1.459523	-0.942487	-0.116833	0.252551	0.219876	-0.650495	0.160722	0.407933	0.109495	-0.749508	-0.069833	-0.649131
39812	10.100761	-1.446114	-0.865679	-0.051958	0.174231	0.155906	-0.653918	0.164111	0.403428	0.111002	-0.747624	-0.066372	-0.651407
39813	9.902869	-1.624634	-0.830461	0.004380	0.039946	0.119455	-0.652712	0.166341	0.400902	0.112726	-0.747261	-0.064407	-0.651725
39814	9.858895	-1.713507	-0.870453	0.048541	-0.023262	0.065479	-0.653042	0.170059	0.400297	0.114282	-0.747594	-0.064032	-0.651109
39815	9.764375	-1.689927	-0.951296	0.082584	-0.105086	0.046388	-0.651371	0.171878	0.403185	0.116084	-0.748831	-0.064465	-0.649323
39816	9.655690	-1.686270	-0.985851	0.089856	-0.154600	-0.019609	-0.650232	0.172506	0.407401	0.116972	-0.750658	-0.066191	-0.646877
39817	9.697926	-1.843112	-1.065738	0.096398	-0.202794	-0.045231	-0.646694	0.171747	0.413184	0.117710	-0.752982	-0.068362	-0.643808
39818	9.577619	-1.769387	-1.075250	0.063354	-0.202501	-0.048981	-0.643602	0.172339	0.417519	0.117750	-0.755424	-0.070297	-0.640725
39819	9.423893	-1.761820	-1.016319	0.103128	-0.179360	-0.069158	-0.641730	0.171571	0.424015	0.118363	-0.757359	-0.072818	-0.638040
39820	9.615558	-1.871018	-1.111143	0.104582	-0.165449	-0.085672	-0.638622	0.171019	0.428558	0.118602	-0.759149	-0.075743	-0.635523
39821	10.408455	-1.606920	-1.511007	0.108829	-0.119865	-0.136914	-0.635237	0.171257	0.434265	0.118568	-0.760178	-0.079187	-0.633878
39822	9.540606	-0.753745	-1.927046	0.007975	-0.074149	-0.284059	-0.635140	0.165187	0.436681	0.114960	-0.760694	-0.083685	-0.633344
39823	8.855031	-0.438004	-1.604701	-0.027386	-0.030442	-0.308144	-0.638261	0.159097	0.437591	0.110801	-0.760602	-0.087810	-0.633638
39824	9.548908	-0.052619	-1.775460	0.095369	0.038862	-0.238067	-0.638701	0.151864	0.440778	0.109290	-0.759529	-0.092454	-0.634526
39825	9.503747	0.224646	-1.813022	0.131454	0.041454	-0.221449	-0.640059	0.148789	0.440322	0.108715	-0.758294	-0.097149	-0.635400
39826	9.928440	0.593685	-1.889291	0.189047	0.059899	-0.223048	-0.642215	0.141313	0.437368	0.108846	-0.756735	-0.102698	-0.636362
39827	10.129625	0.230988	-1.891933	0.107773	0.036604	-0.182812	-0.645238	0.138478	0.438339	0.108329	-0.755660	-0.106559	-0.637094
39828	9.994169	0.410895	-2.035436	0.028814	-0.063524	-0.182811	-0.646180	0.136595	0.439488	0.106292	-0.756070	-0.109734	-0.636410
39829	9.564659	0.373564	-2.099319	0.032338	-0.085948	-0.116806	-0.646442	0.136632	0.441726	0.105160	-0.756859	-0.111937	-0.635276
39830	9.466787	0.426314	-2.003539	-0.039268	-0.155624	-0.118679	-0.643681	0.130952	0.446933	0.102702	-0.758706	-0.113469	-0.633200
39831	9.669137	0.542023	-2.058655	-0.101199	-0.230136	-0.100267	-0.640888	0.123637	0.453715	0.099383	-0.761624	-0.114060	-0.630113
39832	9.486019	0.684767	-2.118501	-0.162754	-0.194465	-0.078441	-0.638425	0.120437	0.460474	0.095461	-0.764267	-0.113494	-0.627616
39833	9.475851	0.671131	-2.181004	-0.166238	-0.173032	-0.005083	-0.635680	0.116816	0.467065	0.092424	-0.766779	-0.111732	-0.625319
39834	9.462797	0.531526	-2.251466	-0.181623	-0.177221	0.035239	-0.630743	0.114562	0.471067	0.089680	-0.769456	-0.109162	-0.622880
39835	9.441997	0.435019	-2.096747	-0.207744	-0.135697	0.080985	-0.627280	0.109625	0.478268	0.087125	-0.771733	-0.105512	-0.621051
39836	9.366384	0.610990	-1.979259	-0.200478	-0.071092	0.108439	-0.625863	0.109866	0.481620	0.085211	-0.773242	-0.101369	-0.620129
39837	9.322176	0.412779	-2.003050	-0.208891	0.034968	0.089858	-0.623578	0.107807	0.485380	0.083067	-0.773382	-0.097294	-0.620898
39838	10.165077	0.505085	-2.096761	-0.190158	-0.010760	0.180089	-0.621193	0.106627	0.485564	0.082321	-0.774228	-0.092056	-0.620741
39839	10.348902	-0.093871	-2.373208	-0.139160	0.130261	0.222104	-0.624019	0.109778	0.485785	0.083051	-0.773278	-0.086650	-0.622604
39840	8.971099	-0.162881	-2.288325	-0.150445	0.117209	0.142878	-0.624883	0.109953	0.482453	0.082695	-0.772362	-0.082275	-0.624380
39841	9.370852	-0.262881	-2.274943	-0.220556	0.048967	0.196141	-0.626835	0.109988	0.482334	0.081709	-0.772475	-0.076384	-0.625117
39842	9.558183	-0.609457	-2.206922	-0.366924	0.028715	0.265610	-0.627113	0.109461	0.481606	0.079395	-0.773143	-0.067549	-0.625606
39843	9.426278	-0.707829	-2.395844	-0.436574	0.060301	0.325932	-0.626836	0.110258	0.482630	0.076714	-0.773535	-0.056904	-0.626515
39844	9.575072	-0.951730	-2.369186	-0.438748	0.044523	0.313100	-0.626826	0.109410	0.482578	0.073905	-0.774012	-0.046416	-0.627128
39845	9.651644	-1.273268	-2.301690	-0.449001	0.023363	0.375474	-0.626799	0.108205	0.484039	0.071633	-0.774745	-0.034860	-0.627235
39846	9.805273	-1.163604	-2.422648	-0.441145	-0.001284	0.294831	-0.624527	0.106092	0.485981	0.068468	-0.775605	-0.024638	-0.627010
39847	9.453168	-1.199570	-2.448359	-0.429781	-0.028257	0.173691	-0.623223	0.103421	0.488037	0.063942	-0.776676	-0.016494	-0.626429
39848	9.273512	-1.361776	-2.553796	-0.421404	-0.083917	0.148952	-0.622462	0.100153	0.490900	0.059265	-0.778331	-0.008956	-0.624987
39849	9.317463	-1.521621	-2.411572	-0.392318	-0.109689	0.178400	-0.619582	0.095373	0.495044	0.055384	-0.780255	-0.001273	-0.623004
39850	9.453832	-1.711122	-2.456549	-0.365865	-0.124304	0.175719	-0.617539	0.091527	0.500651	0.051844	-0.782231	0.006002	-0.620799
39851	9.680601	-1.577319	-2.787789	-0.364560	-0.160076	0.159324	-0.612961	0.085134	0.505378	0.048197	-0.784643	0.013022	-0.617935
39852	9.243767	-1.265003	-2.701793	-0.283719	-0.138212	0.033697	-0.610349	0.080297	0.510779	0.044182	-0.786644	0.017035	-0.615589
39853	9.661936	-1.188041	-2.873914	-0.158236	-0.174992	-0.095277	-0.607490	0.078007	0.516194	0.040654	-0.789065	0.017509	-0.612713
39854	9.898882	-1.416873	-3.292430	-0.135576	-0.334631	-0.228025	-0.600801	0.071461	0.523405	0.035838	-0.793370	0.015392	-0.607489
39855	9.160648	-1.612437	-3.328894	-0.088511	-0.559887	-0.191068	-0.590430	0.063474	0.535797	0.032394	-0.800360	0.013240	-0.598498
39856	8.185809	-0.990254	-3.462278	-0.054509	-0.605169	-0.177281	-0.577545	0.057386	0.552051	0.029545	-0.807663	0.010770	-0.588805
39857	9.932263	-1.164220	-4.064886	0.048156	-0.383488	-0.125713	-0.566944	0.052168	0.562796	0.029056	-0.812292	0.008167	-0.582470
39858	8.437096	-0.896383	-3.722240	-0.194610	-0.310534	-0.108227	-0.556932	0.050032	0.574436	0.024671	-0.816057	0.008599	-0.577381
39859	7.225627	0.051227	-2.506651	-0.311896	0.016309	-0.000776	-0.554857	0.042069	0.577275	0.019688	-0.816154	0.012407	-0.577365
39860	10.105785	1.265168	-3.227134	-0.326469	0.262975	-0.018733	-0.557739	0.037913	0.576208	0.014066	-0.813262	0.016076	-0.581506
39861	10.773252	-0.275677	-3.501239	-0.694263	0.241163	-0.096610	-0.564707	0.022516	0.568623	0.001622	-0.810733	0.022804	-0.584969
39862	9.273111	0.002217	-3.182494	-1.067973	0.203936	0.030905	-0.570915	0.003326	0.563030	-0.015426	-0.808214	0.035894	-0.587591
39863	8.493606	0.582626	-2.656868	-1.416656	0.239282	0.131042	-0.574837	-0.019242	0.559162	-0.036931	-0.804669	0.054692	-0.590044
39864	8.606510	0.717233	-2.447677	-1.647014	0.291188	0.306738	-0.579676	-0.049479	0.550082	-0.060099	-0.799251	0.078899	-0.592757
39865	9.064968	0.300681	-2.187376	-1.772852	0.360118	0.486267	-0.588096	-0.075034	0.536160	-0.083213	-0.791640	0.107278	-0.595713
39866	9.728884	0.307651	-2.332915	-1.846264	0.510695	0.669542	-0.601811	-0.103671	0.517351	-0.105482	-0.780426	0.139026	-0.600400
39867	9.555791	0.083828	-2.187822	-1.726584	0.583666	0.689775	-0.618736	-0.122760	0.495533	-0.125721	-0.767363	0.169246	-0.605561
39868	9.936934	0.388999	-1.639766	-1.393906	0.639276	0.606071	-0.633395	-0.134731	0.472317	-0.141852	-0.753673	0.193825	-0.611790
39869	9.901274	-0.090273	-1.685030	-1.184632	0.487101	0.368064	-0.647082	-0.145902	0.449840	-0.157106	-0.742723	0.212467	-0.615255
39870	10.215661	-0.426190	-1.394664	-1.018796	0.346548	0.355788	-0.656844	-0.157004	0.430541	-0.169293	-0.733565	0.229268	-0.616975
39871	10.065670	-0.321646	-1.516378	-0.911584	0.235394	0.408458	-0.666937	-0.161764	0.414987	-0.178736	-0.725587	0.245711	-0.617417
39872	10.353740	-0.633995	-1.521940	-0.755419	0.071528	0.309020	-0.673376	-0.165441	0.405188	-0.186208	-0.720391	0.259361	-0.615707
39873	10.163723	-0.963145	-1.649815	-0.638725	-0.094908	0.377313	-0.674634	-0.167891	0.400582	-0.190301	-0.717167	0.273049	-0.612292
39874	9.776443	-0.945134	-1.883978	-0.505041	-0.260429	0.397935	-0.673525	-0.166037	0.402919	-0.191234	-0.716188	0.286040	-0.607194
39875	9.688369	-1.093393	-1.992749	-0.464052	-0.356184	0.365088	-0.672818	-0.164797	0.406340	-0.191418	-0.716602	0.298322	-0.600703
39876	9.336370	-1.023595	-2.669870	-0.307664	-0.480331	0.339812	-0.667897	-0.161447	0.417528	-0.188861	-0.719098	0.308831	-0.593171
39877	9.193689	-1.261358	-2.946244	-0.169244	-0.529264	0.180422	-0.658660	-0.157609	0.428985	-0.185864	-0.723611	0.315526	-0.585051
39878	9.032935	-1.311541	-3.457407	-0.086291	-0.526659	0.132806	-0.655115	-0.154999	0.441258	-0.182213	-0.728569	0.320512	-0.577284
39879	8.887450	-1.207162	-3.929490	-0.050278	-0.544425	0.042952	-0.646223	-0.155254	0.455397	-0.178894	-0.734420	0.323838	-0.568994
39880	8.461537	-1.649670	-3.979243	-0.068152	-0.474463	-0.019759	-0.634122	-0.156889	0.467746	-0.177025	-0.739668	0.326118	-0.561427
39881	8.656986	-1.596132	-4.276022	-0.012754	-0.391898	-0.078465	-0.622834	-0.159171	0.482017	-0.175410	-0.744608	0.326685	-0.555039
39882	8.678444	-1.325180	-4.419969	0.052827	-0.320894	-0.129789	-0.614374	-0.161962	0.490140	-0.173950	-0.749184	0.325393	-0.550076
39883	8.416793	-1.493993	-4.532043	0.135967	-0.183379	-0.218023	-0.609701	-0.162981	0.497990	-0.172935	-0.753205	0.321512	-0.547180
39884	8.601473	-1.620638	-4.588078	0.228617	-0.122784	-0.250037	-0.604882	-0.166014	0.503481	-0.171423	-0.756926	0.315772	-0.545861
39885	8.284171	-1.602625	-4.498811	0.277644	-0.048095	-0.271229	-0.600914	-0.168159	0.508476	-0.169621	-0.760244	0.309093	-0.545636
39886	8.284391	-1.890789	-4.348542	0.292920	0.054192	-0.258560	-0.595617	-0.165884	0.512476	-0.168309	-0.762223	0.301883	-0.547317
39887	8.418412	-1.840697	-4.176919	0.391009	0.077294	-0.217988	-0.594785	-0.164295	0.514520	-0.164864	-0.764144	0.294370	-0.549773
39888	8.794987	-2.367163	-4.175111	0.377211	-0.004871	-0.181185	-0.593812	-0.161276	0.519165	-0.161050	-0.766483	0.287572	-0.551243
39889	8.281342	-2.108466	-4.028629	0.254097	0.024715	-0.132907	-0.591029	-0.158014	0.524086	-0.158335	-0.767953	0.283080	-0.552307
39890	8.725652	-2.186461	-3.871859	0.243084	0.040230	-0.066798	-0.590516	-0.153043	0.526621	-0.155558	-0.768651	0.279350	-0.554023
39891	10.570323	-1.934415	-4.108256	0.299503	0.149069	-0.019622	-0.590613	-0.144477	0.528268	-0.151516	-0.768189	0.275737	-0.557582
39892	9.849963	-1.655615	-3.905610	0.071559	0.142556	-0.056867	-0.592358	-0.138389	0.528939	-0.151828	-0.767131	0.273743	-0.559931
39893	9.913214	-0.992403	-3.488243	0.232754	0.171087	0.090352	-0.593141	-0.132369	0.527783	-0.147688	-0.765572	0.272485	-0.563772
39894	9.473575	-0.425066	-3.250740	0.250858	-0.017867	-0.032261	-0.595080	-0.121501	0.529309	-0.144104	-0.766687	0.269323	-0.564703
39895	8.190814	0.118640	-2.977033	0.237811	-0.033649	-0.173752	-0.591248	-0.114326	0.532089	-0.141802	-0.768831	0.264510	-0.564647
39896	9.185615	0.571314	-2.900183	0.199643	0.190049	-0.183979	-0.591722	-0.111634	0.529328	-0.141805	-0.768215	0.258992	-0.568031
39897	10.550579	0.287488	-3.247725	0.218129	0.146532	-0.175372	-0.597378	-0.107929	0.524864	-0.140866	-0.768214	0.253773	-0.570616
39898	9.162831	0.132366	-3.786145	0.193016	-0.061669	-0.206636	-0.592247	-0.105496	0.525664	-0.139936	-0.770507	0.248677	-0.569998
39899	8.369013	0.345446	-3.706769	0.209356	-0.055216	-0.210422	-0.589179	-0.105683	0.525623	-0.138544	-0.772928	0.243536	-0.569278
39900	8.545162	0.173034	-3.600967	0.235194	0.040586	-0.212346	-0.589783	-0.102384	0.524995	-0.137516	-0.774146	0.237571	-0.570392
39901	8.549912	0.442067	-3.413423	0.309079	0.103490	-0.190229	-0.586213	-0.100553	0.521165	-0.135150	-0.774887	0.231113	-0.572600
39902	8.569076	0.295120	-3.675936	0.360574	0.107996	-0.113088	-0.587424	-0.095515	0.517021	-0.131348	-0.775135	0.225045	-0.575559
39903	8.561288	0.171772	-3.695770	0.413981	0.064508	-0.096421	-0.587788	-0.091083	0.513389	-0.126122	-0.776097	0.218889	-0.577801
39904	8.598598	0.151720	-3.847036	0.415213	0.009919	-0.044946	-0.587928	-0.081479	0.511191	-0.120233	-0.777212	0.213474	-0.579581
39905	8.468411	0.084487	-3.828115	0.462103	0.018294	-0.002699	-0.587380	-0.072357	0.507003	-0.112977	-0.778325	0.208291	-0.581430
39906	8.793206	0.146439	-3.917142	0.418403	-0.002357	0.007421	-0.588091	-0.062011	0.504297	-0.106361	-0.779255	0.203652	-0.583074
39907	9.103610	0.271789	-4.024539	0.446011	-0.065216	0.089326	-0.586843	-0.051211	0.503277	-0.097959	-0.780828	0.200218	-0.583631
39908	9.107840	0.106946	-4.030602	0.522357	-0.147302	0.181337	-0.583394	-0.038048	0.502521	-0.087088	-0.782810	0.197341	-0.583679
39909	11.517115	-0.633013	-4.367033	0.785489	-0.025871	0.427049	-0.583092	-0.017680	0.503217	-0.069587	-0.782943	0.195103	-0.586594
39910	11.907443	-1.843376	-2.925926	0.986144	-0.128033	0.307331	-0.582489	0.010973	0.502467	-0.050027	-0.784468	0.188595	-0.588675
39911	9.522568	-1.677641	-1.376905	0.939033	-0.260731	-0.071041	-0.579906	0.038117	0.503002	-0.035032	-0.788819	0.176883	-0.587579
39912	10.764684	-2.480803	-1.810184	0.950742	-0.248796	-0.050724	-0.574253	0.055202	0.505399	-0.019743	-0.792460	0.165160	-0.586805
39913	10.814853	-1.265205	-2.069804	1.156819	-0.285379	-0.342764	-0.569569	0.071078	0.506753	-0.004385	-0.797324	0.146435	-0.585502
39914	9.748939	-0.709750	-2.422413	1.324451	-0.382934	-0.633307	-0.564029	0.087748	0.511918	0.010434	-0.803439	0.120910	-0.582887
39915	8.625290	-1.334430	-2.263710	1.672892	-0.392396	-0.743069	-0.559754	0.103321	0.513816	0.029651	-0.809044	0.089509	-0.580135
39916	7.829055	-1.575617	-2.303133	1.894199	-0.233655	-0.763295	-0.556164	0.126069	0.511137	0.051812	-0.811350	0.055100	-0.579646
39917	7.871314	-1.798349	-2.352054	2.042949	-0.071810	-0.829358	-0.559877	0.148988	0.501419	0.075455	-0.810327	0.018072	-0.580818
39918	8.129448	-2.059927	-2.510737	2.163048	-0.064713	-0.891521	-0.561238	0.172235	0.490024	0.100057	-0.807300	-0.021477	-0.581200
39919	8.370044	-1.987854	-2.586888	2.277133	0.017111	-0.909718	-0.566390	0.194126	0.472717	0.126254	-0.801317	-0.062286	-0.581440
39920	8.366295	-2.094562	-2.403891	2.340793	-0.043772	-0.848949	-0.571590	0.218138	0.452611	0.153635	-0.793931	-0.102998	-0.579190
39921	8.481965	-2.370314	-1.975283	2.422266	-0.082798	-0.878097	-0.579467	0.242351	0.429192	0.181729	-0.784703	-0.144776	-0.574679
39922	8.847831	-2.652035	-1.594713	2.508085	0.008186	-0.894545	-0.585080	0.262662	0.403695	0.210514	-0.771877	-0.187256	-0.569934
39923	10.070799	-1.856509	-2.067573	2.603626	0.055305	-0.881200	-0.591488	0.280254	0.379016	0.240786	-0.755914	-0.229626	-0.563815
39924	10.995989	-2.307519	-2.194470	2.410159	0.071994	-0.591524	-0.597826	0.298908	0.347003	0.270525	-0.739946	-0.264988	-0.555947
39925	13.025282	-0.704102	-3.119700	2.191940	0.000389	-0.389282	-0.605008	0.318664	0.315903	0.298618	-0.725347	-0.294500	-0.545866
39926	9.600290	0.515654	-2.225314	1.651344	0.002436	-0.411054	-0.608311	0.331392	0.288242	0.317888	-0.712708	-0.318218	-0.538267
39927	10.310239	0.958000	-1.592051	1.414822	-0.069999	-0.418489	-0.611479	0.337302	0.266719	0.333142	-0.701517	-0.339467	-0.530710
39928	10.417507	1.218450	-1.541231	1.179869	-0.047748	-0.378542	-0.614559	0.341386	0.253599	0.345217	-0.691469	-0.357440	-0.524341
39929	9.561295	0.474162	-1.644485	1.148568	-0.169802	-0.308989	-0.617197	0.343223	0.239917	0.356648	-0.682899	-0.374650	-0.515837
39930	9.679424	0.653004	-2.022088	1.280632	-0.351513	-0.416670	-0.618178	0.347753	0.228619	0.367032	-0.674100	-0.395842	-0.504169
39931	9.538075	0.325114	-2.088980	1.205645	-0.457847	-0.545196	-0.622796	0.344782	0.221220	0.374052	-0.665265	-0.418435	-0.492361
39932	9.284410	0.723844	-2.033422	1.193314	-0.426387	-0.424138	-0.624345	0.342800	0.215808	0.382012	-0.656847	-0.438802	-0.479658
39933	8.935128	0.505987	-2.239147	1.085137	-0.412347	-0.470370	-0.625936	0.344211	0.210605	0.387986	-0.648145	-0.458339	-0.468295
39934	8.519826	0.434845	-2.320688	0.958273	-0.274648	-0.335143	-0.627476	0.341650	0.205436	0.394625	-0.640165	-0.473628	-0.458407
39935	8.504990	0.364886	-2.339911	0.779077	-0.155037	-0.170536	-0.627669	0.340786	0.197009	0.401440	-0.633698	-0.484092	-0.450475
39936	9.186525	-0.088757	-2.503602	0.547997	-0.000360	-0.002330	-0.627802	0.347988	0.191731	0.408294	-0.629339	-0.488979	-0.445115
39937	10.171115	-0.715001	-2.974402	0.297183	0.180046	0.107100	-0.626283	0.355939	0.185088	0.414649	-0.626302	-0.488786	-0.443733
39938	9.042310	-1.027568	-3.301335	0.158806	0.282557	0.120117	-0.625631	0.364085	0.174696	0.420414	-0.623736	-0.486285	-0.444671
39939	12.067798	-1.405003	-3.870981	0.129018	0.428795	0.150694	-0.626868	0.367172	0.164009	0.427405	-0.620272	-0.481937	-0.447576
39940	9.085155	-2.298932	-3.451305	-0.012212	0.168763	0.091313	-0.628078	0.370367	0.156959	0.429655	-0.619839	-0.479200	-0.448958
39941	9.895829	-0.483427	-3.460123	0.099464	0.104338	-0.096905	-0.627597	0.371854	0.149508	0.430873	-0.617162	-0.480429	-0.450163
39942	8.926951	-0.347921	-2.930316	-0.061355	-0.050127	-0.313695	-0.633936	0.366546	0.149938	0.426768	-0.615206	-0.484131	-0.452777
39943	7.892362	-1.388348	-2.917733	0.096303	0.020428	-0.211133	-0.636633	0.359629	0.150235	0.426059	-0.612231	-0.487478	-0.453885
39944	8.875832	-1.083850	-2.995996	0.230586	-0.051228	0.031749	-0.637751	0.358354	0.147654	0.428634	-0.611125	-0.489574	-0.450685
39945	9.499955	-1.069559	-3.304231	0.219180	-0.288088	-0.099895	-0.639387	0.356851	0.149950	0.427380	-0.610970	-0.495298	-0.445806
39946	8.963738	-1.282966	-3.382178	0.130549	-0.228208	-0.206759	-0.640638	0.350141	0.157225	0.424847	-0.609896	-0.500916	-0.443413
39947	9.113435	-1.155308	-3.396604	0.041942	-0.141844	-0.106083	-0.640575	0.346103	0.158651	0.422771	-0.609895	-0.503868	-0.442052
39948	9.183220	-0.679400	-3.299505	-0.074684	-0.108980	-0.157649	-0.642055	0.343191	0.160718	0.419500	-0.609792	-0.506245	-0.442594
39949	9.283680	-0.903196	-3.299890	-0.149817	-0.134758	-0.091704	-0.643062	0.337594	0.165408	0.415249	-0.611494	-0.507260	-0.443091
39950	9.341759	-0.918678	-3.261104	-0.191274	-0.111541	-0.139525	-0.643669	0.333404	0.170181	0.410594	-0.612632	-0.508280	-0.444687
39951	9.390840	-0.518176	-3.315878	-0.187242	-0.003227	-0.134109	-0.645619	0.326059	0.176167	0.406815	-0.613032	-0.508382	-0.447482
39952	9.347078	-0.153124	-3.210425	-0.364583	0.063916	-0.202408	-0.648296	0.318374	0.177673	0.401156	-0.613414	-0.507051	-0.453539
39953	9.068473	0.043075	-2.867849	-0.442416	0.115310	-0.104480	-0.649160	0.310784	0.179586	0.395662	-0.615033	-0.503490	-0.460091
39954	9.637672	0.484363	-2.982864	-0.369104	0.034770	-0.020513	-0.650754	0.307074	0.183560	0.391258	-0.617481	-0.500038	-0.464324
39955	9.519891	0.247463	-3.156311	-0.354169	-0.048772	-0.071805	-0.651781	0.302379	0.187188	0.385427	-0.620165	-0.498139	-0.467652
39956	9.259409	0.305849	-3.213815	-0.242409	0.009774	-0.071730	-0.653051	0.294990	0.190932	0.381816	-0.621302	-0.496645	-0.470684
39957	9.120874	0.253499	-3.035084	-0.144966	0.023191	-0.055079	-0.652993	0.291503	0.192671	0.379415	-0.621838	-0.495934	-0.472664
39958	9.308771	0.076648	-2.965977	-0.152169	0.002660	-0.049541	-0.654359	0.290447	0.194433	0.377047	-0.622562	-0.495045	-0.474534
39959	9.434483	0.223795	-2.974549	-0.097867	-0.017908	0.000200	-0.653757	0.288473	0.196958	0.375338	-0.623668	-0.494399	-0.475109
39960	9.274876	0.086926	-2.991210	-0.110871	-0.044272	-0.005348	-0.653447	0.286712	0.198103	0.373433	-0.624956	-0.493697	-0.475648
39961	9.278525	0.113327	-3.152990	-0.136006	-0.067475	0.014827	-0.654822	0.285576	0.198604	0.370887	-0.626959	-0.492873	-0.475858
39962	9.251751	0.221295	-3.233401	-0.157582	-0.103482	0.033203	-0.654773	0.284242	0.202709	0.368173	-0.629524	-0.491675	-0.475819
39963	9.225292	0.109217	-3.180009	-0.230576	-0.088874	0.038520	-0.652769	0.283774	0.208804	0.364429	-0.632645	-0.489803	-0.476493
39964	9.311839	0.294292	-3.283476	-0.283719	-0.074661	0.034770	-0.652287	0.281950	0.214131	0.360395	-0.635847	-0.487141	-0.478025
39965	9.268551	0.304210	-3.276962	-0.326865	-0.086468	0.064977	-0.650400	0.278995	0.218956	0.355668	-0.639854	-0.483967	-0.479441
39966	9.307748	0.332074	-3.205791	-0.355686	-0.048532	0.078639	-0.649886	0.275414	0.225431	0.351352	-0.643687	-0.479826	-0.481650
39967	9.398766	0.390905	-3.300587	-0.353963	-0.051974	0.075005	-0.647876	0.272941	0.229029	0.346660	-0.647579	-0.475972	-0.483651
39968	9.335300	0.500089	-3.452073	-0.325403	-0.100463	0.053116	-0.647274	0.273201	0.235181	0.341958	-0.651389	-0.472765	-0.485027
39969	9.259130	0.435596	-3.304735	-0.332912	-0.079671	0.043869	-0.646652	0.272161	0.241812	0.336922	-0.655037	-0.469674	-0.486638
39970	9.264518	0.522362	-3.268144	-0.283902	-0.019698	0.023699	-0.645456	0.268523	0.246323	0.333203	-0.657447	-0.466664	-0.488839
39971	9.221505	0.541554	-3.230183	-0.260341	-0.047993	0.018280	-0.645141	0.265948	0.246719	0.329137	-0.660004	-0.464372	-0.490329
39972	9.219022	0.541700	-3.239749	-0.272120	-0.060253	0.023781	-0.644354	0.261738	0.251477	0.325176	-0.662688	-0.461717	-0.491856
39973	9.159462	0.565330	-3.162498	-0.274532	-0.003621	0.031020	-0.643894	0.261750	0.256918	0.321431	-0.664969	-0.458803	-0.493962
39974	9.396220	0.504025	-3.055823	-0.233545	0.052066	0.053078	-0.644144	0.259749	0.257355	0.319285	-0.666527	-0.455385	-0.496410
39975	9.251995	0.465427	-2.995132	-0.207205	0.068841	0.078758	-0.643284	0.258680	0.258677	0.317565	-0.668049	-0.452008	-0.498549
39976	9.473815	0.444088	-2.967338	-0.178931	0.070858	0.075186	-0.645216	0.257679	0.259471	0.316524	-0.669245	-0.448700	-0.500592
39977	9.449574	0.415248	-2.973866	-0.171892	0.036284	0.067904	-0.644250	0.257719	0.258348	0.314875	-0.670738	-0.446002	-0.502042
39978	9.379358	0.340737	-2.986217	-0.177565	-0.022753	0.100992	-0.641596	0.259354	0.261774	0.313265	-0.673070	-0.442939	-0.502640
39979	9.400922	0.328602	-2.996763	-0.157377	-0.019234	0.102863	-0.640898	0.260252	0.263498	0.311669	-0.675312	-0.440245	-0.502991
39980	9.381767	0.284628	-2.962521	-0.137743	-0.023734	0.084547	-0.641035	0.260765	0.264648	0.310411	-0.677240	-0.437798	-0.503313
39981	9.400945	0.245642	-2.958662	-0.137901	-0.030768	0.079050	-0.638499	0.260962	0.268545	0.308743	-0.679244	-0.435671	-0.503483
39982	9.337960	0.251555	-3.004571	-0.142594	-0.058273	0.077235	-0.637096	0.261809	0.271097	0.307036	-0.681470	-0.433476	-0.503413
39983	9.338091	0.178163	-2.956751	-0.165360	-0.057508	0.080849	-0.635549	0.262620	0.274343	0.304784	-0.683904	-0.431191	-0.503444
39984	9.174744	0.324781	-2.954518	-0.133975	0.002804	0.086308	-0.635253	0.262911	0.277010	0.303806	-0.685523	-0.428575	-0.504068
39985	9.357128	0.232097	-3.010245	-0.090377	0.022920	0.071703	-0.635124	0.264020	0.277496	0.303184	-0.686590	-0.426663	-0.504610
39986	9.423351	0.180139	-3.148310	-0.100931	0.010949	0.088220	-0.632476	0.264767	0.278774	0.302744	-0.687931	-0.424298	-0.505043
39987	9.403976	0.092652	-3.124004	-0.128545	-0.001538	0.082662	-0.631079	0.265251	0.280047	0.301506	-0.689558	-0.421983	-0.505503
39988	9.457113	0.101807	-3.111440	-0.177254	-0.004806	0.109196	-0.631652	0.266134	0.279548	0.300086	-0.691679	-0.418644	-0.506227
39989	9.329327	0.161391	-3.147331	-0.200711	-0.033304	0.124775	-0.630509	0.266480	0.283747	0.298010	-0.694390	-0.415187	-0.506589
39990	9.324650	0.287993	-3.182559	-0.208195	-0.053314	0.121141	-0.627728	0.268706	0.286650	0.295863	-0.697255	-0.411640	-0.506806
39991	9.388884	0.142643	-3.226966	-0.223595	-0.075555	0.093607	-0.626310	0.269465	0.291011	0.292789	-0.700235	-0.408613	-0.506933
39992	9.201541	0.255115	-3.197491	-0.206674	-0.089677	0.112910	-0.622073	0.268291	0.296343	0.290266	-0.703355	-0.405387	-0.506655
39993	9.350504	0.140177	-3.203810	-0.163601	-0.074870	0.079034	-0.620948	0.269787	0.300194	0.287880	-0.705824	-0.403147	-0.506370
39994	9.350784	0.156758	-3.174731	-0.134561	-0.070731	0.069912	-0.620507	0.269646	0.302973	0.286080	-0.707960	-0.401133	-0.506007
39995	9.161852	0.023254	-3.245822	-0.104949	-0.080819	0.082766	-0.617123	0.269635	0.307966	0.284514	-0.710160	-0.399450	-0.505137
39996	9.214538	-0.035089	-3.262663	-0.105757	-0.084014	0.121309	-0.615489	0.273897	0.310168	0.283527	-0.712660	-0.397064	-0.504051
39997	9.242103	-0.110975	-3.404268	-0.123895	-0.105553	0.128638	-0.611978	0.274086	0.313915	0.281959	-0.715564	-0.394658	-0.502705
39998	9.039890	-0.095231	-3.386944	-0.121976	-0.022470	0.123879	-0.609897	0.276733	0.317130	0.281242	-0.717536	-0.391712	-0.502600
39999	9.314515	-0.150733	-3.371008	-0.088301	0.005472	0.148727	-0.609198	0.278283	0.320011	0.281263	-0.719260	-0.388730	-0.502440
40000	9.255477	-0.226246	-3.494881	-0.124626	-0.028326	0.161526	-0.605761	0.281394	0.319054	0.280834	-0.721579	-0.385240	-0.502043
40001	9.178196	-0.308309	-3.482866	-0.128381	-0.050319	0.159689	-0.602704	0.284551	0.323129	0.279956	-0.724153	-0.381990	-0.501309
40002	9.216354	-0.327404	-3.525475	-0.111757	-0.067364	0.167093	-0.601028	0.286342	0.326574	0.279458	-0.726807	-0.378752	-0.500201
40003	9.220705	-0.399784	-3.555091	-0.106825	-0.062385	0.145061	-0.597137	0.288188	0.328187	0.278653	-0.729249	-0.375977	-0.499189
40004	9.220922	-0.329436	-3.557056	-0.111344	-0.090088	0.115745	-0.594917	0.291357	0.332270	0.277468	-0.731716	-0.373606	-0.498017
40005	9.152477	-0.397971	-3.653965	-0.058994	-0.108976	0.090156	-0.592396	0.292826	0.336246	0.276464	-0.733928	-0.372352	-0.496257
40006	9.195749	-0.524925	-3.612938	-0.041699	-0.127098	0.053505	-0.590993	0.293276	0.338215	0.275398	-0.735897	-0.371783	-0.494357
40007	9.168622	-0.455360	-3.722568	-0.053810	-0.150438	0.013148	-0.587456	0.291998	0.342988	0.273402	-0.737905	-0.371926	-0.492360
40008	9.174838	-0.668254	-3.762831	-0.103232	-0.133499	0.009318	-0.586308	0.292310	0.347883	0.270938	-0.739930	-0.371428	-0.491057
40009	9.061788	-0.506832	-3.805855	-0.098601	-0.106139	0.044152	-0.584312	0.291500	0.352281	0.268920	-0.741964	-0.370410	-0.489864
40010	9.049126	-0.500795	-3.887458	-0.109503	-0.097004	0.045947	-0.580816	0.291905	0.354506	0.266988	-0.743921	-0.369104	-0.488939
40011	9.164304	-0.510534	-3.944962	-0.120966	-0.118057	0.029464	-0.580069	0.290548	0.358883	0.264409	-0.746069	-0.368134	-0.487797
40012	9.030545	-0.316526	-3.875901	-0.121428	-0.057858	0.007350	-0.578927	0.289851	0.361202	0.262204	-0.747407	-0.367073	-0.487739
40013	9.107550	-0.351041	-3.874175	-0.095535	-0.031886	0.049579	-0.576513	0.289034	0.365596	0.260835	-0.748714	-0.365585	-0.487586
40014	8.957584	-0.390433	-3.931619	-0.105556	-0.056036	0.053227	-0.575666	0.289613	0.367997	0.259324	-0.750277	-0.363977	-0.487192
40015	8.916620	-0.451107	-3.906331	-0.105647	-0.046567	0.048605	-0.574404	0.289944	0.369541	0.257690	-0.751764	-0.362471	-0.486890
40016	8.948670	-0.433089	-3.820466	-0.114348	0.007066	0.060444	-0.572716	0.289172	0.370315	0.256572	-0.752798	-0.360339	-0.487464
40017	8.968125	-0.394519	-3.813696	-0.108769	0.025357	0.062272	-0.573802	0.288361	0.372788	0.255551	-0.753686	-0.358216	-0.488193
40018	9.069867	-0.296196	-3.785462	-0.105172	0.006951	0.062348	-0.571990	0.289255	0.374222	0.254585	-0.754678	-0.356140	-0.488683
40019	9.064940	-0.283780	-3.804519	-0.095025	0.023614	0.029309	-0.572554	0.289694	0.374115	0.253439	-0.755264	-0.354650	-0.489458
40020	9.108130	-0.356935	-3.796950	-0.083542	-0.029385	0.053270	-0.571821	0.288028	0.376099	0.252452	-0.756428	-0.353103	-0.489288
40021	8.943894	-0.330701	-3.858262	-0.047152	-0.032765	0.045972	-0.570844	0.288269	0.376663	0.251797	-0.757432	-0.352108	-0.488789
40022	8.991445	-0.495762	-3.870777	-0.049349	-0.053162	0.033137	-0.569146	0.287571	0.378838	0.250961	-0.758510	-0.351319	-0.488115
40023	8.945604	-0.461191	-3.892989	-0.036149	-0.031875	0.045970	-0.567466	0.288292	0.380960	0.250487	-0.759445	-0.350418	-0.487552
40024	8.990687	-0.509070	-3.962612	-0.065589	-0.043414	0.040425	-0.567203	0.290737	0.383063	0.249544	-0.760555	-0.349310	-0.487100
40025	8.973387	-0.561845	-3.996121	-0.056116	-0.053412	0.053292	-0.564640	0.287368	0.384506	0.248695	-0.761846	-0.348202	-0.486309
40026	8.991538	-0.422762	-3.889626	-0.047233	0.004508	0.038566	-0.564250	0.289495	0.384355	0.248345	-0.762382	-0.347060	-0.486465
40027	9.010256	-0.509719	-3.924705	0.002118	0.015634	0.034963	-0.563264	0.289158	0.385162	0.248694	-0.762578	-0.346447	-0.486416
40028	8.942452	-0.537915	-3.956166	0.009341	-0.004543	0.033153	-0.564822	0.290506	0.384143	0.249091	-0.762881	-0.345983	-0.486067
40029	8.952044	-0.528149	-3.966122	0.036502	-0.002125	0.022195	-0.562898	0.292732	0.384402	0.249725	-0.762990	-0.345981	-0.485572
40030	9.015003	-0.519383	-3.929776	0.043067	0.023425	0.025854	-0.562209	0.293556	0.384725	0.250759	-0.762802	-0.345816	-0.485453
40031	8.980502	-0.527556	-4.025146	0.054750	0.014622	0.018538	-0.563221	0.294567	0.381726	0.251758	-0.762629	-0.345958	-0.485106
40032	8.947096	-0.488867	-3.999493	0.032863	0.016356	0.021245	-0.563789	0.295423	0.381784	0.252543	-0.762527	-0.345801	-0.484970
40033	8.931899	-0.565512	-4.062219	0.043306	0.019421	0.000138	-0.562408	0.295874	0.380822	0.253226	-0.762238	-0.346086	-0.484866
40034	9.002193	-0.625271	-3.983121	0.038280	0.027668	0.016640	-0.562579	0.297632	0.379676	0.254126	-0.761966	-0.345994	-0.484888
40035	9.047755	-0.664235	-3.994739	0.033669	0.023371	-0.019144	-0.563585	0.299794	0.379260	0.254510	-0.761553	-0.346453	-0.485007
40036	9.079363	-0.655199	-3.962050	0.025133	0.026641	0.003783	-0.564671	0.297408	0.379123	0.255078	-0.761269	-0.346433	-0.485169
40037	9.038652	-0.684613	-3.917246	0.027458	0.033126	-0.012752	-0.562749	0.298335	0.376929	0.255507	-0.760836	-0.346678	-0.485448
40038	8.970953	-0.659337	-3.958023	-0.013204	0.008222	-0.025650	-0.564840	0.298635	0.377246	0.255080	-0.760720	-0.346831	-0.485745
40039	9.031705	-0.646033	-3.897414	0.010310	-0.004415	0.000126	-0.563839	0.296111	0.376383	0.255120	-0.760828	-0.346900	-0.485505
40040	8.961823	-0.591873	-3.921015	0.004101	0.001830	-0.027431	-0.563434	0.298278	0.378328	0.254894	-0.760675	-0.347279	-0.485593
40041	9.000479	-0.597204	-3.905588	0.024342	0.026525	-0.025587	-0.564567	0.298402	0.376113	0.255118	-0.760231	-0.347713	-0.485858
40042	9.014590	-0.643041	-3.930567	0.035087	0.027043	-0.034748	-0.565391	0.297426	0.376060	0.255468	-0.759622	-0.348377	-0.486152
40043	9.185406	-0.660874	-3.956392	0.009637	0.013829	-0.027402	-0.566225	0.297949	0.377217	0.255372	-0.759364	-0.348755	-0.486335
40044	9.120273	-0.616379	-3.985063	-0.034219	0.019364	-0.025669	-0.566798	0.298045	0.375414	0.254705	-0.759245	-0.348649	-0.486947
40045	9.099913	-0.633856	-4.117250	-0.068514	-0.009344	-0.005515	-0.566901	0.295080	0.375232	0.253477	-0.759764	-0.348048	-0.487207
40046	9.075982	-0.575441	-4.120805	-0.172552	-0.018901	0.005312	-0.566718	0.293516	0.378204	0.250740	-0.760930	-0.346313	-0.488040
40047	8.868772	-0.552032	-4.129810	-0.252448	-0.042326	0.030843	-0.567211	0.290260	0.381219	0.246836	-0.762935	-0.343521	-0.488872
40048	8.927725	-0.417838	-4.041779	-0.271676	-0.020060	0.028973	-0.564933	0.288113	0.383857	0.242800	-0.764733	-0.340451	-0.490230
40049	8.906252	-0.327821	-4.052464	-0.286296	-0.023582	-0.004072	-0.563997	0.282797	0.387987	0.238146	-0.766437	-0.337750	-0.491717
40050	8.846608	-0.284533	-3.994403	-0.264951	-0.033631	0.008827	-0.563903	0.278442	0.393022	0.233907	-0.768152	-0.335094	-0.492892
40051	8.866277	-0.243897	-3.961061	-0.221683	-0.017502	-0.016794	-0.562418	0.273037	0.395885	0.230144	-0.769363	-0.333181	-0.494070
40052	8.873325	-0.207052	-3.999727	-0.169987	-0.022193	-0.033195	-0.562363	0.269699	0.397493	0.227017	-0.770211	-0.332041	-0.494961
40053	8.881022	-0.178656	-3.951527	-0.110014	-0.008503	-0.049609	-0.561632	0.267521	0.398329	0.224702	-0.770582	-0.331690	-0.495675
40054	8.996539	-0.232887	-3.946539	-0.069132	-0.010710	-0.060520	-0.563511	0.263458	0.400888	0.222932	-0.770669	-0.331914	-0.496190
40055	9.140969	-0.194649	-3.980673	0.001053	0.001736	-0.071376	-0.563496	0.262583	0.401392	0.222185	-0.770287	-0.332948	-0.496424
40056	9.096625	-0.399938	-4.018996	0.004246	-0.006625	-0.054885	-0.564312	0.260644	0.400722	0.221630	-0.770040	-0.333796	-0.496487
40057	8.850574	-0.517200	-4.005729	-0.052804	-0.009656	-0.033044	-0.563744	0.259788	0.400664	0.220374	-0.770265	-0.333744	-0.496731
40058	8.683666	-0.460546	-3.803490	-0.075534	0.013849	0.005392	-0.564541	0.257472	0.401924	0.219325	-0.770566	-0.332782	-0.497374
40059	8.646175	-0.286534	-3.740574	-0.044479	0.061945	-0.000107	-0.563971	0.256474	0.401858	0.219016	-0.770258	-0.331979	-0.498522
40060	8.690090	-0.209751	-3.703073	-0.065242	0.056009	-0.023054	-0.564641	0.254621	0.402308	0.218122	-0.769902	-0.331370	-0.499868
40061	9.099805	-0.054312	-3.756023	-0.014977	0.087521	-0.027479	-0.568809	0.252375	0.400254	0.218171	-0.769017	-0.331166	-0.501341
40062	9.620831	0.016591	-3.712249	0.016281	0.095716	-0.056665	-0.569672	0.252281	0.396627	0.218462	-0.767676	-0.331724	-0.502898
40063	9.459500	-0.046537	-3.981957	0.052428	0.016106	-0.066616	-0.571478	0.251621	0.396185	0.218685	-0.766942	-0.333105	-0.503009
40064	9.378494	-0.140913	-4.134114	0.074911	-0.005469	-0.045472	-0.571906	0.252469	0.396381	0.219314	-0.766433	-0.334519	-0.502572
40065	9.024060	-0.259921	-4.114391	0.038878	-0.008530	-0.024530	-0.571879	0.250214	0.396102	0.219592	-0.766287	-0.335222	-0.502204
40066	8.836111	-0.239064	-4.124134	-0.008000	-0.019268	0.002884	-0.571606	0.250769	0.396273	0.219342	-0.766604	-0.335118	-0.501899
40067	8.808261	-0.113902	-4.040161	-0.022007	0.018175	0.023919	-0.570919	0.251075	0.395587	0.219353	-0.766789	-0.334349	-0.502126
40068	8.925730	-0.122772	-3.803094	-0.068619	0.056860	0.056830	-0.570493	0.250631	0.395835	0.219224	-0.766966	-0.332474	-0.503155
40069	8.948365	0.085149	-3.768773	-0.052021	0.119417	0.056804	-0.571908	0.251298	0.394214	0.219779	-0.766473	-0.330451	-0.504993
40070	9.085078	-0.046422	-3.794064	-0.004729	0.132957	0.044036	-0.573341	0.252336	0.390802	0.221005	-0.765507	-0.329082	-0.506815
40071	9.014616	-0.205860	-3.802129	0.033500	0.104617	0.038608	-0.575573	0.252120	0.390112	0.222589	-0.764655	-0.328262	-0.507937
40072	9.071719	-0.145793	-3.610659	0.122506	0.104843	0.014953	-0.575646	0.256085	0.387286	0.225276	-0.763208	-0.328746	-0.508615
40073	9.143752	-0.170252	-3.632833	0.251709	0.109795	-0.012319	-0.576691	0.258476	0.382139	0.229709	-0.760966	-0.330886	-0.508605
40074	9.137192	-0.298867	-3.802488	0.199068	0.061350	-0.061922	-0.579685	0.260876	0.377429	0.232493	-0.759077	-0.333514	-0.508446
40075	9.045747	-0.305737	-3.784623	0.170960	0.031419	-0.083971	-0.580816	0.260987	0.375492	0.234444	-0.757502	-0.336268	-0.508085
40076	9.176958	-0.291510	-3.649357	0.150982	0.036688	-0.078478	-0.582132	0.262938	0.370739	0.236161	-0.755954	-0.338766	-0.507935
40077	9.182006	-0.267556	-3.630068	0.088399	0.026587	-0.091424	-0.582681	0.261587	0.369544	0.236756	-0.754749	-0.340806	-0.508086
40078	9.227927	-0.243740	-3.621969	0.065305	0.013982	-0.063907	-0.585757	0.261687	0.368463	0.237167	-0.753928	-0.342314	-0.508099
40079	9.215892	-0.241236	-3.621503	0.037660	0.012656	-0.071302	-0.584636	0.261374	0.368712	0.237110	-0.753235	-0.343594	-0.508290
40080	9.148268	-0.181950	-3.666891	-0.011261	-0.032761	-0.048392	-0.585580	0.259370	0.369435	0.236202	-0.753356	-0.344308	-0.508050
40081	9.172763	-0.048687	-3.671768	-0.006365	-0.057403	-0.067585	-0.586526	0.256847	0.369148	0.235036	-0.753606	-0.345415	-0.507469
40082	9.129515	-0.116880	-3.627123	-0.042959	-0.059149	-0.067673	-0.585097	0.254915	0.370551	0.233275	-0.754005	-0.346227	-0.507136
40083	9.089043	-0.063791	-3.586621	-0.042333	-0.038375	-0.045682	-0.584350	0.251991	0.372178	0.231922	-0.754374	-0.346546	-0.506988
40084	9.240479	-0.142277	-3.600040	-0.045799	-0.053555	-0.037386	-0.585448	0.251906	0.374278	0.230462	-0.754935	-0.346844	-0.506616
40085	9.236344	0.017520	-3.579523	-0.060499	-0.096026	-0.034568	-0.584155	0.250090	0.376247	0.228553	-0.756040	-0.347071	-0.505677
40086	9.180875	0.115554	-3.627528	-0.016510	-0.100062	-0.030803	-0.581709	0.245673	0.378883	0.227276	-0.756978	-0.347774	-0.504364
40087	8.922973	0.224843	-3.684797	0.065310	-0.078841	-0.051822	-0.581975	0.246652	0.382157	0.227209	-0.757204	-0.349454	-0.502891
40088	9.003705	0.133670	-3.799508	0.065438	-0.066089	-0.049090	-0.582120	0.247213	0.382332	0.227232	-0.757286	-0.351117	-0.501598
40089	8.891944	0.150706	-3.925637	0.048338	-0.068315	-0.073003	-0.580021	0.247397	0.383720	0.226761	-0.757327	-0.352902	-0.500495
40090	8.984393	0.216789	-3.839301	0.057614	-0.032536	-0.071172	-0.579586	0.247027	0.385368	0.226676	-0.756949	-0.354661	-0.499861
40091	9.140693	0.157701	-3.855192	0.066937	-0.044936	-0.063770	-0.580718	0.246882	0.382857	0.226738	-0.756728	-0.356386	-0.498940
40092	9.099387	0.090308	-3.870993	0.060063	-0.045903	-0.047286	-0.578163	0.245001	0.385788	0.226833	-0.756636	-0.357868	-0.497974
40093	9.053067	0.042800	-3.920289	0.036153	-0.022385	-0.054731	-0.579977	0.245694	0.386685	0.226682	-0.756389	-0.359044	-0.497573
40094	9.052783	0.053054	-3.961269	-0.009874	-0.041263	-0.029098	-0.577734	0.244537	0.386453	0.225938	-0.756691	-0.359542	-0.497092
40095	9.090076	0.131264	-3.846226	0.004101	-0.049326	-0.018022	-0.577456	0.245851	0.388486	0.225475	-0.757117	-0.359963	-0.496349
40096	9.046432	0.180824	-3.902235	-0.018096	-0.083921	-0.023518	-0.576595	0.245300	0.390817	0.224356	-0.757915	-0.360488	-0.495254
40097	8.906570	0.360045	-3.992444	0.051667	-0.042122	-0.017948	-0.576586	0.244855	0.391208	0.224660	-0.758052	-0.361350	-0.494278
40098	8.996998	0.112620	-4.033665	0.100336	-0.044414	-0.012366	-0.576736	0.246492	0.392567	0.225728	-0.758005	-0.362696	-0.492876
40099	8.977041	0.070049	-4.103237	0.122997	-0.055090	-0.019659	-0.573409	0.247593	0.392185	0.227002	-0.757930	-0.364343	-0.491189
40100	8.962943	-0.003640	-4.025904	0.110351	-0.050787	-0.014198	-0.573131	0.248383	0.393348	0.228150	-0.757881	-0.365834	-0.489622
40101	9.020947	-0.092155	-3.965856	0.133720	-0.047109	-0.030675	-0.576214	0.249573	0.393171	0.229542	-0.757586	-0.367706	-0.488023
40102	8.904564	-0.021777	-4.089049	0.048204	-0.081088	-0.043651	-0.575118	0.251373	0.393691	0.229251	-0.757880	-0.369197	-0.486575
40103	8.807407	-0.009978	-4.194022	0.027277	-0.075730	-0.040053	-0.572305	0.250133	0.394984	0.228727	-0.758279	-0.370300	-0.485361
40104	8.890432	0.119208	-4.106923	0.032969	-0.063284	-0.032679	-0.572584	0.250662	0.395857	0.228434	-0.758552	-0.371380	-0.484246
40105	8.865765	0.198423	-4.214167	0.051938	-0.046338	-0.008807	-0.570891	0.250260	0.397770	0.228801	-0.758780	-0.372114	-0.483151
40106	8.942446	0.101063	-4.227330	0.082313	-0.019011	-0.005121	-0.568970	0.253030	0.398481	0.229844	-0.758605	-0.373038	-0.482216
40107	8.884096	0.063365	-4.278527	0.090637	-0.006262	-0.003311	-0.568145	0.253738	0.398238	0.231147	-0.758307	-0.373878	-0.481412
40108	8.864437	0.059295	-4.326122	0.088502	0.005555	-0.016187	-0.568582	0.253987	0.396164	0.232363	-0.757778	-0.374919	-0.480850
40109	8.922233	-0.023979	-4.295014	0.107967	0.004961	-0.006972	-0.570281	0.255345	0.395007	0.233974	-0.757260	-0.375927	-0.480096
40110	8.816959	0.043758	-4.227841	0.103890	0.018816	-0.023528	-0.570032	0.258005	0.395588	0.235449	-0.756472	-0.377160	-0.479651
40111	8.851032	0.086821	-4.202268	0.136173	0.047750	-0.016155	-0.570627	0.258627	0.391723	0.237716	-0.755334	-0.378375	-0.479369
40112	8.918140	-0.020338	-4.203061	0.159977	0.029170	-0.014247	-0.572611	0.260157	0.390021	0.240203	-0.754238	-0.379954	-0.478606
40113	8.951539	-0.117545	-4.204943	0.153976	0.013712	-0.032595	-0.572931	0.262106	0.387911	0.242321	-0.753202	-0.381741	-0.477745
40114	8.946888	-0.151948	-4.168766	0.141320	-0.003263	-0.025257	-0.572542	0.264630	0.388342	0.244167	-0.752411	-0.383452	-0.476680
40115	8.828054	-0.218053	-4.239624	0.140317	-0.004900	-0.028966	-0.573557	0.265399	0.384491	0.245973	-0.751637	-0.385135	-0.475615
40116	8.927485	-0.107689	-4.203979	0.099205	0.005256	-0.027186	-0.574130	0.266027	0.383418	0.247234	-0.750943	-0.386435	-0.475003
40117	8.912843	-0.175549	-4.199044	0.067790	-0.005049	-0.038256	-0.573314	0.267966	0.384088	0.247861	-0.750449	-0.387564	-0.474537
40118	8.918285	-0.123022	-4.140941	0.033975	-0.008974	-0.001601	-0.572351	0.268813	0.383852	0.248269	-0.750413	-0.387920	-0.474089
40119	8.869700	-0.104918	-4.199385	0.007777	-0.017774	-0.022752	-0.574310	0.269676	0.384203	0.248044	-0.750456	-0.388309	-0.473821
40120	8.845842	-0.097845	-4.171880	-0.019363	-0.029512	-0.009944	-0.572057	0.268458	0.385224	0.247414	-0.750812	-0.388390	-0.473519
40121	8.845624	-0.107217	-4.196085	-0.055250	-0.029142	0.016593	-0.570209	0.265861	0.385604	0.246527	-0.751580	-0.387647	-0.473374
40122	8.859432	-0.086675	-4.288244	-0.102375	-0.054072	0.035814	-0.570615	0.266452	0.388157	0.244892	-0.752930	-0.386373	-0.473118
40123	8.863067	0.042182	-4.495244	-0.091505	-0.013313	0.062395	-0.567664	0.265479	0.389745	0.244006	-0.754077	-0.384521	-0.473258
40124	8.888539	0.029845	-4.312724	-0.049978	0.025540	0.072517	-0.568514	0.267147	0.390693	0.244113	-0.754698	-0.382788	-0.473617
40125	8.946794	-0.112762	-4.197489	-0.053687	0.047918	0.067879	-0.569377	0.268492	0.389528	0.244315	-0.755115	-0.380911	-0.474360
40126	8.907484	-0.247735	-4.237957	-0.084504	0.022613	0.045805	-0.567846	0.268880	0.389817	0.243630	-0.755719	-0.379274	-0.475062
40127	8.922312	-0.253365	-4.187829	-0.113099	-0.000860	0.039367	-0.568518	0.267692	0.391146	0.242296	-0.756667	-0.377494	-0.475654
40128	8.894115	-0.181251	-4.125926	-0.108195	0.013366	0.016422	-0.567528	0.267071	0.391936	0.240897	-0.757246	-0.376114	-0.476535
40129	8.884539	-0.073981	-4.163511	-0.100238	0.030396	0.039365	-0.565551	0.264795	0.391497	0.239994	-0.757823	-0.374299	-0.477501
40130	8.967122	0.041343	-4.127204	-0.098796	0.009939	0.027510	-0.568320	0.264728	0.393753	0.238816	-0.758467	-0.372852	-0.478201
40131	8.873043	0.056833	-4.147738	-0.085770	-0.017469	0.038572	-0.566891	0.262924	0.395443	0.237760	-0.759415	-0.371418	-0.478338
40132	8.923121	-0.066993	-4.162493	-0.061760	-0.014282	0.045944	-0.567878	0.263665	0.395079	0.237143	-0.760241	-0.370168	-0.478301
40133	8.884789	-0.054911	-4.139244	-0.053299	-0.015554	0.020265	-0.565644	0.264392	0.396918	0.236418	-0.760876	-0.369311	-0.478314
40134	8.966109	-0.166623	-4.169580	-0.033429	-0.010337	0.009283	-0.565779	0.264367	0.397476	0.235909	-0.761257	-0.368869	-0.478300
40135	8.859642	-0.169961	-4.226000	-0.056851	-0.020362	0.023908	-0.564389	0.265026	0.398062	0.235132	-0.761978	-0.367942	-0.478247
40136	8.869302	-0.033494	-4.281021	-0.047757	-0.035111	0.023973	-0.563510	0.262927	0.400157	0.234360	-0.762773	-0.367250	-0.477892
40137	8.927086	-0.204544	-4.214256	-0.080758	-0.031109	0.020218	-0.562381	0.262567	0.401381	0.233103	-0.763678	-0.366200	-0.477867
40138	8.763752	-0.065265	-4.207241	-0.069586	0.033162	0.021960	-0.562928	0.262386	0.402352	0.232480	-0.763901	-0.365014	-0.478720
40139	8.946699	-0.146740	-4.195292	-0.047941	0.016986	0.045912	-0.562068	0.260920	0.403091	0.232323	-0.764377	-0.363658	-0.479069
40140	8.850307	-0.136279	-4.201280	-0.041843	0.002819	0.035833	-0.562092	0.262899	0.403213	0.232034	-0.764861	-0.362664	-0.479190
40141	8.864705	-0.175299	-4.192412	-0.036542	-0.006021	0.029432	-0.562087	0.262475	0.403187	0.231728	-0.765381	-0.361774	-0.479180
40142	8.861006	-0.177225	-4.047376	-0.021866	0.030856	0.027570	-0.563168	0.260849	0.404912	0.231862	-0.765446	-0.360958	-0.479626
40143	8.907602	-0.223554	-4.232973	-0.055303	0.017341	0.009171	-0.561646	0.261418	0.404374	0.231249	-0.765680	-0.360086	-0.480204
40144	8.845201	-0.155253	-4.230195	-0.051960	-0.006994	0.000039	-0.561363	0.261387	0.404928	0.230395	-0.766041	-0.359592	-0.480409
40145	8.870253	-0.035158	-4.157893	-0.025915	-0.001608	0.016625	-0.560235	0.260509	0.405142	0.230165	-0.766373	-0.358975	-0.480452
40146	8.767962	-0.022773	-4.303728	-0.027820	0.004134	0.012917	-0.560782	0.259669	0.405096	0.229880	-0.766610	-0.358458	-0.480596
40147	8.857129	-0.111232	-4.264166	-0.020246	0.013761	0.021181	-0.561359	0.261232	0.405198	0.229886	-0.766801	-0.357757	-0.480810
40148	8.774902	-0.085730	-4.314059	-0.011164	0.016648	0.018425	-0.560922	0.260459	0.406402	0.229998	-0.766880	-0.357258	-0.481001
40149	8.806013	-0.090459	-4.339405	-0.027822	0.035664	0.009192	-0.561493	0.261335	0.406043	0.229923	-0.766812	-0.356571	-0.481655
40150	8.868559	-0.149257	-4.327636	-0.016678	0.039918	0.014717	-0.561917	0.261113	0.404916	0.230085	-0.766662	-0.355975	-0.482257
40151	8.849801	-0.130516	-4.268848	-0.025958	0.076331	0.006383	-0.562056	0.259803	0.402743	0.230299	-0.766174	-0.355162	-0.483528
40152	8.874765	-0.059044	-4.187200	-0.006040	0.104489	-0.003696	-0.564453	0.260788	0.400732	0.230902	-0.765218	-0.354649	-0.485128
40153	8.947384	-0.138184	-4.110731	0.025286	0.083549	0.006497	-0.564320	0.260295	0.399165	0.231950	-0.764419	-0.354296	-0.486144
40154	8.996036	-0.158843	-4.042645	0.039899	0.083563	0.005617	-0.565736	0.260969	0.397405	0.233191	-0.763520	-0.354171	-0.487054
40155	9.006713	-0.082688	-3.941110	0.058179	0.046459	0.009401	-0.566615	0.263330	0.395745	0.234508	-0.762942	-0.354263	-0.487261
40156	9.058400	-0.192938	-4.064520	0.108576	0.020281	0.014118	-0.567226	0.265883	0.392976	0.236443	-0.762384	-0.354992	-0.486669
40157	8.995943	-0.197702	-4.038064	0.090475	0.012464	0.022340	-0.566384	0.265439	0.393081	0.238138	-0.762071	-0.355358	-0.486065
40158	8.927916	-0.242578	-4.091362	0.060803	-0.012472	0.009451	-0.565597	0.268866	0.392307	0.239054	-0.762027	-0.355829	-0.485338
40159	9.010163	-0.272994	-4.036672	0.045431	-0.018376	0.016786	-0.566845	0.268979	0.393303	0.239790	-0.762187	-0.355987	-0.484608
40160	9.000330	-0.304288	-4.048584	0.013700	-0.020778	0.027731	-0.566606	0.271693	0.392771	0.240110	-0.762575	-0.355769	-0.483999
40161	8.963958	-0.342650	-4.061965	-0.018188	-0.028382	0.033172	-0.565467	0.270492	0.393803	0.239967	-0.763251	-0.355106	-0.483490
40162	8.956736	-0.313343	-4.073579	-0.029480	-0.016539	0.020288	-0.562950	0.270932	0.395621	0.239575	-0.763760	-0.354545	-0.483293
40163	8.947270	-0.245292	-4.080028	-0.029861	-0.019404	0.006537	-0.563362	0.270770	0.396173	0.239059	-0.764215	-0.354132	-0.483132
40164	8.990535	-0.318577	-4.062801	-0.035413	-0.019217	0.003771	-0.561821	0.271487	0.398436	0.238402	-0.764656	-0.353786	-0.483012
40165	8.865791	-0.186955	-4.047618	-0.005293	0.017821	-0.001740	-0.563478	0.269850	0.397653	0.238446	-0.764574	-0.353559	-0.483287
40166	8.971456	-0.216354	-4.080743	0.017481	0.014313	-0.005343	-0.563632	0.271245	0.398159	0.238748	-0.764373	-0.353706	-0.483348
40167	8.942027	-0.249392	-4.132992	0.043453	-0.001367	0.009400	-0.563786	0.271597	0.396786	0.239507	-0.764322	-0.353872	-0.482932
40168	8.971082	-0.305936	-4.090974	0.027334	-0.006509	-0.011729	-0.563766	0.270298	0.397264	0.239748	-0.764231	-0.354306	-0.482637
40169	9.000334	-0.348193	-4.029549	0.039599	-0.004601	0.002057	-0.561828	0.271400	0.397314	0.240357	-0.764176	-0.354561	-0.482235
40170	8.902514	-0.501075	-4.150061	-0.033650	-0.010675	-0.000880	-0.562659	0.271116	0.397584	0.239742	-0.764494	-0.354262	-0.482256
40171	8.942006	-0.300571	-4.114003	-0.037271	-0.011742	0.001911	-0.564052	0.271392	0.398172	0.239128	-0.764877	-0.353808	-0.482288
40172	8.961328	-0.273961	-4.119382	-0.016594	-0.038764	-0.009008	-0.562666	0.271681	0.397619	0.238500	-0.765323	-0.353939	-0.481795
40173	8.879154	-0.243675	-4.164416	-0.026820	-0.025421	-0.016404	-0.561232	0.270112	0.400300	0.237769	-0.765657	-0.353933	-0.481629
40174	8.932356	-0.215123	-4.151728	-0.004510	-0.018875	-0.003508	-0.560405	0.271203	0.400918	0.237511	-0.765899	-0.353987	-0.481333
40175	8.912736	-0.241211	-4.184977	0.002095	-0.015420	-0.031038	-0.560671	0.270218	0.400860	0.237151	-0.765895	-0.354438	-0.481185
40176	8.868362	-0.314753	-4.282819	-0.010689	-0.012620	-0.031093	-0.560639	0.268327	0.401860	0.236577	-0.765909	-0.354826	-0.481158
40177	8.931615	-0.279675	-4.219746	-0.015846	-0.012440	-0.018235	-0.561050	0.268292	0.402699	0.236085	-0.766054	-0.354894	-0.481118
40178	8.883311	-0.301083	-4.225325	-0.043396	-0.006572	-0.022901	-0.561023	0.267343	0.404734	0.235131	-0.766223	-0.354812	-0.481378
40179	8.867647	-0.144545	-4.136773	-0.019297	0.040730	-0.014645	-0.561446	0.266859	0.403173	0.234996	-0.765898	-0.354542	-0.482159
40180	8.944813	-0.203731	-4.103816	-0.004680	0.011129	-0.012726	-0.561860	0.266575	0.403299	0.234862	-0.765784	-0.354597	-0.482365
40181	8.918274	-0.137635	-4.136205	0.011032	-0.024274	-0.037409	-0.560988	0.263992	0.403689	0.234509	-0.765779	-0.355275	-0.482044
