# Supplementary material for: Identification of Haptic Based Guiding Using Hard Reins
Source: PLoS One. 2015 Jul 22;10(7):e0132020. doi: 10.1371/journal.pone.0132020 (PMC4511788; doi:10.1371/journal.pone.0132020)
Supplement: S8 File — (ZIP) [file pone.0132020.s008.zip › Exp2_MotionData1/Subject1/path1/T10/gh10.txt]

// Start Time: 0
// Sample rate: 25.0Hz
// Scenario: 4.9
// Firmware Version: 2.6.1
Counter	Acc_X	Acc_Y	Acc_Z	Gyr_X	Gyr_Y	Gyr_Z	Mag_X	Mag_Y	Mag_Z	Quat_w	Quat_x	Quat_y	Quat_z
39557	-0.535719	1.630830	-9.703030	-0.003596	0.001797	-0.002991	0.230004	0.226790	0.635566	0.088171	0.958447	0.271256	-0.005082
39558	-0.574174	1.606845	-9.658112	-0.050864	0.001743	-0.000462	0.231188	0.227474	0.636868	0.089091	0.958350	0.271300	-0.004903
39559	-0.607834	1.587592	-9.639490	-0.056258	0.003598	0.015196	0.231194	0.225558	0.636998	0.090076	0.958339	0.271020	-0.004626
39560	-0.622312	1.592589	-9.577136	-0.029782	0.003569	-0.004975	0.231735	0.224445	0.635814	0.090582	0.958254	0.271152	-0.004534
39561	-0.651481	1.640492	-9.624751	-0.003636	-0.001867	0.002546	0.231203	0.224454	0.636080	0.090586	0.958268	0.271099	-0.004676
39562	-0.588948	1.671769	-9.662140	-0.003565	0.001775	-0.007610	0.230404	0.224879	0.636611	0.090599	0.958216	0.271278	-0.004765
39563	-0.661302	1.673824	-9.722805	-0.036935	0.005407	-0.000403	0.229734	0.225850	0.637141	0.091203	0.958153	0.271299	-0.004596
39564	-0.617834	1.659498	-9.715398	-0.023673	0.020015	-0.014200	0.229483	0.223788	0.635963	0.091502	0.958030	0.271639	-0.004239
39565	-0.653981	1.659770	-9.614901	-0.010541	-0.005557	-0.007636	0.231592	0.225147	0.637388	0.091660	0.957975	0.271776	-0.004442
39566	-0.656693	1.722230	-9.642859	-0.005229	0.003560	-0.019624	0.230544	0.224455	0.635430	0.091694	0.957855	0.272188	-0.004510
39567	-0.623213	1.780032	-9.646537	-0.031466	0.005351	-0.025298	0.230276	0.223648	0.636612	0.092199	0.957665	0.272685	-0.004425
39568	-0.589669	1.828538	-9.554317	-0.031631	0.016359	-0.008706	0.230932	0.224333	0.637393	0.092670	0.957555	0.272916	-0.004084
39569	-0.570340	1.818853	-9.583080	-0.015997	0.023721	0.002438	0.229087	0.223246	0.636097	0.092791	0.957546	0.272914	-0.003679
39570	-0.575087	1.804537	-9.544914	-0.045753	0.009071	0.006002	0.229349	0.222706	0.637143	0.093574	0.957488	0.272853	-0.003373
39571	-0.473662	1.771087	-9.534833	-0.058122	0.012764	0.020705	0.229088	0.221206	0.637407	0.094568	0.957498	0.272482	-0.002909
39572	-0.454269	1.749519	-9.520551	-0.049366	0.018261	0.021665	0.229626	0.218875	0.637663	0.095370	0.957517	0.272139	-0.002378
39573	-0.439737	1.737681	-9.472567	-0.040448	0.001788	0.009739	0.228693	0.219847	0.637934	0.096082	0.957498	0.271956	-0.002234
39574	-0.464045	1.775837	-9.558684	-0.016000	-0.009144	0.011724	0.229633	0.218317	0.636614	0.096395	0.957525	0.271752	-0.002428
39575	-0.521710	1.732317	-9.586241	0.003381	-0.016470	0.000759	0.229891	0.218600	0.637792	0.096363	0.957540	0.271703	-0.002886
39576	-0.570053	1.756126	-9.631971	0.010180	-0.012768	0.017397	0.231618	0.217757	0.637647	0.096194	0.957648	0.271380	-0.003280
39577	-0.584646	1.779921	-9.701395	0.010036	-0.016392	0.028476	0.230297	0.218852	0.636085	0.096034	0.957826	0.270801	-0.003721
39578	-0.666600	1.774918	-9.709433	-0.024860	-0.001856	0.013507	0.232019	0.218155	0.636857	0.096477	0.957844	0.270579	-0.003723
39579	-0.661887	1.799073	-9.685042	-0.035323	0.006343	0.007903	0.232296	0.217041	0.635281	0.097063	0.957825	0.270441	-0.003528
39580	-0.567786	1.784875	-9.669959	-0.005493	0.012771	0.002511	0.233093	0.216078	0.635668	0.097055	0.957822	0.270454	-0.003377
39581	-0.550887	1.780063	-9.679472	-0.001959	0.016425	-0.001167	0.232292	0.216099	0.636854	0.096945	0.957819	0.270507	-0.003186
39582	-0.498152	1.847743	-9.620413	0.001640	0.003615	-0.010360	0.232823	0.216090	0.636587	0.096848	0.957759	0.270752	-0.003273
39583	-0.536658	1.828037	-9.731482	-0.001980	-0.001847	-0.001140	0.231893	0.216648	0.636595	0.096838	0.957755	0.270768	-0.003427
39584	-0.615991	1.779833	-9.708891	-0.026533	0.010921	0.004252	0.232427	0.215820	0.636459	0.097243	0.957720	0.270752	-0.003193
39585	-0.748335	1.721634	-9.763759	-0.024699	-0.014698	-0.001238	0.231634	0.216096	0.635810	0.097735	0.957670	0.270747	-0.003479
39586	-0.685904	1.779823	-9.671132	0.001571	-0.001875	-0.002972	0.231638	0.213913	0.636596	0.097671	0.957649	0.270841	-0.003657
39587	-0.657153	1.823647	-9.538210	0.015522	0.005466	0.004468	0.232692	0.216360	0.636064	0.097286	0.957710	0.270763	-0.003769
39588	-0.599129	1.792679	-9.480485	-0.030789	0.021855	-0.001327	0.232155	0.215972	0.637642	0.097712	0.957636	0.270878	-0.003314
39589	-0.560519	1.785514	-9.487428	-0.047323	0.021819	-0.010637	0.231234	0.215154	0.636993	0.098442	0.957493	0.271126	-0.002801
39590	-0.546365	1.847810	-9.572847	-0.022941	0.012735	-0.003118	0.231496	0.214613	0.637908	0.098768	0.957423	0.271255	-0.002566
39591	-0.512677	1.862349	-9.562726	0.017404	0.005454	-0.010285	0.231756	0.215028	0.638693	0.098349	0.957408	0.271460	-0.002714
39592	-0.502961	1.847996	-9.543631	-0.000199	0.009118	0.000696	0.230705	0.214614	0.637128	0.098259	0.957403	0.271509	-0.002664
39593	-0.481273	1.847810	-9.610651	-0.003912	0.016480	0.019125	0.231236	0.214742	0.636862	0.098190	0.957506	0.271174	-0.002421
39594	-0.517480	1.857445	-9.586847	-0.024869	-0.009144	0.017210	0.231498	0.214202	0.637908	0.098672	0.957540	0.270876	-0.002554
39595	-0.570416	1.833143	-9.626094	-0.023092	-0.007329	0.013525	0.231504	0.212288	0.638170	0.099101	0.957573	0.270601	-0.002672
39596	-0.580053	1.830652	-9.645424	-0.020491	-0.007322	0.015384	0.232305	0.212540	0.636852	0.099489	0.957606	0.270342	-0.002797
39597	-0.565485	1.809008	-9.650393	-0.016006	-0.005513	0.005253	0.231772	0.211193	0.638429	0.099769	0.957609	0.270229	-0.002936
39598	-0.587156	1.804267	-9.617052	-0.023117	0.025569	0.013474	0.233763	0.211437	0.637758	0.100029	0.957627	0.270071	-0.002421
39599	-0.618331	1.765440	-9.694711	0.001442	0.005480	0.009940	0.232700	0.211590	0.638160	0.099911	0.957691	0.269890	-0.002436
39600	-0.604067	1.808823	-9.681965	0.033051	0.000005	-0.000968	0.231909	0.211590	0.637248	0.099233	0.957741	0.269957	-0.002743
39601	-0.606440	1.801674	-9.660481	0.047065	-0.005463	0.000034	0.231907	0.212545	0.636986	0.098296	0.957841	0.269941	-0.003237
39602	-0.538997	1.818917	-9.582787	0.022480	-0.001804	0.010057	0.232167	0.214318	0.636592	0.097831	0.957929	0.269795	-0.003499
39603	-0.570391	1.831008	-9.546900	-0.010731	0.017327	0.002474	0.232960	0.214857	0.636586	0.097879	0.957929	0.269780	-0.003238
39604	-0.618671	1.842901	-9.559187	-0.033590	0.027367	0.009723	0.231645	0.211727	0.636988	0.098331	0.957907	0.269699	-0.002640
39605	-0.580097	1.842929	-9.573231	0.008592	0.036513	-0.008534	0.232168	0.213365	0.637116	0.097909	0.957886	0.269932	-0.002139
39606	-0.536470	1.789652	-9.698408	0.040031	0.027442	-0.000972	0.232302	0.213088	0.636984	0.096949	0.957950	0.270053	-0.001957
39607	-0.469186	1.837947	-9.687500	0.015593	0.017352	-0.008463	0.231098	0.214075	0.638436	0.096494	0.957942	0.270246	-0.001857
39608	-0.445013	1.828699	-9.591375	-0.005503	0.007310	0.006213	0.231358	0.216664	0.637517	0.096515	0.957951	0.270205	-0.001800
39609	-0.469076	1.819058	-9.582132	-0.005462	-0.005494	0.004386	0.231362	0.215569	0.637517	0.096589	0.957971	0.270108	-0.001992
39610	-0.463928	1.754443	-9.482161	0.005024	-0.005467	0.013670	0.231890	0.215839	0.637775	0.096478	0.958042	0.269894	-0.002224
39611	-0.497762	1.771236	-9.477439	0.006747	0.007325	0.013657	0.231760	0.215835	0.637251	0.096247	0.958136	0.269644	-0.002214
39612	-0.521822	1.756421	-9.573900	0.010313	0.003653	0.004453	0.232024	0.216651	0.636987	0.095985	0.958167	0.269626	-0.002317
39613	-0.569972	1.741935	-9.560148	0.015744	0.010916	-0.013990	0.231754	0.215983	0.638300	0.095560	0.958129	0.269912	-0.002342
39614	-0.661682	1.755768	-9.683248	0.029574	-0.001836	-0.000983	0.232677	0.219107	0.636983	0.094959	0.958166	0.269987	-0.002664
39615	-0.632915	1.789408	-9.713717	0.005103	0.005437	-0.008501	0.232542	0.219114	0.637509	0.094769	0.958137	0.270158	-0.002733
39616	-0.628152	1.804019	-9.665452	-0.007209	0.001784	-0.001176	0.231747	0.218987	0.637515	0.094853	0.958103	0.270247	-0.002787
39617	-0.676513	1.832732	-9.684707	-0.002036	-0.001857	0.004390	0.231482	0.218988	0.637386	0.094846	0.958128	0.270158	-0.002939
39618	-0.666742	1.808935	-9.612927	0.010336	0.009096	-0.004792	0.232542	0.219521	0.637116	0.094554	0.958108	0.270331	-0.002955
39619	-0.632915	1.792028	-9.651260	0.026201	0.021883	-0.017649	0.233064	0.219668	0.638685	0.093882	0.958069	0.270708	-0.002852
39620	-0.586813	1.734715	-9.550804	0.010421	0.028285	-0.008507	0.231475	0.220361	0.637780	0.093484	0.958029	0.270989	-0.002507
39621	-0.536170	1.732411	-9.550364	-0.015858	0.007257	-0.003068	0.230944	0.220641	0.637785	0.093699	0.957988	0.271061	-0.002430
39622	-0.439814	1.751954	-9.520382	-0.008935	0.021919	0.004330	0.230275	0.221475	0.638315	0.093707	0.957979	0.271092	-0.002078
39623	-0.473343	1.703712	-9.535775	0.005199	0.005456	-0.004801	0.229887	0.220103	0.637531	0.093526	0.957968	0.271193	-0.002147
39624	-0.540741	1.679463	-9.551149	-0.015873	0.013663	0.000616	0.230142	0.221614	0.638316	0.093712	0.957927	0.271277	-0.001923
39625	-0.584089	1.664626	-9.642989	-0.008780	-0.011029	-0.008539	0.232261	0.220642	0.639347	0.093884	0.957869	0.271419	-0.002241
39626	-0.564890	1.683948	-9.632936	-0.001911	-0.001849	0.003479	0.230676	0.220922	0.638180	0.093887	0.957869	0.271415	-0.002385
39627	-0.579486	1.712917	-9.596655	0.003340	0.001806	0.002575	0.231614	0.219667	0.636992	0.093755	0.957895	0.271368	-0.002505
39628	-0.618067	1.712765	-9.618624	-0.019414	0.003600	0.000610	0.231876	0.220079	0.637384	0.094063	0.957848	0.271427	-0.002455
39629	-0.550512	1.703276	-9.618126	-0.020228	0.001769	-0.004003	0.231872	0.220087	0.638170	0.094382	0.957794	0.271507	-0.002464
39630	-0.521882	1.763155	-9.715448	0.029681	-0.000013	-0.012054	0.232936	0.220067	0.637375	0.093769	0.957770	0.271801	-0.002773
39631	-0.623149	1.765512	-9.670748	0.028766	0.005461	-0.008380	0.231211	0.219139	0.638437	0.093130	0.957784	0.271969	-0.002986
39632	-0.610678	1.684266	-9.513323	0.001823	-0.005565	-0.015880	0.231617	0.220614	0.635813	0.093080	0.957685	0.272331	-0.003257
39633	-0.632611	1.726993	-9.671376	-0.001834	0.007249	-0.010382	0.231870	0.221585	0.637384	0.093018	0.957631	0.272543	-0.003278
39634	-0.574749	1.732283	-9.565130	0.000788	0.016401	-0.006691	0.231066	0.222426	0.638440	0.092869	0.957580	0.272775	-0.003105
39635	-0.579753	1.770782	-9.562236	-0.017673	0.005432	0.000614	0.231602	0.222001	0.637649	0.093125	0.957556	0.272773	-0.003053
39636	-0.550741	1.751377	-9.624656	-0.044049	0.005440	0.011558	0.233186	0.221996	0.638947	0.093895	0.957520	0.272636	-0.002812
39637	-0.555880	1.818768	-9.616556	-0.048526	-0.014649	0.020791	0.232271	0.221438	0.636857	0.094857	0.957546	0.272212	-0.002937
39638	-0.536204	1.737010	-9.612719	-0.027318	-0.005527	0.004277	0.233329	0.220481	0.638159	0.095366	0.957499	0.272198	-0.003010
39639	-0.550842	1.773058	-9.617150	-0.008888	-0.005527	-0.003015	0.232678	0.217883	0.637769	0.095516	0.957470	0.272244	-0.003219
39640	-0.589461	1.782671	-9.598170	0.015622	-0.009162	-0.002887	0.233875	0.218948	0.636056	0.095222	0.957467	0.272353	-0.003610
39641	-0.632697	1.746341	-9.642297	-0.036970	0.005413	0.002362	0.232809	0.219243	0.636982	0.095851	0.957415	0.272319	-0.003449
39642	-0.632585	1.722229	-9.657038	-0.051002	0.005408	0.005984	0.233609	0.218139	0.636975	0.096754	0.957331	0.272299	-0.003179
39643	-0.589274	1.741633	-9.637156	-0.022969	0.001783	0.004286	0.233474	0.218008	0.637501	0.097132	0.957315	0.272220	-0.003162
39644	-0.536527	1.804303	-9.635784	0.022503	0.013723	0.004497	0.232153	0.217471	0.636987	0.096582	0.957366	0.272238	-0.003137
39645	-0.579554	1.727363	-9.594052	-0.014261	-0.000018	0.011717	0.233474	0.217465	0.637894	0.096801	0.957407	0.272013	-0.003187
39646	-0.579561	1.727231	-9.632465	-0.022963	0.005440	0.004281	0.234018	0.216345	0.636053	0.097167	0.957369	0.272017	-0.003073
39647	-0.538846	1.785065	-9.631274	-0.000137	0.001793	-0.004827	0.233354	0.215675	0.636714	0.097100	0.957349	0.272111	-0.003196
39648	-0.575034	1.792440	-9.564289	0.022524	0.005491	0.006354	0.233222	0.216491	0.636060	0.096595	0.957409	0.272077	-0.003325
39649	-0.570416	1.833151	-9.623693	0.004919	0.012801	0.010867	0.234139	0.218268	0.636840	0.096375	0.957484	0.271892	-0.003232
39650	-0.577715	1.847615	-9.611554	-0.028331	0.008191	0.009781	0.233344	0.217053	0.637632	0.096829	0.957463	0.271807	-0.003025
39651	-0.599109	1.785189	-9.559813	-0.044051	0.006342	0.011552	0.234280	0.216484	0.636576	0.097585	0.957446	0.271599	-0.002788
39652	-0.615804	1.746671	-9.555708	-0.020427	0.001805	0.015371	0.233496	0.215111	0.635271	0.097923	0.957471	0.271390	-0.002736
39653	-0.570286	1.804153	-9.660109	0.006771	-0.014629	0.004460	0.233490	0.215395	0.636320	0.097816	0.957513	0.271274	-0.003192
39654	-0.570363	1.818426	-9.707924	0.003221	0.003649	0.004414	0.234549	0.216065	0.636049	0.097691	0.957524	0.271282	-0.003254
39655	-0.579817	1.782674	-9.602882	-0.030021	0.012749	0.007000	0.233486	0.215947	0.636713	0.098139	0.957510	0.271173	-0.002980
39656	-0.560268	1.732600	-9.480965	-0.036948	0.005426	0.007901	0.234013	0.214860	0.638150	0.098773	0.957460	0.271122	-0.002783
39657	-0.574890	1.761085	-9.586333	0.005109	-0.001857	-0.001104	0.233222	0.213229	0.638418	0.098623	0.957470	0.271138	-0.002996
39658	-0.618342	1.773102	-9.564964	0.036717	0.003626	-0.012030	0.234547	0.214032	0.638015	0.097855	0.957460	0.271448	-0.003273
39659	-0.618350	1.775566	-9.548124	0.015753	0.009073	-0.016760	0.234280	0.215941	0.636969	0.097440	0.957407	0.271784	-0.003368
39660	-0.683737	1.832898	-9.631956	-0.034224	-0.000117	-0.014234	0.233880	0.215677	0.637496	0.098050	0.957242	0.272143	-0.003335
39661	-0.599678	1.902883	-9.620587	-0.003589	0.009060	-0.017785	0.234157	0.215107	0.635659	0.098011	0.957145	0.272500	-0.003329
39662	-0.594813	1.890607	-9.695136	0.020757	0.006388	-0.002890	0.235341	0.216471	0.636436	0.097535	0.957151	0.272649	-0.003449
39663	-0.577820	1.869223	-9.625656	0.003222	0.018261	0.002542	0.234283	0.215934	0.636313	0.097321	0.957177	0.272634	-0.003262
39664	-0.579997	1.818604	-9.650394	-0.059737	0.012700	-0.001458	0.235609	0.214695	0.637089	0.098351	0.957032	0.272779	-0.002818
39665	-0.618585	1.820932	-9.650722	-0.051031	0.016369	0.002271	0.233756	0.214031	0.637103	0.099186	0.956950	0.272769	-0.002372
39666	-0.589539	1.799548	-9.588331	-0.036961	0.009067	0.000509	0.234028	0.212386	0.637100	0.099799	0.956857	0.272873	-0.002118
39667	-0.580018	1.828689	-9.515812	-0.044881	0.009069	0.006004	0.233238	0.211568	0.636582	0.100555	0.956806	0.272776	-0.001838
39668	-0.555895	1.823728	-9.573275	-0.034389	0.020051	0.004197	0.234968	0.209497	0.636829	0.101060	0.956741	0.272823	-0.001381
39669	-0.565594	1.833153	-9.626048	-0.031768	0.003606	0.004235	0.232839	0.210080	0.637895	0.101591	0.956706	0.272749	-0.001281
39670	-0.589975	1.888284	-9.673517	0.003158	0.009135	0.007169	0.233904	0.209652	0.637362	0.101436	0.956729	0.272725	-0.001230
39671	-0.614104	1.890510	-9.712123	0.031344	0.005461	-0.012064	0.233904	0.209787	0.637231	0.100749	0.956733	0.272965	-0.001473
39672	-0.570645	1.881252	-9.630222	0.043618	0.007307	-0.010158	0.233371	0.211430	0.636581	0.099829	0.956743	0.273266	-0.001714
39673	-0.575211	1.828419	-9.597396	0.018235	0.018249	-0.007533	0.233887	0.212539	0.638544	0.099322	0.956745	0.273445	-0.001631
39674	-0.570257	1.804695	-9.501654	-0.019447	0.027362	0.000569	0.233887	0.212132	0.638937	0.099500	0.956687	0.273584	-0.001122
39675	-0.541724	1.886337	-9.567462	-0.022924	0.020036	-0.007746	0.231506	0.210926	0.638824	0.099772	0.956606	0.273771	-0.000779
39676	-0.553843	1.898221	-9.603419	0.032972	0.007334	0.004554	0.232836	0.212805	0.636586	0.099057	0.956673	0.273796	-0.000932
39677	-0.513018	1.934537	-9.561717	0.018961	0.012805	0.004474	0.232563	0.212822	0.638030	0.098571	0.956741	0.273733	-0.000929
39678	-0.512793	1.886371	-9.574394	-0.031870	0.009117	0.013454	0.233765	0.211432	0.637233	0.099087	0.956728	0.273593	-0.000675
39679	-0.529670	1.886337	-9.574552	-0.017833	0.010949	0.009830	0.232441	0.210629	0.637637	0.099319	0.956752	0.273425	-0.000493
39680	-0.587377	1.852507	-9.582767	0.019008	0.012790	0.002630	0.232168	0.212278	0.637902	0.098841	0.956776	0.273514	-0.000467
39681	-0.548647	1.821402	-9.554033	0.015528	0.007310	0.004469	0.232164	0.210384	0.640130	0.098455	0.956837	0.273441	-0.000549
39682	-0.551058	1.818777	-9.616511	-0.015980	0.016410	0.000605	0.232703	0.211175	0.637766	0.098627	0.956784	0.273564	-0.000268
39683	-0.560633	1.804337	-9.612001	-0.019560	0.014600	0.009819	0.232699	0.211454	0.638291	0.098870	0.956805	0.273403	-0.000009
39684	-0.560667	1.808936	-9.674356	0.010326	0.001807	-0.003853	0.231502	0.212563	0.638301	0.098618	0.956776	0.273595	-0.000159
39685	-0.585021	1.859328	-9.700285	0.020679	0.010068	0.006335	0.232695	0.213366	0.637767	0.098115	0.956857	0.273492	-0.000217
39686	-0.570561	1.867110	-9.543994	0.001551	0.009106	-0.001145	0.231896	0.212838	0.638822	0.097992	0.956827	0.273641	-0.000174
39687	-0.589724	1.837982	-9.607000	-0.021184	0.012728	-0.004956	0.232697	0.212002	0.638291	0.098278	0.956764	0.273759	0.000024
39688	-0.536781	1.862415	-9.529340	-0.010654	-0.005532	-0.003029	0.232825	0.212010	0.639207	0.098468	0.956700	0.273915	-0.000150
39689	-0.548955	1.886355	-9.557926	-0.009015	0.005457	0.004345	0.232825	0.211739	0.639470	0.098566	0.956711	0.273841	-0.000139
39690	-0.548909	1.876746	-9.553260	0.005040	-0.000021	0.000733	0.232301	0.212412	0.637770	0.098425	0.956696	0.273943	-0.000285
39691	-0.536605	1.823792	-9.565891	-0.031776	0.005443	0.007925	0.232022	0.213664	0.639477	0.098959	0.956682	0.273801	-0.000143
39692	-0.519739	1.823620	-9.625754	-0.023018	-0.007338	0.007067	0.231768	0.211743	0.638692	0.099396	0.956645	0.273772	-0.000262
39693	-0.541504	1.838063	-9.611350	-0.009057	0.001819	0.009891	0.231908	0.211457	0.637641	0.099513	0.956686	0.273585	-0.000309
39694	-0.579858	1.795018	-9.511481	-0.010746	-0.001852	0.009887	0.232551	0.212846	0.640390	0.099684	0.956689	0.273513	-0.000385
39695	-0.584770	1.809035	-9.631367	-0.006410	0.002726	0.008057	0.233358	0.211998	0.638679	0.099743	0.956725	0.273363	-0.000435
39696	-0.637922	1.830453	-9.669974	-0.021306	0.003614	0.006132	0.233246	0.209514	0.636581	0.100087	0.956693	0.273352	-0.000358
39697	-0.609158	1.866654	-9.654794	-0.023002	0.009081	-0.001269	0.233371	0.209800	0.637891	0.100427	0.956645	0.273393	-0.000220
39698	-0.618875	1.880982	-9.681091	-0.003661	0.012731	-0.012253	0.233232	0.211036	0.638155	0.100383	0.956542	0.273772	-0.000100
39699	-0.652437	1.842619	-9.621924	0.019193	0.024608	-0.019539	0.232441	0.210493	0.637637	0.099832	0.956479	0.274194	0.000063
39700	-0.589726	1.837950	-9.616604	0.015620	0.005449	-0.008450	0.232163	0.212153	0.639082	0.099459	0.956436	0.274478	-0.000056
39701	-0.589747	1.842795	-9.606933	0.005169	0.007250	-0.014043	0.232438	0.210772	0.638161	0.099270	0.956375	0.274760	-0.000140
39702	-0.570493	1.852673	-9.544196	-0.022934	0.018211	-0.004051	0.231914	0.210493	0.637117	0.099565	0.956282	0.274976	0.000205
39703	-0.546465	1.869500	-9.562942	-0.002016	-0.000014	0.006235	0.232701	0.210908	0.638421	0.099555	0.956318	0.274856	0.000062
39704	-0.568440	1.924545	-9.636797	0.008524	0.009112	-0.004803	0.232701	0.210908	0.638421	0.099297	0.956281	0.275076	0.000060
39705	-0.570632	1.878871	-9.623054	0.008525	0.003636	-0.001101	0.232962	0.212000	0.638420	0.099069	0.956297	0.275104	-0.000086
39706	-0.565645	1.842679	-9.654724	-0.008947	0.005440	-0.003958	0.231378	0.211189	0.637646	0.099166	0.956228	0.275308	-0.000061
39707	-0.580101	1.842847	-9.597239	-0.001976	0.023727	-0.001184	0.232296	0.212558	0.638688	0.099028	0.956222	0.275376	0.000234
39708	-0.551146	1.838093	-9.597035	-0.001847	-0.001882	-0.010371	0.231774	0.211597	0.637774	0.099030	0.956133	0.275685	0.000068
39709	-0.642954	1.868434	-9.818334	-0.023053	-0.031116	0.002485	0.232964	0.211317	0.638551	0.099596	0.956106	0.275575	-0.000565
39710	-0.580214	1.864307	-9.654556	-0.030788	-0.031146	-0.004937	0.232839	0.212391	0.636323	0.100313	0.955984	0.275735	-0.001119
39711	-0.522446	1.888798	-9.562447	-0.038695	-0.022001	-0.000377	0.233903	0.209653	0.637493	0.101129	0.955909	0.275698	-0.001495
39712	-0.584970	1.857669	-9.481842	-0.020278	0.016377	-0.004959	0.232441	0.210494	0.637768	0.101382	0.955810	0.275950	-0.001199
39713	-0.628068	1.795117	-9.454313	-0.005403	0.016396	-0.000268	0.232968	0.211172	0.637764	0.101348	0.955803	0.275987	-0.001026
39714	-0.613643	1.799606	-9.557346	0.008702	-0.014679	-0.010299	0.234831	0.210050	0.637224	0.101218	0.955737	0.276258	-0.001496
39715	-0.580298	1.886308	-9.553418	0.015668	-0.012839	-0.011193	0.233496	0.211443	0.638022	0.100940	0.955712	0.276445	-0.002021
39716	-0.522672	1.934337	-9.614626	-0.005558	-0.001840	0.005296	0.232970	0.210762	0.637764	0.101013	0.955699	0.276461	-0.002134
39717	-0.556391	1.927066	-9.610241	-0.026521	0.014566	-0.001297	0.231916	0.210762	0.636592	0.101393	0.955644	0.276515	-0.001875
39718	-0.599707	1.910200	-9.591676	-0.037077	0.007254	0.006043	0.234954	0.209661	0.639451	0.102018	0.955572	0.276534	-0.001638
39719	-0.580422	1.907554	-9.673158	0.005020	-0.007337	-0.002949	0.233377	0.208836	0.637366	0.101917	0.955571	0.276574	-0.001975
39720	-0.546584	1.890860	-9.649069	0.020716	-0.014605	0.006373	0.233902	0.209928	0.637625	0.101559	0.955615	0.276551	-0.002473
39721	-0.548932	1.881559	-9.553192	-0.023911	-0.007346	0.007981	0.234831	0.210186	0.637093	0.102010	0.955615	0.276383	-0.002623
39722	-0.570608	1.876703	-9.553463	-0.044079	-0.007362	0.011570	0.235233	0.208815	0.637351	0.102850	0.955554	0.276282	-0.002614
39723	-0.618757	1.857010	-9.655019	-0.009167	0.003658	0.017267	0.234443	0.207455	0.637357	0.102956	0.955636	0.275958	-0.002614
39724	-0.580035	1.830980	-9.549391	-0.009039	0.005465	0.009883	0.235764	0.207177	0.638395	0.103055	0.955640	0.275908	-0.002558
39725	-0.633213	1.851922	-9.727246	0.004065	0.016433	0.002549	0.233654	0.207180	0.636314	0.102831	0.955669	0.275891	-0.002417
39726	-0.568119	1.857219	-9.623334	0.019056	0.020089	-0.004763	0.234448	0.206901	0.636701	0.102312	0.955651	0.276149	-0.002267
39727	-0.568090	1.852513	-9.592190	0.007622	0.017351	0.002566	0.234438	0.208279	0.637619	0.102010	0.955688	0.276133	-0.002126
39728	-0.570392	1.830983	-9.554102	0.003385	0.027363	-0.010391	0.234168	0.208564	0.638408	0.101750	0.955604	0.276521	-0.001760
39729	-0.546667	1.915498	-9.480674	0.003378	0.005433	-0.008515	0.233902	0.209928	0.637625	0.101595	0.955571	0.276693	-0.001844
39730	-0.503374	1.934548	-9.564028	-0.001976	0.014593	-0.003018	0.233766	0.209935	0.638150	0.101508	0.955516	0.276918	-0.001677
39731	-0.542156	1.977775	-9.566184	0.011948	0.005481	0.003524	0.232580	0.208848	0.637635	0.101194	0.955566	0.276859	-0.001777
39732	-0.517980	1.963337	-9.580564	-0.035279	0.014561	-0.001342	0.232439	0.209682	0.638685	0.101744	0.955448	0.277066	-0.001421
39733	-0.522860	1.977962	-9.522788	-0.037116	0.007271	0.009733	0.233245	0.208565	0.637498	0.102363	0.955432	0.276893	-0.001196
39734	-0.522846	1.972985	-9.570872	-0.035301	0.001774	0.002368	0.232316	0.206811	0.638947	0.102984	0.955333	0.277007	-0.001077
39735	-0.537030	1.915386	-9.518996	-0.026542	0.007269	0.006097	0.233248	0.207200	0.637891	0.103403	0.955318	0.276903	-0.000912
39736	-0.589914	1.876335	-9.649677	-0.033683	-0.001846	0.018074	0.232864	0.205411	0.636451	0.104013	0.955306	0.276713	-0.000838
39737	-0.597160	1.881314	-9.596859	-0.010832	-0.012809	0.011746	0.234057	0.203496	0.638014	0.104239	0.955355	0.276459	-0.001135
39738	-0.590361	1.975362	-9.540259	-0.023076	-0.031108	0.009861	0.234319	0.204586	0.637750	0.104809	0.955318	0.276369	-0.001695
39739	-0.619499	2.010748	-9.729692	0.004843	-0.032895	0.010005	0.234720	0.204846	0.636829	0.104849	0.955388	0.276106	-0.002465
39740	-0.645132	1.823022	-9.727763	-0.027420	0.007257	0.002404	0.235505	0.204722	0.639051	0.105290	0.955297	0.276253	-0.002283
39741	-0.587020	1.780606	-9.499747	-0.045576	0.034609	-0.012495	0.234724	0.203616	0.637091	0.105908	0.955141	0.276564	-0.001535
39742	-0.577766	1.870241	-9.327952	-0.026265	0.017251	-0.014222	0.234993	0.203334	0.636564	0.106270	0.954969	0.277017	-0.001206
39743	-0.537036	1.920511	-9.427697	0.033278	-0.005532	-0.019422	0.235251	0.204161	0.637349	0.105602	0.954940	0.277373	-0.001674
39744	-0.590067	1.915394	-9.485882	0.019172	-0.001877	-0.012117	0.235390	0.203875	0.636299	0.105202	0.954879	0.277730	-0.001959
39745	-0.585735	2.010997	-9.676558	-0.054569	-0.000090	-0.003267	0.235655	0.203056	0.636821	0.106182	0.954753	0.277792	-0.001800
39746	-0.610239	2.095250	-9.651598	-0.100282	0.009946	0.011247	0.235131	0.201419	0.636824	0.107998	0.954561	0.277757	-0.001144
39747	-0.636746	2.092856	-9.632672	-0.117682	0.001673	0.001942	0.235670	0.198677	0.637081	0.110181	0.954322	0.277721	-0.000588
39748	-0.610051	2.059485	-9.556068	-0.110756	0.016329	0.013031	0.235677	0.195675	0.637997	0.112160	0.954106	0.277671	0.000255
39749	-0.646409	2.100335	-9.551033	-0.150936	0.016252	0.001749	0.234905	0.189661	0.638000	0.114896	0.953781	0.277668	0.001271
39750	-0.607777	2.088349	-9.560444	-0.163323	0.027244	0.014592	0.234648	0.186113	0.638919	0.117815	0.953441	0.277601	0.002619
39751	-0.581334	2.107899	-9.487902	-0.216645	0.014380	0.010650	0.234410	0.180086	0.638262	0.121805	0.952990	0.277414	0.003984
39752	-0.598322	2.131977	-9.473318	-0.296271	0.028898	0.004685	0.233634	0.173398	0.639314	0.127245	0.952239	0.277513	0.006078
39753	-0.660104	2.446805	-9.548702	-0.405196	0.026999	0.022577	0.233940	0.164619	0.637866	0.134743	0.951309	0.277089	0.008757
39754	-0.622427	2.639591	-9.485629	-0.576815	0.034119	0.018919	0.233462	0.149305	0.639173	0.145470	0.949757	0.276844	0.012544
39755	-0.816684	2.925202	-9.584266	-0.720631	0.044921	0.021846	0.231942	0.130434	0.639439	0.158836	0.947684	0.276346	0.017299
39756	-0.707964	3.392605	-9.471064	-0.887350	0.044806	0.042208	0.231780	0.104690	0.638380	0.175318	0.944905	0.275473	0.023078
39757	-0.607601	3.590732	-9.289695	-0.976810	0.033788	0.058376	0.229509	0.077995	0.635764	0.193497	0.941619	0.273978	0.029145
39758	-0.576070	4.065197	-9.177114	-1.167956	0.051884	0.066586	0.228304	0.049104	0.633794	0.215060	0.937137	0.272357	0.036684
39759	-0.508218	4.516445	-8.838852	-1.416829	0.044338	0.083772	0.227020	0.011821	0.627495	0.241207	0.931103	0.269820	0.045427
39760	-0.536916	4.978560	-8.784623	-1.634354	0.040498	0.104801	0.226314	-0.032902	0.617254	0.271131	0.923228	0.266589	0.055396
39761	-0.326533	5.385543	-8.104750	-1.742900	0.001096	0.115368	0.222348	-0.088017	0.604414	0.303001	0.913845	0.262359	0.065154
39762	-0.201451	5.969080	-7.814513	-1.863863	-0.029188	0.115698	0.222095	-0.137472	0.586957	0.336787	0.902575	0.257518	0.074951
39763	-0.091039	6.601158	-7.394093	-2.032117	-0.067746	0.121334	0.222392	-0.184797	0.564122	0.373343	0.888889	0.251588	0.084824
39764	-0.122997	7.262176	-6.871366	-2.186455	-0.082538	0.133457	0.221945	-0.238193	0.535785	0.411942	0.872510	0.244864	0.095250
39765	-0.274361	7.690347	-6.117747	-2.296890	-0.076290	0.149464	0.221406	-0.292483	0.500106	0.451660	0.853569	0.236957	0.106186
39766	-0.356539	8.272530	-5.399735	-2.542124	-0.095780	0.159287	0.218961	-0.352619	0.452772	0.494525	0.830595	0.227420	0.117630
39767	-0.389445	8.644011	-4.405735	-2.764205	-0.107081	0.150766	0.216121	-0.406506	0.400201	0.539789	0.802964	0.216967	0.129620
39768	-0.270527	9.030153	-3.434118	-2.879554	-0.131018	0.150193	0.218048	-0.453646	0.343399	0.585206	0.771647	0.205273	0.141270
39769	-0.286156	9.322705	-2.311424	-2.947852	-0.142064	0.179369	0.215919	-0.497716	0.274177	0.629729	0.736986	0.192112	0.152923
39770	-0.199352	9.370161	-1.150400	-2.959852	-0.158553	0.197779	0.213244	-0.533734	0.201948	0.672154	0.699798	0.177740	0.164014
39771	-0.044408	9.282879	-0.026640	-2.849639	-0.147384	0.253690	0.203841	-0.562675	0.118110	0.710624	0.661765	0.162514	0.175127
39772	-0.014816	9.182663	0.906111	-2.502820	-0.117781	0.272008	0.196838	-0.578230	0.047499	0.742224	0.626784	0.148175	0.185178
39773	0.072039	9.207501	1.785935	-2.273253	-0.038986	0.271195	0.193453	-0.585898	-0.010684	0.769084	0.593331	0.135548	0.195178
39774	0.299101	9.158274	2.738049	-2.326034	0.041265	0.239425	0.188458	-0.585221	-0.071210	0.794749	0.557518	0.124049	0.205331
39775	0.459692	8.892626	3.768132	-2.595996	0.082951	0.237077	0.181606	-0.578544	-0.136174	0.821457	0.515752	0.111808	0.216117
39776	0.491215	8.378030	4.548646	-2.740813	0.102856	0.243713	0.170244	-0.559989	-0.209225	0.847144	0.470203	0.098908	0.226878
39777	0.570577	7.961162	5.734297	-2.799714	0.122826	0.247085	0.165726	-0.535435	-0.277085	0.870788	0.421961	0.085705	0.237343
39778	0.439975	7.048230	6.224425	-2.874314	0.115365	0.247675	0.166873	-0.504902	-0.342891	0.892173	0.371259	0.071778	0.247067
39779	0.709815	6.108580	7.111634	-2.839796	0.149071	0.205390	0.163861	-0.463080	-0.407084	0.910601	0.319529	0.058648	0.255473
39780	0.611648	5.490579	7.985516	-2.722043	0.157385	0.224448	0.162895	-0.413799	-0.462376	0.925276	0.269114	0.046017	0.263296
39781	0.482036	4.376145	8.655281	-2.667732	0.135415	0.221106	0.154190	-0.352372	-0.516551	0.937042	0.218786	0.033088	0.270167
39782	0.867597	3.415589	8.991111	-2.697192	0.135278	0.173025	0.154448	-0.290677	-0.561228	0.946435	0.167483	0.020176	0.275323
39783	0.704407	2.257247	9.506301	-2.729250	0.136890	0.133219	0.159855	-0.232530	-0.599001	0.953387	0.114767	0.007099	0.278982
39784	0.587887	1.418348	9.824746	-2.525038	0.120467	0.078015	0.161745	-0.165240	-0.629924	0.957509	0.065982	-0.004952	0.280711
39785	0.548240	0.637224	10.106308	-2.021583	0.095270	0.032646	0.165731	-0.104038	-0.651428	0.959220	0.026493	-0.014708	0.281031
39786	0.478239	0.148966	10.204438	-1.323814	0.057448	-0.033882	0.162124	-0.047568	-0.662122	0.959801	0.000890	-0.021107	0.279885
39787	0.448690	-0.228735	10.242078	-0.708763	0.047050	-0.067650	0.164307	-0.018922	-0.669730	0.960106	-0.013159	-0.024370	0.278262
39788	0.485596	-0.390293	10.120120	-0.338902	0.029996	-0.108192	0.167471	-0.009684	-0.673160	0.960615	-0.019674	-0.025795	0.275982
39789	0.534393	-0.513014	10.090046	-0.326631	0.037338	-0.104442	0.169028	0.000962	-0.674479	0.961048	-0.026290	-0.027128	0.273789
39790	0.700916	-0.556812	9.850914	-0.454526	0.047303	-0.100479	0.170975	0.015150	-0.677110	0.961349	-0.035122	-0.028846	0.271557
39791	0.742213	-0.629525	9.672626	-0.555847	0.041667	-0.124049	0.172383	0.026646	-0.675805	0.961578	-0.046116	-0.031374	0.268807
39792	0.452900	-1.145279	9.597872	-0.569977	0.047180	-0.089044	0.171787	0.044718	-0.676317	0.961502	-0.057165	-0.033699	0.266665
39793	0.369866	-1.418738	9.893352	-0.328424	0.067579	-0.062005	0.175058	0.061205	-0.680268	0.961462	-0.063945	-0.034448	0.265170
39794	0.480420	-1.341316	9.953087	-0.008541	0.064410	-0.012389	0.177157	0.066114	-0.679759	0.961570	-0.064337	-0.033358	0.264822
39795	0.427368	-1.341587	9.904573	0.215302	0.042778	0.012771	0.177967	0.061730	-0.679243	0.961783	-0.060556	-0.031607	0.265157
39796	0.371717	-1.303478	9.822964	0.323821	0.039231	0.009632	0.180646	0.050230	-0.676255	0.962135	-0.054435	-0.029211	0.265480
39797	0.277365	-1.241582	9.683709	0.314967	0.028256	0.011445	0.179362	0.039566	-0.676380	0.962402	-0.048643	-0.027207	0.265851
39798	0.054902	-1.107451	9.633100	0.226586	0.029923	-0.003786	0.181104	0.032851	-0.675087	0.962654	-0.044332	-0.025517	0.265857
39799	0.217715	-0.856021	9.885420	0.153962	0.023443	-0.008767	0.182046	0.027107	-0.673524	0.962835	-0.041589	-0.024464	0.265747
39800	0.222463	-0.836433	9.981768	0.173374	0.020684	-0.021587	0.182321	0.024232	-0.673265	0.963104	-0.038244	-0.023250	0.265380
39801	0.478405	-0.918042	9.891785	0.320054	0.010031	0.022563	0.180749	0.017012	-0.671552	0.963206	-0.032229	-0.021551	0.265952
39802	0.487619	-0.834394	9.720192	0.267380	0.004518	0.027841	0.182107	0.006062	-0.669863	0.963224	-0.027008	-0.020111	0.266581
39803	0.520771	-0.706777	9.727093	0.151851	0.045492	0.014267	0.183581	0.000444	-0.668698	0.963237	-0.024409	-0.018641	0.266893
39804	0.457411	-0.567586	9.656432	-0.039794	0.066253	-0.005202	0.184908	-0.000661	-0.668185	0.963274	-0.025421	-0.017668	0.266731
39805	0.392294	-0.565451	9.615042	-0.157720	0.058740	-0.031631	0.185035	0.002338	-0.669364	0.963371	-0.028826	-0.017626	0.266036
39806	0.495699	-0.515293	9.446259	-0.134659	0.071485	-0.072138	0.188727	0.006274	-0.668475	0.963703	-0.031669	-0.017095	0.264540
39807	0.399774	-0.610572	9.784930	-0.028977	0.064128	-0.119585	0.190962	0.010361	-0.667967	0.964330	-0.032569	-0.016331	0.262185
39808	0.303044	-0.545437	9.890573	0.088419	0.058724	-0.130065	0.192824	0.008834	-0.667983	0.965090	-0.031023	-0.014908	0.259646
39809	0.440517	-0.554833	9.877319	0.109598	0.071519	-0.147506	0.194944	0.007996	-0.667214	0.965934	-0.029255	-0.013301	0.256787
39810	0.360494	-0.456172	9.925971	0.070918	0.087939	-0.137584	0.198247	0.007029	-0.664357	0.966706	-0.028194	-0.011407	0.254074
39811	0.543443	-0.382661	10.207193	-0.076322	0.091511	-0.110648	0.198647	0.006069	-0.664098	0.967238	-0.030101	-0.010353	0.251867
39812	0.472845	-0.243567	10.112456	-0.200012	0.069486	-0.092791	0.202886	0.009829	-0.666491	0.967595	-0.034195	-0.010162	0.249973
39813	0.323041	-0.186989	9.857375	-0.203423	0.047719	-0.024486	0.206029	0.018565	-0.665463	0.967579	-0.038311	-0.010546	0.249425
39814	0.313534	-0.231587	9.486950	-0.155268	0.067177	0.049565	0.207609	0.021693	-0.665737	0.967230	-0.041556	-0.010072	0.250274
39815	0.288508	-0.538921	9.693669	-0.093817	0.059242	0.146804	0.208927	0.023731	-0.665747	0.966424	-0.043606	-0.009552	0.253047
39816	-0.033418	-0.774649	9.903423	-0.110567	0.066542	0.175314	0.209184	0.025374	-0.665486	0.965453	-0.046008	-0.008762	0.256334
39817	-0.288817	-0.808615	9.970183	-0.125700	0.062897	0.202921	0.211306	0.026300	-0.666289	0.964299	-0.048695	-0.008262	0.260171
39818	-0.322920	-0.736618	9.934864	-0.177196	0.073750	0.180489	0.212754	0.029021	-0.666300	0.963196	-0.052419	-0.007674	0.263527
39819	-0.352254	-0.655126	9.858911	-0.199833	0.046267	0.163801	0.212880	0.030662	-0.666300	0.962122	-0.056421	-0.007891	0.266600
39820	-0.193488	-0.588267	9.616456	-0.191131	0.029859	0.160185	0.214459	0.034199	-0.666704	0.961057	-0.060177	-0.008242	0.269594
39821	0.018928	-0.635668	9.704200	-0.181288	0.026205	0.147329	0.214312	0.038849	-0.667356	0.960046	-0.063673	-0.008752	0.272363
39822	0.154210	-0.667128	10.276393	-0.168012	0.004296	0.160351	0.214033	0.042684	-0.667484	0.958963	-0.066843	-0.009466	0.275375
39823	0.043715	-0.759152	10.168440	-0.127830	-0.032194	0.173533	0.212575	0.043516	-0.667996	0.957833	-0.068948	-0.010771	0.278721
39824	0.111703	-0.907236	9.043459	0.029318	0.015597	0.176124	0.211917	0.042699	-0.668384	0.956903	-0.068404	-0.010151	0.282054
39825	0.209897	-1.256665	9.534023	0.145283	0.070505	0.165566	0.214056	0.037339	-0.668011	0.956184	-0.065836	-0.007983	0.285155
39826	0.104792	-1.453298	9.791963	0.086337	0.041068	0.130246	0.213813	0.032272	-0.668535	0.955569	-0.064331	-0.006619	0.287586
39827	0.183835	-1.347648	9.681349	0.041003	0.026351	0.104197	0.216465	0.030067	-0.666985	0.955035	-0.063502	-0.005994	0.289551
39828	0.138341	-1.394206	10.165216	0.030582	0.004400	0.118939	0.215945	0.026654	-0.666589	0.954395	-0.062849	-0.005667	0.291801
39829	-0.097574	-1.482098	9.931313	0.023425	-0.024839	0.131867	0.214902	0.023099	-0.667369	0.953659	-0.062073	-0.006102	0.294353
39830	-0.124013	-1.532996	9.135714	0.061777	-0.010154	0.119128	0.213456	0.020646	-0.667882	0.953041	-0.060741	-0.005869	0.296630
39831	-0.323915	-1.571285	9.313365	0.008652	0.020755	0.093886	0.213730	0.017095	-0.666837	0.952503	-0.060547	-0.005571	0.298397
39832	-0.400562	-1.666731	9.592195	-0.098887	0.055329	0.091440	0.216778	0.018013	-0.667386	0.951851	-0.062662	-0.005080	0.300046
39833	-0.294420	-1.681192	9.523362	-0.128580	0.062607	0.082978	0.217568	0.020323	-0.668178	0.951200	-0.065373	-0.004814	0.301532
39834	-0.432278	-1.579470	9.797184	-0.088306	0.019677	0.090618	0.220339	0.022354	-0.667282	0.950549	-0.067070	-0.004937	0.303205
39835	-0.654132	-1.580608	9.593437	-0.032162	0.005958	0.069691	0.220879	0.020835	-0.667942	0.950089	-0.067633	-0.005163	0.304517
39836	-0.678703	-0.969098	9.707417	0.067163	0.007932	0.085848	0.220617	0.020967	-0.668727	0.949668	-0.066304	-0.004570	0.306127
39837	-0.560263	-1.026133	9.846964	0.067153	0.035375	0.093194	0.222224	0.017521	-0.669266	0.949194	-0.065148	-0.003565	0.307854
39838	-0.358580	-1.352653	9.940295	0.074494	0.015276	0.085902	0.222764	0.012333	-0.667306	0.948773	-0.063724	-0.002788	0.309453
39839	-0.458344	-1.670519	9.925303	0.153893	-0.035939	0.045788	0.222776	0.008504	-0.666915	0.948684	-0.060499	-0.002655	0.310373
39840	-0.556702	-1.740015	10.768464	0.075995	-0.111158	0.000277	0.221739	0.003579	-0.667695	0.948778	-0.058257	-0.004374	0.310496
39841	-0.596217	-1.079867	9.634611	0.035575	-0.120417	-0.063613	0.217246	0.003059	-0.670019	0.949203	-0.056764	-0.006689	0.309429
39842	-0.005923	-0.492425	9.389082	-0.052464	-0.028995	-0.059588	0.218041	0.003050	-0.670025	0.949519	-0.057463	-0.007714	0.308305
39843	0.178440	-0.701523	10.055271	-0.206117	-0.018229	-0.063142	0.218029	0.006878	-0.670548	0.949666	-0.061144	-0.009585	0.307090
39844	0.237352	-0.928031	9.925406	-0.195592	-0.046509	-0.052879	0.218018	0.013421	-0.673298	0.949747	-0.064453	-0.011817	0.306082
39845	0.603292	-0.827385	9.591731	-0.190454	-0.072011	-0.051877	0.217739	0.018071	-0.674080	0.949802	-0.067466	-0.014628	0.305141
39846	0.240569	-1.117251	9.473846	-0.230509	-0.076707	-0.064992	0.218783	0.026245	-0.676838	0.949867	-0.071248	-0.017662	0.303916
39847	0.247422	-1.035292	9.513472	-0.350686	-0.051198	-0.045340	0.218229	0.035672	-0.679320	0.949610	-0.077403	-0.021053	0.302995
39848	0.233291	-1.112864	9.353804	-0.625179	0.014422	-0.003451	0.218726	0.047824	-0.681809	0.948606	-0.089247	-0.024655	0.302613
39849	0.026940	-1.319845	9.459408	-0.809918	0.022448	0.013137	0.218918	0.069976	-0.684029	0.946984	-0.104532	-0.029324	0.302381
39850	-0.174122	-1.625456	9.568480	-0.633107	0.040007	0.030623	0.221099	0.090475	-0.685086	0.945437	-0.116665	-0.032411	0.302468
39851	-3.946406	2.723259	9.166937	-0.428692	0.062162	0.208467	0.225156	0.106155	-0.686685	0.943213	-0.124931	-0.033362	0.305987
39852	-0.749536	-2.286330	10.144417	-0.312028	-0.018076	0.108019	0.225512	0.117647	-0.686944	0.941762	-0.130668	-0.035420	0.307825
39853	-0.112918	-0.268658	10.152251	-0.124798	-0.094514	0.109935	0.225385	0.117094	-0.687599	0.940740	-0.132084	-0.037656	0.310072
39854	0.693698	-0.564415	9.742707	0.018200	-0.112089	0.269475	0.222219	0.115469	-0.689409	0.939029	-0.131138	-0.039021	0.315445
39855	-0.174664	-1.559667	8.402646	0.575830	0.011103	0.333973	0.221882	0.100000	-0.689807	0.938419	-0.120117	-0.034280	0.322130
39856	-1.087042	-3.319691	10.016339	0.710938	0.184408	0.251359	0.223160	0.071965	-0.685635	0.938530	-0.108010	-0.025713	0.326854
39857	-0.686825	-3.332294	9.616577	0.117240	0.252865	0.076609	0.229696	0.057954	-0.683073	0.938440	-0.107079	-0.019991	0.327818
39858	-0.337004	-3.869094	10.051645	-0.716847	0.242483	-0.060461	0.237226	0.062131	-0.681166	0.937297	-0.121973	-0.020350	0.325857
39859	-0.898228	-4.495824	10.049620	-1.054068	0.124756	-0.172725	0.244010	0.093517	-0.683304	0.935720	-0.142173	-0.025283	0.321831
39860	-0.298921	-3.836389	8.335943	-0.441397	0.116283	-0.260041	0.246036	0.117321	-0.682523	0.936178	-0.150933	-0.026759	0.316343
39861	-0.086213	-3.909724	9.282784	0.287569	0.173610	-0.295199	0.253813	0.126286	-0.680746	0.938992	-0.146299	-0.022611	0.310450
39862	-0.487145	-3.687824	11.077894	0.305729	0.061940	-0.296828	0.256344	0.119983	-0.678410	0.941780	-0.140696	-0.020479	0.304690
39863	-0.461837	-2.954116	10.308187	0.268411	-0.044045	-0.296878	0.258759	0.110659	-0.677254	0.944315	-0.135077	-0.020551	0.299335
39864	-0.505857	-2.861066	9.399207	0.470933	-0.023622	-0.282959	0.260127	0.102272	-0.679367	0.947250	-0.125810	-0.019015	0.294157
39865	-0.239950	-3.009998	9.317976	0.579633	-0.043581	-0.287897	0.260170	0.089008	-0.677800	0.950318	-0.114318	-0.017209	0.289016
39866	-0.363418	-3.409364	9.407250	0.627831	-0.074801	-0.354039	0.261284	0.078020	-0.680174	0.953715	-0.101714	-0.015883	0.282541
39867	0.049915	-2.104711	9.314174	0.384647	-0.091422	-0.351600	0.261339	0.067315	-0.682801	0.956408	-0.093656	-0.016249	0.276129
39868	-0.121958	-1.461091	9.052715	0.112941	-0.072332	-0.277363	0.263611	0.061410	-0.682167	0.958133	-0.090899	-0.017610	0.270939
39869	-0.163069	-0.937595	8.769187	0.000219	-0.029192	-0.165431	0.263357	0.063566	-0.685834	0.959024	-0.090555	-0.018545	0.267822
39870	-0.376623	-0.639079	8.937031	0.171547	-0.002294	-0.068649	0.266396	0.062191	-0.682976	0.959731	-0.087121	-0.017873	0.266473
39871	-0.343021	-0.563274	9.975519	0.247963	-0.046800	0.035156	0.267609	0.058605	-0.684298	0.959961	-0.081926	-0.017429	0.267319
39872	-0.347417	-1.117848	11.048025	0.188641	-0.216756	0.108964	0.265798	0.051610	-0.687695	0.959624	-0.077077	-0.020485	0.269744
39873	-0.311862	-0.998250	10.819565	0.508898	-0.353437	0.123717	0.259771	0.036184	-0.690144	0.959535	-0.065205	-0.024342	0.272853
39874	-0.260227	-0.689203	11.098063	0.828975	-0.424300	0.156809	0.251258	0.012846	-0.692839	0.959401	-0.046944	-0.027837	0.276716
39875	-0.159325	0.382172	10.518654	0.871459	-0.457859	0.210563	0.239323	-0.016482	-0.695902	0.958616	-0.027485	-0.031562	0.281608
39876	0.161866	0.777018	10.399952	0.926441	-0.418241	0.288298	0.224081	-0.050404	-0.696842	0.957026	-0.007440	-0.034283	0.287873
39877	0.622282	1.286351	9.904840	0.930793	-0.326635	0.326016	0.212000	-0.083098	-0.694662	0.954861	0.012449	-0.035056	0.294714
39878	1.122568	1.523959	9.437500	0.924564	-0.286142	0.395152	0.202817	-0.114976	-0.689620	0.951891	0.031617	-0.035247	0.302757
39879	1.249066	1.790870	9.312785	1.063922	-0.205426	0.437256	0.191934	-0.153673	-0.684044	0.948152	0.053317	-0.032933	0.311578
39880	1.093573	2.048637	9.492603	1.169925	-0.099182	0.493905	0.181830	-0.194522	-0.673755	0.943448	0.075881	-0.028123	0.321491
39881	0.935905	2.237463	9.215296	1.129157	0.019617	0.506423	0.172373	-0.236568	-0.659277	0.938162	0.097337	-0.021201	0.331554
39882	0.755197	2.694507	8.579027	1.221297	0.149514	0.502976	0.167144	-0.279180	-0.641950	0.932174	0.119118	-0.011351	0.341663
39883	0.251216	2.736687	9.244716	0.937016	0.214854	0.490330	0.161616	-0.314384	-0.623306	0.926361	0.135599	-0.002021	0.351375
39884	0.454912	2.970501	8.544085	0.359618	0.241769	0.505827	0.155012	-0.338540	-0.609891	0.921750	0.140643	0.003538	0.361365
39885	0.707367	3.617287	8.257823	0.110385	0.267200	0.522965	0.149720	-0.349641	-0.603561	0.917504	0.141438	0.007904	0.371643
39886	0.532243	3.444870	8.601875	-0.158063	0.235999	0.608404	0.140964	-0.355506	-0.597724	0.913303	0.136982	0.009266	0.383442
39887	0.523579	3.755963	8.810219	-0.200666	0.203177	0.662671	0.129301	-0.356192	-0.597499	0.908569	0.132584	0.009763	0.396016
39888	0.401465	3.588269	9.097215	-0.234178	0.155703	0.713334	0.117107	-0.356329	-0.597662	0.903398	0.127337	0.008775	0.409366
39889	0.524347	3.607957	9.153854	-0.348296	0.120966	0.753421	0.100793	-0.352591	-0.598315	0.897906	0.120938	0.006364	0.423201
39890	0.986116	2.852492	9.610908	-0.275954	0.110124	0.763082	0.084852	-0.344055	-0.597919	0.891976	0.115251	0.004093	0.437126
39891	0.866145	2.713818	9.235731	-0.125570	0.138643	0.769343	0.066937	-0.340416	-0.596723	0.885359	0.112638	0.003857	0.451041
39892	1.014292	2.009254	9.983459	-0.100199	0.156854	0.749171	0.048887	-0.337313	-0.594478	0.878705	0.109614	0.003979	0.464592
39893	0.744808	1.916941	10.587031	-0.377071	0.078715	0.722036	0.038504	-0.326105	-0.594258	0.872653	0.103048	0.000415	0.477345
39894	0.727170	2.051954	9.971775	-0.401153	0.056843	0.739483	0.022824	-0.311176	-0.597663	0.866293	0.095620	-0.004006	0.490282
39895	0.658964	1.696234	10.126997	-0.220974	0.020567	0.783840	0.009543	-0.299835	-0.601090	0.858883	0.092233	-0.007175	0.503747
39896	0.600938	1.706194	9.555223	0.093623	-0.019180	0.819646	-0.004293	-0.289254	-0.599137	0.850331	0.094029	-0.008129	0.517715
39897	0.052471	1.448269	9.738544	0.339737	-0.019923	0.819960	-0.019159	-0.290675	-0.594036	0.841036	0.100533	-0.006327	0.531519
39898	0.198200	1.238025	10.092262	0.427203	-0.037335	0.766913	-0.031228	-0.297728	-0.587517	0.831887	0.108129	-0.004007	0.544295
39899	0.350495	1.635461	9.422255	0.435115	-0.077575	0.722711	-0.041843	-0.304108	-0.580617	0.822926	0.116729	-0.001933	0.556024
39900	0.691059	1.984775	8.642896	0.526618	-0.024382	0.712023	-0.054444	-0.312100	-0.572915	0.813645	0.125749	0.001812	0.567596
39901	0.764396	2.267683	8.301845	0.438397	0.061550	0.742815	-0.064664	-0.322691	-0.562349	0.803958	0.132767	0.006132	0.579644
39902	0.656342	2.191958	8.736706	0.156346	0.167275	0.767981	-0.074480	-0.327051	-0.557814	0.794512	0.133548	0.008551	0.592319
39903	0.637014	2.212139	9.020093	-0.041670	0.232891	0.788098	-0.081778	-0.322606	-0.559588	0.785119	0.130783	0.009887	0.605298
39904	0.390861	2.272899	9.340344	-0.069959	0.254816	0.819283	-0.088941	-0.318575	-0.561626	0.775216	0.126874	0.010857	0.618729
39905	0.419725	2.295255	9.528184	0.004885	0.256843	0.869493	-0.096645	-0.315059	-0.561037	0.764252	0.124431	0.012969	0.632667
39906	0.405584	2.233205	9.685629	0.111296	0.246103	0.918963	-0.105407	-0.309905	-0.562144	0.752143	0.123367	0.015815	0.647157
39907	0.428097	2.059898	9.654600	0.261515	0.270134	0.959380	-0.116550	-0.311394	-0.559432	0.738835	0.124524	0.021203	0.661942
39908	0.518148	1.887254	9.777857	0.273843	0.303060	0.963094	-0.126381	-0.312190	-0.554502	0.725113	0.125073	0.026874	0.676643
39909	0.534830	1.930782	9.831439	0.126780	0.326655	0.960465	-0.135801	-0.311930	-0.552852	0.711478	0.123367	0.031239	0.691089
39910	0.226661	1.354989	10.504692	0.087033	0.325598	0.962119	-0.146431	-0.306461	-0.551977	0.697614	0.120815	0.034670	0.705362
39911	0.306876	1.728193	10.529881	-0.151911	0.211096	0.955533	-0.159040	-0.297861	-0.555017	0.684237	0.116646	0.033479	0.719091
39912	0.523656	1.753425	10.042511	-0.127166	0.140050	1.013001	-0.171260	-0.285582	-0.559370	0.669727	0.113681	0.031178	0.733192
39913	0.255967	1.267740	10.304482	0.162106	0.098252	1.010849	-0.183481	-0.278734	-0.559267	0.654361	0.115234	0.032888	0.746626
39914	0.431137	0.925611	10.070848	0.308184	0.052599	0.950775	-0.197290	-0.276087	-0.556663	0.639287	0.119219	0.035968	0.758819
39915	0.729388	1.038456	9.122128	0.368274	0.081769	0.850456	-0.210570	-0.275616	-0.552098	0.625366	0.123417	0.040859	0.769426
39916	0.937021	0.965577	8.798947	0.325058	0.154708	0.779077	-0.219342	-0.276965	-0.546521	0.612350	0.125856	0.045860	0.779156
39917	1.375638	0.999512	8.616261	0.193279	0.233104	0.724778	-0.227447	-0.274798	-0.544357	0.600312	0.125343	0.050127	0.788290
39918	1.297191	1.273736	8.638580	0.046838	0.307881	0.725750	-0.231847	-0.269127	-0.543532	0.588360	0.121900	0.052735	0.797616
39919	1.147647	1.309011	9.189845	0.111788	0.370014	0.716739	-0.235315	-0.262795	-0.544025	0.576215	0.118133	0.057297	0.806683
39920	1.160466	1.681611	9.780968	0.122551	0.417435	0.685318	-0.237715	-0.258801	-0.544266	0.564301	0.113716	0.062461	0.815311
39921	1.106712	1.830578	9.748945	-0.008722	0.428220	0.670784	-0.238927	-0.251005	-0.546350	0.552806	0.107523	0.065765	0.823723
39922	1.168503	1.505442	9.624926	-0.213231	0.446237	0.650359	-0.237219	-0.239309	-0.551996	0.541872	0.098791	0.065787	0.832038
39923	1.415314	1.851947	10.189056	-0.225160	0.438843	0.622609	-0.236569	-0.229238	-0.557109	0.531334	0.089925	0.065656	0.839814
39924	1.315310	1.581960	10.102712	-0.312671	0.430535	0.632341	-0.234342	-0.215895	-0.561841	0.520613	0.080325	0.063846	0.847604
39925	1.475096	0.969162	10.940662	-0.477801	0.374443	0.587319	-0.232903	-0.198754	-0.570759	0.510890	0.069825	0.058714	0.854792
39926	1.027346	0.356073	12.046620	-0.519704	0.235069	0.486726	-0.233471	-0.176392	-0.580183	0.502910	0.061194	0.051562	0.860627
39927	0.629695	-0.230290	11.088799	-0.523716	0.104991	0.369724	-0.232977	-0.157167	-0.587257	0.497047	0.054539	0.043053	0.864937
39928	0.574770	0.080084	9.004012	-0.414034	0.090326	0.247565	-0.233540	-0.142288	-0.592096	0.493066	0.049206	0.036534	0.867831
39929	0.360268	-0.418494	9.686425	-0.281964	0.113839	0.128229	-0.232483	-0.134412	-0.597214	0.491029	0.044552	0.032469	0.869397
39930	0.186461	-0.359944	10.021725	-0.469682	0.093154	-0.000063	-0.230398	-0.122681	-0.598930	0.491338	0.038455	0.025233	0.869754
39931	0.074350	-0.136484	9.291593	-0.616282	0.101947	-0.089423	-0.228304	-0.107434	-0.604970	0.493278	0.030547	0.015367	0.869199
39932	0.515619	-0.145176	9.307593	-0.700443	0.136460	-0.163717	-0.223564	-0.090578	-0.611425	0.496438	0.021349	0.004652	0.867797
39933	0.396755	0.011313	9.402307	-0.702900	0.136374	-0.187738	-0.220288	-0.074507	-0.615901	0.499925	0.011961	-0.006352	0.865963
39934	0.275836	-0.409039	9.685770	-0.488986	0.136560	-0.188488	-0.215006	-0.060941	-0.622099	0.503279	0.004868	-0.013396	0.864006
39935	0.241661	-0.817127	9.987020	-0.217101	0.100226	-0.203652	-0.211061	-0.052500	-0.622258	0.506829	0.000980	-0.016379	0.861891
39936	0.439683	-0.876293	10.160890	-0.039959	0.104035	-0.224902	-0.206554	-0.051057	-0.623343	0.510722	-0.001006	-0.015996	0.859596
39937	0.443978	-0.755181	10.393098	-0.060877	0.049162	-0.224931	-0.203894	-0.052327	-0.624152	0.514590	-0.002412	-0.016837	0.857268
39938	0.480811	-0.381745	10.511513	0.007022	0.003613	-0.196848	-0.202166	-0.055481	-0.622725	0.517957	-0.002197	-0.016678	0.855241
39939	0.316904	-0.412693	10.000596	0.028349	-0.051074	-0.152356	-0.201366	-0.056995	-0.622601	0.520537	-0.000965	-0.017022	0.853669
39940	0.250210	-0.565196	10.475578	0.085412	-0.113163	-0.135359	-0.200827	-0.061501	-0.620904	0.522804	0.002041	-0.016734	0.852286
39941	0.004900	-0.211613	9.878068	0.009678	-0.181752	-0.125505	-0.204801	-0.064316	-0.619431	0.524867	0.005298	-0.018745	0.850961
39942	0.031310	0.280786	8.905726	0.043891	-0.142302	-0.113406	-0.206930	-0.065362	-0.617054	0.526728	0.008362	-0.019471	0.849769
39943	-0.005166	0.345633	8.891891	-0.147414	-0.062001	-0.079434	-0.208261	-0.064521	-0.616518	0.528067	0.007916	-0.022837	0.848858
39944	-0.255638	-0.199148	9.453283	-0.095493	-0.016296	-0.064465	-0.210122	-0.063674	-0.616110	0.529154	0.007352	-0.024612	0.848137
39945	-0.132281	-0.275341	9.616615	-0.174873	0.032918	-0.087086	-0.208280	-0.059592	-0.616516	0.530662	0.004984	-0.027396	0.847126
39946	-0.184662	-0.399260	9.998504	-0.266572	0.016333	-0.085680	-0.206167	-0.053893	-0.619153	0.532125	0.002065	-0.031722	0.846069
39947	-0.126624	-0.443056	9.823178	-0.246262	-0.022051	-0.102123	-0.205521	-0.048704	-0.619680	0.533834	-0.000142	-0.036263	0.844811
39948	-0.111987	-0.476509	9.882864	-0.085444	-0.002619	-0.075496	-0.203685	-0.044883	-0.618775	0.535085	-0.000815	-0.037727	0.843955
39949	0.253434	-0.254589	9.831770	-0.141931	0.045898	-0.044475	-0.202625	-0.042855	-0.620094	0.535859	-0.003101	-0.039739	0.843366
39950	0.287699	-0.365472	9.753712	-0.176215	0.062362	-0.028054	-0.200248	-0.038925	-0.621422	0.536339	-0.005879	-0.042038	0.842935
39951	0.038273	-0.655528	9.514445	-0.189441	0.052311	-0.012409	-0.197615	-0.032940	-0.622227	0.536559	-0.008805	-0.044752	0.842629
39952	-0.246205	-0.655610	9.655832	-0.035306	0.051498	-0.018100	-0.195769	-0.031177	-0.621717	0.536868	-0.009895	-0.044791	0.842418
39953	0.023273	-0.529347	9.832971	-0.011549	0.038736	-0.026264	-0.194042	-0.030253	-0.623173	0.537338	-0.010680	-0.044617	0.842119
39954	0.326199	-0.840313	10.193945	0.010817	0.020465	-0.038098	-0.194309	-0.031604	-0.621729	0.537951	-0.010733	-0.044217	0.841747
39955	0.444740	-0.921657	10.261130	0.118711	0.016901	-0.052304	-0.191921	-0.033539	-0.620832	0.538866	-0.009712	-0.042091	0.841283
39956	0.622896	-0.871192	10.138664	0.105455	0.004151	-0.043117	-0.190577	-0.038208	-0.620845	0.539575	-0.008468	-0.040274	0.840931
39957	0.555169	-0.841361	9.754334	0.166435	0.016146	-0.031751	-0.189909	-0.041079	-0.619672	0.540144	-0.006911	-0.037364	0.840714
39958	0.437853	-0.509809	9.676266	0.111718	0.019791	-0.009904	-0.188579	-0.042462	-0.619552	0.540294	-0.005889	-0.035267	0.840716
39959	0.372691	-0.490173	9.827178	0.013457	0.000546	0.019155	-0.187773	-0.045209	-0.619560	0.539973	-0.005740	-0.035085	0.840931
39960	0.476107	-0.437181	9.783273	0.089312	-0.006593	0.047239	-0.186049	-0.046590	-0.618788	0.539143	-0.004557	-0.033642	0.841530
39961	0.394044	-0.415403	9.866838	-0.029257	-0.023079	0.090958	-0.185643	-0.048785	-0.618792	0.537593	-0.004499	-0.034420	0.842490
39962	0.515373	-0.576125	9.940138	-0.351853	-0.076254	0.159558	-0.186855	-0.042618	-0.619566	0.534768	-0.006966	-0.041146	0.843968
39963	0.122561	-1.130712	9.827863	-0.512825	-0.094725	0.175396	-0.189666	-0.030985	-0.622947	0.531623	-0.010949	-0.050838	0.845383
39964	0.036490	-1.298021	9.503016	-0.275536	-0.090833	0.163680	-0.192346	-0.019757	-0.625673	0.528646	-0.012367	-0.056419	0.846875
39965	-0.304556	-1.585634	9.327748	0.115995	-0.072229	0.140719	-0.193013	-0.016752	-0.627108	0.526200	-0.010064	-0.055232	0.848506
39966	-0.941178	-1.552215	9.619965	0.368282	-0.013642	0.115112	-0.195254	-0.021370	-0.626043	0.524244	-0.005942	-0.049093	0.850131
39967	-1.004382	-1.433662	9.846705	0.233103	-0.001148	0.063638	-0.195478	-0.031232	-0.626832	0.523177	-0.003619	-0.045145	0.851020
39968	-0.537308	-1.290705	9.865073	0.010467	0.004008	0.002526	-0.193871	-0.037260	-0.625537	0.523126	-0.003441	-0.044916	0.851064
39969	-0.176250	-1.165004	9.824593	-0.054064	0.009403	-0.027334	-0.192006	-0.037434	-0.627126	0.523589	-0.004264	-0.045739	0.850731
39970	0.381373	-0.814036	9.402591	0.012307	0.016868	-0.041766	-0.191463	-0.038417	-0.628966	0.524304	-0.004244	-0.045348	0.850312
39971	0.708248	-0.596875	9.389482	0.061180	0.004197	-0.034113	-0.190535	-0.035982	-0.630808	0.524888	-0.003740	-0.044270	0.850011
39972	0.679010	-0.526691	9.524633	-0.042096	-0.025166	-0.030905	-0.189063	-0.038200	-0.631869	0.525373	-0.003587	-0.045243	0.849661
39973	0.477488	-0.738754	9.548587	0.080400	-0.050609	-0.011786	-0.188914	-0.042173	-0.632003	0.525528	-0.001942	-0.044415	0.849614
39974	0.127004	-1.048725	9.877069	0.194490	-0.060626	-0.014886	-0.189418	-0.047383	-0.633313	0.525717	0.001285	-0.041739	0.849634
39975	-0.080377	-1.031380	10.144258	0.194469	-0.050604	-0.007531	-0.190724	-0.054336	-0.631994	0.525791	0.004104	-0.038968	0.849711
39976	0.022402	-0.841017	10.164692	0.052878	-0.052646	-0.037783	-0.190555	-0.059300	-0.635406	0.526378	0.005724	-0.038611	0.849354
39977	0.332313	-0.607177	10.113247	-0.006617	-0.061830	-0.050989	-0.190410	-0.061637	-0.636195	0.527194	0.006643	-0.039361	0.848807
39978	0.534630	-0.563578	10.079736	0.017897	-0.061775	-0.052705	-0.191323	-0.064101	-0.637238	0.528030	0.008061	-0.039693	0.848259
39979	0.552674	-0.311801	9.814555	0.159336	-0.072526	-0.038137	-0.192094	-0.067944	-0.639069	0.528589	0.010919	-0.037734	0.847968
39980	0.470253	-0.207675	10.055318	0.216109	-0.053269	-0.025893	-0.192727	-0.074789	-0.639853	0.528925	0.014266	-0.034618	0.847842
39981	0.368650	-0.143502	9.882418	0.125724	-0.031411	-0.017160	-0.194566	-0.077654	-0.640888	0.529159	0.016065	-0.032774	0.847738
39982	0.305115	0.023850	9.603288	0.052122	-0.010498	-0.033262	-0.194813	-0.082171	-0.641151	0.529684	0.016955	-0.031982	0.847422
39983	0.191840	0.008731	9.469979	0.080118	-0.006830	-0.037742	-0.194257	-0.086169	-0.643255	0.530297	0.017868	-0.030609	0.847071
39984	0.168900	-0.231337	9.644051	0.044541	0.016835	-0.052717	-0.193432	-0.090719	-0.645623	0.531174	0.018227	-0.029649	0.846548
39985	0.118950	-0.360113	10.011490	-0.050575	0.003881	-0.060562	-0.192627	-0.092921	-0.645893	0.532226	0.017568	-0.030349	0.845876
39986	0.331895	-0.518088	10.131297	-0.045601	-0.043717	-0.099210	-0.192880	-0.092263	-0.648775	0.533884	0.018021	-0.031542	0.844777
39987	0.422975	-0.402286	10.167382	0.095712	-0.091169	-0.136262	-0.194993	-0.093478	-0.649414	0.536097	0.020571	-0.030757	0.843345
39988	0.397852	-0.196020	9.987586	0.277387	-0.115799	-0.200838	-0.195227	-0.102366	-0.648760	0.539276	0.025760	-0.027229	0.841294
39989	0.459365	0.044044	9.789866	0.415090	-0.096560	-0.251859	-0.197316	-0.115858	-0.645079	0.543232	0.031898	-0.021050	0.838712
39990	0.493529	-0.042514	9.788971	0.322702	-0.080301	-0.289263	-0.196755	-0.128016	-0.641943	0.547815	0.037011	-0.016317	0.835621
39991	0.406957	-0.096095	9.650571	0.206791	-0.025525	-0.262247	-0.198305	-0.141257	-0.639970	0.552039	0.039679	-0.012842	0.832774
39992	0.556601	-0.124249	9.774009	0.099629	0.062196	-0.227849	-0.194973	-0.147582	-0.638951	0.555758	0.039940	-0.010310	0.830320
39993	0.465391	-0.205804	9.901653	-0.053161	0.084079	-0.173284	-0.193644	-0.147468	-0.639748	0.558706	0.037866	-0.010034	0.828440
39994	0.214330	-0.149292	9.686438	-0.106099	0.076764	-0.144019	-0.188858	-0.147412	-0.642409	0.561181	0.035575	-0.010821	0.826858
39995	0.392632	-0.119670	9.801352	-0.083835	0.075120	-0.088526	-0.186458	-0.147195	-0.645312	0.562732	0.033269	-0.011222	0.825894
39996	0.600826	0.202406	9.577343	-0.037236	0.057061	-0.042122	-0.183539	-0.144517	-0.647957	0.563463	0.032056	-0.011163	0.825444
39997	0.588721	0.214545	9.615812	-0.042560	0.033317	-0.031039	-0.182734	-0.143187	-0.650847	0.564022	0.030903	-0.011393	0.825102
39998	0.646873	0.165034	9.879740	-0.124802	0.009486	-0.018496	-0.181272	-0.144299	-0.650859	0.564404	0.029482	-0.013331	0.824864
39999	0.685075	0.241915	9.823557	-0.130052	0.003993	-0.024054	-0.180868	-0.140510	-0.654794	0.564888	0.027843	-0.015343	0.824555
40000	0.574510	0.174775	9.956024	-0.070585	0.004065	-0.010835	-0.181935	-0.138039	-0.655308	0.565103	0.027120	-0.016452	0.824410
40001	0.636543	0.311961	9.929718	0.010069	-0.008678	-0.029791	-0.182980	-0.138330	-0.658184	0.565597	0.027292	-0.016287	0.824069
40002	0.781177	0.314331	9.835073	0.073124	-0.028694	-0.032203	-0.184296	-0.140779	-0.658174	0.566072	0.028741	-0.015386	0.823711
40003	0.665822	0.232054	9.765622	0.055656	-0.039698	-0.034120	-0.184426	-0.143365	-0.656864	0.566601	0.029964	-0.014817	0.823314
40004	0.641922	0.183568	9.673491	0.045124	-0.025084	-0.034193	-0.185996	-0.147192	-0.658033	0.567124	0.031038	-0.014335	0.822922
40005	0.584337	0.125815	9.705754	0.092405	0.035261	-0.039584	-0.186782	-0.150733	-0.657110	0.567740	0.031455	-0.012308	0.822515
40006	0.483124	0.123960	9.925650	0.087207	0.062638	-0.041505	-0.184642	-0.155415	-0.657392	0.568376	0.031564	-0.010134	0.822101
40007	0.545358	0.217759	9.877131	0.076586	0.077273	-0.037892	-0.182780	-0.157895	-0.656884	0.568978	0.031113	-0.007890	0.821726
40008	0.438875	0.299160	9.819661	0.069412	0.049869	-0.024972	-0.181575	-0.160649	-0.657157	0.569347	0.031226	-0.006164	0.821481
40009	0.343164	0.150269	9.960723	0.092923	0.044451	0.000998	-0.180500	-0.163951	-0.657560	0.569291	0.031494	-0.004045	0.821522
40010	0.343330	0.116705	9.996264	0.056899	0.035316	0.019289	-0.181560	-0.166928	-0.655325	0.568937	0.031698	-0.002718	0.821766
40011	0.280504	0.145404	9.981676	0.047927	0.028038	0.039555	-0.182609	-0.169927	-0.655317	0.568272	0.031712	-0.001551	0.822228
40012	0.391179	0.188415	9.829666	0.084338	0.017216	0.070215	-0.181816	-0.170476	-0.654538	0.567061	0.032524	-0.000011	0.823034
40013	0.377201	0.087503	9.880937	0.092165	0.000805	0.085050	-0.183131	-0.172792	-0.654921	0.565614	0.033485	0.001538	0.823988
40014	0.261972	-0.015962	9.948030	0.071743	-0.015594	0.123734	-0.186032	-0.176729	-0.654900	0.563523	0.034695	0.002463	0.825368
40015	0.326544	0.086941	9.746016	0.049565	-0.030166	0.143024	-0.189477	-0.178050	-0.654086	0.561143	0.035676	0.002909	0.826945
40016	0.328055	0.271785	9.618983	0.009909	-0.022857	0.153880	-0.191196	-0.177496	-0.655382	0.558588	0.036312	0.002710	0.828646
40017	0.407293	0.341794	9.639911	-0.005995	-0.008213	0.164850	-0.194649	-0.176222	-0.655092	0.555874	0.036305	0.002467	0.830470
40018	0.455101	0.428451	9.622366	-0.012688	0.022760	0.124159	-0.193991	-0.173094	-0.656406	0.553816	0.035931	0.002423	0.831860
40019	0.509876	0.570386	9.581656	-0.021535	0.055656	0.120368	-0.195977	-0.171175	-0.658356	0.551840	0.034697	0.002667	0.833224
40020	0.509554	0.640316	9.625846	-0.024749	0.061051	0.088038	-0.194114	-0.171345	-0.659551	0.550384	0.033549	0.002873	0.834232
40021	0.509790	0.597594	9.798101	0.001749	0.062855	0.072480	-0.192788	-0.171770	-0.659431	0.549185	0.032464	0.003626	0.835062
40022	0.514384	0.650969	9.923730	0.014304	0.039034	0.046736	-0.192256	-0.170148	-0.660876	0.548390	0.032111	0.004269	0.835595
40023	0.540948	0.646572	10.029549	0.012741	0.026200	0.033827	-0.190790	-0.171131	-0.661675	0.547830	0.031774	0.004835	0.835972
40024	0.550996	0.559850	9.994816	0.048145	0.017013	-0.001044	-0.189865	-0.172496	-0.660241	0.547814	0.032155	0.005833	0.835961
40025	0.649315	0.670558	9.944470	0.119938	0.033535	-0.011782	-0.188789	-0.176342	-0.660383	0.547944	0.032886	0.008299	0.835827
40026	0.683335	0.612711	9.895962	0.202360	0.033600	-0.024281	-0.188500	-0.182099	-0.660781	0.548204	0.034676	0.012072	0.835538
40027	0.688326	0.579230	9.953156	0.167267	0.015316	-0.009663	-0.188499	-0.187808	-0.656720	0.548259	0.036253	0.015114	0.835386
40028	0.707689	0.559690	9.857034	0.081344	0.011609	0.002831	-0.187695	-0.192046	-0.655286	0.548146	0.037090	0.016604	0.835395
40029	0.596735	0.563852	9.731219	0.037400	0.011584	0.014603	-0.187433	-0.193129	-0.653847	0.547885	0.037331	0.017398	0.835539
40030	0.596513	0.606852	9.640593	0.015456	0.007914	0.015420	-0.188629	-0.192294	-0.653837	0.547608	0.037511	0.017737	0.835706
40031	0.567232	0.684090	9.727829	-0.016873	0.016073	0.006932	-0.189681	-0.193114	-0.654877	0.547513	0.037094	0.017666	0.835788
40032	0.412830	0.702947	9.702645	-0.016609	0.013234	-0.023525	-0.190344	-0.193378	-0.654610	0.547907	0.036821	0.017557	0.835544
40033	0.412477	0.774921	9.641232	0.013199	0.004107	-0.033514	-0.189410	-0.194215	-0.655142	0.548469	0.036926	0.017887	0.835164
40034	0.292061	0.751042	9.764611	0.044711	0.016916	-0.030611	-0.188739	-0.195055	-0.656197	0.548935	0.037260	0.018848	0.834821
40035	0.128381	0.698175	9.879977	0.047509	0.036955	-0.045399	-0.187669	-0.198891	-0.655290	0.549658	0.037182	0.020130	0.834319
40036	0.123480	0.715017	9.882568	-0.020065	0.047887	-0.030070	-0.186472	-0.198911	-0.655955	0.550151	0.036288	0.020350	0.834028
40037	0.241339	0.770223	9.774010	-0.041342	0.008659	-0.003350	-0.186344	-0.197953	-0.655824	0.550249	0.035716	0.019815	0.834001
40038	0.349780	0.779862	9.715139	-0.067943	-0.017760	0.033476	-0.186609	-0.196592	-0.656870	0.549742	0.035416	0.018468	0.834379
40039	0.492192	0.746478	9.720801	-0.046123	-0.010381	0.042811	-0.185566	-0.194124	-0.655305	0.549078	0.035136	0.017609	0.834847
40040	0.578772	0.794951	9.772704	-0.041812	0.000614	0.048354	-0.187674	-0.193581	-0.658171	0.548294	0.034822	0.016889	0.835390
40041	0.518930	0.708664	9.905376	-0.003174	0.015246	0.042990	-0.187945	-0.193567	-0.657120	0.547586	0.034602	0.017023	0.835860
40042	0.547975	0.687263	9.962964	0.026761	0.020724	0.028368	-0.187678	-0.194389	-0.656861	0.547078	0.034696	0.017684	0.836175
40043	0.521649	0.646335	9.971747	-0.011486	0.000515	0.006057	-0.187948	-0.194377	-0.655941	0.546998	0.034632	0.017533	0.836234
40044	0.509823	0.598218	9.980565	-0.021947	-0.010467	0.006023	-0.187546	-0.193573	-0.657255	0.546908	0.034706	0.017053	0.836299
40045	0.413640	0.545250	10.026938	-0.025410	-0.013231	0.006008	-0.188751	-0.193266	-0.655278	0.546841	0.034725	0.016508	0.836353
40046	0.355426	0.617173	9.984191	-0.026459	-0.025085	0.018936	-0.190083	-0.190248	-0.656184	0.546540	0.034999	0.015785	0.836552
40047	0.282895	0.655215	9.892820	0.048139	-0.031469	-0.006521	-0.192212	-0.191024	-0.654069	0.546637	0.036121	0.016282	0.836432
40048	0.191020	0.713109	9.988804	0.081180	-0.049670	0.017663	-0.192740	-0.192109	-0.653672	0.546289	0.037983	0.017090	0.836560
40049	0.234733	0.645739	9.964260	0.123405	-0.046922	-0.000580	-0.195137	-0.194369	-0.649721	0.546233	0.040177	0.018683	0.836461
40050	0.441789	0.693035	9.601946	0.165451	-0.065134	-0.015096	-0.197525	-0.197056	-0.647343	0.546363	0.043206	0.020758	0.836176
40051	0.702078	0.707309	9.402915	0.154818	-0.032182	-0.011497	-0.198585	-0.202479	-0.643404	0.546444	0.045502	0.023035	0.835941
40052	0.817712	0.724075	9.313002	0.078521	-0.010285	-0.002684	-0.198578	-0.205754	-0.642357	0.546413	0.046668	0.024245	0.835863
40053	0.798069	0.798597	9.304261	-0.039651	0.015156	-0.010709	-0.199246	-0.204920	-0.641827	0.546632	0.046067	0.023766	0.835767
40054	0.667921	0.794014	9.447025	-0.078244	0.038869	-0.001719	-0.198589	-0.203286	-0.641962	0.546698	0.044699	0.022891	0.835823
40055	0.460810	0.756171	9.759056	-0.002738	0.058968	-0.016144	-0.196990	-0.201962	-0.644597	0.546953	0.043772	0.023504	0.835688
40056	0.385931	0.790135	9.883671	0.079731	0.065389	-0.034200	-0.194066	-0.203642	-0.645015	0.547409	0.043672	0.025589	0.835333
40057	0.411641	0.968836	10.056869	0.079643	0.037989	-0.024939	-0.193519	-0.208844	-0.644366	0.547746	0.043991	0.027359	0.835039
40058	0.488465	1.033534	9.933656	0.020109	0.026966	-0.029836	-0.192188	-0.210501	-0.644246	0.548200	0.043882	0.028023	0.834725
40059	0.565264	1.100384	9.736051	0.019688	0.022507	0.003395	-0.191387	-0.211471	-0.644516	0.548124	0.043829	0.028599	0.834758
40060	0.517024	1.102553	9.694818	0.045762	0.015265	0.021072	-0.190058	-0.212173	-0.644789	0.547709	0.044225	0.029519	0.834978
40061	0.464102	1.078523	9.734799	0.088619	0.029933	0.024956	-0.192181	-0.212143	-0.644247	0.547205	0.044825	0.031312	0.835211
40062	0.401758	1.006249	9.745208	0.089628	0.031725	0.014808	-0.191120	-0.215962	-0.641636	0.546832	0.045422	0.033150	0.835352
40063	0.382647	0.975471	9.903045	0.040717	0.013376	0.013664	-0.190455	-0.216924	-0.641248	0.546569	0.045768	0.033971	0.835472
40064	0.527378	0.963945	9.966653	0.000522	-0.010412	0.014426	-0.190192	-0.218283	-0.639940	0.546318	0.046094	0.033859	0.835623
40065	0.623095	1.118207	9.988915	-0.036372	-0.008594	0.020692	-0.189657	-0.218298	-0.640862	0.546021	0.045980	0.033134	0.835852
40066	0.721397	1.233826	9.967448	-0.015692	-0.026757	0.050356	-0.190976	-0.218024	-0.642293	0.545191	0.046426	0.032541	0.836392
40067	0.670664	1.247537	9.784712	0.064723	-0.002900	0.050726	-0.192305	-0.218002	-0.641627	0.544292	0.047360	0.033537	0.836886
40068	0.613052	1.189308	9.677726	0.052354	-0.015680	0.062683	-0.194303	-0.219727	-0.638465	0.543166	0.048370	0.034192	0.837533
40069	0.497990	1.047038	9.655450	-0.017521	-0.002093	0.051236	-0.194571	-0.219175	-0.638332	0.542333	0.048405	0.033816	0.838086
40070	0.436040	0.895686	9.760781	-0.019862	-0.014036	0.035557	-0.196029	-0.219158	-0.638320	0.541730	0.048585	0.033305	0.838486
40071	0.478995	0.987007	9.702445	0.010764	-0.003042	0.028310	-0.197492	-0.218316	-0.637914	0.541253	0.048924	0.033409	0.838770
40072	0.596738	1.063597	9.514961	-0.003149	0.011544	0.006993	-0.198018	-0.219134	-0.638173	0.541086	0.048837	0.033484	0.838880
40073	0.546112	1.060998	9.488045	-0.025885	0.018813	0.002251	-0.199083	-0.218025	-0.638032	0.541067	0.048402	0.033231	0.838927
40074	0.598500	1.203388	9.581758	-0.066362	0.027953	0.018638	-0.198818	-0.217486	-0.638559	0.540741	0.047362	0.032412	0.839229
40075	0.506963	1.186408	9.595070	-0.085866	0.040773	0.042512	-0.197484	-0.215614	-0.641453	0.540087	0.045946	0.031355	0.839769
40076	0.391546	1.123940	9.689145	-0.061112	0.033418	0.024188	-0.196961	-0.214519	-0.640932	0.539651	0.044875	0.030678	0.840132
40077	0.295564	1.032832	9.840618	-0.043629	0.041664	0.035337	-0.197229	-0.212609	-0.641847	0.539077	0.043890	0.030357	0.840564
40078	0.271594	1.006594	9.921651	-0.024216	0.029768	0.025302	-0.196696	-0.211396	-0.643161	0.538581	0.043279	0.030260	0.840917
40079	0.440298	1.021356	9.918631	-0.018921	0.038927	0.020706	-0.196162	-0.211139	-0.644214	0.538233	0.042594	0.030342	0.841172
40080	0.512805	0.982870	9.880357	-0.002328	0.017045	0.029135	-0.195905	-0.210990	-0.642643	0.537668	0.042435	0.030472	0.841537
40081	0.575415	0.997270	9.833128	0.014169	0.015278	0.041221	-0.196682	-0.214822	-0.643425	0.536959	0.042526	0.030833	0.841972
40082	0.546317	1.030793	9.802117	0.038649	0.011648	0.041348	-0.196693	-0.213713	-0.642114	0.536144	0.042905	0.031586	0.842444
40083	0.401832	0.991910	9.773815	0.054513	0.013443	0.029425	-0.196694	-0.214662	-0.641197	0.535598	0.043456	0.032615	0.842723
40084	0.310538	0.919241	9.685518	0.050168	0.015249	0.025709	-0.196161	-0.216848	-0.640153	0.535030	0.043887	0.033614	0.843022
40085	0.262835	0.808348	9.652308	0.050426	0.017014	0.003562	-0.196966	-0.217770	-0.637525	0.534921	0.044308	0.034633	0.843028
40086	0.316051	0.769799	9.606650	0.016366	0.029761	-0.004931	-0.196411	-0.220950	-0.640022	0.534892	0.044112	0.035244	0.843032
40087	0.345653	0.635697	9.777898	-0.060285	0.031434	-0.029312	-0.194562	-0.219056	-0.640167	0.535423	0.043071	0.034564	0.842776
40088	0.507942	0.987328	9.779543	-0.139228	0.037769	-0.031578	-0.193105	-0.218391	-0.640441	0.535994	0.041056	0.032660	0.842590
40089	0.570327	1.052523	9.809849	-0.079831	0.035128	-0.020199	-0.192052	-0.214041	-0.642283	0.536382	0.039761	0.031675	0.842443
40090	0.498030	1.039935	9.688961	-0.011693	0.048015	-0.012492	-0.190327	-0.214335	-0.642297	0.536489	0.038953	0.032015	0.842399
40091	0.295676	1.008728	9.828278	-0.025607	0.055257	-0.018119	-0.188460	-0.214923	-0.644148	0.536785	0.037906	0.032161	0.842254
40092	0.225912	0.982701	9.997712	-0.058705	0.037814	-0.025646	-0.187395	-0.213312	-0.646122	0.537156	0.036757	0.031609	0.842088
40093	0.180360	0.929818	10.039759	-0.023683	0.018664	-0.019902	-0.186475	-0.212900	-0.644949	0.537504	0.036339	0.031402	0.841893
40094	0.218953	0.919713	9.876728	0.035660	0.004161	-0.004808	-0.186197	-0.214287	-0.646394	0.537490	0.036785	0.032061	0.841857
40095	0.320264	0.905086	9.762234	0.032064	0.004199	0.002563	-0.185666	-0.215382	-0.645875	0.537428	0.037223	0.032623	0.841856
40096	0.334851	0.875944	9.675535	-0.023152	0.015125	0.006883	-0.186460	-0.215375	-0.645999	0.537247	0.036859	0.032401	0.841996
40097	0.358628	0.948329	9.719985	-0.071290	0.016894	0.003865	-0.186200	-0.213195	-0.646787	0.537229	0.035976	0.031356	0.842085
40098	0.469471	0.963040	9.735630	-0.076671	0.013285	0.018613	-0.184211	-0.212266	-0.647458	0.536891	0.035075	0.030204	0.842381
40099	0.402080	0.944170	9.885983	-0.064341	0.013273	0.016826	-0.184082	-0.210087	-0.648376	0.536650	0.034346	0.029224	0.842599
40100	0.353548	1.014216	9.992144	-0.004781	0.006004	0.013441	-0.183686	-0.210089	-0.648117	0.536333	0.034336	0.029210	0.842802
40101	0.365621	1.006718	9.903324	0.019651	0.002397	0.019110	-0.184748	-0.209258	-0.648370	0.536001	0.034700	0.029532	0.842987
40102	0.262180	0.958498	9.935292	0.036330	-0.001263	0.017352	-0.184355	-0.209526	-0.647325	0.535584	0.035255	0.030131	0.843208
40103	0.305630	0.943820	9.839463	0.033764	-0.015892	0.010905	-0.184606	-0.211996	-0.648241	0.535391	0.036073	0.030507	0.843282
40104	0.385211	0.933813	9.681618	0.070504	-0.024970	0.010188	-0.186341	-0.213176	-0.645082	0.535084	0.037390	0.031433	0.843385
40105	0.383170	0.856914	9.711730	0.040802	-0.014044	0.008178	-0.187005	-0.214660	-0.643635	0.534930	0.038254	0.031946	0.843425
40106	0.354127	0.886232	9.858315	0.016529	-0.015965	-0.012250	-0.186474	-0.215484	-0.643246	0.535037	0.038827	0.032075	0.843326
40107	0.392692	0.886080	9.791451	-0.013197	-0.001383	-0.019804	-0.188201	-0.214912	-0.642839	0.535387	0.038883	0.031829	0.843111
40108	0.411810	0.919602	9.732082	-0.012351	-0.008686	-0.019789	-0.187546	-0.214770	-0.641533	0.535624	0.039018	0.031556	0.842965
40109	0.430735	0.994030	9.673285	-0.008154	0.013285	-0.010575	-0.188330	-0.215869	-0.642838	0.535804	0.038891	0.031543	0.842856
40110	0.334386	0.974634	9.686518	-0.022156	0.000464	-0.008783	-0.188473	-0.214354	-0.642050	0.535831	0.038772	0.031196	0.842857
40111	0.315171	0.957636	9.652490	-0.039731	0.015079	-0.004280	-0.187547	-0.213409	-0.642319	0.535929	0.038280	0.030669	0.842837
40112	0.276935	0.887973	9.708774	-0.027490	0.018753	0.002238	-0.188081	-0.212307	-0.642314	0.535740	0.037802	0.030419	0.842988
40113	0.286531	0.900188	9.757049	-0.037918	0.026033	-0.005210	-0.187407	-0.214240	-0.643107	0.535845	0.037140	0.030043	0.842964
40114	0.320827	0.784657	9.726939	-0.045719	0.011407	-0.005219	-0.187421	-0.211632	-0.642450	0.535802	0.036587	0.029413	0.843038
40115	0.354735	0.750922	9.693172	-0.016884	0.022424	-0.000473	-0.186361	-0.211507	-0.642459	0.535813	0.036211	0.029343	0.843049
40116	0.436374	0.823375	9.723760	-0.044802	0.027857	-0.012621	-0.185560	-0.211527	-0.643514	0.535890	0.035387	0.028910	0.843050
40117	0.436037	0.895645	9.748777	-0.089489	0.040603	-0.012871	-0.184367	-0.209637	-0.644834	0.536150	0.033925	0.027814	0.842982
40118	0.354140	0.886479	9.930339	-0.048292	0.044278	-0.012672	-0.182375	-0.207902	-0.646947	0.536212	0.032787	0.027497	0.842998
40119	0.334572	0.944059	9.892552	-0.029133	0.026040	-0.005167	-0.181312	-0.207103	-0.648004	0.536308	0.032226	0.027261	0.842966
40120	0.267234	0.910464	9.958673	-0.022996	0.016902	-0.001432	-0.181177	-0.206295	-0.649184	0.536187	0.031827	0.027068	0.843065
40121	0.240751	0.900654	9.919877	0.036517	0.006001	-0.000191	-0.180638	-0.208219	-0.649321	0.536168	0.032311	0.027728	0.843037
40122	0.248536	0.780027	9.822228	0.060266	0.004185	-0.008367	-0.181169	-0.209979	-0.648006	0.536137	0.033015	0.028808	0.842993
40123	0.268885	0.551084	9.706373	0.064937	0.011453	-0.030490	-0.180646	-0.210921	-0.645782	0.536605	0.033690	0.030018	0.842626
40124	0.340600	0.683747	9.759319	-0.030528	0.006792	-0.029125	-0.181432	-0.211745	-0.646956	0.536980	0.033363	0.029609	0.842415
40125	0.440988	0.871871	9.830114	-0.105839	0.011282	-0.033211	-0.179848	-0.209577	-0.647361	0.537606	0.032210	0.027933	0.842117
40126	0.404403	0.963491	9.905480	-0.025453	0.000426	-0.019874	-0.179582	-0.207952	-0.648805	0.537854	0.032053	0.027533	0.841979
40127	0.305354	1.001521	9.825866	0.061914	0.007849	-0.010218	-0.178915	-0.209326	-0.648549	0.537984	0.032782	0.028637	0.841830
40128	0.267022	0.948406	9.795955	0.029477	0.002344	-0.002990	-0.180108	-0.209312	-0.648539	0.537892	0.033191	0.029173	0.841855
40129	0.233729	0.849590	9.767850	0.026917	0.011467	-0.006704	-0.179703	-0.210961	-0.648674	0.537983	0.033484	0.029730	0.841765
40130	0.258501	0.707464	9.706069	0.016613	-0.014157	-0.017783	-0.180102	-0.211499	-0.648147	0.538165	0.034024	0.029881	0.841622
40131	0.277860	0.695734	9.782908	0.000854	0.004106	-0.016045	-0.179837	-0.212044	-0.647625	0.538436	0.034150	0.029919	0.841443
40132	0.277486	0.775174	9.793622	-0.042987	0.004068	-0.012579	-0.179568	-0.212055	-0.648413	0.538570	0.033745	0.029260	0.841396
40133	0.306193	0.823391	9.804170	-0.027260	-0.003217	-0.010644	-0.179968	-0.210824	-0.648934	0.538773	0.033693	0.028740	0.841286
40134	0.363558	0.932020	9.873448	0.012928	-0.008637	-0.004899	-0.178908	-0.210562	-0.648943	0.538752	0.034109	0.028879	0.841278
40135	0.329560	0.982401	9.849831	0.012955	-0.012312	-0.011357	-0.180496	-0.211908	-0.648406	0.538945	0.034647	0.028942	0.841130
40136	0.300901	0.924609	9.853554	0.011275	-0.008675	-0.015983	-0.181022	-0.212455	-0.648926	0.539107	0.035040	0.029061	0.841006
40137	0.320303	0.900569	9.848597	0.032321	0.000481	-0.019581	-0.181553	-0.211903	-0.649184	0.539416	0.035568	0.029597	0.840767
40138	0.345018	0.770490	9.791786	0.053360	-0.025067	-0.013889	-0.180890	-0.213814	-0.647879	0.539539	0.036691	0.030245	0.840617
40139	0.373952	0.765350	9.679151	0.039293	-0.017753	-0.012123	-0.182739	-0.214894	-0.648389	0.539727	0.037605	0.030689	0.840439
40140	0.368896	0.813334	9.641364	0.012974	-0.003157	-0.012281	-0.183539	-0.214603	-0.647596	0.539817	0.037924	0.030894	0.840360
40141	0.354051	0.895282	9.690390	-0.029092	0.000453	-0.010659	-0.182991	-0.216818	-0.649437	0.540020	0.037794	0.030381	0.840254
40142	0.269415	0.948066	9.695142	-0.004518	0.018714	-0.023489	-0.181934	-0.216280	-0.649183	0.540321	0.037551	0.030536	0.840066
40143	0.257317	0.957716	9.709568	-0.007975	0.011387	-0.027188	-0.182466	-0.215590	-0.649309	0.540779	0.037451	0.030516	0.839776
40144	0.223734	0.924198	9.778406	-0.002620	0.018675	-0.034556	-0.182461	-0.215056	-0.650620	0.541211	0.037220	0.030712	0.839501
40145	0.305598	0.948468	9.791513	-0.025426	0.000401	-0.027258	-0.180063	-0.217009	-0.651558	0.541691	0.037112	0.030285	0.839212
40146	0.325062	0.917743	9.942510	-0.011429	0.008652	-0.019817	-0.181125	-0.216722	-0.651418	0.541928	0.036965	0.030213	0.839068
40147	0.353806	0.956178	9.907307	-0.008036	-0.001367	-0.010555	-0.181396	-0.216437	-0.650629	0.542115	0.037086	0.030048	0.838947
40148	0.339087	1.011658	9.955962	-0.013427	-0.003172	0.002337	-0.179667	-0.216197	-0.651954	0.542009	0.037130	0.029797	0.839023
40149	0.319851	0.994274	9.809094	0.016243	0.002361	0.006172	-0.180469	-0.216173	-0.650506	0.541895	0.037463	0.030072	0.839072
40150	0.286283	0.953167	9.769793	0.019753	-0.001294	0.006197	-0.181527	-0.216439	-0.650890	0.541677	0.037837	0.030396	0.839184
40151	0.320127	0.931325	9.695380	0.004004	-0.001306	0.004274	-0.180473	-0.215079	-0.650636	0.541607	0.038096	0.030432	0.839216
40152	0.337195	0.890403	9.680561	-0.008297	0.001442	0.010671	-0.182064	-0.216419	-0.649575	0.541335	0.038123	0.030312	0.839395
40153	0.262831	0.810894	9.693156	-0.008317	0.013322	0.015268	-0.183255	-0.216682	-0.649828	0.541081	0.038006	0.030290	0.839565
40154	0.241140	0.808394	9.678514	-0.019569	0.007791	0.002298	-0.181931	-0.215877	-0.649969	0.540939	0.037799	0.030056	0.839674
40155	0.190820	0.740793	9.641086	-0.061482	0.027817	-0.009018	-0.180607	-0.214802	-0.650504	0.541125	0.036839	0.029315	0.839624
40156	0.289522	0.780077	9.813009	-0.079853	0.018674	-0.003560	-0.181132	-0.213720	-0.652334	0.541101	0.035792	0.028192	0.839723
40157	0.445447	0.948898	9.836039	-0.101822	0.020506	-0.001830	-0.180724	-0.211842	-0.655745	0.541196	0.034524	0.026687	0.839763
40158	0.488704	0.983002	9.932949	-0.052092	0.022436	0.016875	-0.178482	-0.209808	-0.655107	0.540843	0.033728	0.026054	0.840043
40159	0.440827	0.905526	9.820982	-0.020536	0.026112	0.011495	-0.178226	-0.208434	-0.654322	0.540654	0.033264	0.025966	0.840186
40160	0.305997	0.866884	9.857594	-0.001245	0.027933	0.009740	-0.180332	-0.208983	-0.656796	0.540363	0.032921	0.026252	0.840378
40161	0.281832	0.876280	9.804684	-0.036091	0.018709	-0.008880	-0.178220	-0.208175	-0.655764	0.540531	0.032403	0.025840	0.840303
40162	0.234169	0.760903	9.867440	-0.026562	0.018753	0.009629	-0.178080	-0.208735	-0.656814	0.540302	0.031942	0.025600	0.840475
40163	0.277446	0.782278	9.760112	0.032151	0.013321	-0.001138	-0.178340	-0.209556	-0.657075	0.540298	0.032254	0.026274	0.840445
40164	0.292043	0.753333	9.731033	0.039098	0.006039	0.006294	-0.177553	-0.210907	-0.654460	0.540076	0.032713	0.027003	0.840546
40165	0.267842	0.769923	9.671021	-0.008188	0.008726	0.004203	-0.178598	-0.212013	-0.656680	0.540011	0.032668	0.026945	0.840592
40166	0.262845	0.808537	9.707527	-0.022049	0.016891	-0.012494	-0.178863	-0.212010	-0.656678	0.540117	0.032273	0.026776	0.840545
40167	0.224363	0.794531	9.855817	-0.015122	0.037016	-0.001418	-0.178608	-0.210227	-0.656024	0.540135	0.031672	0.026912	0.840551
40168	0.193071	0.782329	9.824144	-0.021981	0.016867	-0.014343	-0.177682	-0.209826	-0.656031	0.540271	0.031278	0.026745	0.840484
40169	0.224356	0.794391	9.815002	-0.025518	0.011394	-0.010660	-0.176354	-0.210117	-0.656173	0.540466	0.030986	0.026439	0.840379
40170	0.250676	0.829955	9.645296	-0.029195	0.016000	-0.001455	-0.175548	-0.210284	-0.658278	0.540411	0.030536	0.026132	0.840441
40171	0.287835	0.631228	9.911736	-0.025415	0.015057	-0.007887	-0.175820	-0.208908	-0.657881	0.540556	0.030185	0.025863	0.840369
40172	0.350263	0.684128	9.865047	0.013088	0.013278	-0.010457	-0.175288	-0.209869	-0.657493	0.540618	0.030233	0.026243	0.840315
40173	0.405525	0.722544	9.808483	0.020061	0.007815	-0.010413	-0.174627	-0.209737	-0.657236	0.540781	0.030499	0.026652	0.840188
40174	0.315933	0.801639	9.770345	-0.009908	0.018773	0.002332	-0.174356	-0.209616	-0.658549	0.540657	0.030213	0.026697	0.840276
40175	0.257925	0.832902	9.799051	-0.018685	0.040682	0.000404	-0.172765	-0.210178	-0.658169	0.540644	0.029517	0.026805	0.840306
40176	0.199814	0.885813	9.825659	-0.016021	0.018732	-0.003245	-0.173293	-0.211399	-0.657641	0.540626	0.029163	0.026750	0.840332
40177	0.185392	0.873515	9.755731	-0.001178	0.016928	-0.001321	-0.173279	-0.211291	-0.660525	0.540644	0.029054	0.026904	0.840319
40178	0.151729	0.856816	9.817601	-0.016861	0.011408	-0.005084	-0.172236	-0.208550	-0.659090	0.540648	0.028812	0.026757	0.840330
40179	0.233779	0.842667	9.854179	-0.061639	0.002276	0.013164	-0.172901	-0.209355	-0.658167	0.540466	0.028303	0.025735	0.840496
40180	0.277462	0.782590	9.851343	-0.047645	-0.003173	0.018786	-0.174232	-0.206340	-0.659335	0.540096	0.027987	0.024899	0.840769
40181	0.268289	0.683995	9.873882	0.011917	-0.001279	0.020934	-0.174495	-0.207156	-0.659071	0.539743	0.028338	0.025069	0.840980
