# Supplementary material for: Identification of Haptic Based Guiding Using Hard Reins
Source: PLoS One. 2015 Jul 22;10(7):e0132020. doi: 10.1371/journal.pone.0132020 (PMC4511788; doi:10.1371/journal.pone.0132020)
Supplement: S8 File — (ZIP) [file pone.0132020.s008.zip › Exp2_MotionData1/Subject1/path1/T10/sync10.txt]

// Start Time: 0
// Sample rate: 25.0Hz
// Scenario: 4.9
// Firmware Version: 2.6.1
Counter	Acc_X	Acc_Y	Acc_Z	Gyr_X	Gyr_Y	Gyr_Z	Mag_X	Mag_Y	Mag_Z	Quat_w	Quat_x	Quat_y	Quat_z
39557	2.814866	-3.203064	8.804813	-0.019557	0.010135	-0.001663	-0.558774	0.342989	-1.125054	0.586808	0.020163	-0.220050	0.778992
39558	2.829153	-3.183378	8.848435	-0.018381	0.014833	-0.011359	-0.557159	0.344299	-1.128034	0.586939	0.019809	-0.220181	0.778865
39559	2.809210	-3.161895	8.809144	0.011720	-0.005793	-0.029958	-0.557437	0.346864	-1.128084	0.587324	0.020118	-0.220059	0.778601
39560	2.727837	-3.219213	8.773376	-0.020902	0.005220	-0.019360	-0.557700	0.344879	-1.128009	0.587532	0.019921	-0.220339	0.778370
39561	2.776424	-3.223185	8.784527	-0.053308	0.019111	-0.016731	-0.558240	0.344835	-1.125546	0.587845	0.019017	-0.220945	0.777985
39562	2.767976	-3.271883	8.871300	-0.031832	0.013870	-0.013159	-0.556087	0.345931	-1.125946	0.587999	0.018529	-0.221295	0.777780
39563	2.775140	-3.152801	8.822474	-0.033793	0.010168	-0.007890	-0.558245	0.346602	-1.128220	0.588127	0.017953	-0.221706	0.777580
39564	2.761259	-3.194330	8.769400	-0.045318	0.025326	0.022236	-0.557574	0.347729	-1.128464	0.587781	0.016973	-0.222145	0.777739
39565	2.758012	-3.267214	8.815589	-0.039273	0.006497	-0.005270	-0.556371	0.351263	-1.128910	0.587851	0.016378	-0.222686	0.777543
39566	2.703544	-3.205080	8.844745	-0.050162	0.024030	0.001006	-0.556639	0.350543	-1.128247	0.587837	0.015454	-0.223208	0.777424
39567	2.732850	-3.219116	8.826491	-0.024837	0.015507	-0.005164	-0.555155	0.350235	-1.128684	0.587941	0.014887	-0.223415	0.777296
39568	2.646791	-3.283801	8.795449	-0.015522	0.009719	0.016069	-0.555028	0.352453	-1.126429	0.587619	0.014525	-0.223571	0.777501
39569	2.655868	-3.252076	8.800303	-0.040303	0.012609	0.034572	-0.556646	0.352777	-1.126536	0.587096	0.013639	-0.224062	0.777771
39570	2.705795	-3.321570	8.821619	-0.010964	0.017784	0.015239	-0.555027	0.352507	-1.128749	0.586827	0.013207	-0.224051	0.777985
39571	2.675356	-3.249289	8.849028	-0.036502	0.016374	0.027530	-0.554227	0.355334	-1.128939	0.586428	0.012337	-0.224434	0.778190
39572	2.646576	-3.269236	8.819407	-0.026133	0.003662	0.041634	-0.553419	0.355915	-1.130296	0.585693	0.011827	-0.224832	0.778637
39573	2.672250	-3.351318	8.755816	-0.040871	0.004988	0.054857	-0.554641	0.358306	-1.128019	0.584816	0.010959	-0.225421	0.779138
39574	2.666497	-3.298008	8.805791	-0.050026	0.008316	0.061036	-0.553300	0.360856	-1.129044	0.583800	0.010011	-0.226140	0.779704
39575	2.698433	-3.307131	8.883875	-0.030027	0.022842	0.055878	-0.552900	0.362279	-1.129549	0.582984	0.008988	-0.226347	0.780267
39576	2.721752	-3.389254	8.841878	-0.015600	0.001736	0.051368	-0.553985	0.364607	-1.130826	0.582077	0.008589	-0.226603	0.780874
39577	2.692311	-3.389801	8.725426	-0.032793	0.005865	0.022175	-0.554123	0.365727	-1.129969	0.581709	0.007954	-0.227047	0.781025
39578	2.672202	-3.356179	8.710111	-0.061305	0.027135	0.015152	-0.553990	0.366103	-1.127910	0.581489	0.006791	-0.227715	0.781006
39579	2.689061	-3.346160	8.739441	-0.069297	0.030714	0.011609	-0.553454	0.367276	-1.130063	0.581403	0.005396	-0.228439	0.780869
39580	2.722699	-3.437791	8.835052	-0.048546	0.027401	0.008995	-0.550774	0.372282	-1.128020	0.581282	0.004404	-0.228904	0.780830
39581	2.675591	-3.521198	8.740348	-0.044589	0.015353	-0.006083	-0.552922	0.370006	-1.131892	0.581398	0.003621	-0.229422	0.780595
39582	2.687360	-3.511278	8.692488	-0.049693	0.027974	-0.014861	-0.551847	0.371123	-1.132142	0.581648	0.002717	-0.229895	0.780273
39583	2.682360	-3.496798	8.735558	-0.067526	0.018244	-0.022937	-0.550645	0.374809	-1.132992	0.582040	0.001704	-0.230741	0.779734
39584	2.700070	-3.525603	8.789280	-0.056513	0.019424	-0.030855	-0.550645	0.374796	-1.132446	0.582497	0.000928	-0.231419	0.779193
39585	2.681340	-3.564790	8.750483	-0.040057	0.018022	-0.040531	-0.551188	0.376105	-1.133217	0.583160	0.000324	-0.231842	0.778572
39586	2.642098	-3.550943	8.691398	-0.050733	0.028662	-0.043139	-0.549571	0.376510	-1.133905	0.583847	-0.000471	-0.232321	0.777913
39587	2.585262	-3.610234	8.738248	-0.049730	0.025220	-0.047565	-0.548227	0.377612	-1.133749	0.584650	-0.001267	-0.232812	0.777162
39588	2.575412	-3.605559	8.718652	-0.052673	0.017886	-0.039662	-0.548229	0.377801	-1.129646	0.585229	-0.001933	-0.233447	0.776535
39589	2.556651	-3.625313	8.792852	-0.047568	0.026513	-0.027210	-0.547422	0.378511	-1.130452	0.585719	-0.002820	-0.233886	0.776030
39590	2.561692	-3.642220	8.747396	-0.011813	0.003566	-0.021940	-0.547963	0.379073	-1.129608	0.585958	-0.002868	-0.234053	0.775799
39591	2.566017	-3.625154	8.689623	-0.024787	0.013731	-0.006002	-0.546615	0.379729	-1.134791	0.586060	-0.003392	-0.234287	0.775650
39592	2.542119	-3.630435	8.763557	-0.018646	0.010984	-0.000692	-0.545548	0.383390	-1.134412	0.586013	-0.003738	-0.234472	0.775627
39593	2.596553	-3.682854	8.784882	0.008805	-0.009557	0.012513	-0.546081	0.381948	-1.139095	0.585720	-0.003595	-0.234454	0.775854
39594	2.547249	-3.664343	8.638788	0.009605	-0.007889	0.016960	-0.546617	0.380824	-1.139125	0.585312	-0.003399	-0.234421	0.776173
39595	2.610397	-3.668051	8.657605	-0.018815	-0.008603	0.036302	-0.546894	0.382913	-1.137006	0.584652	-0.003707	-0.234822	0.776548
39596	2.644887	-3.684411	8.731008	-0.007816	-0.004776	0.029280	-0.547970	0.382193	-1.135514	0.584055	-0.003818	-0.235021	0.776937
39597	2.606000	-3.687550	8.676876	0.003760	-0.011051	-0.000773	-0.546627	0.383569	-1.134939	0.583960	-0.003649	-0.235106	0.776983
39598	2.619831	-3.648453	8.698672	-0.006939	0.011975	-0.000664	-0.545953	0.384096	-1.139982	0.583920	-0.003873	-0.235099	0.777014
39599	2.615089	-3.653395	8.700972	0.014580	0.004999	0.001128	-0.547027	0.382692	-1.139606	0.583872	-0.003833	-0.234830	0.777132
39600	2.595844	-3.668315	8.652347	-0.005111	0.006697	-0.002453	-0.547302	0.384405	-1.139683	0.583822	-0.003942	-0.234856	0.777161
39601	2.615318	-3.660671	8.727514	-0.010626	0.013634	0.002872	-0.546765	0.384885	-1.136397	0.583785	-0.004338	-0.234880	0.777179
39602	2.608843	-3.702060	8.717999	0.002021	-0.007465	-0.002524	-0.547036	0.385169	-1.136112	0.583670	-0.004143	-0.234960	0.777242
39603	2.617197	-3.643650	8.662445	-0.006385	0.003635	-0.022816	-0.548379	0.383815	-1.137642	0.583986	-0.004211	-0.235040	0.776981
39604	2.575984	-3.639540	8.685223	-0.018463	0.019949	-0.039539	-0.546628	0.384349	-1.137918	0.584580	-0.004509	-0.235122	0.776508
39605	2.644992	-3.696552	8.687771	-0.005934	0.014680	-0.037778	-0.546090	0.384936	-1.139271	0.585179	-0.004672	-0.235069	0.776071
39606	2.624785	-3.643501	8.763785	-0.011231	0.018281	-0.041308	-0.545284	0.385434	-1.137079	0.585789	-0.004850	-0.235058	0.775613
39607	2.586237	-3.663628	8.709792	0.007452	0.011146	-0.034211	-0.546623	0.382626	-1.137155	0.586317	-0.004817	-0.234838	0.775281
39608	2.628947	-3.624014	8.669879	0.002683	-0.001534	-0.026361	-0.545278	0.383071	-1.133196	0.586599	-0.004594	-0.234842	0.775068
39609	2.706582	-3.622602	8.703547	0.005032	0.011397	-0.044854	-0.544465	0.381624	-1.132843	0.587293	-0.004537	-0.234661	0.774597
39610	2.648787	-3.643073	8.692298	-0.010166	0.023697	-0.080173	-0.545543	0.381699	-1.135013	0.588524	-0.004603	-0.234572	0.773689
39611	2.643686	-3.633457	8.672811	-0.022611	0.015766	-0.087334	-0.546343	0.378912	-1.136596	0.589892	-0.004737	-0.234773	0.772584
39612	2.590507	-3.639277	8.680852	-0.026407	0.013778	-0.080274	-0.546341	0.378518	-1.137974	0.591079	-0.004843	-0.235051	0.771592
39613	2.595241	-3.634336	8.676145	-0.034268	0.013100	-0.055550	-0.543109	0.379762	-1.139747	0.591939	-0.005223	-0.235460	0.770804
39614	2.683979	-3.700696	8.727516	-0.046656	0.018511	-0.062645	-0.545532	0.378720	-1.141391	0.592875	-0.005725	-0.235991	0.769918
39615	2.664289	-3.686487	8.721990	-0.017654	0.011860	-0.071433	-0.546205	0.378452	-1.141391	0.593974	-0.005812	-0.236163	0.769018
39616	2.638616	-3.623840	8.662952	-0.015972	-0.004174	-0.069758	-0.544725	0.379188	-1.137835	0.594907	-0.005565	-0.236492	0.768197
39617	2.614876	-3.653406	8.633559	-0.021406	0.008136	-0.066153	-0.545259	0.377528	-1.139248	0.595905	-0.005665	-0.236764	0.767338
39618	2.624929	-3.662928	8.686901	-0.043150	0.007824	-0.060922	-0.544585	0.377376	-1.139534	0.596762	-0.005970	-0.237365	0.766484
39619	2.591905	-3.702367	8.724703	-0.027029	0.022050	-0.055468	-0.542971	0.378560	-1.137056	0.597658	-0.006403	-0.237554	0.765723
39620	2.557755	-3.702994	8.651439	-0.006396	0.011529	-0.054577	-0.545397	0.378544	-1.140033	0.598433	-0.006354	-0.237546	0.765120
39621	2.566859	-3.668838	8.680348	-0.028202	0.012098	-0.013094	-0.545661	0.376833	-1.139539	0.598632	-0.006855	-0.237863	0.764862
39622	2.591599	-3.687807	8.719769	-0.021984	0.004166	0.022232	-0.544863	0.380222	-1.139438	0.598200	-0.007247	-0.238172	0.765100
39623	2.640187	-3.699067	8.685235	-0.005405	-0.005967	0.006297	-0.543241	0.378750	-1.138822	0.598018	-0.007293	-0.238352	0.765186
39624	2.605903	-3.682696	8.676837	-0.004023	-0.004573	0.022230	-0.544724	0.379090	-1.139750	0.597551	-0.007338	-0.238490	0.765507
39625	2.645268	-3.711113	8.683074	-0.000596	-0.001161	0.029328	-0.544320	0.378897	-1.137985	0.597041	-0.007511	-0.238534	0.765890
39626	2.664611	-3.720481	8.609111	-0.006400	0.001952	0.045241	-0.544052	0.379658	-1.140422	0.596250	-0.007794	-0.238627	0.766474
39627	2.635829	-3.725852	8.670858	-0.020530	0.010052	0.036413	-0.543785	0.380475	-1.139169	0.595681	-0.008410	-0.238844	0.766843
39628	2.645207	-3.711117	8.663814	-0.007485	0.015001	0.020569	-0.543120	0.383120	-1.137453	0.595324	-0.008786	-0.238802	0.767128
39629	2.645041	-3.698979	8.687790	-0.011199	0.000703	0.022233	-0.544329	0.381728	-1.137484	0.594928	-0.009077	-0.238989	0.767373
39630	2.624920	-3.667788	8.653234	-0.003903	0.000850	0.018725	-0.544196	0.382292	-1.137467	0.594534	-0.009185	-0.239061	0.767655
39631	2.664664	-3.720478	8.625963	-0.018322	0.000708	0.019557	-0.543532	0.385729	-1.139275	0.594178	-0.009545	-0.239359	0.767833
39632	2.628277	-3.711423	8.672926	-0.028674	0.016972	0.005490	-0.545954	0.384374	-1.139700	0.594057	-0.010131	-0.239622	0.767838
39633	2.630281	-3.691966	8.663211	-0.005151	-0.002191	-0.002517	-0.544201	0.384192	-1.139727	0.594029	-0.010182	-0.239755	0.767817
39634	2.592647	-3.750915	8.652871	-0.005580	-0.004370	0.013392	-0.543397	0.385735	-1.139686	0.593699	-0.010207	-0.239915	0.768022
39635	2.625823	-3.711468	8.663221	-0.016509	-0.001034	0.018675	-0.543938	0.386464	-1.139929	0.593349	-0.010510	-0.240204	0.768198
39636	2.650263	-3.720735	8.668856	-0.003768	0.009830	0.015243	-0.541783	0.387124	-1.139933	0.593054	-0.010739	-0.240167	0.768434
39637	2.611720	-3.738432	8.631696	0.001841	0.002980	0.006386	-0.543680	0.390285	-1.139535	0.592917	-0.010825	-0.240129	0.768551
39638	2.606607	-3.719100	8.669911	-0.022426	0.000154	0.004523	-0.543533	0.386457	-1.140071	0.592729	-0.011073	-0.240496	0.768577
39639	2.640073	-3.699073	8.649121	0.001506	0.002674	0.018752	-0.544618	0.388483	-1.140538	0.592401	-0.011214	-0.240462	0.768839
39640	2.616548	-3.735916	8.641455	-0.012764	-0.000873	0.013387	-0.541924	0.389273	-1.140544	0.592079	-0.011376	-0.240691	0.769013
39641	2.631606	-3.757489	8.668561	-0.012664	-0.009629	0.008023	-0.544615	0.387312	-1.139074	0.591854	-0.011441	-0.241024	0.769081
39642	2.637182	-3.796232	8.654580	-0.003179	0.003289	-0.007777	-0.543540	0.388735	-1.140270	0.591872	-0.011449	-0.241061	0.769055
39643	2.651156	-3.769275	8.645176	-0.006914	0.004906	-0.002478	-0.544354	0.389940	-1.136261	0.591880	-0.011617	-0.241137	0.769022
39644	2.617337	-3.779603	8.615328	0.000754	0.003626	-0.020135	-0.544080	0.388846	-1.138348	0.592088	-0.011523	-0.241113	0.768872
39645	2.637889	-3.835065	8.633228	-0.022485	0.007120	-0.025493	-0.544893	0.389969	-1.136937	0.592457	-0.011796	-0.241410	0.768490
39646	2.599238	-3.838192	8.653732	-0.004353	0.005623	-0.030742	-0.542729	0.388001	-1.140030	0.592845	-0.011745	-0.241443	0.768181
39647	2.574341	-3.814373	8.595012	0.002353	-0.000095	-0.013070	-0.542863	0.387430	-1.139774	0.592993	-0.011675	-0.241443	0.768068
39648	2.564926	-3.824252	8.621278	-0.010673	-0.000598	0.002801	-0.543543	0.389594	-1.140515	0.592830	-0.011763	-0.241638	0.768131
39649	2.594786	-3.862552	8.624891	-0.001318	0.005122	-0.009515	-0.542464	0.389260	-1.139446	0.592947	-0.011836	-0.241633	0.768042
39650	2.613522	-3.828224	8.634836	-0.008477	0.004219	-0.011317	-0.543005	0.390323	-1.141863	0.593028	-0.011906	-0.241741	0.767943
39651	2.618033	-3.808719	8.651679	0.009625	-0.003498	-0.016616	-0.543808	0.388328	-1.140826	0.593215	-0.011682	-0.241672	0.767824
39652	2.590605	-3.777661	8.604863	0.009604	0.001789	-0.014808	-0.544079	0.388284	-1.138639	0.593337	-0.011481	-0.241532	0.767777
39653	2.603202	-3.799280	8.619857	-0.003089	0.001596	-0.011315	-0.543406	0.388881	-1.140540	0.593464	-0.011512	-0.241597	0.767658
39654	2.555512	-3.834131	8.647545	-0.008488	0.001548	-0.011321	-0.543400	0.386887	-1.140331	0.593537	-0.011543	-0.241737	0.767557
39655	2.569728	-3.819307	8.638240	-0.005109	0.004914	-0.002452	-0.542061	0.389676	-1.139437	0.593543	-0.011695	-0.241789	0.767533
39656	2.569335	-3.795035	8.666933	-0.010710	0.002916	0.004589	-0.543272	0.389174	-1.141078	0.593375	-0.011848	-0.241944	0.767612
39657	2.613170	-3.813666	8.615457	0.000061	-0.004105	0.004570	-0.542596	0.388591	-1.141105	0.593231	-0.011835	-0.242022	0.767699
39658	2.564612	-3.809692	8.613936	-0.007254	0.011657	0.011731	-0.541519	0.388815	-1.139608	0.593001	-0.012118	-0.242017	0.767874
39659	2.573956	-3.785241	8.657372	-0.005389	-0.004195	0.006327	-0.543406	0.388896	-1.141222	0.592827	-0.012178	-0.242178	0.767957
39660	2.600497	-3.779904	8.653331	0.007257	0.001268	0.005511	-0.543138	0.389458	-1.141207	0.592642	-0.012098	-0.242075	0.768133
39661	2.573782	-3.785250	8.601997	-0.000222	-0.004372	0.015184	-0.543012	0.392251	-1.139206	0.592333	-0.012137	-0.242155	0.768346
39662	2.612046	-3.750562	8.658278	-0.018471	0.004107	0.025779	-0.543008	0.391178	-1.141972	0.591846	-0.012504	-0.242409	0.768635
39663	2.607960	-3.789480	8.653632	-0.007315	0.009840	0.013476	-0.543815	0.390288	-1.139533	0.591632	-0.012835	-0.242427	0.768789
39664	2.556798	-3.785559	8.594256	-0.009236	0.002619	0.016973	-0.541394	0.391929	-1.139235	0.591274	-0.013026	-0.242559	0.769019
39665	2.607718	-3.777346	8.653533	-0.022282	0.009189	0.034642	-0.542475	0.393128	-1.140822	0.590727	-0.013626	-0.242808	0.769351
39666	2.652381	-3.827515	8.664911	-0.016218	0.009024	0.043493	-0.543016	0.394024	-1.142152	0.589983	-0.014125	-0.242965	0.769863
39667	2.633718	-3.871558	8.616525	-0.012133	0.001478	-0.009580	-0.542752	0.395715	-1.141827	0.590082	-0.014268	-0.243164	0.769722
39668	2.609771	-3.886559	8.613495	-0.006731	0.012145	-0.007721	-0.542075	0.394860	-1.142409	0.590148	-0.014456	-0.243152	0.769671
39669	2.565621	-3.865514	8.580686	0.000573	0.003444	-0.013048	-0.542072	0.393724	-1.142446	0.590313	-0.014460	-0.243136	0.769550
39670	2.556255	-3.877820	8.606972	-0.010140	0.012288	-0.014792	-0.540999	0.395397	-1.142131	0.590488	-0.014657	-0.243177	0.769399
39671	2.590649	-3.896614	8.634650	-0.006693	-0.000214	-0.011332	-0.541538	0.395731	-1.143753	0.590606	-0.014700	-0.243317	0.769263
39672	2.596404	-3.945065	8.615933	-0.011078	0.003392	-0.014858	-0.541264	0.393996	-1.142720	0.590739	-0.014770	-0.243477	0.769109
39673	2.572065	-3.930935	8.672856	0.001280	0.014732	-0.037729	-0.539923	0.396581	-1.145246	0.591338	-0.014821	-0.243328	0.768695
39674	2.517694	-3.893089	8.579423	0.031542	-0.008353	-0.028928	-0.541671	0.395207	-1.145543	0.591643	-0.014139	-0.242975	0.768584
39675	2.524339	-3.866266	8.550536	0.011217	-0.000158	-0.007724	-0.542338	0.393087	-1.145331	0.591709	-0.013993	-0.242841	0.768578
39676	2.580845	-3.891937	8.629499	-0.017767	0.011832	0.001090	-0.540457	0.394514	-1.141347	0.591637	-0.014350	-0.242999	0.768577
39677	2.573509	-3.887214	8.638868	0.003799	0.004901	0.001114	-0.540999	0.395548	-1.142536	0.591590	-0.014413	-0.242918	0.768638
39678	2.565672	-3.863082	8.611964	0.006854	0.005253	-0.012134	-0.542212	0.395437	-1.142662	0.591694	-0.014313	-0.242779	0.768604
39679	2.570428	-3.858140	8.614481	0.011014	-0.002107	-0.000676	-0.540993	0.393403	-1.141923	0.591642	-0.014175	-0.242670	0.768681
39680	2.570204	-3.848435	8.604772	-0.007151	-0.007725	0.004535	-0.541534	0.394302	-1.143390	0.591431	-0.014124	-0.242896	0.768773
39681	2.571311	-3.904252	8.602819	-0.019052	-0.000101	-0.020205	-0.540995	0.394299	-1.143806	0.591680	-0.014278	-0.243233	0.768472
39682	2.566389	-3.897055	8.624280	-0.010307	0.006822	-0.009524	-0.542209	0.394586	-1.142690	0.591752	-0.014419	-0.243338	0.768380
39683	2.560345	-3.836473	8.628452	0.000354	-0.002065	-0.006013	-0.541537	0.394968	-1.141456	0.591779	-0.014383	-0.243395	0.768342
39684	2.575377	-3.867764	8.585817	-0.019818	-0.002585	0.008065	-0.541942	0.395094	-1.140355	0.591533	-0.014578	-0.243753	0.768415
39685	2.594822	-3.867409	8.605670	-0.010528	0.010159	-0.000670	-0.542079	0.395942	-1.140053	0.591534	-0.014885	-0.243832	0.768383
39686	2.585558	-3.882139	8.648829	-0.019428	0.001326	-0.006057	-0.541809	0.396024	-1.143877	0.591527	-0.015067	-0.244142	0.768286
39687	2.589955	-3.862640	8.629558	0.002384	-0.003606	-0.014863	-0.542208	0.394358	-1.145155	0.591683	-0.014939	-0.244190	0.768153
39688	2.532156	-3.885541	8.601476	0.000115	-0.004068	0.002823	-0.542753	0.396321	-1.143446	0.591516	-0.014850	-0.244260	0.768261
39689	2.594822	-3.867409	8.605670	-0.015896	0.006602	-0.002478	-0.542756	0.397005	-1.142332	0.591526	-0.015156	-0.244463	0.768183
39690	2.619046	-3.862111	8.635262	0.003623	-0.002340	0.006361	-0.541406	0.396425	-1.143186	0.591317	-0.015070	-0.244459	0.768347
39691	2.570531	-3.867852	8.585669	0.003983	0.003298	-0.005967	-0.541814	0.397564	-1.142871	0.591371	-0.015072	-0.244396	0.768325
39692	2.565231	-3.843671	8.594954	-0.014341	-0.000696	0.005443	-0.543833	0.396610	-1.142605	0.591170	-0.015217	-0.244649	0.768396
39693	2.589955	-3.862640	8.629558	-0.010743	0.004649	0.006367	-0.541005	0.397524	-1.141926	0.591038	-0.015473	-0.244791	0.768448
39694	2.575234	-3.862913	8.571332	-0.010786	0.004602	0.008139	-0.542891	0.397128	-1.141370	0.590828	-0.015672	-0.244925	0.768563
39695	2.600092	-3.891593	8.586755	-0.026677	0.010067	-0.002489	-0.542616	0.395144	-1.141848	0.590852	-0.016154	-0.245252	0.768430
39696	2.595401	-3.894102	8.620333	-0.003171	0.003284	-0.007763	-0.541273	0.397151	-1.143983	0.590888	-0.016167	-0.245290	0.768390
39697	2.561191	-3.882586	8.604753	-0.004086	-0.000282	-0.007781	-0.541274	0.397564	-1.143423	0.590951	-0.016197	-0.245393	0.768308
39698	2.580759	-3.896800	8.571757	-0.022436	0.004548	0.006334	-0.541680	0.397814	-1.141499	0.590762	-0.016523	-0.245707	0.768346
39699	2.615497	-3.930153	8.616407	-0.019190	0.011283	-0.013069	-0.542628	0.399413	-1.142119	0.590957	-0.016881	-0.245908	0.768123
39700	2.567054	-3.926173	8.651001	0.002433	-0.003564	-0.016623	-0.542091	0.399990	-1.143062	0.591091	-0.016676	-0.245944	0.768014
39701	2.532387	-3.907393	8.536650	0.003776	0.003095	0.001999	-0.542082	0.397151	-1.143154	0.591022	-0.016712	-0.245883	0.768085
39702	2.571598	-3.921242	8.586104	-0.014676	0.002529	0.018726	-0.542218	0.397741	-1.143953	0.590639	-0.016978	-0.246098	0.768306
39703	2.601250	-3.944978	8.616082	0.005121	0.002697	0.018783	-0.541686	0.399855	-1.143754	0.590311	-0.017074	-0.246016	0.768582
39704	2.570828	-3.887271	8.556936	0.005731	0.012114	-0.002367	-0.542756	0.397015	-1.142741	0.590299	-0.017140	-0.245811	0.768655
39705	2.564141	-3.916525	8.556952	0.005520	0.017226	0.006508	-0.542224	0.399580	-1.143620	0.590232	-0.017393	-0.245556	0.768782
39706	2.595950	-3.920796	8.625366	-0.003545	0.003820	0.006385	-0.542355	0.398444	-1.143519	0.590044	-0.017485	-0.245588	0.768914
39707	2.610320	-3.920541	8.572844	-0.003364	0.001329	-0.000704	-0.540738	0.398360	-1.141492	0.590007	-0.017560	-0.245662	0.768918
39708	2.577214	-3.955124	8.615420	0.000741	0.019535	-0.016481	-0.541413	0.398640	-1.140656	0.590246	-0.017730	-0.245451	0.768797
39709	2.564232	-3.916520	8.585843	0.007987	-0.001610	-0.021896	-0.541412	0.398369	-1.141211	0.590524	-0.017521	-0.245393	0.768607
39710	2.532518	-3.902527	8.608837	0.006865	0.001717	-0.013032	-0.540064	0.398029	-1.140145	0.590631	-0.017363	-0.245297	0.768559
39711	2.551402	-3.877908	8.604417	-0.007030	0.003008	0.001957	-0.542353	0.397409	-1.141777	0.590560	-0.017520	-0.245405	0.768575
39712	2.556712	-3.897231	8.628798	0.010760	0.014474	0.011810	-0.541137	0.396539	-1.142229	0.590343	-0.017632	-0.245090	0.768841
39713	2.533293	-3.941356	8.609154	0.013695	-0.007423	-0.000690	-0.541542	0.397347	-1.146022	0.590269	-0.017371	-0.245002	0.768931
39714	2.527884	-3.914751	8.599158	0.008915	-0.006837	0.009908	-0.541813	0.397637	-1.146009	0.589980	-0.017169	-0.244967	0.769168
39715	2.496331	-3.915325	8.581343	-0.000590	0.005891	0.031185	-0.541805	0.394920	-1.145278	0.589475	-0.017440	-0.244930	0.769561
39716	2.537455	-3.902434	8.637877	-0.000723	-0.011929	0.032828	-0.541815	0.397832	-1.142179	0.588800	-0.017384	-0.245095	0.770026
39717	2.566752	-3.921330	8.585957	0.002881	-0.001274	0.034671	-0.540743	0.400073	-1.141846	0.588208	-0.017519	-0.245087	0.770479
39718	2.552147	-3.916739	8.595103	-0.013065	0.002366	0.025806	-0.540605	0.398947	-1.142431	0.587710	-0.017796	-0.245277	0.770791
39719	2.536573	-3.863611	8.603853	-0.016522	0.013981	0.022334	-0.540472	0.399672	-1.143228	0.587376	-0.018333	-0.245391	0.770997
39720	2.557410	-3.940922	8.573781	-0.032986	0.021559	0.033824	-0.539400	0.401635	-1.143177	0.586837	-0.019178	-0.245659	0.771301
39721	2.537685	-3.916998	8.618734	-0.011407	0.023496	0.034790	-0.539666	0.400815	-1.144292	0.586359	-0.019860	-0.245578	0.771674
39722	2.500174	-3.990517	8.555547	-0.011185	0.023690	0.026848	-0.538594	0.402750	-1.143013	0.585941	-0.020446	-0.245488	0.772005
39723	2.519704	-3.985298	8.633142	-0.022211	0.032250	0.036587	-0.538596	0.403639	-1.144623	0.585472	-0.021399	-0.245472	0.772339
39724	2.452421	-4.010794	8.655343	-0.004125	0.020083	0.031276	-0.537522	0.404880	-1.144049	0.584968	-0.021868	-0.245312	0.772758
39725	2.598119	-4.032432	8.607017	0.022153	0.003603	-0.012096	-0.537530	0.407732	-1.144503	0.585130	-0.021618	-0.244970	0.772752
39726	2.519288	-3.980462	8.531984	0.004403	0.000133	-0.021882	-0.540115	0.415773	-1.145577	0.585343	-0.021414	-0.244935	0.772607
39727	2.466784	-4.010539	8.600413	-0.014955	0.014542	-0.035985	-0.540524	0.417215	-1.146071	0.585911	-0.021650	-0.245051	0.772133
39728	2.456582	-3.971872	8.684066	0.029353	-0.021125	-0.016626	-0.539985	0.417502	-1.146751	0.585961	-0.020855	-0.244878	0.772172
39729	2.441898	-3.977002	8.606618	0.038364	-0.020995	0.017004	-0.539845	0.415470	-1.145044	0.585559	-0.020178	-0.244561	0.772595
39730	2.495273	-3.995466	8.507287	0.028766	-0.028769	0.004538	-0.537388	0.404845	-1.142686	0.585257	-0.019380	-0.244477	0.772871
39731	2.368301	-3.944358	8.531893	0.016892	0.004657	0.050712	-0.538722	0.400645	-1.144036	0.584449	-0.019518	-0.244179	0.773573
39732	2.406915	-3.929087	8.576295	0.021215	-0.011450	0.020554	-0.538047	0.400033	-1.142835	0.583972	-0.019153	-0.244002	0.773998
39733	2.515410	-4.014510	8.623601	0.002785	-0.007567	0.037297	-0.538330	0.403375	-1.133438	0.583305	-0.019203	-0.244070	0.774478
39734	2.498483	-3.898290	8.602946	-0.003523	-0.002366	0.004599	-0.538600	0.403535	-1.133976	0.583100	-0.019185	-0.244176	0.774599
39735	2.373559	-3.958825	8.570681	-0.000836	0.023353	0.043702	-0.539139	0.403399	-1.133701	0.582483	-0.019789	-0.243936	0.775124
39736	2.325521	-3.988835	8.518879	-0.005569	0.073601	0.095298	-0.534829	0.405938	-1.143364	0.581254	-0.021421	-0.243151	0.776249
39737	1.506256	-4.139757	7.543971	-0.000533	0.486100	0.455331	-0.528366	0.408585	-1.147586	0.576438	-0.031232	-0.237325	0.781294
39738	1.814741	-4.498037	10.098305	0.384092	1.249554	0.063472	-0.504396	0.418890	-1.168834	0.581228	-0.046554	-0.216836	0.782936
39739	2.047960	-3.112564	9.050219	0.351174	0.359981	-0.073250	-0.479685	0.405832	-1.181972	0.584179	-0.047833	-0.207211	0.783269
39740	2.236385	-3.699162	8.217854	0.040651	0.009058	-0.299254	-0.478305	0.395638	-1.184914	0.588845	-0.046225	-0.206776	0.779980
39741	1.354855	-3.540234	9.436609	-0.049501	-0.355117	-0.022340	-0.480334	0.397565	-1.180185	0.587612	-0.041206	-0.211754	0.779855
39742	1.707627	-3.762058	9.227633	0.221307	-0.304845	0.159120	-0.485020	0.386144	-1.173127	0.583933	-0.034495	-0.211770	0.782934
39743	1.391611	-3.573647	8.585787	0.272011	-0.212249	0.098062	-0.497403	0.379494	-1.168009	0.581618	-0.028454	-0.209911	0.785397
39744	2.162819	-3.122675	8.519387	0.250747	-0.327222	-0.003711	-0.503718	0.372260	-1.162162	0.580323	-0.020343	-0.209798	0.786636
39745	2.071930	-3.415640	8.586214	0.081854	-0.230331	-0.132666	-0.511250	0.366092	-1.158178	0.581418	-0.015241	-0.211236	0.785557
39746	1.923310	-3.491163	8.630370	-0.125331	-0.057866	-0.095046	-0.511516	0.364622	-1.155765	0.582546	-0.015355	-0.213930	0.783988
39747	2.020453	-3.465098	8.857038	-0.199880	0.048069	0.018532	-0.511802	0.370029	-1.155859	0.582344	-0.018555	-0.216496	0.783365
39748	2.147247	-3.474916	9.036740	-0.136306	0.034115	-0.006144	-0.513440	0.376894	-1.156163	0.582438	-0.020614	-0.218260	0.782754
39749	2.140018	-3.603719	9.003787	-0.077322	0.004118	0.004466	-0.512365	0.378125	-1.155180	0.582303	-0.021636	-0.219415	0.782504
39750	2.145498	-3.657043	8.867139	-0.039860	-0.010059	0.015106	-0.511562	0.379940	-1.154584	0.581915	-0.021975	-0.220174	0.782570
39751	2.111186	-3.643103	8.834685	-0.026090	-0.024695	0.036281	-0.510758	0.381698	-1.157677	0.581175	-0.022089	-0.220848	0.782927
39752	2.094995	-3.677382	8.863335	-0.018800	-0.014812	0.034603	-0.511571	0.383278	-1.157616	0.580470	-0.022194	-0.221324	0.783312
39753	2.110743	-3.628550	8.786415	-0.013527	-0.012233	0.039937	-0.512789	0.384038	-1.152389	0.579732	-0.022375	-0.221653	0.783760
39754	2.141141	-3.691116	8.807078	-0.027968	-0.011507	0.041660	-0.513325	0.383208	-1.152819	0.578919	-0.022667	-0.222231	0.784189
39755	2.179882	-3.680697	8.861151	-0.017115	-0.008701	0.039934	-0.513601	0.385186	-1.152069	0.578194	-0.022943	-0.222576	0.784617
39756	2.088193	-3.699353	8.872921	0.013437	-0.019119	0.039983	-0.513337	0.387186	-1.152826	0.577393	-0.022630	-0.222593	0.785212
39757	2.106882	-3.677173	8.791478	0.038939	-0.015088	0.029477	-0.513340	0.388029	-1.152389	0.576829	-0.022112	-0.222135	0.785771
39758	2.140802	-3.681417	8.761255	0.016664	-0.019441	0.054127	-0.515090	0.387242	-1.153487	0.575802	-0.021819	-0.222098	0.786542
39759	2.160468	-3.681050	8.850928	0.011368	-0.015838	0.050591	-0.514557	0.389372	-1.153970	0.574889	-0.021699	-0.222074	0.787220
39760	2.174896	-3.678363	8.832091	0.012505	-0.015609	0.041752	-0.513750	0.389884	-1.152324	0.574073	-0.021459	-0.222063	0.787825
39761	2.164395	-3.637282	8.836274	0.002643	-0.017426	0.039942	-0.514020	0.389701	-1.150279	0.573316	-0.021364	-0.222199	0.788340
39762	2.174333	-3.651669	8.822244	0.017462	-0.008062	0.025902	-0.514823	0.387722	-1.149924	0.572780	-0.021115	-0.222030	0.788784
39763	2.146447	-3.720156	8.768943	0.014123	-0.009632	0.016167	-0.515231	0.389161	-1.150282	0.572438	-0.020903	-0.221909	0.789072
39764	2.136041	-3.669353	8.864534	-0.007232	-0.000722	0.008198	-0.514686	0.387489	-1.152254	0.572206	-0.020975	-0.222052	0.789198
39765	2.112334	-3.701347	8.830345	0.022004	-0.003620	-0.008519	-0.515769	0.388899	-1.150694	0.572283	-0.020659	-0.221748	0.789236
39766	2.121671	-3.696331	8.748744	-0.006930	0.001317	-0.002390	-0.515226	0.387451	-1.150065	0.572224	-0.020711	-0.221867	0.789244
39767	2.104362	-3.672364	8.791364	-0.023423	0.020387	0.011827	-0.515225	0.387328	-1.150888	0.572066	-0.021384	-0.221998	0.789303
39768	2.147037	-3.737131	8.848532	-0.035756	0.016993	0.001150	-0.514691	0.388540	-1.148534	0.572009	-0.022029	-0.222392	0.789216
39769	2.141932	-3.729944	8.812210	-0.006184	0.010872	-0.028854	-0.515226	0.387438	-1.149519	0.572458	-0.022174	-0.222380	0.788890
39770	2.075648	-3.689878	8.797837	-0.028823	0.021170	-0.021773	-0.513069	0.387398	-1.149955	0.572788	-0.022705	-0.222627	0.788566
39771	2.106960	-3.672311	8.846812	-0.014974	0.026930	-0.034078	-0.512529	0.387095	-1.149698	0.573387	-0.023180	-0.222570	0.788132
39772	2.063344	-3.677961	8.814221	-0.024261	0.024808	-0.023502	-0.512262	0.387963	-1.150629	0.573758	-0.023708	-0.222704	0.787809
39773	2.073581	-3.702050	8.833976	-0.017418	0.019226	-0.011140	-0.511719	0.386499	-1.149317	0.573960	-0.024193	-0.222761	0.787631
39774	2.078519	-3.701957	8.863015	-0.015802	0.010220	-0.005890	-0.510239	0.387652	-1.151482	0.573996	-0.024473	-0.222920	0.787551
39775	2.068123	-3.673018	8.823959	-0.003153	0.026304	-0.004862	-0.510777	0.387380	-1.151484	0.574137	-0.024933	-0.222665	0.787506
39776	2.049490	-3.717059	8.785203	-0.010695	0.006440	0.004719	-0.509029	0.389126	-1.154999	0.573990	-0.025142	-0.222781	0.787573
39777	2.069458	-3.740970	8.817291	-0.034323	0.018427	0.015327	-0.507278	0.389647	-1.154729	0.573762	-0.025927	-0.223097	0.787624
39778	2.054034	-3.692693	8.842935	-0.025202	0.009767	0.009112	-0.507416	0.390991	-1.157415	0.573555	-0.026375	-0.223402	0.787674
39779	2.064814	-3.750764	8.819630	-0.004649	0.002717	0.013553	-0.506342	0.392399	-1.157928	0.573300	-0.026564	-0.223430	0.787845
39780	2.054639	-3.741248	8.727767	-0.012869	-0.004554	0.017021	-0.507689	0.392114	-1.156556	0.572908	-0.026679	-0.223700	0.788050
39781	2.070041	-3.777379	8.771844	-0.024294	-0.017619	0.038116	-0.507157	0.394036	-1.154178	0.572164	-0.026881	-0.224259	0.788425
39782	2.093614	-3.735675	8.825214	-0.036804	-0.012320	0.035450	-0.507702	0.396058	-1.155062	0.571433	-0.027230	-0.224986	0.788736
39783	2.103078	-3.735511	8.753284	-0.018776	-0.001524	0.036460	-0.507169	0.397999	-1.153504	0.570790	-0.027613	-0.225275	0.789105
39784	2.135694	-3.785897	8.785960	-0.030523	-0.001664	0.038184	-0.507169	0.397693	-1.152558	0.570064	-0.028069	-0.225779	0.789470
39785	2.185766	-3.855384	8.853020	-0.020090	0.002465	0.018784	-0.506367	0.399936	-1.152085	0.569717	-0.028444	-0.226057	0.789627
39786	2.114993	-3.846969	8.752083	0.020335	-0.003529	-0.012937	-0.507576	0.398680	-1.151838	0.569813	-0.028059	-0.225808	0.789644
39787	2.075620	-3.818552	8.743438	-0.019805	0.006253	0.009109	-0.507174	0.399355	-1.150728	0.569636	-0.028445	-0.226047	0.789689
39788	2.027618	-3.833983	8.795043	-0.019839	-0.000861	0.009074	-0.507446	0.400403	-1.152740	0.569375	-0.028659	-0.226390	0.789771
39789	1.994086	-3.868590	8.702796	-0.011115	-0.006368	0.018802	-0.506639	0.401119	-1.153818	0.568992	-0.028793	-0.226631	0.789973
39790	1.989822	-3.897799	8.702886	-0.056456	0.000014	0.032848	-0.506774	0.400987	-1.154094	0.568343	-0.029547	-0.227528	0.790155
39791	2.024935	-3.952996	8.728453	-0.061674	0.008994	0.027578	-0.507189	0.404505	-1.152200	0.567859	-0.030542	-0.228390	0.790216
39792	2.051494	-3.950088	8.714802	-0.079175	0.014620	0.009872	-0.507196	0.406779	-1.152262	0.567619	-0.031679	-0.229493	0.790024
39793	2.092379	-3.934780	8.711126	-0.075474	0.016519	0.006350	-0.506533	0.409266	-1.143724	0.567493	-0.032850	-0.230505	0.789772
39794	2.065676	-4.051792	8.725634	-0.096846	0.023624	-0.000734	-0.507081	0.412409	-1.143888	0.567442	-0.034279	-0.231791	0.789371
39795	2.007554	-4.052846	8.733487	-0.070867	0.019248	-0.030726	-0.507352	0.412699	-1.143876	0.567914	-0.035270	-0.232727	0.788713
39796	1.862855	-4.091889	8.714897	-0.064484	0.006029	-0.069656	-0.505741	0.415974	-1.151981	0.568904	-0.035738	-0.233749	0.787675
39797	1.803687	-4.056558	8.621335	-0.096092	0.010129	-0.030816	-0.506415	0.415841	-1.151704	0.569312	-0.036883	-0.235179	0.786902
39798	1.896864	-4.113133	8.605363	-0.105309	0.024018	-0.020165	-0.505344	0.419079	-1.157620	0.569577	-0.038332	-0.236601	0.786214
39799	1.863885	-4.152569	8.657610	-0.132481	0.037794	-0.011313	-0.505889	0.420795	-1.157558	0.569773	-0.040426	-0.238269	0.785463
39800	1.898602	-4.181064	8.726296	-0.120970	0.019081	-0.041464	-0.503471	0.423576	-1.157359	0.570331	-0.041874	-0.240009	0.784452
39801	1.893221	-4.273412	8.741272	-0.066014	-0.008791	-0.082133	-0.502936	0.424620	-1.153918	0.571462	-0.042146	-0.241216	0.783243
39802	1.861778	-4.295845	8.620109	-0.049965	0.008010	-0.073124	-0.505095	0.425225	-1.153327	0.572518	-0.042457	-0.241993	0.782215
39803	1.882922	-4.395004	8.549285	-0.024253	0.005149	-0.092510	-0.505232	0.426254	-1.154657	0.573907	-0.042429	-0.242395	0.781073
39804	1.940973	-4.612429	8.673075	-0.057432	0.000504	-0.131550	-0.505227	0.424380	-1.153489	0.575836	-0.042428	-0.243421	0.779332
39805	1.989648	-4.664983	8.405342	0.013047	-0.027102	-0.213727	-0.504276	0.422269	-1.155344	0.578975	-0.040890	-0.243729	0.776989
39806	2.213181	-4.491017	8.146081	0.025505	0.018912	-0.200182	-0.504665	0.417189	-1.156460	0.582127	-0.039885	-0.243299	0.774818
39807	2.330077	-4.513168	8.183538	-0.006741	0.001090	-0.209264	-0.506002	0.413825	-1.157100	0.585296	-0.039035	-0.243608	0.772373
39808	2.455252	-4.472055	8.172626	-0.048600	-0.017381	-0.195397	-0.505590	0.410604	-1.153386	0.588122	-0.038357	-0.244736	0.769900
39809	2.646477	-4.206388	8.239080	-0.080234	0.029240	-0.149280	-0.503431	0.410012	-1.154523	0.590430	-0.039075	-0.245828	0.767746
39810	2.690139	-4.035623	8.561717	-0.123627	0.036601	-0.209511	-0.503561	0.408447	-1.154299	0.593659	-0.040040	-0.247479	0.764670
39811	2.534653	-4.004448	8.640967	-0.228744	0.032389	-0.183314	-0.501948	0.410319	-1.156988	0.596365	-0.042374	-0.250829	0.761340
39812	2.627301	-4.138707	8.733895	-0.215704	0.018857	-0.134753	-0.501955	0.412606	-1.157596	0.598257	-0.044531	-0.254024	0.758668
39813	2.604534	-4.085708	8.766500	-0.084683	-0.031622	-0.062168	-0.502095	0.414622	-1.158622	0.598904	-0.044756	-0.255834	0.757535
39814	2.611206	-4.202132	8.608698	0.070305	-0.038906	-0.002488	-0.504380	0.412397	-1.158394	0.598726	-0.043281	-0.255262	0.757955
39815	2.771925	-4.272068	8.407125	0.150718	-0.026279	0.089761	-0.503839	0.411514	-1.157610	0.597303	-0.041523	-0.253314	0.759827
39816	2.882575	-4.362319	8.338982	0.227789	-0.004687	0.106035	-0.503559	0.407920	-1.156091	0.595748	-0.039229	-0.249843	0.762314
39817	2.840219	-4.316971	8.260304	0.259702	0.025117	0.062132	-0.502999	0.401291	-1.158771	0.595069	-0.036790	-0.245665	0.764322
39818	2.790547	-4.257180	8.258329	0.268293	0.104380	0.023775	-0.500689	0.395238	-1.157356	0.595298	-0.035269	-0.240326	0.765911
39819	2.704144	-4.287872	8.332944	0.276554	0.152348	-0.007701	-0.498375	0.387852	-1.159807	0.596280	-0.034216	-0.234443	0.767018
39820	2.720280	-4.593456	8.441669	0.306837	0.192920	-0.055964	-0.494301	0.378619	-1.163978	0.598133	-0.033214	-0.227493	0.767711
39821	2.928928	-5.313107	8.566647	0.322775	0.135255	-0.055418	-0.488873	0.366909	-1.166879	0.599740	-0.031116	-0.221186	0.768388
39822	1.917881	-5.744137	8.791643	0.149154	-0.168274	-0.211500	-0.490865	0.356705	-1.165958	0.602268	-0.025779	-0.221064	0.766642
39823	1.307566	-3.589805	7.964640	0.322093	-0.261623	-0.369740	-0.495692	0.347903	-1.161408	0.606835	-0.016249	-0.219704	0.763687
39824	1.282283	-3.250357	8.242964	0.304388	-0.118499	-0.086874	-0.499954	0.330677	-1.161781	0.607674	-0.010339	-0.216541	0.764026
39825	1.338420	-2.809862	8.848016	-0.336259	-0.097423	0.280752	-0.502930	0.334102	-1.159450	0.602793	-0.014196	-0.222978	0.765976
39826	2.311749	-2.580868	9.983540	-0.350426	0.199929	0.623614	-0.503515	0.349550	-1.163311	0.593895	-0.024233	-0.225759	0.771838
39827	3.013905	-2.830180	11.253978	0.076743	0.368360	0.289907	-0.494644	0.358732	-1.169944	0.591037	-0.030322	-0.220150	0.775429
39828	2.470799	-3.005244	10.083102	0.583239	0.062732	-0.124055	-0.482354	0.351433	-1.173875	0.593415	-0.023807	-0.210450	0.776532
39829	1.462640	-3.023714	8.458635	0.436386	0.045579	-0.419646	-0.483373	0.331845	-1.173680	0.600239	-0.017565	-0.203375	0.773333
39830	1.514738	-2.231341	8.473515	0.224324	0.095394	-0.492532	-0.478202	0.315542	-1.174269	0.608170	-0.014302	-0.198948	0.768339
39831	1.746904	-2.401889	8.770809	0.188730	-0.068836	-0.334611	-0.478010	0.297116	-1.176372	0.613030	-0.009614	-0.196983	0.765048
39832	1.721852	-2.615988	8.694620	0.116638	-0.227645	-0.121890	-0.482436	0.289371	-1.174932	0.613942	-0.004192	-0.198035	0.764094
39833	2.091624	-2.900582	8.867001	0.062592	-0.264143	0.042072	-0.488914	0.291552	-1.170553	0.612208	0.000439	-0.200303	0.764905
39834	2.233923	-2.975678	8.939340	0.033347	-0.289575	0.054165	-0.496060	0.291634	-1.166916	0.610136	0.005090	-0.203361	0.765737
39835	2.298577	-2.809418	8.973772	0.030671	-0.322365	0.013257	-0.506305	0.291475	-1.162022	0.608565	0.010334	-0.206800	0.766013
39836	2.308201	-3.056873	8.922973	-0.069038	-0.274412	-0.018566	-0.517892	0.288709	-1.153647	0.607644	0.013805	-0.211216	0.765484
39837	2.394051	-3.128160	8.796148	-0.067286	-0.236331	0.024106	-0.525986	0.290208	-1.148861	0.606245	0.016473	-0.215094	0.765460
39838	2.121487	-4.016766	8.967817	-0.078309	-0.299813	-0.145985	-0.534484	0.292116	-1.149109	0.607146	0.020766	-0.219901	0.763273
39839	2.389189	-4.240059	9.439929	-0.722740	0.080752	-0.078442	-0.537468	0.298113	-1.147378	0.608878	0.011007	-0.229877	0.759146
39840	3.308879	-3.053205	9.620491	-0.371100	0.409030	0.288746	-0.526748	0.320579	-1.158927	0.606329	-0.001018	-0.230602	0.761043
39841	3.770967	-3.370291	8.122841	0.522916	0.000760	-0.298144	-0.521870	0.311882	-1.156399	0.610786	0.006639	-0.222630	0.759824
39842	3.249564	-2.937961	7.684699	-0.025737	0.102213	0.012088	-0.519682	0.301307	-1.155948	0.610978	0.004749	-0.221799	0.759926
39843	3.769872	-3.331479	8.021405	-0.495806	0.196047	-0.130344	-0.512695	0.309703	-1.163541	0.613789	-0.003704	-0.226981	0.756128
39844	2.943510	-3.064761	8.971417	-0.524601	0.279976	-0.658429	-0.504614	0.312634	-1.169412	0.624820	-0.011362	-0.231515	0.745568
39845	2.937073	-2.928889	9.326483	-0.583134	0.145655	-0.783256	-0.497346	0.317019	-1.175909	0.636876	-0.017157	-0.238572	0.732925
39846	3.106179	-3.270555	9.295732	-0.399500	0.020174	-0.535963	-0.496286	0.323283	-1.177493	0.644612	-0.019971	-0.244358	0.724131
39847	3.275984	-3.461731	8.902766	-0.115576	-0.060798	-0.328736	-0.496290	0.324570	-1.177861	0.648978	-0.018912	-0.246986	0.719352
39848	3.299697	-3.271995	8.401333	0.097959	0.012844	-0.357655	-0.496812	0.318234	-1.173691	0.654132	-0.016029	-0.245565	0.715229
39849	3.346987	-3.018691	8.092732	0.014914	0.142929	-0.325270	-0.493555	0.311376	-1.175317	0.659446	-0.016181	-0.243637	0.710992
39850	3.363529	-3.066909	8.421003	-0.202210	0.182472	-0.344273	-0.488158	0.310063	-1.179246	0.665052	-0.019731	-0.244236	0.705454
39851	3.281509	-3.515053	8.780563	-0.225778	0.190756	-0.471573	-0.480349	0.313528	-1.183321	0.672484	-0.022992	-0.245118	0.697964
39852	3.140345	-3.493343	8.730328	-0.122899	0.193532	-0.549001	-0.474276	0.311486	-1.187145	0.680940	-0.024633	-0.244493	0.689882
39853	3.157917	-3.730996	8.188599	0.046193	0.229375	-0.503134	-0.466976	0.304658	-1.187999	0.688962	-0.024571	-0.241038	0.683102
39854	3.005257	-3.825999	8.365181	-0.030801	0.243369	-0.448440	-0.458597	0.297707	-1.190780	0.696146	-0.026132	-0.238342	0.676676
39855	2.462471	-3.126981	8.213253	-0.104757	0.217066	-0.346193	-0.449147	0.293604	-1.194847	0.701763	-0.028752	-0.236978	0.671226
39856	2.796445	-2.596526	8.339868	-0.129346	0.447211	-0.060222	-0.438359	0.292977	-1.203187	0.704510	-0.036256	-0.232492	0.669551
39857	4.049295	-3.799689	9.121636	-0.200848	0.420480	0.388251	-0.425161	0.297665	-1.210290	0.701052	-0.046355	-0.229045	0.673732
39858	3.513048	-4.268180	9.802032	-0.459114	0.040674	0.556643	-0.416311	0.313949	-1.216829	0.693149	-0.055850	-0.234152	0.679410
39859	0.749297	-2.968673	8.556696	0.078212	-0.272634	-0.475698	-0.424154	0.321714	-1.212935	0.698365	-0.048690	-0.237433	0.673454
39860	2.676427	-3.079345	8.727411	0.049137	0.302973	-1.177141	-0.420189	0.303463	-1.214119	0.715466	-0.046468	-0.233643	0.656780
39861	2.900577	-3.293544	10.813450	-0.531609	0.549801	-0.352627	-0.404970	0.308713	-1.223003	0.722067	-0.059481	-0.233060	0.648663
39862	2.221673	-4.102292	9.453008	0.028761	0.451386	-0.858746	-0.385571	0.312940	-1.228691	0.735140	-0.060882	-0.227177	0.635809
39863	1.905851	-3.622681	7.643813	0.406340	0.231953	-1.350421	-0.369881	0.295764	-1.232846	0.753545	-0.051577	-0.220138	0.617292
39864	1.972627	-3.296221	7.060820	0.087663	0.321850	-1.499385	-0.355257	0.274176	-1.235630	0.773247	-0.047622	-0.215673	0.594396
39865	1.877841	-4.302954	7.522903	-0.616568	0.330472	-1.513863	-0.337724	0.271268	-1.238114	0.791622	-0.054471	-0.219205	0.567730
39866	1.263528	-4.547117	7.924772	-1.073029	0.492036	-1.445167	-0.320495	0.279615	-1.241595	0.808434	-0.070654	-0.225046	0.539256
39867	1.205700	-6.036183	9.366606	-1.381857	0.634622	-1.922587	-0.300625	0.307089	-1.251587	0.829031	-0.091199	-0.232085	0.500527
39868	2.713001	-3.117542	8.555492	-1.478350	0.891147	-0.963338	-0.271342	0.341981	-1.260083	0.839417	-0.120053	-0.233716	0.475755
39869	3.570261	-4.847455	8.910215	-0.497976	0.514961	-0.802778	-0.247145	0.364422	-1.265646	0.848023	-0.129633	-0.231662	0.458678
39870	2.377225	-3.594563	8.962851	-0.226877	0.397631	-1.001387	-0.231251	0.368972	-1.269508	0.858242	-0.132458	-0.229565	0.439518
39871	2.786093	-3.533800	8.349029	-0.338375	0.303565	-0.615190	-0.213758	0.379319	-1.273746	0.864009	-0.138163	-0.228899	0.426619
39872	3.406769	-3.500658	8.627821	-0.350111	0.159587	-0.404113	-0.205964	0.387548	-1.274936	0.867147	-0.143714	-0.230258	0.417593
39873	3.381533	-3.357819	9.213363	-0.196212	0.099917	-0.382809	-0.198833	0.391782	-1.274746	0.870188	-0.146167	-0.231239	0.409800
39874	3.073115	-3.499401	8.892010	-0.025111	-0.004951	-0.471270	-0.195059	0.391995	-1.275466	0.873910	-0.144386	-0.232921	0.401474
39875	2.994218	-3.228959	8.641998	0.032933	-0.056968	-0.361783	-0.196667	0.388905	-1.275411	0.876621	-0.141581	-0.234670	0.395499
39876	3.168619	-3.483140	8.538530	0.102606	-0.085878	-0.211481	-0.199895	0.386093	-1.273416	0.878161	-0.138115	-0.235984	0.392516
39877	3.265293	-3.491111	8.401931	0.107000	-0.158270	-0.051046	-0.204189	0.379945	-1.273565	0.878114	-0.134620	-0.238048	0.392589
39878	3.409833	-3.420495	8.569533	0.129643	-0.158534	0.111656	-0.205919	0.372271	-1.271746	0.876804	-0.131630	-0.239539	0.395613
39879	3.479110	-3.632888	8.443265	0.211179	-0.214025	0.082378	-0.212901	0.363174	-1.270730	0.875683	-0.126450	-0.241397	0.398644
39880	3.144088	-3.537041	8.104860	0.202718	-0.197826	-0.001454	-0.219619	0.355962	-1.271568	0.875220	-0.121315	-0.243273	0.400113
39881	3.230625	-3.358235	8.240979	0.046973	-0.137022	0.111579	-0.224450	0.348990	-1.272421	0.873790	-0.119740	-0.245023	0.402638
39882	3.216007	-3.462882	8.323170	-0.003472	-0.162950	0.243872	-0.230911	0.346044	-1.273669	0.870976	-0.119677	-0.247341	0.407310
39883	3.183989	-3.555713	8.342146	-0.031507	-0.197685	0.344357	-0.237649	0.345343	-1.273477	0.867115	-0.120102	-0.250205	0.413622
39884	3.685774	-3.447078	8.289320	-0.053053	-0.169123	0.549466	-0.245465	0.345147	-1.275576	0.861506	-0.122358	-0.252272	0.423315
39885	4.055847	-3.539903	8.233972	0.057555	-0.168146	0.620469	-0.253555	0.345753	-1.275189	0.855506	-0.122800	-0.253169	0.434666
39886	4.280467	-3.676670	7.890424	0.139340	-0.101292	0.569841	-0.261364	0.342487	-1.273565	0.850286	-0.122404	-0.252305	0.445391
39887	4.265744	-3.764399	7.279167	0.141692	-0.023912	0.496986	-0.266613	0.340059	-1.273855	0.846073	-0.121965	-0.250315	0.454563
39888	4.746143	-3.493455	7.619265	0.023524	0.145951	0.636378	-0.268757	0.336044	-1.276281	0.840965	-0.126059	-0.246090	0.465109
39889	4.997760	-3.629637	8.152817	0.036091	0.071834	0.690694	-0.269160	0.335615	-1.275744	0.834949	-0.129091	-0.242976	0.476612
39890	5.038535	-3.959054	8.238403	0.177633	0.017206	0.503366	-0.274544	0.332732	-1.274683	0.830609	-0.128717	-0.239712	0.485859
39891	5.095405	-4.994566	8.958130	-0.018734	-0.007934	0.302801	-0.279385	0.328515	-1.271759	0.827614	-0.129903	-0.239547	0.490711
39892	4.931427	-5.354298	10.017454	-0.243553	-0.055638	0.285903	-0.285872	0.333686	-1.267692	0.823850	-0.134744	-0.242138	0.494454
39893	3.079175	-4.926710	9.466285	0.516708	-0.026628	-0.272516	-0.289761	0.325901	-1.258887	0.827798	-0.124120	-0.238520	0.492395
39894	2.288610	-4.688678	8.525434	0.858915	0.126063	-0.723812	-0.291834	0.297693	-1.253497	0.837417	-0.107654	-0.229742	0.484110
39895	0.911608	-4.111632	8.218827	0.570937	0.121126	-1.129369	-0.294721	0.270874	-1.245868	0.849883	-0.093607	-0.224801	0.467333
39896	1.006960	-3.056283	8.242680	0.164522	0.298934	-0.979278	-0.290761	0.254005	-1.245369	0.860476	-0.089175	-0.220000	0.450810
39897	1.687271	-2.978280	9.269241	-0.032406	0.692339	-0.413513	-0.275522	0.251699	-1.246988	0.867104	-0.093764	-0.209237	0.442220
39898	1.303919	-3.104128	9.877116	0.281859	0.562530	-0.342556	-0.257996	0.250378	-1.244369	0.872897	-0.092400	-0.197644	0.436407
39899	1.448266	-2.710750	8.954155	0.765848	0.352914	-0.437886	-0.247979	0.235825	-1.239497	0.879394	-0.080027	-0.185629	0.431050
39900	1.629444	-2.348268	7.986817	0.667811	0.333979	-0.137760	-0.239715	0.221249	-1.231874	0.882766	-0.070635	-0.174231	0.430556
39901	1.873804	-2.482153	8.539389	0.208273	0.142305	0.050473	-0.233909	0.217607	-1.227691	0.883128	-0.068047	-0.169878	0.431968
39902	2.203773	-1.830440	8.164236	0.012343	0.029900	-0.216175	-0.232842	0.220927	-1.224865	0.885081	-0.067345	-0.169569	0.428185
39903	2.113989	-1.196001	8.301135	0.036016	0.063418	-0.053226	-0.235275	0.222409	-1.218917	0.885823	-0.066724	-0.168225	0.427277
39904	1.712753	-1.004209	8.323485	0.095134	0.030207	0.086511	-0.235965	0.227145	-1.214113	0.885284	-0.065579	-0.166795	0.429129
39905	2.162188	-0.901350	8.541126	0.070595	-0.093049	0.173946	-0.238947	0.232226	-1.209680	0.883599	-0.063709	-0.167594	0.432557
39906	3.123231	-0.682302	9.560796	0.139194	-0.258312	0.268339	-0.244362	0.239358	-1.205425	0.880537	-0.059904	-0.170642	0.438118
39907	4.264722	-0.433300	10.349857	0.423152	-0.363922	0.397350	-0.253528	0.238218	-1.196070	0.876284	-0.050058	-0.172876	0.446917
39908	3.836406	-0.814843	11.220681	0.541680	-0.262975	-0.048888	-0.259971	0.228186	-1.185806	0.876265	-0.038035	-0.172714	0.448199
39909	3.243188	-1.065853	12.119164	0.700495	-0.136109	-0.415236	-0.258716	0.213136	-1.175249	0.879974	-0.022448	-0.169120	0.443329
39910	0.714544	-3.247963	13.435031	0.095247	-0.112849	0.048655	-0.254792	0.206831	-1.164576	0.879175	-0.019927	-0.170275	0.444590
39911	-0.714711	-4.432439	8.479479	-0.156710	-0.436711	-0.397534	-0.265076	0.219132	-1.157776	0.881135	-0.017061	-0.179350	0.437201
39912	0.676928	-2.161502	9.159852	1.112893	-0.313451	-0.340135	-0.268789	0.197644	-1.146413	0.883087	0.006517	-0.175244	0.435205
39913	0.727731	-3.629258	9.832100	-0.341895	-0.903142	1.937793	-0.296571	0.201381	-1.138730	0.862331	0.001747	-0.194006	0.467701
39914	1.713754	-2.480038	10.058314	-0.113912	-0.959824	2.081980	-0.336416	0.227078	-1.128554	0.838219	0.000691	-0.211511	0.502644
39915	2.476869	-3.165429	9.458586	0.613884	-1.054110	2.584807	-0.375423	0.241767	-1.110142	0.806493	0.010741	-0.222401	0.547714
39916	3.166407	-3.585288	7.193523	0.931774	-1.030233	2.554050	-0.419256	0.246841	-1.082702	0.772386	0.025666	-0.229007	0.591875
39917	3.544873	-3.413373	6.864405	0.693361	-0.715223	2.606513	-0.452738	0.262095	-1.063517	0.736775	0.032933	-0.232618	0.634008
39918	4.106944	-3.293853	7.549996	0.567478	-0.538275	2.529306	-0.476667	0.283909	-1.048875	0.700781	0.036325	-0.234722	0.672676
39919	4.234000	-3.313375	7.751445	0.680124	-0.547376	2.217489	-0.496421	0.306791	-1.035475	0.667128	0.042861	-0.234474	0.705780
39920	3.474274	-2.661983	7.675068	0.642986	-0.472961	2.070349	-0.514277	0.326235	-1.022756	0.634439	0.048387	-0.233281	0.735341
39921	3.195379	-2.705841	8.109793	0.656781	-0.397876	2.274264	-0.526215	0.350153	-1.012828	0.597806	0.052006	-0.230512	0.766020
39922	3.514719	-3.651701	8.088212	0.740711	-0.295851	2.420139	-0.538561	0.375868	-1.006523	0.557783	0.054199	-0.224951	0.797081
39923	5.314991	-5.274762	7.650162	0.982639	-0.233056	2.878935	-0.547265	0.400853	-1.003016	0.508796	0.055951	-0.214666	0.831814
39924	6.724699	-5.576822	8.538277	0.950485	-0.475831	3.161635	-0.549522	0.433609	-0.997967	0.451992	0.059867	-0.206794	0.865653
39925	5.284596	-6.323842	9.814131	0.909596	-0.696690	2.225054	-0.555275	0.463101	-0.989569	0.408920	0.071062	-0.200098	0.887522
39926	0.713310	-4.471836	10.685402	0.060916	-0.871161	0.639681	-0.569355	0.481764	-0.977602	0.393833	0.084475	-0.207020	0.891573
39927	-1.140871	-1.934739	9.039764	0.432765	-0.625658	0.002687	-0.586333	0.478810	-0.967941	0.390336	0.099023	-0.204412	0.892215
39928	1.157781	-2.261974	9.599061	0.597823	-0.838520	-0.423021	-0.607459	0.464751	-0.953130	0.393086	0.120389	-0.199418	0.889507
39929	0.496745	-0.467686	10.388552	0.796364	-0.508025	0.014736	-0.625312	0.439462	-0.947460	0.388750	0.135478	-0.189239	0.891464
39930	1.376911	-1.286969	9.169922	0.559453	-0.569404	1.839978	-0.636936	0.448736	-0.937465	0.351805	0.142957	-0.188526	0.905679
39931	2.432383	-2.479259	8.917611	0.449547	-0.767566	2.554293	-0.641619	0.480895	-0.928720	0.300865	0.149971	-0.192684	0.921879
39932	2.489944	-3.024505	8.350542	0.835840	-0.727662	2.150875	-0.638763	0.515827	-0.918472	0.255457	0.159988	-0.187887	0.934796
39933	3.021765	-3.461562	8.220904	0.737274	-0.790800	1.651446	-0.641009	0.543822	-0.904156	0.219018	0.171967	-0.183173	0.942818
39934	4.419870	-3.149771	7.779988	0.682198	-0.657809	1.579320	-0.640935	0.562914	-0.894252	0.184230	0.181495	-0.178504	0.949345
39935	4.548285	-3.035774	7.720478	0.732291	-0.646007	1.119799	-0.640838	0.574402	-0.887326	0.157871	0.192197	-0.170909	0.953377
39936	3.331291	-3.407379	8.340734	0.372083	-0.391664	0.632553	-0.642188	0.574745	-0.882384	0.142913	0.198692	-0.167462	0.955015
39937	2.701607	-4.831681	8.698072	-0.205174	-0.140055	0.254156	-0.645168	0.579136	-0.878793	0.138306	0.199691	-0.172822	0.954530
39938	2.843958	-4.190615	8.707233	-0.816534	0.199833	-0.251338	-0.648429	0.586562	-0.871004	0.146973	0.194491	-0.186838	0.951664
39939	5.869142	-1.885155	9.605993	-1.275878	0.923442	0.757152	-0.635268	0.603416	-0.875800	0.140784	0.169999	-0.211256	0.952182
39940	4.521990	-1.637518	11.296075	-0.525952	0.539065	0.879293	-0.605711	0.636760	-0.885168	0.128024	0.154525	-0.222699	0.954011
39941	4.373597	-2.106417	10.462115	0.094642	-0.362735	0.164741	-0.602077	0.638986	-0.886777	0.122901	0.160739	-0.222156	0.953785
39942	3.721020	-2.322435	8.137476	0.590041	-0.396290	-0.254534	-0.605160	0.632740	-0.883940	0.123972	0.170903	-0.211033	0.954404
39943	2.949783	-1.188207	7.467302	0.631807	-0.026818	-0.405731	-0.611456	0.620376	-0.889729	0.129396	0.174482	-0.197362	0.955961
39944	3.956402	-0.832470	7.666432	0.212956	0.226925	0.123018	-0.609540	0.611892	-0.899585	0.127088	0.170247	-0.193132	0.957896
39945	4.115840	-1.623325	8.642639	-0.034326	0.320246	0.400415	-0.599303	0.615357	-0.906146	0.120758	0.162326	-0.193948	0.959923
39946	4.116511	-2.820128	8.967052	0.101264	0.337510	0.179973	-0.590944	0.615642	-0.914564	0.118199	0.155426	-0.191774	0.961818
39947	3.751035	-2.962708	8.990615	0.288454	0.290087	0.003526	-0.581496	0.612490	-0.922970	0.118340	0.150394	-0.185149	0.963897
39948	3.655504	-2.857669	8.568012	0.401063	0.223497	-0.214004	-0.574212	0.611815	-0.931816	0.121974	0.147862	-0.176239	0.965505
39949	3.451463	-2.628338	8.338543	0.297284	0.283367	-0.226282	-0.570943	0.601707	-0.940375	0.126457	0.143817	-0.168745	0.966877
39950	3.036525	-2.936880	8.535170	0.039897	0.315021	-0.085335	-0.563639	0.594668	-0.950520	0.128962	0.138151	-0.166934	0.967686
39951	2.714435	-3.280150	8.749352	-0.186102	0.234148	-0.128917	-0.561190	0.588320	-0.961132	0.132738	0.133472	-0.169232	0.967433
39952	3.346985	-3.154568	8.767816	-0.209416	0.181971	-0.074656	-0.555800	0.589253	-0.963896	0.135280	0.129683	-0.172607	0.967000
39953	3.073242	-2.732219	9.175108	-0.018713	0.106299	-0.221266	-0.548403	0.595299	-0.968565	0.139958	0.128260	-0.171790	0.966669
39954	1.844719	-2.011637	9.209004	-0.102075	0.018044	-0.350929	-0.548652	0.588843	-0.971776	0.146976	0.128867	-0.172815	0.965363
39955	2.303311	-2.071313	8.997237	-0.125634	0.051462	-0.271315	-0.549445	0.583769	-0.972750	0.152700	0.128318	-0.174019	0.964331
39956	2.594658	-2.527249	9.346647	-0.160940	-0.034390	0.025022	-0.551316	0.578597	-0.974535	0.152445	0.128437	-0.177302	0.963758
39957	2.949512	-2.370317	9.120433	-0.000084	-0.014485	0.138737	-0.549976	0.581254	-0.974055	0.149709	0.128099	-0.177311	0.964229
39958	3.014212	-2.204055	9.169312	0.108461	-0.028979	0.115093	-0.546352	0.586626	-0.976517	0.147034	0.128611	-0.175609	0.964884
39959	3.153083	-2.118994	9.168117	0.110620	-0.017882	0.170833	-0.543386	0.586258	-0.975881	0.143389	0.128575	-0.173532	0.965813
39960	3.078286	-2.397120	9.052366	0.119198	-0.019279	0.086010	-0.540151	0.586834	-0.979450	0.141283	0.129026	-0.171515	0.966423
39961	3.077929	-2.416573	8.816582	0.160483	-0.023646	-0.011130	-0.540408	0.582946	-0.983124	0.141008	0.129890	-0.168007	0.966964
39962	3.067434	-2.513882	8.715885	0.111123	-0.025827	-0.083785	-0.539852	0.577756	-0.986576	0.142184	0.131019	-0.165722	0.967034
39963	2.877716	-2.471193	8.772332	0.034561	-0.015032	-0.079497	-0.539848	0.577011	-0.991242	0.143589	0.131599	-0.164454	0.966964
39964	2.858269	-2.444825	8.920793	-0.017390	-0.005488	-0.087556	-0.538220	0.573709	-0.991369	0.145244	0.131978	-0.164585	0.966642
39965	2.932827	-2.530864	8.962247	-0.018647	-0.009471	-0.142412	-0.536867	0.572198	-0.994984	0.148023	0.132504	-0.164170	0.966220
39966	2.876816	-2.366778	9.147063	-0.041615	0.028771	-0.186442	-0.538468	0.566493	-0.992419	0.151766	0.132471	-0.164404	0.965603
39967	2.897422	-2.402803	9.304445	-0.070011	0.080158	-0.260472	-0.537648	0.563117	-0.994723	0.157251	0.131487	-0.164387	0.964863
39968	2.755898	-2.366536	9.232423	0.047963	0.067874	-0.299049	-0.537104	0.561720	-0.996277	0.163050	0.131344	-0.162469	0.964244
39969	2.528435	-2.411953	9.059678	0.084166	0.025835	-0.313293	-0.537886	0.553292	-0.999682	0.168959	0.132036	-0.159500	0.963628
39970	2.286571	-2.445480	9.006768	-0.023191	0.003522	-0.239454	-0.538143	0.549016	-0.998861	0.173582	0.132687	-0.159312	0.962748
39971	2.384851	-2.278620	8.948341	-0.049455	-0.055160	-0.176286	-0.540830	0.546264	-1.000012	0.176935	0.134004	-0.159555	0.961914
39972	2.763679	-2.325161	8.888099	0.008622	-0.092943	-0.065915	-0.543108	0.541448	-0.998366	0.177823	0.136067	-0.159553	0.961461
39973	2.908521	-2.531308	8.937431	-0.010188	-0.095404	0.099309	-0.543249	0.543559	-0.997340	0.175639	0.137409	-0.159942	0.961607
39974	3.080851	-2.654413	9.006240	-0.043597	-0.066612	0.074599	-0.544330	0.544442	-0.997572	0.174050	0.138332	-0.161232	0.961548
39975	3.247035	-2.466884	9.091775	-0.128830	0.017830	0.011172	-0.542046	0.546595	-0.994661	0.174248	0.137372	-0.163283	0.961304
39976	3.340340	-2.528311	9.085472	-0.039099	0.015527	-0.080523	-0.542996	0.548967	-0.997987	0.175893	0.137235	-0.163771	0.960941
39977	3.088280	-2.566899	8.842108	0.013385	-0.017561	-0.163611	-0.542443	0.544443	-0.999506	0.178940	0.138031	-0.162751	0.960437
39978	2.941717	-2.521013	8.769857	-0.036871	-0.019640	-0.169054	-0.543375	0.540738	-0.998113	0.182164	0.138860	-0.163074	0.959657
39979	2.986039	-2.527472	8.949410	-0.112026	0.005052	-0.114333	-0.544451	0.539788	-0.998950	0.184680	0.138598	-0.164530	0.958965
39980	3.024655	-2.621439	9.071672	-0.102007	0.015932	-0.083296	-0.543912	0.539769	-0.998684	0.186553	0.138224	-0.166209	0.958367
39981	2.959895	-2.654173	9.079561	-0.036647	0.000174	-0.107047	-0.544985	0.538387	-0.999263	0.188697	0.138299	-0.166275	0.957925
39982	3.006867	-2.597496	8.962615	-0.033988	0.021402	-0.101608	-0.544441	0.536642	-0.998097	0.190748	0.138133	-0.166576	0.957490
39983	3.111532	-2.750975	8.901986	-0.057839	0.076497	-0.108418	-0.543090	0.535832	-1.001279	0.193223	0.136664	-0.166774	0.957170
39984	3.071724	-2.708005	8.847479	-0.095532	0.119651	-0.104716	-0.542683	0.534816	-1.000771	0.195826	0.134387	-0.167866	0.956772
39985	3.101544	-2.719585	9.007366	-0.098541	0.112221	-0.128653	-0.540387	0.533836	-1.003697	0.198908	0.132139	-0.168672	0.956308
39986	3.070685	-2.640038	8.948043	-0.048904	0.087037	-0.171973	-0.537686	0.532436	-1.007324	0.202558	0.130893	-0.168818	0.955687
39987	3.083518	-2.547548	8.991071	-0.052978	0.072410	-0.157058	-0.538493	0.532209	-1.008961	0.205920	0.129681	-0.168844	0.955129
39988	3.093879	-2.586207	8.957977	-0.014238	0.087767	-0.189549	-0.536865	0.528824	-1.011684	0.209811	0.128618	-0.168274	0.954526
39989	2.942048	-2.530713	8.813273	-0.017862	0.061025	-0.260424	-0.535777	0.525978	-1.012608	0.215007	0.128112	-0.167419	0.953588
39990	2.883019	-2.497804	8.748622	-0.078791	0.035079	-0.274913	-0.537516	0.521481	-1.013007	0.220505	0.128056	-0.168077	0.952223
39991	2.846506	-2.605280	8.786830	-0.085627	0.018637	-0.223751	-0.537103	0.518614	-1.012286	0.225019	0.127927	-0.168800	0.951056
39992	2.751892	-2.718669	8.808855	-0.098013	-0.031637	-0.172810	-0.539113	0.514656	-1.011162	0.228390	0.128703	-0.170377	0.949866
39993	2.807893	-2.596259	8.896316	-0.139561	-0.064753	-0.105982	-0.541281	0.518072	-1.009250	0.230509	0.129493	-0.172816	0.948805
39994	3.332855	-2.640122	9.078864	-0.050421	-0.008908	-0.031200	-0.542895	0.516788	-1.007362	0.231141	0.129571	-0.173747	0.948471
39995	3.535067	-2.592768	8.942678	0.032584	0.015946	-0.000765	-0.542357	0.517226	-1.008446	0.231096	0.129280	-0.172833	0.948689
39996	3.573033	-2.582389	8.751178	0.087040	-0.009745	-0.021981	-0.541275	0.516116	-1.010679	0.231191	0.129977	-0.171183	0.948869
39997	3.427773	-2.609315	8.631370	0.039852	0.019359	-0.136837	-0.540183	0.511863	-1.012196	0.233720	0.130152	-0.169783	0.948477
39998	3.188467	-2.742311	8.759841	-0.049552	0.017155	-0.294443	-0.540041	0.509626	-1.013908	0.239426	0.130626	-0.169888	0.946969
39999	3.070671	-2.533230	8.850943	-0.117646	0.013332	-0.307043	-0.539623	0.505067	-1.013788	0.245557	0.130740	-0.171069	0.945169
40000	3.106059	-2.469458	8.947842	-0.136234	0.055247	-0.210481	-0.540158	0.503957	-1.014364	0.250018	0.129778	-0.172836	0.943809
40001	3.219311	-2.569373	8.875035	-0.089638	0.085655	-0.129708	-0.540015	0.501126	-1.015004	0.252960	0.128051	-0.173593	0.943122
40002	3.277100	-2.689721	8.762164	-0.102392	0.058834	-0.128156	-0.537994	0.502004	-1.018139	0.255782	0.126900	-0.174913	0.942273
40003	3.236217	-2.700170	8.797098	-0.132190	0.063749	-0.157384	-0.535970	0.501472	-1.021731	0.259267	0.125469	-0.176531	0.941209
40004	3.172306	-2.643057	8.874148	-0.161242	0.110089	-0.207562	-0.533540	0.500605	-1.023562	0.263904	0.123324	-0.178487	0.939834
40005	3.119360	-2.653723	8.925566	-0.160241	0.105817	-0.178400	-0.532190	0.500353	-1.026317	0.267987	0.121023	-0.180362	0.938619
40006	3.100208	-2.663780	8.937091	-0.137773	0.108686	-0.142944	-0.529233	0.503131	-1.026535	0.271332	0.118791	-0.182033	0.937620
40007	2.986400	-2.777510	9.018714	-0.155302	0.100217	-0.094401	-0.526799	0.500879	-1.029913	0.273792	0.116305	-0.184046	0.936824
40008	2.846552	-2.794601	9.139733	-0.095739	0.086704	-0.103113	-0.524782	0.502735	-1.032334	0.276205	0.114568	-0.185139	0.936113
40009	2.802006	-2.766289	9.027414	-0.107187	0.089430	-0.145556	-0.522622	0.501881	-1.034436	0.279460	0.112716	-0.186187	0.935164
40010	2.776193	-2.815316	8.986067	-0.122455	0.093801	-0.111972	-0.520735	0.502163	-1.036224	0.282118	0.110726	-0.187715	0.934298
40011	2.773341	-2.805665	8.911279	-0.073925	0.055294	-0.048411	-0.523738	0.514779	-1.038100	0.283345	0.109320	-0.188547	0.933924
40012	3.009544	-2.985885	8.890999	-0.089060	0.058036	-0.020194	-0.521855	0.516149	-1.037805	0.284072	0.107840	-0.189852	0.933611
40013	2.946634	-2.889933	8.763163	-0.105260	0.066740	-0.018408	-0.520251	0.520643	-1.037132	0.284844	0.105932	-0.191283	0.933302
40014	2.946461	-2.979745	8.908276	-0.077352	0.041212	-0.090978	-0.519718	0.522773	-1.037615	0.286801	0.105102	-0.192314	0.932585
40015	2.937723	-3.060039	8.703988	-0.099425	0.047592	-0.105142	-0.519716	0.522236	-1.038998	0.289099	0.103917	-0.193574	0.931747
40016	2.999848	-2.995779	8.828185	-0.136966	0.031707	-0.050567	-0.518901	0.520246	-1.039755	0.290389	0.102761	-0.195853	0.930997
40017	3.036351	-3.094631	9.017824	-0.061044	0.013185	-0.066370	-0.518363	0.520495	-1.038797	0.291747	0.102296	-0.196687	0.930448
40018	2.926827	-2.987398	8.782549	-0.012759	-0.016823	-0.059312	-0.519447	0.522363	-1.038587	0.292748	0.102800	-0.196916	0.930029
40019	2.986546	-3.063999	8.789774	-0.058209	-0.015745	0.025413	-0.517260	0.512040	-1.036763	0.292277	0.102532	-0.198063	0.929964
40020	2.981873	-3.068937	8.813742	-0.065430	-0.001553	0.096209	-0.516458	0.514303	-1.037109	0.290558	0.101828	-0.199502	0.930272
40021	2.950235	-3.200618	8.707840	-0.036926	0.005369	0.041544	-0.515112	0.515123	-1.037098	0.289824	0.101233	-0.200174	0.930422
40022	2.909436	-3.104254	8.676973	-0.052713	0.013585	0.027408	-0.513897	0.514398	-1.037682	0.289415	0.100596	-0.201147	0.930408
40023	2.915523	-3.150259	8.778616	-0.082607	0.022066	0.069802	-0.513370	0.518503	-1.037555	0.288311	0.099315	-0.202636	0.930565
40024	2.900638	-3.247632	8.822226	-0.073210	0.036674	0.057554	-0.511762	0.521741	-1.037878	0.287471	0.098008	-0.203916	0.930684
40025	2.889503	-3.298816	8.810234	-0.052084	0.027450	0.006290	-0.510148	0.522853	-1.038407	0.287507	0.097062	-0.204691	0.930602
40026	2.830971	-3.280457	8.810706	-0.061146	0.023770	0.008018	-0.510150	0.523739	-1.039880	0.287512	0.096266	-0.205723	0.930456
40027	2.831292	-3.295016	8.820456	-0.043085	0.016897	0.004495	-0.508803	0.523983	-1.039479	0.287517	0.095574	-0.206394	0.930377
40028	2.816480	-3.295294	8.733338	-0.012356	0.003103	-0.002564	-0.510017	0.524112	-1.037685	0.287539	0.095488	-0.206616	0.930330
40029	2.859600	-3.275094	8.700806	-0.048286	0.015365	0.064582	-0.510158	0.526096	-1.037346	0.286428	0.094549	-0.207515	0.930568
40030	2.909534	-3.325153	8.847157	-0.027355	0.026448	0.091228	-0.508004	0.527031	-1.036931	0.284828	0.093553	-0.208059	0.931038
40031	2.914155	-3.434315	8.852938	0.006296	0.000439	0.039894	-0.508281	0.529492	-1.038623	0.284010	0.093311	-0.207988	0.931328
40032	2.836106	-3.319223	8.657085	0.021776	-0.012614	-0.002560	-0.508004	0.527220	-1.038973	0.283900	0.093713	-0.207664	0.931394
40033	2.822374	-3.358314	8.666589	-0.009277	-0.009757	0.015047	-0.507335	0.528748	-1.038112	0.283531	0.093681	-0.207904	0.931456
40034	2.851366	-3.338356	8.763622	-0.025579	-0.009976	0.018522	-0.508415	0.529173	-1.036994	0.283128	0.093677	-0.208486	0.931449
40035	2.798661	-3.358727	8.829564	-0.003558	-0.009400	0.002692	-0.507341	0.530423	-1.036829	0.282979	0.093725	-0.208599	0.931464
40036	2.803197	-3.353797	8.762260	0.007491	-0.007312	-0.006101	-0.508684	0.529075	-1.038632	0.282983	0.093961	-0.208504	0.931460
40037	2.792587	-3.310292	8.747162	-0.008235	-0.007838	0.009761	-0.509764	0.529807	-1.038459	0.282717	0.093925	-0.208713	0.931498
40038	2.850915	-3.316516	8.758629	0.001253	-0.004592	0.025712	-0.507747	0.530994	-1.036533	0.282151	0.093943	-0.208778	0.931653
40039	2.856214	-3.352844	8.672400	-0.011164	0.002544	0.020417	-0.507480	0.531852	-1.037054	0.281735	0.093658	-0.209008	0.931756
40040	2.818085	-3.372949	8.750825	-0.028993	0.009637	0.015109	-0.509100	0.532710	-1.035642	0.281482	0.093285	-0.209537	0.931751
40041	2.862239	-3.391564	8.800467	-0.007351	-0.000758	0.011564	-0.509371	0.533006	-1.035902	0.281209	0.093122	-0.209703	0.931812
40042	2.866601	-3.374496	8.754733	0.004010	-0.001916	-0.009626	-0.508290	0.532439	-1.037026	0.281307	0.093254	-0.209635	0.931785
40043	2.980032	-3.224346	8.783562	-0.033151	-0.006823	0.032630	-0.508024	0.533531	-1.035355	0.280667	0.092982	-0.210356	0.931843
40044	3.084032	-3.304979	8.972728	0.014509	-0.000291	0.000970	-0.507762	0.535799	-1.035421	0.280552	0.093098	-0.210103	0.931923
40045	3.006016	-3.286977	8.941310	0.007681	0.033415	-0.142039	-0.507755	0.533496	-1.034130	0.283262	0.093055	-0.209507	0.931241
40046	2.862786	-3.403682	8.896870	-0.034269	0.087308	-0.178920	-0.509087	0.528453	-1.035917	0.286953	0.092016	-0.209331	0.930254
40047	2.684961	-3.025784	8.698380	-0.169115	0.091400	-0.318973	-0.510435	0.528510	-1.036991	0.293513	0.090619	-0.211354	0.927884
40048	2.905061	-3.356803	8.765409	-0.113271	0.096556	-0.184421	-0.509358	0.529100	-1.039033	0.297480	0.088973	-0.212568	0.926501
40049	2.682258	-3.380278	8.672084	-0.087133	0.018045	-0.165340	-0.511784	0.528970	-1.037097	0.300711	0.088763	-0.213778	0.925199
40050	2.468980	-3.391439	8.603031	-0.065119	0.024786	-0.179324	-0.513396	0.527019	-1.037142	0.304183	0.088711	-0.214529	0.923894
40051	2.638360	-3.385943	8.550412	-0.116736	0.012718	-0.068205	-0.513664	0.526098	-1.033891	0.305638	0.087984	-0.216489	0.923026
40052	2.844599	-3.377331	8.677044	-0.110766	0.012653	0.044927	-0.515283	0.526690	-1.033307	0.304995	0.086909	-0.218551	0.922854
40053	2.894238	-3.434694	8.683814	-0.043386	-0.029327	0.075804	-0.513268	0.528720	-1.030944	0.303478	0.086785	-0.219665	0.923102
40054	2.956251	-3.511259	8.650185	-0.034152	-0.014871	0.069727	-0.515302	0.532436	-1.029843	0.302117	0.086578	-0.220522	0.923363
40055	2.979991	-3.462258	8.802207	-0.066633	0.000734	0.075018	-0.513417	0.532954	-1.029575	0.300786	0.085772	-0.221883	0.923547
40056	3.107640	-3.792539	8.762877	0.008456	0.002547	0.027512	-0.512752	0.536024	-1.027845	0.300206	0.085686	-0.221774	0.923770
40057	2.863570	-3.760589	8.425338	-0.010749	0.015172	-0.059047	-0.513153	0.534907	-1.028286	0.301316	0.085552	-0.221809	0.923412
40058	2.590472	-3.712159	8.209559	-0.058891	0.038164	-0.071365	-0.515841	0.531956	-1.026985	0.302835	0.084841	-0.222559	0.922801
40059	2.737657	-3.782306	8.325344	-0.095829	0.113139	-0.023293	-0.513423	0.534753	-1.027469	0.303858	0.082216	-0.223654	0.922437
40060	2.821453	-3.863334	8.253899	-0.039964	0.062427	0.033126	-0.511539	0.535877	-1.028820	0.303522	0.080706	-0.224081	0.922577
40061	2.662546	-3.652568	8.384651	-0.129493	-0.003181	0.138538	-0.510466	0.537846	-1.029042	0.301083	0.079298	-0.226785	0.922838
40062	3.055816	-4.072638	9.001727	-0.185443	-0.004610	0.142690	-0.507793	0.545438	-1.028280	0.298655	0.077649	-0.230474	0.922853
40063	3.217922	-4.144930	9.223909	0.060329	-0.075190	0.025388	-0.506720	0.547297	-1.029871	0.297670	0.079234	-0.229937	0.923170
40064	2.825309	-3.746690	8.676831	0.107489	-0.163261	-0.137615	-0.509548	0.546163	-1.027144	0.299210	0.083555	-0.228717	0.922594
40065	2.724746	-3.852936	8.395293	0.074396	-0.054342	-0.023827	-0.511154	0.542206	-1.026434	0.299199	0.085066	-0.227725	0.922705
40066	2.800353	-3.776320	8.262224	-0.028666	-0.003409	0.002682	-0.513307	0.541145	-1.027536	0.299111	0.084978	-0.228293	0.922602
40067	3.027377	-3.757648	8.127017	-0.097499	0.033684	0.025642	-0.510218	0.544759	-1.027182	0.298878	0.083619	-0.230049	0.922365
40068	2.949356	-3.924111	8.462908	-0.142424	0.032450	-0.011622	-0.508610	0.548170	-1.028865	0.299409	0.082254	-0.232476	0.921707
40069	2.710027	-3.797334	8.690527	-0.159757	0.017826	-0.073614	-0.508890	0.551603	-1.029570	0.301029	0.081272	-0.235313	0.920546
40070	2.812193	-3.824618	8.636091	-0.112846	-0.019740	-0.084336	-0.508624	0.552714	-1.028717	0.302604	0.081384	-0.237386	0.919486
40071	2.677060	-3.739679	8.592786	-0.076114	-0.038913	0.020005	-0.509444	0.556585	-1.029401	0.302095	0.081501	-0.239165	0.919182
40072	2.826315	-3.800083	8.658006	-0.054795	-0.049494	0.096003	-0.508911	0.558387	-1.027984	0.300113	0.081652	-0.240642	0.919433
40073	2.793265	-3.824946	8.779954	0.063759	-0.057565	0.103401	-0.509458	0.560582	-1.024083	0.297750	0.082549	-0.240080	0.920267
40074	2.910386	-3.895673	8.581864	0.143360	-0.072577	0.018665	-0.510263	0.559175	-1.023846	0.296740	0.084683	-0.237917	0.920961
40075	2.829431	-3.770933	8.294372	0.118655	-0.047460	0.072697	-0.512144	0.557221	-1.023478	0.294895	0.085871	-0.236231	0.921878
40076	2.959211	-3.705451	8.360452	0.021770	-0.026612	0.131727	-0.508911	0.558393	-1.028257	0.292229	0.085901	-0.236226	0.922725
40077	2.939670	-3.783467	8.586731	-0.044417	-0.012611	0.118350	-0.507844	0.561997	-1.025421	0.289985	0.085279	-0.237415	0.923185
40078	2.987072	-3.831147	8.713728	-0.020207	-0.018726	0.086548	-0.508385	0.562753	-1.026892	0.288257	0.085130	-0.238058	0.923574
40079	2.917414	-3.764452	8.566646	0.004563	-0.041115	0.065281	-0.509468	0.563870	-1.024932	0.286774	0.085575	-0.238406	0.923905
40080	2.925712	-3.691469	8.585608	0.031959	-0.041343	0.083926	-0.509741	0.565018	-1.025164	0.284893	0.086156	-0.238209	0.924483
40081	3.014877	-3.796675	8.526547	0.030042	-0.016683	0.092905	-0.508667	0.566704	-1.025395	0.282974	0.086174	-0.237985	0.925129
40082	2.959071	-3.943368	8.347798	0.033456	-0.018734	0.032807	-0.507859	0.566849	-1.026356	0.282140	0.086588	-0.237541	0.925459
40083	2.951777	-3.802683	8.462066	0.007741	0.016002	0.057696	-0.507723	0.566546	-1.025685	0.281065	0.086050	-0.237489	0.925849
40084	3.000855	-3.796912	8.689819	0.010572	0.018776	0.018807	-0.506382	0.568812	-1.026719	0.280704	0.085708	-0.237232	0.926056
40085	2.957986	-3.848681	8.602229	0.023525	0.013779	-0.062506	-0.507454	0.566881	-1.028135	0.281821	0.085879	-0.236687	0.925841
40086	2.802770	-3.858791	8.506063	0.013951	0.021891	-0.106651	-0.508256	0.564615	-1.027653	0.283790	0.086092	-0.236135	0.925360
40087	2.759201	-3.859580	8.519176	-0.014812	0.003088	-0.111273	-0.509873	0.564362	-1.027369	0.285822	0.086469	-0.236275	0.924664
40088	2.638862	-3.905465	8.496571	-0.023562	0.007762	-0.052008	-0.509194	0.562744	-1.025654	0.286780	0.086472	-0.236589	0.924286
40089	2.668226	-3.929215	8.435060	0.001113	-0.017201	0.031009	-0.509324	0.561068	-1.026800	0.286053	0.086627	-0.236799	0.924443
40090	2.809418	-3.955782	8.463667	-0.005544	-0.013093	0.078724	-0.507043	0.564398	-1.025626	0.284467	0.086499	-0.237126	0.924861
40091	2.949006	-3.885260	8.597415	-0.000112	-0.002366	0.078773	-0.507577	0.562893	-1.027580	0.282928	0.086145	-0.237360	0.925306
40092	2.912700	-3.881059	8.639602	0.057265	-0.021669	0.016066	-0.508391	0.564571	-1.025604	0.282346	0.086829	-0.236463	0.925649
40093	2.881236	-3.910780	8.465531	0.059939	-0.013777	-0.014805	-0.509201	0.564845	-1.024357	0.282379	0.087472	-0.235489	0.925827
40094	2.845093	-3.794904	8.497251	0.009071	-0.002238	0.004561	-0.507175	0.563404	-1.025520	0.282186	0.087578	-0.235354	0.925910
40095	2.917226	-3.759603	8.537716	0.008938	-0.009432	0.008033	-0.509876	0.565189	-1.026250	0.281907	0.087748	-0.235337	0.925983
40096	2.919236	-3.851813	8.591434	0.040286	-0.010247	-0.020163	-0.510136	0.562220	-1.026616	0.282077	0.088295	-0.234626	0.926060
40097	2.868551	-3.745918	8.560192	0.033510	-0.009913	-0.036088	-0.510672	0.561071	-1.025555	0.282570	0.088821	-0.234075	0.925999
40098	2.883545	-3.784499	8.459834	0.038344	-0.001554	-0.013032	-0.510671	0.560815	-1.026792	0.282650	0.089164	-0.233363	0.926121
40099	2.936055	-3.739846	8.485183	0.005138	0.001910	0.051410	-0.510406	0.562188	-1.024975	0.281629	0.088904	-0.233428	0.926441
40100	2.872025	-3.799264	8.555886	0.013276	-0.005071	0.048753	-0.510131	0.560497	-1.025853	0.280594	0.088881	-0.233310	0.926787
40101	2.956418	-3.783171	8.519837	0.024461	-0.008156	0.033721	-0.510132	0.560614	-1.024757	0.279820	0.089002	-0.233041	0.927077
40102	3.004012	-3.731320	8.569054	0.035197	-0.015195	0.034580	-0.512291	0.561225	-1.024438	0.278953	0.089357	-0.232547	0.927428
40103	2.952607	-3.841509	8.479236	0.038991	-0.016774	0.027527	-0.512015	0.559370	-1.024365	0.278228	0.089754	-0.232048	0.927732
40104	2.996556	-3.860134	8.463873	0.041068	-0.023581	0.015988	-0.511749	0.560506	-1.024605	0.277658	0.090383	-0.231458	0.927989
40105	3.039963	-3.844778	8.491570	0.037530	-0.012144	-0.052035	-0.512421	0.559780	-1.023255	0.278432	0.091062	-0.230827	0.927848
40106	2.878433	-3.765167	8.498050	0.018730	-0.012166	-0.022003	-0.513357	0.557255	-1.023736	0.278658	0.091532	-0.230518	0.927811
40107	2.791493	-3.766735	8.586872	0.009435	-0.003664	-0.009584	-0.513761	0.556977	-1.023603	0.278733	0.091696	-0.230438	0.927792
40108	2.781301	-3.742643	8.581563	0.005125	-0.004357	0.016922	-0.512148	0.558174	-1.021672	0.278299	0.091765	-0.230411	0.927922
40109	2.784285	-3.786298	8.483283	-0.013886	-0.011661	0.053951	-0.513090	0.557795	-1.022765	0.277199	0.091646	-0.230924	0.928136
40110	2.814367	-3.831875	8.511030	-0.035053	-0.012215	0.105152	-0.511614	0.560001	-1.021346	0.275171	0.091229	-0.231848	0.928550
40111	2.888905	-3.781955	8.638124	-0.021600	-0.029829	0.103292	-0.512567	0.562954	-1.019054	0.273082	0.091171	-0.232694	0.928961
40112	2.925963	-3.817698	8.634716	0.020926	-0.041654	0.092734	-0.512301	0.563923	-1.018206	0.271037	0.091665	-0.232713	0.929506
40113	2.960361	-3.739402	8.509998	0.033379	-0.043459	0.098058	-0.513520	0.566314	-1.022074	0.268879	0.092187	-0.232598	0.930110
40114	3.034500	-3.806028	8.541665	0.049169	-0.029536	0.115864	-0.511899	0.565112	-1.020903	0.266406	0.092499	-0.232066	0.930923
40115	3.007184	-3.772536	8.545388	0.038026	-0.040676	0.059181	-0.512577	0.566248	-1.020176	0.264976	0.093183	-0.231776	0.931335
40116	3.046926	-3.703842	8.517201	0.052684	-0.029686	0.051330	-0.514332	0.566809	-1.018089	0.263682	0.093818	-0.231057	0.931817
40117	3.015259	-3.811231	8.555557	0.049254	-0.018940	0.046978	-0.513116	0.566229	-1.018805	0.262560	0.094222	-0.230419	0.932251
40118	3.032760	-3.723522	8.512100	0.030818	-0.008979	-0.002531	-0.513928	0.566714	-1.014410	0.262402	0.094604	-0.229897	0.932386
40119	3.081116	-3.717789	8.511134	0.045831	-0.013593	-0.026394	-0.513381	0.564197	-1.016683	0.262681	0.095240	-0.229156	0.932425
40120	3.052192	-3.737743	8.435769	0.039040	-0.013282	-0.041434	-0.514186	0.563073	-1.016437	0.263215	0.095923	-0.228428	0.932382
40121	3.052807	-3.769293	8.431211	0.005431	0.022389	-0.057223	-0.514184	0.562540	-1.017956	0.264311	0.095825	-0.228199	0.932139
40122	3.027968	-3.743042	8.406178	-0.035358	0.020836	-0.080342	-0.514181	0.561678	-1.017574	0.265868	0.095657	-0.228603	0.931614
40123	3.014462	-3.767545	8.579277	-0.070880	0.044894	-0.094445	-0.515125	0.561713	-1.018108	0.267904	0.094910	-0.229609	0.930859
40124	2.901887	-3.832706	8.590758	-0.062512	0.040773	-0.105027	-0.513508	0.561654	-1.017173	0.270063	0.094339	-0.230364	0.930107
40125	2.786359	-3.754691	8.572180	-0.051578	0.027756	-0.078531	-0.513771	0.559672	-1.017235	0.271684	0.093932	-0.231130	0.929486
40126	2.725262	-3.738812	8.512408	-0.044072	0.029969	-0.021898	-0.514851	0.560485	-1.020609	0.272219	0.093275	-0.231756	0.929239
40127	2.882157	-3.823359	8.541935	-0.061265	0.039541	0.016977	-0.514046	0.561716	-1.019350	0.272134	0.092146	-0.232814	0.929112
40128	2.899840	-3.861883	8.525917	-0.062546	0.039123	-0.002481	-0.513377	0.563458	-1.021622	0.272383	0.091128	-0.233770	0.928900
40129	2.992303	-3.879626	8.528889	-0.038720	0.024675	-0.021084	-0.511758	0.563304	-1.022739	0.272894	0.090576	-0.234424	0.928639
40130	2.919219	-3.876107	8.432733	-0.036162	0.017468	-0.016684	-0.512301	0.564588	-1.022418	0.273257	0.090171	-0.234981	0.928431
40131	2.939073	-3.900024	8.428707	-0.046211	0.004851	-0.013263	-0.510688	0.565785	-1.020486	0.273542	0.089910	-0.235902	0.928139
40132	2.911569	-3.837389	8.557387	-0.061087	0.011382	0.005298	-0.511762	0.564390	-1.020519	0.273517	0.089377	-0.236995	0.927919
40133	2.886531	-3.917957	8.562042	-0.015384	-0.006127	0.009759	-0.512169	0.565251	-1.020486	0.273267	0.089379	-0.237442	0.927878
40134	2.890925	-3.908175	8.480253	-0.010437	-0.002138	-0.006113	-0.511634	0.566510	-1.020178	0.273292	0.089430	-0.237648	0.927813
40135	2.885394	-3.869430	8.508679	-0.006422	0.017760	-0.018352	-0.510828	0.567350	-1.020434	0.273661	0.089171	-0.237747	0.927704
40136	2.929679	-3.914761	8.430938	-0.025385	0.017536	-0.015766	-0.512986	0.567973	-1.020661	0.273983	0.088821	-0.238105	0.927550
40137	2.877405	-3.959402	8.480225	-0.038892	0.010330	-0.016727	-0.512446	0.567677	-1.020677	0.274344	0.088515	-0.238853	0.927281
40138	2.901772	-3.958955	8.524302	-0.032905	0.005618	-0.039730	-0.511909	0.568545	-1.021884	0.275076	0.088457	-0.239374	0.926935
40139	2.861346	-3.882007	8.488777	-0.017023	-0.001626	-0.029111	-0.511911	0.569094	-1.021047	0.275570	0.088550	-0.239758	0.926680
40140	2.850179	-3.938052	8.435896	-0.031975	-0.000501	-0.007927	-0.511910	0.568829	-1.021875	0.275680	0.088459	-0.240351	0.926502
40141	2.944928	-3.943612	8.472548	-0.030620	0.006192	0.009780	-0.511643	0.569328	-1.019131	0.275515	0.088145	-0.241014	0.926409
40142	2.945668	-3.977584	8.492085	-0.014224	0.002970	0.001855	-0.512183	0.569277	-1.016395	0.275423	0.088041	-0.241275	0.926378
40143	2.940307	-3.953405	8.482110	0.004167	-0.008906	-0.014961	-0.512052	0.570877	-1.018120	0.275582	0.088320	-0.241333	0.926290
40144	2.921092	-3.968324	8.443115	0.003801	0.003140	0.001035	-0.511515	0.571407	-1.017017	0.275474	0.088317	-0.241258	0.926342
40145	2.954305	-3.933735	8.434244	0.005377	-0.014755	0.006221	-0.513403	0.571444	-1.016720	0.275211	0.088611	-0.241363	0.926364
40146	2.904252	-3.968626	8.481118	0.002187	-0.017946	-0.009712	-0.512049	0.570097	-1.021286	0.275212	0.089039	-0.241416	0.926309
40147	2.863902	-4.017916	8.439326	0.004372	-0.017583	-0.023836	-0.513392	0.568428	-1.021461	0.275492	0.089522	-0.241503	0.926157
40148	2.892401	-3.973691	8.533754	0.019797	-0.009302	0.006314	-0.512047	0.569390	-1.021445	0.275203	0.089811	-0.241210	0.926291
40149	2.874997	-3.959445	8.484965	0.045430	-0.028166	-0.013172	-0.513122	0.568260	-1.020650	0.275160	0.090660	-0.240611	0.926377
40150	2.896225	-3.944504	8.394025	0.052645	-0.016536	0.022285	-0.513121	0.568131	-1.021201	0.274476	0.091187	-0.239779	0.926744
40151	2.892174	-3.973702	8.461527	0.032789	-0.019354	0.057569	-0.513798	0.568450	-1.015857	0.273186	0.091460	-0.239495	0.927171
40152	2.924611	-3.888137	8.529283	0.044197	-0.017795	0.034616	-0.514741	0.568329	-1.015850	0.272277	0.091906	-0.238847	0.927562
40153	2.918791	-3.861553	8.389277	0.030838	-0.021278	0.062846	-0.514205	0.569528	-1.019094	0.270883	0.092178	-0.238616	0.928002
40154	2.959277	-3.817115	8.443146	0.000076	-0.014594	0.069853	-0.513533	0.570371	-1.019348	0.269426	0.092153	-0.238834	0.928373
40155	3.022039	-3.796549	8.493064	-0.042999	0.002875	0.068046	-0.512729	0.572233	-1.020799	0.268188	0.091558	-0.239847	0.928529
40156	3.045198	-3.859245	8.523136	-0.046983	0.003266	0.014988	-0.513816	0.574946	-1.020289	0.267919	0.091211	-0.240741	0.928409
40157	2.977681	-3.879894	8.501961	-0.007457	-0.002675	0.016858	-0.512467	0.574483	-1.020046	0.267541	0.091161	-0.241024	0.928450
40158	2.969141	-4.409275	8.592358	0.000873	-0.017519	-0.027393	-0.511126	0.576039	-1.014959	0.267865	0.091663	-0.241062	0.928297
40159	3.036720	-3.840006	8.262736	-0.020385	-0.002376	-0.071597	-0.513947	0.572971	-1.014616	0.269153	0.091966	-0.241434	0.927798
40160	2.987687	-3.913713	8.386971	-0.040526	0.017450	-0.089205	-0.514350	0.572400	-1.014084	0.270876	0.091892	-0.241939	0.927172
40161	2.906139	-3.939458	8.495399	-0.043142	0.025527	-0.057318	-0.514346	0.571649	-1.018478	0.272075	0.091486	-0.242604	0.926687
40162	2.877266	-3.944834	8.528257	-0.019058	0.024700	-0.015690	-0.514888	0.572526	-1.018989	0.272432	0.091037	-0.242806	0.926573
40163	2.882070	-3.947177	8.499535	0.016193	0.026073	0.012720	-0.514617	0.572242	-1.019275	0.272226	0.090599	-0.242491	0.926759
40164	2.895007	-3.973637	8.591610	0.043097	0.006743	0.012676	-0.514350	0.573087	-1.019250	0.271845	0.090687	-0.241689	0.927072
40165	2.930584	-3.953583	8.472183	0.000712	0.012443	-0.016601	-0.512192	0.572766	-1.019832	0.272145	0.090556	-0.241679	0.927000
40166	2.925698	-3.958531	8.428739	0.010938	0.011056	-0.028952	-0.514077	0.572119	-1.020650	0.272621	0.090589	-0.241374	0.926936
40167	2.862491	-3.949968	8.421919	-0.020893	0.014901	-0.015753	-0.513407	0.573066	-1.019262	0.272956	0.090288	-0.241752	0.926768
40168	2.842692	-3.901755	8.596684	-0.005267	-0.009382	0.000937	-0.515964	0.571866	-1.020090	0.272808	0.090467	-0.241914	0.926752
40169	3.055752	-3.931904	8.336234	-0.020755	0.003532	-0.022939	-0.513807	0.571797	-1.019299	0.273222	0.090414	-0.242336	0.926525
40170	2.993824	-3.976720	8.397264	-0.055260	0.013580	-0.009707	-0.513942	0.571813	-1.019843	0.273480	0.089944	-0.243280	0.926247
40171	2.999704	-4.015448	8.479586	-0.019133	0.012238	-0.014909	-0.513135	0.572331	-1.018470	0.273784	0.089703	-0.243641	0.926086
40172	2.921529	-3.978019	8.520237	-0.003087	0.010459	-0.009551	-0.512596	0.572331	-1.019022	0.273924	0.089578	-0.243635	0.926058
40173	2.874546	-4.051701	8.526573	0.041582	-0.000101	0.001144	-0.512729	0.571902	-1.018762	0.273761	0.089816	-0.242965	0.926259
40174	2.922404	-4.055712	8.306596	0.014427	0.024298	0.011819	-0.513271	0.572779	-1.019273	0.273535	0.089427	-0.242597	0.926460
40175	2.896587	-4.075587	8.447987	-0.007920	0.018896	-0.028950	-0.511516	0.571880	-1.019050	0.274109	0.089186	-0.242694	0.926288
40176	2.783434	-3.810554	8.827691	0.068736	-0.010317	-0.007674	-0.512187	0.571397	-1.022061	0.273985	0.089830	-0.241474	0.926581
40177	2.598907	-3.568718	8.716687	-0.034179	-0.024204	-0.200782	-0.513797	0.569039	-1.022938	0.277582	0.091059	-0.241952	0.925265
40178	3.022725	-3.767443	8.126947	-0.064633	0.021785	-0.129043	-0.516889	0.565621	-1.019463	0.280103	0.090958	-0.242803	0.924292
40179	2.995753	-3.831024	8.393816	-0.042081	0.037359	0.039988	-0.515278	0.567856	-1.019409	0.279558	0.089846	-0.243518	0.924378
40180	2.884685	-4.277265	8.776543	-0.021702	0.020359	0.015223	-0.515285	0.570304	-1.020832	0.279319	0.089313	-0.243844	0.924416
40181	2.885034	-3.847584	8.532577	0.093129	-0.012542	0.090507	-0.515014	0.569869	-1.020712	0.277352	0.089622	-0.242425	0.925351
