# Supplementary material for: Identification of Haptic Based Guiding Using Hard Reins
Source: PLoS One. 2015 Jul 22;10(7):e0132020. doi: 10.1371/journal.pone.0132020 (PMC4511788; doi:10.1371/journal.pone.0132020)
Supplement: S8 File — (ZIP) [file pone.0132020.s008.zip › Exp2_MotionData1/Subject1/path1/T1/fc1.txt]

// Start Time: 0
// Sample rate: 25.0Hz
// Scenario: 4.9
// Firmware Version: 2.6.1
Counter	Acc_X	Acc_Y	Acc_Z	Gyr_X	Gyr_Y	Gyr_Z	Mag_X	Mag_Y	Mag_Z	Quat_w	Quat_x	Quat_y	Quat_z
260	8.824987	-0.195942	4.208929	-0.560733	0.033178	-0.000939	-0.773535	-0.239469	-0.212063	-0.224798	-0.589306	0.286708	-0.721098
261	8.832144	-0.208037	4.213886	-0.565428	0.016218	-0.015929	-0.772711	-0.239329	-0.213435	-0.235127	-0.584386	0.293046	-0.719258
262	8.824885	-0.207977	4.216311	-0.559052	0.021633	-0.020313	-0.773806	-0.240150	-0.213435	-0.244048	-0.581923	0.299563	-0.715589
263	8.790952	-0.207642	4.235680	-0.549923	0.021456	-0.006058	-0.772429	-0.240975	-0.213590	-0.254010	-0.576753	0.305618	-0.713745
264	8.815102	-0.202962	4.235595	-0.560831	0.021527	-0.007950	-0.774354	-0.240282	-0.214389	-0.262688	-0.574032	0.312243	-0.709920
265	8.803044	-0.195622	4.237945	-0.546389	0.012544	-0.018343	-0.774765	-0.240414	-0.215891	-0.272651	-0.568901	0.318008	-0.707732
266	8.848358	-0.178511	4.315002	-0.572573	0.030515	0.000710	-0.772424	-0.241512	-0.217287	-0.281305	-0.565755	0.324781	-0.703779
267	8.839702	-0.203495	4.175170	-0.564447	0.023360	-0.008881	-0.771469	-0.240147	-0.215776	-0.291321	-0.560125	0.330707	-0.701445
268	8.800004	-0.207215	4.312972	-0.564500	0.008781	0.008001	-0.772016	-0.240695	-0.215641	-0.299540	-0.557105	0.337500	-0.697140
269	8.786041	-0.205119	4.247737	-0.542836	-0.007411	-0.005799	-0.772563	-0.241241	-0.216053	-0.308978	-0.551832	0.343201	-0.694425
270	8.786190	-0.195546	4.233135	-0.561838	0.005311	-0.007867	-0.773122	-0.239048	-0.215342	-0.317264	-0.548815	0.349728	-0.689809
271	8.805541	-0.173893	4.237700	-0.554626	-0.003746	-0.005951	-0.772015	-0.240970	-0.215371	-0.326769	-0.543243	0.355434	-0.686860
272	8.815082	-0.183557	4.247458	-0.568134	0.011571	0.000874	-0.772841	-0.240556	-0.215770	-0.334939	-0.539867	0.362024	-0.682127
273	8.810408	-0.232122	4.204520	-0.563561	0.007840	0.012445	-0.772705	-0.240003	-0.217133	-0.344273	-0.533766	0.367842	-0.679163
274	8.771253	-0.197505	4.291159	-0.553596	0.006893	0.011675	-0.772570	-0.239317	-0.217263	-0.351992	-0.530309	0.374302	-0.674368
275	8.800106	-0.185486	4.310313	-0.560871	0.011516	0.002722	-0.773395	-0.238901	-0.218073	-0.361358	-0.524071	0.379817	-0.671200
276	8.819410	-0.175913	4.315012	-0.548065	0.030443	-0.004316	-0.773399	-0.238219	-0.217109	-0.369295	-0.520298	0.385784	-0.666395
277	8.761618	-0.182918	4.295841	-0.537196	0.028655	-0.012152	-0.773399	-0.237659	-0.220658	-0.378644	-0.513944	0.390568	-0.663285
278	8.761541	-0.163468	4.314951	-0.548109	0.023229	-0.004283	-0.771478	-0.236977	-0.220802	-0.386406	-0.510109	0.396506	-0.658226
279	8.783149	-0.182902	4.319971	-0.560800	0.023227	0.002647	-0.772025	-0.237801	-0.219986	-0.395657	-0.503358	0.401663	-0.654792
280	8.751945	-0.163452	4.307716	-0.546296	0.021401	-0.002483	-0.770380	-0.236846	-0.219716	-0.403235	-0.499393	0.407524	-0.649563
281	8.761373	-0.158483	4.339055	-0.560991	-0.000088	-0.009599	-0.770658	-0.235740	-0.222163	-0.412348	-0.492871	0.412616	-0.645597
282	8.761337	-0.187537	4.329715	-0.573661	0.001693	-0.000915	-0.773125	-0.237108	-0.221611	-0.419882	-0.488769	0.418911	-0.639779
283	8.766124	-0.158453	4.348711	-0.560877	0.012421	0.001827	-0.771616	-0.236281	-0.223802	-0.428832	-0.481821	0.423878	-0.635829
284	8.771135	-0.194903	4.305645	-0.546493	-0.014651	0.001268	-0.771637	-0.236040	-0.223275	-0.435796	-0.477984	0.429894	-0.629924
285	8.804404	-0.211662	4.363770	-0.562959	-0.030765	-0.001478	-0.770675	-0.236321	-0.221917	-0.444322	-0.471428	0.435101	-0.625316
286	8.780675	-0.194872	4.320128	-0.568362	-0.025358	0.001079	-0.772313	-0.239481	-0.219202	-0.451260	-0.467387	0.441384	-0.618945
287	8.766261	-0.173021	4.322320	-0.555653	-0.014415	-0.020071	-0.771496	-0.237976	-0.218646	-0.459967	-0.460695	0.446053	-0.614188
288	8.805058	-0.168570	4.300475	-0.564636	-0.010971	0.002813	-0.772183	-0.237975	-0.218367	-0.466828	-0.456342	0.452069	-0.607830
289	8.800120	-0.187837	4.305528	-0.553744	-0.014661	0.006498	-0.771913	-0.237020	-0.216856	-0.475060	-0.449275	0.456836	-0.603135
290	8.809869	-0.221905	4.276904	-0.533762	-0.017475	0.008517	-0.771238	-0.234279	-0.216696	-0.481366	-0.445099	0.462489	-0.596890
291	8.790451	-0.211998	4.296147	-0.568215	-0.002841	0.001828	-0.772744	-0.235368	-0.218200	-0.489761	-0.437643	0.467147	-0.591926
292	8.795407	-0.197593	4.286316	-0.553823	-0.025425	0.001254	-0.773027	-0.233588	-0.217086	-0.496102	-0.433296	0.472950	-0.585197
293	8.800132	-0.224200	4.286606	-0.562853	-0.017273	0.001095	-0.772893	-0.233046	-0.215030	-0.504184	-0.425918	0.477549	-0.579949
294	8.824065	-0.207226	4.320208	-0.560951	-0.002880	0.002804	-0.773446	-0.232079	-0.216657	-0.510621	-0.421084	0.483109	-0.573201
295	8.785736	-0.202364	4.286382	-0.558272	-0.005502	-0.007770	-0.774825	-0.230843	-0.216360	-0.518731	-0.413551	0.487330	-0.567806
296	8.821804	-0.246112	4.281990	-0.555546	-0.005497	-0.009505	-0.773455	-0.229747	-0.216907	-0.525073	-0.408786	0.492637	-0.560805
297	8.831441	-0.299478	4.258413	-0.533751	-0.007387	-0.011012	-0.773460	-0.228650	-0.216622	-0.532851	-0.401419	0.496449	-0.555402
298	8.819703	-0.277855	4.226781	-0.560961	-0.012855	0.009937	-0.774012	-0.228518	-0.214702	-0.538781	-0.396353	0.501933	-0.548345
299	8.834032	-0.297214	4.236641	-0.568186	0.001725	-0.004392	-0.774836	-0.228514	-0.215516	-0.546693	-0.388315	0.505954	-0.542539
300	8.867355	-0.275241	4.306413	-0.568136	0.012539	-0.004451	-0.774287	-0.228239	-0.216064	-0.552914	-0.382906	0.511003	-0.535299
301	8.812886	-0.299966	4.161807	-0.566420	-0.012764	0.002794	-0.774009	-0.228922	-0.216894	-0.560411	-0.374828	0.515084	-0.529275
302	8.843340	-0.328501	4.265969	-0.550213	-0.028981	-0.005765	-0.773603	-0.227693	-0.215517	-0.565904	-0.369948	0.520268	-0.521740
303	8.819928	-0.282886	4.195430	-0.579231	-0.017964	-0.013245	-0.774569	-0.226734	-0.214543	-0.573434	-0.361815	0.524284	-0.515161
304	8.834201	-0.297351	4.214900	-0.557350	-0.005470	-0.011297	-0.774566	-0.227697	-0.213595	-0.579097	-0.356544	0.529104	-0.507516
305	8.824642	-0.282825	4.209918	-0.573769	-0.012536	-0.018522	-0.774015	-0.228111	-0.213194	-0.586507	-0.348344	0.532820	-0.500768
306	8.843956	-0.280530	4.209867	-0.564641	-0.009954	-0.009581	-0.774422	-0.229204	-0.214296	-0.591966	-0.342893	0.537642	-0.492891
307	8.834510	-0.285484	4.180944	-0.546402	-0.000147	-0.007660	-0.776484	-0.229063	-0.214005	-0.599020	-0.334662	0.540872	-0.486451
308	8.829531	-0.227164	4.228618	-0.565591	-0.007118	-0.023760	-0.774830	-0.230443	-0.212801	-0.604460	-0.329205	0.545439	-0.478277
309	8.834524	-0.207942	4.216318	-0.561077	-0.014394	-0.018351	-0.776481	-0.229889	-0.213056	-0.611366	-0.320946	0.548762	-0.471259
310	8.839294	-0.217622	4.218835	-0.575535	-0.007198	-0.009718	-0.775104	-0.230718	-0.212391	-0.616535	-0.315100	0.553370	-0.463009
311	8.839294	-0.207927	4.223559	-0.542851	-0.005487	-0.016423	-0.774272	-0.232504	-0.211869	-0.623203	-0.306865	0.556275	-0.456082
312	8.849096	-0.208110	4.204220	-0.557396	-0.012704	-0.007699	-0.774275	-0.231819	-0.211862	-0.627980	-0.301159	0.560654	-0.447897
313	8.839575	-0.203308	4.189684	-0.565541	-0.007244	-0.009598	-0.775371	-0.232638	-0.212272	-0.634497	-0.292497	0.563673	-0.440603
314	8.825124	-0.195969	4.189621	-0.568207	0.003596	-0.011467	-0.774136	-0.232508	-0.210776	-0.639350	-0.286446	0.567772	-0.432221
315	8.854035	-0.208232	4.189720	-0.571916	-0.010832	-0.007879	-0.773856	-0.233745	-0.210381	-0.645625	-0.277632	0.570739	-0.424672
316	8.822750	-0.215373	4.175346	-0.555494	-0.001936	-0.004209	-0.774541	-0.234571	-0.208743	-0.650071	-0.271609	0.574690	-0.416374
317	8.835818	-0.204146	4.051991	-0.542860	-0.017291	-0.005727	-0.775090	-0.234426	-0.210925	-0.655871	-0.263135	0.577351	-0.408974
318	8.829846	-0.183797	4.208807	-0.553681	-0.005628	0.004685	-0.774403	-0.234291	-0.210792	-0.659990	-0.256970	0.581235	-0.400681
319	8.863456	-0.254152	4.197467	-0.560981	-0.010048	-0.000683	-0.774956	-0.233745	-0.209552	-0.665706	-0.248084	0.583810	-0.393009
320	8.880768	-0.218246	4.160805	-0.553783	-0.016305	-0.009397	-0.774814	-0.235119	-0.208747	-0.669604	-0.242076	0.587615	-0.384368
321	8.849416	-0.213216	4.160790	-0.561057	-0.018083	-0.008592	-0.775502	-0.234845	-0.208328	-0.675056	-0.233298	0.590089	-0.376386
322	8.830334	-0.184193	4.145997	-0.562823	-0.009974	-0.007777	-0.774948	-0.236082	-0.207935	-0.678846	-0.227013	0.593730	-0.367585
323	8.892655	-0.215753	4.184920	-0.542854	-0.012784	-0.005750	-0.775910	-0.236080	-0.207791	-0.684023	-0.218373	0.595838	-0.359726
324	8.830054	-0.208201	4.170424	-0.537312	-0.000236	-0.002235	-0.774256	-0.237460	-0.206450	-0.687565	-0.212219	0.599033	-0.351251
325	8.844685	-0.232651	4.139270	-0.561044	-0.012606	-0.016590	-0.775079	-0.238009	-0.205629	-0.692666	-0.203431	0.601052	-0.342880
326	8.936250	-0.204038	4.170236	-0.562729	0.007171	-0.009633	-0.775902	-0.238282	-0.205626	-0.696241	-0.196888	0.604129	-0.333934
327	8.892871	-0.213505	4.158319	-0.532727	0.010627	-0.009313	-0.773699	-0.239385	-0.205380	-0.701218	-0.188233	0.605488	-0.325954
328	8.883273	-0.198948	4.158170	-0.576285	0.021711	-0.016968	-0.774522	-0.239376	-0.207562	-0.704845	-0.181416	0.608258	-0.316707
329	8.858944	-0.242174	4.161121	-0.546307	0.017944	-0.013073	-0.774399	-0.240779	-0.208006	-0.709741	-0.172562	0.609410	-0.308400
330	8.868857	-0.223059	4.136735	-0.575390	0.018134	-0.018717	-0.774117	-0.242704	-0.206660	-0.713099	-0.165728	0.612046	-0.299037
331	8.859598	-0.208776	4.093102	-0.570045	-0.001744	-0.014991	-0.774113	-0.243248	-0.208307	-0.717586	-0.156680	0.613430	-0.290215
332	8.879005	-0.187169	4.090419	-0.579115	0.000088	-0.013333	-0.774108	-0.244621	-0.208047	-0.720465	-0.149766	0.616187	-0.280740
333	8.950432	-0.179569	4.218282	-0.569801	0.037825	-0.006369	-0.772184	-0.244490	-0.207514	-0.725121	-0.140409	0.616831	-0.272038
334	8.917809	-0.151217	4.082718	-0.560818	0.027117	-0.022118	-0.773003	-0.246136	-0.206840	-0.728087	-0.133650	0.618897	-0.262666
335	8.946671	-0.112545	4.113655	-0.558010	0.021348	0.016884	-0.772454	-0.245584	-0.208207	-0.732121	-0.124302	0.619586	-0.254287
336	8.869661	-0.184936	4.051752	-0.555209	0.041340	-0.004460	-0.771895	-0.247639	-0.209463	-0.734923	-0.117279	0.621294	-0.245207
337	8.840069	-0.213319	4.119754	-0.567824	0.053927	0.004149	-0.771622	-0.246811	-0.211371	-0.739184	-0.107824	0.621331	-0.236493
338	8.832029	-0.319260	4.171681	-0.575177	0.043223	-0.004736	-0.771616	-0.248183	-0.211248	-0.741817	-0.100447	0.622931	-0.227100
339	8.843922	-0.246489	4.228835	-0.553355	0.050329	-0.004515	-0.772299	-0.248722	-0.213984	-0.745776	-0.091373	0.622737	-0.218331
340	8.839332	-0.283004	4.180930	-0.553402	0.041335	-0.006233	-0.772578	-0.247345	-0.215336	-0.748113	-0.084299	0.624089	-0.209126
341	8.800202	-0.221749	4.276936	-0.553391	0.041233	0.004379	-0.772023	-0.248442	-0.215625	-0.751662	-0.075211	0.623853	-0.200386
342	8.800371	-0.217039	4.257555	-0.558941	0.033296	-0.011559	-0.772028	-0.247067	-0.216841	-0.753695	-0.068111	0.625169	-0.190967
343	8.785611	-0.221567	4.291449	-0.555333	0.026920	-0.006175	-0.771888	-0.247336	-0.218350	-0.756854	-0.059253	0.624945	-0.181947
344	8.780654	-0.226277	4.306004	-0.572588	0.030654	-0.011710	-0.770237	-0.247891	-0.217821	-0.758631	-0.051922	0.626174	-0.172304
345	8.790306	-0.216643	4.310715	-0.560771	0.030566	-0.008030	-0.772025	-0.247472	-0.218760	-0.761588	-0.043072	0.625714	-0.163125
346	8.771234	-0.185204	4.295894	-0.558148	0.016169	-0.011448	-0.771331	-0.248842	-0.219737	-0.762929	-0.035973	0.626936	-0.153613
347	8.771337	-0.178017	4.286150	-0.562635	0.028870	-0.018655	-0.771056	-0.248841	-0.220286	-0.765640	-0.027330	0.626305	-0.144187
348	8.756708	-0.187499	4.300771	-0.548126	0.021534	-0.012252	-0.770368	-0.249119	-0.219884	-0.766811	-0.020349	0.627238	-0.134759
349	8.761872	-0.192651	4.254919	-0.544451	0.033336	-0.023780	-0.768028	-0.249949	-0.219363	-0.769331	-0.012140	0.626297	-0.125435
350	8.727488	-0.167713	4.344076	-0.544581	0.007072	-0.009474	-0.769675	-0.250491	-0.220177	-0.770086	-0.005191	0.627272	-0.116065
351	8.781025	-0.158719	4.290754	-0.537307	-0.000291	0.004826	-0.769677	-0.249941	-0.220718	-0.771879	0.003070	0.626655	-0.107227
352	8.756501	-0.172789	4.334430	-0.562757	0.005361	-0.009670	-0.770226	-0.249661	-0.222079	-0.772384	0.010309	0.627527	-0.097603
353	8.742042	-0.177560	4.329671	-0.555429	0.010658	-0.001658	-0.769261	-0.250767	-0.219909	-0.774091	0.018671	0.626593	-0.088409
354	8.773505	-0.168140	4.322276	-0.559055	0.008821	0.004511	-0.768572	-0.251041	-0.220738	-0.774381	0.026051	0.627223	-0.079035
355	8.789948	-0.192117	4.368423	-0.564470	0.014236	0.006182	-0.768298	-0.250766	-0.221010	-0.775876	0.034529	0.626057	-0.069828
356	8.717124	-0.196158	4.421716	-0.558067	0.021387	0.007964	-0.768022	-0.251039	-0.221699	-0.776087	0.041963	0.626313	-0.060502
357	8.741594	-0.230515	4.361669	-0.548189	0.005206	-0.000664	-0.768986	-0.250905	-0.220049	-0.777260	0.049963	0.625084	-0.051391
358	8.784870	-0.213694	4.390414	-0.553704	-0.003773	-0.000664	-0.768717	-0.249534	-0.219901	-0.776943	0.057196	0.625558	-0.042003
359	8.741574	-0.201416	4.378256	-0.546427	-0.003836	0.002069	-0.768169	-0.248984	-0.220720	-0.777785	0.065055	0.624285	-0.032963
360	8.734335	-0.201370	4.378265	-0.565510	-0.003722	-0.000810	-0.767482	-0.248849	-0.220450	-0.777227	0.072470	0.624594	-0.023428
361	8.753697	-0.220927	4.361546	-0.562802	-0.007337	-0.000754	-0.769406	-0.248842	-0.221256	-0.777785	0.080404	0.623206	-0.014150
362	8.746345	-0.206248	4.383135	-0.551048	-0.017337	0.002983	-0.768862	-0.247749	-0.220155	-0.776850	0.087631	0.623539	-0.004882
363	8.768326	-0.216293	4.344563	-0.572015	-0.024337	-0.008715	-0.768312	-0.247750	-0.220159	-0.776965	0.095458	0.622248	0.004594
364	8.789078	-0.213222	4.470129	-0.544582	0.007033	-0.005049	-0.768312	-0.247474	-0.220840	-0.776123	0.102472	0.622044	0.013941
365	8.780898	-0.226475	4.274599	-0.557365	-0.012779	0.001121	-0.769414	-0.246922	-0.220963	-0.776205	0.110046	0.620374	0.023083
366	8.780017	-0.225759	4.388140	-0.570260	-0.039767	0.002900	-0.768174	-0.248028	-0.219342	-0.774506	0.117561	0.620696	0.032507
367	8.761497	-0.192346	4.303235	-0.572092	-0.036024	-0.011294	-0.768864	-0.247480	-0.218511	-0.774051	0.125065	0.619228	0.041948
368	8.799752	-0.221384	4.334914	-0.568389	-0.017915	-0.022860	-0.768174	-0.248584	-0.216886	-0.772377	0.132196	0.619094	0.051778
369	8.785835	-0.207208	4.269545	-0.570202	-0.027051	-0.007784	-0.769270	-0.249544	-0.216340	-0.771838	0.139554	0.617296	0.061131
370	8.809836	-0.216948	4.281701	-0.553803	-0.019936	-0.005864	-0.768169	-0.249960	-0.215806	-0.769971	0.146648	0.616986	0.070484
371	8.819762	-0.243890	4.233670	-0.566468	-0.018152	0.002825	-0.769815	-0.250779	-0.215802	-0.769372	0.153915	0.614848	0.079618
372	8.805076	-0.219394	4.272071	-0.550119	-0.018256	0.005669	-0.768717	-0.250787	-0.214032	-0.767337	0.161067	0.614313	0.088719
373	8.802897	-0.236535	4.233611	-0.557445	-0.029025	0.004764	-0.768576	-0.251613	-0.213358	-0.766452	0.168083	0.612182	0.097638
374	8.843832	-0.226943	4.247965	-0.550157	-0.019931	-0.005821	-0.770112	-0.250825	-0.211854	-0.764163	0.175068	0.611543	0.106872
375	8.819748	-0.234100	4.238413	-0.550093	-0.010940	-0.004112	-0.768181	-0.252479	-0.210928	-0.763331	0.181673	0.609014	0.115858
376	8.831879	-0.226959	4.233485	-0.571805	-0.003747	0.008863	-0.769004	-0.253026	-0.211200	-0.760983	0.189099	0.607854	0.125145
377	8.839409	-0.224817	4.197213	-0.560917	-0.003748	0.003687	-0.769003	-0.253163	-0.211202	-0.760038	0.195795	0.604994	0.134122
378	8.858781	-0.246805	4.178105	-0.544588	-0.003752	-0.004082	-0.769835	-0.251376	-0.211451	-0.757549	0.202613	0.603784	0.143224
379	8.832050	-0.270722	4.190487	-0.546447	-0.010038	-0.005844	-0.770111	-0.251656	-0.209537	-0.756390	0.208847	0.600935	0.152098
380	8.821052	-0.247278	4.064612	-0.553690	-0.010933	-0.002378	-0.770385	-0.251931	-0.209264	-0.753579	0.215805	0.599634	0.161202
381	8.820227	-0.246607	4.170906	-0.560899	-0.005609	0.009885	-0.769568	-0.250012	-0.209250	-0.752294	0.222290	0.596446	0.169980
382	8.858391	-0.309500	4.198132	-0.546479	-0.021846	0.004844	-0.771211	-0.251378	-0.209799	-0.749204	0.229222	0.595137	0.178780
383	8.868659	-0.261591	4.142018	-0.553825	-0.025249	-0.012903	-0.770809	-0.249187	-0.208959	-0.747473	0.235259	0.592213	0.187674
384	8.859080	-0.242201	4.141814	-0.553750	-0.016304	-0.005879	-0.771085	-0.248911	-0.208954	-0.744177	0.242105	0.590679	0.196684
385	8.859043	-0.251865	4.141922	-0.553691	-0.003635	-0.012150	-0.771633	-0.249460	-0.208682	-0.742542	0.247927	0.587270	0.205614
386	8.858819	-0.271072	4.161464	-0.575488	-0.003540	-0.011524	-0.770258	-0.249742	-0.207327	-0.739062	0.254928	0.585315	0.214954
387	8.844183	-0.292664	4.171388	-0.560963	-0.007249	-0.007799	-0.771363	-0.248505	-0.207033	-0.737202	0.260793	0.581740	0.223826
388	8.863535	-0.300095	4.161781	-0.566445	-0.010792	-0.011377	-0.769160	-0.249055	-0.208286	-0.733476	0.267638	0.579759	0.232943
389	8.858818	-0.241988	4.175635	-0.555511	-0.005469	-0.007737	-0.769980	-0.250569	-0.206380	-0.731505	0.273284	0.576019	0.241700
390	8.849381	-0.244526	4.146685	-0.551954	-0.014424	-0.015603	-0.769438	-0.248787	-0.206092	-0.727595	0.279831	0.574017	0.250609
391	8.858950	-0.246942	4.156363	-0.529138	-0.002924	-0.003905	-0.769709	-0.249888	-0.205007	-0.725669	0.284996	0.570192	0.258965
392	8.868713	-0.237399	4.146579	-0.544576	-0.005607	0.002127	-0.768886	-0.249614	-0.205284	-0.721806	0.291538	0.567843	0.267499
393	8.868732	-0.242262	4.141802	-0.543693	-0.003705	-0.009375	-0.769437	-0.249759	-0.202682	-0.719611	0.296738	0.563836	0.276037
394	8.871313	-0.223025	4.129504	-0.560918	-0.000049	-0.006057	-0.769718	-0.248107	-0.204168	-0.715482	0.303331	0.561207	0.284819
395	8.864092	-0.213300	4.131821	-0.551875	-0.007317	-0.004138	-0.769575	-0.249482	-0.203226	-0.713073	0.308611	0.557017	0.293289
396	8.887736	-0.222751	4.189877	-0.540858	0.014271	-0.005910	-0.770261	-0.249475	-0.204862	-0.709039	0.314770	0.554144	0.301841
397	8.863531	-0.241927	4.190124	-0.560911	0.010903	-0.022055	-0.771222	-0.250025	-0.203903	-0.706515	0.319758	0.549590	0.310713
398	8.859058	-0.188865	4.170210	-0.548203	0.001690	-0.005919	-0.771921	-0.247558	-0.202504	-0.702113	0.326031	0.546692	0.319169
399	8.849261	-0.285629	4.142312	-0.559171	-0.010843	-0.009522	-0.769992	-0.248384	-0.203075	-0.699279	0.331162	0.542213	0.327636
400	8.864149	-0.227888	4.117488	-0.546339	0.010757	-0.013032	-0.770549	-0.246875	-0.202508	-0.694758	0.337201	0.539096	0.336130
401	8.859601	-0.169918	4.109600	-0.550923	0.007209	-0.016595	-0.770274	-0.246734	-0.203876	-0.691967	0.341920	0.534306	0.344659
402	8.869030	-0.203727	4.122044	-0.555443	0.004430	-0.006018	-0.771371	-0.247419	-0.203328	-0.687183	0.348130	0.531013	0.353003
403	8.883042	-0.237369	4.165887	-0.569983	0.003597	-0.006187	-0.770823	-0.246730	-0.204693	-0.684128	0.353148	0.525906	0.361494
404	8.849519	-0.198590	4.151004	-0.559077	0.009014	-0.013171	-0.771243	-0.245087	-0.203305	-0.679130	0.359222	0.522421	0.369891
405	8.849277	-0.242018	4.161152	-0.546437	-0.005481	-0.011171	-0.770418	-0.245088	-0.203722	-0.675946	0.363838	0.517481	0.378064
406	8.868581	-0.203361	4.180023	-0.557239	0.010768	-0.008735	-0.771931	-0.245085	-0.203300	-0.670832	0.369838	0.513803	0.386278
407	8.859265	-0.193880	4.141275	-0.546364	0.005303	-0.007688	-0.771660	-0.244128	-0.202471	-0.667622	0.374317	0.508535	0.394410
408	8.863979	-0.203514	4.151040	-0.531848	0.003447	-0.009277	-0.771654	-0.245499	-0.202896	-0.662447	0.379949	0.505014	0.402198
409	8.873799	-0.189170	4.136371	-0.555497	-0.003678	-0.005967	-0.771244	-0.244810	-0.203986	-0.658925	0.384552	0.499624	0.410260
410	8.880834	-0.203590	4.155850	-0.579026	0.010850	-0.006333	-0.772487	-0.243713	-0.202871	-0.653312	0.390690	0.495455	0.418413
411	8.878421	-0.213269	4.151129	-0.540954	-0.002855	-0.004920	-0.771259	-0.241521	-0.202858	-0.649746	0.395023	0.490006	0.426242
412	8.888176	-0.206143	4.141373	-0.571800	0.007269	-0.012417	-0.772082	-0.241512	-0.205041	-0.643924	0.400943	0.485843	0.434238
413	8.878594	-0.203632	4.131714	-0.569114	0.000073	-0.013234	-0.772521	-0.240036	-0.204356	-0.639909	0.405452	0.480019	0.442388
414	8.888114	-0.179349	4.160421	-0.557225	0.012599	-0.009630	-0.771703	-0.238390	-0.204619	-0.634104	0.411069	0.475746	0.450110
415	8.849712	-0.203510	4.122087	-0.571896	-0.009827	-0.013212	-0.772119	-0.237565	-0.204745	-0.629784	0.415619	0.469858	0.458112
416	8.844247	-0.183572	4.213678	-0.569054	0.003526	0.002660	-0.773903	-0.238107	-0.205558	-0.623734	0.421484	0.465348	0.465573
417	8.863930	-0.232472	4.141719	-0.570040	-0.005364	-0.009680	-0.774184	-0.237015	-0.203629	-0.619312	0.425917	0.459228	0.473452
418	8.897972	-0.165035	4.140921	-0.548107	0.014296	-0.002452	-0.773356	-0.237562	-0.204735	-0.613324	0.431272	0.454686	0.480728
419	8.883643	-0.155371	4.126337	-0.555427	0.003486	0.001066	-0.774597	-0.236735	-0.204854	-0.609020	0.435457	0.448348	0.488320
420	8.878480	-0.179303	4.158018	-0.557222	0.007096	0.001018	-0.774461	-0.236463	-0.204305	-0.602760	0.440924	0.443644	0.495425
421	8.887723	-0.222655	4.189896	-0.582558	0.017947	0.009496	-0.775006	-0.237279	-0.206225	-0.598235	0.445283	0.436632	0.503181
422	8.849223	-0.188572	4.191984	-0.561664	0.028817	-0.008023	-0.774735	-0.236458	-0.205671	-0.591870	0.450403	0.431569	0.510465
423	8.829920	-0.217534	4.177837	-0.560852	0.010774	-0.006140	-0.775143	-0.236721	-0.208955	-0.587119	0.454351	0.424840	0.518043
424	8.859037	-0.215423	4.158447	-0.560875	0.012676	-0.016761	-0.774453	-0.237409	-0.208967	-0.580371	0.459444	0.419923	0.525115
425	8.858859	-0.217702	4.180216	-0.542651	0.014254	-0.001520	-0.774867	-0.236993	-0.209917	-0.575664	0.463096	0.413151	0.532409
426	8.839414	-0.224737	4.194816	-0.568097	0.018073	-0.012462	-0.774452	-0.237824	-0.207877	-0.568783	0.468142	0.407927	0.539374
427	8.849318	-0.188648	4.179904	-0.553600	0.018095	-0.022016	-0.774174	-0.238647	-0.208161	-0.563582	0.471625	0.401037	0.546913
428	8.851581	-0.198236	4.194504	-0.548054	0.025131	-0.006073	-0.774594	-0.236863	-0.207866	-0.556863	0.476303	0.395764	0.553542
429	8.844389	-0.205500	4.184931	-0.564429	0.022538	-0.009789	-0.773356	-0.237002	-0.208150	-0.551521	0.479867	0.388444	0.560948
430	8.839609	-0.203084	4.180079	-0.562640	0.018024	-0.009741	-0.775015	-0.234801	-0.208389	-0.544416	0.484642	0.382999	0.567490
431	8.839572	-0.203053	4.184910	-0.579051	0.009108	-0.011647	-0.774041	-0.237273	-0.208695	-0.538593	0.488407	0.375533	0.574761
432	8.848978	-0.168984	4.232836	-0.546266	0.025170	-0.011358	-0.775966	-0.236987	-0.210867	-0.531532	0.492790	0.370096	0.581087
433	8.771817	-0.207322	4.206792	-0.557245	0.007145	-0.006088	-0.775006	-0.236302	-0.211141	-0.525763	0.496287	0.362707	0.587976
434	8.805252	-0.175745	4.266793	-0.553599	0.007967	0.001035	-0.774459	-0.235757	-0.210455	-0.518506	0.500919	0.357131	0.593876
435	8.854165	-0.237167	4.153864	-0.557307	-0.003640	-0.007776	-0.775289	-0.234658	-0.210027	-0.512432	0.504435	0.349742	0.600533
436	8.844350	-0.186080	4.199210	-0.582744	-0.002635	-0.006308	-0.776111	-0.235202	-0.211121	-0.504577	0.509313	0.343887	0.606420
437	8.820509	-0.178893	4.165339	-0.560843	0.007991	0.002727	-0.774462	-0.234932	-0.210857	-0.498461	0.512692	0.336108	0.612956
438	8.861298	-0.176537	4.196665	-0.572696	0.014568	-0.020446	-0.775284	-0.236035	-0.208810	-0.490509	0.517031	0.330233	0.618891
439	8.863441	-0.202992	4.218700	-0.526208	0.032219	-0.004091	-0.774315	-0.236986	-0.212384	-0.484620	0.519614	0.322597	0.625360
440	8.824734	-0.159046	4.252085	-0.562651	0.016171	-0.004422	-0.774871	-0.235893	-0.210590	-0.476851	0.523811	0.316556	0.630894
441	8.790952	-0.173375	4.245042	-0.561817	0.008134	-0.013218	-0.775410	-0.238360	-0.211295	-0.470117	0.526868	0.308695	0.637266
442	8.820114	-0.149488	4.230241	-0.546307	0.021612	-0.016648	-0.774319	-0.236028	-0.211554	-0.462268	0.530629	0.302837	0.642675
443	8.820115	-0.178573	4.216070	-0.557203	0.014343	-0.004349	-0.773899	-0.237534	-0.213077	-0.455530	0.533498	0.294779	0.648828
444	8.800847	-0.163939	4.218349	-0.553565	0.012474	0.001011	-0.773898	-0.238086	-0.212262	-0.447653	0.537417	0.288628	0.653823
445	8.810332	-0.192947	4.225907	-0.559067	0.003490	0.000999	-0.774442	-0.239457	-0.212272	-0.440702	0.540352	0.280494	0.659640
446	8.829562	-0.188161	4.237908	-0.568114	0.007091	0.006183	-0.774730	-0.236438	-0.211691	-0.432583	0.544360	0.274050	0.664410
447	8.810482	-0.178527	4.213666	-0.560829	0.011592	0.002701	-0.774457	-0.235887	-0.212509	-0.425483	0.547082	0.265721	0.670118
448	8.810331	-0.178405	4.232993	-0.582670	0.004472	0.004257	-0.774456	-0.235747	-0.213465	-0.417047	0.551092	0.259031	0.674739
449	8.812407	-0.187841	4.271750	-0.553586	0.007018	0.006348	-0.773359	-0.235202	-0.213058	-0.409860	0.553695	0.250725	0.680128
450	8.719196	-0.187979	4.155912	-0.548342	-0.025370	-0.002251	-0.772809	-0.235204	-0.212651	-0.401451	0.557649	0.244729	0.684085
451	8.751926	-0.138865	4.314771	-0.553676	-0.005603	0.006417	-0.773091	-0.233556	-0.212769	-0.394020	0.560283	0.236468	0.689140
452	8.844128	-0.234370	4.204581	-0.546447	-0.014604	0.003030	-0.772822	-0.232045	-0.213440	-0.385655	0.563960	0.230273	0.692960
453	8.829359	-0.241314	4.238501	-0.580101	-0.023488	0.006224	-0.773515	-0.231226	-0.211648	-0.377666	0.566899	0.221734	0.697730
454	8.786139	-0.243639	4.209594	-0.550223	-0.030682	-0.011083	-0.774069	-0.230266	-0.211086	-0.368887	0.570621	0.215693	0.701278
455	8.834653	-0.222336	4.187548	-0.557446	-0.028018	-0.002324	-0.772426	-0.229042	-0.208760	-0.360850	0.573262	0.207557	0.705746
456	8.863404	-0.217503	4.216446	-0.564701	-0.028946	0.004679	-0.773525	-0.229453	-0.207935	-0.352037	0.576981	0.201046	0.709044
457	8.824831	-0.207596	4.216388	-0.568298	-0.016206	-0.007833	-0.774217	-0.228355	-0.207645	-0.343687	0.579352	0.192705	0.713509
458	8.863613	-0.266145	4.166255	-0.544759	-0.032549	-0.005685	-0.772987	-0.226989	-0.206546	-0.334852	0.582789	0.186550	0.716541
459	8.871204	-0.198617	4.153411	-0.553734	-0.016332	-0.000571	-0.773815	-0.226720	-0.204211	-0.326625	0.584930	0.178317	0.720678
460	8.840245	-0.174517	4.112113	-0.575591	-0.025223	-0.002542	-0.773819	-0.225901	-0.202834	-0.317415	0.588322	0.171566	0.723664
461	8.926876	-0.218493	4.122152	-0.571859	-0.003512	-0.013236	-0.772438	-0.227554	-0.201767	-0.308693	0.590183	0.163134	0.727859
462	8.883493	-0.164944	4.140940	-0.557342	-0.009063	-0.005073	-0.772849	-0.227826	-0.202314	-0.299633	0.593053	0.156510	0.730762
463	8.871099	-0.227530	4.151339	-0.533680	-0.003749	-0.005732	-0.772182	-0.227859	-0.201653	-0.291341	0.594542	0.148555	0.734555
464	8.868880	-0.181624	4.148413	-0.557275	-0.000047	-0.004256	-0.773010	-0.227450	-0.200410	-0.282244	0.597123	0.141813	0.737341
465	8.859340	-0.176808	4.136292	-0.555385	0.012574	-0.006082	-0.772462	-0.226901	-0.200546	-0.273619	0.598326	0.133470	0.741164
466	8.864062	-0.164636	4.155478	-0.564573	-0.003600	-0.006088	-0.773010	-0.227447	-0.201095	-0.264326	0.600831	0.126605	0.743710
467	8.882785	-0.149743	4.237428	-0.549951	0.011615	-0.002470	-0.773008	-0.227999	-0.200279	-0.255708	0.601850	0.118338	0.747252
468	8.844552	-0.178889	4.174991	-0.561793	0.004476	-0.004343	-0.773418	-0.228549	-0.199871	-0.246428	0.604059	0.111400	0.749650
469	8.835047	-0.140171	4.174571	-0.568263	-0.023600	0.015219	-0.773566	-0.226354	-0.199300	-0.237681	0.605555	0.102863	0.752483
470	8.859247	-0.196121	4.138924	-0.557448	-0.027045	-0.007634	-0.773014	-0.226629	-0.199307	-0.228271	0.608046	0.096142	0.754274
471	8.883276	-0.198613	4.151000	-0.560918	-0.001830	-0.004287	-0.774243	-0.228823	-0.199320	-0.219278	0.608955	0.087904	0.757208
472	8.840304	-0.140552	4.119002	-0.557357	-0.016313	0.001152	-0.774391	-0.226629	-0.198339	-0.209968	0.611132	0.080987	0.758862
473	8.890924	-0.150520	4.121461	-0.550973	-0.018245	0.012747	-0.772740	-0.226634	-0.198214	-0.201256	0.612095	0.072831	0.761270
474	8.917358	-0.189375	4.117028	-0.557319	-0.012734	0.004678	-0.773567	-0.226357	-0.198205	-0.191955	0.614058	0.065823	0.762727
475	8.861922	-0.176960	4.114548	-0.558161	-0.000090	0.001042	-0.773844	-0.225806	-0.198745	-0.182942	0.614575	0.057707	0.765179
476	8.849867	-0.198705	4.102726	-0.542823	-0.020019	0.004878	-0.775215	-0.227181	-0.196833	-0.173771	0.616431	0.050912	0.766306
477	8.893188	-0.160108	4.136061	-0.540953	-0.011045	0.008396	-0.773431	-0.226364	-0.196290	-0.165022	0.616883	0.043098	0.768353
478	8.888449	-0.196502	4.107482	-0.557354	-0.018127	0.002935	-0.775218	-0.226498	-0.196005	-0.155607	0.618593	0.036070	0.769303
479	8.893117	-0.218216	4.117382	-0.564529	-0.007346	0.009860	-0.773706	-0.226503	-0.195332	-0.146555	0.618883	0.027957	0.771184
480	8.890854	-0.218322	4.098059	-0.569949	-0.000064	0.004444	-0.773704	-0.226637	-0.196428	-0.136985	0.620181	0.020641	0.772130
481	8.888366	-0.227941	4.103001	-0.557225	-0.002893	0.011686	-0.773984	-0.225677	-0.195869	-0.128028	0.620195	0.012704	0.773825
482	8.898186	-0.203902	4.093056	-0.557233	0.003538	-0.001618	-0.774260	-0.225541	-0.195455	-0.118493	0.621230	0.005633	0.774597
483	8.888665	-0.208795	4.073796	-0.564491	0.001730	0.002730	-0.773978	-0.227466	-0.194655	-0.109292	0.621004	-0.002208	0.776148
484	8.907906	-0.235524	4.069237	-0.553671	-0.010002	-0.000609	-0.773423	-0.228287	-0.195900	-0.099793	0.622069	-0.009219	0.776522
485	8.907822	-0.237879	4.078927	-0.569938	0.001756	0.002666	-0.772603	-0.227194	-0.194663	-0.090515	0.621668	-0.017027	0.777847
486	8.880119	-0.214481	3.928916	-0.559131	-0.012636	-0.005077	-0.774513	-0.230757	-0.195232	-0.080863	0.622614	-0.024074	0.777968
487	8.891285	-0.213825	4.044858	-0.544533	0.003550	-0.009432	-0.773968	-0.229660	-0.195362	-0.071711	0.621968	-0.031215	0.779127
488	8.883732	-0.295926	4.045784	-0.566340	-0.003622	-0.002578	-0.774930	-0.229517	-0.196448	-0.061993	0.622608	-0.038426	0.779127
489	8.917832	-0.262466	4.021205	-0.577239	0.001922	-0.011573	-0.773009	-0.228703	-0.194812	-0.052411	0.621853	-0.045927	0.780027
490	8.903464	-0.233382	4.020900	-0.555500	-0.002607	-0.020137	-0.773136	-0.231173	-0.195110	-0.042547	0.622301	-0.052753	0.779838
491	8.917886	-0.228581	4.030491	-0.555407	0.007209	-0.009577	-0.773964	-0.230622	-0.195098	-0.033278	0.621258	-0.059812	0.780611
492	8.917597	-0.245310	4.059669	-0.542702	0.001676	-0.002321	-0.773267	-0.232682	-0.195261	-0.023846	0.621440	-0.066663	0.780256
493	8.893380	-0.228124	4.078837	-0.569981	0.003702	-0.013272	-0.773125	-0.234057	-0.194592	-0.014369	0.620287	-0.073768	0.780766
494	8.898309	-0.220967	4.069087	-0.571843	0.000173	-0.020347	-0.772986	-0.234054	-0.195688	-0.004301	0.620353	-0.080842	0.780133
495	8.917641	-0.194451	4.078429	-0.562772	-0.007180	-0.008688	-0.773670	-0.235156	-0.194189	0.004964	0.619179	-0.087752	0.780315
496	8.888945	-0.175092	4.054092	-0.557289	-0.003628	-0.005994	-0.772563	-0.236664	-0.195444	0.014612	0.619104	-0.094765	0.779433
497	8.917697	-0.199344	4.068820	-0.529126	-0.001943	-0.007442	-0.771045	-0.238182	-0.193966	0.023411	0.617687	-0.101023	0.779557
498	8.917735	-0.209069	4.059265	-0.557254	0.003613	-0.009575	-0.770765	-0.239560	-0.192750	0.033113	0.617336	-0.107974	0.778551
499	8.927311	-0.189680	4.078363	-0.560832	0.010792	-0.004350	-0.770497	-0.238191	-0.191644	0.042238	0.615530	-0.114617	0.778590
500	8.912767	-0.196806	4.083294	-0.566314	0.012738	-0.017700	-0.771861	-0.240655	-0.192753	0.052177	0.614874	-0.121584	0.777447
501	8.912889	-0.194481	4.068772	-0.549940	0.008936	-0.004214	-0.770483	-0.241764	-0.190585	0.061111	0.612936	-0.127921	0.777310
502	8.929595	-0.223520	4.078738	-0.546261	0.017961	-0.007766	-0.769380	-0.242035	-0.192512	0.070636	0.612028	-0.134671	0.776078
503	8.929370	-0.223337	4.107727	-0.553510	0.021599	-0.007875	-0.769935	-0.240659	-0.192905	0.079652	0.609732	-0.140867	0.775912
504	8.946375	-0.228382	4.090849	-0.562440	0.041385	0.000749	-0.769381	-0.241482	-0.193465	0.089276	0.608243	-0.147911	0.774721
505	8.845977	-0.170352	3.996115	-0.529818	0.026807	0.001212	-0.769660	-0.240102	-0.195638	0.097818	0.605723	-0.153712	0.774535
506	8.844811	-0.125781	4.167150	-0.555189	0.033070	0.018567	-0.771307	-0.240644	-0.196589	0.107017	0.604154	-0.160846	0.773094
507	8.878768	-0.203689	4.107575	-0.566260	0.014414	-0.004449	-0.770760	-0.239959	-0.196723	0.115986	0.601614	-0.167032	0.772469
508	8.898312	-0.186955	4.083223	-0.571641	0.021621	0.000752	-0.770643	-0.239854	-0.196740	0.125579	0.600072	-0.174196	0.770583
509	8.864538	-0.189174	4.080877	-0.537117	0.023270	-0.000631	-0.771058	-0.239166	-0.196730	0.134106	0.597297	-0.179826	0.770009
510	8.883451	-0.208365	4.122137	-0.547977	0.028696	0.002747	-0.770368	-0.239854	-0.196742	0.143364	0.595535	-0.186597	0.768093
511	8.897779	-0.198639	4.146169	-0.538838	0.035813	0.008121	-0.770097	-0.238336	-0.199466	0.151760	0.592381	-0.192195	0.767538
512	8.815265	-0.221978	4.194858	-0.550705	0.033267	-0.004409	-0.770642	-0.239572	-0.198927	0.161124	0.590408	-0.198875	0.765445
513	8.819963	-0.284918	4.181058	-0.542516	0.030475	0.001005	-0.771333	-0.238883	-0.199188	0.169588	0.587199	-0.204342	0.764645
514	8.877838	-0.236779	4.209435	-0.538933	0.028728	-0.006003	-0.770502	-0.239704	-0.200846	0.178764	0.585184	-0.210800	0.762343
515	8.834663	-0.227023	4.180393	-0.560661	0.039640	-0.006330	-0.769403	-0.239429	-0.201673	0.187525	0.581648	-0.216306	0.761401
516	8.829537	-0.236444	4.214328	-0.553391	0.035919	0.002620	-0.770224	-0.240249	-0.202222	0.196707	0.579275	-0.223017	0.758954
517	8.822129	-0.231414	4.238441	-0.577121	0.029917	-0.018854	-0.768022	-0.240527	-0.202653	0.205734	0.575718	-0.228550	0.757619
518	8.814853	-0.241033	4.238558	-0.555377	0.012564	-0.004342	-0.770637	-0.239833	-0.203173	0.214870	0.573558	-0.235258	0.754663
519	8.805012	-0.221430	4.272175	-0.559011	0.016224	-0.008831	-0.769667	-0.241482	-0.203608	0.223404	0.570081	-0.240574	0.753142
520	8.800186	-0.231094	4.267458	-0.557122	0.025184	-0.004443	-0.767739	-0.241893	-0.204996	0.232549	0.567563	-0.247201	0.750123
521	8.809782	-0.226262	4.277055	-0.569896	0.014402	-0.000985	-0.769668	-0.241067	-0.204288	0.241007	0.563870	-0.252669	0.748415
522	8.823734	-0.196842	4.358850	-0.551651	0.036952	-0.013292	-0.769389	-0.242027	-0.204848	0.250206	0.561090	-0.259003	0.745313
523	8.780813	-0.194564	4.293652	-0.555488	0.001829	-0.013127	-0.767876	-0.241894	-0.204858	0.258544	0.557560	-0.264074	0.743335
524	8.782908	-0.213709	4.325269	-0.558185	-0.000075	-0.000765	-0.769515	-0.244355	-0.206787	0.267357	0.555079	-0.270776	0.739654
525	8.805482	-0.246048	4.199972	-0.553744	-0.008907	-0.021884	-0.769527	-0.241888	-0.205393	0.275680	0.551618	-0.275682	0.737372
526	8.824552	-0.233860	4.236049	-0.562761	-0.005403	-0.006084	-0.768975	-0.241884	-0.207039	0.284507	0.549063	-0.282360	0.733388
527	8.824747	-0.207360	4.223673	-0.569988	-0.007314	0.009771	-0.767049	-0.242446	-0.204596	0.292485	0.545164	-0.287751	0.731060
528	8.834270	-0.226703	4.231124	-0.572712	0.000945	-0.005351	-0.768288	-0.241888	-0.206360	0.301353	0.542300	-0.294484	0.726895
529	8.848825	-0.260787	4.204910	-0.564489	-0.000115	0.008021	-0.768982	-0.240236	-0.207159	0.309268	0.538188	-0.299642	0.724515
530	8.836740	-0.236459	4.219150	-0.560856	-0.000149	0.009833	-0.769670	-0.240236	-0.206607	0.317683	0.535171	-0.306308	0.720309
531	8.810269	-0.226658	4.214244	-0.568278	-0.021676	0.002797	-0.768842	-0.240787	-0.206619	0.325513	0.531233	-0.311513	0.717490
532	8.839284	-0.241428	4.199875	-0.551792	-0.000127	0.002862	-0.769671	-0.239961	-0.206878	0.333835	0.528172	-0.317905	0.713110
533	8.829549	-0.263112	4.200130	-0.575373	0.009058	-0.004552	-0.770220	-0.240372	-0.206604	0.341968	0.523647	-0.322847	0.710368
534	8.839005	-0.279979	4.217217	-0.562628	0.010750	0.000894	-0.769533	-0.239959	-0.207426	0.350396	0.520221	-0.329228	0.705834
535	8.834159	-0.260544	4.229086	-0.558163	-0.001901	0.002794	-0.768982	-0.240237	-0.206749	0.358100	0.515774	-0.333999	0.702984
536	8.831596	-0.270101	4.243692	-0.553486	0.025186	-0.006167	-0.770357	-0.240232	-0.207423	0.366521	0.512114	-0.340001	0.698427
537	8.810103	-0.265300	4.217092	-0.560944	0.000104	-0.018487	-0.770354	-0.241058	-0.206610	0.374492	0.507614	-0.344503	0.695271
538	8.834114	-0.292014	4.219774	-0.542731	0.001733	-0.008552	-0.769117	-0.240786	-0.206890	0.382567	0.504236	-0.350428	0.690354
539	8.850189	-0.279339	4.330743	-0.553611	0.010833	-0.013159	-0.770069	-0.242974	-0.208822	0.390396	0.499460	-0.354723	0.687242
540	8.795474	-0.265087	4.236436	-0.553715	-0.007165	-0.015708	-0.766766	-0.243672	-0.207759	0.398500	0.496031	-0.360722	0.681931
541	8.814311	-0.274522	4.292083	-0.562805	-0.018119	0.004599	-0.768140	-0.244221	-0.206933	0.405900	0.491306	-0.365472	0.678449
542	8.829615	-0.270437	4.188132	-0.555582	-0.017986	-0.013001	-0.768144	-0.243399	-0.206240	0.413786	0.487855	-0.371531	0.672863
543	8.843776	-0.294506	4.217372	-0.559151	-0.006241	-0.014886	-0.767731	-0.243540	-0.205423	0.421430	0.482999	-0.375872	0.669200
544	8.820102	-0.253524	4.178292	-0.548244	-0.014554	0.002103	-0.768830	-0.244088	-0.204873	0.428942	0.479313	-0.381868	0.663660
545	8.839248	-0.251093	4.199983	-0.551819	-0.003716	0.001113	-0.768281	-0.243954	-0.204328	0.436250	0.474228	-0.386175	0.660048
546	8.807635	-0.284629	4.214895	-0.558195	-0.007295	0.001049	-0.766910	-0.242720	-0.204737	0.443799	0.470235	-0.392147	0.654326
547	8.839099	-0.280055	4.205138	-0.557307	-0.014567	0.008189	-0.768551	-0.244911	-0.205431	0.450905	0.465050	-0.396620	0.650466
548	8.814876	-0.304064	4.205438	-0.544675	-0.027213	0.004868	-0.768150	-0.242584	-0.203494	0.457989	0.461279	-0.402544	0.644536
549	8.849012	-0.241550	4.190199	-0.553685	-0.013648	0.004695	-0.767740	-0.242038	-0.202670	0.465040	0.456009	-0.406859	0.640515
550	8.858441	-0.280207	4.200282	-0.546410	-0.007280	-0.005878	-0.770215	-0.242306	-0.202928	0.472305	0.451928	-0.412436	0.634496
551	8.839362	-0.285116	4.168955	-0.557277	0.000027	-0.011361	-0.767740	-0.242176	-0.202398	0.479626	0.446443	-0.416454	0.630249
552	8.858706	-0.299810	4.157013	-0.553756	-0.010663	-0.026291	-0.767466	-0.241902	-0.202671	0.487046	0.442377	-0.421881	0.623783
553	8.858580	-0.299624	4.171527	-0.548238	-0.001686	-0.023635	-0.766246	-0.242213	-0.202153	0.494343	0.436963	-0.425624	0.619300
554	8.868708	-0.263718	4.127626	-0.568166	-0.005400	-0.000836	-0.767206	-0.242758	-0.202699	0.501471	0.432343	-0.431304	0.612848
555	8.882935	-0.285417	4.149593	-0.559107	-0.003545	-0.011358	-0.767067	-0.243034	-0.202429	0.508603	0.426604	-0.435241	0.608192
556	8.882398	-0.243779	4.238519	-0.550012	0.001816	-0.011284	-0.767206	-0.242898	-0.202153	0.515614	0.422044	-0.440434	0.601696
557	8.844851	-0.304989	4.072552	-0.550054	-0.018119	0.001215	-0.767760	-0.242213	-0.201184	0.522297	0.416327	-0.444450	0.596945
558	8.919151	-0.295355	4.142407	-0.563694	-0.028127	0.019708	-0.766661	-0.242082	-0.199958	0.528635	0.411590	-0.450275	0.590247
559	8.871431	-0.280950	4.079496	-0.573712	-0.024317	0.001870	-0.766939	-0.241813	-0.198037	0.535348	0.405565	-0.454573	0.585050
560	8.859009	-0.266042	4.132497	-0.571755	0.001824	-0.000925	-0.766660	-0.242360	-0.198866	0.542105	0.400455	-0.459894	0.578148
561	8.849515	-0.253993	4.117880	-0.559124	-0.018155	0.009961	-0.766662	-0.242505	-0.196403	0.548552	0.394307	-0.463945	0.573034
562	8.902687	-0.237430	4.115208	-0.557248	-0.007337	0.009045	-0.766672	-0.240170	-0.196653	0.554831	0.389254	-0.469166	0.566151
563	8.902636	-0.314943	4.084666	-0.553660	-0.005353	-0.013049	-0.765708	-0.240309	-0.196799	0.561507	0.383111	-0.472758	0.560745
564	8.873478	-0.258855	4.137229	-0.531864	-0.007327	-0.005706	-0.766541	-0.238663	-0.195406	0.567598	0.378369	-0.477471	0.553797
565	8.888078	-0.256622	4.122689	-0.547406	-0.017049	-0.018210	-0.765853	-0.239081	-0.194047	0.574064	0.372355	-0.481007	0.548119
566	8.902763	-0.261728	4.093736	-0.575596	-0.026887	-0.011398	-0.767366	-0.238939	-0.194581	0.580193	0.367272	-0.486268	0.540399
567	8.888099	-0.280874	4.108464	-0.562858	-0.017844	-0.021926	-0.765988	-0.239629	-0.194599	0.586684	0.361005	-0.489868	0.534329
568	8.873425	-0.331520	4.109049	-0.586383	-0.005137	-0.020520	-0.766819	-0.238254	-0.194442	0.593017	0.355534	-0.494796	0.526406
569	8.887866	-0.312191	4.123310	-0.559126	-0.009883	-0.007782	-0.767091	-0.238939	-0.194857	0.599275	0.348959	-0.498274	0.520404
570	8.883823	-0.254632	4.050195	-0.555581	-0.017892	-0.020066	-0.768198	-0.237705	-0.193193	0.605075	0.343874	-0.502909	0.512560
571	8.910321	-0.257185	4.055020	-0.561926	-0.017899	-0.015713	-0.768474	-0.237151	-0.194692	0.611221	0.337313	-0.506364	0.506185
572	8.912708	-0.283838	4.045650	-0.531836	-0.005518	-0.005708	-0.769033	-0.235507	-0.192891	0.616662	0.332146	-0.510585	0.498709
573	8.889328	-0.303685	3.939602	-0.533792	-0.028886	-0.010898	-0.768066	-0.236889	-0.190858	0.622326	0.325884	-0.513840	0.492420
574	8.806388	-0.251547	4.079255	-0.550924	-0.010918	0.002044	-0.768074	-0.235104	-0.190703	0.627590	0.320361	-0.518246	0.484686
575	8.946707	-0.267260	4.026093	-0.553674	-0.029124	0.026038	-0.769731	-0.233731	-0.189444	0.632882	0.313370	-0.521844	0.478474
576	8.964310	-0.238862	3.948442	-0.560980	-0.028954	0.011809	-0.769182	-0.234014	-0.187398	0.637743	0.307702	-0.526512	0.470519
577	8.918516	-0.233771	3.943614	-0.550096	-0.028963	0.006620	-0.770289	-0.232643	-0.185732	0.643051	0.300869	-0.529855	0.463915
578	8.969472	-0.214929	3.916761	-0.582823	-0.035138	0.009828	-0.771393	-0.232235	-0.183666	0.647806	0.294903	-0.534659	0.455544
579	8.976150	-0.229060	3.982140	-0.559145	-0.019872	0.002930	-0.771679	-0.229903	-0.182682	0.653137	0.287826	-0.537839	0.448662
580	8.957029	-0.190312	3.976901	-0.564559	-0.018125	0.011704	-0.772775	-0.231279	-0.181044	0.657753	0.281829	-0.542127	0.440491
581	8.927960	-0.209427	3.981985	-0.548220	-0.012673	-0.002302	-0.773331	-0.229904	-0.181300	0.662982	0.274809	-0.544972	0.433521
582	8.956802	-0.151350	4.024786	-0.555499	-0.010816	-0.004156	-0.772774	-0.231694	-0.180227	0.667572	0.268952	-0.548858	0.425166
583	8.952975	-0.086695	3.927432	-0.562734	-0.002602	-0.011356	-0.773056	-0.230322	-0.179663	0.672899	0.261684	-0.551522	0.417794
584	8.976014	-0.165937	4.029755	-0.550076	0.000229	-0.032467	-0.774713	-0.228666	-0.181003	0.677620	0.256034	-0.554925	0.409067
585	8.871861	-0.247369	4.040466	-0.555280	0.027091	-0.013263	-0.773059	-0.229498	-0.179518	0.683080	0.248567	-0.556980	0.401733
586	8.971878	-0.103455	3.971081	-0.557104	0.017933	0.006276	-0.773335	-0.228943	-0.181290	0.687516	0.242163	-0.560254	0.393440
587	8.976182	-0.151532	4.015098	-0.557122	0.028976	-0.019454	-0.776090	-0.228112	-0.181535	0.692867	0.234668	-0.562136	0.385837
588	8.903058	-0.165024	4.102320	-0.547977	0.036055	-0.011450	-0.774859	-0.226325	-0.182621	0.697398	0.228369	-0.564857	0.377386
589	8.941503	-0.228146	4.093309	-0.555329	0.023527	-0.016766	-0.774038	-0.224671	-0.185075	0.702469	0.220847	-0.566673	0.369656
590	8.917242	-0.252124	4.098441	-0.553506	0.018012	-0.006104	-0.774586	-0.224941	-0.186169	0.706576	0.214471	-0.569565	0.361038
591	8.927477	-0.276895	4.011730	-0.568162	0.001980	-0.018558	-0.774312	-0.224943	-0.185897	0.711272	0.206888	-0.571630	0.352886
592	8.913109	-0.247810	4.011425	-0.546227	0.021648	-0.013114	-0.774305	-0.226035	-0.187825	0.715231	0.200602	-0.574238	0.344171
593	8.879259	-0.235426	4.025827	-0.536287	0.010736	-0.007629	-0.775408	-0.225203	-0.189588	0.719624	0.193239	-0.575861	0.336430
594	8.936493	-0.286132	4.089131	-0.540788	0.016134	-0.004174	-0.774311	-0.224662	-0.187674	0.723234	0.186903	-0.578401	0.327797
595	8.942068	-0.272230	3.999579	-0.573498	0.014525	-0.008078	-0.773621	-0.224935	-0.188777	0.727613	0.178942	-0.580071	0.319493
596	8.927588	-0.238207	4.016130	-0.560704	0.027053	-0.005351	-0.774857	-0.225202	-0.190414	0.731216	0.172199	-0.582425	0.310567
597	8.874107	-0.281179	4.045672	-0.562574	0.018051	-0.006220	-0.775126	-0.226433	-0.191793	0.735367	0.164319	-0.583828	0.302292
598	8.903181	-0.257136	4.040553	-0.562479	0.030646	-0.001871	-0.774602	-0.224814	-0.192207	0.738776	0.157429	-0.585992	0.293325
599	8.883594	-0.232549	4.088624	-0.562521	0.027064	-0.004507	-0.775705	-0.224259	-0.193015	0.742801	0.149452	-0.587111	0.284976
600	8.888811	-0.189272	4.059143	-0.555219	0.034256	-0.006227	-0.774877	-0.224532	-0.194256	0.746033	0.142647	-0.589008	0.275964
601	8.874257	-0.189120	4.068824	-0.558008	0.030776	-0.018626	-0.776521	-0.226452	-0.193853	0.749945	0.134874	-0.589846	0.267346
602	8.902877	-0.189028	4.112272	-0.555277	0.038053	-0.027482	-0.775416	-0.226999	-0.195373	0.753114	0.128247	-0.591466	0.257953
603	8.864304	-0.169426	4.116937	-0.546214	0.039888	-0.036239	-0.776101	-0.227961	-0.194830	0.756970	0.120812	-0.591896	0.249120
604	8.864791	-0.169822	4.054126	-0.553404	0.050737	-0.036387	-0.773619	-0.228785	-0.196637	0.760103	0.114207	-0.593129	0.239579
605	8.839992	-0.137621	4.155269	-0.558956	0.032658	-0.027500	-0.774718	-0.229057	-0.196632	0.763631	0.106517	-0.593586	0.230605
606	8.879175	-0.155295	4.073272	-0.560957	0.002072	-0.030864	-0.774439	-0.229879	-0.197464	0.765944	0.099916	-0.595444	0.220889
607	8.884110	-0.097248	4.087113	-0.582723	0.005718	-0.024056	-0.774160	-0.230702	-0.198022	0.768946	0.091967	-0.596254	0.211529
608	8.852797	-0.101943	4.077544	-0.550872	0.010904	-0.016645	-0.774026	-0.229740	-0.198561	0.771051	0.085274	-0.597795	0.202112
609	8.840075	-0.130418	4.147941	-0.531633	0.024998	0.008254	-0.774574	-0.230289	-0.198289	0.773832	0.077680	-0.597986	0.193810
610	8.864000	-0.130403	4.174484	-0.560646	0.026812	0.022061	-0.774582	-0.228365	-0.198543	0.775770	0.070276	-0.599226	0.184854
611	8.824587	-0.177978	4.254794	-0.557012	0.028603	0.020305	-0.773472	-0.230008	-0.200896	0.778367	0.062172	-0.599310	0.176371
612	8.829717	-0.236421	4.187793	-0.521708	-0.000493	0.031509	-0.774025	-0.229734	-0.200204	0.779679	0.055327	-0.600693	0.167954
613	8.839124	-0.197505	4.238081	-0.554418	0.001482	0.029350	-0.773898	-0.227265	-0.199222	0.781704	0.047297	-0.601038	0.159550
614	8.824718	-0.187780	4.233160	-0.533510	0.005001	0.027802	-0.774593	-0.225616	-0.199062	0.782901	0.040273	-0.602223	0.150905
615	8.828848	-0.281763	4.277689	-0.555325	0.004247	0.022230	-0.774866	-0.225885	-0.200569	0.784770	0.032361	-0.602354	0.142333
616	8.780747	-0.337334	4.230055	-0.544492	-0.001989	0.008226	-0.774602	-0.223694	-0.198632	0.785735	0.025401	-0.603514	0.133214
617	8.804824	-0.351982	4.230186	-0.560855	-0.002785	0.005389	-0.774735	-0.224793	-0.198642	0.787354	0.017676	-0.603589	0.124266
618	8.799664	-0.419541	4.240611	-0.575474	-0.014368	-0.001798	-0.774591	-0.226444	-0.197838	0.787981	0.010364	-0.604855	0.114582
619	8.810136	-0.328172	4.179179	-0.542656	-0.007527	0.022446	-0.775141	-0.226441	-0.198382	0.789280	0.002791	-0.604793	0.106088
620	8.796072	-0.372042	4.104793	-0.533719	-0.032766	0.019162	-0.775968	-0.226307	-0.196731	0.789413	-0.004090	-0.606102	0.097218
621	8.784795	-0.491841	4.255933	-0.569408	-0.075871	0.020754	-0.776935	-0.225900	-0.194528	0.789680	-0.011864	-0.607007	0.088353
622	8.790310	-0.390640	4.216141	-0.555782	-0.075045	0.022693	-0.778449	-0.226734	-0.190417	0.789073	-0.019062	-0.608866	0.079259
623	8.785074	-0.448443	4.240952	-0.555890	-0.092144	0.020133	-0.778453	-0.226329	-0.187948	0.788939	-0.026513	-0.609832	0.070545
624	8.925884	-0.374884	4.167465	-0.565860	-0.093980	0.031570	-0.780108	-0.226062	-0.184372	0.787863	-0.033953	-0.611834	0.061464
625	8.911588	-0.435530	4.115010	-0.576551	-0.067882	0.040123	-0.781358	-0.224149	-0.180509	0.787778	-0.041913	-0.612260	0.052795
626	8.899879	-0.450285	4.062040	-0.531862	-0.053905	0.065328	-0.784242	-0.225797	-0.178587	0.786966	-0.049276	-0.613405	0.044627
627	8.960951	-0.344632	4.017292	-0.557031	-0.022462	0.089638	-0.785349	-0.224704	-0.176102	0.787210	-0.057476	-0.612888	0.036941
628	9.000360	-0.204956	3.981858	-0.571571	-0.022413	0.093034	-0.786330	-0.220999	-0.174003	0.786512	-0.065828	-0.613387	0.028691
629	8.913989	-0.141804	3.947446	-0.547903	-0.008020	0.082599	-0.786753	-0.219081	-0.172200	0.786755	-0.073663	-0.612494	0.021009
630	8.966869	-0.098344	3.995209	-0.571679	-0.018503	0.059399	-0.786756	-0.218814	-0.169732	0.785907	-0.081600	-0.612815	0.012229
631	8.727287	0.115045	3.874768	-0.561234	-0.046653	-0.022593	-0.788408	-0.218537	-0.169443	0.785496	-0.088172	-0.612548	0.002823
632	8.796637	0.442780	3.803372	-0.554479	-0.076531	-0.106312	-0.787990	-0.220611	-0.165496	0.783762	-0.093785	-0.613883	-0.008245
633	9.302237	0.358125	3.912358	-0.571274	-0.126549	-0.139730	-0.787701	-0.224048	-0.164574	0.782138	-0.098866	-0.614905	-0.019429
634	9.283062	0.005764	4.346352	-0.557892	-0.058877	-0.062211	-0.786326	-0.224614	-0.160482	0.780392	-0.105040	-0.615680	-0.029880
635	9.035824	-0.275351	4.352235	-0.551018	-0.023570	0.010106	-0.788108	-0.226257	-0.160896	0.779970	-0.111441	-0.614602	-0.038633
636	8.852972	0.101495	4.152584	-0.548217	-0.014685	0.022490	-0.791822	-0.226524	-0.160597	0.778632	-0.118460	-0.614347	-0.047718
637	8.765120	0.122706	3.978517	-0.563157	-0.042741	-0.055368	-0.789900	-0.225707	-0.159919	0.777721	-0.124088	-0.613548	-0.057537
638	8.739457	0.265147	3.933475	-0.562173	-0.041156	-0.031466	-0.790585	-0.226392	-0.159783	0.775762	-0.130665	-0.613643	-0.067548
639	8.892011	0.244373	3.856193	-0.563085	-0.044760	-0.028768	-0.790858	-0.227500	-0.156780	0.774689	-0.136438	-0.612642	-0.076888
640	8.867973	0.239601	3.841783	-0.548600	-0.046521	-0.040978	-0.791953	-0.228871	-0.156786	0.772471	-0.142671	-0.612693	-0.086837
641	8.863020	0.176722	3.827996	-0.564937	-0.046446	-0.041178	-0.789746	-0.230253	-0.155995	0.771192	-0.148154	-0.611584	-0.096327
642	8.828710	0.187057	3.900404	-0.568318	-0.016011	-0.018413	-0.790020	-0.230524	-0.156817	0.769120	-0.154879	-0.610887	-0.106226
643	8.842224	0.161089	4.011809	-0.553695	0.016609	-0.046756	-0.790296	-0.230111	-0.157085	0.768477	-0.159831	-0.608679	-0.115787
644	8.947419	0.139407	4.127875	-0.547021	0.052311	-0.012383	-0.791386	-0.232577	-0.158334	0.767116	-0.166119	-0.606782	-0.125509
645	8.850567	0.113621	4.157284	-0.547513	0.098806	0.025340	-0.790975	-0.231469	-0.161476	0.767528	-0.171500	-0.602919	-0.134080
646	9.080931	0.009001	4.274108	-0.563570	0.132882	0.053280	-0.789317	-0.232006	-0.166424	0.767052	-0.178596	-0.599353	-0.143217
647	8.959180	0.064447	4.131112	-0.552382	0.179722	0.047804	-0.789050	-0.229245	-0.170780	0.768328	-0.183960	-0.593985	-0.151700
648	9.309373	0.190542	4.153416	-0.559905	0.163032	0.011628	-0.788934	-0.228850	-0.174760	0.767885	-0.190384	-0.589942	-0.161479
649	9.149278	-0.069528	4.134789	-0.563826	0.137384	-0.042289	-0.788515	-0.228828	-0.182159	0.768163	-0.194864	-0.585348	-0.171234
650	9.179464	-0.082827	3.970612	-0.562412	0.067108	-0.041828	-0.789331	-0.230742	-0.184364	0.766189	-0.200979	-0.582792	-0.181429
651	9.271811	-0.248735	3.808056	-0.571105	0.068061	0.057149	-0.788647	-0.229084	-0.187913	0.765805	-0.206892	-0.578673	-0.189408
652	8.678981	-0.420621	3.931564	-0.569301	0.059846	0.058841	-0.788374	-0.227698	-0.191600	0.763879	-0.214271	-0.575634	-0.198044
653	8.473405	-0.588606	3.909554	-0.549363	0.035216	0.078625	-0.789343	-0.226180	-0.193220	0.763133	-0.220187	-0.571858	-0.205241
654	8.752144	-0.841461	3.940993	-0.547979	-0.056960	0.111077	-0.789214	-0.224537	-0.191424	0.759987	-0.228274	-0.570314	-0.212258
655	9.248409	-0.897230	4.023094	-0.555240	-0.044129	0.096850	-0.790186	-0.222892	-0.189482	0.758228	-0.234799	-0.567510	-0.218844
656	9.051645	-1.018067	3.821766	-0.568030	-0.061127	0.087912	-0.792814	-0.219867	-0.188609	0.754660	-0.242900	-0.565908	-0.226354
657	9.220730	-0.961100	3.828152	-0.560877	-0.078283	0.090797	-0.794340	-0.217673	-0.186110	0.752297	-0.249588	-0.563488	-0.232886
658	8.695360	-0.643282	3.890539	-0.546233	-0.050417	0.084535	-0.794615	-0.218232	-0.182826	0.748758	-0.257219	-0.561703	-0.240187
659	8.613067	-0.579550	3.952753	-0.553465	-0.064277	0.125217	-0.797518	-0.215760	-0.180587	0.746617	-0.264050	-0.558803	-0.246129
660	8.887218	-0.774403	3.981135	-0.558231	-0.050748	0.029567	-0.797245	-0.215769	-0.178124	0.742558	-0.271195	-0.557124	-0.254310
661	8.866833	-0.894583	4.062230	-0.549982	-0.009754	-0.025460	-0.799168	-0.216590	-0.177570	0.740151	-0.275955	-0.554093	-0.262691
662	8.741343	-0.782302	4.116712	-0.542840	-0.019599	-0.037714	-0.798336	-0.218383	-0.176225	0.735991	-0.281908	-0.552246	-0.271790
663	8.862315	-0.720305	4.106194	-0.573762	-0.012033	-0.059321	-0.799020	-0.219482	-0.175820	0.733097	-0.286579	-0.549147	-0.280854
664	8.789907	-0.807087	4.066188	-0.568410	-0.024563	-0.072475	-0.797909	-0.221960	-0.175032	0.728344	-0.292489	-0.547267	-0.290628
665	8.645732	-0.804727	4.298285	-0.557334	0.005019	-0.064605	-0.797340	-0.226219	-0.175217	0.725549	-0.296683	-0.543863	-0.299617
666	8.662907	-0.829299	4.250218	-0.555569	0.000605	-0.075170	-0.797875	-0.230205	-0.174295	0.720927	-0.302163	-0.541545	-0.309340
667	8.673265	-0.694211	4.224537	-0.544600	0.031468	-0.105289	-0.796754	-0.234601	-0.175444	0.718098	-0.305491	-0.537902	-0.318862
668	8.759953	-0.743080	4.224967	-0.553478	0.060286	-0.098481	-0.795376	-0.234736	-0.177099	0.713786	-0.310241	-0.534710	-0.329160
669	8.567072	-0.775933	4.186936	-0.551240	0.112286	-0.074046	-0.795768	-0.238704	-0.181931	0.711823	-0.313408	-0.529481	-0.338723
670	9.173274	-0.855770	4.394787	-0.560105	0.157471	-0.077862	-0.792175	-0.241170	-0.186640	0.708429	-0.317749	-0.524559	-0.349289
671	9.645897	-0.768792	4.482574	-0.554516	0.189969	-0.081431	-0.792158	-0.243895	-0.193791	0.707028	-0.320293	-0.518043	-0.359383
672	8.557889	-0.466034	4.275297	-0.552688	0.175242	-0.060262	-0.790760	-0.247864	-0.199595	0.703774	-0.324509	-0.512629	-0.369606
673	8.834707	-0.391611	4.090484	-0.571967	0.101753	0.010810	-0.790894	-0.248128	-0.202884	0.701833	-0.328834	-0.506443	-0.377908
674	9.351177	-0.586377	3.990496	-0.552974	0.093771	-0.006526	-0.790058	-0.249906	-0.205785	0.697940	-0.334134	-0.501674	-0.386726
675	8.767519	-0.526736	3.666876	-0.538650	0.063255	-0.032807	-0.790882	-0.250037	-0.207286	0.695288	-0.337844	-0.496421	-0.394972
676	8.462771	0.143187	3.456870	-0.553955	-0.028174	-0.076623	-0.790321	-0.252230	-0.209231	0.689440	-0.343343	-0.493668	-0.403833
677	9.175065	0.346787	3.501964	-0.554534	-0.092647	-0.109680	-0.790044	-0.252786	-0.207595	0.684298	-0.347711	-0.490859	-0.412178
678	9.914629	-0.287941	3.981581	-0.547177	-0.111221	-0.047508	-0.789897	-0.254984	-0.207618	0.677731	-0.353991	-0.488951	-0.419879
679	9.456784	-0.933156	3.897587	-0.551040	-0.069704	0.036945	-0.790994	-0.256361	-0.205981	0.673851	-0.359542	-0.484693	-0.426295
680	8.831418	-0.373440	3.901842	-0.546387	-0.043697	0.042091	-0.791681	-0.257192	-0.203381	0.668533	-0.366039	-0.481117	-0.433134
681	8.418137	-0.003884	3.849953	-0.526787	-0.083177	0.010681	-0.792639	-0.258985	-0.200379	0.664304	-0.371081	-0.477325	-0.439499
682	8.722613	-0.151558	3.725564	-0.541481	-0.086210	-0.040732	-0.791814	-0.259409	-0.197513	0.657729	-0.377009	-0.474848	-0.446963
683	8.889566	-0.199497	3.955390	-0.541647	-0.115161	-0.026385	-0.791811	-0.260794	-0.193966	0.652583	-0.382124	-0.471501	-0.453656
684	8.957150	-0.151464	3.976507	-0.548882	-0.111577	-0.019396	-0.793458	-0.262729	-0.189179	0.645733	-0.388489	-0.469001	-0.460590
685	8.910360	-0.111634	4.116251	-0.546966	-0.099118	-0.004422	-0.793455	-0.264252	-0.185497	0.640730	-0.393653	-0.465103	-0.467099
686	8.948318	-0.174360	4.170050	-0.565061	-0.093731	0.006831	-0.794832	-0.264952	-0.180699	0.633998	-0.400215	-0.461888	-0.473850
687	8.716147	-0.109472	4.266274	-0.555846	-0.068559	0.004971	-0.795652	-0.266879	-0.178932	0.629142	-0.405193	-0.457312	-0.480483
688	8.579088	-0.142933	4.187105	-0.537558	-0.046940	-0.005592	-0.794554	-0.266474	-0.177430	0.622782	-0.410757	-0.453745	-0.487378
689	8.685996	-0.124807	4.102202	-0.560980	-0.018012	-0.002477	-0.797441	-0.267294	-0.176594	0.618119	-0.415145	-0.448409	-0.494482
690	8.643042	-0.027981	4.086683	-0.558952	0.021678	-0.008885	-0.797851	-0.268119	-0.176189	0.612010	-0.420178	-0.443684	-0.502035
691	8.964762	-0.203185	4.213837	-0.557684	0.086659	-0.018963	-0.797567	-0.270180	-0.176486	0.607972	-0.423240	-0.437085	-0.510093
692	8.774578	-0.374906	4.382707	-0.570818	0.173311	-0.033872	-0.796873	-0.270299	-0.182519	0.602670	-0.426555	-0.430464	-0.519173
693	8.831188	-0.203518	4.011100	-0.560971	0.173808	-0.088564	-0.795786	-0.271698	-0.187624	0.598439	-0.428073	-0.423183	-0.528716
694	9.141310	-0.030029	4.245512	-0.567622	0.179038	-0.161140	-0.793846	-0.273326	-0.195602	0.591677	-0.430077	-0.417453	-0.539153
695	8.685137	-0.205470	3.552287	-0.565826	0.052806	-0.254198	-0.791622	-0.277020	-0.201958	0.584349	-0.431488	-0.412779	-0.549517
696	9.924625	-0.488876	3.529631	-0.550755	-0.024906	-0.221479	-0.788286	-0.283746	-0.206848	0.575172	-0.434859	-0.409981	-0.558562
697	9.518517	-0.699027	3.518024	-0.570142	0.043270	-0.185079	-0.786063	-0.287862	-0.210332	0.568179	-0.436968	-0.404583	-0.567930
698	8.765574	-0.577913	3.580495	-0.566536	0.046907	-0.200239	-0.785632	-0.291285	-0.214480	0.559484	-0.439755	-0.400441	-0.577270
699	9.001489	-0.414134	3.732972	-0.565347	0.002676	-0.287471	-0.782163	-0.296775	-0.219220	0.550737	-0.441416	-0.396244	-0.587223
700	9.343574	-0.578203	3.729513	-0.570891	-0.009798	-0.296257	-0.780077	-0.301306	-0.221885	0.540215	-0.443982	-0.393353	-0.596927
701	9.343395	-0.570787	3.756006	-0.561876	-0.029824	-0.278336	-0.775918	-0.307208	-0.226772	0.531037	-0.446014	-0.389241	-0.606269
702	9.020824	-0.288254	3.789525	-0.561640	0.020699	-0.289290	-0.773963	-0.312971	-0.230956	0.520692	-0.447997	-0.385905	-0.615837
703	8.552495	-0.096116	3.903973	-0.573666	-0.011764	-0.285770	-0.770912	-0.317777	-0.234316	0.511162	-0.449802	-0.381294	-0.625305
704	8.953506	-0.079602	3.857349	-0.561937	0.012235	-0.349387	-0.765386	-0.320928	-0.241104	0.499771	-0.451259	-0.378412	-0.635137
705	9.034253	-0.139653	3.995620	-0.554756	0.007810	-0.361659	-0.761917	-0.325855	-0.249674	0.489287	-0.451960	-0.374282	-0.645170
706	8.943373	-0.285634	4.130248	-0.544570	0.020966	-0.329817	-0.758448	-0.330366	-0.259611	0.478143	-0.453091	-0.371176	-0.654459
707	8.966866	-0.280420	4.214716	-0.561620	0.049750	-0.316038	-0.753892	-0.331582	-0.269248	0.468194	-0.453561	-0.365875	-0.664238
708	8.918072	-0.388268	3.921239	-0.579814	0.007958	-0.268233	-0.751124	-0.333345	-0.278603	0.457243	-0.455480	-0.361689	-0.672791
709	8.797869	-0.446042	3.835070	-0.557898	0.000270	-0.228149	-0.745343	-0.331546	-0.286575	0.447836	-0.457167	-0.355852	-0.681037
710	8.850507	-0.603544	3.817430	-0.535767	0.068038	-0.261047	-0.744504	-0.332476	-0.297002	0.437625	-0.457764	-0.351513	-0.689475
711	8.759758	-0.854325	4.194821	-0.547093	0.157385	-0.275951	-0.741195	-0.331484	-0.308799	0.428476	-0.456818	-0.344599	-0.699269
712	9.470445	-0.836512	4.667197	-0.560517	0.190563	-0.244339	-0.735674	-0.332420	-0.320633	0.418942	-0.455876	-0.338542	-0.708558
713	8.971411	-0.384915	4.510621	-0.553222	0.196752	-0.239021	-0.730159	-0.332815	-0.329995	0.410206	-0.454615	-0.330576	-0.718175
714	8.407424	-0.328117	4.138686	-0.569702	0.106649	-0.136133	-0.727260	-0.333210	-0.337419	0.401407	-0.455503	-0.323943	-0.725569
715	8.730377	-0.479609	3.808960	-0.562393	0.043508	-0.027671	-0.722994	-0.331688	-0.343601	0.394324	-0.457882	-0.314938	-0.731893
716	8.659808	-0.262512	3.678587	-0.546200	0.025512	-0.037967	-0.723413	-0.329475	-0.347822	0.386513	-0.460272	-0.308299	-0.737366
717	8.785428	-0.035596	3.770109	-0.546516	0.006090	-0.079379	-0.723830	-0.327814	-0.351364	0.378291	-0.462751	-0.300125	-0.743426
718	8.864805	-0.079992	4.091819	-0.565862	-0.033522	-0.073175	-0.722590	-0.327256	-0.354656	0.369303	-0.465823	-0.293871	-0.748508
719	8.968567	-0.022477	4.120030	-0.558945	-0.085768	-0.076284	-0.722870	-0.326295	-0.354370	0.360185	-0.469751	-0.286001	-0.753528
720	9.357369	0.040278	4.113977	-0.554839	-0.131336	-0.114792	-0.722866	-0.326701	-0.356292	0.349987	-0.473838	-0.280920	-0.757674
721	9.225965	-0.156746	4.159839	-0.574252	-0.049382	-0.104077	-0.723418	-0.326423	-0.356833	0.340224	-0.477111	-0.272665	-0.763064
722	8.841718	-0.131584	3.932973	-0.566123	-0.047365	-0.135906	-0.722313	-0.326550	-0.360953	0.329946	-0.479746	-0.266931	-0.767937
723	8.696727	0.121547	4.080132	-0.579736	-0.042011	-0.124602	-0.721353	-0.325449	-0.362045	0.319571	-0.482756	-0.258574	-0.773279
724	8.784301	-0.000750	3.931590	-0.536243	-0.063792	-0.128373	-0.718046	-0.325445	-0.365769	0.309497	-0.485347	-0.253242	-0.777508
725	9.069143	0.031311	3.935683	-0.554221	-0.012933	-0.159796	-0.718049	-0.324338	-0.368086	0.298687	-0.487487	-0.245296	-0.782926
726	8.918655	0.054776	4.058836	-0.566110	-0.031047	-0.145703	-0.716663	-0.325423	-0.373451	0.288111	-0.489512	-0.239373	-0.787446
727	8.889185	-0.005215	4.095784	-0.558596	0.009471	-0.147649	-0.713774	-0.324320	-0.376476	0.277275	-0.491291	-0.230964	-0.792721
728	8.763714	0.107051	4.147850	-0.551330	0.015779	-0.152924	-0.712678	-0.322526	-0.379891	0.266845	-0.492303	-0.224994	-0.797377
729	8.717700	0.044461	4.138946	-0.565948	-0.004045	-0.145913	-0.711574	-0.322517	-0.383187	0.255636	-0.494233	-0.216380	-0.802224
730	8.791854	-0.008799	4.197424	-0.561310	-0.004336	-0.115774	-0.708688	-0.320588	-0.387025	0.245512	-0.495622	-0.209914	-0.806237
731	8.840560	0.106869	4.196068	-0.542994	0.024435	-0.117481	-0.707869	-0.317825	-0.392209	0.234847	-0.496988	-0.201114	-0.810804
732	8.666874	0.192741	4.229166	-0.573910	0.033784	-0.140927	-0.705808	-0.316167	-0.396318	0.224256	-0.497558	-0.194437	-0.815070
733	8.648312	0.160752	4.118414	-0.555605	0.055369	-0.146156	-0.704015	-0.316161	-0.399620	0.212871	-0.498234	-0.185468	-0.819787
734	8.956713	0.047711	4.126510	-0.553729	0.064402	-0.146141	-0.701678	-0.314360	-0.405784	0.202423	-0.498026	-0.178971	-0.823993
735	9.451214	-0.302303	4.294038	-0.560871	0.071489	-0.124988	-0.698241	-0.312431	-0.409763	0.191133	-0.498411	-0.169504	-0.828446
736	8.637464	-0.230837	4.084142	-0.564308	0.126003	-0.183012	-0.695766	-0.310493	-0.415790	0.180092	-0.496932	-0.162902	-0.833120
737	8.586046	-0.275486	3.847947	-0.540472	0.049120	-0.260999	-0.692459	-0.309929	-0.422660	0.166413	-0.497032	-0.155065	-0.837389
738	8.957642	-0.517658	3.734205	-0.543176	0.008958	-0.196162	-0.689163	-0.307764	-0.428756	0.154911	-0.497195	-0.149298	-0.840542
739	9.255343	-0.840641	3.776066	-0.549057	-0.041023	-0.242792	-0.686689	-0.306389	-0.430680	0.140899	-0.498793	-0.141244	-0.843447
740	9.280210	-0.584489	3.804582	-0.565523	-0.029751	-0.283711	-0.685997	-0.306377	-0.434796	0.127514	-0.499227	-0.136040	-0.846171
741	9.130648	-0.525422	3.825867	-0.556598	-0.047717	-0.295905	-0.680356	-0.304730	-0.438110	0.112250	-0.500681	-0.128228	-0.848691
742	9.171057	-0.597890	3.870108	-0.576611	-0.054861	-0.292560	-0.679249	-0.305270	-0.441961	0.098472	-0.501328	-0.122931	-0.850801
743	9.341263	-0.731352	3.951096	-0.551991	-0.055224	-0.263947	-0.677456	-0.305126	-0.445399	0.083509	-0.502836	-0.114690	-0.852660
744	8.993470	-0.571384	4.065742	-0.558120	-0.044036	-0.207527	-0.675811	-0.302920	-0.448678	0.071341	-0.503259	-0.108789	-0.854287
745	8.956798	-0.344896	3.925555	-0.579846	-0.021252	-0.223817	-0.674162	-0.301262	-0.452510	0.056611	-0.504161	-0.099445	-0.855995
746	8.702008	-0.188989	3.871006	-0.562763	-0.055706	-0.211050	-0.671968	-0.298506	-0.456335	0.044279	-0.504589	-0.093472	-0.857142
747	8.793887	-0.221220	3.832587	-0.556534	-0.066344	-0.232126	-0.671696	-0.297264	-0.457969	0.029349	-0.506046	-0.084534	-0.857852
748	8.961515	-0.412699	3.906978	-0.558194	-0.044735	-0.228734	-0.669233	-0.292997	-0.461507	0.016753	-0.506051	-0.078784	-0.858734
749	9.014104	-0.361732	3.995729	-0.545338	-0.015927	-0.232286	-0.667733	-0.288587	-0.466406	0.001797	-0.506462	-0.069862	-0.859426
750	8.882094	-0.208788	3.977287	-0.556298	-0.008434	-0.259006	-0.664024	-0.285416	-0.471883	-0.011261	-0.505599	-0.064420	-0.860286
751	8.984410	-0.273701	4.132495	-0.548770	0.054893	-0.291148	-0.662936	-0.281279	-0.477056	-0.027371	-0.504519	-0.055927	-0.861153
752	8.941659	-0.390795	4.298144	-0.561380	0.082112	-0.307418	-0.659087	-0.278378	-0.484181	-0.041210	-0.501818	-0.050905	-0.862490
753	8.702513	-0.374549	4.336938	-0.546544	0.121495	-0.289842	-0.654561	-0.272451	-0.492788	-0.057431	-0.499372	-0.042349	-0.863444
754	8.577362	-0.444312	4.260573	-0.564553	0.159690	-0.321281	-0.648791	-0.267485	-0.502236	-0.071465	-0.495090	-0.037485	-0.865086
755	8.939408	-0.446655	4.250451	-0.556932	0.233812	-0.347227	-0.643858	-0.259763	-0.513431	-0.088941	-0.490412	-0.029338	-0.866444
756	9.550301	-0.267087	4.600359	-0.558956	0.208499	-0.329271	-0.635063	-0.253424	-0.525081	-0.103003	-0.485039	-0.024726	-0.868053
757	8.462668	-0.165792	4.247955	-0.557017	0.176216	-0.260241	-0.627919	-0.247914	-0.533712	-0.119227	-0.481169	-0.015526	-0.868344
758	8.837335	0.066905	3.969439	-0.549783	0.149747	-0.219181	-0.623399	-0.241309	-0.539434	-0.131288	-0.476664	-0.009898	-0.869170
759	9.662551	-0.037600	3.930846	-0.562740	0.123050	-0.238474	-0.619153	-0.233862	-0.549941	-0.147397	-0.473519	-0.000179	-0.868363
760	9.967296	-0.105514	3.810398	-0.548697	-0.003843	-0.157853	-0.616566	-0.226436	-0.553037	-0.158354	-0.471491	0.006430	-0.867513
761	9.056209	-0.304224	3.574656	-0.544630	-0.027765	-0.018086	-0.616601	-0.217353	-0.556780	-0.170690	-0.470824	0.018521	-0.865359
762	8.189304	-0.440802	3.272930	-0.553799	-0.028204	-0.074988	-0.618563	-0.208959	-0.558324	-0.180213	-0.469031	0.026059	-0.864207
763	8.136772	-0.014366	3.405951	-0.570644	-0.056322	-0.143977	-0.619271	-0.203864	-0.560733	-0.195089	-0.468604	0.037607	-0.860777
764	9.220816	0.465506	3.568263	-0.545827	-0.091664	-0.217504	-0.618454	-0.201804	-0.560855	-0.206893	-0.467845	0.043885	-0.858132
765	9.826069	0.027270	4.036205	-0.549512	-0.142854	-0.130492	-0.621217	-0.199880	-0.558896	-0.221310	-0.468748	0.055577	-0.853351
766	9.519387	-0.283748	4.223698	-0.550296	-0.043039	-0.016223	-0.623436	-0.196443	-0.557474	-0.229702	-0.466757	0.063559	-0.851666
767	8.768136	0.054115	4.172615	-0.575854	-0.026202	-0.079543	-0.626068	-0.192588	-0.557688	-0.243682	-0.465247	0.075699	-0.847605
768	8.435845	0.196195	4.147315	-0.564902	-0.000793	-0.108812	-0.624977	-0.189836	-0.559313	-0.253775	-0.462418	0.082821	-0.845523
769	8.627853	0.089188	4.230393	-0.555954	-0.026113	-0.101453	-0.625261	-0.187636	-0.559562	-0.267876	-0.460771	0.094321	-0.840854
770	8.738507	-0.017866	4.224192	-0.555414	0.010931	-0.013202	-0.625545	-0.185711	-0.559541	-0.276221	-0.457442	0.102042	-0.839069
771	8.675939	-0.085471	4.169463	-0.553171	0.028128	0.075164	-0.625827	-0.184062	-0.559110	-0.287409	-0.454285	0.114744	-0.835377
772	8.950471	-0.186113	4.194378	-0.560169	0.049444	0.115687	-0.626113	-0.181448	-0.559630	-0.293657	-0.449842	0.123445	-0.834368
773	8.507011	-0.115907	4.155533	-0.559749	0.150885	0.051295	-0.624456	-0.182827	-0.559382	-0.305583	-0.444392	0.135210	-0.831176
774	8.977787	0.142224	4.562735	-0.548686	0.203221	0.042366	-0.622507	-0.187360	-0.561636	-0.313275	-0.437472	0.142067	-0.830839
775	9.396810	0.164516	4.685139	-0.585235	0.202090	-0.007511	-0.620005	-0.192305	-0.564446	-0.326419	-0.430939	0.153169	-0.827213
776	7.889165	0.004386	4.222664	-0.570917	0.178154	-0.076506	-0.616401	-0.197528	-0.566993	-0.336111	-0.424471	0.159430	-0.825491
777	8.386106	-0.505144	4.000585	-0.569816	0.053085	-0.089832	-0.613918	-0.198215	-0.568664	-0.349882	-0.420506	0.170344	-0.819598
778	8.747543	-0.686338	3.982795	-0.566065	0.021681	-0.002849	-0.613918	-0.198911	-0.566067	-0.357710	-0.416228	0.178112	-0.816746
779	9.343399	-0.751009	4.287129	-0.564553	-0.021582	0.004611	-0.614466	-0.199460	-0.566069	-0.369616	-0.412933	0.190206	-0.810365
780	9.205276	-0.541246	4.461339	-0.557708	-0.034372	-0.080165	-0.615698	-0.201942	-0.562522	-0.378315	-0.409759	0.197518	-0.806202
781	8.694670	-0.630914	4.291490	-0.578056	-0.125688	-0.041026	-0.618853	-0.204824	-0.561705	-0.390520	-0.407937	0.210098	-0.798085
782	8.604794	-0.804371	4.283881	-0.559527	-0.143185	0.088415	-0.622702	-0.207447	-0.555536	-0.395970	-0.405632	0.219557	-0.794018
783	9.457464	-0.907360	4.129269	-0.561404	-0.120903	0.028269	-0.624903	-0.208269	-0.554706	-0.406831	-0.403280	0.232307	-0.786058
784	8.872147	-0.385888	4.240199	-0.548557	-0.094108	0.041466	-0.627645	-0.211991	-0.549379	-0.413037	-0.400325	0.240728	-0.781787
785	8.823834	-0.186808	4.341928	-0.561140	-0.035911	-0.011221	-0.630252	-0.214326	-0.548150	-0.424613	-0.396610	0.252178	-0.773828
786	8.617270	-0.351090	4.138682	-0.555356	-0.042188	0.079064	-0.633011	-0.214896	-0.539776	-0.430422	-0.392432	0.260468	-0.769994
787	8.418204	-0.557307	4.191984	-0.560760	-0.014747	0.032762	-0.633282	-0.215719	-0.540056	-0.441118	-0.387970	0.271774	-0.762255
788	8.698373	-0.564117	4.157862	-0.548131	-0.012714	0.004647	-0.634793	-0.216960	-0.537865	-0.448040	-0.383647	0.279008	-0.757779
789	8.764328	-0.568080	4.363174	-0.560929	0.000298	-0.032735	-0.633425	-0.214761	-0.538812	-0.459494	-0.379129	0.289354	-0.749267
790	8.744368	-0.572272	4.445390	-0.569940	0.023923	-0.050686	-0.633842	-0.213799	-0.538525	-0.467482	-0.374221	0.296037	-0.744165
791	8.688673	-0.503906	4.502684	-0.586258	0.031187	-0.049158	-0.633980	-0.213100	-0.541806	-0.479151	-0.368942	0.305960	-0.735312
792	8.546273	-0.558731	4.479327	-0.533243	0.075861	-0.037347	-0.631509	-0.211179	-0.542764	-0.486832	-0.363395	0.311570	-0.730660
793	8.647576	-0.522976	4.502952	-0.562158	0.112204	-0.054692	-0.630136	-0.209798	-0.545638	-0.498489	-0.357073	0.319902	-0.722268
794	8.601316	-0.230961	4.383811	-0.584001	0.138056	-0.109043	-0.626829	-0.207203	-0.550661	-0.507799	-0.350438	0.324975	-0.716746
795	8.963019	-0.274225	4.398305	-0.550555	0.098043	-0.080915	-0.625176	-0.206508	-0.554230	-0.519227	-0.344525	0.332663	-0.707843
796	9.441495	-0.568616	4.171434	-0.549289	0.084463	0.030719	-0.622703	-0.204302	-0.558064	-0.525785	-0.337952	0.338601	-0.703340
797	9.780813	-0.703777	4.537297	-0.563609	0.097569	0.085353	-0.620517	-0.199624	-0.560774	-0.534693	-0.330675	0.347328	-0.695788
798	8.998040	-0.523128	4.430027	-0.567256	0.125999	0.023079	-0.618466	-0.195491	-0.564996	-0.541604	-0.323271	0.352888	-0.691108
799	8.059694	-0.024562	4.000512	-0.546230	0.058393	-0.091370	-0.617934	-0.190256	-0.568784	-0.552168	-0.317912	0.360246	-0.681370
800	8.150916	0.334898	3.614658	-0.557826	-0.075190	-0.054332	-0.617536	-0.186683	-0.568751	-0.558474	-0.313784	0.367225	-0.674383
801	9.695140	-0.179750	4.014551	-0.571024	-0.150737	-0.045830	-0.617698	-0.180908	-0.568964	-0.566682	-0.310604	0.377193	-0.663417
802	9.494326	-0.631754	4.174483	-0.555911	-0.125725	0.063782	-0.619924	-0.176240	-0.565336	-0.570850	-0.306165	0.385297	-0.657221
803	8.831751	-0.463611	4.120343	-0.551268	-0.094008	0.033452	-0.621994	-0.175416	-0.563804	-0.577965	-0.301767	0.394547	-0.647476
804	8.485465	-0.149278	3.805641	-0.557774	-0.084388	-0.032162	-0.626405	-0.175140	-0.560753	-0.583542	-0.297399	0.401476	-0.640195
805	8.457136	0.000657	3.796758	-0.558879	-0.085732	-0.081692	-0.626814	-0.176241	-0.560213	-0.591825	-0.293704	0.409658	-0.629016
806	8.924788	0.034465	3.877898	-0.561517	-0.104329	-0.010742	-0.630243	-0.179813	-0.558441	-0.596806	-0.289243	0.416833	-0.621620
807	9.171274	-0.055095	4.100835	-0.575617	-0.063377	0.052564	-0.631072	-0.179961	-0.554736	-0.603277	-0.283972	0.425352	-0.611958
808	8.966702	-0.073634	4.021589	-0.566255	-0.053147	0.109187	-0.634102	-0.180654	-0.550882	-0.607057	-0.277702	0.432506	-0.606055
809	8.840610	-0.089314	4.091996	-0.535324	-0.036966	0.095264	-0.636030	-0.180789	-0.550047	-0.612601	-0.272283	0.440065	-0.597431
810	8.758252	0.037961	3.882914	-0.577232	-0.047365	0.071847	-0.637408	-0.180790	-0.548803	-0.616773	-0.266035	0.446924	-0.590826
811	8.773767	0.169848	4.123017	-0.554265	0.002947	0.075353	-0.637405	-0.181756	-0.547853	-0.622605	-0.260188	0.453701	-0.582083
812	8.748928	0.088173	4.174696	-0.559045	-0.017440	0.040019	-0.637679	-0.182308	-0.547034	-0.627146	-0.254006	0.459655	-0.575227
813	8.692056	0.208870	4.098531	-0.547817	0.046639	0.022072	-0.637406	-0.181898	-0.546347	-0.633534	-0.248374	0.465105	-0.566235
814	8.552843	0.209143	4.002076	-0.549810	0.041680	-0.027485	-0.637948	-0.183402	-0.548551	-0.639165	-0.242171	0.469715	-0.558739
815	8.880140	0.052688	4.042039	-0.558492	0.095636	-0.008411	-0.635192	-0.183539	-0.550492	-0.646012	-0.236281	0.474101	-0.549607
816	9.195449	-0.256920	4.308411	-0.561802	0.138738	0.010760	-0.632158	-0.183811	-0.553533	-0.652004	-0.228407	0.477609	-0.542781
817	8.896077	-0.505028	4.516935	-0.561389	0.210892	-0.003936	-0.629127	-0.183254	-0.557937	-0.659509	-0.221310	0.480154	-0.534342
818	8.403968	-0.455538	4.207800	-0.565430	0.182839	-0.092354	-0.626245	-0.179946	-0.562859	-0.666830	-0.213816	0.482481	-0.526148
819	8.966545	-0.376935	4.206170	-0.569224	0.174109	-0.113451	-0.621831	-0.180904	-0.567288	-0.674796	-0.208150	0.484735	-0.516096
820	9.488739	-0.466301	4.351426	-0.561998	0.175986	-0.119482	-0.615778	-0.178427	-0.572106	-0.682082	-0.200957	0.486798	-0.507354
821	9.281173	-0.489200	4.344711	-0.557324	0.055341	-0.133770	-0.615778	-0.177589	-0.576346	-0.688718	-0.196900	0.490140	-0.496648
822	8.658214	-0.506311	4.072732	-0.571988	-0.010056	-0.075270	-0.616322	-0.179237	-0.576359	-0.693565	-0.190934	0.494826	-0.487503
823	8.959462	-0.808418	3.979062	-0.570227	-0.079366	0.018975	-0.615497	-0.179107	-0.574719	-0.697151	-0.186521	0.500479	-0.478238
824	9.140814	-0.659593	4.003735	-0.536381	-0.043606	0.035130	-0.618245	-0.180754	-0.573482	-0.700274	-0.180226	0.505541	-0.470706
825	8.981038	-0.519553	3.826021	-0.548291	-0.035914	-0.012834	-0.620317	-0.179654	-0.572221	-0.704299	-0.176030	0.510047	-0.461334
826	9.047312	-0.509232	3.997350	-0.564627	-0.035045	-0.000638	-0.621841	-0.177591	-0.571366	-0.707765	-0.169562	0.514961	-0.452915
827	8.782654	-0.513046	3.893861	-0.554056	-0.082699	-0.019734	-0.622127	-0.175533	-0.569972	-0.711153	-0.165810	0.519918	-0.443231
828	8.964264	-0.606791	3.769034	-0.561164	-0.053682	-0.034118	-0.623928	-0.173059	-0.568563	-0.714526	-0.159855	0.524778	-0.434174
829	8.873413	-0.798846	3.877600	-0.544604	-0.023166	-0.032391	-0.623392	-0.169344	-0.569899	-0.718391	-0.155858	0.528528	-0.424595
830	8.795308	-0.901856	3.941669	-0.575288	0.002096	-0.022322	-0.624240	-0.163977	-0.570934	-0.722098	-0.149042	0.532569	-0.415609
831	8.765723	-0.922976	4.012007	-0.564539	-0.003062	-0.055793	-0.624546	-0.156827	-0.571133	-0.726171	-0.144876	0.535872	-0.405621
832	8.920217	-0.851284	4.039992	-0.561816	0.018874	-0.089472	-0.624837	-0.152418	-0.574101	-0.730360	-0.138786	0.539176	-0.395730
833	9.073193	-0.807442	4.249486	-0.578238	0.022697	-0.103815	-0.622644	-0.149807	-0.575325	-0.734861	-0.134783	0.541793	-0.385062
834	9.030869	-0.609337	4.201429	-0.552070	0.001001	-0.108665	-0.621276	-0.147332	-0.576406	-0.738758	-0.129130	0.545038	-0.374827
835	8.718748	-0.492316	4.053168	-0.550530	-0.042200	-0.117269	-0.622662	-0.145406	-0.575691	-0.742320	-0.126241	0.548083	-0.364183
836	8.733501	-0.533832	3.998044	-0.545012	-0.055192	-0.078201	-0.623087	-0.142517	-0.576206	-0.745153	-0.120730	0.551994	-0.354222
837	8.998302	-0.581030	4.058616	-0.553840	-0.021046	-0.060776	-0.623778	-0.141967	-0.575784	-0.748320	-0.117081	0.554635	-0.344514
838	8.915317	-0.560361	4.188957	-0.569923	0.022201	-0.054173	-0.624056	-0.141417	-0.575639	-0.751695	-0.110352	0.557439	-0.334721
839	8.685208	-0.419510	4.054836	-0.568159	0.000393	-0.034586	-0.622943	-0.141148	-0.578346	-0.754726	-0.106124	0.559665	-0.325425
840	8.712113	-0.272609	4.388979	-0.557168	0.014527	-0.009766	-0.624454	-0.142245	-0.578072	-0.757493	-0.099108	0.562417	-0.316336
841	8.732211	-0.360624	4.244977	-0.571852	-0.006869	-0.026615	-0.623896	-0.144176	-0.576725	-0.760175	-0.094898	0.564544	-0.307278
842	8.804213	-0.380150	4.286170	-0.562552	0.029124	-0.025833	-0.623894	-0.144449	-0.577276	-0.763021	-0.087863	0.566901	-0.297828
843	8.707670	-0.418306	4.269813	-0.555219	0.026181	-0.004521	-0.621411	-0.145139	-0.578262	-0.765711	-0.083553	0.568231	-0.289516
844	8.717202	-0.435234	4.277237	-0.547033	0.030695	-0.009762	-0.622513	-0.145415	-0.577159	-0.768261	-0.076536	0.570335	-0.280419
845	8.871722	-0.341751	4.312227	-0.564321	0.038135	-0.024122	-0.621954	-0.147063	-0.578003	-0.771030	-0.072332	0.571288	-0.271867
846	8.847479	-0.346355	4.324390	-0.564228	0.056200	-0.029546	-0.621118	-0.148984	-0.579948	-0.773810	-0.065110	0.572894	-0.262242
847	8.741136	-0.413413	4.313201	-0.562475	0.043571	-0.030362	-0.618912	-0.149538	-0.580245	-0.776493	-0.061054	0.573531	-0.253759
848	8.703040	-0.396622	4.255082	-0.542731	0.009341	-0.041424	-0.618079	-0.150633	-0.582456	-0.778572	-0.054517	0.575569	-0.244077
849	8.727468	-0.348544	4.240017	-0.561090	-0.010211	-0.060969	-0.618633	-0.150227	-0.580117	-0.780626	-0.051166	0.576799	-0.235175
850	8.819067	-0.375699	4.240197	-0.553746	0.002378	-0.060945	-0.618625	-0.152010	-0.581506	-0.782537	-0.044699	0.578805	-0.224996
851	8.819027	-0.332041	4.266286	-0.560890	0.005711	-0.027428	-0.618627	-0.151458	-0.582049	-0.784471	-0.040940	0.579621	-0.216723
852	8.766086	-0.307591	4.258836	-0.546517	-0.006752	-0.051961	-0.618620	-0.153109	-0.581792	-0.786031	-0.034504	0.581580	-0.206710
853	8.808574	-0.280435	4.393770	-0.562672	0.023864	-0.041717	-0.619587	-0.152559	-0.581093	-0.788099	-0.030869	0.581915	-0.198299
854	8.763578	-0.302653	4.273280	-0.575476	-0.003251	-0.025783	-0.618760	-0.152697	-0.581512	-0.789414	-0.023637	0.583782	-0.188322
855	8.799236	-0.375151	4.307865	-0.565555	-0.021415	-0.014943	-0.618478	-0.154351	-0.580572	-0.790712	-0.019868	0.584680	-0.180358
856	8.789976	-0.341478	4.273678	-0.575518	-0.015944	-0.016858	-0.620124	-0.155997	-0.580576	-0.791647	-0.012568	0.586580	-0.170473
857	8.780210	-0.321936	4.297632	-0.568290	-0.017725	-0.022956	-0.620123	-0.156272	-0.580579	-0.792886	-0.008880	0.587258	-0.162425
858	8.809755	-0.271700	4.246297	-0.569987	-0.003382	-0.013318	-0.620266	-0.154898	-0.580289	-0.793759	-0.001576	0.588770	-0.152627
859	8.809315	-0.273766	4.301888	-0.570003	-0.001534	-0.018640	-0.619978	-0.158063	-0.579501	-0.795048	0.002207	0.589033	-0.144685
860	8.712901	-0.282943	4.282792	-0.568270	-0.019622	-0.013221	-0.618743	-0.157104	-0.579501	-0.795535	0.009445	0.590629	-0.134880
861	8.792998	-0.349259	4.191618	-0.553742	-0.024186	-0.013011	-0.620115	-0.158060	-0.580597	-0.796425	0.012943	0.591050	-0.127274
862	8.829184	-0.303429	4.215218	-0.553616	-0.003490	-0.009586	-0.620802	-0.158748	-0.579776	-0.796910	0.020035	0.592188	-0.117671
863	8.795269	-0.317652	4.225086	-0.544449	0.011810	-0.013120	-0.620391	-0.158201	-0.579088	-0.798121	0.023453	0.591869	-0.110201
864	8.819578	-0.300983	4.210371	-0.550846	0.001869	-0.006049	-0.621494	-0.157785	-0.579624	-0.798482	0.030559	0.592755	-0.100669
865	8.838985	-0.284222	4.205327	-0.582602	0.011083	-0.011779	-0.619426	-0.158201	-0.579918	-0.799548	0.034590	0.592381	-0.092796
866	8.848648	-0.301257	4.195840	-0.558919	0.014462	0.000863	-0.618463	-0.158205	-0.579377	-0.799850	0.041933	0.592916	-0.083258
867	8.867097	-0.249787	4.330534	-0.560622	0.036061	0.004253	-0.619420	-0.159572	-0.581029	-0.801087	0.045837	0.591943	-0.075910
868	8.803068	-0.269680	4.176221	-0.546267	0.007246	-0.005142	-0.617902	-0.160265	-0.580362	-0.801138	0.052897	0.592424	-0.066427
869	8.833858	-0.279100	4.246347	-0.570049	-0.017868	-0.005264	-0.618449	-0.161088	-0.580778	-0.801632	0.056766	0.592197	-0.058877
870	8.824934	-0.221464	4.180486	-0.555598	-0.021368	-0.023642	-0.617619	-0.162194	-0.579425	-0.801170	0.063712	0.593013	-0.049013
871	8.853733	-0.233636	4.195078	-0.551009	-0.012362	-0.025409	-0.618441	-0.163570	-0.578610	-0.801667	0.067050	0.592558	-0.041345
872	8.849021	-0.253087	4.171142	-0.537464	-0.028677	-0.021615	-0.618985	-0.165221	-0.577800	-0.800959	0.073718	0.593315	-0.031737
873	8.844427	-0.221738	4.156303	-0.541088	-0.028691	-0.018115	-0.619539	-0.164532	-0.577926	-0.801169	0.076980	0.592968	-0.024310
874	8.897798	-0.227149	4.117637	-0.568396	-0.045784	-0.005932	-0.618433	-0.165776	-0.576850	-0.800023	0.084311	0.593836	-0.014615
875	8.871286	-0.149453	4.150629	-0.565663	-0.035791	-0.016574	-0.620084	-0.166324	-0.576021	-0.799998	0.087995	0.593474	-0.006901
876	8.862061	-0.086726	4.125782	-0.543054	-0.045719	-0.025972	-0.619531	-0.167017	-0.574935	-0.798713	0.094670	0.594211	0.002807
877	8.898063	-0.118302	4.135749	-0.555613	-0.028674	-0.011182	-0.621592	-0.167970	-0.576300	-0.798685	0.098270	0.593581	0.010371
878	8.893208	-0.101283	4.147646	-0.546480	-0.016957	-0.016455	-0.620905	-0.167978	-0.574249	-0.797554	0.105096	0.593685	0.020012
879	8.898109	-0.106222	4.135614	-0.539154	-0.012567	-0.007549	-0.621727	-0.168938	-0.574527	-0.797646	0.108488	0.592656	0.027386
880	8.898437	-0.089523	4.101604	-0.557343	-0.016074	-0.008621	-0.621999	-0.169900	-0.574398	-0.796326	0.115564	0.592570	0.037016
881	8.881629	-0.096756	4.087212	-0.570104	-0.019546	-0.016714	-0.623105	-0.169076	-0.573558	-0.796145	0.119368	0.591511	0.044923
882	8.844670	-0.107548	3.869946	-0.528403	-0.041398	-0.012552	-0.623787	-0.170307	-0.575074	-0.794409	0.125941	0.591706	0.054192
883	8.869542	-0.053038	4.110900	-0.553617	-0.005370	0.001087	-0.623242	-0.168932	-0.575338	-0.794336	0.129705	0.590253	0.061708
884	8.852236	-0.185893	4.100326	-0.568320	-0.021268	-0.027316	-0.623102	-0.169486	-0.574248	-0.792535	0.136698	0.589966	0.071706
885	8.903315	-0.164727	4.058950	-0.557370	-0.019614	-0.015683	-0.622684	-0.170586	-0.574400	-0.792143	0.140362	0.588631	0.079512
886	8.874550	-0.104111	4.063144	-0.550091	-0.021540	-0.005853	-0.622137	-0.169763	-0.574258	-0.790234	0.147296	0.588155	0.088925
887	8.949443	-0.121617	4.043911	-0.579042	-0.007042	0.000810	-0.621861	-0.170183	-0.572208	-0.789827	0.151501	0.586389	0.096791
888	8.917830	-0.169696	4.051738	-0.575340	0.001929	0.002555	-0.624072	-0.168389	-0.572721	-0.787943	0.158863	0.585310	0.106401
889	8.891197	-0.154830	4.068540	-0.557190	0.004656	-0.007877	-0.622403	-0.169783	-0.573256	-0.787588	0.162624	0.583282	0.114198
890	8.879086	-0.176529	4.063966	-0.538941	0.016264	-0.005971	-0.622951	-0.170330	-0.573943	-0.785785	0.169253	0.581926	0.123524
891	8.898266	-0.130501	4.102082	-0.555322	0.012725	-0.004363	-0.621569	-0.171156	-0.574785	-0.785410	0.173035	0.579615	0.131285
892	8.888726	-0.140227	4.082876	-0.555331	0.010930	-0.005239	-0.621572	-0.170327	-0.575873	-0.783310	0.179914	0.578146	0.140727
893	8.874286	-0.154708	4.070977	-0.558996	0.007382	-0.009688	-0.621163	-0.169228	-0.575728	-0.782709	0.183737	0.575779	0.148612
894	8.910484	-0.179174	4.059122	-0.571656	0.010970	-0.001007	-0.620061	-0.169508	-0.575053	-0.780375	0.190887	0.574085	0.158125
895	8.900840	-0.157307	4.068554	-0.540862	0.007387	-0.019202	-0.621447	-0.167303	-0.575432	-0.779669	0.194351	0.571663	0.165965
896	8.897742	-0.149464	4.160277	-0.561570	0.030755	-0.002783	-0.620615	-0.168542	-0.575725	-0.777410	0.201220	0.569539	0.175414
897	8.862231	-0.186148	4.054432	-0.565521	-0.025090	-0.002493	-0.620341	-0.168408	-0.574629	-0.776150	0.205406	0.567323	0.183152
898	8.946315	-0.157291	4.116812	-0.535503	-0.018065	0.003140	-0.619655	-0.167721	-0.575038	-0.773280	0.212070	0.565876	0.191961
899	8.903620	-0.169738	4.015538	-0.543721	-0.019684	-0.012875	-0.620483	-0.167724	-0.573387	-0.771988	0.215812	0.563558	0.199656
900	8.937217	-0.184341	4.032568	-0.562657	-0.005320	0.002743	-0.621313	-0.167177	-0.572003	-0.768969	0.222800	0.561659	0.208773
901	8.937364	-0.121446	4.043946	-0.558917	0.014495	0.001788	-0.621857	-0.168545	-0.573933	-0.767898	0.226836	0.558543	0.216581
902	8.920526	-0.092300	4.050891	-0.557082	0.021749	-0.004428	-0.621860	-0.167997	-0.573105	-0.764992	0.233500	0.556130	0.225799
903	8.927113	-0.159677	4.102369	-0.548070	0.015492	-0.014909	-0.621444	-0.168409	-0.573798	-0.763749	0.237212	0.552969	0.233759
904	8.883563	-0.149617	4.121643	-0.559029	0.009280	-0.020315	-0.621162	-0.169920	-0.574364	-0.760437	0.243741	0.550657	0.243110
905	8.917775	-0.096858	4.092017	-0.577257	0.002198	-0.024009	-0.618684	-0.169376	-0.574377	-0.758695	0.247887	0.547442	0.251477
906	8.898304	-0.130532	4.097250	-0.533594	0.010988	-0.022676	-0.620890	-0.168817	-0.575588	-0.755328	0.253946	0.545089	0.260517
907	8.868709	-0.139526	4.174701	-0.550817	0.008191	-0.004294	-0.621032	-0.167715	-0.575850	-0.753720	0.257900	0.541658	0.268330
908	8.883189	-0.168702	4.160511	-0.564284	0.033493	-0.005491	-0.620341	-0.168267	-0.575724	-0.750349	0.264437	0.538568	0.277479
909	8.844740	-0.195249	4.127036	-0.560767	0.009088	0.000883	-0.618962	-0.168266	-0.577243	-0.748559	0.268618	0.534883	0.285314
910	8.844666	-0.224273	4.122528	-0.553537	0.009165	-0.011422	-0.619789	-0.168124	-0.577784	-0.744763	0.275012	0.532101	0.294221
911	8.915965	-0.235956	4.257856	-0.540715	0.025245	-0.002517	-0.620074	-0.165786	-0.577620	-0.743068	0.278780	0.528156	0.301966
912	8.855437	-0.256749	3.963422	-0.546350	-0.014377	-0.001456	-0.619522	-0.166203	-0.576669	-0.738946	0.285264	0.525566	0.310426
913	8.938661	-0.280513	4.110950	-0.557213	-0.010823	0.009902	-0.620218	-0.164271	-0.578427	-0.736678	0.289652	0.521842	0.317944
914	8.917689	-0.227663	4.040325	-0.540866	0.003775	-0.018299	-0.620911	-0.163309	-0.577452	-0.732493	0.295707	0.518978	0.326608
915	8.898049	-0.266047	4.064939	-0.555356	0.014724	-0.026508	-0.620632	-0.164132	-0.578422	-0.730084	0.299548	0.514951	0.334775
916	8.893220	-0.227237	4.083840	-0.558898	0.021796	-0.009781	-0.619397	-0.162618	-0.579650	-0.725856	0.305773	0.511505	0.343509
917	8.887834	-0.265529	4.137426	-0.558881	0.030898	-0.020461	-0.619124	-0.161510	-0.582383	-0.723438	0.309635	0.507026	0.351693
918	8.805805	-0.269875	4.132752	-0.550645	0.038025	-0.016887	-0.619544	-0.159998	-0.581816	-0.719194	0.315489	0.503299	0.360440
919	8.832119	-0.320750	4.138117	-0.555262	0.021782	-0.011535	-0.618024	-0.161100	-0.582113	-0.716579	0.319468	0.498763	0.368361
920	8.868321	-0.250697	4.171110	-0.557991	0.029089	-0.020443	-0.617754	-0.159448	-0.582921	-0.711990	0.325386	0.494990	0.377066
921	8.841534	-0.264874	4.195464	-0.562556	0.029171	-0.027583	-0.617884	-0.161372	-0.583214	-0.709083	0.329263	0.490238	0.385297
922	8.829317	-0.254981	4.219529	-0.549810	0.030845	-0.020369	-0.616647	-0.160549	-0.583489	-0.704382	0.334980	0.486357	0.393816
923	8.829691	-0.235896	4.180660	-0.546197	0.029061	-0.023850	-0.615403	-0.161514	-0.583782	-0.701410	0.338669	0.481551	0.401791
924	8.824734	-0.230912	4.199939	-0.535355	0.018163	-0.020119	-0.615130	-0.160827	-0.583778	-0.696512	0.344215	0.477824	0.409965
925	8.832048	-0.240713	4.185543	-0.555324	0.021896	-0.023913	-0.614852	-0.161515	-0.583787	-0.693204	0.348092	0.472893	0.417938
926	8.834968	-0.226598	4.127398	-0.562606	0.018330	-0.023972	-0.614846	-0.162333	-0.585989	-0.687911	0.353902	0.468828	0.426302
927	8.771108	-0.203482	4.281847	-0.553678	-0.003357	-0.022867	-0.615539	-0.161787	-0.584333	-0.684173	0.357979	0.464097	0.434018
928	8.839590	-0.274935	4.130348	-0.550964	-0.017896	-0.009464	-0.615539	-0.161785	-0.584744	-0.678573	0.363995	0.460388	0.441688
929	8.878102	-0.207238	4.175444	-0.564502	0.008448	-0.025693	-0.615669	-0.163434	-0.585034	-0.674624	0.368085	0.455280	0.449573
930	8.832438	-0.158627	4.174963	-0.569138	-0.005032	-0.027437	-0.615531	-0.163573	-0.584900	-0.668673	0.373984	0.451227	0.457610
931	8.868708	-0.129831	4.179425	-0.573519	0.023850	-0.030309	-0.615802	-0.164534	-0.585044	-0.664521	0.377998	0.445710	0.465695
932	8.854304	-0.129801	4.169780	-0.542536	0.036259	-0.023833	-0.615250	-0.164529	-0.586968	-0.658994	0.383105	0.441189	0.473613
933	8.839383	-0.107538	4.237198	-0.553470	0.029035	-0.016842	-0.613597	-0.164396	-0.586979	-0.654939	0.386909	0.435534	0.481318
934	8.801044	-0.095397	4.208123	-0.562589	0.027354	-0.025790	-0.612626	-0.165770	-0.587824	-0.648988	0.392257	0.430823	0.489225
935	8.827128	-0.087919	4.270819	-0.571592	0.043632	-0.027761	-0.612492	-0.164386	-0.590827	-0.644575	0.396034	0.424734	0.497273
936	8.786022	-0.104558	4.273476	-0.560787	0.027357	-0.027546	-0.610557	-0.165765	-0.590856	-0.638444	0.401249	0.419919	0.505031
937	8.795748	-0.080443	4.275610	-0.566166	0.029010	-0.008152	-0.608621	-0.167418	-0.591573	-0.633911	0.405233	0.413763	0.512585
938	8.786218	-0.087752	4.256377	-0.531685	0.025289	-0.013035	-0.608895	-0.167693	-0.591437	-0.627975	0.410127	0.409032	0.519746
939	8.791032	-0.041724	4.280016	-0.553528	0.016320	-0.006153	-0.608210	-0.166731	-0.591706	-0.623231	0.414064	0.403009	0.526989
940	8.785496	-0.079894	4.352928	-0.555349	0.021819	-0.015948	-0.606000	-0.167693	-0.593378	-0.616880	0.419171	0.397981	0.534197
941	8.747244	-0.123568	4.285820	-0.571914	-0.015940	-0.016805	-0.606010	-0.165493	-0.593356	-0.611382	0.423551	0.392108	0.541358
942	8.802331	-0.075108	4.362516	-0.542794	-0.016283	0.006552	-0.607660	-0.166175	-0.593761	-0.604914	0.428986	0.387377	0.547712
943	8.757530	-0.061130	4.234374	-0.550184	-0.025016	-0.020021	-0.606694	-0.166592	-0.593225	-0.599263	0.433131	0.381750	0.554569
944	8.810397	-0.100061	4.244401	-0.564547	-0.001582	-0.013251	-0.606702	-0.164944	-0.592248	-0.592346	0.438406	0.376659	0.561298
945	8.820054	-0.090347	4.246716	-0.543717	-0.014308	-0.009395	-0.608210	-0.163583	-0.592048	-0.586724	0.442387	0.370759	0.567967
946	8.795849	-0.109524	4.246963	-0.553523	0.009057	0.001840	-0.607514	-0.164956	-0.593439	-0.579996	0.447413	0.365421	0.574364
947	8.800725	-0.155643	4.218480	-0.560951	-0.019748	0.002811	-0.608761	-0.163860	-0.590950	-0.574098	0.451694	0.359158	0.580853
948	8.839083	-0.162952	4.247501	-0.542830	-0.021553	-0.005807	-0.607938	-0.163037	-0.590948	-0.567003	0.456785	0.354261	0.586817
949	8.819905	-0.109615	4.256596	-0.542794	-0.018014	0.001252	-0.609183	-0.161657	-0.591336	-0.561045	0.460762	0.348090	0.593094
950	8.824554	-0.136162	4.266550	-0.555509	-0.014286	-0.006000	-0.610701	-0.161660	-0.589404	-0.553737	0.465797	0.342859	0.599046
951	8.819757	-0.133730	4.264113	-0.575514	-0.017795	-0.006213	-0.610424	-0.161658	-0.590229	-0.547167	0.470009	0.336251	0.605505
952	8.844225	-0.129309	4.222960	-0.565480	-0.009697	-0.009676	-0.609879	-0.160285	-0.589671	-0.539600	0.474952	0.330778	0.611424
953	8.851457	-0.141466	4.218254	-0.568241	-0.015990	-0.009670	-0.609604	-0.160285	-0.589947	-0.532843	0.478953	0.324159	0.617741
954	8.849203	-0.158546	4.189456	-0.557435	-0.026757	-0.020094	-0.610570	-0.159729	-0.591031	-0.524964	0.483827	0.318964	0.623367
955	8.877008	-0.174758	4.329725	-0.557171	0.008185	0.000922	-0.612355	-0.161381	-0.589526	-0.518383	0.487382	0.312020	0.629588
956	8.815890	-0.192647	4.112570	-0.553668	-0.019763	0.001131	-0.611535	-0.160148	-0.588285	-0.510713	0.492144	0.306491	0.634846
957	8.916380	-0.192584	4.223569	-0.543784	-0.032392	-0.001315	-0.612229	-0.159188	-0.586899	-0.503776	0.495968	0.300067	0.640457
958	8.869144	-0.130101	4.121464	-0.553756	-0.025047	-0.011204	-0.612509	-0.158227	-0.586201	-0.495781	0.500597	0.294620	0.645603
959	8.864115	-0.183225	4.122064	-0.568180	-0.009680	-0.009706	-0.611678	-0.159331	-0.585670	-0.488420	0.504222	0.287655	0.651506
960	8.888245	-0.154293	4.136204	-0.559132	-0.016059	-0.006015	-0.613329	-0.159877	-0.585937	-0.480357	0.508686	0.281903	0.656526
961	8.863797	-0.197509	4.156047	-0.546328	-0.003528	-0.004184	-0.614434	-0.159324	-0.586060	-0.473122	0.511941	0.275028	0.662142
962	8.882898	-0.231395	4.166063	-0.550030	-0.014305	-0.005931	-0.614158	-0.159325	-0.585925	-0.465037	0.516163	0.269288	0.666933
963	8.871001	-0.226609	4.146698	-0.562795	-0.017768	-0.014907	-0.614295	-0.159600	-0.585653	-0.457221	0.519589	0.262363	0.672415
964	8.866547	-0.168713	4.126730	-0.553646	-0.019837	0.009990	-0.614572	-0.159465	-0.584826	-0.449159	0.523865	0.256375	0.676826
965	8.898031	-0.188392	4.102748	-0.560932	-0.016065	-0.004267	-0.615399	-0.159603	-0.583999	-0.441323	0.527186	0.249284	0.682031
966	8.878576	-0.207539	4.112652	-0.557230	-0.005275	-0.004297	-0.617050	-0.160289	-0.583444	-0.432983	0.531084	0.243187	0.686539
967	8.868944	-0.222035	4.103163	-0.579068	-0.016048	0.002587	-0.616501	-0.160298	-0.580980	-0.424867	0.534464	0.235709	0.691576
968	8.900464	-0.202965	4.093244	-0.553549	-0.003583	0.006357	-0.615951	-0.159743	-0.582899	-0.416602	0.538213	0.229459	0.695786
969	8.883571	-0.193164	4.097989	-0.550870	-0.009889	0.004656	-0.616360	-0.160705	-0.583043	-0.408671	0.541146	0.222244	0.700540
970	8.907468	-0.185854	4.131699	-0.564455	0.001956	-0.002649	-0.617053	-0.159882	-0.581795	-0.400075	0.544721	0.215820	0.704728
971	8.888213	-0.251212	4.093799	-0.539304	-0.035825	-0.022480	-0.617464	-0.160428	-0.582757	-0.391613	0.547672	0.209225	0.709168
972	8.907644	-0.159338	4.121739	-0.550079	-0.016011	-0.015636	-0.618433	-0.159605	-0.581370	-0.382804	0.551179	0.203221	0.712996
973	8.871785	-0.169079	4.073576	-0.551089	-0.021198	-0.039508	-0.618848	-0.159192	-0.581225	-0.373871	0.553804	0.196495	0.717573
974	8.903045	-0.188575	4.078584	-0.555561	-0.014030	-0.032523	-0.617743	-0.160301	-0.579325	-0.364664	0.557101	0.190516	0.721361
975	8.905642	-0.130573	4.082765	-0.557265	0.000300	-0.022008	-0.618155	-0.160296	-0.580419	-0.355842	0.559376	0.183316	0.725858
976	8.908019	-0.149948	4.078146	-0.569081	0.000388	-0.025687	-0.619259	-0.159742	-0.580816	-0.346536	0.562431	0.176894	0.729584
977	8.919918	-0.183819	4.083340	-0.568207	-0.005006	-0.027415	-0.618705	-0.160571	-0.580280	-0.337345	0.564678	0.169606	0.733873
978	8.898160	-0.144872	4.107094	-0.559020	0.005632	-0.013219	-0.619261	-0.159749	-0.578759	-0.328256	0.567466	0.163093	0.737313
979	8.907885	-0.096519	4.121038	-0.550905	-0.003431	-0.011292	-0.619809	-0.160574	-0.578352	-0.319366	0.569465	0.155848	0.741233
980	8.893705	-0.101519	4.080041	-0.564466	0.003809	-0.007958	-0.618289	-0.161401	-0.578921	-0.310198	0.572170	0.149151	0.744414
981	8.888768	-0.125635	4.082733	-0.564496	0.000236	-0.011479	-0.620492	-0.162226	-0.577404	-0.301033	0.574034	0.141675	0.748192
982	8.903340	-0.120955	4.072997	-0.531734	0.004490	-0.000502	-0.619803	-0.162229	-0.576998	-0.292271	0.576392	0.135326	0.751023
983	8.903193	-0.149917	4.078153	-0.566219	0.011910	-0.006263	-0.619802	-0.162784	-0.575769	-0.283079	0.577936	0.127695	0.754685
984	8.929858	-0.128370	4.073044	-0.546269	0.011899	-0.014867	-0.621451	-0.163879	-0.576316	-0.273878	0.580074	0.121204	0.757505
985	8.869595	-0.130467	4.063485	-0.547174	0.014648	-0.020215	-0.621726	-0.163876	-0.576863	-0.264593	0.581263	0.114015	0.761002
986	8.894516	-0.160344	3.947818	-0.560771	0.014703	-0.018598	-0.620068	-0.164703	-0.577707	-0.255102	0.583264	0.107287	0.763686
987	8.854589	-0.115407	4.138232	-0.558990	0.012850	-0.015039	-0.618967	-0.164570	-0.576891	-0.245654	0.584379	0.099882	0.766928
988	8.878933	-0.212676	4.064389	-0.573677	-0.004905	-0.036337	-0.619935	-0.164021	-0.575781	-0.235632	0.586537	0.093218	0.769261
989	8.920496	-0.130969	4.034431	-0.560915	0.002219	-0.032672	-0.619646	-0.167048	-0.575814	-0.225776	0.587607	0.086060	0.772229
990	8.884241	-0.116153	4.048810	-0.565396	0.011222	-0.030132	-0.620609	-0.167598	-0.575263	-0.215911	0.589312	0.079338	0.774467
991	8.937115	-0.113889	4.077705	-0.560769	0.023779	-0.025723	-0.620751	-0.166497	-0.575251	-0.206115	0.589874	0.072032	0.777416
992	8.889012	-0.130680	4.048965	-0.575257	0.021913	-0.011737	-0.619367	-0.167874	-0.575824	-0.196380	0.591305	0.064860	0.779478
993	8.898251	-0.091626	4.120996	-0.549817	0.029964	-0.018562	-0.620325	-0.169662	-0.575287	-0.186757	0.591554	0.057650	0.782216
994	8.874416	-0.052938	4.101269	-0.562680	0.011185	-0.027443	-0.620884	-0.167735	-0.575263	-0.176863	0.592909	0.050868	0.783959
995	8.871789	-0.079409	4.116063	-0.568078	0.016566	-0.022236	-0.620879	-0.168835	-0.575274	-0.166884	0.593240	0.043509	0.786335
996	8.883811	-0.038163	4.139767	-0.562558	0.023687	-0.013370	-0.622109	-0.169268	-0.573720	-0.157179	0.594235	0.036495	0.787939
997	8.864489	-0.062263	4.130398	-0.564431	0.018368	-0.022212	-0.619068	-0.171061	-0.574584	-0.147188	0.594336	0.029234	0.790092
998	8.871849	-0.050289	4.120590	-0.560792	0.016502	-0.016846	-0.619351	-0.169549	-0.573881	-0.137406	0.595260	0.022290	0.791384
999	8.908149	-0.033635	4.115524	-0.546265	0.009117	-0.004236	-0.619622	-0.170791	-0.572382	-0.127863	0.595279	0.015185	0.793135
1000	8.850552	-0.038376	4.072166	-0.561759	0.003860	-0.013242	-0.619891	-0.172163	-0.573492	-0.118090	0.596235	0.008201	0.794035
1001	8.851472	-0.053666	3.946706	-0.578119	-0.001463	-0.013397	-0.620163	-0.173405	-0.572268	-0.107982	0.596313	0.000786	0.795456
1002	8.840164	0.015601	4.192377	-0.528233	-0.008982	-0.005695	-0.620981	-0.175326	-0.573242	-0.098702	0.597230	-0.005738	0.795953
1003	8.879652	-0.070182	4.038659	-0.553727	-0.019577	-0.015655	-0.621407	-0.172716	-0.571428	-0.088820	0.597360	-0.012634	0.796940
1004	8.947179	0.006982	4.081195	-0.548243	-0.014252	-0.008524	-0.620997	-0.171895	-0.570600	-0.079237	0.598234	-0.019439	0.797157
1005	8.853374	0.009748	4.042634	-0.571873	-0.014084	-0.015896	-0.622093	-0.173543	-0.570609	-0.069109	0.598122	-0.026557	0.797978
1006	8.928127	-0.014915	4.037977	-0.546357	-0.003426	-0.011227	-0.623466	-0.174636	-0.571981	-0.059486	0.598651	-0.033319	0.798103
1007	8.928297	-0.029595	4.009150	-0.560775	0.005509	0.004472	-0.623330	-0.174644	-0.569787	-0.049790	0.598013	-0.040453	0.798915
1008	8.922890	-0.033940	4.081684	-0.563563	0.001995	-0.004390	-0.622778	-0.174084	-0.573078	-0.040059	0.598299	-0.047580	0.798855
1009	8.899326	0.026341	4.037556	-0.555525	-0.012330	-0.018358	-0.621948	-0.175194	-0.570901	-0.030071	0.597777	-0.054261	0.799259
1010	8.884746	0.009550	4.042594	-0.546233	0.016375	-0.009584	-0.621677	-0.174232	-0.570619	-0.020444	0.597652	-0.061051	0.799167
1011	8.908504	-0.019382	4.076709	-0.565375	0.003821	-0.006193	-0.623883	-0.173951	-0.570873	-0.010517	0.596676	-0.067964	0.799530
1012	8.889300	-0.002378	4.071713	-0.546291	0.007364	-0.009532	-0.622644	-0.173959	-0.569100	-0.000904	0.596527	-0.074744	0.799105
1013	8.889461	-0.004931	4.049998	-0.542687	0.009270	-0.022770	-0.621956	-0.173685	-0.569239	0.009018	0.595303	-0.081012	0.799356
1014	8.886840	0.014641	4.086022	-0.544453	0.014611	-0.014861	-0.621680	-0.173686	-0.569379	0.018698	0.594875	-0.087688	0.798802
1015	8.879675	0.014626	4.076368	-0.560776	0.025614	-0.027506	-0.621954	-0.173957	-0.570340	0.028925	0.593211	-0.094096	0.799006
1016	8.860804	-0.019535	4.004295	-0.555405	0.011195	-0.030013	-0.619743	-0.175338	-0.570370	0.038954	0.592686	-0.100757	0.798157
1017	8.825833	0.054350	4.191964	-0.568125	0.012060	-0.020443	-0.619052	-0.175613	-0.570927	0.049110	0.591027	-0.107285	0.797976
1018	8.872496	-0.038696	4.043149	-0.571791	-0.003296	-0.013310	-0.619328	-0.175335	-0.571608	0.059014	0.590504	-0.114401	0.796702
1019	8.918230	0.009581	4.081205	-0.555382	0.014748	-0.023831	-0.619880	-0.175476	-0.570234	0.069052	0.588639	-0.120593	0.796363
1020	8.882133	0.050929	4.088040	-0.544393	0.025424	-0.014924	-0.617669	-0.176437	-0.572181	0.078700	0.587522	-0.127196	0.795265
1021	8.903795	0.050838	4.095260	-0.542556	0.021693	-0.001606	-0.618231	-0.173961	-0.571877	0.088218	0.585331	-0.133344	0.794874
1022	8.898483	0.027027	4.146268	-0.560664	0.033513	-0.004550	-0.617954	-0.174234	-0.572705	0.097881	0.583863	-0.140288	0.793626
1023	8.917796	0.043864	4.153302	-0.557021	0.027047	0.011461	-0.617266	-0.173963	-0.571884	0.107336	0.581346	-0.146718	0.793088
1024	8.835471	-0.003865	4.166025	-0.542624	0.007208	0.004651	-0.617548	-0.172449	-0.571867	0.116529	0.580141	-0.153511	0.791386
1025	8.845290	0.025022	4.158441	-0.568897	0.018132	0.006052	-0.618644	-0.173817	-0.573518	0.126139	0.577577	-0.159990	0.790505
1026	8.859658	0.005632	4.163470	-0.564450	0.000968	0.008863	-0.614518	-0.171623	-0.574076	0.135453	0.576237	-0.167164	0.788454
