# Supplementary material for: Identification of Haptic Based Guiding Using Hard Reins
Source: PLoS One. 2015 Jul 22;10(7):e0132020. doi: 10.1371/journal.pone.0132020 (PMC4511788; doi:10.1371/journal.pone.0132020)
Supplement: S8 File — (ZIP) [file pone.0132020.s008.zip › Exp2_MotionData1/Subject1/path1/T1/fh1.txt]

// Start Time: 0
// Sample rate: 25.0Hz
// Scenario: 4.9
// Firmware Version: 2.6.1
Counter	Acc_X	Acc_Y	Acc_Z	Gyr_X	Gyr_Y	Gyr_Z	Mag_X	Mag_Y	Mag_Z	Quat_w	Quat_x	Quat_y	Quat_z
260	-0.530908	0.134389	-9.794651	0.005596	0.002968	0.006998	0.178632	-0.342733	0.653319	0.011319	-0.826179	0.562786	0.023919
261	-0.584307	0.096238	-9.823465	-0.013140	0.017002	-0.000128	0.177850	-0.341640	0.652314	0.011016	-0.826187	0.562781	0.023909
262	-0.666129	0.135248	-9.858356	-0.012258	0.012652	0.002540	0.178377	-0.343275	0.652804	0.010732	-0.826169	0.562813	0.023902
263	-0.550700	0.067263	-9.776028	-0.014075	-0.002271	0.001541	0.179024	-0.342870	0.652670	0.010633	-0.826149	0.562831	0.024226
264	-0.511866	0.091391	-9.651129	-0.003359	0.020424	0.009622	0.178766	-0.343685	0.653565	0.010405	-0.826053	0.562985	0.023991
265	-0.540767	0.105665	-9.775672	-0.019391	0.015238	-0.004598	0.179281	-0.342872	0.653565	0.010022	-0.826111	0.562903	0.024083
266	-0.507365	0.052236	-9.860681	-0.033727	0.013479	0.001441	0.177614	-0.346261	0.653043	0.009375	-0.826109	0.562909	0.024304
267	-0.521567	0.090945	-9.821665	-0.024843	-0.000544	0.010278	0.177233	-0.347481	0.652523	0.009074	-0.825992	0.563066	0.024716
268	-0.536117	0.081490	-9.804827	0.000194	0.008201	0.015781	0.177748	-0.346941	0.652906	0.009039	-0.825821	0.563322	0.024645
269	-0.521138	0.146661	-9.688862	-0.019475	0.010803	0.010366	0.176714	-0.347206	0.651892	0.008698	-0.825708	0.563485	0.024808
270	-0.504200	0.153567	-9.746601	-0.030159	0.005584	-0.001188	0.177621	-0.346395	0.651244	0.008201	-0.825732	0.563444	0.025119
271	-0.516317	0.148719	-9.789806	-0.010483	-0.001400	-0.000185	0.177745	-0.346397	0.652912	0.008148	-0.825730	0.563435	0.025378
272	-0.581666	0.127512	-9.813517	0.019957	-0.000484	-0.003469	0.177741	-0.345718	0.652918	0.008547	-0.825767	0.563382	0.025225
273	-0.594097	0.077134	-9.804377	0.019985	-0.007461	-0.012313	0.178523	-0.345993	0.652519	0.009079	-0.825893	0.563188	0.025241
274	-0.579868	0.040962	-9.800109	0.016429	0.004788	-0.014068	0.179034	-0.345045	0.653291	0.009366	-0.826053	0.562957	0.025039
275	-0.560015	0.115406	-9.785007	-0.001569	0.004719	0.008720	0.178775	-0.344499	0.652273	0.009399	-0.825952	0.563103	0.025099
276	-0.494466	0.163206	-9.715335	-0.015821	0.001220	-0.008151	0.178247	-0.343818	0.653571	0.009191	-0.826049	0.562954	0.025321
277	-0.515713	0.232912	-9.781634	-0.012257	0.002975	-0.001928	0.176823	-0.344082	0.652820	0.009062	-0.826069	0.562917	0.025527
278	-0.583875	0.158574	-9.885231	-0.002398	-0.003970	-0.005398	0.178514	-0.344906	0.653172	0.009134	-0.826130	0.562820	0.025684
279	-0.540340	0.154768	-9.445898	0.037792	0.001171	0.000177	0.178504	-0.343140	0.653446	0.009850	-0.826115	0.562844	0.025359
280	-0.601310	0.081942	-9.823483	0.037841	0.001273	-0.000692	0.177980	-0.342457	0.653589	0.010525	-0.826117	0.562846	0.024977
281	-0.584212	0.110565	-9.856944	-0.014071	0.009992	0.006893	0.178757	-0.343686	0.656133	0.010285	-0.826041	0.562956	0.025093
282	-0.578933	0.173083	-9.846659	-0.028392	0.011730	0.008568	0.177197	-0.343542	0.656415	0.009744	-0.825958	0.563080	0.025286
283	-0.501860	0.146054	-9.838022	0.018169	0.009988	0.000061	0.179159	-0.344638	0.653935	0.010035	-0.825953	0.563094	0.025038
284	-0.475328	0.138940	-9.737406	0.007344	0.001174	0.014037	0.178635	-0.343276	0.653057	0.010200	-0.825798	0.563320	0.025004
285	-0.535924	0.105803	-9.718040	0.003797	0.003828	0.006982	0.179163	-0.345182	0.653801	0.010316	-0.825715	0.563439	0.025017
286	-0.612940	0.140105	-9.707369	-0.014071	0.017847	0.005171	0.180738	-0.346548	0.650939	0.009944	-0.825672	0.563510	0.024948
287	-0.545683	0.095863	-9.847833	-0.019528	-0.001434	0.022658	0.179703	-0.346406	0.649800	0.009728	-0.825414	0.563876	0.025315
288	-0.560034	0.115186	-9.857100	0.016299	0.008218	0.017676	0.179431	-0.346134	0.653018	0.009959	-0.825217	0.564171	0.025065
289	-0.602965	0.187804	-9.812640	-0.001591	0.008219	0.015810	0.180209	-0.345458	0.651985	0.009933	-0.825037	0.564435	0.025073
290	-0.569318	0.163711	-9.741117	-0.021300	0.008182	0.019174	0.180455	-0.343693	0.653026	0.009544	-0.824835	0.564728	0.025248
291	-0.549986	0.165965	-9.741258	-0.012288	0.015207	0.006923	0.178905	-0.343956	0.651249	0.009264	-0.824761	0.564841	0.025261
292	-0.497210	0.119695	-9.795111	-0.003244	0.011756	-0.014195	0.177603	-0.343678	0.652041	0.009150	-0.824927	0.564604	0.025168
293	-0.555110	0.129474	-9.890620	0.021768	0.009149	-0.003427	0.179542	-0.342737	0.652792	0.009505	-0.824961	0.564562	0.024892
294	-0.545534	0.115234	-9.804358	0.023552	0.001262	-0.006975	0.179279	-0.341784	0.652292	0.009947	-0.825041	0.564447	0.024670
295	-0.564856	0.115304	-9.830623	-0.001570	0.002978	0.009597	0.180311	-0.341655	0.653819	0.009981	-0.824928	0.564607	0.024762
296	-0.540467	0.144436	-9.679109	0.002016	0.001204	0.003444	0.178493	-0.341101	0.653081	0.010064	-0.824891	0.564658	0.024787
297	-0.617943	0.118264	-9.784473	0.019936	-0.001363	0.000061	0.179005	-0.340017	0.653597	0.010507	-0.824880	0.564671	0.024709
298	-0.603719	0.082034	-9.799431	0.037871	-0.001338	-0.008632	0.178865	-0.339201	0.655148	0.011217	-0.824971	0.564538	0.024368
299	-0.604069	0.033863	-9.824012	0.037838	0.003022	0.000186	0.178992	-0.337434	0.653109	0.011912	-0.824954	0.564563	0.024017
300	-0.582366	0.028979	-9.793016	0.000284	0.011758	-0.003589	0.179380	-0.338252	0.654893	0.011851	-0.825004	0.564498	0.023886
301	-0.579648	0.069982	-9.746911	0.000252	0.015230	0.003480	0.178877	-0.340560	0.653851	0.011790	-0.824965	0.564562	0.023760
302	-0.582072	0.069884	-9.785339	0.025312	0.005629	0.000104	0.179511	-0.338117	0.654250	0.012210	-0.824963	0.564568	0.023448
303	-0.553045	0.076901	-9.775897	0.002029	0.011723	0.006118	0.179898	-0.338391	0.655398	0.012217	-0.824892	0.564676	0.023361
304	-0.522007	0.028499	-9.795945	-0.023037	0.015202	0.010335	0.179385	-0.338932	0.654629	0.011726	-0.824791	0.564830	0.023440
305	-0.550930	0.038110	-9.872482	-0.013179	0.008237	0.006869	0.178873	-0.340016	0.654113	0.011522	-0.824713	0.564942	0.023579
306	-0.521850	0.050180	-9.783682	0.000223	-0.000535	0.006045	0.178987	-0.337571	0.654649	0.011594	-0.824648	0.565032	0.023655
307	-0.555602	0.057629	-9.792917	0.007313	-0.004929	0.020192	0.178462	-0.336480	0.654539	0.011871	-0.824409	0.565371	0.023781
308	-0.584247	0.101357	-9.722480	-0.005169	0.001208	0.010446	0.178603	-0.337976	0.653880	0.011833	-0.824295	0.565533	0.023890
309	-0.579320	0.115689	-9.741582	0.000151	0.004683	0.022836	0.177179	-0.339056	0.654404	0.011881	-0.824031	0.565914	0.023942
310	-0.623158	0.067506	-9.881133	0.001119	0.011751	0.012301	0.177037	-0.337153	0.654810	0.011827	-0.823899	0.566113	0.023806
311	-0.531749	0.018764	-9.858452	-0.002413	0.008248	-0.000112	0.177179	-0.339056	0.654533	0.011807	-0.823897	0.566116	0.023823
312	-0.495158	0.066960	-9.733256	0.001108	0.011686	0.010496	0.176142	-0.339458	0.654673	0.011754	-0.823784	0.566287	0.023688
313	-0.536099	0.098511	-9.785376	-0.002437	0.010060	-0.000045	0.177205	-0.339540	0.654567	0.011709	-0.823782	0.566291	0.023673
314	-0.526667	0.067143	-9.795429	-0.023018	0.001309	-0.001998	0.175775	-0.340077	0.655867	0.011382	-0.823813	0.566240	0.023980
315	-0.516766	0.100772	-9.783113	0.007383	0.015292	0.006208	0.176687	-0.340626	0.655848	0.011434	-0.823741	0.566353	0.023765
316	-0.594262	0.069959	-9.833262	0.023516	0.004849	-0.001624	0.176292	-0.340080	0.656630	0.011833	-0.823760	0.566329	0.023487
317	-0.550850	0.062471	-9.812096	0.004688	0.013552	0.008829	0.176940	-0.339267	0.655473	0.011861	-0.823657	0.566483	0.023334
318	-0.555358	0.105921	-9.770706	-0.015899	0.022280	0.012245	0.176945	-0.340083	0.655336	0.011408	-0.823539	0.566670	0.023219
319	-0.543293	0.105753	-9.794842	-0.012324	0.008289	0.009573	0.177726	-0.340359	0.655322	0.011212	-0.823429	0.566827	0.023347
320	-0.494962	0.110288	-9.761564	0.000243	0.015289	0.001745	0.175650	-0.340892	0.655604	0.011109	-0.823418	0.566853	0.023161
321	-0.531367	0.086317	-9.828811	-0.000700	0.003044	0.010513	0.175135	-0.341160	0.654839	0.011161	-0.823293	0.567030	0.023243
322	-0.514589	0.067122	-9.771503	-0.007015	-0.000495	0.019256	0.175663	-0.342250	0.654050	0.011109	-0.823079	0.567335	0.023404
323	-0.545988	0.067221	-9.819292	-0.014042	0.027568	-0.000069	0.175526	-0.341298	0.654703	0.010669	-0.823089	0.567337	0.023229
324	-0.560429	0.072276	-9.775855	-0.035550	0.004808	-0.000303	0.175668	-0.343202	0.654169	0.010096	-0.823106	0.567306	0.023622
325	-0.536173	0.086634	-9.737451	-0.016778	0.004791	0.002472	0.174115	-0.344009	0.654055	0.009870	-0.823076	0.567344	0.023855
326	-0.526361	0.108187	-9.742094	0.023490	0.011796	0.003673	0.174645	-0.345099	0.652881	0.010189	-0.823036	0.567413	0.023464
327	-0.507423	0.059542	-9.872580	0.004717	0.011815	0.003524	0.173862	-0.344959	0.653665	0.010236	-0.822993	0.567480	0.023335
328	-0.488031	0.069113	-9.838994	-0.021227	0.004804	-0.000220	0.174906	-0.346189	0.654279	0.009900	-0.823005	0.567458	0.023566
329	-0.526332	0.115138	-9.828523	0.000292	0.015333	-0.007054	0.174125	-0.345776	0.654167	0.009839	-0.823085	0.567349	0.023426
330	-0.550695	0.084114	-9.811848	-0.005111	0.009199	-0.001828	0.174138	-0.346863	0.652101	0.009719	-0.823113	0.567312	0.023401
331	-0.582217	0.062959	-9.732519	-0.008731	0.001306	0.002526	0.175311	-0.348501	0.653608	0.009669	-0.823079	0.567354	0.023598
332	-0.555531	0.081872	-9.770981	-0.010523	0.004799	0.005166	0.174670	-0.349041	0.652071	0.009506	-0.823027	0.567427	0.023709
333	-0.526363	0.108173	-9.746900	-0.006913	0.011798	-0.000073	0.176225	-0.348913	0.652692	0.009370	-0.823027	0.567430	0.023713
334	-0.507197	0.088636	-9.795350	-0.001575	0.009163	0.006997	0.174415	-0.349991	0.652194	0.009305	-0.822955	0.567538	0.023651
335	-0.494814	0.134043	-9.857413	0.010967	0.008304	0.005330	0.175974	-0.349455	0.651149	0.009498	-0.822888	0.567637	0.023509
336	-0.487609	0.126933	-9.804691	0.018143	0.003059	-0.001691	0.175738	-0.353804	0.651110	0.009830	-0.822908	0.567611	0.023322
337	-0.536247	0.081339	-9.896111	0.016271	-0.012693	0.014107	0.175343	-0.353530	0.652403	0.010344	-0.822731	0.567853	0.023465
338	-0.565277	0.069887	-9.783050	-0.007030	-0.012727	0.019228	0.175982	-0.351358	0.651772	0.010432	-0.822512	0.568153	0.023828
339	-0.521609	0.096243	-9.703823	0.000263	-0.000439	-0.008882	0.175732	-0.352172	0.650227	0.010555	-0.822605	0.568011	0.023948
340	-0.591855	0.067660	-9.792458	0.000233	-0.000420	-0.000053	0.178069	-0.352185	0.650449	0.010632	-0.822611	0.567998	0.024022
341	-0.575488	-0.004831	-9.863120	0.002032	0.001342	-0.000051	0.177424	-0.352452	0.649685	0.010767	-0.822603	0.568003	0.024094
342	-0.546231	0.031338	-9.757224	-0.009626	0.008294	0.005172	0.176904	-0.352178	0.649439	0.010580	-0.822551	0.568080	0.024139
343	-0.598758	0.115763	-9.808666	-0.026692	-0.005714	0.017368	0.177036	-0.352586	0.649433	0.010317	-0.822348	0.568357	0.024658
344	-0.578941	0.183198	-9.726359	-0.012306	0.005673	0.003421	0.178207	-0.353544	0.650176	0.010117	-0.822320	0.568396	0.024776
345	-0.583881	0.168704	-9.760126	0.014515	0.008299	0.009793	0.177173	-0.353946	0.649417	0.010373	-0.822200	0.568572	0.024600
346	-0.574687	0.105910	-9.823405	0.000236	0.001328	0.000838	0.178602	-0.353954	0.649267	0.010430	-0.822195	0.568576	0.024646
347	-0.579650	0.086753	-9.809165	0.002000	0.004813	0.007029	0.176526	-0.353943	0.648913	0.010523	-0.822108	0.568700	0.024670
348	-0.540634	0.139446	-9.780060	-0.010546	0.015275	0.014023	0.176405	-0.355845	0.649410	0.010238	-0.821956	0.568926	0.024613
349	-0.533539	0.120019	-9.823599	-0.015926	0.003031	0.013935	0.177183	-0.355305	0.648762	0.010050	-0.821793	0.569154	0.024871
350	-0.487654	0.119807	-9.775936	-0.019491	0.011761	0.012163	0.177190	-0.356529	0.648878	0.009658	-0.821670	0.569334	0.024973
351	-0.514069	0.139312	-9.756260	-0.012349	0.001266	0.012188	0.175628	-0.355569	0.648397	0.009546	-0.821526	0.569533	0.025215
352	-0.502004	0.139144	-9.780396	-0.023066	0.004771	0.009476	0.176283	-0.356524	0.648121	0.009177	-0.821427	0.569670	0.025472
353	-0.533674	0.100809	-9.814206	-0.014121	0.010034	0.012207	0.176543	-0.356389	0.647861	0.008934	-0.821288	0.569870	0.025587
354	-0.521664	0.091183	-9.785584	-0.005184	0.004777	0.012247	0.176684	-0.358021	0.647330	0.008857	-0.821156	0.570059	0.025641
355	-0.540796	0.115515	-9.741885	-0.008789	-0.002234	0.014848	0.176813	-0.357885	0.647329	0.008841	-0.820979	0.570303	0.025896
356	-0.584252	0.115885	-9.731894	0.007357	0.011793	0.009742	0.176295	-0.358699	0.648356	0.008892	-0.820875	0.570461	0.025691
357	-0.584321	0.108464	-9.799263	0.003755	0.003046	0.014090	0.176040	-0.359513	0.648224	0.009027	-0.820706	0.570700	0.025717
358	-0.526027	0.156167	-9.779993	0.003736	0.008261	0.019388	0.176419	-0.357476	0.648110	0.009053	-0.820494	0.571009	0.025614
359	-0.525915	0.172898	-9.813444	-0.005150	0.008295	0.006991	0.176420	-0.357748	0.648107	0.008982	-0.820412	0.571127	0.025653
360	-0.535941	0.120192	-9.773112	0.000285	0.015324	-0.007051	0.175510	-0.357199	0.647612	0.008885	-0.820503	0.571006	0.025468
361	-0.540908	0.100983	-9.775693	0.007415	0.018812	0.000060	0.175387	-0.359374	0.649006	0.008904	-0.820502	0.571019	0.025188
362	-0.545705	0.107986	-9.857274	0.015449	0.015320	0.005398	0.175116	-0.356789	0.648136	0.009050	-0.820449	0.571108	0.024833
363	-0.511833	0.115171	-9.780587	-0.008754	0.003028	0.009572	0.174200	-0.356377	0.649566	0.008980	-0.820335	0.571266	0.024997
364	-0.501957	0.144101	-9.732279	-0.005093	0.005683	-0.008894	0.172908	-0.357458	0.649575	0.008907	-0.820438	0.571118	0.025032
365	-0.477849	0.139087	-9.737350	0.008262	0.010019	0.007072	0.172651	-0.357592	0.648807	0.009034	-0.820353	0.571244	0.024883
366	-0.502284	0.100608	-9.800061	0.010999	0.008315	-0.003487	0.173170	-0.356779	0.647780	0.009191	-0.820400	0.571182	0.024692
367	-0.487658	0.119755	-9.792758	0.007412	0.008304	-0.001752	0.172120	-0.354734	0.647558	0.009327	-0.820416	0.571163	0.024577
368	-0.492818	0.076248	-9.877319	-0.012313	-0.005697	0.005098	0.173819	-0.357598	0.649175	0.009258	-0.820361	0.571229	0.024884
369	-0.456577	0.076273	-9.776705	0.008306	0.010043	-0.001758	0.173041	-0.357186	0.648163	0.009387	-0.820378	0.571209	0.024724
370	-0.511932	0.100801	-9.761527	0.019872	0.001281	0.009771	0.173041	-0.358546	0.650205	0.009764	-0.820263	0.571376	0.024549
371	-0.545882	0.096281	-9.794897	-0.008717	0.017137	0.001745	0.174108	-0.359176	0.649835	0.009533	-0.820247	0.571406	0.024467
372	-0.536050	0.120290	-9.782691	-0.001539	0.003154	-0.007063	0.172550	-0.358895	0.649219	0.009545	-0.820332	0.571283	0.024504
373	-0.531196	0.124945	-9.821128	0.029781	0.015410	-0.003266	0.172550	-0.358623	0.648708	0.009967	-0.820365	0.571250	0.024010
374	-0.502317	0.110414	-9.780692	0.007387	-0.000362	-0.003499	0.174637	-0.360402	0.648916	0.010165	-0.820410	0.571181	0.024003
375	-0.497594	0.095910	-9.792914	-0.008751	0.010110	0.006992	0.173340	-0.360395	0.648422	0.010008	-0.820331	0.571297	0.024037
376	-0.517015	0.081595	-9.804927	-0.005213	0.008349	0.015826	0.173878	-0.362980	0.647232	0.009890	-0.820156	0.571550	0.024035
377	-0.545959	0.086566	-9.826247	-0.008743	0.001390	0.003449	0.171785	-0.360930	0.648440	0.009837	-0.820113	0.571605	0.024211
378	-0.541236	0.069870	-9.768807	-0.002482	0.002256	0.002610	0.172824	-0.360800	0.648169	0.009840	-0.820087	0.571639	0.024275
379	-0.512147	0.086426	-9.785689	-0.006947	0.010122	0.003482	0.173736	-0.361349	0.648150	0.009718	-0.820047	0.571698	0.024287
380	-0.545964	0.086500	-9.847876	0.019907	0.001411	0.000133	0.172558	-0.359983	0.648694	0.010099	-0.820046	0.571701	0.024108
381	-0.488168	0.062277	-9.757338	0.027081	0.004889	-0.005113	0.172163	-0.358893	0.648326	0.010600	-0.820095	0.571634	0.023813
382	-0.536595	0.045593	-9.831605	0.005562	0.011880	0.008867	0.173585	-0.358085	0.648955	0.010622	-0.820007	0.571767	0.023629
383	-0.492971	0.067021	-9.790884	0.013643	0.018873	0.003654	0.173841	-0.357815	0.649596	0.010739	-0.819965	0.571840	0.023258
384	-0.517343	0.038087	-9.877515	-0.012294	0.005776	-0.000103	0.172808	-0.358761	0.649473	0.010543	-0.819974	0.571826	0.023377
385	-0.475726	0.114986	-9.790481	-0.001617	0.010093	0.012328	0.173070	-0.359306	0.649593	0.010505	-0.819832	0.572032	0.023324
386	-0.496942	0.185074	-9.731820	0.014480	0.008339	0.012458	0.172807	-0.358217	0.648836	0.010713	-0.819698	0.572230	0.023097
387	-0.565299	0.082017	-9.790088	0.018055	-0.003871	0.010678	0.172802	-0.357265	0.648846	0.011155	-0.819564	0.572415	0.023052
388	-0.512384	0.052817	-9.766850	-0.001615	0.003108	0.008776	0.172152	-0.357670	0.649494	0.011161	-0.819468	0.572551	0.023094
389	-0.502613	0.069487	-9.795578	-0.005171	0.017110	0.008801	0.173706	-0.355774	0.647691	0.010983	-0.819371	0.572699	0.022968
390	-0.463929	0.076429	-9.786220	-0.012370	0.017074	0.017550	0.171240	-0.356849	0.649002	0.010648	-0.819187	0.572970	0.022907
391	-0.500482	0.030887	-9.829682	0.012699	0.008363	0.012417	0.172423	-0.357942	0.646661	0.010861	-0.819041	0.573183	0.022718
392	-0.522411	0.002287	-9.800986	0.012683	0.011856	0.015954	0.170339	-0.357659	0.647979	0.010997	-0.818863	0.573444	0.022454
393	-0.478751	0.028540	-9.755404	-0.015994	-0.007432	0.019191	0.172666	-0.356040	0.648603	0.010921	-0.818638	0.573751	0.022853
394	-0.507438	0.069569	-9.781117	-0.017717	0.015346	0.012229	0.172145	-0.355766	0.648356	0.010521	-0.818526	0.573917	0.022880
395	-0.507315	0.088632	-9.838573	-0.019552	-0.000408	0.019214	0.172534	-0.355223	0.647842	0.010305	-0.818305	0.574224	0.023205
396	-0.497602	0.095815	-9.824155	0.019850	0.003112	0.012462	0.171243	-0.356848	0.648102	0.010661	-0.818162	0.574429	0.023001
397	-0.487761	0.119920	-9.780708	0.000123	0.010070	0.022919	0.171756	-0.356308	0.649128	0.010642	-0.817898	0.574808	0.022928
398	-0.505033	0.067233	-9.752329	-0.015952	-0.000409	0.012183	0.172804	-0.357401	0.648331	0.010452	-0.817777	0.574973	0.023194
399	-0.521826	0.081853	-9.732792	0.000164	0.010095	0.012347	0.172785	-0.354682	0.649385	0.010439	-0.817634	0.575179	0.023119
400	-0.495429	0.062128	-9.824561	-0.010554	-0.005631	0.006033	0.172010	-0.354949	0.648623	0.010401	-0.817574	0.575254	0.023406
401	-0.469008	0.042681	-9.825012	0.000207	-0.002125	0.001707	0.171888	-0.356580	0.648866	0.010534	-0.817549	0.575282	0.023525
402	-0.468749	0.078769	-9.819794	0.018070	0.004857	0.010681	0.172795	-0.356313	0.649241	0.010841	-0.817433	0.575449	0.023312
403	-0.526540	0.100851	-9.823848	0.001923	0.008345	0.021172	0.172786	-0.354546	0.649001	0.010872	-0.817189	0.575799	0.023243
404	-0.545859	0.098759	-9.770839	-0.014169	0.004848	0.015759	0.172527	-0.354272	0.648237	0.010649	-0.817028	0.576025	0.023403
405	-0.507153	0.108164	-9.742228	-0.015917	0.008351	0.006937	0.172016	-0.355493	0.647719	0.010394	-0.816951	0.576133	0.023539
406	-0.434219	0.177383	-9.727643	-0.001626	-0.003925	0.008751	0.171743	-0.354132	0.649278	0.010481	-0.816856	0.576260	0.023696
407	-0.468499	0.114739	-9.853025	0.002025	0.010134	0.000017	0.171224	-0.353721	0.648519	0.010494	-0.816856	0.576263	0.023591
408	-0.502646	0.066891	-9.858087	-0.019506	0.011859	0.013085	0.172402	-0.355359	0.648485	0.010104	-0.816731	0.576444	0.023698
409	-0.521741	0.096062	-9.804720	-0.016823	0.003112	0.009558	0.170571	-0.353582	0.649300	0.009887	-0.816622	0.576592	0.023927
410	-0.540863	0.122711	-9.789830	-0.012351	-0.000383	0.008708	0.172128	-0.353591	0.649791	0.009758	-0.816538	0.576703	0.024150
411	-0.511903	0.120131	-9.773289	-0.003404	0.001358	0.008770	0.172258	-0.353047	0.649024	0.009780	-0.816435	0.576845	0.024254
412	-0.473168	0.134280	-9.766251	0.005589	0.003119	-0.000860	0.171082	-0.352089	0.649436	0.009908	-0.816454	0.576817	0.024211
413	-0.497180	0.153634	-9.789852	-0.015904	0.018852	0.008745	0.171205	-0.351002	0.649573	0.009520	-0.816362	0.576955	0.024173
414	-0.468353	0.134081	-9.819161	-0.006052	0.011862	0.005255	0.170691	-0.351271	0.648422	0.009355	-0.816326	0.577011	0.024123
415	-0.410299	0.145931	-9.728211	0.000177	0.003946	0.007898	0.171589	-0.349645	0.649067	0.009396	-0.816234	0.577140	0.024139
416	-0.449005	0.138725	-9.824081	-0.006983	0.008340	0.012280	0.170277	-0.350729	0.654729	0.009252	-0.816112	0.577314	0.024159
417	-0.473031	0.153512	-9.768435	-0.026716	0.003062	0.020056	0.170795	-0.350051	0.654085	0.008855	-0.815885	0.577627	0.024499
418	-0.497227	0.148678	-9.837969	-0.003451	0.001338	0.021109	0.171200	-0.351003	0.650986	0.008845	-0.815670	0.577927	0.024594
419	-0.492387	0.148780	-9.792352	-0.005181	0.008355	0.008783	0.170277	-0.349095	0.652047	0.008742	-0.815571	0.578067	0.024598
420	-0.448923	0.146306	-9.703843	0.005492	-0.003942	0.016731	0.170806	-0.351002	0.652406	0.008942	-0.815392	0.578314	0.024674
421	-0.507052	0.124763	-9.818934	0.022548	0.001372	0.008960	0.170807	-0.349369	0.649338	0.009371	-0.815283	0.578470	0.024470
422	-0.536068	0.120063	-9.857187	0.007379	0.004902	0.001821	0.171574	-0.348286	0.651264	0.009505	-0.815293	0.578457	0.024378
423	-0.492453	0.139189	-9.782849	0.005557	0.004860	0.007084	0.171566	-0.347743	0.652683	0.009618	-0.815211	0.578574	0.024314
424	-0.492062	0.192244	-9.734182	0.019878	-0.002137	0.002767	0.170524	-0.347194	0.652704	0.010038	-0.815187	0.578605	0.024192
425	-0.535676	0.173132	-9.803714	0.001977	0.001376	0.007066	0.171565	-0.347743	0.652811	0.010129	-0.815104	0.578719	0.024229
426	-0.506944	0.139251	-9.799545	-0.005198	0.001357	0.010522	0.168980	-0.348544	0.650658	0.010097	-0.814990	0.578875	0.024341
427	-0.507046	0.124837	-9.794904	-0.006926	0.005759	-0.001814	0.171059	-0.348827	0.650881	0.009995	-0.815014	0.578841	0.024409
428	-0.488010	0.086156	-9.812334	0.000212	0.005750	0.002631	0.169620	-0.347460	0.651430	0.010003	-0.815014	0.578842	0.024386
429	-0.449470	0.086180	-9.747752	0.000240	0.008454	-0.008783	0.170938	-0.347410	0.652349	0.009990	-0.815118	0.578698	0.024321
430	-0.473545	0.095989	-9.747432	0.007321	0.013669	0.009802	0.170415	-0.346999	0.652489	0.010018	-0.815042	0.578814	0.024088
431	-0.497565	0.115255	-9.799870	0.000191	0.008450	0.003575	0.170168	-0.348357	0.651066	0.009998	-0.815004	0.578871	0.024025
432	-0.483003	0.124835	-9.775855	-0.012361	0.002304	0.006983	0.171458	-0.347004	0.651446	0.009838	-0.814963	0.578923	0.024205
433	-0.449324	0.107714	-9.783552	-0.008771	-0.001194	0.003458	0.171196	-0.347139	0.652348	0.009781	-0.814924	0.578972	0.024400
434	-0.439672	0.107573	-9.805264	0.009115	-0.003817	0.005339	0.170408	-0.346047	0.653141	0.010044	-0.814876	0.579033	0.024430
435	-0.524126	0.115426	-9.811654	0.023483	0.004983	-0.003309	0.169887	-0.345772	0.653152	0.010444	-0.814912	0.578987	0.024148
436	-0.492746	0.115093	-9.840765	-0.002455	0.003227	-0.005276	0.171188	-0.345643	0.652105	0.010441	-0.815010	0.578848	0.024196
437	-0.483148	0.105515	-9.802509	0.005554	-0.002048	0.001807	0.171705	-0.345238	0.652359	0.010626	-0.814987	0.578875	0.024236
438	-0.477929	0.158524	-9.756288	0.001963	-0.002065	0.003552	0.171051	-0.344418	0.652376	0.010752	-0.814974	0.578886	0.024321
439	-0.535885	0.158845	-9.799039	-0.019526	0.003191	0.009601	0.173123	-0.343886	0.653250	0.010461	-0.814869	0.579030	0.024569
440	-0.497277	0.153880	-9.751368	0.001062	-0.005560	0.003537	0.171440	-0.343876	0.651476	0.010613	-0.814865	0.579026	0.024721
441	-0.516983	0.100977	-9.799867	0.015446	0.005860	-0.006894	0.170793	-0.345097	0.652759	0.010867	-0.814944	0.578918	0.024518
442	-0.514650	0.091184	-9.850463	-0.001566	0.010228	-0.001717	0.170021	-0.346045	0.652247	0.010797	-0.814977	0.578878	0.024441
443	-0.488010	0.100750	-9.800119	-0.030203	0.010202	-0.001933	0.171446	-0.346189	0.653767	0.010255	-0.815011	0.578829	0.024695
444	-0.475828	0.115173	-9.771222	-0.003389	0.010187	0.003548	0.170547	-0.346999	0.651973	0.010152	-0.815018	0.578823	0.024642
445	-0.473274	0.134415	-9.763814	0.011758	0.004909	0.015979	0.171851	-0.347278	0.650923	0.010344	-0.814834	0.579085	0.024499
446	-0.517020	0.096131	-9.811937	-0.012361	0.005818	0.008763	0.171066	-0.347138	0.652350	0.010142	-0.814786	0.579151	0.024622
447	-0.466266	0.100757	-9.742634	-0.010569	0.008418	0.007007	0.172227	-0.345376	0.651835	0.009935	-0.814712	0.579256	0.024676
448	-0.516787	0.127511	-9.773130	0.019882	0.012832	0.002861	0.170675	-0.346864	0.652358	0.010180	-0.814721	0.579253	0.024311
449	-0.495332	0.091070	-9.838616	0.009193	0.010235	-0.006932	0.169761	-0.345363	0.651101	0.010281	-0.814806	0.579141	0.024104
450	-0.459066	0.095787	-9.776396	-0.005100	0.020715	-0.010534	0.171708	-0.345646	0.652098	0.010034	-0.815006	0.578872	0.023896
451	-0.463583	0.139142	-9.766246	0.023475	0.015446	0.000239	0.172075	-0.344018	0.656220	0.010302	-0.815008	0.578884	0.023439
452	-0.521474	0.146840	-9.756046	0.019898	0.004969	-0.003331	0.171427	-0.344150	0.655971	0.010641	-0.815091	0.578771	0.023200
453	-0.502088	0.158522	-9.818558	-0.008741	0.004961	-0.000017	0.171549	-0.342110	0.654704	0.010504	-0.815097	0.578761	0.023289
454	-0.487844	0.124726	-9.823875	-0.014105	0.002336	-0.001839	0.171031	-0.341835	0.653944	0.010319	-0.815181	0.578638	0.023487
455	-0.478493	0.081406	-9.810036	-0.006027	0.011966	-0.005282	0.169344	-0.341962	0.653454	0.010147	-0.815250	0.578546	0.023430
456	-0.502567	0.091230	-9.804909	-0.005177	0.008452	0.003533	0.169476	-0.341826	0.652682	0.010035	-0.815247	0.578552	0.023426
457	-0.466032	0.134344	-9.768683	-0.012337	0.003185	0.001696	0.169607	-0.341554	0.651912	0.009859	-0.815233	0.578568	0.023586
458	-0.439693	0.105124	-9.819710	-0.003386	0.013682	0.005311	0.170381	-0.341151	0.652932	0.009712	-0.815260	0.578538	0.023477
459	-0.458626	0.158226	-9.804518	-0.038302	0.003171	0.006797	0.168427	-0.340325	0.653226	0.009107	-0.815192	0.578624	0.023937
460	-0.420012	0.155534	-9.800076	-0.031143	0.004911	0.006843	0.170254	-0.341831	0.653056	0.008610	-0.815191	0.578618	0.024292
461	-0.425395	0.076372	-9.748073	-0.005204	-0.012578	0.001666	0.169869	-0.344006	0.655354	0.008727	-0.815169	0.578633	0.024620
462	-0.488192	0.076584	-9.838844	0.014526	-0.007271	-0.004318	0.170008	-0.344277	0.653164	0.009122	-0.815239	0.578528	0.024642
463	-0.545863	0.115501	-9.842705	-0.003358	-0.003757	-0.005291	0.169999	-0.342917	0.653563	0.009175	-0.815301	0.578433	0.024805
464	-0.502078	0.158654	-9.775302	-0.019479	0.001453	-0.001871	0.170524	-0.343600	0.653163	0.008911	-0.815403	0.578282	0.025080
465	-0.516305	0.194848	-9.772360	0.007381	0.003221	-0.005182	0.171430	-0.343605	0.654178	0.009058	-0.815465	0.578194	0.025007
466	-0.487483	0.173029	-9.756039	0.023475	0.003209	-0.003316	0.169239	-0.344271	0.650092	0.009477	-0.815525	0.578114	0.024755
467	-0.463525	0.146430	-9.742132	0.004754	0.008478	-0.017545	0.170267	-0.343054	0.651245	0.009524	-0.815734	0.577824	0.024624
468	-0.449184	0.126990	-9.771317	-0.006931	0.001453	-0.007089	0.171171	-0.342923	0.652646	0.009465	-0.815927	0.577547	0.024753
469	-0.454348	0.081232	-9.805440	-0.012368	0.001424	0.008725	0.169084	-0.341688	0.653203	0.009300	-0.815833	0.577675	0.024936
470	-0.478176	0.124782	-9.780704	0.019011	0.015457	-0.001554	0.170136	-0.343870	0.652909	0.009503	-0.815902	0.577591	0.024537
471	-0.487544	0.165697	-9.794571	0.019009	0.011962	-0.001555	0.170650	-0.342785	0.653041	0.009732	-0.815925	0.577569	0.024183
472	-0.468436	0.136687	-9.795069	-0.019510	0.022416	0.011408	0.171944	-0.342248	0.653412	0.009215	-0.815974	0.577512	0.024120
473	-0.461114	0.146375	-9.754169	-0.023091	0.015411	0.008712	0.170001	-0.342645	0.652666	0.008711	-0.815889	0.577637	0.024198
474	-0.487585	0.158614	-9.751397	-0.015902	0.002320	-0.001847	0.170391	-0.343327	0.653425	0.008496	-0.815969	0.577517	0.024416
475	-0.482931	0.136698	-9.828587	0.012697	0.008442	0.008954	0.170395	-0.343735	0.653164	0.008656	-0.815872	0.577662	0.024195
476	-0.461485	0.095755	-9.793197	0.023476	0.008457	-0.001557	0.169619	-0.344411	0.653169	0.009012	-0.815946	0.577565	0.023859
477	-0.456542	0.110271	-9.752221	-0.005164	0.004939	-0.001778	0.169481	-0.344139	0.654972	0.008928	-0.815974	0.577526	0.023897
478	-0.463816	0.107761	-9.805054	-0.026618	0.004953	-0.004575	0.170139	-0.344822	0.653671	0.008507	-0.816140	0.577285	0.024197
479	-0.449163	0.129439	-9.756870	0.007371	-0.001176	-0.005232	0.169883	-0.345229	0.653414	0.008699	-0.816203	0.577193	0.024188
480	-0.473332	0.127120	-9.790331	0.018075	-0.002052	0.002781	0.169220	-0.343322	0.654213	0.009087	-0.816229	0.577155	0.024087
481	-0.463562	0.143791	-9.819059	-0.012307	0.008453	-0.001807	0.169625	-0.345227	0.652775	0.008845	-0.816260	0.577112	0.024149
482	-0.468593	0.115021	-9.802526	0.009209	0.001486	-0.014017	0.170679	-0.347136	0.651584	0.009053	-0.816519	0.576745	0.024090
483	-0.487965	0.107892	-9.824068	0.014527	-0.005525	-0.004306	0.170279	-0.345910	0.652502	0.009413	-0.816568	0.576671	0.024069
484	-0.483043	0.119966	-9.795135	0.011853	0.001469	-0.005181	0.170278	-0.346183	0.653270	0.009662	-0.816695	0.576490	0.023981
485	-0.483084	0.115068	-9.824027	-0.003350	-0.002025	-0.007067	0.170541	-0.346184	0.652495	0.009691	-0.816781	0.576363	0.024109
486	-0.458948	0.112592	-9.785815	0.009128	-0.003807	0.001821	0.169897	-0.346179	0.650834	0.009953	-0.816827	0.576291	0.024140
487	-0.488149	0.096091	-9.792931	0.000251	0.003320	-0.015791	0.169524	-0.346256	0.652420	0.009984	-0.817016	0.576024	0.024136
488	-0.521967	0.096157	-9.857520	0.000166	-0.003700	0.002699	0.171349	-0.346809	0.651488	0.010095	-0.817119	0.575870	0.024270
489	-0.482983	0.144070	-9.818857	0.000185	-0.001960	-0.001703	0.170570	-0.347213	0.652009	0.010179	-0.817142	0.575831	0.024357
490	-0.531615	0.096350	-9.818987	0.027048	0.003320	-0.005008	0.170038	-0.346668	0.654593	0.010657	-0.817220	0.575725	0.024063
491	-0.541509	0.062816	-9.800062	-0.003394	0.001553	-0.001716	0.171610	-0.347219	0.651737	0.010646	-0.817245	0.575686	0.024136
492	-0.562996	0.096669	-9.794682	-0.005168	0.012932	-0.001674	0.171491	-0.349122	0.651720	0.010480	-0.817407	0.575463	0.024059
493	-0.553209	0.115730	-9.828190	-0.008807	0.012027	0.012396	0.172262	-0.347767	0.652107	0.010258	-0.817276	0.575654	0.024030
494	-0.521782	0.120367	-9.804377	-0.023998	0.010271	0.006983	0.171228	-0.349394	0.653264	0.009811	-0.817324	0.575585	0.024214
495	-0.478053	0.156247	-9.756281	-0.005208	0.003261	0.003563	0.170715	-0.349662	0.651726	0.009751	-0.817290	0.575632	0.024287
496	-0.497803	0.096218	-9.776025	0.005538	0.015520	0.005442	0.171501	-0.350210	0.650681	0.009728	-0.817356	0.575549	0.024045
497	-0.507910	0.033737	-9.786268	-0.012367	0.001527	0.003489	0.170219	-0.352379	0.649265	0.009575	-0.817324	0.575590	0.024228
498	-0.512571	0.057780	-9.800370	-0.003415	0.012901	0.006246	0.171511	-0.351706	0.650281	0.009435	-0.817356	0.575550	0.024131
499	-0.483257	0.105606	-9.814491	-0.013259	0.012015	0.007053	0.171523	-0.352521	0.647959	0.009148	-0.817288	0.575651	0.024153
500	-0.504640	0.153903	-9.804139	-0.014139	0.005031	0.001751	0.171534	-0.354970	0.648963	0.008927	-0.817353	0.575554	0.024307
501	-0.473091	0.175390	-9.775328	0.001929	0.027735	0.016043	0.171016	-0.355239	0.648711	0.008700	-0.817186	0.575812	0.023900
502	-0.463615	0.148956	-9.744474	-0.014151	0.013748	0.005292	0.169983	-0.356049	0.648205	0.008377	-0.817209	0.575785	0.023912
503	-0.439936	0.086027	-9.815090	-0.012370	0.013749	0.008811	0.170768	-0.357278	0.648695	0.008081	-0.817121	0.575915	0.023895
504	-0.468956	0.079091	-9.798098	-0.007888	0.010264	0.005314	0.171670	-0.355514	0.647928	0.007894	-0.817297	0.575667	0.023894
505	-0.444825	0.076548	-9.781514	-0.014185	0.010235	0.012309	0.170635	-0.357278	0.649725	0.007610	-0.817168	0.575852	0.023953
506	-0.449771	0.061995	-9.834506	-0.013303	0.001494	0.014046	0.170384	-0.357956	0.648180	0.007439	-0.817061	0.575997	0.024157
507	-0.502218	0.153980	-9.772920	0.000136	0.001511	0.008890	0.170384	-0.357411	0.647157	0.007494	-0.816965	0.576131	0.024193
508	-0.482893	0.156138	-9.804301	0.001059	0.001524	0.003605	0.170899	-0.356870	0.647669	0.007557	-0.817081	0.575963	0.024230
509	-0.495053	0.144186	-9.811543	0.014504	-0.004575	-0.003367	0.170375	-0.357004	0.649089	0.007924	-0.817121	0.575903	0.024200
510	-0.485526	0.124967	-9.780606	0.019906	0.012050	-0.006800	0.171678	-0.356738	0.647658	0.008181	-0.817332	0.575615	0.023846
511	-0.487960	0.122552	-9.790225	0.008256	0.003296	-0.005153	0.171023	-0.356463	0.648699	0.008357	-0.817397	0.575523	0.023760
512	-0.466148	0.134355	-9.807099	0.030598	-0.005460	-0.001501	0.171146	-0.355376	0.648965	0.008990	-0.817481	0.575403	0.023570
513	-0.502120	0.168343	-9.794383	0.001927	-0.005480	0.007119	0.171410	-0.355513	0.648060	0.009157	-0.817401	0.575508	0.023703
514	-0.477856	0.184988	-9.794401	-0.015956	-0.003738	0.005228	0.171932	-0.355787	0.647792	0.009003	-0.817481	0.575384	0.024023
515	-0.497084	0.197179	-9.789289	-0.010631	-0.005503	0.014081	0.171671	-0.356059	0.648565	0.008958	-0.817324	0.575596	0.024305
516	-0.485271	0.158797	-9.727353	-0.006165	0.001478	0.015888	0.172072	-0.357965	0.648540	0.008901	-0.817239	0.575712	0.024428
517	-0.521943	0.096451	-9.761395	0.021608	-0.008971	0.005478	0.171940	-0.356739	0.647012	0.009427	-0.817173	0.575799	0.024395
518	-0.546164	0.086917	-9.794939	0.026995	0.005042	0.006455	0.172988	-0.358649	0.647620	0.009875	-0.817205	0.575759	0.024077
519	-0.536510	0.086798	-9.809442	0.005478	-0.001981	0.014201	0.173766	-0.358382	0.647740	0.010058	-0.817045	0.575981	0.024119
520	-0.492742	0.127539	-9.744469	0.009097	0.003263	0.005428	0.173513	-0.358924	0.646710	0.010234	-0.817100	0.575904	0.024036
521	-0.565058	0.144888	-9.760468	0.012629	0.017252	0.020510	0.173239	-0.357291	0.648015	0.010309	-0.816875	0.576236	0.023686
522	-0.514425	0.134872	-9.761019	-0.005225	0.008510	0.008876	0.173758	-0.357430	0.648520	0.010187	-0.816932	0.576158	0.023684
523	-0.449335	0.119992	-9.742527	-0.008794	0.011991	0.007077	0.172588	-0.356879	0.647900	0.009977	-0.816864	0.576259	0.023664
524	-0.440252	0.042666	-9.839616	0.016326	0.001554	-0.008655	0.171934	-0.356740	0.648683	0.010301	-0.816998	0.576069	0.023521
525	-0.503399	-0.009677	-9.815642	0.029728	0.008559	-0.003237	0.172971	-0.356882	0.649694	0.010768	-0.817039	0.576019	0.023107
526	-0.542150	-0.026223	-9.820305	0.023465	-0.003671	-0.006844	0.172039	-0.355247	0.653580	0.011266	-0.817190	0.575800	0.022968
527	-0.594727	0.048817	-9.794958	-0.008772	-0.005433	-0.001767	0.171908	-0.355111	0.653840	0.011273	-0.817216	0.575753	0.023230
528	-0.545580	0.164285	-9.659485	-0.033871	0.005865	0.008671	0.172309	-0.355519	0.651260	0.010716	-0.817223	0.575738	0.023600
529	-0.516306	0.207243	-9.692885	-0.019532	0.013746	0.007042	0.172570	-0.355521	0.650742	0.010318	-0.817159	0.575834	0.023679
530	-0.512086	0.129537	-9.926910	0.012738	0.008574	-0.001565	0.172569	-0.355249	0.650744	0.010496	-0.817285	0.575660	0.023465
531	-0.483444	0.081381	-9.872441	0.009096	0.003280	0.008943	0.171546	-0.356329	0.647664	0.010685	-0.817188	0.575798	0.023386
532	-0.466482	0.086382	-9.766796	0.000126	-0.003750	0.008846	0.170498	-0.355508	0.648716	0.010798	-0.817091	0.575928	0.023520
533	-0.497860	0.086745	-9.728072	-0.007078	-0.005521	0.017608	0.171533	-0.355106	0.649347	0.010818	-0.816893	0.576198	0.023771
534	-0.546020	0.106237	-9.768285	-0.003402	0.015534	0.003631	0.170234	-0.354827	0.648727	0.010650	-0.816950	0.576126	0.023630
535	-0.690848	0.116586	-9.899083	-0.048227	0.026031	0.029826	0.169982	-0.357275	0.650635	0.009635	-0.816634	0.576583	0.023851
536	-0.545607	0.163947	-9.770028	-0.216426	0.029426	0.025051	0.169518	-0.365023	0.647096	0.005818	-0.816464	0.576784	0.025943
537	-0.428917	0.273768	-9.736130	-0.200333	0.003149	0.019773	0.168654	-0.371002	0.643708	0.002582	-0.816260	0.576986	0.028290
538	-0.409357	0.307329	-9.721495	-0.014129	0.004991	-0.001773	0.168139	-0.371951	0.643835	0.002367	-0.816298	0.576926	0.028443
539	-0.463300	0.196694	-9.861677	0.120112	-0.003661	-0.007879	0.168135	-0.371543	0.644225	0.004455	-0.816384	0.576851	0.027197
540	-0.576970	0.173269	-9.947474	0.010904	0.008572	0.009024	0.166433	-0.369086	0.644017	0.004602	-0.816277	0.577011	0.027004
541	-0.424967	0.153265	-9.809640	-0.133960	0.020753	-0.009664	0.168385	-0.371819	0.647689	0.002265	-0.816415	0.576768	0.028289
542	-0.515454	0.331768	-9.864480	-0.253940	0.059178	0.023150	0.167776	-0.378208	0.646222	-0.002515	-0.816382	0.576710	0.030324
543	-0.337931	0.508343	-9.866385	-0.488313	0.080067	0.019738	0.166158	-0.387037	0.639990	-0.011346	-0.816145	0.576691	0.034724
544	-0.426040	0.686394	-10.063030	-0.701285	0.081794	0.032359	0.163150	-0.403884	0.635501	-0.023698	-0.815794	0.576363	0.041530
545	-0.423883	0.984878	-9.968302	-0.801607	0.088680	0.058146	0.160696	-0.424133	0.626600	-0.037772	-0.814717	0.576517	0.049370
546	-0.363564	1.318468	-10.041884	-1.118386	0.092053	0.072643	0.157016	-0.453485	0.610945	-0.057056	-0.813062	0.576180	0.060755
547	-0.359034	1.955387	-10.157157	-1.462908	0.074443	0.085180	0.154149	-0.487737	0.594073	-0.081711	-0.810157	0.575446	0.076359
548	-0.217764	2.123008	-10.033894	-1.810161	0.056747	0.098435	0.154037	-0.526083	0.575963	-0.111764	-0.806020	0.573250	0.096046
549	-0.277847	3.159089	-9.545664	-2.426598	0.081869	0.090728	0.148719	-0.575545	0.540471	-0.151760	-0.798771	0.569192	0.122286
550	-0.184805	4.001337	-9.137880	-3.045774	0.098191	0.093459	0.146642	-0.637258	0.489645	-0.201396	-0.787528	0.561498	0.154791
551	0.038819	4.868437	-8.178205	-3.144558	0.073349	0.140366	0.139491	-0.709424	0.424131	-0.251647	-0.771972	0.552588	0.188094
552	-0.069111	5.954170	-7.304503	-2.854864	0.057454	0.162041	0.135591	-0.758612	0.353260	-0.296465	-0.754926	0.543001	0.217589
553	-0.121689	6.691737	-6.896667	-2.413786	0.048748	0.158332	0.132076	-0.789985	0.292457	-0.333713	-0.738218	0.533983	0.241935
554	-0.037999	7.568522	-6.228876	-2.126626	0.022419	0.148132	0.128121	-0.815372	0.236475	-0.365815	-0.722193	0.524856	0.262951
555	0.128973	7.930541	-5.385090	-2.141809	0.039732	0.126060	0.125165	-0.833554	0.180549	-0.397456	-0.704718	0.514661	0.283770
556	-0.070394	8.391149	-4.693209	-2.458635	0.069271	0.138096	0.117665	-0.845720	0.113436	-0.433111	-0.683473	0.501298	0.306562
557	0.201333	9.210285	-3.523064	-2.769136	0.108242	0.128103	0.113792	-0.852732	0.041178	-0.472122	-0.657787	0.484392	0.331334
558	0.304110	9.384266	-2.990879	-2.762947	0.105469	0.129894	0.113666	-0.857316	-0.028671	-0.509616	-0.630307	0.465921	0.354855
559	0.149952	9.394279	-1.682179	-2.652202	0.079015	0.130625	0.110874	-0.847735	-0.102583	-0.543971	-0.601679	0.447309	0.376818
560	0.165111	9.459438	-0.782823	-2.616507	0.098072	0.132705	0.108801	-0.830815	-0.170521	-0.576552	-0.572041	0.427473	0.397018
561	0.046350	9.708148	0.028482	-2.655006	0.113695	0.121976	0.099789	-0.799704	-0.247086	-0.608028	-0.540423	0.405888	0.416533
562	0.470578	9.564510	1.325620	-2.620972	0.136145	0.084229	0.098135	-0.767823	-0.310128	-0.637261	-0.508308	0.382796	0.434728
563	0.489533	9.480941	2.357803	-2.561999	0.149955	0.076733	0.102938	-0.732035	-0.367957	-0.664278	-0.475615	0.358898	0.451350
564	0.375889	9.094729	3.176184	-2.290090	0.155152	0.073384	0.105213	-0.689026	-0.420149	-0.687114	-0.445607	0.336518	0.464827
565	0.554876	8.764875	4.295472	-2.116401	0.191773	0.027053	0.107728	-0.648200	-0.462982	-0.706920	-0.417587	0.314138	0.476658
566	0.853749	8.338310	4.766195	-2.157518	0.238856	0.016162	0.106381	-0.591845	-0.504449	-0.725880	-0.388874	0.290108	0.487558
567	0.565737	7.878930	5.592448	-2.184587	0.243954	0.042393	0.111027	-0.540967	-0.540788	-0.744025	-0.358739	0.265323	0.497330
568	0.450430	7.611645	5.974857	-2.079136	0.221168	0.051863	0.120500	-0.496785	-0.571737	-0.759959	-0.329422	0.241563	0.505561
569	0.405460	7.037291	6.785676	-1.948813	0.178985	0.081616	0.125104	-0.445369	-0.596886	-0.773930	-0.300760	0.219496	0.512248
570	0.535241	6.613227	6.856579	-1.913097	0.112469	0.073578	0.126442	-0.393394	-0.617866	-0.786093	-0.271752	0.198517	0.518459
571	0.164986	6.130652	7.752963	-1.943559	0.080953	0.045919	0.124082	-0.331876	-0.637285	-0.796871	-0.241440	0.177203	0.524692
572	0.094965	5.459833	7.625704	-1.981082	0.046931	0.023380	0.126532	-0.274333	-0.650643	-0.806197	-0.210078	0.155733	0.530717
573	-0.122648	5.365447	9.236533	-1.925592	0.021426	-0.032693	0.133051	-0.225113	-0.661958	-0.813419	-0.179024	0.134691	0.536805
574	0.255402	4.210382	9.186352	-1.753386	0.081079	-0.112638	0.135883	-0.170705	-0.667896	-0.818199	-0.151546	0.114150	0.542728
575	0.018141	3.440771	9.357376	-1.508098	0.102265	-0.144348	0.138354	-0.122147	-0.672344	-0.821070	-0.128041	0.095597	0.548005
576	0.429615	2.899488	9.563878	-1.306837	0.102158	-0.141358	0.136378	-0.074114	-0.667731	-0.822757	-0.107892	0.079293	0.552397
577	0.231219	2.169768	9.509140	-0.994570	0.116323	-0.140881	0.139558	-0.039440	-0.666669	-0.823363	-0.092781	0.066058	0.555969
578	0.338059	1.581828	9.410144	-0.619044	0.098804	-0.089013	0.146589	-0.020160	-0.664271	-0.823581	-0.083755	0.057463	0.558030
579	0.341591	1.412332	9.042903	-0.436669	0.060361	-0.057891	0.149095	-0.004120	-0.663638	-0.823684	-0.077024	0.051494	0.559429
580	0.152956	1.361699	9.305880	-0.671284	0.060215	-0.022551	0.150824	0.011107	-0.662229	-0.824447	-0.066612	0.043039	0.560355
581	-0.031432	0.894743	9.491942	-0.862977	0.042603	0.012953	0.150408	0.034505	-0.655052	-0.825623	-0.052543	0.032670	0.560820
582	0.096740	1.244025	10.004297	-0.852439	0.024891	0.039422	0.149992	0.059810	-0.651199	-0.826848	-0.038669	0.022824	0.560630
583	-0.500507	0.155095	8.646422	-0.789799	-0.044629	0.048426	0.152320	0.082243	-0.646773	-0.827848	-0.024789	0.014719	0.560211
584	0.119509	0.014836	10.761347	-0.863389	-0.047001	0.037045	0.151659	0.104011	-0.641408	-0.828549	-0.009909	0.005929	0.559797
585	-0.322942	0.294855	9.975379	-0.761239	0.025040	0.048832	0.151247	0.127138	-0.635134	-0.829122	0.002722	-0.003030	0.559052
586	0.093716	-0.198243	10.223242	-0.356885	0.018852	0.051525	0.150095	0.144011	-0.629938	-0.829648	0.008474	-0.007246	0.558176
587	0.002406	-0.139514	10.320826	-0.084815	0.004982	0.029703	0.150341	0.145914	-0.629152	-0.829925	0.010104	-0.008304	0.557721
588	0.276076	-0.362770	10.363959	-0.056264	0.023231	0.050115	0.153716	0.146576	-0.628939	-0.830467	0.010818	-0.009238	0.556886
589	-0.002857	-0.201842	10.373022	-0.104591	0.053016	0.062324	0.153698	0.148888	-0.627630	-0.831075	0.012233	-0.011306	0.555911
590	-0.076755	-0.390368	9.876466	-0.065070	0.102171	0.055735	0.155767	0.150918	-0.628027	-0.831648	0.012214	-0.013652	0.555001
591	0.016722	-0.489441	9.961030	0.112122	0.124934	0.051772	0.158941	0.142195	-0.629574	-0.832157	0.009222	-0.014504	0.554274
592	-0.196199	-0.193876	9.339070	0.273097	0.090107	0.077630	0.161834	0.136193	-0.629675	-0.833026	0.003704	-0.012901	0.553071
593	0.002313	-0.145043	10.085265	0.410855	0.067225	0.057337	0.164598	0.131282	-0.631693	-0.833590	-0.003639	-0.009478	0.552290
594	0.113097	0.834647	9.869685	0.387708	0.018283	0.028965	0.165976	0.119577	-0.635428	-0.833852	-0.010262	-0.005409	0.551867
595	-0.258160	0.254266	9.450490	0.203613	0.006293	-0.014714	0.167327	0.111135	-0.636430	-0.833583	-0.013500	-0.003241	0.552220
596	-0.395313	0.003299	8.821595	-0.063144	0.001051	0.027385	0.165791	0.108151	-0.638365	-0.833903	-0.012412	-0.003861	0.551758
597	-0.364182	-0.057138	9.584799	-0.211735	-0.027123	0.012063	0.165751	0.114409	-0.637017	-0.834042	-0.008366	-0.005730	0.551607
598	-0.218687	0.021861	9.836771	-0.097308	-0.058703	0.018037	0.165079	0.117813	-0.636074	-0.834262	-0.006049	-0.005734	0.551305
599	0.003719	0.058682	9.861709	0.026194	-0.068343	0.008268	0.163525	0.117142	-0.636829	-0.834312	-0.005521	-0.004285	0.551249
600	-0.195627	-0.125445	9.697906	-0.079429	-0.062186	0.023407	0.161693	0.118783	-0.635757	-0.834581	-0.003464	-0.004032	0.550859
601	-0.079061	-0.039100	9.918972	-0.158194	-0.023818	0.035286	0.159603	0.120699	-0.635707	-0.834935	-0.000355	-0.005359	0.550322
602	0.004257	0.137676	9.742460	-0.170628	0.026062	0.035391	0.159443	0.125598	-0.635143	-0.835316	0.002252	-0.007584	0.549713
603	-0.174784	0.081812	9.892351	-0.154480	0.025246	0.021446	0.160704	0.130350	-0.631644	-0.835496	0.004741	-0.009680	0.549391
604	-0.184944	0.009909	9.946882	-0.095381	0.032278	0.011316	0.160944	0.133750	-0.631357	-0.835604	0.006027	-0.011180	0.549186
605	0.042267	0.046399	9.875653	-0.115008	0.049733	0.005889	0.161189	0.135925	-0.630568	-0.835600	0.007572	-0.013239	0.549126
606	0.059583	-0.239331	10.069269	-0.111507	0.060162	0.019102	0.161678	0.139730	-0.627967	-0.835776	0.008818	-0.015384	0.548785
607	0.252960	-0.211749	10.144815	0.173858	0.053147	0.027271	0.163769	0.138087	-0.628400	-0.836017	0.005495	-0.014310	0.548490
608	0.185432	-0.194944	9.962959	0.441459	0.032319	0.009788	0.165124	0.129782	-0.631201	-0.836133	-0.002194	-0.009921	0.548432
609	0.163238	0.089451	10.065013	0.350016	0.021779	0.040912	0.165224	0.118101	-0.634895	-0.836447	-0.008113	-0.006357	0.547951
610	0.222922	0.336283	9.930362	0.055564	0.039138	0.069706	0.166031	0.113606	-0.635594	-0.837200	-0.009432	-0.006305	0.546779
611	0.232372	0.305134	9.992401	-0.181601	0.046028	0.082972	0.166842	0.108704	-0.636426	-0.838002	-0.006725	-0.008927	0.545553
612	0.019728	0.282689	9.974753	-0.165629	0.028541	0.107757	0.168765	0.112094	-0.634364	-0.839199	-0.004231	-0.011112	0.543694
613	0.251678	0.304881	9.958590	0.059958	0.042584	0.087358	0.171323	0.118611	-0.632796	-0.839983	-0.005547	-0.011020	0.542473
614	0.155767	0.401538	9.864406	0.138779	0.082910	0.083723	0.172379	0.116429	-0.633861	-0.840855	-0.008748	-0.010811	0.541082
615	-0.215375	0.504865	9.676552	0.022393	0.079477	0.104147	0.174992	0.114374	-0.634306	-0.841803	-0.009858	-0.011717	0.539567
616	-0.572887	0.487892	9.506421	-0.124230	0.084872	0.085583	0.181338	0.117605	-0.632955	-0.842747	-0.008655	-0.014383	0.538048
617	-0.576867	0.271266	9.436681	-0.125784	0.097253	0.037992	0.184562	0.121669	-0.632192	-0.843030	-0.007485	-0.017212	0.537538
618	-0.744568	0.109800	9.686188	-0.004095	0.088562	0.026523	0.188306	0.125050	-0.630157	-0.843307	-0.008329	-0.018659	0.537044
619	-0.484129	0.064399	9.659389	0.117691	0.088577	0.004413	0.190645	0.124901	-0.629808	-0.843214	-0.011185	-0.018746	0.537135
620	-0.426044	0.083214	9.668715	0.178471	0.062311	0.010034	0.194837	0.120117	-0.631332	-0.843282	-0.014819	-0.017791	0.536972
621	-0.413791	0.098489	9.976376	0.165928	0.005415	-0.011419	0.193572	0.114954	-0.632906	-0.843024	-0.017594	-0.015961	0.537352
622	-0.577036	0.223098	10.200296	0.109598	-0.051404	-0.041925	0.193582	0.113457	-0.633436	-0.842577	-0.018828	-0.013846	0.538068
623	-0.477752	0.265421	10.137447	0.058843	-0.049564	-0.093416	0.192944	0.111692	-0.634086	-0.841493	-0.019193	-0.012274	0.539788
624	-0.348381	0.135796	9.759966	0.069793	-0.014453	-0.120583	0.192574	0.109518	-0.636288	-0.840201	-0.020134	-0.011239	0.541784
625	-0.208968	0.056878	9.474297	0.091309	0.013558	-0.114208	0.192052	0.110065	-0.636660	-0.838843	-0.021712	-0.010383	0.543841
626	-0.032155	0.126019	9.728290	0.127004	0.008181	-0.101675	0.190119	0.107082	-0.636661	-0.837697	-0.023862	-0.009098	0.545537
627	0.050521	0.200574	9.939901	0.131460	0.016860	-0.100745	0.190786	0.105447	-0.638744	-0.836416	-0.026127	-0.007831	0.547416
628	0.062491	0.183866	10.011697	0.109003	0.013296	-0.084188	0.191591	0.102042	-0.640718	-0.835456	-0.028034	-0.006820	0.548800
629	-0.342551	0.266503	10.049784	-0.050319	0.057052	-0.058617	0.192757	0.102852	-0.640727	-0.834700	-0.027688	-0.008185	0.549948
630	-0.437587	0.492364	9.740805	-0.275827	0.113000	-0.024730	0.193236	0.108291	-0.637853	-0.834565	-0.024273	-0.013033	0.550221
631	-0.558463	0.469450	9.804063	-0.239957	0.138434	-0.036683	0.197867	0.115068	-0.634770	-0.834111	-0.021676	-0.017833	0.550882
632	-0.501592	0.315422	9.912342	0.062443	0.083392	-0.052352	0.200439	0.119680	-0.634249	-0.833498	-0.023568	-0.018474	0.551711
633	-0.676239	0.201531	9.972615	0.257617	0.018850	-0.100481	0.201757	0.116952	-0.635195	-0.832142	-0.027938	-0.015827	0.553632
634	-0.743447	0.255166	10.038693	0.191444	0.008367	-0.113308	0.201005	0.112875	-0.636509	-0.830794	-0.031131	-0.013826	0.555537
635	-0.854627	0.241429	9.981822	-0.028741	-0.002185	-0.097296	0.200229	0.113016	-0.638040	-0.829648	-0.030516	-0.014024	0.557275
636	-0.354609	0.279941	9.694391	-0.132657	-0.032113	-0.070100	0.198414	0.113571	-0.640321	-0.828980	-0.027887	-0.014929	0.558383
637	-0.584845	0.161388	9.661372	-0.027221	-0.077550	-0.051827	0.197617	0.116705	-0.640279	-0.828354	-0.026461	-0.013832	0.559408
638	-0.502320	0.214343	9.887156	0.042615	-0.044339	-0.058266	0.196559	0.119160	-0.639210	-0.827717	-0.026604	-0.012568	0.560374
639	-0.356063	0.077827	9.658438	0.019360	-0.009371	-0.044277	0.193694	0.120809	-0.640309	-0.827126	-0.026705	-0.012077	0.561252
640	-0.315930	-0.047754	9.589363	-0.030765	0.018587	-0.030479	0.194215	0.120806	-0.640574	-0.826814	-0.026347	-0.012662	0.561716
641	-0.353555	0.092120	9.620132	-0.122177	0.036850	0.007732	0.194984	0.122162	-0.639801	-0.826859	-0.024620	-0.014499	0.561683
642	-0.204212	0.047176	9.459726	-0.113291	0.055164	0.030723	0.196388	0.126236	-0.638753	-0.827260	-0.023324	-0.016584	0.561089
643	-0.464877	0.059086	9.543816	-0.054373	0.041184	0.054091	0.198429	0.132348	-0.637567	-0.827777	-0.022768	-0.017706	0.560315
644	-0.526133	0.271251	9.561201	-0.034754	0.049908	0.071950	0.200490	0.135058	-0.636671	-0.828596	-0.022727	-0.018804	0.559069
645	-0.576587	0.309803	9.456346	-0.038436	0.009661	0.085902	0.202051	0.135595	-0.637846	-0.829478	-0.022107	-0.019212	0.557771
646	-0.670751	0.310503	9.445150	-0.094076	-0.034130	0.110039	0.201007	0.136144	-0.637439	-0.830780	-0.020157	-0.019562	0.555892
647	-0.635987	0.436122	9.717839	-0.102976	-0.029790	0.094138	0.201524	0.137503	-0.638848	-0.831802	-0.018053	-0.020036	0.554417
648	-0.723967	0.289957	9.668857	-0.101209	-0.029763	0.099436	0.201490	0.141175	-0.634954	-0.832981	-0.016029	-0.020542	0.552688
649	-0.837806	0.235929	9.798982	-0.116348	0.000888	0.088882	0.201083	0.144171	-0.634919	-0.833949	-0.014067	-0.021691	0.551236
650	-0.501938	-0.069467	9.879084	-0.083374	0.030458	0.122549	0.203663	0.147423	-0.634411	-0.835342	-0.013014	-0.022998	0.549095
651	-0.393764	-0.139751	9.978271	0.083755	0.032112	0.160733	0.205486	0.145779	-0.632783	-0.837016	-0.014762	-0.022449	0.546519
652	-0.278406	0.112786	10.278156	0.313607	-0.004685	0.164048	0.207881	0.138420	-0.636620	-0.838735	-0.019984	-0.018809	0.543848
653	-0.181028	0.218388	10.456355	0.372781	0.012823	0.138096	0.209372	0.129433	-0.639944	-0.839988	-0.026342	-0.014766	0.541765
654	-0.187133	0.390364	10.054673	0.154690	0.005941	0.098637	0.210989	0.120172	-0.641216	-0.841007	-0.028984	-0.013054	0.540089
655	-0.245661	0.322261	9.655490	-0.140407	-0.000971	0.070920	0.212274	0.122342	-0.640443	-0.841766	-0.026534	-0.014347	0.539000
656	-0.376693	0.236279	9.516254	-0.188725	0.014815	0.079461	0.211340	0.126838	-0.640899	-0.842740	-0.023490	-0.016504	0.537554
657	-0.337780	0.270145	9.679715	-0.007974	0.027077	0.075528	0.212500	0.128328	-0.640388	-0.843457	-0.023571	-0.016839	0.536415
658	-0.288082	0.462569	9.816070	0.135319	0.009657	0.037759	0.214688	0.130901	-0.638209	-0.843818	-0.025921	-0.015446	0.535781
659	-0.262891	0.602459	10.012107	0.062041	0.000900	0.010775	0.214445	0.128317	-0.639131	-0.843802	-0.026888	-0.014599	0.535782
660	-0.379508	0.497925	10.134466	-0.009393	0.025457	-0.017843	0.215487	0.128857	-0.640684	-0.843638	-0.026948	-0.015053	0.536024
661	-0.458157	0.310397	9.952761	0.048082	0.062362	-0.049905	0.216167	0.123954	-0.641257	-0.842958	-0.028323	-0.015418	0.537012
662	-0.260950	0.205027	9.815278	0.064384	0.067680	-0.088616	0.217587	0.125580	-0.641005	-0.841974	-0.030059	-0.015832	0.538448
663	-0.473232	0.237483	9.663688	-0.011589	0.046798	-0.107676	0.218864	0.129110	-0.640089	-0.840699	-0.030231	-0.016606	0.540403
664	-0.520631	0.362834	9.639104	-0.096571	0.004828	-0.122506	0.218967	0.133191	-0.639022	-0.839453	-0.028569	-0.017719	0.542391
665	-0.643034	0.467105	9.607716	-0.042897	-0.012613	-0.123881	0.217511	0.137553	-0.638701	-0.838037	-0.027576	-0.017843	0.544623
666	-0.449608	0.506256	9.534406	-0.000067	-0.023202	-0.098983	0.215703	0.137020	-0.641251	-0.836991	-0.027237	-0.017423	0.546261
667	-0.408095	0.568712	9.616469	0.023094	-0.068742	-0.091931	0.215427	0.140288	-0.641729	-0.835894	-0.026760	-0.015859	0.548008
668	-0.310877	0.654811	9.707936	-0.068992	-0.058282	-0.106677	0.213196	0.143565	-0.641021	-0.834805	-0.024884	-0.015612	0.549761
669	-0.414552	0.672737	9.800352	-0.193354	-0.054799	-0.109300	0.210560	0.149703	-0.640664	-0.833601	-0.020957	-0.016650	0.551717
670	-0.532911	0.670817	9.657168	-0.185922	-0.047604	-0.163814	0.206356	0.156800	-0.639375	-0.831899	-0.017226	-0.017890	0.554371
671	-0.582891	0.437642	9.563603	-0.221655	-0.028313	-0.169322	0.204870	0.165243	-0.636827	-0.829997	-0.013134	-0.019709	0.557264
672	-0.733541	0.297629	9.793985	-0.185844	-0.035273	-0.183174	0.202607	0.174509	-0.636574	-0.828036	-0.009532	-0.021156	0.560195
673	-0.618570	0.166976	9.829941	-0.042621	-0.021245	-0.195359	0.201142	0.180367	-0.635852	-0.825777	-0.008502	-0.021107	0.563538
674	-0.413845	-0.236735	9.669739	-0.087383	-0.016048	-0.186114	0.198003	0.183377	-0.635261	-0.823726	-0.006747	-0.021772	0.566529
675	-0.621368	-0.227132	9.921556	-0.122494	-0.017894	-0.145784	0.197181	0.189913	-0.633642	-0.822022	-0.004456	-0.022690	0.568986
676	-0.653782	-0.040935	10.171490	-0.091231	0.032768	-0.125063	0.193775	0.194557	-0.633675	-0.820621	-0.003219	-0.024191	0.570951
677	-0.635819	-0.222194	9.926544	-0.064354	0.067805	-0.116847	0.194256	0.200814	-0.632463	-0.819199	-0.002888	-0.025868	0.572918
678	-0.631923	-0.360923	10.184444	0.033858	0.051075	-0.083624	0.196320	0.202570	-0.630677	-0.818267	-0.003930	-0.026236	0.574226
679	-0.674039	-0.183961	10.535283	0.150181	0.050192	-0.094193	0.196190	0.202707	-0.630931	-0.817098	-0.006926	-0.025178	0.575907
680	-0.157700	-0.214895	10.345508	0.200440	0.032763	-0.132774	0.195853	0.200023	-0.634145	-0.815561	-0.010458	-0.023337	0.578106
681	-0.255744	-0.412031	10.118200	0.174618	-0.017825	-0.170160	0.194461	0.195405	-0.637771	-0.813498	-0.013003	-0.020890	0.581046
682	-0.439859	-0.488403	9.840157	0.091666	-0.007124	-0.216501	0.193308	0.192690	-0.638037	-0.811002	-0.014267	-0.019680	0.584539
683	-0.401380	-0.490541	9.239038	-0.053056	0.033252	-0.237675	0.189917	0.195022	-0.638864	-0.808164	-0.013652	-0.020750	0.588434
684	-0.430245	-0.475841	9.253874	-0.038676	0.047285	-0.248082	0.187551	0.198709	-0.637506	-0.805258	-0.013426	-0.021952	0.592366
685	-0.469148	-0.518364	9.405113	0.096539	0.061359	-0.272600	0.186245	0.200350	-0.638500	-0.801918	-0.015511	-0.021729	0.596837
686	-0.546990	-0.608272	9.690714	0.221089	0.049228	-0.324608	0.184186	0.196686	-0.638505	-0.797965	-0.019447	-0.019895	0.602061
687	-0.363611	-0.628668	9.780213	0.151489	0.033502	-0.373698	0.182125	0.194929	-0.641449	-0.793332	-0.022002	-0.018629	0.608106
688	-0.411245	-0.536911	9.779276	-0.030938	0.044008	-0.391698	0.177954	0.196993	-0.641624	-0.788564	-0.021844	-0.019791	0.614246
689	-0.472732	-0.345116	9.426360	-0.159784	0.045783	-0.379348	0.175969	0.202447	-0.640512	-0.783900	-0.019586	-0.022532	0.620169
690	-0.621737	-0.247756	9.426361	-0.145475	0.030085	-0.381879	0.172280	0.209543	-0.638073	-0.779199	-0.017448	-0.024873	0.626039
691	-0.548990	-0.207161	9.517516	-0.100882	0.009002	-0.358736	0.167568	0.214467	-0.636925	-0.774695	-0.015653	-0.026301	0.631593
692	-0.770555	-0.130563	9.621237	-0.029466	-0.001508	-0.328214	0.162086	0.217763	-0.636040	-0.770554	-0.014945	-0.026669	0.636641
693	-0.967245	0.044770	9.831611	-0.067083	-0.020753	-0.330229	0.157637	0.222686	-0.635925	-0.766355	-0.013337	-0.027219	0.641702
694	-0.956936	0.136043	9.820556	-0.142398	-0.083814	-0.313367	0.152025	0.226255	-0.635292	-0.762421	-0.009847	-0.027763	0.646411
695	-0.914733	-0.050828	10.161680	-0.047708	-0.130266	-0.304092	0.144580	0.231466	-0.634101	-0.758557	-0.007169	-0.026386	0.651033
696	-1.043537	-0.169837	10.238320	0.170538	-0.155569	-0.299056	0.136256	0.233417	-0.636401	-0.754729	-0.007510	-0.021766	0.655633
697	-0.842375	-0.069856	10.415561	0.234960	-0.174876	-0.309274	0.126411	0.229117	-0.639768	-0.750706	-0.008564	-0.016052	0.660386
698	-0.639692	-0.086151	10.322309	0.220678	-0.139932	-0.304027	0.121120	0.224248	-0.643209	-0.746730	-0.009869	-0.011008	0.664963
699	-0.233802	-0.035524	9.824361	0.159907	-0.087496	-0.290282	0.114002	0.219251	-0.644824	-0.742860	-0.010969	-0.007599	0.669313
700	-0.269148	-0.249457	9.769340	0.089825	-0.063158	-0.218481	0.107129	0.216702	-0.645775	-0.739943	-0.011362	-0.005426	0.672551
701	-0.363813	0.005076	10.186406	-0.017988	-0.047720	-0.125735	0.105050	0.218893	-0.649581	-0.738285	-0.010374	-0.004968	0.674391
702	-0.707628	0.544329	10.274872	0.096075	-0.016380	-0.013552	0.102197	0.217275	-0.649040	-0.738121	-0.011507	-0.003354	0.674562
703	-0.524504	1.185570	9.667886	0.383993	0.046573	0.066407	0.102513	0.209654	-0.652977	-0.738919	-0.017802	0.001183	0.673558
704	-0.436664	1.323449	9.365929	0.607574	0.039600	0.096217	0.104567	0.193857	-0.657278	-0.740100	-0.027249	0.008888	0.671886
705	-0.448598	1.338398	9.505581	0.620195	0.022148	0.066289	0.106130	0.174662	-0.664305	-0.740589	-0.036763	0.016984	0.670737
706	-0.166521	1.274138	9.658607	0.167575	0.032474	0.039135	0.106495	0.158875	-0.669223	-0.741292	-0.039613	0.018839	0.669748
707	-0.413507	1.179524	9.546706	-0.303056	0.020197	0.038362	0.109079	0.161447	-0.668722	-0.742017	-0.035443	0.014581	0.669285
708	-0.079889	1.234848	9.614153	-0.054208	-0.004270	0.004750	0.106807	0.170168	-0.665002	-0.742242	-0.034521	0.013994	0.669095
709	-0.143802	1.065612	9.946783	0.449782	-0.037254	-0.071025	0.106726	0.163092	-0.667514	-0.740899	-0.040791	0.020615	0.670060
710	-0.119994	1.019613	9.907599	0.575469	-0.042247	-0.165309	0.105156	0.145683	-0.673962	-0.738223	-0.048759	0.028888	0.672172
711	-0.420386	0.886760	9.738048	0.358571	-0.101376	-0.293925	0.099125	0.134013	-0.678230	-0.733787	-0.052924	0.035011	0.676410
712	-0.382912	0.736275	9.382746	0.072595	-0.130962	-0.368406	0.093433	0.129962	-0.679857	-0.728699	-0.052418	0.037594	0.681790
713	-0.122669	0.662140	9.396470	0.105268	-0.115925	-0.466898	0.086698	0.126732	-0.681974	-0.722071	-0.052762	0.040293	0.688626
714	0.350042	0.577574	9.686996	0.170292	-0.064186	-0.593291	0.079962	0.122822	-0.682683	-0.713898	-0.054766	0.042988	0.696780
715	0.603461	0.228915	9.565454	-0.210530	-0.027438	-0.655117	0.073181	0.126942	-0.683571	-0.704893	-0.051893	0.039791	0.706293
716	0.235474	0.092302	9.567059	-0.362112	-0.016604	-0.768008	0.065549	0.140182	-0.678697	-0.694345	-0.047096	0.034180	0.717285
717	0.111276	0.267788	10.012308	-0.342381	-0.027103	-0.792511	0.056881	0.153837	-0.675862	-0.683187	-0.042378	0.028939	0.728438
718	-0.303720	0.298607	10.381507	-0.276299	-0.042824	-0.778746	0.048897	0.161773	-0.673222	-0.671963	-0.038358	0.024909	0.739171
719	-0.814547	0.435835	10.699887	-0.212818	-0.035737	-0.774559	0.041305	0.169843	-0.671615	-0.660607	-0.035235	0.021642	0.749592
720	-0.900289	0.613287	10.313373	-0.263909	-0.037470	-0.743145	0.030075	0.177660	-0.670213	-0.649546	-0.031435	0.017727	0.759466
721	-0.907413	0.299984	10.079140	-0.202129	-0.016400	-0.741794	0.020637	0.189414	-0.667128	-0.638379	-0.028733	0.014346	0.769052
722	-0.384531	0.151474	10.034473	-0.176302	-0.028837	-0.718927	0.011499	0.194633	-0.664882	-0.627335	-0.026170	0.011658	0.778222
723	-0.209578	-0.028153	9.937180	0.000790	-0.049840	-0.708988	0.002922	0.193590	-0.664379	-0.616295	-0.025462	0.011846	0.787015
724	-0.098044	0.042574	9.756802	0.242370	-0.067269	-0.709068	-0.006673	0.189014	-0.664537	-0.604916	-0.027482	0.016195	0.795650
725	-0.135662	0.186928	9.679485	0.351774	-0.026873	-0.748615	-0.016343	0.176819	-0.668113	-0.592798	-0.031419	0.021617	0.804448
726	-0.465083	0.040444	9.697465	0.180122	-0.019755	-0.777969	-0.026283	0.166530	-0.671666	-0.580060	-0.033493	0.024324	0.813521
727	-0.404829	0.366660	9.570930	-0.279728	0.013360	-0.772338	-0.035658	0.167396	-0.669203	-0.567705	-0.030701	0.018978	0.822440
728	-0.150732	-0.231466	9.662790	-0.276084	0.037808	-0.785641	-0.041158	0.173822	-0.668286	-0.554866	-0.028405	0.013587	0.831343
729	-0.818608	-0.096590	9.598011	-0.091009	-0.010976	-0.767497	-0.048717	0.176311	-0.666863	-0.542207	-0.027269	0.011594	0.839722
730	-0.053816	0.148196	9.805696	0.056566	-0.028715	-0.764907	-0.059107	0.173372	-0.665450	-0.529240	-0.027496	0.012498	0.847934
731	-0.865806	0.048786	9.830782	0.075885	-0.028662	-0.685238	-0.067805	0.170969	-0.665087	-0.517647	-0.027828	0.013527	0.855034
732	-0.614669	0.727415	9.826805	-0.056751	-0.069124	-0.645754	-0.075073	0.168694	-0.665257	-0.506553	-0.026150	0.012969	0.861714
733	-0.605779	0.627990	9.580474	-0.052319	-0.125068	-0.646823	-0.084271	0.162482	-0.664666	-0.495469	-0.023496	0.012821	0.868213
734	-0.856591	0.677332	9.347706	-0.012058	-0.145937	-0.645633	-0.093221	0.158311	-0.663802	-0.484159	-0.020924	0.013809	0.874621
735	-0.885993	0.619636	9.280011	0.029271	-0.110842	-0.671642	-0.103335	0.154010	-0.664464	-0.472422	-0.019358	0.014933	0.881034
736	-0.424204	0.352910	9.743958	-0.019154	-0.133840	-0.668757	-0.112951	0.151474	-0.661773	-0.460536	-0.016933	0.015653	0.887341
737	-0.401736	0.453937	9.807405	-0.080356	-0.119197	-0.586307	-0.123336	0.147854	-0.660625	-0.450181	-0.014174	0.014944	0.892700
738	-0.359383	0.640786	9.674618	-0.087882	-0.123760	-0.501758	-0.129941	0.143126	-0.660315	-0.441154	-0.011238	0.014398	0.897246
739	-0.447474	0.810268	9.821508	-0.064904	-0.134394	-0.445176	-0.136442	0.141526	-0.657533	-0.433195	-0.008314	0.014159	0.901151
740	-0.352550	0.897855	10.393622	-0.036489	-0.088272	-0.399005	-0.143841	0.139115	-0.656931	-0.425939	-0.006435	0.014249	0.904617
741	-0.591169	0.948572	10.641376	0.071800	-0.019121	-0.390839	-0.148905	0.137645	-0.656613	-0.418884	-0.006777	0.015532	0.907882
742	-0.338031	0.913504	10.042831	0.166049	0.047529	-0.421703	-0.151588	0.128949	-0.656015	-0.411168	-0.009076	0.018139	0.911334
743	-0.247567	0.745688	9.660440	0.144577	0.015207	-0.422030	-0.153483	0.120249	-0.657872	-0.403459	-0.010678	0.020472	0.914706
744	-0.283914	0.745800	9.562297	0.081998	0.028446	-0.431192	-0.158032	0.113078	-0.660302	-0.395497	-0.011950	0.021697	0.918133
745	-0.198681	0.848410	9.517083	-0.016219	0.040744	-0.470638	-0.160081	0.107644	-0.660453	-0.386862	-0.012767	0.020885	0.921813
746	-0.036279	0.599362	9.493595	-0.055505	0.044237	-0.488634	-0.162144	0.105205	-0.661604	-0.377808	-0.013270	0.019439	0.925585
747	0.160133	0.372355	9.686341	-0.084449	-0.000604	-0.439772	-0.165250	0.102499	-0.661584	-0.369675	-0.012768	0.017698	0.928905
748	-0.042411	0.394738	10.197793	-0.103661	-0.055056	-0.376611	-0.168370	0.101017	-0.659365	-0.362610	-0.011025	0.016127	0.931736
749	-0.358958	0.695673	10.280881	-0.103005	-0.076968	-0.330710	-0.172789	0.099406	-0.657514	-0.356431	-0.008929	0.014638	0.934164
750	-0.280852	0.819521	10.084580	-0.063679	-0.031508	-0.302055	-0.175904	0.098334	-0.657478	-0.350713	-0.007887	0.013662	0.936350
751	-0.205964	0.841391	9.562723	-0.002848	-0.015704	-0.280413	-0.179267	0.094539	-0.656435	-0.345427	-0.007640	0.013656	0.938315
752	0.013421	0.800585	9.360909	0.029219	-0.033291	-0.248590	-0.182104	0.090471	-0.656690	-0.340621	-0.007196	0.014439	0.940062
753	0.138587	0.746643	9.342387	0.007504	-0.071926	-0.206641	-0.184561	0.088443	-0.657445	-0.336670	-0.005938	0.015065	0.941484
754	-0.048865	0.868501	9.391063	-0.035637	-0.092979	-0.170823	-0.187933	0.086282	-0.656515	-0.333212	-0.003908	0.015043	0.942724
755	0.055551	0.949595	9.436752	-0.017694	-0.092989	-0.182164	-0.192086	0.083853	-0.654805	-0.329687	-0.002077	0.015387	0.943963
756	0.045389	0.873279	9.620997	0.055663	-0.068514	-0.178032	-0.195187	0.079785	-0.654026	-0.326068	-0.001114	0.016924	0.945194
757	0.238271	1.152547	10.208890	0.093267	-0.016180	-0.182870	-0.196973	0.073805	-0.654315	-0.322518	-0.001462	0.018915	0.946373
758	0.675033	1.128596	9.781909	0.095160	-0.004823	-0.190872	-0.198243	0.069048	-0.655372	-0.318781	-0.001966	0.020782	0.947599
759	0.349477	0.508446	9.844873	0.114827	-0.014339	-0.195199	-0.199513	0.064427	-0.656685	-0.314976	-0.002467	0.023212	0.948813
760	0.073144	0.339238	10.431658	0.093195	0.020547	-0.166998	-0.201559	0.058721	-0.657224	-0.311705	-0.003430	0.024882	0.949847
761	0.058836	0.343724	11.075851	0.046496	0.071069	-0.131917	-0.200747	0.054634	-0.659849	-0.309149	-0.005095	0.025461	0.950659
762	0.200872	0.634815	10.681468	-0.007031	0.118359	-0.140041	-0.199562	0.051360	-0.658613	-0.306458	-0.007282	0.024620	0.951538
763	0.280878	0.376103	9.646894	-0.006892	0.100206	-0.148972	-0.197860	0.050944	-0.661343	-0.303598	-0.009165	0.023999	0.952454
764	-0.077390	0.253330	9.480359	0.027927	0.045224	-0.144425	-0.195503	0.048754	-0.662686	-0.300801	-0.010175	0.024269	0.953324
765	-0.179595	0.466985	9.880201	0.035904	0.039905	-0.139033	-0.194966	0.045484	-0.662212	-0.298095	-0.011168	0.024810	0.954148
766	-0.360842	0.431252	10.316307	0.059047	0.043337	-0.123835	-0.194272	0.039492	-0.665111	-0.295648	-0.012317	0.025689	0.954872
767	-0.083116	0.434316	10.453323	0.023130	0.088627	-0.086128	-0.194246	0.035953	-0.666689	-0.293983	-0.014146	0.025690	0.955361
768	-0.130407	0.254965	9.879743	-0.030437	0.107139	-0.091748	-0.190862	0.034846	-0.665722	-0.292221	-0.015970	0.024490	0.955904
769	0.153444	0.130215	9.130913	-0.030560	0.060765	-0.058527	-0.189937	0.033889	-0.668575	-0.291097	-0.016924	0.023609	0.956252
770	0.125184	0.229123	9.158728	-0.041586	0.011649	-0.009412	-0.188766	0.033883	-0.668593	-0.290823	-0.016817	0.022782	0.956358
771	0.049579	0.458450	9.246122	-0.070355	0.019441	0.022197	-0.187349	0.036326	-0.668847	-0.291244	-0.016693	0.021400	0.956264
772	-0.003876	0.751988	9.153836	-0.011362	0.034311	0.043907	-0.187339	0.035510	-0.670399	-0.291853	-0.017169	0.021041	0.956078
773	-0.073541	0.796352	9.327967	-0.002450	0.029042	0.045741	-0.186159	0.034143	-0.671073	-0.292698	-0.017607	0.020937	0.955814
774	-0.112190	0.792028	9.388327	-0.000748	0.047362	0.068739	-0.185108	0.032231	-0.670850	-0.293746	-0.018383	0.020714	0.955482
775	-0.073325	0.814339	9.705451	0.017035	0.041129	0.082931	-0.184062	0.032499	-0.672921	-0.295292	-0.019146	0.020952	0.954985
776	-0.333099	0.599137	10.236294	0.052693	0.051568	0.099112	-0.180404	0.029757	-0.673389	-0.297042	-0.020307	0.021733	0.954401
777	-0.257997	0.641179	10.019854	0.069672	0.081299	0.118720	-0.177527	0.028109	-0.675377	-0.299264	-0.022136	0.022753	0.953642
778	-0.384332	0.544776	9.630541	0.043640	0.081346	0.147636	-0.175811	0.024425	-0.676725	-0.301926	-0.023787	0.023206	0.952752
779	-0.596018	0.656939	9.592805	0.016691	0.039377	0.160592	-0.172940	0.023049	-0.677425	-0.304946	-0.024491	0.023481	0.951765
780	-0.725987	0.702444	9.986147	0.054203	0.032337	0.162642	-0.170590	0.021130	-0.677093	-0.307885	-0.025267	0.024438	0.950774
781	-0.706329	1.078356	10.278665	0.091743	0.018276	0.161167	-0.170047	0.018951	-0.680210	-0.310855	-0.026055	0.026274	0.949737
782	-0.540838	1.277453	9.746048	0.115214	-0.011315	0.122462	-0.168728	0.016222	-0.681156	-0.313040	-0.026401	0.028638	0.948941
783	-0.368422	1.096347	9.158536	0.077849	-0.056640	0.077010	-0.170142	0.013371	-0.681035	-0.314360	-0.025736	0.030668	0.948459
784	-0.338206	0.914988	9.699282	0.002853	-0.047917	0.027973	-0.171949	0.011475	-0.681927	-0.314791	-0.024737	0.031080	0.948329
785	-0.305129	0.800523	10.101393	-0.050615	-0.005915	-0.019009	-0.173515	0.011482	-0.680359	-0.314385	-0.024287	0.030307	0.948501
786	-0.226884	0.948016	9.773195	-0.014718	-0.014572	-0.035507	-0.175981	0.010406	-0.680076	-0.313642	-0.023848	0.030144	0.948763
787	0.124114	0.746926	9.397785	0.031895	-0.039913	-0.053020	-0.177145	0.009596	-0.680710	-0.312528	-0.023279	0.031145	0.949112
788	0.034886	0.420922	9.519766	0.067624	-0.042539	-0.045763	-0.178950	0.007292	-0.681220	-0.311544	-0.022831	0.032715	0.949394
789	-0.255225	0.700402	9.732144	0.047917	-0.037266	-0.043104	-0.181797	0.004176	-0.680179	-0.310619	-0.022395	0.033992	0.949662
790	0.161924	0.954844	9.851624	0.041010	-0.012802	-0.093369	-0.182179	0.002271	-0.679420	-0.308749	-0.022378	0.034850	0.950241
791	0.621191	0.686815	9.883029	0.055349	-0.011168	-0.100501	-0.185390	-0.003564	-0.681487	-0.306746	-0.022483	0.036096	0.950841
792	-0.258046	1.305328	10.145239	0.013917	-0.095062	-0.068119	-0.189024	-0.005587	-0.680166	-0.305302	-0.020717	0.036955	0.951313
793	-0.144827	1.620503	9.688902	0.035706	-0.126347	-0.132358	-0.191876	-0.007205	-0.680139	-0.302598	-0.018543	0.038563	0.952157
794	-0.114822	1.091044	9.644108	0.125333	-0.134973	-0.170624	-0.197574	-0.012348	-0.678818	-0.299151	-0.016771	0.041743	0.953145
795	0.082182	0.950268	9.724896	0.110023	-0.121103	-0.147864	-0.202612	-0.017902	-0.679312	-0.296113	-0.015155	0.044733	0.953984
796	0.200773	0.987946	9.765159	-0.103808	-0.109831	-0.147648	-0.208467	-0.018553	-0.677429	-0.293175	-0.012485	0.043398	0.954992
797	0.203031	0.959678	9.964268	-0.297124	-0.093327	-0.136672	-0.212650	-0.014719	-0.677329	-0.290474	-0.008979	0.038454	0.956068
798	-0.047365	1.044818	10.428793	-0.372304	-0.051386	-0.131699	-0.214531	-0.005453	-0.674895	-0.287928	-0.005842	0.031648	0.957111
799	0.132839	1.250954	10.662704	-0.259536	0.036005	-0.118241	-0.216406	0.003814	-0.674262	-0.285630	-0.005021	0.026697	0.957955
800	0.309461	0.983189	10.059742	-0.042834	0.050190	-0.137853	-0.215897	0.007079	-0.676553	-0.282991	-0.005719	0.025614	0.958763
801	0.071332	0.779949	9.838379	0.179130	0.018917	-0.157462	-0.216404	0.004359	-0.675801	-0.279870	-0.007081	0.029184	0.959568
802	-0.396152	0.906652	9.971231	0.227424	-0.022938	-0.167672	-0.217659	-0.003257	-0.676628	-0.276575	-0.007919	0.033691	0.960369
803	-0.603617	0.932340	9.978122	0.150575	0.019995	-0.176821	-0.219831	-0.009507	-0.677429	-0.273076	-0.009200	0.036698	0.961248
804	-0.325481	0.678285	9.398472	0.030807	0.092614	-0.168742	-0.219150	-0.014411	-0.678516	-0.269859	-0.011180	0.036791	0.962132
805	-0.231119	0.382751	8.942486	0.010053	0.073330	-0.124983	-0.217576	-0.015235	-0.681120	-0.267427	-0.012701	0.036781	0.962792
806	-0.163279	0.411441	9.059980	0.028457	0.034625	-0.054513	-0.215746	-0.016605	-0.681675	-0.266363	-0.013467	0.037168	0.963062
807	-0.171288	0.626977	9.528720	0.020954	0.001145	-0.000020	-0.217301	-0.017278	-0.681916	-0.266291	-0.013568	0.037755	0.963057
808	-0.155670	0.774561	9.857097	0.023475	-0.012111	0.023760	-0.216124	-0.018918	-0.681178	-0.266697	-0.013348	0.038316	0.962926
809	-0.178135	0.683768	9.952436	0.042187	0.013294	0.040762	-0.217481	-0.020148	-0.680129	-0.267419	-0.013771	0.039241	0.962682
810	-0.059906	0.677518	9.783131	0.026052	0.022883	0.054744	-0.215918	-0.020156	-0.680667	-0.268447	-0.014214	0.039673	0.962372
811	-0.300850	0.751305	9.704353	0.049224	0.048279	0.085054	-0.216968	-0.017426	-0.682555	-0.270054	-0.015318	0.040540	0.961869
812	-0.262064	0.783643	9.367963	0.102012	0.055325	0.096922	-0.215914	-0.019746	-0.682593	-0.271895	-0.016762	0.042272	0.961252
813	-0.242290	0.846151	9.411765	0.099105	0.049949	0.143589	-0.213561	-0.021529	-0.683160	-0.274613	-0.018126	0.044096	0.960372
814	-0.333151	0.967423	9.514872	0.091844	0.039409	0.161171	-0.213424	-0.022346	-0.683685	-0.277672	-0.019152	0.045741	0.959395
815	-0.440903	0.752195	9.638287	0.000563	0.014912	0.153354	-0.212127	-0.022353	-0.682804	-0.280584	-0.019304	0.045852	0.958539
816	-0.720996	0.754107	9.549408	-0.098592	-0.016415	0.111189	-0.213693	-0.021392	-0.682900	-0.282694	-0.018240	0.044137	0.958021
817	-0.760250	0.667796	9.536739	-0.173616	-0.040833	0.074421	-0.214246	-0.016352	-0.681555	-0.284117	-0.016453	0.041155	0.957765
818	-0.847338	0.640065	9.683759	-0.247772	-0.044290	0.045687	-0.216109	-0.009398	-0.680816	-0.284997	-0.014066	0.036715	0.957722
819	-0.718677	0.746344	9.376279	-0.281723	-0.063506	0.038311	-0.217593	-0.001631	-0.678016	-0.285745	-0.011302	0.031747	0.957713
820	-0.596990	0.534572	9.641937	-0.217522	-0.126626	0.059613	-0.219204	0.006547	-0.676625	-0.286824	-0.007503	0.028358	0.957534
821	-0.516677	0.264217	10.306187	-0.010221	-0.139067	0.097112	-0.223914	0.010656	-0.675486	-0.288607	-0.004842	0.028998	0.956996
822	-0.204783	0.647759	10.692394	0.152552	-0.085007	0.119618	-0.227031	0.009311	-0.674680	-0.290804	-0.003934	0.032460	0.956224
823	0.178096	0.855054	10.249311	0.141927	-0.043035	0.120511	-0.227525	0.004411	-0.674077	-0.293067	-0.003974	0.035466	0.955426
824	0.399586	0.770933	10.044577	0.054285	-0.037823	0.118050	-0.227779	0.003596	-0.674596	-0.295260	-0.003394	0.036775	0.954703
825	0.192494	0.840688	10.306696	-0.058323	-0.013285	0.090072	-0.227259	0.002912	-0.673581	-0.296970	-0.002827	0.035791	0.954212
826	-0.186090	0.910932	10.291545	-0.085038	0.046342	0.080529	-0.226498	0.006039	-0.672790	-0.298512	-0.003057	0.033939	0.953797
827	-0.437358	1.251988	9.504623	-0.092073	0.072814	0.085142	-0.224037	0.007932	-0.673066	-0.300186	-0.003967	0.031819	0.953342
828	-0.567840	1.238564	9.500789	-0.029416	0.060642	0.075898	-0.223283	0.012966	-0.673542	-0.301650	-0.004808	0.030942	0.952904
829	-0.272898	0.952477	9.499762	0.022389	0.011568	0.079476	-0.222239	0.011598	-0.672285	-0.303163	-0.005279	0.031399	0.952407
830	-0.139848	0.980928	9.705605	0.029489	-0.049737	0.068693	-0.222234	0.011463	-0.673573	-0.304414	-0.004377	0.032311	0.951982
831	0.005091	0.985089	9.863004	0.032972	-0.070836	0.079170	-0.221966	0.009964	-0.673334	-0.305861	-0.003349	0.033492	0.951481
832	0.068324	1.042874	10.045754	0.027618	-0.049893	0.077433	-0.223782	0.008339	-0.672294	-0.307276	-0.002427	0.034371	0.950997
833	0.295076	1.016682	9.923345	0.052803	-0.027131	0.058242	-0.224438	0.009432	-0.672273	-0.308344	-0.002358	0.035688	0.950602
834	0.318297	0.882318	10.085008	0.063579	-0.014893	0.047753	-0.225599	0.007259	-0.671634	-0.309216	-0.002343	0.037034	0.950268
835	0.396158	0.963657	10.142944	0.078004	0.011365	0.030322	-0.223768	0.005752	-0.671933	-0.309772	-0.003161	0.038608	0.950022
836	0.380894	0.862103	9.925633	0.073757	0.034254	-0.007528	-0.224920	0.003717	-0.673994	-0.309628	-0.004185	0.039840	0.950014
837	0.305011	0.727133	9.636370	0.040716	0.011613	-0.021066	-0.224264	0.002624	-0.674015	-0.309206	-0.004793	0.040703	0.950111
838	0.291869	0.578080	9.620351	-0.000384	0.013392	-0.033722	-0.224140	0.002895	-0.672599	-0.308554	-0.004984	0.040653	0.950325
839	0.349674	0.558358	9.610013	-0.027250	0.008985	-0.029549	-0.224135	0.002623	-0.673631	-0.307978	-0.005104	0.040222	0.950529
840	0.320871	0.582604	9.600928	-0.031798	0.005457	-0.013720	-0.223623	0.004390	-0.674136	-0.307701	-0.004934	0.039626	0.950645
841	0.349546	0.537037	9.715504	-0.036342	-0.002473	-0.004110	-0.223380	0.006703	-0.672830	-0.307604	-0.004733	0.039078	0.950700
842	0.407525	0.534796	9.916835	-0.051585	-0.002541	-0.002481	-0.223908	0.008204	-0.673322	-0.307535	-0.004281	0.038156	0.950762
843	0.331362	0.350307	9.949014	-0.063255	0.011449	0.008043	-0.223795	0.011335	-0.673422	-0.307686	-0.004141	0.036989	0.950760
844	0.348902	0.441377	9.889833	-0.029335	0.004423	0.025903	-0.224839	0.011885	-0.673144	-0.308157	-0.003937	0.036450	0.950629
845	0.344380	0.486873	9.813498	-0.000594	0.013242	0.006771	-0.224326	0.012154	-0.671476	-0.308281	-0.004192	0.036445	0.950588
846	0.113344	0.594362	9.771068	-0.023836	0.016815	0.004945	-0.223021	0.012556	-0.673550	-0.308361	-0.004272	0.035932	0.950581
847	0.124007	0.733859	9.801416	-0.047970	0.022055	0.001288	-0.223554	0.014738	-0.673264	-0.308393	-0.004403	0.034966	0.950606
848	0.026824	0.652584	9.714810	-0.061315	0.018637	-0.014669	-0.224082	0.015830	-0.672988	-0.308103	-0.004301	0.033728	0.950745
849	-0.006339	0.739660	9.792995	-0.022019	0.006364	-0.003827	-0.221613	0.015816	-0.672253	-0.308026	-0.004301	0.033349	0.950784
850	0.105217	0.806275	9.840859	0.028055	-0.000675	0.000017	-0.222922	0.017048	-0.671707	-0.307997	-0.004373	0.033931	0.950772
851	0.056927	0.808822	9.764408	0.076360	-0.014632	0.000335	-0.223821	0.015147	-0.671969	-0.307974	-0.004578	0.035561	0.950719
852	0.130174	0.921359	9.789100	0.074523	-0.007691	0.012683	-0.224446	0.012156	-0.674562	-0.308175	-0.004794	0.037071	0.950595
853	0.132059	0.849032	9.735385	0.026256	-0.021659	-0.000951	-0.223533	0.011198	-0.673685	-0.308122	-0.004556	0.037804	0.950585
854	0.216010	0.771385	9.724156	-0.007791	-0.005974	0.013797	-0.224052	0.010656	-0.673168	-0.308353	-0.004297	0.037738	0.950513
855	0.264108	0.746738	9.651366	-0.023900	-0.009481	0.015411	-0.225875	0.011074	-0.673265	-0.308623	-0.003958	0.037447	0.950439
856	0.312514	0.756582	9.848112	-0.007813	-0.016524	0.011962	-0.226263	0.010531	-0.673136	-0.308809	-0.003499	0.037446	0.950380
857	0.295426	0.728090	9.924830	0.035180	-0.009499	0.001724	-0.226141	0.011619	-0.672355	-0.308812	-0.003519	0.038279	0.950346
858	0.331038	0.645805	9.846679	0.049611	0.011553	-0.015744	-0.226783	0.009852	-0.671848	-0.308490	-0.003969	0.039194	0.950411
859	0.306197	0.549695	9.812146	0.042528	0.006358	-0.033449	-0.226898	0.008220	-0.673664	-0.307835	-0.004346	0.040055	0.950586
860	0.255522	0.554814	9.783805	0.001254	-0.009432	-0.011761	-0.227803	0.006318	-0.672125	-0.307570	-0.004096	0.040181	0.950668
861	0.210162	0.627290	9.775417	-0.025568	-0.012915	-0.016346	-0.229104	0.006325	-0.672105	-0.307232	-0.003662	0.039852	0.950793
862	0.181864	0.721352	9.791162	-0.032758	-0.012930	-0.009322	-0.229891	0.007691	-0.672337	-0.307013	-0.003134	0.039352	0.950886
863	0.179913	0.786288	9.787118	-0.022009	-0.005052	-0.009201	-0.228210	0.009179	-0.671833	-0.306817	-0.002863	0.039040	0.950963
864	0.316911	0.698591	9.770510	-0.000424	-0.002401	-0.032885	-0.229247	0.008231	-0.671312	-0.306157	-0.002753	0.039090	0.951174
865	0.263791	0.694579	9.895881	-0.014794	-0.028667	-0.032191	-0.232372	0.008793	-0.671260	-0.305504	-0.002083	0.039055	0.951387
866	0.307775	0.766489	9.929971	-0.057722	-0.012950	-0.032446	-0.231846	0.008382	-0.672301	-0.304841	-0.001422	0.038079	0.951641
867	0.292572	0.670061	9.816051	-0.058518	-0.025991	-0.055422	-0.232905	0.010838	-0.670975	-0.303748	-0.000544	0.037195	0.952026
868	0.321371	0.643579	9.880380	-0.046818	-0.009356	-0.067628	-0.233952	0.011524	-0.670181	-0.302417	-0.000044	0.036404	0.952480
869	0.311473	0.612185	9.812819	-0.025344	-0.002341	-0.063924	-0.234731	0.011937	-0.671323	-0.301177	0.000185	0.036004	0.952888
870	0.214774	0.598276	9.736595	-0.000258	0.022205	-0.061862	-0.235508	0.011261	-0.671318	-0.299974	-0.000193	0.035910	0.953271
871	0.190659	0.603201	9.712830	-0.000294	0.020449	-0.053929	-0.236678	0.010586	-0.670406	-0.298941	-0.000540	0.035843	0.953598
872	0.157158	0.644452	9.747235	-0.033426	0.040540	-0.042625	-0.236034	0.012080	-0.670916	-0.298116	-0.001056	0.035006	0.953887
873	0.103976	0.647680	9.839114	-0.033583	0.023935	-0.019716	-0.235059	0.012070	-0.670145	-0.297741	-0.001251	0.034279	0.954030
874	0.106923	0.724398	9.767879	0.004865	0.039679	-0.007026	-0.234277	0.012611	-0.671438	-0.297594	-0.001953	0.034179	0.954078
875	0.051795	0.782433	9.730573	0.027214	0.039695	-0.001547	-0.234788	0.011525	-0.672471	-0.297574	-0.002807	0.034524	0.954070
876	0.003562	0.792261	9.675832	0.003100	0.048477	-0.006960	-0.232446	0.011240	-0.672251	-0.297436	-0.003666	0.034338	0.954117
877	0.027101	0.705679	9.734710	0.004823	0.041435	0.003575	-0.232186	0.011784	-0.673022	-0.297517	-0.004427	0.034249	0.954092
878	0.026847	0.667458	9.818379	-0.000534	0.034433	-0.003549	-0.230499	0.012455	-0.672912	-0.297438	-0.004995	0.034078	0.954120
879	0.040486	0.551652	9.732823	0.004894	0.025734	-0.017665	-0.230233	0.011364	-0.672798	-0.297105	-0.005473	0.034073	0.954221
880	0.122302	0.510347	9.803735	-0.008556	0.029180	-0.012498	-0.230754	0.011640	-0.673045	-0.296847	-0.005900	0.033779	0.954309
881	0.122122	0.481811	9.909143	-0.000542	0.029147	-0.007161	-0.230494	0.011093	-0.672153	-0.296719	-0.006396	0.033637	0.954351
882	-0.017442	0.552318	9.803020	0.006552	0.026547	0.009682	-0.231801	0.012462	-0.672635	-0.296878	-0.006847	0.033650	0.954298
883	0.017270	0.681691	9.729712	-0.009677	0.041340	0.044000	-0.231269	0.010962	-0.673559	-0.297738	-0.007491	0.033262	0.954039
884	-0.016936	0.626533	9.693328	0.027906	0.043118	0.044281	-0.229187	0.011223	-0.673973	-0.298563	-0.008362	0.033588	0.953762
885	0.060157	0.599731	9.776462	0.020748	0.032590	0.038873	-0.229184	0.011088	-0.674747	-0.299315	-0.009023	0.033828	0.953512
886	0.122928	0.594812	9.900823	-0.033722	0.022977	0.008459	-0.230989	0.008237	-0.674748	-0.299441	-0.009165	0.033093	0.953497
887	-0.074993	0.610269	9.732091	-0.075734	0.036184	0.008267	-0.228795	0.011222	-0.674622	-0.299629	-0.009334	0.031459	0.953491
888	-0.033711	0.647964	9.580774	-0.145650	0.062340	0.048384	-0.226875	0.016795	-0.674468	-0.300575	-0.009532	0.028361	0.953289
889	0.021094	0.537690	9.836162	-0.120772	0.048216	0.074905	-0.227161	0.021018	-0.673908	-0.302045	-0.009620	0.025809	0.952896
890	-0.074820	0.625543	10.008616	-0.079648	0.020230	0.069859	-0.226663	0.024556	-0.673366	-0.303355	-0.009400	0.024226	0.952523
891	0.291780	0.569625	9.959153	-0.007979	0.020198	0.050875	-0.225637	0.026729	-0.672459	-0.304324	-0.009638	0.023998	0.952217
892	0.136421	0.453074	9.985587	-0.030323	0.012380	0.041895	-0.223825	0.028081	-0.671958	-0.305091	-0.009581	0.023397	0.951987
893	0.281795	0.526199	9.889051	-0.088358	0.015020	0.018544	-0.224613	0.028901	-0.671166	-0.305452	-0.009226	0.021670	0.951916
894	0.122273	0.503411	9.894972	-0.059753	-0.000678	0.019620	-0.224505	0.032850	-0.671258	-0.305784	-0.008752	0.020585	0.951838
895	0.054481	0.479685	9.827998	0.023513	-0.007591	0.007001	-0.225020	0.032854	-0.672794	-0.305891	-0.008646	0.021130	0.951793
896	-0.114843	0.437661	9.809752	0.089006	-0.017921	-0.034812	-0.224507	0.033804	-0.672149	-0.305165	-0.008776	0.022972	0.951982
897	-0.053258	0.271202	9.797694	0.052437	-0.002144	-0.056222	-0.224875	0.029857	-0.672182	-0.304068	-0.008982	0.024013	0.952305
898	0.062182	0.209908	9.709483	0.015720	0.010052	-0.043273	-0.226169	0.028229	-0.671535	-0.303174	-0.009201	0.024288	0.952581
899	-0.037274	0.143551	9.776864	-0.016504	-0.014426	-0.049750	-0.226156	0.025778	-0.671302	-0.302209	-0.008742	0.024066	0.952898
900	-0.043901	0.225756	9.902825	-0.002168	0.008303	-0.050428	-0.227459	0.026057	-0.671280	-0.301159	-0.008821	0.024011	0.953231
901	-0.130458	0.279131	9.834497	-0.009363	-0.000428	-0.042543	-0.227460	0.027692	-0.673581	-0.300340	-0.008669	0.023820	0.953495
902	-0.207530	0.310581	9.698549	-0.029978	0.006584	-0.028537	-0.228501	0.027289	-0.672797	-0.299714	-0.008539	0.023248	0.953708
903	-0.091581	0.316962	9.721653	-0.102500	0.018744	-0.014957	-0.226807	0.026735	-0.672827	-0.299449	-0.008188	0.021156	0.953843
904	0.155249	0.392103	9.756433	-0.055229	0.050952	0.026860	-0.226316	0.030817	-0.670993	-0.299882	-0.008728	0.019847	0.953730
905	-0.104895	0.485022	9.593934	0.101359	0.078202	0.037893	-0.225394	0.029996	-0.672817	-0.300610	-0.010708	0.021301	0.953449
906	-0.060337	0.627585	9.926811	0.129986	0.022180	0.014116	-0.222884	0.024128	-0.674456	-0.300747	-0.011816	0.023695	0.953336
907	-0.108158	0.692925	9.937587	0.035291	-0.005739	-0.026300	-0.222612	0.021811	-0.674097	-0.300225	-0.011832	0.024397	0.953483
908	-0.036466	0.591139	9.866110	-0.050507	0.006522	-0.042783	-0.223387	0.021407	-0.674990	-0.299314	-0.011584	0.023430	0.953797
909	-0.124243	0.475994	9.738181	0.008503	-0.016170	-0.037143	-0.223136	0.022767	-0.674465	-0.298586	-0.011245	0.023685	0.954022
910	-0.133654	0.511997	9.690615	0.089024	-0.035379	-0.040139	-0.224292	0.019913	-0.674219	-0.297697	-0.011031	0.025630	0.954252
911	-0.075784	0.499651	9.733229	0.090834	-0.012657	-0.039183	-0.226500	0.019244	-0.674064	-0.296913	-0.011255	0.027434	0.954444
912	0.059330	0.479897	9.909663	0.055862	-0.021515	-0.029826	-0.227521	0.015981	-0.674466	-0.296209	-0.011101	0.028666	0.954628
913	0.064942	0.590382	9.877241	-0.030010	0.006453	-0.025041	-0.226603	0.014342	-0.673981	-0.295730	-0.010956	0.028054	0.954797
914	0.025583	0.494004	9.717871	-0.082814	0.004721	-0.018388	-0.227131	0.015843	-0.674216	-0.295257	-0.010475	0.026486	0.954993
915	0.103614	0.594978	9.905798	-0.041700	0.018646	-0.009233	-0.227405	0.018159	-0.673932	-0.295086	-0.010477	0.025584	0.955070
916	-0.031559	0.600831	9.902225	-0.014854	0.022192	-0.008982	-0.227668	0.018160	-0.673156	-0.294795	-0.010727	0.025212	0.955168
917	-0.024447	0.586007	9.791452	-0.033621	0.009972	-0.014453	-0.227410	0.018840	-0.673668	-0.294518	-0.010614	0.024522	0.955272
918	-0.104442	0.543225	9.753201	-0.076646	0.008202	0.002866	-0.227807	0.019932	-0.673523	-0.294452	-0.010226	0.023055	0.955333
919	-0.034294	0.559629	9.791234	-0.050780	-0.012844	0.013534	-0.227554	0.021565	-0.674025	-0.294701	-0.009567	0.022182	0.955284
920	-0.055918	0.572058	9.868462	-0.006101	-0.015491	0.023550	-0.227818	0.021838	-0.673375	-0.295026	-0.009133	0.022206	0.955188
921	-0.017429	0.552473	9.853486	0.018986	-0.023344	0.013997	-0.228997	0.023206	-0.673215	-0.295265	-0.008686	0.022737	0.955105
922	0.069293	0.527450	9.756328	0.010058	-0.023347	0.012140	-0.229374	0.021575	-0.674513	-0.295369	-0.008203	0.023113	0.955068
923	0.129340	0.481446	9.808148	0.001110	-0.018127	0.012065	-0.229251	0.021573	-0.672455	-0.295575	-0.007743	0.023278	0.955005
924	0.148446	0.450207	9.865297	0.002952	-0.032977	-0.005612	-0.228854	0.019936	-0.671705	-0.295319	-0.007042	0.023573	0.955082
925	0.097673	0.440970	9.860824	0.002090	-0.014583	-0.007300	-0.231336	0.021584	-0.671395	-0.295154	-0.006656	0.023734	0.955132
926	0.109320	0.383011	9.811996	0.004812	0.004680	-0.008987	-0.230556	0.021716	-0.671405	-0.294849	-0.006686	0.023841	0.955223
927	0.116415	0.363583	9.768456	0.013734	0.006423	-0.001872	-0.231332	0.021721	-0.672680	-0.294796	-0.006759	0.024095	0.955232
928	0.077855	0.373534	9.778515	0.019155	0.004712	-0.014161	-0.229759	0.020215	-0.673877	-0.294338	-0.006876	0.024476	0.955363
929	0.034965	0.453250	9.784607	0.020957	0.018718	-0.012306	-0.230021	0.020216	-0.673229	-0.294092	-0.007228	0.024790	0.955428
930	0.006403	0.508966	9.843167	0.017400	0.022224	-0.017588	-0.228840	0.018439	-0.673264	-0.293545	-0.007670	0.025035	0.955587
931	0.025364	0.460599	9.803999	-0.004085	0.022214	-0.014234	-0.229497	0.019123	-0.672476	-0.293268	-0.007944	0.024848	0.955674
932	0.013181	0.446176	9.775102	-0.033642	0.013455	-0.009193	-0.229491	0.018851	-0.673765	-0.292853	-0.007913	0.024170	0.955819
933	0.030137	0.451096	9.854313	-0.032723	0.018697	-0.015342	-0.228859	0.020890	-0.671824	-0.292558	-0.007952	0.023454	0.955927
934	-0.008864	0.402985	9.750765	-0.027311	0.015252	-0.023241	-0.229378	0.021574	-0.673354	-0.291882	-0.008000	0.022885	0.956147
935	-0.018308	0.432007	9.780017	-0.016558	0.011763	-0.028454	-0.230160	0.022396	-0.674364	-0.291331	-0.008008	0.022512	0.956324
936	-0.003983	0.407977	9.822872	-0.021995	0.006470	-0.016187	-0.230415	0.020899	-0.673345	-0.290687	-0.007914	0.022098	0.956530
937	0.005945	0.446321	9.804003	-0.005894	0.001224	-0.016083	-0.230415	0.021444	-0.674112	-0.290367	-0.007776	0.021992	0.956631
938	0.000931	0.422148	9.750900	-0.014752	-0.002219	-0.035548	-0.229901	0.021985	-0.673214	-0.289385	-0.007568	0.021763	0.956935
939	0.044216	0.395531	9.807895	-0.019272	0.004731	-0.025002	-0.229639	0.021848	-0.673476	-0.288898	-0.007422	0.021378	0.957092
940	-0.057261	0.384476	9.866317	-0.014853	-0.000521	-0.016150	-0.230685	0.022262	-0.672685	-0.288222	-0.007235	0.021142	0.957303
941	-0.028514	0.355155	9.788834	-0.012183	0.006471	-0.009068	-0.231205	0.022537	-0.673189	-0.288041	-0.007161	0.020880	0.957364
942	0.000298	0.333211	9.764302	-0.016683	0.008201	-0.002058	-0.231333	0.021857	-0.672679	-0.287577	-0.007123	0.020560	0.957510
943	-0.009346	0.335647	9.749995	-0.016743	-0.002318	0.008481	-0.232113	0.022270	-0.673564	-0.287730	-0.006846	0.020258	0.957473
944	0.029792	0.402991	9.851360	-0.000603	0.009043	0.001590	-0.233025	0.021729	-0.672269	-0.287258	-0.006914	0.020243	0.957614
945	0.078310	0.433950	9.875328	0.020850	0.001150	0.003471	-0.233414	0.021459	-0.672266	-0.287312	-0.006919	0.020644	0.957590
946	0.080938	0.465078	9.837214	0.002068	-0.000596	0.002454	-0.233018	0.021458	-0.673816	-0.286994	-0.006820	0.020734	0.957684
947	0.064246	0.494098	9.847304	-0.016676	0.018661	-0.002008	-0.232892	0.021456	-0.672659	-0.286953	-0.006944	0.020324	0.957704
948	0.073791	0.479476	9.808604	-0.011280	0.011685	-0.009049	-0.232369	0.020364	-0.671777	-0.286428	-0.007009	0.020085	0.957866
949	0.005622	0.402871	9.750638	-0.007656	0.011740	-0.017828	-0.231075	0.021719	-0.671783	-0.286080	-0.007058	0.019890	0.957973
950	0.000655	0.396058	9.827568	0.008379	0.005666	-0.010640	-0.231138	0.022534	-0.672919	-0.285603	-0.007123	0.020062	0.958112
951	-0.045297	0.384481	9.856668	0.001205	0.008288	-0.007148	-0.231391	0.020901	-0.672417	-0.285457	-0.007154	0.020057	0.958155
952	-0.026401	0.326538	9.831808	-0.011348	0.004774	-0.001982	-0.232435	0.021588	-0.672652	-0.285075	-0.007084	0.019858	0.958273
953	-0.019061	0.340838	9.807878	0.013683	0.004770	0.003489	-0.231917	0.021584	-0.672145	-0.285132	-0.007116	0.020108	0.958251
954	-0.004497	0.350447	9.841507	0.027913	-0.002275	0.019425	-0.230876	0.022533	-0.673438	-0.285257	-0.007128	0.020703	0.958201
955	0.005333	0.374420	9.841698	0.026084	-0.008420	0.026441	-0.230869	0.020898	-0.673068	-0.285747	-0.006968	0.021266	0.958044
956	0.019944	0.393385	9.788922	0.015347	-0.002299	0.029910	-0.231394	0.021309	-0.672413	-0.286040	-0.006903	0.021623	0.957949
957	0.039635	0.446112	9.779746	0.013616	0.009966	0.021135	-0.231387	0.020629	-0.673192	-0.286438	-0.007025	0.021842	0.957824
958	-0.018130	0.470717	9.814170	0.006430	-0.002281	0.022822	-0.232565	0.021043	-0.671883	-0.286583	-0.006912	0.022026	0.957777
959	0.035250	0.506434	9.833344	0.006489	-0.002270	0.009596	-0.231912	0.020903	-0.672409	-0.286755	-0.006766	0.022183	0.957723
960	0.059125	0.470039	9.789465	0.001981	0.001209	0.019255	-0.230218	0.020077	-0.671670	-0.286872	-0.006696	0.022261	0.957687
961	0.001048	0.451327	9.813782	0.006566	0.006528	-0.004471	-0.231634	0.017633	-0.672188	-0.286779	-0.006725	0.022369	0.957712
962	0.005767	0.436786	9.789543	-0.002400	0.011765	0.001647	-0.232285	0.017909	-0.672433	-0.286493	-0.006838	0.022301	0.957798
963	0.020352	0.451044	9.770357	-0.001532	0.001257	0.005139	-0.231912	0.021176	-0.672664	-0.286583	-0.006717	0.022286	0.957773
964	0.000947	0.436934	9.825632	-0.005099	0.006506	0.002490	-0.232570	0.021996	-0.672002	-0.286418	-0.006717	0.022195	0.957824
965	0.029957	0.441547	9.835048	-0.002382	0.008263	-0.004541	-0.232691	0.020090	-0.671376	-0.286326	-0.006730	0.022122	0.957853
966	0.005629	0.417547	9.789323	-0.001466	0.011786	-0.007161	-0.231660	0.021719	-0.671375	-0.285941	-0.006855	0.022071	0.957968
967	0.005454	0.393461	9.777033	-0.005099	0.000393	0.001578	-0.231007	0.021716	-0.671900	-0.285964	-0.006700	0.021989	0.957964
968	-0.018096	0.475527	9.814225	0.020821	0.006506	0.008861	-0.231126	0.019537	-0.671662	-0.285845	-0.006843	0.022397	0.957990
969	-0.051624	0.514241	9.805347	0.010137	0.002168	-0.003550	-0.231137	0.021444	-0.671643	-0.285768	-0.006817	0.022600	0.958008
970	-0.013267	0.475489	9.814183	-0.004170	-0.002215	-0.007215	-0.231391	0.020764	-0.672161	-0.285371	-0.006657	0.022577	0.958128
971	-0.013510	0.441791	9.804186	0.013719	-0.000462	-0.005322	-0.231783	0.020766	-0.671897	-0.285260	-0.006605	0.022864	0.958155
972	0.030314	0.491991	9.816400	0.013692	0.000383	0.000845	-0.229824	0.020075	-0.672706	-0.285015	-0.006593	0.023168	0.958220
973	0.020235	0.434253	9.784583	0.005618	-0.002244	0.005175	-0.229693	0.019938	-0.672838	-0.285105	-0.006456	0.023313	0.958191
974	0.051980	0.480068	9.904989	0.035128	0.008219	0.008950	-0.231651	0.019948	-0.671006	-0.285011	-0.006713	0.023985	0.958201
975	0.044816	0.494261	9.809092	0.020876	0.001269	-0.004390	-0.230734	0.019398	-0.671798	-0.284917	-0.006733	0.024403	0.958218
976	0.078125	0.426527	9.764771	0.009291	0.018777	-0.008840	-0.232284	0.018454	-0.673586	-0.284505	-0.007054	0.024517	0.958335
977	0.024873	0.407747	9.779432	-0.023847	0.010021	-0.004695	-0.230850	0.016947	-0.672077	-0.284417	-0.006984	0.024023	0.958374
978	0.054233	0.460531	9.813429	-0.018498	0.018741	0.001545	-0.229167	0.018573	-0.672087	-0.284241	-0.007142	0.023606	0.958436
979	0.034537	0.407745	9.803380	-0.016669	0.006530	-0.010827	-0.229553	0.018303	-0.672856	-0.284032	-0.007047	0.023267	0.958506
980	0.039447	0.417473	9.851510	-0.007778	0.016987	0.003374	-0.228653	0.019660	-0.672084	-0.283917	-0.007232	0.023066	0.958544
981	0.000980	0.441722	9.818478	0.006497	0.018733	0.014075	-0.228646	0.018843	-0.672864	-0.284189	-0.007490	0.023103	0.958461
982	0.020136	0.422067	9.731576	0.004736	0.020504	0.010537	-0.226299	0.018013	-0.672650	-0.284208	-0.007810	0.023123	0.958452
983	-0.045016	0.427416	9.741813	-0.013133	0.022279	0.005146	-0.225520	0.017736	-0.671634	-0.284313	-0.008030	0.022759	0.958428
984	0.010398	0.407992	9.822815	-0.045407	0.008220	0.012768	-0.227351	0.019789	-0.672488	-0.284363	-0.007829	0.021888	0.958435
985	-0.047282	0.442423	9.924638	-0.034615	0.008252	-0.002111	-0.225277	0.021004	-0.672121	-0.284326	-0.007662	0.021190	0.958463
986	-0.047251	0.451573	9.770947	0.013760	0.015313	-0.008777	-0.226590	0.023191	-0.672337	-0.284024	-0.007944	0.021409	0.958545
987	-0.013347	0.465730	9.768414	-0.000608	-0.001341	-0.001900	-0.226070	0.022370	-0.670809	-0.283982	-0.007789	0.021420	0.958559
988	0.010397	0.407978	9.818008	-0.000585	-0.002216	-0.008972	-0.226583	0.021556	-0.671710	-0.283613	-0.007652	0.021463	0.958668
989	0.059080	0.460714	9.885481	0.011978	-0.010963	-0.021254	-0.226840	0.021557	-0.672478	-0.283193	-0.007389	0.021769	0.958787
990	0.059143	0.470260	9.861560	0.004736	-0.007508	-0.001025	-0.226453	0.021827	-0.671967	-0.283034	-0.007179	0.021945	0.958832
991	0.119110	0.416703	9.802752	0.016449	0.004772	-0.014140	-0.226580	0.020602	-0.670947	-0.282757	-0.007234	0.022253	0.958906
992	0.063790	0.446055	9.822792	0.013712	-0.003988	-0.005358	-0.226312	0.019920	-0.671987	-0.282519	-0.007144	0.022580	0.958969
993	0.010915	0.480154	9.828446	-0.008599	-0.003951	-0.017834	-0.225399	0.019779	-0.672517	-0.282170	-0.006891	0.022458	0.959077
994	-0.013246	0.480138	9.761369	-0.000585	0.015284	-0.001836	-0.227093	0.020060	-0.672232	-0.282013	-0.007088	0.022403	0.959123
995	-0.018003	0.489824	9.771133	0.013732	0.011791	-0.003504	-0.225401	0.020869	-0.673794	-0.281943	-0.007260	0.022625	0.959137
996	0.011048	0.501527	9.739778	0.011841	-0.002256	0.015812	-0.224093	0.018409	-0.671521	-0.282111	-0.007182	0.022910	0.959081
997	-0.003553	0.482687	9.833406	-0.000656	-0.007500	0.005126	-0.223832	0.018681	-0.672294	-0.282200	-0.006901	0.022970	0.959056
998	0.032965	0.523390	9.867203	0.026193	0.001238	0.005350	-0.224084	0.016775	-0.671665	-0.282154	-0.006976	0.023509	0.959056
999	0.059498	0.522874	9.766039	0.022659	0.013509	0.001838	-0.223305	0.016497	-0.670521	-0.282186	-0.007230	0.023902	0.959035
1000	-0.008158	0.513989	9.833806	0.031619	0.011779	-0.003373	-0.222261	0.017174	-0.672590	-0.282013	-0.007542	0.024484	0.959069
1001	0.010792	0.465483	9.748978	-0.005902	0.008310	-0.015128	-0.221989	0.015129	-0.672614	-0.281721	-0.007546	0.024356	0.959157
1002	-0.027856	0.461181	9.816547	-0.038117	0.010049	-0.015347	-0.221601	0.015127	-0.671847	-0.281274	-0.007436	0.023609	0.959308
1003	-0.037482	0.466029	9.804671	-0.021966	0.017077	-0.023130	-0.221609	0.016625	-0.671961	-0.280836	-0.007524	0.023120	0.959448
1004	-0.045173	0.403558	9.804019	0.006637	0.015325	-0.017652	-0.221348	0.016351	-0.671710	-0.280368	-0.007770	0.023202	0.959581
1005	-0.008760	0.427618	9.900105	-0.002388	0.001267	-0.007202	-0.220830	0.016621	-0.671458	-0.280225	-0.007658	0.023174	0.959624
1006	0.015395	0.431960	9.808629	-0.000580	0.006530	-0.007174	-0.220174	0.016618	-0.673270	-0.279973	-0.007690	0.023168	0.959698
1007	-0.009147	0.376806	9.798594	-0.007714	0.018792	-0.008948	-0.222388	0.016902	-0.672977	-0.279806	-0.007885	0.022935	0.959750
1008	-0.032683	0.461240	9.823799	-0.025675	0.008261	0.002362	-0.219921	0.017843	-0.673004	-0.279741	-0.007805	0.022439	0.959782
1009	-0.064065	0.463744	9.776037	-0.026601	0.018753	0.013859	-0.219672	0.018930	-0.671453	-0.280015	-0.007887	0.021847	0.959715
1010	-0.100409	0.444913	9.816986	-0.008706	0.020511	0.013121	-0.219668	0.018522	-0.672100	-0.280138	-0.008132	0.021610	0.959682
1011	-0.013335	0.465877	9.816476	-0.029261	0.004754	0.003200	-0.222283	0.020306	-0.671272	-0.280202	-0.007939	0.021045	0.959678
1012	-0.027925	0.451554	9.814034	-0.002450	-0.017984	0.003314	-0.220729	0.021796	-0.671666	-0.280143	-0.007485	0.021141	0.959696
1013	-0.032333	0.509412	9.848380	0.010098	-0.010980	-0.000081	-0.220078	0.020839	-0.670012	-0.280131	-0.007214	0.021423	0.959696
1014	0.024988	0.436903	9.835104	-0.005123	-0.007416	-0.001048	-0.220133	0.020019	-0.670263	-0.279970	-0.006949	0.021408	0.959745
1015	0.057923	0.316313	9.807000	-0.016748	-0.005669	-0.002041	-0.221437	0.020571	-0.670496	-0.279926	-0.006626	0.021142	0.959766
1016	0.046079	0.349922	9.757024	0.001188	0.008357	-0.005373	-0.222467	0.018942	-0.671011	-0.279688	-0.006701	0.021159	0.959834
1017	0.012432	0.369638	9.827230	0.011912	0.017096	-0.001726	-0.220115	0.018385	-0.672854	-0.279657	-0.006973	0.021312	0.959838
1018	0.021913	0.345455	9.807646	0.017293	0.013608	-0.005231	-0.220382	0.018249	-0.670792	-0.279461	-0.007240	0.021609	0.959886
1019	0.020222	0.446480	9.808822	-0.016757	0.011821	0.005991	-0.221426	0.019345	-0.671795	-0.279580	-0.007244	0.021239	0.959860
1020	-0.047215	0.466601	9.924982	-0.011408	0.004819	0.005145	-0.219606	0.020017	-0.672074	-0.279592	-0.007178	0.021036	0.959862
1021	-0.114333	0.538910	9.806239	0.001166	-0.001238	-0.003560	-0.221294	0.018390	-0.670777	-0.279519	-0.007044	0.021087	0.959883
1022	-0.080823	0.499968	9.740620	0.004764	-0.010845	-0.008872	-0.220120	0.017975	-0.670798	-0.279211	-0.006772	0.021280	0.959970
1023	-0.083287	0.490595	9.815028	0.012845	-0.005592	-0.015846	-0.221688	0.018392	-0.669741	-0.278899	-0.006632	0.021582	0.960055
1024	0.010611	0.453712	9.789763	0.027117	-0.016126	-0.008766	-0.220899	0.017707	-0.670918	-0.278591	-0.006384	0.022233	0.960131
1025	0.019953	0.408090	9.837219	0.051259	-0.016136	-0.006841	-0.222460	0.016897	-0.669873	-0.278442	-0.006251	0.023333	0.960149
1026	0.070779	0.426756	9.779322	0.035189	-0.013505	-0.012246	-0.222709	0.014991	-0.669888	-0.278059	-0.006099	0.024124	0.960242
